# Supplementary material for: Proteome activity landscapes of tumor cell lines determine drug responses
Source: Nat Commun. 2020 Jul 20;11:3639. doi: 10.1038/s41467-020-17336-9 (PMC7371697; doi:10.1038/s41467-020-17336-9)
Supplement: Supplementary file 4 — Supplementary Data 1 [file 41467_2020_17336_MOESM4_ESM.xlsx]

## Sheet: Legend
The five tables are:
NCI60 cell lines	Cell line information of the NCI60 panel (adapted from Reinhold, W.C., et al. (2012). "CellMiner: a web-based suite of genomic and pharmacologic tools to explore transcript and drug patterns in the NCI-60 cell line set." Cancer Res 72(14):3499-511.)
CRC65 cell lines	Cell line information of the CRC65 panel (adapted from Frejno, M., et al. (2017). "Pharmacoproteomic characterisation of human colon and rectal cancer." Mol Syst Biol 13(11): 951.)
NCI60 sensitivity	Drug profiling data available for NCI60 cell lines
CRC65 sensitivity	Drug profiling data available for CRC65 cell lines
DTP annotation	Annotation of the drug sensitivity data from the Developmental Therapeutics Program of the NCI (DTP; adapted from Reinhold, W.C., et al. (2012). "CellMiner: a web-based suite of genomic and pharmacologic tools to explore transcript and drug patterns in the NCI-60 cell line set." Cancer Res 72(14):3499-511.)
Header descriptions
NCI60 cell lines
Name	Cell line name
DTP name	Cell line name according to the Developmental Therapeutics Program of the NCI (DTP)
Cell line panel	Cell line panel
Tissue of origin	Tissue of origin of the cell line
Color code	Color code for the tissue of origin used throughout the paper
Age	Age of the donor
Sex	Sex of the donor
Prior treatment	Prior treatment
Epithelial	Whether the cell line is epithelial
Histology	Histology of the tumor the cell line is derived from
Source	Source of the cell line
Ploidy	Ploidy of the cell line
p53	P53 mutational status
MDR	Multi-drug resistance (MDR) functional assay results
Doubling time	Doubling times described at DTP
Contributor	Contributor of cell line
Reference	Reference for the cell line
CRC65 cell lines
Name		Cell line name
Cell line panel		Cell line panel
Alternative name		Synonyms for the cell line
Reference/Commercial source		Reference or source of the cell line
Consensus molecular subtype	mRNA	CMS classification based on mRNA data
	Protein	CMS classification based on Protein
Subtypes from other sources	Marisa	Subtype classification according to Marisa, L., et al. (2013). "Gene expression classification of colon cancer into molecular subtypes: characterization, validation, and prognostic value." PLoS Med 10(5):e1001453
	Budinska	Subtype classification according to Budinska, E., et al. (2013) "Gene expression patterns unveil a new level of molecular heterogeneity in colorectal cancer." J Pathol 231(1):63-76
	Roepman	Subtype classification according to Roepman, P., et al. (2014) "Colorectal cancer intrinsic subtypes predict chemotherapy benefit, deficient mismatch repair and epithelial-to-mesenchymal transition." Int J Cancer 134(3):552-62
	Sadandam	Subtype classification according to Sadanandam, A., et al. (2013) "A colorectal cancer classification system that associates cellular phenotype and responses to therapy." Nat Med 19(5):619-25
	De Sousa E. Melo	Subtype classification according to De Sousa E Melo, F., et al. (2013) "Poor-prognosis colon cancer is defined by a molecularly distinct subtype and develops from serrated precursor lesions." Nat Med 19(5):614-8
MSI status		MSI+ refers to MSI instable cell lines, MSI- refers to MSI stable cell lines
CpG island methylator phenotype		GpG island methylator phenotype
MLH1 methylation		TRUE - MLH1 methylation; FALSE - no MLH1 methylation
Other columns		Mutation status of specific genes. TRUE - the cell line is wild type ; FALSE - the cell line is mutated; empty - the cell line was not characterized
NCI60 and CRC65 sensitivity
Drug name	Name of the drug
Cell line	Name of the cell line
Drug data source	Dataset the drug belongs to (see below)
Response	Response of the cell line to the drug
Response type	Type of the response (see Online Methods)
Response unit	Unit of the response
DTP annotation
NSC	NSC number given by the Developmental Therapeutics Program of the NCI (DTP)
Drug name	Name of the drug
FDA status	FDA status
Mode of action	Mode of action
Total probes	Total number of experiments that were performed for the drug
Total after quality control	The number of experiments, which passed the quality control of the NCI
In Santos Review	Whether the drug is included in Santos, R., et al. (2017). "A comprehensive map of molecular drug targets." Nat Rev Drug Discov. 16(1):19-34
In Kinobead screen	Whether the drug is included in Klaeger,S., Heinzlmeir, S., Wilhelm, M., et al. (2017). "The target landscape of clinical kinase drugs." Science. 358(6367). pii: eaan4368
Drug data sources
DTP	Reinhold, W.C., et al. (2012). "CellMiner: a web-based suite of genomic and pharmacologic tools to explore transcript and drug patterns in the NCI-60 cell line set." Cancer Res. 72(14):3499-511.
CTRP	Rees, M.G., et al. (2016). "Correlating chemical sensitivity and basal gene expression reveals mechanism of action." Nat Chem Biol. 12(2):109-16.
GDSC	Garnett, M.J., et al. (2012). "Systematic identification of genomic markers of drug sensitivity in cancer cells." Nature. 483(7391):570-5.
CCLE	Barretina, J., et al. (2012). "The Cancer Cell Line Encyclopedia enables predictive modelling of anticancer drug sensitivity." Nature. 483(7391):603-7.

## Sheet: NCI60 cell lines
Name	DTP name	Cell line panel	Tissue of origin	Color code	Age	Sex	Prior treatment	Epithelial	Histology	Source	Ploidy	p53	MDR	Doubling time	Contributor	Reference
786O	786-0	NCI60	Renal	magenta4	58	M	None	yes	Adenocarcinoma	NA	4n+/-, Near-tetraploid 92+/- (81-103)	MT	-44	22.4	R.D.Williams, Univ. of Iowa	In Vitro 14: 779-786, 1978
A498	A498	NCI60	Renal	magenta4	52	M	NA	yes	Adenocarcinoma	NA	3n, Triploid (69)	WT	78	66.8	?	JNCI 51: 1417-1423,1973
A549	A549/ATCC	NCI60	Non-Small Cell Lung	gray50	58	M	NA	yes	Adenocarcinoma-p/md	NA	3n+/-, Near-triploid 69+/- (58-80)	WT	10	22.9	Giard DJ	J Natl Cancer Inst. 51(5):1417-23, 1973
ACHN	ACHN	NCI60	Renal	magenta4	22	M	Rad/VB/CCNU/Mto/Pred	yes	Renal cell carcinoma-p/md	NA	2n+/-, Near-diploid 46+/- (35-57)	WT	120	27.5	S.M.Schmid	Cancer Res 42: 4948-4953, 1982
BT549	BT-549	NCI60	Breast	blue3	72	F	NA	yes	Papillary infiltrating ductal carcinoma-mammary gland; breast	Metastasis	3n+/-, Near-triploid 69+/- (58-80)	?	-45	53.9	W. Coutinho; E.Y. Lasfargues	no pub
CAKI1	CAKI-1	NCI60	Renal	magenta4	49	M	Rad/HU/5FU/Mtx/Ctx	yes	Clear cell carcinoma	Metastasis	3n, Triploid (69)	WT	171	39	J. Fogh	Human Tumor cells in vitro, pp 115-159, 1975
CCRFCEM	CCRF-CEM	NCI60	Leukemia	cyan3	4	F	Rad/Mtx/Cyx	no	ALL	NA	2n+/-, Near-diploid 46+/- (35-57)	MT	35	26.7	G.E. Foley	Cancer 18: 522-529, 1965
COLO205	COLO 205	NCI60	Colon	orange3	70	M	NA	yes	Adenocarcinoma	Ascites	3n, Triploid (69)	MT	7	23.8	G.E. Moore	Can Res. 38: 1345-1355, 1978
DU145	DU-145	NCI60	Prostate	black	69	M	Androgen independent and unresposive to hormone therapy	yes	prostate; metastatic site: brain; carcinoma (patient with metastatic carcinoma of the prostate and a 3 year history of lymphocytic leukemia.)	Metastasis	3n+/-, Near-triploid 69+/- (58-80)	?	4	32.3	K.R. Stone	Int J Cancer 21: 274-281,1978
EKVX	EKVX	NCI60	Non-Small Cell Lung	gray50	NA	M	NA	yes	Adenocarcinoma-md	NA	3n+/-, Near-triploid 69+/- (58-80)	MT	-9	43.6	?	?
HCC2998	HCC-2998	NCI60	Colon	orange3	NA	NA	NA	yes	carcinoma	NA	2n+/-, Near-diploid 46+/- (35-57)	MT	-5	31.5	?	?
HCT116	HCT-116	NCI60	Colon	orange3	NA	M	NA	yes	carcinoma-vpd	NA	2n-, Hypodiploid (35-45)	?	26	17.4	?	Can Res 41: 1761-1756, 1981
HCT15	HCT-15	NCI60	Colon	orange3	NA	NA	None	yes	Adenocarcinoma p/md	NA	2n+/-, Near-diploid 46+/- (35-57)	?	414	20.6	ATCC (D.L. Dexter, Roger Williams General Hospital)	Can Res 39: 1020-1025, 1979
HL60	HL-60(TB)	NCI60	Leukemia	cyan3	36	M	None	no	Pro myelocytic leukemia	PBL	2n+/-, Near-diploid 46+/- (35-57)	MT	-11	28.6	R.C. Gallo	Blood 54(3):713-33, 1979
HOP62	HOP-62	NCI60	Non-Small Cell Lung	gray50	60	F	None	yes	adenocarcinoma-ud	NA	4n+, Hypertetraploid (93-103)	MT	61	39	M.Liu	?
HOP92	HOP-92	NCI60	Non-Small Cell Lung	gray50	62	M	None	yes	Large cell-ud	NA	4n+/-, Near-tetraploid 92+/- (81-103)	MT	-4	79.5	M.Liu	?
HS578T	HS 578T	NCI60	Breast	blue3	74	F	NA	yes	Carcinosarcoma-mammary gland; breast	Primary	2n+, Hyperdiploid (47-57)	MT	NA	53.8	A.J. Hackett	JNCI 58: 1795-1806,1977
HT29	HT29	NCI60	Colon	orange3	44	F	None	yes	Adenocarcinoma-md	Primary	3n+/-, Near-triploid 69+/- (58-80)	MT	15	19.5	J. Fogh	Human Tumor Cells in vitro: 115-159, 1975
IGROV1	IGR-OV1	NCI60	Ovarian	red3	47	F	Rad	yes	Cystoadenocarcinoma-pd	NA	4n+/-, Near-tetraploid 92+/- (81-103)	MT	20	31	?	Can Res 45: 4970-4979,1985
K562	K-562	NCI60	Leukemia	cyan3	53	F	Bisulfan/PiBr	no	CML	Pleural effusion	3n-, Hypotriploid (58-68)	MT	-1	19.6	H.T. Holden	Blood 45: 321-334, 1975
KM12	KM12	NCI60	Colon	orange3	NA	NA	None	yes	Adenocarcinome-pd	NA	2n+/-, Near-diploid 46+/- (35-57)	MT	-19	23.7	I.J. Fidler, Univ of Texas M.D. Anderson Hospital and Tumor Institute	Can Res 48: 1943-1948, 1988
LOXIMVI	LOX IMVI	NCI60	Melanoma	brown	58	M	None	no	Malignant amelanotic melanoma	NA	3n+/-, Near-triploid 69+/- (58-80)	WT	12	20.5	?	Int J Cancer 41: 442-449, 1988
M14	M14	NCI60	Melanoma	brown	NA	NA	NA	no	Melanotic melanoma	NA	3n+/-, Near-triploid 69+/- (58-80)	MT	14	26.3	D.H. Kern, John Wayne Cancer Clinic, UCLA School of Medicine	Cancer Res 48: 578-582, 1988
MALME3M	MALME-3M	NCI60	Melanoma	brown	43	M	None	no	Malignant melanotic melanoma	Metastasis	4n+/-, Near-tetraploid 92+/- (81-103)	WT	22	46.2	J. Fogh	J. Natl. Cancer Inst. 59: 221-226, 1977
MCF7	MCF7	NCI60	Breast	blue3	69	F	NA	yes	Adenocarcinoma- mammary gland; breast; metastatic site: pleural effusion;	Pleural effusion	3n-, Hypotriploid (58-68)	WT	14	25.4	C.M. McGrath	JNCI 51: 1409-1417,1973
MDAMB231	MDA-MB-231/ATCC	NCI60	Breast	blue3	51	F	NA	yes	Adenocarcinoma-mammary gland; breast; epithelial; metastatic site: pleural effusion;	Pleural effusion	2n+, Hyperdiploid (47-57)	MT	29	41.9	R. Cailleau	JNCI 53(3): 661-674,1974
MDAMB435	MDA-MB-435	NCI60	Melanoma	brown	31	F	NA	no	Ductal carcinoma- mammary gland; breast; duct; metastatic site: pleural effusion;	Pleural effusion	2n+, Hyperdiploid (47-57)	MT	20	25.8	R. Cailleau	Cancer Res 40:3118-3129,1980
MDAMB468	MDA-MB-468	NCI60	Breast	blue3									NA
MOLT4	MOLT-4	NCI60	Leukemia	cyan3	19	M	VB/6MP/Pred	no	ALL (cells were taken when patient was in relapse)	PB	4n, Tetraploid (92)	WT	10	27.9	J. Minowada	J. Natl. Cancer Inst. 49: 891-895, 1972
NCIADRES	NCI/ADR-RES	NCI60	Ovarian	red3	NA	F	NA	yes	Adenocarinoma	NA	2n+/-, Near-diploid 46+/- (35-57)	MT	352	34	K.Cowan, NCI	Cancer Res., 46:4087-4090,1986
NCIH226	NCI-H226	NCI60	Non-Small Cell Lung	gray50	NA	M	None (non smoker)	yes	Squamous cell carcinoma-vpd	NA	3n, Triploid (69)	MT	7	61	J.D. Minna; A.F. Gazdar	Cancer Res. 40: 3502-3507, 1980
NCIH23	NCI-H23	NCI60	Non-Small Cell Lung	gray50	NA	M	None	yes	Adenocarcinoma-ud	NA	2n+, Hyperdiploid (47-57)	MT	-2	33.4	J.D. Minna; A.F. Gazdar	Cancer Res. 40: 3502-3507, 1980
NCIH322M	NCI-H322M	NCI60	Non-Small Cell Lung	gray50	52	M	None	yes	Small cell Bronchioalveolar Carcinoma	NA	2n+/-, Near-diploid 46+/- (35-57)	MT	-10	35.3	?	?
NCIH460	NCI-H460	NCI60	Non-Small Cell Lung	gray50	NA	M	NA	yes	Large Cell Carcinoma-ud	Pleural effusion	2n+/-, Near-diploid 46+/- (35-57)	WT	25	17.8	J.D. Minna; A.F. Gazdar	Science 246: 491-494, 1989
NCIH522	NCI-H522	NCI60	Non-Small Cell Lung	gray50	NA	M	None	yes	Adenocarcinoma-vpd	NA	2n+/-, Near-diploid 46+/- (35-57)	MT	16	38.2	?	Can Res 45: 2913-2923, 1985
OVCAR3	OVCAR-3	NCI60	Ovarian	red3	60	F	CyPh/CsPt/Adr	yes	Adenocarcinoma-md	Ascites	3n+/-, Near-triploid 69+/- (58-80)	MT	-12	34.7	T.C. Hamilton	Sem Ocol 11: 285-298, 1984
OVCAR4	OVCAR-4	NCI60	Ovarian	red3	42	F	CyPh/CsPt/Adr	yes	Adenocarcinoma-md	NA	3n+/-, Near-triploid 69+/- (58-80)	WT	-4	41.4	T.C. Hamilton	Sem Ocol 11: 285-298, 1984
OVCAR5	OVCAR-5	NCI60	Ovarian	red3	67	F	None	yes	Adenocarcinoma-wd	NA	2n+, Hyperdiploid (47-57)	MT	13	48.8	R. Ozols	Sem Ocol 11: 285-298, 1985
OVCAR8	OVCAR-8	NCI60	Ovarian	red3	64	F	Ctx/Adr/CsPt/CyPh	yes	Carcinoma-ud	NA	2n+, Hyperdiploid (47-57)	MT	7	26.1	T.C. Hamilton	?
PC3	PC-3	NCI60	Prostate	black	62	M	NA	yes	Adenocarcinoma- prostate; metastatic site: bone;	NA	4n, Tetraploid (92)	MT	11	27.1	M.E. Kaighn	Invest Urol 1979 Jul;17(1):16-23
RPMI8226	RPMI-8226	NCI60	Leukemia	cyan3	61	M	None	no	Myeloma	PB	3n-, Hypotriploid (58-68)	WT	-3	33.5	G.E. Moore	Proc Soc Exp Biol Med 125: 1246-1250, 1967
RXF393	RXF 393	NCI60	Renal	magenta4	54	M	None	yes	hypernephroma-pd	NA	3n+/-, Near-triploid 69+/- (58-80)	MT	42	62.9	NCI/DCT/DTP	Contrib oncol 42, 1992
SF268	SF-268	NCI60	CNS	green4	24	F	Rad	no	Glioblastoma, ud	NA	2n+, Hyperdiploid (47-57)	MT	-38	33.1	P.L.Kornblith	Acta Neuropathol 75: 92-103, 1987
SF295	SF-295	NCI60	CNS	green4	67	F	Rad	no	Glioblastoma, ud	NA	5n+/-, Near-pentaploid 115+/- (104-126)	MT	91	29.5	M.L. Rosenblum	Acta Neuropathol 75: 92-103, 1988
SF539	SF-539	NCI60	CNS	green4	34	F	Rad/BCNU/5FU/HU/6MP	no	Glial cell neoplasm	NA	4n+/-, Near-tetraploid 92+/- (81-103)	WT	-40	35.4	M.L. Rosenblum	J Neuropathol Exp Neurol 40: 201-229, 1981
SKMEL2	SK-MEL-2	NCI60	Melanoma	brown	60	M	None	no	Malignant melanotic melanoma	Metastasis	4n-, Hypotetraploid (81-91)	WT	14	45.5	G. Trempe; L.J. Old	Human Tumor Cells in vitro, pp 115-159, 1975
SKMEL28	SK-MEL-28	NCI60	Melanoma	brown	51	M	None	no	Malignant melanotic melanoma	NA	4n-, Hypotetraploid (81-91)	MT	11	35.1	T. Takahashi	PNAS 73: 3278-3282, 1976
SKMEL5	SK-MEL-5	NCI60	Melanoma	brown	24	F	None	no	Malignant melanotic melanoma	Metastasis	4n+, Hypertetraploid (93-103)	WT	12	25.2	T. Takahashi	PNAS, 73: 3278-3282, 1976
SKOV3	SK-OV-3	NCI60	Ovarian	red3	64	F	Thiotepa	yes	Adenocarcinoma-vpd	Ascites	4n+/-, Near-tetraploid 92+/- (81-103)	?	15	48.7	?	Human Tumor Cells in vitro, pp. 115-159, 1975
SN12C	SN12C	NCI60	Renal	magenta4	43	M	None	yes	Renal cell carcinoma-pd	NA	3n, Triploid (69)	MT	-86	29.5	.J.Fidler	Cancer Res 46: 4109-4115, 1986
SNB19	SNB-19	NCI60	CNS	green4	47	M	None	no	Glioblastoma, ud	NA	3n+/-, Near-triploid 69+/- (58-80)	MT	-41	34.6	P.L. Kornblith	Cancer 47: 255, 1981
SNB75	SNB-75	NCI60	CNS	green4	NA	F	None	no	Astrocytoma	NA	2n+, Hyperdiploid (47-57)	MT	-38	62.8	P.L. Kornblith	?
SR	SR	NCI60	Leukemia	cyan3	11	M	Y	no	Lymphoma	NA	2n+/-, Near-diploid 46+/- (35-57)	?	4	28.7	W.J. Urba, Program Resources, Inc.	?
SW620	SW-620	NCI60	Colon	orange3	51	M	NA	yes	Carcinoma-ud	NA	2n+/-, Near-diploid 46+/- (35-57)	MT	31	20.4	A. Leibovitz	Can Res 1976 Dec;36(12):4562-9
T47D	T-47D	NCI60	Breast	blue3	54	F	NA	yes	infiltrating ductal carcinoma	NA	2n+, Hyperdiploid (47-57)	MT	19	45.5	I. Keydar	Eur J Cancer 15:659-679,1979
TK10	TK-10	NCI60	Renal	magenta4	43	M	None	yes	Renal Spindle cell carcinoma	NA	4n, Tetraploid (92)	MT	-4	51.3	R.V.Clayman, Washington Univ.School of Medicine	Cancer Res 46: 3856-3862, 1987
U031	UO-31	NCI60	Renal	magenta4	F	None	yes	Renal cell carcinoma-vpd	NA	2n+/-, Near-diploid 46+/- (35-57)	WT	59	41.7	NCI	?
U251	U251	NCI60	CNS	green4	75	M	NA	no	Glioblastoma,ud	NA	2n+, Hyperdiploid (47-57)	MT	-19	23.8	?	J Neuropathol Exp Neurol 40: 410-427, 1981
UACC257	UACC-257	NCI60	Melanoma	brown	NA	NA	NA	no	Melanotic melanoma	NA	3n+, Hypertriploid (70-80)	WT	26	38.5	A. Leibovitz, UACC	?
UACC62	UACC-62	NCI60	Melanoma	brown	NA	NA	NA	no	Melanotic melanoma	NA	3n+/-, Near-triploid 69+/- (58-80)	WT	8	31.3	A. Leibovitz, UACC	?

## Sheet: CRC65 cell lines
Name	Cell line panel	Alternative name	Reference/Commercial source	Consensus molecular subtype		Subtypes from other sources					MSI status	CpG island methylator phenotype	MLH1 methylation	Genomic characteristics
				mRNA	Protein	Marisa	Budinska	Roepman	Sadandam	De Sousa E. Melo				MLH1 wt	MLH3 wt	MSH3 wt	MSH6 wt	APC wt	SOX9 wt	BCL9L wt	AXIN2 wt	FBXW7 wt	FAT1 wt	CREBBP wt	CTNNB1 wt	TCF7L2 wt	RNF43 wt	KRAS wt	BRAF wt	ERBB3 wt	PIK3CA wt	PIK3C2B wt	TIAM1 wt	TP53 wt	ATM wt	SMAD4 wt	ACVR2A wt	TGFBR2 wt	ARID1A wt	CHD6 wt	SRCAP wt	ASH1L wt	EP300 wt	EP400 wt	MLL2 wt	MLL3 wt	PRDM2 wt	TRRAP wt
C10	CRC65		Browning, M. J., Krausa, P., Rowan, A., Bicknell, D. C., Bodmer, J. G., & Bodmer, W. F. (1993). Tissue typing the HLA-A locus from genomic D by sequence-specific PCR: comparison of HLA genotype and surface expression on colorectal tumor cell lines. Ps, 90(7), 2842–2845.	CMS1	CMS4	C4	Subtype D	C-Type	Stem-like	CCS3	MSI+	FALSE	FALSE	TRUE	TRUE	TRUE	TRUE	TRUE	TRUE	FALSE	TRUE	TRUE	TRUE	TRUE	TRUE	TRUE	TRUE	TRUE	TRUE	FALSE	TRUE	TRUE	TRUE	TRUE	TRUE	TRUE	TRUE	TRUE	TRUE	TRUE	TRUE	TRUE	TRUE	FALSE	TRUE	TRUE	FALSE	TRUE
C106	CRC65		Wheeler, J. M., Beck, N. E., Kim, H. C., Tomlinson, I. P., Mortensen, N. J., & Bodmer, W. F. (1999). Mechanisms of ictivation of mismatch repair genes in human colorectal cancer cell lines: the predomint role of hMLH1. Ps, 96(18), 10296–10301.	CMS2		C1	Subtype E	B-Type	TA	CCS1	MSI-	FALSE	FALSE	TRUE	TRUE	TRUE	TRUE	FALSE	TRUE	TRUE	TRUE	TRUE	TRUE	TRUE	TRUE	TRUE	TRUE	FALSE	TRUE	FALSE	TRUE	FALSE	TRUE	FALSE	TRUE	TRUE	TRUE	TRUE	TRUE	TRUE	TRUE	TRUE	TRUE	TRUE	TRUE	TRUE	TRUE	TRUE
C125-PM	CRC65	C125PM	Liu, Y., & Bodmer, W. F. (2006). Alysis of P53 mutations and their expression in 56 colorectal cancer cell lines. Ps, 103(4), 976–981. http://doi.org/10.1073/ps.0510146103		CMS3	C5	Subtype B	B-Type	Enterocyte/Goblet-like	CCS1	MSI-	FALSE	FALSE	TRUE	TRUE	TRUE	TRUE	FALSE	TRUE	TRUE	TRUE	TRUE	TRUE	TRUE	TRUE	TRUE	TRUE	FALSE	TRUE	TRUE	TRUE	TRUE	TRUE	FALSE	TRUE	TRUE	TRUE	TRUE	TRUE	TRUE	TRUE	TRUE	TRUE	TRUE	TRUE	TRUE	TRUE	TRUE
C32	CRC65		Browning, M. J., Krausa, P., Rowan, A., Bicknell, D. C., Bodmer, J. G., & Bodmer, W. F. (1993). Tissue typing the HLA-A locus from genomic D by sequence-specific PCR: comparison of HLA genotype and surface expression on colorectal tumor cell lines. Ps, 90(7), 2842–2845.	CMS4	CMS1	C6	Subtype E	B-Type	Enterocyte/Goblet-like	CCS1	MSI-	FALSE	FALSE	TRUE	TRUE	TRUE	TRUE	FALSE	TRUE	TRUE	TRUE	TRUE	TRUE	FALSE	TRUE	TRUE	TRUE	TRUE	TRUE	TRUE	TRUE	TRUE	TRUE	TRUE	TRUE	FALSE	TRUE	TRUE	TRUE	TRUE	TRUE	TRUE	TRUE	TRUE	TRUE	TRUE	TRUE	TRUE
C70	CRC65		Browning, M. J., Krausa, P., Rowan, A., Bicknell, D. C., Bodmer, J. G., & Bodmer, W. F. (1993). Tissue typing the HLA-A locus from genomic D by sequence-specific PCR: comparison of HLA genotype and surface expression on colorectal tumor cell lines. Ps, 90(7), 2842–2845.	CMS2	CMS2	C1	Subtype B	B-Type	TA	CCS1	MSI-	FALSE	FALSE	TRUE	TRUE	TRUE	TRUE	FALSE	TRUE	TRUE	TRUE	TRUE	TRUE	TRUE	TRUE	TRUE	TRUE	TRUE	TRUE	TRUE	TRUE	TRUE	TRUE	TRUE	TRUE	TRUE	TRUE	TRUE	TRUE	FALSE	TRUE	TRUE	TRUE	TRUE	FALSE	TRUE	TRUE	TRUE
C75	CRC65		Browning, M. J., Krausa, P., Rowan, A., Bicknell, D. C., Bodmer, J. G., & Bodmer, W. F. (1993). Tissue typing the HLA-A locus from genomic D by sequence-specific PCR: comparison of HLA genotype and surface expression on colorectal tumor cell lines. Ps, 90(7), 2842–2845.	CMS2		C1	Subtype B	B-Type	TA	CCS1	MSI-
C80	CRC65		Browning, M. J., Krausa, P., Rowan, A., Bicknell, D. C., Bodmer, J. G., & Bodmer, W. F. (1993). Tissue typing the HLA-A locus from genomic D by sequence-specific PCR: comparison of HLA genotype and surface expression on colorectal tumor cell lines. Ps, 90(7), 2842–2845.	CMS2	CMS2	C3	Subtype B	B-Type	Enterocyte/Goblet-like	CCS1	MSI-	FALSE	FALSE	TRUE	TRUE	TRUE	TRUE	FALSE	TRUE	TRUE	TRUE	TRUE	TRUE	TRUE	TRUE	TRUE	TRUE	FALSE	TRUE	TRUE	TRUE	TRUE	TRUE	FALSE	TRUE	FALSE	TRUE	TRUE	TRUE	TRUE	TRUE	TRUE	TRUE	TRUE	TRUE	TRUE	TRUE	TRUE
C84	CRC65		Browning, M. J., Krausa, P., Rowan, A., Bicknell, D. C., Bodmer, J. G., & Bodmer, W. F. (1993). Tissue typing the HLA-A locus from genomic D by sequence-specific PCR: comparison of HLA genotype and surface expression on colorectal tumor cell lines. Ps, 90(7), 2842–2845.		CMS3	C1	Subtype E	B-Type	Enterocyte/Goblet-like	CCS1	MSI-	FALSE	FALSE	TRUE	TRUE	TRUE	TRUE	FALSE	TRUE	TRUE	TRUE	TRUE	TRUE	TRUE	TRUE	TRUE	TRUE	FALSE	TRUE	TRUE	TRUE	TRUE	TRUE	FALSE	TRUE	TRUE	TRUE	FALSE	TRUE	TRUE	TRUE	TRUE	TRUE	TRUE	TRUE	TRUE	TRUE	TRUE
C99	CRC65		Wheeler, J. M., Beck, N. E., Kim, H. C., Tomlinson, I. P., Mortensen, N. J., & Bodmer, W. F. (1999). Mechanisms of ictivation of mismatch repair genes in human colorectal cancer cell lines: the predomint role of hMLH1. Ps, 96(18), 10296–10301.	CMS2	CMS3	C3	Subtype A	B-Type	Enterocyte/Goblet-like	CCS1	MSI-	FALSE	FALSE	TRUE	TRUE	TRUE	TRUE	TRUE	TRUE	TRUE	TRUE	TRUE	TRUE	TRUE	TRUE	TRUE	TRUE	TRUE	TRUE	TRUE	TRUE	TRUE	TRUE	TRUE	TRUE	TRUE	TRUE	TRUE	TRUE	TRUE	TRUE	FALSE	TRUE	TRUE	TRUE	FALSE	TRUE	TRUE
CaCo-2	CRC65	C2BBe1; Caco-2; CACO2	ATCC, USA (www.atcc.org)		CMS4	C4	Subtype D	B-Type	Stem-like	CCS1	MSI-	FALSE	FALSE	TRUE	TRUE	TRUE	TRUE	FALSE	TRUE	TRUE	TRUE	TRUE	TRUE	TRUE	FALSE	TRUE	TRUE	TRUE	TRUE	FALSE	TRUE	TRUE	TRUE	FALSE	TRUE	FALSE	TRUE	TRUE	TRUE	FALSE	TRUE	TRUE	TRUE	TRUE	TRUE	FALSE	TRUE	TRUE
CaR-1	CRC65	CAR1	Health Science Research Resource Bank (HSRRB), Japan (www.jhsf.or.jp)	CMS1	CMS4	C4	Subtype E	C-Type	Stem-like	CCS3	MSI-
CC07	CRC65	CCO7	Browning, M. J., Krausa, P., Rowan, A., Bicknell, D. C., Bodmer, J. G., & Bodmer, W. F. (1993). Tissue typing the HLA-A locus from genomic D by sequence-specific PCR: comparison of HLA genotype and surface expression on colorectal tumor cell lines. Ps, 90(7), 2842–2845.								MSI-
CC20	CRC65	CC2O	Greenhalgh, D. A., & Kinsella, A. R. (1985). c-Ha-ras not c-Ki-ras activation in three colon tumour cell lines. Carcinogenesis, 6(10), 1533–1535.	CMS4							MSI-
CCK-81	CRC65	CCK81	Health Science Research Resource Bank (HSRRB), Japan (www.jhsf.or.jp)	CMS2		C1	Subtype B	B-Type	TA	CCS2	MSI+	FALSE	FALSE	TRUE	FALSE	FALSE	TRUE	FALSE	FALSE	TRUE	TRUE	FALSE	TRUE	FALSE	FALSE	FALSE	FALSE	TRUE	TRUE	TRUE	FALSE	FALSE	FALSE	FALSE	TRUE	TRUE	FALSE	FALSE	TRUE	FALSE	FALSE	FALSE	TRUE	FALSE	FALSE	TRUE	FALSE	TRUE
CoCM-1	CRC65	COCM1	Health Science Research Resource Bank (HSRRB), Japan (www.jhsf.or.jp)	CMS2		C6	Subtype B	B-Type	TA	CCS1	MSI-	FALSE	FALSE	TRUE	TRUE	TRUE	TRUE	FALSE	TRUE	TRUE	FALSE	TRUE	TRUE	FALSE	TRUE	TRUE	TRUE	TRUE	TRUE	TRUE	FALSE	TRUE	TRUE	FALSE	TRUE	FALSE	TRUE	TRUE	TRUE	TRUE	TRUE	TRUE	TRUE	TRUE	TRUE	TRUE	TRUE	TRUE
Colo 320DM	CRC65	Colo 320; COLO320; COLO-320; COLO320DM; COLO 320DM; COLO320-DM; COLO320HSR; COLO-320-HSR	ATCC, USA (www.atcc.org)			C4	Subtype D	C-Type	Stem-like	CCS3	MSI-	FALSE	FALSE	TRUE	TRUE	TRUE	TRUE	FALSE	TRUE	FALSE	TRUE	TRUE	TRUE	TRUE	TRUE	TRUE	TRUE	TRUE	TRUE	TRUE	TRUE	FALSE	TRUE	FALSE	TRUE	TRUE	TRUE	TRUE	TRUE	TRUE	TRUE	TRUE	TRUE	TRUE	TRUE	TRUE	TRUE	TRUE
Colo 741	CRC65	COLO 741; COLO741; COLO-741	ECACC, UK (www.ecacc.org.uk)	CMS4	CMS4						MSI-
Colo-678	CRC65	COLO 678; COLO678; COLO-678	DSMZ, Germany (www.dsmz.de)	CMS4		C4	Subtype D	B-Type	Inflammatory	CCS3	MSI-	TRUE	FALSE	TRUE	TRUE	TRUE	TRUE	FALSE	TRUE	TRUE	TRUE	TRUE	TRUE	TRUE	TRUE	TRUE	TRUE	FALSE	TRUE	FALSE	TRUE	TRUE	TRUE	TRUE	TRUE	TRUE	TRUE	TRUE	TRUE	TRUE	TRUE	TRUE	TRUE	TRUE	FALSE	TRUE	TRUE	TRUE
DLD-1	CRC65	DLD1; DLD-1 DKO1; DLD-1 DKO3; DLD-1 DKO4; C170; HCT-8; HCT8; HCT-15; HCT15; C146; MIP101	ATCC, USA (www.atcc.org)	CMS1		C4	Subtype D	C-Type	Stem-like	CCS3	MSI+	TRUE	FALSE	FALSE	TRUE	FALSE	FALSE	FALSE	FALSE	FALSE	FALSE	FALSE	FALSE	TRUE	TRUE	TRUE	FALSE	FALSE	TRUE	FALSE	FALSE	FALSE	FALSE	TRUE	TRUE	TRUE	FALSE	FALSE	TRUE	TRUE	FALSE	TRUE	FALSE	FALSE	FALSE	FALSE	TRUE	FALSE
GP2d	CRC65	GP2D; GP5d; Gp5D	Solic, N., Collins, J. E., Richter, A., Holt, S. J., Campbell, I., Alexander, P., & Davies, D. E. (1995). Two newly established cell lines derived from the same colonic adenocarcinoma exhibit differences in EGF-receptor ligand and adhesion molecule expression. Intertiol Jourl of Cancer. Jourl Intertiol Du Cancer, 62(1), 48–57.			C2	Subtype B	A-Type	TA	CCS1	MSI+	FALSE	FALSE	TRUE	FALSE	FALSE	TRUE	FALSE	TRUE	FALSE	TRUE	FALSE	FALSE	FALSE	FALSE	FALSE	FALSE	FALSE	FALSE	TRUE	FALSE	FALSE	TRUE	TRUE	TRUE	TRUE	FALSE	FALSE	FALSE	TRUE	FALSE	TRUE	FALSE	FALSE	FALSE	TRUE	FALSE	FALSE
HCA-46	CRC65	HCA46	Kirkland, S. C., & Bailey, I. G. (1986). Establishment and characterisation of six human colorectal adenocarcinoma cell lines. British Jourl of Cancer, 53(6), 779–785.	CMS2	CMS2	C1	Subtype A	B-Type	TA	CCS1	MSI-	FALSE	FALSE	TRUE	TRUE	TRUE	TRUE	FALSE	FALSE	TRUE	TRUE	TRUE	TRUE	TRUE	TRUE	TRUE	TRUE	TRUE	TRUE	TRUE	FALSE	TRUE	TRUE	FALSE	TRUE	TRUE	TRUE	TRUE	FALSE	FALSE	TRUE	TRUE	TRUE	TRUE	TRUE	TRUE	TRUE	TRUE
HCA-7	CRC65	HCA7	Kirkland, S. C. (1985). Dome formation by a human colonic adenocarcinoma cell line (HCA-7). Cancer Research, 45(8), 3790–3795.	CMS1		C2	Subtype D	C-Type	Stem-like	CCS2	MSI+	TRUE	TRUE	TRUE	TRUE	FALSE	TRUE	FALSE	TRUE	FALSE	TRUE	FALSE	TRUE	TRUE	TRUE	TRUE	TRUE	TRUE	TRUE	FALSE	TRUE	TRUE	TRUE	FALSE	TRUE	TRUE	FALSE	FALSE	TRUE	TRUE	FALSE	TRUE	FALSE	FALSE	FALSE	TRUE	FALSE	FALSE
HCT116	CRC65	ATRFLOX; HCT116; HCT 116 HKH2; HCT 116 TSP531026; HCT-116	ATCC, USA (www.atcc.org)	CMS1		C4	Subtype D	C-Type	Stem-like	CCS3	MSI+	TRUE	FALSE	TRUE	TRUE	FALSE	TRUE	TRUE	TRUE	TRUE	FALSE	TRUE	FALSE	TRUE	FALSE	TRUE	FALSE	FALSE	TRUE	FALSE	FALSE	TRUE	FALSE	TRUE	FALSE	TRUE	FALSE	FALSE	TRUE	TRUE	TRUE	TRUE	FALSE	FALSE	FALSE	FALSE	TRUE	FALSE
HDC-111	CRC65		Brüderlein, S., van der Bosch, K., Schlag, P., & Schwab, M. (1990). Cytogenetics and D amplification in colorectal cancers. Genes, Chromosomes & Cancer, 2(1), 63–70.		CMS3						MSI-
HDC-114	CRC65	HDC114	Brüderlein, S., van der Bosch, K., Schlag, P., & Schwab, M. (1990). Cytogenetics and D amplification in colorectal cancers. Genes, Chromosomes & Cancer, 2(1), 63–70.	CMS1		C2	Subtype C	A-Type	Inflammatory	CCS2	MSI-
HDC-135	CRC65	HDC135	Brüderlein, S., van der Bosch, K., Schlag, P., & Schwab, M. (1990). Cytogenetics and D amplification in colorectal cancers. Genes, Chromosomes & Cancer, 2(1), 63–70.	CMS1	CMS1	C2	Subtype C	A-Type	Inflammatory	CCS2	MSI+
HDC-142	CRC65	HDC142	Brüderlein, S., van der Bosch, K., Schlag, P., & Schwab, M. (1990). Cytogenetics and D amplification in colorectal cancers. Genes, Chromosomes & Cancer, 2(1), 63–70.	CMS2		C5	Subtype B	B-Type	TA	CCS1	MSI-
HDC-143	CRC65	HDC143	Brüderlein, S., van der Bosch, K., Schlag, P., & Schwab, M. (1990). Cytogenetics and D amplification in colorectal cancers. Genes, Chromosomes & Cancer, 2(1), 63–70.	CMS3	CMS3	C6	Subtype B	B-Type	Enterocyte/Goblet-like	CCS3	MSI+
HDC-54	CRC65	HDC54; HDC-57	Brüderlein, S., van der Bosch, K., Schlag, P., & Schwab, M. (1990). Cytogenetics and D amplification in colorectal cancers. Genes, Chromosomes & Cancer, 2(1), 63–70.	CMS2	CMS2	C6	Subtype B	B-Type	Enterocyte/Goblet-like	CCS1	MSI-	FALSE	FALSE	TRUE	FALSE	TRUE	TRUE	FALSE	TRUE	TRUE	TRUE	TRUE	TRUE	TRUE	FALSE	TRUE	TRUE	TRUE	TRUE	TRUE	TRUE	TRUE	TRUE	FALSE	TRUE	TRUE	TRUE	TRUE	TRUE	TRUE	TRUE	TRUE	TRUE	TRUE	TRUE	TRUE	TRUE	TRUE
HDC-57	CRC65	HDC-54; HDC54	Brüderlein, S., van der Bosch, K., Schlag, P., & Schwab, M. (1990). Cytogenetics and D amplification in colorectal cancers. Genes, Chromosomes & Cancer, 2(1), 63–70.								MSI-
HDC-73	CRC65		Brüderlein, S., van der Bosch, K., Schlag, P., & Schwab, M. (1990). Cytogenetics and D amplification in colorectal cancers. Genes, Chromosomes & Cancer, 2(1), 63–70.								MSI-
HDC-8	CRC65	HDC8	Brüderlein, S., van der Bosch, K., Schlag, P., & Schwab, M. (1990). Cytogenetics and D amplification in colorectal cancers. Genes, Chromosomes & Cancer, 2(1), 63–70.	CMS1		C4	Subtype C	A-Type	Stem-like	CCS3	MSI-
HDC-82	CRC65	HDC82	Brüderlein, S., van der Bosch, K., Schlag, P., & Schwab, M. (1990). Cytogenetics and D amplification in colorectal cancers. Genes, Chromosomes & Cancer, 2(1), 63–70.	CMS2		C5	Subtype B	B-Type	TA	CCS1	MSI-	FALSE	FALSE	TRUE	TRUE	TRUE	TRUE	FALSE	TRUE	TRUE	TRUE	TRUE	FALSE	TRUE	TRUE	TRUE	TRUE	TRUE	TRUE	TRUE	TRUE	TRUE	TRUE	FALSE	TRUE	TRUE	TRUE	TRUE	TRUE	TRUE	TRUE	TRUE	TRUE	TRUE	TRUE	TRUE	TRUE	TRUE
HDC-9	CRC65	HDC9	Brüderlein, S., van der Bosch, K., Schlag, P., & Schwab, M. (1990). Cytogenetics and D amplification in colorectal cancers. Genes, Chromosomes & Cancer, 2(1), 63–70.	CMS3		C3	Subtype A	C-Type	Enterocyte/Goblet-like	CCS2	MSI+
HRA-19	CRC65		Kirkland, S. C. (1986). Endocrine differentiation by a human rectal adenocarcinoma cell line (HRA-19). Differentiation, 33(2), 148–155.	CMS2							MSI-	FALSE	FALSE	TRUE	TRUE	TRUE	TRUE	FALSE	TRUE	TRUE	TRUE	TRUE	TRUE	TRUE	TRUE	TRUE	TRUE	TRUE	TRUE	TRUE	TRUE	TRUE	TRUE	FALSE	TRUE	TRUE	TRUE	TRUE	TRUE	TRUE	TRUE	TRUE	TRUE	TRUE	TRUE	TRUE	TRUE	TRUE
HT29	CRC65	HT-29 GLUCC1; CX-1; CX1; WiDr; WIDR; KM20	ATCC, USA (www.atcc.org)		CMS1	C1	Subtype C	A-Type	Enterocyte/Goblet-like	CCS3	MSI-	TRUE	TRUE	TRUE	TRUE	TRUE	TRUE	FALSE	TRUE	TRUE	TRUE	TRUE	TRUE	TRUE	TRUE	TRUE	TRUE	TRUE	FALSE	TRUE	FALSE	TRUE	TRUE	FALSE	TRUE	FALSE	TRUE	TRUE	TRUE	FALSE	TRUE	TRUE	FALSE	TRUE	TRUE	TRUE	TRUE	TRUE
HT55	CRC65	HT-55	Watkins, J. F., & Sanger, C. (1977). Properties of a cell line from human adenocarcinoma of the rectum. British Jourl of Cancer, 35(6), 785–794.	CMS2	CMS2	C1	Subtype B	B-Type	TA	CCS1	MSI-	FALSE	FALSE	TRUE	TRUE	TRUE	TRUE	FALSE	TRUE	TRUE	FALSE	FALSE	TRUE	TRUE	FALSE	FALSE	TRUE	TRUE	FALSE	TRUE	TRUE	TRUE	TRUE	FALSE	TRUE	TRUE	TRUE	TRUE	TRUE	TRUE	TRUE	TRUE	TRUE	TRUE	TRUE	FALSE	TRUE	FALSE
LIM1863	CRC65		Whitehead, R. H., Jones, J. K., Gabriel, A., & Lukies, R. E. (1987). A new colon carcinoma cell line (LIM1863) that grows as organoids with spontaneous differentiation into crypt-like structures in vitro. Cancer Research, 47(10), 2683–2689.	CMS2	CMS2						MSI-
LoVo	CRC65	LOVO	ATCC, USA (www.atcc.org)	CMS1	CMS1	C2	Subtype E	A-Type	Inflammatory	CCS2	MSI+	FALSE	FALSE	TRUE	TRUE	FALSE	TRUE	FALSE	TRUE	TRUE	FALSE	TRUE	TRUE	FALSE	TRUE	FALSE	TRUE	FALSE	TRUE	TRUE	TRUE	TRUE	TRUE	TRUE	TRUE	TRUE	FALSE	FALSE	FALSE	FALSE	TRUE	TRUE	TRUE	FALSE	FALSE	TRUE	FALSE	TRUE
LS 174T	CRC65	LS174T; LS 180; LS180; HM7	ATCC, USA (www.atcc.org)			C3	Subtype A	A-Type	Enterocyte/Goblet-like	CCS2	MSI+	FALSE	TRUE	TRUE	FALSE	TRUE	TRUE	TRUE	TRUE	FALSE	FALSE	TRUE	TRUE	TRUE	FALSE	FALSE	FALSE	FALSE	FALSE	TRUE	FALSE	TRUE	TRUE	TRUE	TRUE	TRUE	FALSE	FALSE	FALSE	TRUE	TRUE	FALSE	FALSE	TRUE	TRUE	TRUE	FALSE	TRUE
LS 180	CRC65	LS180; LS 174T; LS174T; HM7	ATCC, USA (www.atcc.org)	CMS3		C2	Subtype A	C-Type	Enterocyte/Goblet-like	CCS2	MSI+	FALSE	TRUE	TRUE	FALSE	TRUE	TRUE	TRUE	TRUE	FALSE	FALSE	TRUE	TRUE	TRUE	FALSE	FALSE	FALSE	FALSE	FALSE	TRUE	FALSE	TRUE	TRUE	TRUE	TRUE	TRUE	FALSE	FALSE	FALSE	TRUE	TRUE	FALSE	FALSE	TRUE	TRUE	TRUE	FALSE	TRUE
LS1034	CRC65	LS-1034	ATCC, USA (www.atcc.org)	CMS2	CMS2	C1	Subtype B	B-Type	TA	CCS1	MSI-
LS123	CRC65	LS-123	ATCC, USA (www.atcc.org)		CMS4	C4	Subtype C	C-Type	Inflammatory	CCS3	MSI-
LS411	CRC65	LS411N; LS-411N	ATCC, USA (www.atcc.org)	CMS1		C2	Subtype B	A-Type	Inflammatory	CCS2	MSI+	TRUE	TRUE	FALSE	TRUE	FALSE	TRUE	FALSE	TRUE	FALSE	TRUE	TRUE	FALSE	TRUE	TRUE	TRUE	FALSE	TRUE	FALSE	TRUE	TRUE	TRUE	TRUE	FALSE	TRUE	TRUE	FALSE	FALSE	FALSE	TRUE	TRUE	FALSE	FALSE	FALSE	FALSE	FALSE	TRUE	FALSE
LS513	CRC65	LS-513	ATCC, USA (www.atcc.org)	CMS3	CMS3	C3	Subtype A	B-Type	Enterocyte/Goblet-like	CCS1	MSI-	TRUE	FALSE	TRUE	TRUE	TRUE	TRUE	TRUE	FALSE	TRUE	TRUE	TRUE	TRUE	TRUE	TRUE	TRUE	TRUE	FALSE	TRUE	TRUE	TRUE	TRUE	TRUE	TRUE	TRUE	TRUE	FALSE	TRUE	TRUE	TRUE	TRUE	TRUE	TRUE	TRUE	TRUE	TRUE	TRUE	TRUE
NCI-H548	CRC65	COLO 201; COLO201; COLO 205; COLO205; COLO-205; COLO 206F	ATCC, USA (www.atcc.org)			C5	Subtype C	C-Type	TA	CCS2	MSI-
NCI-H716	CRC65	NCIH716	ATCC, USA (www.atcc.org)			C4	Subtype D	C-Type	Stem-like	CCS3	MSI-	FALSE	FALSE	TRUE	TRUE	TRUE	TRUE	TRUE	TRUE	TRUE	TRUE	TRUE	TRUE	TRUE	TRUE	TRUE	FALSE	FALSE	TRUE	TRUE	TRUE	TRUE	TRUE	FALSE	TRUE	TRUE	TRUE	TRUE	TRUE	TRUE	TRUE	TRUE	TRUE	TRUE	TRUE	TRUE	TRUE	TRUE
NCI-H747	CRC65	NCIH747	ATCC, USA (www.atcc.org)			C4	Subtype D	C-Type	Inflammatory	CCS3	MSI+	FALSE	FALSE	TRUE	TRUE	TRUE	TRUE	FALSE	TRUE	TRUE	TRUE	TRUE	FALSE	TRUE	TRUE	TRUE	TRUE	FALSE	TRUE	TRUE	TRUE	TRUE	TRUE	FALSE	FALSE	TRUE	TRUE	TRUE	TRUE	TRUE	TRUE	TRUE	TRUE	TRUE	TRUE	TRUE	FALSE	TRUE
OXCO-1	CRC65	OXCO1	Vincenzo Cerundolo and Khoon Lin Ling, WIMM, Oxford, UK		CMS4	C4	Subtype D	C-Type	Stem-like	CCS3	MSI-
OXCO-3	CRC65	OXCO3	Vincenzo Cerundolo and Khoon Lin Ling, WIMM, Oxford, UK	CMS1		C5	Subtype C	A-Type	Inflammatory	CCS3	MSI-
PC/JW	CRC65		Berry, R. D., & Paraskeva, C. (1988). Expression of carcinoembryonic antigen by adenoma and carcinoma derived epithelial cell lines: Possible marker of tumour progression and modulation of expression by sodium butyrate. Carcinogenesis, 9(3), 447–450.								MSI-
RCM-1	CRC65	RCM1	Health Science Research Resource Bank (HSRRB), Japan (www.jhsf.or.jp)	CMS2	CMS2	C1	Subtype E	B-Type	TA	CCS1	MSI-
RKO	CRC65	RKO-E6; RKO AS451; RKO E6; RKO AS45	ATCC, USA (www.atcc.org)	CMS1	CMS1	C2	Subtype E	C-Type	Inflammatory	CCS2	MSI+	TRUE	TRUE	FALSE	FALSE	FALSE	TRUE	TRUE	FALSE	FALSE	TRUE	TRUE	FALSE	FALSE	FALSE	FALSE	FALSE	TRUE	FALSE	TRUE	FALSE	TRUE	TRUE	TRUE	FALSE	TRUE	FALSE	TRUE	FALSE	FALSE	FALSE	FALSE	FALSE	TRUE	FALSE	FALSE	FALSE	FALSE
SK-CO-1	CRC65	SKCO1	ATCC, USA (www.atcc.org)	CMS3		C3	Subtype A	C-Type	Enterocyte/Goblet-like	CCS1	MSI-	TRUE	FALSE	TRUE	TRUE	TRUE	TRUE	FALSE	TRUE	TRUE	TRUE	TRUE	TRUE	TRUE	TRUE	TRUE	TRUE	FALSE	TRUE	TRUE	TRUE	TRUE	TRUE	TRUE	TRUE	TRUE	TRUE	TRUE	TRUE	TRUE	TRUE	TRUE	FALSE	TRUE	TRUE	TRUE	TRUE	TRUE
SNU-C2B	CRC65	SNUC2B	ATCC, USA (www.atcc.org)	CMS1		C2	Subtype C	A-Type	Enterocyte/Goblet-like	CCS2	MSI+	FALSE	FALSE	TRUE	TRUE	TRUE	TRUE	TRUE	TRUE	FALSE	TRUE	FALSE	TRUE	FALSE	TRUE	FALSE	FALSE	FALSE	TRUE	TRUE	FALSE	FALSE	FALSE	FALSE	FALSE	TRUE	FALSE	FALSE	TRUE	TRUE	FALSE	TRUE	TRUE	TRUE	FALSE	FALSE	FALSE	FALSE
SW1116	CRC65	SW 1116	ATCC, USA (www.atcc.org)			C5	Subtype B	B-Type	TA	CCS1	MSI-	FALSE	FALSE	TRUE	TRUE	TRUE	TRUE	FALSE	FALSE	TRUE	TRUE	TRUE	FALSE	TRUE	TRUE	TRUE	TRUE	FALSE	TRUE	TRUE	TRUE	TRUE	FALSE	FALSE	TRUE	TRUE	TRUE	TRUE	TRUE	FALSE	TRUE	TRUE	TRUE	TRUE	TRUE	TRUE	TRUE	TRUE
SW1417	CRC65	SW 1417	ATCC, USA (www.atcc.org)			C5	Subtype C	B-Type	TA	CCS1	MSI-	FALSE	FALSE	TRUE	TRUE	TRUE	TRUE	FALSE	TRUE	TRUE	TRUE	TRUE	FALSE	TRUE	TRUE	TRUE	TRUE	TRUE	FALSE	TRUE	TRUE	TRUE	TRUE	FALSE	TRUE	TRUE	TRUE	TRUE	TRUE	TRUE	TRUE	TRUE	TRUE	TRUE	TRUE	FALSE	TRUE	TRUE
SW403	CRC65	SW 403	ATCC, USA (www.atcc.org)	CMS2	CMS2	C5	Subtype B	B-Type	TA	CCS1	MSI-	FALSE	FALSE	TRUE	TRUE	TRUE	TRUE	FALSE	TRUE	TRUE	FALSE	TRUE	TRUE	FALSE	TRUE	TRUE	TRUE	FALSE	TRUE	TRUE	FALSE	FALSE	TRUE	FALSE	TRUE	TRUE	TRUE	TRUE	TRUE	TRUE	TRUE	TRUE	TRUE	TRUE	FALSE	TRUE	TRUE	TRUE
SW48	CRC65	SW 48	ATCC, USA (www.atcc.org)	CMS1	CMS1	C2	Subtype C	A-Type	Inflammatory	CCS2	MSI+	TRUE	TRUE	TRUE	FALSE	TRUE	TRUE	FALSE	TRUE	TRUE	TRUE	FALSE	TRUE	TRUE	FALSE	FALSE	FALSE	TRUE	TRUE	TRUE	FALSE	TRUE	TRUE	TRUE	TRUE	TRUE	FALSE	FALSE	FALSE	TRUE	TRUE	TRUE	FALSE	TRUE	FALSE	FALSE	TRUE	FALSE
SW480	CRC65	SW 480	Ulrike Stein, MDC, Berlin, Germany			C4	Subtype D	C-Type	Stem-like	CCS3	MSI-	FALSE	FALSE	TRUE	TRUE	TRUE	TRUE	FALSE	TRUE	TRUE	TRUE	TRUE	TRUE	TRUE	TRUE	TRUE	TRUE	FALSE	TRUE	TRUE	TRUE	TRUE	FALSE	FALSE	TRUE	TRUE	TRUE	TRUE	TRUE	FALSE	TRUE	FALSE	TRUE	TRUE	FALSE	FALSE	TRUE	TRUE
SW620	CRC65		ATCC, USA (www.atcc.org)		CMS4	C5	Subtype D	C-Type	TA	CCS3	MSI-	FALSE	FALSE	TRUE	TRUE	TRUE	TRUE	FALSE	TRUE	TRUE	TRUE	TRUE	TRUE	TRUE	TRUE	TRUE	TRUE	FALSE	TRUE	TRUE	TRUE	TRUE	TRUE	FALSE	TRUE	TRUE	TRUE	TRUE	TRUE	TRUE	TRUE	TRUE	FALSE	TRUE	TRUE	TRUE	TRUE	TRUE
SW837	CRC65	SW 837	ATCC, USA (www.atcc.org)	CMS1		C5	Subtype C	C-Type	Inflammatory	CCS3	MSI-	TRUE	FALSE	TRUE	TRUE	TRUE	TRUE	FALSE	TRUE	TRUE	TRUE	FALSE	TRUE	TRUE	TRUE	TRUE	TRUE	FALSE	TRUE	TRUE	TRUE	TRUE	TRUE	FALSE	FALSE	TRUE	TRUE	TRUE	TRUE	FALSE	TRUE	TRUE	TRUE	TRUE	TRUE	TRUE	TRUE	TRUE
SW948	CRC65	SW 948	ATCC, USA (www.atcc.org)	CMS2	CMS3	C5	Subtype B	B-Type	TA	CCS1	MSI-	FALSE	FALSE	TRUE	TRUE	TRUE	TRUE	FALSE	TRUE	TRUE	TRUE	TRUE	TRUE	TRUE	TRUE	TRUE	TRUE	FALSE	TRUE	TRUE	FALSE	TRUE	TRUE	FALSE	FALSE	FALSE	TRUE	TRUE	FALSE	TRUE	TRUE	TRUE	TRUE	TRUE	FALSE	TRUE	FALSE	TRUE
T84	CRC65		ATCC, USA (www.atcc.org)		CMS3	C2	Subtype C	B-Type	Inflammatory	CCS1	MSI-	FALSE	FALSE	TRUE	TRUE	TRUE	TRUE	FALSE	TRUE	FALSE	FALSE	TRUE	TRUE	TRUE	TRUE	TRUE	TRUE	FALSE	TRUE	TRUE	FALSE	FALSE	TRUE	TRUE	TRUE	FALSE	TRUE	TRUE	TRUE	TRUE	TRUE	TRUE	TRUE	TRUE	TRUE	TRUE	TRUE	TRUE
VACO 4A	CRC65		McBain, J. A., Weese, J. L., Meisner, L. F., Wolberg, W. H., & Willson, J. K. (1984). Establishment and characterization of human colorectal cancer cell lines. Cancer Research, 44(12 Pt 1), 5813–5821.								MSI-	FALSE	FALSE	TRUE	TRUE	TRUE	TRUE	FALSE	FALSE	TRUE	TRUE	TRUE	TRUE	TRUE	TRUE	TRUE	TRUE	FALSE	TRUE	TRUE	TRUE	TRUE	TRUE	FALSE	TRUE	FALSE	TRUE	TRUE	TRUE	TRUE	TRUE	TRUE	TRUE	TRUE	TRUE	TRUE	TRUE	TRUE

## Sheet: NCI60 sensitivity
Drug name	Cell line	Drug data source	Response	Response type	Response unit
Methotrexate	786O	DTP	0.68	GI50	-log10(mM)
6-Thioguanine	786O	DTP	0.38	GI50	-log10(mM)
6-Mercaptopurine	786O	DTP	0.62	GI50	-log10(mM)
Colchicine	786O	DTP	0.01	GI50	-log10(mM)
Mechlorethamine	786O	DTP	0.59	GI50	-log10(mM)
Allopurinol	786O	DTP	0.09	GI50	-log10(mM)
Sodium Phenylacetate	786O	DTP	-0.42	GI50	-log10(mM)
Actinomycin D	786O	DTP	0.52	GI50	-log10(mM)
Pyrimethamine	786O	DTP	0.64	GI50	-log10(mM)
Chlorambucil	786O	DTP	0.62	GI50	-log10(mM)
Thiotepa	786O	DTP	0.56	GI50	-log10(mM)
Digitoxin	786O	DTP	0.47	GI50	-log10(mM)
Melphalan	786O	DTP	0.52	GI50	-log10(mM)
Triethylenemelamine	786O	DTP	0.55	GI50	-log10(mM)
Pentamidine	786O	DTP	0.2	GI50	-log10(mM)
Dromostanolone Propionate	786O	DTP	-0.35	GI50	-log10(mM)
Triamcinolone	786O	DTP	-0.19	GI50	-log10(mM)
Acrichine	786O	DTP	0.82	GI50	-log10(mM)
Gallium Nitrate	786O	DTP	-1.04	GI50	-log10(mM)
Fluorouracil	786O	DTP	0.39	GI50	-log10(mM)
Methylprednisolone	786O	DTP	-0.16	GI50	-log10(mM)
Nandrolone phenpropionate	786O	DTP	-0.65	GI50	-log10(mM)
Mithramycin	786O	DTP	-0.42	GI50	-log10(mM)
Pipobroman	786O	DTP	-0.17	GI50	-log10(mM)
Mitomycin	786O	DTP	0.32	GI50	-log10(mM)
Floxuridine	786O	DTP	0.64	GI50	-log10(mM)
Hydroxyurea	786O	DTP	0.68	GI50	-log10(mM)
Curcumin	786O	DTP	0.99	GI50	-log10(mM)
Fluorometholone	786O	DTP	-0.22	GI50	-log10(mM)
Uracil mustard	786O	DTP	0.75	GI50	-log10(mM)
Dexamethasone Decadron	786O	DTP	-0.22	GI50	-log10(mM)
Chelerythrine	786O	DTP	-0.09	GI50	-log10(mM)
Dacarbazine	786O	DTP	-0.71	GI50	-log10(mM)
Fluorometholone Acetate	786O	DTP	-0.59	GI50	-log10(mM)
Vinblastine	786O	DTP	0.13	GI50	-log10(mM)
Cytarabine	786O	DTP	0.83	GI50	-log10(mM)
Cordycepin	786O	DTP	0.97	GI50	-log10(mM)
Vincristine	786O	DTP	0.28	GI50	-log10(mM)
Megestrol acetate	786O	DTP	-0.03	GI50	-log10(mM)
Trifluridine	786O	DTP	1.32	GI50	-log10(mM)
Procarbazine	786O	DTP	-0.3	GI50	-log10(mM)
Indomethacin	786O	DTP	-0.25	GI50	-log10(mM)
Lomustine	786O	DTP	0.8	GI50	-log10(mM)
Daunorubicin	786O	DTP	0.65	GI50	-log10(mM)
Daunorubicin	786O	DTP	0.61	GI50	-log10(mM)
Ethacrynic Acid	786O	DTP	1.55	GI50	-log10(mM)
Streptozocin	786O	DTP	6.22	GI50	-log10(mM)
Calusterone	786O	DTP	-0.89	GI50	-log10(mM)
Estramustine	786O	DTP	-0.45	GI50	-log10(mM)
Vinblastine	786O	DTP	0.92	GI50	-log10(mM)
Fluocinolone Acetonide	786O	DTP	-0.18	GI50	-log10(mM)
Arsenic trioxide	786O	DTP	0.84	GI50	-log10(mM)
Valproic Acid	786O	DTP	-1.27	GI50	-log10(mM)
Haloprogin	786O	DTP	1.11	GI50	-log10(mM)
Azacitidine	786O	DTP	0.21	GI50	-log10(mM)
Cladribine	786O	DTP	0.01	GI50	-log10(mM)
Flumethasone Pivalate	786O	DTP	-0.04	GI50	-log10(mM)
Thiothixene	786O	DTP	-1.09	GI50	-log10(mM)
Asparaginase	786O	DTP	0.5	GI50	-log10(mM)
Ifosfamide	786O	DTP	0.26	GI50	-log10(mM)
Benzimate	786O	DTP	0.11	GI50	-log10(mM)
Cisplatin	786O	DTP	0.79	GI50	-log10(mM)
Isotretinoin	786O	DTP	0.01	GI50	-log10(mM)
Teniposide	786O	DTP	0.24	GI50	-log10(mM)
Doxorubicin	786O	DTP	0.55	GI50	-log10(mM)
Bleomycin	786O	DTP	0.21	GI50	-log10(mM)
Paclitaxel	786O	DTP	-0.2	GI50	-log10(mM)
Mycophenolic Acid	786O	DTP	0.65	GI50	-log10(mM)
Mitomycin	786O	DTP	0.12	GI50	-log10(mM)
Bendamustine	786O	DTP	-0.05	GI50	-log10(mM)
Clofazimine	786O	DTP	-0.93	GI50	-log10(mM)
Etoposide	786O	DTP	0.32	GI50	-log10(mM)
Tegafur	786O	DTP	-0.43	GI50	-log10(mM)
Ribavirin	786O	DTP	-0.58	GI50	-log10(mM)
Dexrazoxane	786O	DTP	-0.2	GI50	-log10(mM)
Pimozide	786O	DTP	0.48	GI50	-log10(mM)
Elesclomol	786O	DTP	-0.25	GI50	-log10(mM)
Tamoxifen	786O	DTP	-0.84	GI50	-log10(mM)
Mebendazole	786O	DTP	-0.4	GI50	-log10(mM)
Wortmannin	786O	DTP	-0.44	GI50	-log10(mM)
Rapamycin	786O	DTP	0.63	GI50	-log10(mM)
Carboplatin	786O	DTP	0.18	GI50	-log10(mM)
Valrubicin	786O	DTP	0.47	GI50	-log10(mM)
17-Amino-17-demethoxygeldanamycin;	786O	DTP	-0.97	GI50	-log10(mM)
Idarubicin	786O	DTP	0.51	GI50	-log10(mM)
4'-Epiadriamycin	786O	DTP	0.79	GI50	-log10(mM)
Clotrimazole	786O	DTP	-0.67	GI50	-log10(mM)
Oxaliplatin	786O	DTP	1.04	GI50	-log10(mM)
Mitoxantrone	786O	DTP	1.1	GI50	-log10(mM)
Triciribine-5'-monophosphate	786O	DTP	-0.3	GI50	-log10(mM)
Cytarabine	786O	DTP	0.62	GI50	-log10(mM)
Cyclosporine	786O	DTP	-0.67	GI50	-log10(mM)
Mitoxantrone	786O	DTP	0.54	GI50	-log10(mM)
Amonafide	786O	DTP	1.05	GI50	-log10(mM)
2-Fluoro Ara A	786O	DTP	-0.05	GI50	-log10(mM)
Batracylin	786O	DTP	0.3	GI50	-log10(mM)
auranofin	786O	DTP	0.58	GI50	-log10(mM)
Buthionine sulphoximine	786O	DTP	1.46	GI50	-log10(mM)
17-AAG	786O	DTP	-0.22	GI50	-log10(mM)
Terconazole	786O	DTP	1.14	GI50	-log10(mM)
8-Chloro-adenosine	786O	DTP	-0.03	GI50	-log10(mM)
Hypothemycin	786O	DTP	-0.24	GI50	-log10(mM)
Imiquimod	786O	DTP	-0.17	GI50	-log10(mM)
Fenretinide	786O	DTP	0.3	GI50	-log10(mM)
Dolastatin 10	786O	DTP	-0.23	GI50	-log10(mM)
Carmustine	786O	DTP	0.67	GI50	-log10(mM)
Amphotericin B	786O	DTP	-0.71	GI50	-log10(mM)
Zidovudine	786O	DTP	-0.67	GI50	-log10(mM)
Rapamycin	786O	DTP	-1.05	GI50	-log10(mM)
Adenosine, 2-chloro-2'-deoxy-2'-fluoro-	786O	DTP	0.71	GI50	-log10(mM)
Vinorelbine	786O	DTP	0.01	GI50	-log10(mM)
Topotecan	786O	DTP	0.48	GI50	-log10(mM)
Gemcitabine	786O	DTP	1.2	GI50	-log10(mM)
haloperidol	786O	DTP	0.58	GI50	-log10(mM)
Irinotecan	786O	DTP	1.01	GI50	-log10(mM)
Docetaxel	786O	DTP	0.41	GI50	-log10(mM)
Depsipeptide	786O	DTP	-0.28	GI50	-log10(mM)
Lovastatin	786O	DTP	-0.24	GI50	-log10(mM)
Simvastatin	786O	DTP	-0.58	GI50	-log10(mM)
O-6-Benzylguanine	786O	DTP	0.19	GI50	-log10(mM)
7-Hydroxystaurosporine	786O	DTP	-0.36	GI50	-log10(mM)
Raltitrexed	786O	DTP	1.55	GI50	-log10(mM)
Perifosine	786O	DTP	0.76	GI50	-log10(mM)
Alvocidib	786O	DTP	0.07	GI50	-log10(mM)
Mifepristone	786O	DTP	-0.41	GI50	-log10(mM)
Midostaurin	786O	DTP	-0.05	GI50	-log10(mM)
XK-469	786O	DTP	-0.04	GI50	-log10(mM)
Triapine	786O	DTP	1.46	GI50	-log10(mM)
artemether	786O	DTP	-0.41	GI50	-log10(mM)
7-Ethyl-10-hydroxycamptothecin	786O	DTP	0.71	GI50	-log10(mM)
okadaic acid	786O	DTP	-0.33	GI50	-log10(mM)
Leflunomide	786O	DTP	-0.64	GI50	-log10(mM)
PD-98059	786O	DTP	-0.46	GI50	-log10(mM)
Bortezomib	786O	DTP	-0.64	GI50	-log10(mM)
Hydroxymethylacylfulvene	786O	DTP	0.39	GI50	-log10(mM)
Temsirolimus	786O	DTP	0.99	GI50	-log10(mM)
Aminoflavone	786O	DTP	-0.3	GI50	-log10(mM)
Ritonavir	786O	DTP	-0.36	GI50	-log10(mM)
BN-2629	786O	DTP	0.91	GI50	-log10(mM)
RH1	786O	DTP	0.8	GI50	-log10(mM)
Nitazoxanide	786O	DTP	-0.69	GI50	-log10(mM)
XK-469	786O	DTP	-0.42	GI50	-log10(mM)
Denileukin Diftitox Ontak	786O	DTP	-0.2	GI50	-log10(mM)
Pemetrexed	786O	DTP	2.09	GI50	-log10(mM)
Annamycin Liposomal	786O	DTP	0.82	GI50	-log10(mM)
(R)-Roscovitine	786O	DTP	-0.25	GI50	-log10(mM)
Vorinostat	786O	DTP	-1.05	GI50	-log10(mM)
Estramustine	786O	DTP	-0.58	GI50	-log10(mM)
Arsenic trioxide	786O	DTP	-0.22	GI50	-log10(mM)
Entinostat	786O	DTP	-0.72	GI50	-log10(mM)
Eribulin mesilate	786O	DTP	-0.25	GI50	-log10(mM)
17-DMAG	786O	DTP	0.29	GI50	-log10(mM)
7-Tert-butyldimethylsilyl-10-hydroxycamptothecin	786O	DTP	0.59	GI50	-log10(mM)
Karenitecin	786O	DTP	0.47	GI50	-log10(mM)
PX-316	786O	DTP	-0.57	GI50	-log10(mM)
AFP464	786O	DTP	-0.52	GI50	-log10(mM)
artesunate	786O	DTP	-0.8	GI50	-log10(mM)
Rebimastat	786O	DTP	-0.15	GI50	-log10(mM)
Imexon	786O	DTP	-0.24	GI50	-log10(mM)
Gefitinib	786O	DTP	-0.56	GI50	-log10(mM)
Erlotinib	786O	DTP	-0.08	GI50	-log10(mM)
E-7820	786O	DTP	-0.31	GI50	-log10(mM)
Fulvestrant	786O	DTP	-0.31	GI50	-log10(mM)
Celecoxib	786O	DTP	-1.89	GI50	-log10(mM)
Loratadine	786O	DTP	-0.93	GI50	-log10(mM)
Zoledronate	786O	DTP	2.42	GI50	-log10(mM)
MNR-2-50	786O	DTP	0.86	GI50	-log10(mM)
LMP776	786O	DTP	0.77	GI50	-log10(mM)
Belinostat	786O	DTP	-0.51	GI50	-log10(mM)
Ofloxacin	786O	DTP	-0.17	GI50	-log10(mM)
Lapatinib	786O	DTP	-0.16	GI50	-log10(mM)
Irinotecan	786O	DTP	0.99	GI50	-log10(mM)
SR16157	786O	DTP	-0.2	GI50	-log10(mM)
Dasatinib	786O	DTP	0.59	GI50	-log10(mM)
Everolimus	786O	DTP	0.68	GI50	-log10(mM)
Dimethylaminoparthenolide	786O	DTP	0.46	GI50	-log10(mM)
Pazopanib	786O	DTP	0.19	GI50	-log10(mM)
Selumetinib	786O	DTP	-0.89	GI50	-log10(mM)
Imatinib	786O	DTP	-0.01	GI50	-log10(mM)
Lapatinib	786O	DTP	-0.38	GI50	-log10(mM)
Nelfinavir	786O	DTP	-0.51	GI50	-log10(mM)
Nilotinib	786O	DTP	0.2	GI50	-log10(mM)
Olaparib	786O	DTP	-0.86	GI50	-log10(mM)
16-Aza-epothilone B	786O	DTP	-0.23	GI50	-log10(mM)
Raloxifene	786O	DTP	0.18	GI50	-log10(mM)
Abiraterone	786O	DTP	1.19	GI50	-log10(mM)
Abiraterone	786O	DTP	1.48	GI50	-log10(mM)
Sunitinib	786O	DTP	-0.09	GI50	-log10(mM)
Afatinib	786O	DTP	-0.66	GI50	-log10(mM)
Pazopanib	786O	DTP	0.1	GI50	-log10(mM)
Depsipeptide	786O	DTP	0.24	GI50	-log10(mM)
PNU-74654	786O	DTP	0.35	GI50	-log10(mM)
Mitomycin	786O	DTP	0.04	GI50	-log10(mM)
Crizotinib	786O	DTP	-0.36	GI50	-log10(mM)
Colchicine	786O	DTP	0.17	GI50	-log10(mM)
Daunorubicin	786O	DTP	0.03	GI50	-log10(mM)
Digoxin	786O	DTP	0.05	GI50	-log10(mM)
Ethinyl estradiol	786O	DTP	-0.08	GI50	-log10(mM)
Fluorouracil	786O	DTP	-1.07	GI50	-log10(mM)
gramicidin	786O	DTP	-0.72	GI50	-log10(mM)
hexachlorophene	786O	DTP	-0.64	GI50	-log10(mM)
Mechlorethamine	786O	DTP	0.64	GI50	-log10(mM)
Melphalan	786O	DTP	0.26	GI50	-log10(mM)
Tyrothricin	786O	DTP	-1.05	GI50	-log10(mM)
Vinblastine	786O	DTP	0.38	GI50	-log10(mM)
Axitinib	786O	DTP	-0.7	GI50	-log10(mM)
Etoposide	786O	DTP	0.23	GI50	-log10(mM)
Azacitidine	786O	DTP	0.75	GI50	-log10(mM)
Floxuridine	786O	DTP	0.73	GI50	-log10(mM)
Carfilzomib	786O	DTP	-0.57	GI50	-log10(mM)
Bleomycin	786O	DTP	0.14	GI50	-log10(mM)
Paclitaxel	786O	DTP	-0.43	GI50	-log10(mM)
Teniposide	786O	DTP	0.59	GI50	-log10(mM)
artenimol	786O	DTP	-0.6	GI50	-log10(mM)
Simvastatin	786O	DTP	-0.18	GI50	-log10(mM)
fluvastatin	786O	DTP	-0.17	GI50	-log10(mM)
miltefosine	786O	DTP	-0.6	GI50	-log10(mM)
Doxorubicin	786O	DTP	0.55	GI50	-log10(mM)
Vincristine	786O	DTP	-0.05	GI50	-log10(mM)
Pipamperone	786O	DTP	-0.6	GI50	-log10(mM)
Topotecan	786O	DTP	0.76	GI50	-log10(mM)
Arsenic trioxide	786O	DTP	0.51	GI50	-log10(mM)
clioquinol	786O	DTP	0.32	GI50	-log10(mM)
Docetaxel	786O	DTP	0.34	GI50	-log10(mM)
Vorinostat	786O	DTP	-1.46	GI50	-log10(mM)
Gefitinib	786O	DTP	-0.24	GI50	-log10(mM)
Dasatinib	786O	DTP	0.82	GI50	-log10(mM)
Irinotecan	786O	DTP	0.85	GI50	-log10(mM)
Vandetanib	786O	DTP	-0.61	GI50	-log10(mM)
Vemurafenib	786O	DTP	-0.48	GI50	-log10(mM)
Methotrexate	A498	DTP	-0.9	GI50	-log10(mM)
6-Thioguanine	A498	DTP	-1.31	GI50	-log10(mM)
6-Mercaptopurine	A498	DTP	-1.37	GI50	-log10(mM)
Colchicine	A498	DTP	0.23	GI50	-log10(mM)
Mechlorethamine	A498	DTP	-0.55	GI50	-log10(mM)
Allopurinol	A498	DTP	-0.19	GI50	-log10(mM)
Sodium Phenylacetate	A498	DTP	0.31	GI50	-log10(mM)
Actinomycin D	A498	DTP	-0.44	GI50	-log10(mM)
Pyrimethamine	A498	DTP	-0.23	GI50	-log10(mM)
Chlorambucil	A498	DTP	-0.74	GI50	-log10(mM)
Thiotepa	A498	DTP	-0.44	GI50	-log10(mM)
Digitoxin	A498	DTP	0.47	GI50	-log10(mM)
Melphalan	A498	DTP	-1.36	GI50	-log10(mM)
Triethylenemelamine	A498	DTP	-0.49	GI50	-log10(mM)
Dromostanolone Propionate	A498	DTP	0.05	GI50	-log10(mM)
Triamcinolone	A498	DTP	-0.19	GI50	-log10(mM)
Acrichine	A498	DTP	-0.63	GI50	-log10(mM)
Gallium Nitrate	A498	DTP	0.59	GI50	-log10(mM)
Fluorouracil	A498	DTP	0.5	GI50	-log10(mM)
Methylprednisolone	A498	DTP	-0.16	GI50	-log10(mM)
Nandrolone phenpropionate	A498	DTP	0.13	GI50	-log10(mM)
Testolactone	A498	DTP	0.39	GI50	-log10(mM)
Mithramycin	A498	DTP	0.18	GI50	-log10(mM)
Pipobroman	A498	DTP	-0.32	GI50	-log10(mM)
Cyclophosphamide	A498	DTP	-0.23	GI50	-log10(mM)
Mitomycin	A498	DTP	-0.09	GI50	-log10(mM)
Floxuridine	A498	DTP	0.26	GI50	-log10(mM)
Hydroxyurea	A498	DTP	-0.33	GI50	-log10(mM)
Fluorometholone	A498	DTP	-0.24	GI50	-log10(mM)
Uracil mustard	A498	DTP	-0.79	GI50	-log10(mM)
Chelerythrine	A498	DTP	-2.65	GI50	-log10(mM)
Idoxuridine	A498	DTP	-0.38	GI50	-log10(mM)
Dacarbazine	A498	DTP	-0.94	GI50	-log10(mM)
Vinblastine	A498	DTP	-0.25	GI50	-log10(mM)
Cytarabine	A498	DTP	-0.19	GI50	-log10(mM)
Vincristine	A498	DTP	0.13	GI50	-log10(mM)
Megestrol acetate	A498	DTP	0.14	GI50	-log10(mM)
Trifluridine	A498	DTP	-0.2	GI50	-log10(mM)
Procarbazine	A498	DTP	-0.21	GI50	-log10(mM)
Lomustine	A498	DTP	-0.93	GI50	-log10(mM)
Daunorubicin	A498	DTP	-0.44	GI50	-log10(mM)
Daunorubicin	A498	DTP	-1.25	GI50	-log10(mM)
Calusterone	A498	DTP	0.07	GI50	-log10(mM)
Estramustine	A498	DTP	0.25	GI50	-log10(mM)
Vinblastine	A498	DTP	-0.87	GI50	-log10(mM)
Fluocinolone Acetonide	A498	DTP	-0.18	GI50	-log10(mM)
Arsenic trioxide	A498	DTP	0.28	GI50	-log10(mM)
Valproic Acid	A498	DTP	3.86	GI50	-log10(mM)
Haloprogin	A498	DTP	-1.16	GI50	-log10(mM)
Azacitidine	A498	DTP	0.1	GI50	-log10(mM)
Cladribine	A498	DTP	-0.18	GI50	-log10(mM)
Thiothixene	A498	DTP	0.64	GI50	-log10(mM)
Asparaginase	A498	DTP	0.91	GI50	-log10(mM)
Ifosfamide	A498	DTP	-0.91	GI50	-log10(mM)
Benzimate	A498	DTP	-2.11	GI50	-log10(mM)
2-Fluoro Ara A	A498	DTP	-0.83	GI50	-log10(mM)
Cisplatin	A498	DTP	-1.1	GI50	-log10(mM)
Isotretinoin	A498	DTP	-0.71	GI50	-log10(mM)
Teniposide	A498	DTP	-0.14	GI50	-log10(mM)
Doxorubicin	A498	DTP	0.14	GI50	-log10(mM)
Bleomycin	A498	DTP	-0.38	GI50	-log10(mM)
Paclitaxel	A498	DTP	-0.66	GI50	-log10(mM)
5-Aza-2'-deoxycytidine	A498	DTP	-0.37	GI50	-log10(mM)
Mycophenolic Acid	A498	DTP	-2.24	GI50	-log10(mM)
Mitomycin	A498	DTP	-0.3	GI50	-log10(mM)
Bendamustine	A498	DTP	1.56	GI50	-log10(mM)
Clofazimine	A498	DTP	-0.35	GI50	-log10(mM)
Etoposide	A498	DTP	-0.02	GI50	-log10(mM)
Homoharringtonine	A498	DTP	0.02	GI50	-log10(mM)
Tegafur	A498	DTP	-1.37	GI50	-log10(mM)
Parthenolide	A498	DTP	-0.64	GI50	-log10(mM)
Ribavirin	A498	DTP	-0.58	GI50	-log10(mM)
Dexrazoxane	A498	DTP	-0.33	GI50	-log10(mM)
Tamoxifen	A498	DTP	-0.79	GI50	-log10(mM)
Mebendazole	A498	DTP	0.31	GI50	-log10(mM)
Pentostatin	A498	DTP	-0.16	GI50	-log10(mM)
Rapamycin	A498	DTP	0.36	GI50	-log10(mM)
Carboplatin	A498	DTP	-0.78	GI50	-log10(mM)
Valrubicin	A498	DTP	0.36	GI50	-log10(mM)
17-Amino-17-demethoxygeldanamycin;	A498	DTP	-1.94	GI50	-log10(mM)
Idarubicin	A498	DTP	0.32	GI50	-log10(mM)
Clotrimazole	A498	DTP	-1.57	GI50	-log10(mM)
Oxaliplatin	A498	DTP	-0.14	GI50	-log10(mM)
Mitoxantrone	A498	DTP	-0.36	GI50	-log10(mM)
Triciribine-5'-monophosphate	A498	DTP	-0.41	GI50	-log10(mM)
BEN	A498	DTP	0.43	GI50	-log10(mM)
Cytarabine	A498	DTP	-0.7	GI50	-log10(mM)
Cyclosporine	A498	DTP	-0.92	GI50	-log10(mM)
Mitoxantrone	A498	DTP	-0.09	GI50	-log10(mM)
Amonafide	A498	DTP	-0.72	GI50	-log10(mM)
2-Fluoro Ara A	A498	DTP	-0.75	GI50	-log10(mM)
Batracylin	A498	DTP	-0.04	GI50	-log10(mM)
Buthionine sulphoximine	A498	DTP	-0.44	GI50	-log10(mM)
17-AAG	A498	DTP	-1.64	GI50	-log10(mM)
Terconazole	A498	DTP	-0.11	GI50	-log10(mM)
8-Chloro-adenosine	A498	DTP	-0.7	GI50	-log10(mM)
Hypothemycin	A498	DTP	-0.36	GI50	-log10(mM)
Fostamatinib	A498	DTP	-1.37	GI50	-log10(mM)
Pyrazoloacridine	A498	DTP	-0.98	GI50	-log10(mM)
Imiquimod	A498	DTP	-0.16	GI50	-log10(mM)
Fenretinide	A498	DTP	-0.07	GI50	-log10(mM)
Dolastatin 10	A498	DTP	-0.1	GI50	-log10(mM)
Vidarabine	A498	DTP	-0.1	GI50	-log10(mM)
Carmustine	A498	DTP	-0.96	GI50	-log10(mM)
Amphotericin B	A498	DTP	0.56	GI50	-log10(mM)
Zalcitabine	A498	DTP	-0.2	GI50	-log10(mM)
Rapamycin	A498	DTP	0.94	GI50	-log10(mM)
Adenosine, 2-chloro-2'-deoxy-2'-fluoro-	A498	DTP	0.59	GI50	-log10(mM)
Vinorelbine	A498	DTP	0.42	GI50	-log10(mM)
Topotecan	A498	DTP	-0.19	GI50	-log10(mM)
Gemcitabine	A498	DTP	0.23	GI50	-log10(mM)
Irinotecan	A498	DTP	-0.05	GI50	-log10(mM)
Docetaxel	A498	DTP	0.41	GI50	-log10(mM)
Depsipeptide	A498	DTP	0.6	GI50	-log10(mM)
Lovastatin	A498	DTP	1.26	GI50	-log10(mM)
Simvastatin	A498	DTP	0.75	GI50	-log10(mM)
O-6-Benzylguanine	A498	DTP	1.27	GI50	-log10(mM)
7-Hydroxystaurosporine	A498	DTP	1.5	GI50	-log10(mM)
Perifosine	A498	DTP	0.5	GI50	-log10(mM)
Alvocidib	A498	DTP	0.23	GI50	-log10(mM)
Midostaurin	A498	DTP	0.68	GI50	-log10(mM)
XK-469	A498	DTP	1.42	GI50	-log10(mM)
Triapine	A498	DTP	0.85	GI50	-log10(mM)
artemether	A498	DTP	-0.41	GI50	-log10(mM)
7-Ethyl-10-hydroxycamptothecin	A498	DTP	0.07	GI50	-log10(mM)
okadaic acid	A498	DTP	-0.4	GI50	-log10(mM)
Leflunomide	A498	DTP	1.76	GI50	-log10(mM)
Bortezomib	A498	DTP	1.78	GI50	-log10(mM)
Hydroxymethylacylfulvene	A498	DTP	0.39	GI50	-log10(mM)
Aminoflavone	A498	DTP	1.74	GI50	-log10(mM)
Ritonavir	A498	DTP	0.15	GI50	-log10(mM)
BN-2629	A498	DTP	-0.28	GI50	-log10(mM)
RH1	A498	DTP	-0.54	GI50	-log10(mM)
Nitazoxanide	A498	DTP	-1.66	GI50	-log10(mM)
XK-469	A498	DTP	-0.42	GI50	-log10(mM)
Denileukin Diftitox Ontak	A498	DTP	-0.2	GI50	-log10(mM)
Pemetrexed	A498	DTP	1.02	GI50	-log10(mM)
Annamycin Liposomal	A498	DTP	0.05	GI50	-log10(mM)
(R)-Roscovitine	A498	DTP	-1.22	GI50	-log10(mM)
Vorinostat	A498	DTP	-0.09	GI50	-log10(mM)
Estramustine	A498	DTP	1.63	GI50	-log10(mM)
Arsenic trioxide	A498	DTP	-0.38	GI50	-log10(mM)
Entinostat	A498	DTP	0.76	GI50	-log10(mM)
Eribulin mesilate	A498	DTP	-0.36	GI50	-log10(mM)
17-DMAG	A498	DTP	-2.69	GI50	-log10(mM)
7-Tert-butyldimethylsilyl-10-hydroxycamptothecin	A498	DTP	-0.09	GI50	-log10(mM)
Karenitecin	A498	DTP	0.47	GI50	-log10(mM)
PX-316	A498	DTP	-0.57	GI50	-log10(mM)
AFP464	A498	DTP	1.92	GI50	-log10(mM)
artesunate	A498	DTP	-1.19	GI50	-log10(mM)
Rebimastat	A498	DTP	-0.15	GI50	-log10(mM)
Imexon	A498	DTP	-0.42	GI50	-log10(mM)
Gefitinib	A498	DTP	1.35	GI50	-log10(mM)
Erlotinib	A498	DTP	0.69	GI50	-log10(mM)
E-7820	A498	DTP	1.09	GI50	-log10(mM)
Fulvestrant	A498	DTP	-0.31	GI50	-log10(mM)
Celecoxib	A498	DTP	0.36	GI50	-log10(mM)
Loratadine	A498	DTP	3.13	GI50	-log10(mM)
Zoledronate	A498	DTP	0.1	GI50	-log10(mM)
MNR-2-50	A498	DTP	-0.13	GI50	-log10(mM)
LMP776	A498	DTP	0.41	GI50	-log10(mM)
Belinostat	A498	DTP	-0.25	GI50	-log10(mM)
Ofloxacin	A498	DTP	-0.17	GI50	-log10(mM)
Lapatinib	A498	DTP	0.26	GI50	-log10(mM)
Irinotecan	A498	DTP	-0.29	GI50	-log10(mM)
SR16157	A498	DTP	-0.4	GI50	-log10(mM)
Dasatinib	A498	DTP	0.91	GI50	-log10(mM)
Everolimus	A498	DTP	0.83	GI50	-log10(mM)
Dimethylaminoparthenolide	A498	DTP	-0.96	GI50	-log10(mM)
Pazopanib	A498	DTP	0.92	GI50	-log10(mM)
Selumetinib	A498	DTP	0.96	GI50	-log10(mM)
Imatinib	A498	DTP	-0.3	GI50	-log10(mM)
Lapatinib	A498	DTP	-0.16	GI50	-log10(mM)
Nelfinavir	A498	DTP	0.45	GI50	-log10(mM)
Nilotinib	A498	DTP	-0.3	GI50	-log10(mM)
Olaparib	A498	DTP	1.07	GI50	-log10(mM)
16-Aza-epothilone B	A498	DTP	0.94	GI50	-log10(mM)
Raloxifene	A498	DTP	-0.39	GI50	-log10(mM)
Abiraterone	A498	DTP	0.6	GI50	-log10(mM)
Abiraterone	A498	DTP	-0.51	GI50	-log10(mM)
Sunitinib	A498	DTP	-0.15	GI50	-log10(mM)
Afatinib	A498	DTP	0.99	GI50	-log10(mM)
Pazopanib	A498	DTP	2.46	GI50	-log10(mM)
Depsipeptide	A498	DTP	0.24	GI50	-log10(mM)
PNU-74654	A498	DTP	-1.1	GI50	-log10(mM)
Mitomycin	A498	DTP	0.39	GI50	-log10(mM)
Nelarabine	A498	DTP	-0.17	GI50	-log10(mM)
Crizotinib	A498	DTP	0.17	GI50	-log10(mM)
Colchicine	A498	DTP	0.45	GI50	-log10(mM)
Daunorubicin	A498	DTP	-0.69	GI50	-log10(mM)
Digoxin	A498	DTP	-0.7	GI50	-log10(mM)
Ethinyl estradiol	A498	DTP	0.09	GI50	-log10(mM)
Fluorouracil	A498	DTP	0.39	GI50	-log10(mM)
gramicidin	A498	DTP	-1.22	GI50	-log10(mM)
hexachlorophene	A498	DTP	1.41	GI50	-log10(mM)
Mechlorethamine	A498	DTP	-0.13	GI50	-log10(mM)
Melphalan	A498	DTP	-0.62	GI50	-log10(mM)
Tyrothricin	A498	DTP	-1.57	GI50	-log10(mM)
Vinblastine	A498	DTP	0.29	GI50	-log10(mM)
Axitinib	A498	DTP	2.53	GI50	-log10(mM)
Etoposide	A498	DTP	0.58	GI50	-log10(mM)
Azacitidine	A498	DTP	-0.2	GI50	-log10(mM)
Floxuridine	A498	DTP	0.54	GI50	-log10(mM)
Carfilzomib	A498	DTP	-0.19	GI50	-log10(mM)
Bleomycin	A498	DTP	-0.53	GI50	-log10(mM)
Paclitaxel	A498	DTP	0.12	GI50	-log10(mM)
Teniposide	A498	DTP	0.09	GI50	-log10(mM)
artenimol	A498	DTP	-1.14	GI50	-log10(mM)
Simvastatin	A498	DTP	2.08	GI50	-log10(mM)
fluvastatin	A498	DTP	1.89	GI50	-log10(mM)
miltefosine	A498	DTP	0.3	GI50	-log10(mM)
Doxorubicin	A498	DTP	0.25	GI50	-log10(mM)
Vincristine	A498	DTP	0.01	GI50	-log10(mM)
Pipamperone	A498	DTP	-0.28	GI50	-log10(mM)
Topotecan	A498	DTP	0.28	GI50	-log10(mM)
Arsenic trioxide	A498	DTP	2.45	GI50	-log10(mM)
Docetaxel	A498	DTP	-0.27	GI50	-log10(mM)
Vorinostat	A498	DTP	-0.29	GI50	-log10(mM)
Gefitinib	A498	DTP	1.1	GI50	-log10(mM)
Dasatinib	A498	DTP	1.04	GI50	-log10(mM)
Irinotecan	A498	DTP	-0.28	GI50	-log10(mM)
Vandetanib	A498	DTP	1.79	GI50	-log10(mM)
Vemurafenib	A498	DTP	0.21	GI50	-log10(mM)
Methotrexate	A549	DTP	0.61	GI50	-log10(mM)
6-Thioguanine	A549	DTP	-0.93	GI50	-log10(mM)
6-Mercaptopurine	A549	DTP	-1.08	GI50	-log10(mM)
Colchicine	A549	DTP	0.18	GI50	-log10(mM)
Mechlorethamine	A549	DTP	0.32	GI50	-log10(mM)
Allopurinol	A549	DTP	-1.45	GI50	-log10(mM)
Sodium Phenylacetate	A549	DTP	-0.69	GI50	-log10(mM)
Actinomycin D	A549	DTP	0.01	GI50	-log10(mM)
Pyrimethamine	A549	DTP	1.57	GI50	-log10(mM)
Chlorambucil	A549	DTP	-0.1	GI50	-log10(mM)
Thiotepa	A549	DTP	0.3	GI50	-log10(mM)
Digitoxin	A549	DTP	0.47	GI50	-log10(mM)
Melphalan	A549	DTP	0.05	GI50	-log10(mM)
Triethylenemelamine	A549	DTP	0.2	GI50	-log10(mM)
Pentamidine	A549	DTP	0.49	GI50	-log10(mM)
Dromostanolone Propionate	A549	DTP	0.41	GI50	-log10(mM)
Triamcinolone	A549	DTP	-0.19	GI50	-log10(mM)
Acrichine	A549	DTP	0.02	GI50	-log10(mM)
Gallium Nitrate	A549	DTP	-0.67	GI50	-log10(mM)
Fluorouracil	A549	DTP	1.21	GI50	-log10(mM)
Methylprednisolone	A549	DTP	-0.16	GI50	-log10(mM)
Nandrolone phenpropionate	A549	DTP	-0.74	GI50	-log10(mM)
Testolactone	A549	DTP	-0.25	GI50	-log10(mM)
Mithramycin	A549	DTP	0.08	GI50	-log10(mM)
Pipobroman	A549	DTP	0.47	GI50	-log10(mM)
Cyclophosphamide	A549	DTP	-0.23	GI50	-log10(mM)
Mitomycin	A549	DTP	0.98	GI50	-log10(mM)
Floxuridine	A549	DTP	0.66	GI50	-log10(mM)
Hydroxyurea	A549	DTP	0.27	GI50	-log10(mM)
Curcumin	A549	DTP	-1.17	GI50	-log10(mM)
Fluorometholone	A549	DTP	-0.22	GI50	-log10(mM)
Uracil mustard	A549	DTP	0.09	GI50	-log10(mM)
Dexamethasone Decadron	A549	DTP	-0.22	GI50	-log10(mM)
Chelerythrine	A549	DTP	-0.31	GI50	-log10(mM)
Dacarbazine	A549	DTP	-0.13	GI50	-log10(mM)
Idoxuridine	A549	DTP	0.58	GI50	-log10(mM)
Dacarbazine	A549	DTP	-0.88	GI50	-log10(mM)
Fluorometholone Acetate	A549	DTP	-0.13	GI50	-log10(mM)
Vinblastine	A549	DTP	-0.06	GI50	-log10(mM)
Cytarabine	A549	DTP	1.21	GI50	-log10(mM)
Cordycepin	A549	DTP	-0.91	GI50	-log10(mM)
Vincristine	A549	DTP	0.23	GI50	-log10(mM)
Megestrol acetate	A549	DTP	-0.61	GI50	-log10(mM)
Trifluridine	A549	DTP	0.34	GI50	-log10(mM)
Procarbazine	A549	DTP	-0.21	GI50	-log10(mM)
Indomethacin	A549	DTP	-0.7	GI50	-log10(mM)
Lomustine	A549	DTP	-0.56	GI50	-log10(mM)
Daunorubicin	A549	DTP	0.35	GI50	-log10(mM)
Daunorubicin	A549	DTP	0.42	GI50	-log10(mM)
Ethacrynic Acid	A549	DTP	-2.48	GI50	-log10(mM)
Streptozocin	A549	DTP	-0.19	GI50	-log10(mM)
Calusterone	A549	DTP	-0.56	GI50	-log10(mM)
Estramustine	A549	DTP	-0.31	GI50	-log10(mM)
Vinblastine	A549	DTP	-0.56	GI50	-log10(mM)
Fluocinolone Acetonide	A549	DTP	-0.18	GI50	-log10(mM)
Arsenic trioxide	A549	DTP	-1.66	GI50	-log10(mM)
Valproic Acid	A549	DTP	-0.15	GI50	-log10(mM)
Haloprogin	A549	DTP	-1.38	GI50	-log10(mM)
Azacitidine	A549	DTP	0.06	GI50	-log10(mM)
Cladribine	A549	DTP	0.34	GI50	-log10(mM)
Flumethasone Pivalate	A549	DTP	0.13	GI50	-log10(mM)
Thiothixene	A549	DTP	-1.08	GI50	-log10(mM)
Asparaginase	A549	DTP	0.32	GI50	-log10(mM)
Ifosfamide	A549	DTP	0.37	GI50	-log10(mM)
Benzimate	A549	DTP	0.41	GI50	-log10(mM)
2-Fluoro Ara A	A549	DTP	-0.03	GI50	-log10(mM)
Cisplatin	A549	DTP	-0.08	GI50	-log10(mM)
Isotretinoin	A549	DTP	0.32	GI50	-log10(mM)
Teniposide	A549	DTP	0.54	GI50	-log10(mM)
Doxorubicin	A549	DTP	0.41	GI50	-log10(mM)
Bleomycin	A549	DTP	0.32	GI50	-log10(mM)
Paclitaxel	A549	DTP	0.29	GI50	-log10(mM)
5-Aza-2'-deoxycytidine	A549	DTP	0.47	GI50	-log10(mM)
Mycophenolic Acid	A549	DTP	0.69	GI50	-log10(mM)
Mitomycin	A549	DTP	0.8	GI50	-log10(mM)
Bendamustine	A549	DTP	-0.68	GI50	-log10(mM)
Clofazimine	A549	DTP	0.04	GI50	-log10(mM)
Etoposide	A549	DTP	0.65	GI50	-log10(mM)
Homoharringtonine	A549	DTP	0.07	GI50	-log10(mM)
Tegafur	A549	DTP	0.9	GI50	-log10(mM)
Parthenolide	A549	DTP	-2.83	GI50	-log10(mM)
Ribavirin	A549	DTP	0.29	GI50	-log10(mM)
Dexrazoxane	A549	DTP	1.43	GI50	-log10(mM)
Pimozide	A549	DTP	0.18	GI50	-log10(mM)
Elesclomol	A549	DTP	0.27	GI50	-log10(mM)
Tamoxifen	A549	DTP	0.46	GI50	-log10(mM)
Mebendazole	A549	DTP	-0.12	GI50	-log10(mM)
Pentostatin	A549	DTP	-0.18	GI50	-log10(mM)
Wortmannin	A549	DTP	-0.27	GI50	-log10(mM)
Rapamycin	A549	DTP	-0.06	GI50	-log10(mM)
Carboplatin	A549	DTP	-0.31	GI50	-log10(mM)
Valrubicin	A549	DTP	0.65	GI50	-log10(mM)
17-Amino-17-demethoxygeldanamycin;	A549	DTP	0.55	GI50	-log10(mM)
Idarubicin	A549	DTP	0.46	GI50	-log10(mM)
4'-Epiadriamycin	A549	DTP	0.76	GI50	-log10(mM)
Clotrimazole	A549	DTP	0.11	GI50	-log10(mM)
Oxaliplatin	A549	DTP	0.6	GI50	-log10(mM)
Mitoxantrone	A549	DTP	1.1	GI50	-log10(mM)
Triciribine-5'-monophosphate	A549	DTP	-0.42	GI50	-log10(mM)
BEN	A549	DTP	0.83	GI50	-log10(mM)
Cytarabine	A549	DTP	0.6	GI50	-log10(mM)
Cyclosporine	A549	DTP	-0.57	GI50	-log10(mM)
Mitoxantrone	A549	DTP	1	GI50	-log10(mM)
Amonafide	A549	DTP	1.35	GI50	-log10(mM)
2-Fluoro Ara A	A549	DTP	0.08	GI50	-log10(mM)
Batracylin	A549	DTP	0.28	GI50	-log10(mM)
auranofin	A549	DTP	-1.1	GI50	-log10(mM)
Buthionine sulphoximine	A549	DTP	-0.37	GI50	-log10(mM)
17-AAG	A549	DTP	0.69	GI50	-log10(mM)
Terconazole	A549	DTP	-2.46	GI50	-log10(mM)
8-Chloro-adenosine	A549	DTP	0.39	GI50	-log10(mM)
Hypothemycin	A549	DTP	-1.34	GI50	-log10(mM)
Fostamatinib	A549	DTP	-0.46	GI50	-log10(mM)
Pyrazoloacridine	A549	DTP	0.39	GI50	-log10(mM)
Imiquimod	A549	DTP	0.06	GI50	-log10(mM)
Fenretinide	A549	DTP	-0.76	GI50	-log10(mM)
Dolastatin 10	A549	DTP	0.18	GI50	-log10(mM)
Vidarabine	A549	DTP	0.69	GI50	-log10(mM)
Carmustine	A549	DTP	-0.7	GI50	-log10(mM)
Amphotericin B	A549	DTP	0.4	GI50	-log10(mM)
Zidovudine	A549	DTP	0.65	GI50	-log10(mM)
Zalcitabine	A549	DTP	-0.2	GI50	-log10(mM)
Rapamycin	A549	DTP	-1.05	GI50	-log10(mM)
Adenosine, 2-chloro-2'-deoxy-2'-fluoro-	A549	DTP	0.51	GI50	-log10(mM)
Vinorelbine	A549	DTP	0.05	GI50	-log10(mM)
Topotecan	A549	DTP	0.04	GI50	-log10(mM)
Gemcitabine	A549	DTP	0.98	GI50	-log10(mM)
haloperidol	A549	DTP	-0.64	GI50	-log10(mM)
Irinotecan	A549	DTP	-0.63	GI50	-log10(mM)
Docetaxel	A549	DTP	0.46	GI50	-log10(mM)
Depsipeptide	A549	DTP	0.37	GI50	-log10(mM)
Lovastatin	A549	DTP	-0.79	GI50	-log10(mM)
Simvastatin	A549	DTP	-0.31	GI50	-log10(mM)
O-6-Benzylguanine	A549	DTP	-0.81	GI50	-log10(mM)
7-Hydroxystaurosporine	A549	DTP	-0.47	GI50	-log10(mM)
Raltitrexed	A549	DTP	-0.16	GI50	-log10(mM)
Perifosine	A549	DTP	-0.57	GI50	-log10(mM)
Alvocidib	A549	DTP	-0.56	GI50	-log10(mM)
Mifepristone	A549	DTP	0.27	GI50	-log10(mM)
Midostaurin	A549	DTP	0.79	GI50	-log10(mM)
XK-469	A549	DTP	-0.64	GI50	-log10(mM)
Triapine	A549	DTP	-0.24	GI50	-log10(mM)
artemether	A549	DTP	-0.41	GI50	-log10(mM)
7-Ethyl-10-hydroxycamptothecin	A549	DTP	-0.13	GI50	-log10(mM)
okadaic acid	A549	DTP	-1.5	GI50	-log10(mM)
Leflunomide	A549	DTP	-0.2	GI50	-log10(mM)
PD-98059	A549	DTP	-0.74	GI50	-log10(mM)
Bortezomib	A549	DTP	-0.46	GI50	-log10(mM)
Hydroxymethylacylfulvene	A549	DTP	0.93	GI50	-log10(mM)
Temsirolimus	A549	DTP	-0.65	GI50	-log10(mM)
Aminoflavone	A549	DTP	0.38	GI50	-log10(mM)
Ritonavir	A549	DTP	-0.15	GI50	-log10(mM)
BN-2629	A549	DTP	-0.27	GI50	-log10(mM)
RH1	A549	DTP	0.45	GI50	-log10(mM)
Nitazoxanide	A549	DTP	-0.43	GI50	-log10(mM)
XK-469	A549	DTP	-0.38	GI50	-log10(mM)
Denileukin Diftitox Ontak	A549	DTP	-0.2	GI50	-log10(mM)
Pemetrexed	A549	DTP	0.65	GI50	-log10(mM)
Annamycin Liposomal	A549	DTP	0.45	GI50	-log10(mM)
(R)-Roscovitine	A549	DTP	0.46	GI50	-log10(mM)
Vorinostat	A549	DTP	-0.65	GI50	-log10(mM)
Estramustine	A549	DTP	-0.74	GI50	-log10(mM)
Arsenic trioxide	A549	DTP	-1.37	GI50	-log10(mM)
Entinostat	A549	DTP	-0.73	GI50	-log10(mM)
Eribulin mesilate	A549	DTP	0	GI50	-log10(mM)
17-DMAG	A549	DTP	0.89	GI50	-log10(mM)
7-Tert-butyldimethylsilyl-10-hydroxycamptothecin	A549	DTP	0.59	GI50	-log10(mM)
Karenitecin	A549	DTP	0.47	GI50	-log10(mM)
PX-316	A549	DTP	-0.57	GI50	-log10(mM)
AFP464	A549	DTP	0.81	GI50	-log10(mM)
artesunate	A549	DTP	-0.63	GI50	-log10(mM)
Rebimastat	A549	DTP	-0.15	GI50	-log10(mM)
Imexon	A549	DTP	-1.12	GI50	-log10(mM)
Gefitinib	A549	DTP	-0.49	GI50	-log10(mM)
Erlotinib	A549	DTP	-0.2	GI50	-log10(mM)
E-7820	A549	DTP	-0.21	GI50	-log10(mM)
Fulvestrant	A549	DTP	-0.09	GI50	-log10(mM)
Celecoxib	A549	DTP	0.5	GI50	-log10(mM)
Loratadine	A549	DTP	-0.76	GI50	-log10(mM)
Zoledronate	A549	DTP	-0.83	GI50	-log10(mM)
MNR-2-50	A549	DTP	0.13	GI50	-log10(mM)
LMP776	A549	DTP	0.13	GI50	-log10(mM)
Belinostat	A549	DTP	0.02	GI50	-log10(mM)
Ofloxacin	A549	DTP	-0.17	GI50	-log10(mM)
Lapatinib	A549	DTP	-0.3	GI50	-log10(mM)
Irinotecan	A549	DTP	0.03	GI50	-log10(mM)
SR16157	A549	DTP	-0.74	GI50	-log10(mM)
Dasatinib	A549	DTP	0.74	GI50	-log10(mM)
Everolimus	A549	DTP	0.83	GI50	-log10(mM)
Dimethylaminoparthenolide	A549	DTP	-0.64	GI50	-log10(mM)
Pazopanib	A549	DTP	-0.39	GI50	-log10(mM)
Selumetinib	A549	DTP	-0.34	GI50	-log10(mM)
Imatinib	A549	DTP	-0.41	GI50	-log10(mM)
Lapatinib	A549	DTP	-0.43	GI50	-log10(mM)
Nelfinavir	A549	DTP	0.41	GI50	-log10(mM)
Nilotinib	A549	DTP	0.06	GI50	-log10(mM)
Olaparib	A549	DTP	-0.86	GI50	-log10(mM)
16-Aza-epothilone B	A549	DTP	1.18	GI50	-log10(mM)
Raloxifene	A549	DTP	-0.59	GI50	-log10(mM)
Abiraterone	A549	DTP	-1.01	GI50	-log10(mM)
Abiraterone	A549	DTP	-0.51	GI50	-log10(mM)
Sunitinib	A549	DTP	-0.47	GI50	-log10(mM)
Afatinib	A549	DTP	-0.39	GI50	-log10(mM)
Pazopanib	A549	DTP	-0.03	GI50	-log10(mM)
Depsipeptide	A549	DTP	0.24	GI50	-log10(mM)
PNU-74654	A549	DTP	0.4	GI50	-log10(mM)
Mitomycin	A549	DTP	1.21	GI50	-log10(mM)
Nelarabine	A549	DTP	-0.17	GI50	-log10(mM)
Crizotinib	A549	DTP	0.28	GI50	-log10(mM)
Colchicine	A549	DTP	-0.02	GI50	-log10(mM)
Daunorubicin	A549	DTP	0.56	GI50	-log10(mM)
Digoxin	A549	DTP	1.73	GI50	-log10(mM)
Ethinyl estradiol	A549	DTP	-0.31	GI50	-log10(mM)
Fluorouracil	A549	DTP	1.16	GI50	-log10(mM)
gramicidin	A549	DTP	0.42	GI50	-log10(mM)
hexachlorophene	A549	DTP	-0.67	GI50	-log10(mM)
Mechlorethamine	A549	DTP	0.54	GI50	-log10(mM)
Melphalan	A549	DTP	-0.31	GI50	-log10(mM)
Tyrothricin	A549	DTP	0.56	GI50	-log10(mM)
Vinblastine	A549	DTP	0.38	GI50	-log10(mM)
Axitinib	A549	DTP	-0.08	GI50	-log10(mM)
Etoposide	A549	DTP	0.98	GI50	-log10(mM)
Azacitidine	A549	DTP	0.21	GI50	-log10(mM)
Floxuridine	A549	DTP	0.96	GI50	-log10(mM)
Carfilzomib	A549	DTP	-0.07	GI50	-log10(mM)
Bleomycin	A549	DTP	0.46	GI50	-log10(mM)
Paclitaxel	A549	DTP	0.68	GI50	-log10(mM)
Teniposide	A549	DTP	0.94	GI50	-log10(mM)
artenimol	A549	DTP	-0.68	GI50	-log10(mM)
Simvastatin	A549	DTP	-0.76	GI50	-log10(mM)
fluvastatin	A549	DTP	-0.31	GI50	-log10(mM)
miltefosine	A549	DTP	-0.13	GI50	-log10(mM)
Doxorubicin	A549	DTP	0.67	GI50	-log10(mM)
Vincristine	A549	DTP	-0.16	GI50	-log10(mM)
Pipamperone	A549	DTP	-1.03	GI50	-log10(mM)
Topotecan	A549	DTP	-0.28	GI50	-log10(mM)
Arsenic trioxide	A549	DTP	-1.59	GI50	-log10(mM)
clioquinol	A549	DTP	-0.07	GI50	-log10(mM)
Docetaxel	A549	DTP	0.49	GI50	-log10(mM)
Vorinostat	A549	DTP	-0.87	GI50	-log10(mM)
Gefitinib	A549	DTP	-0.02	GI50	-log10(mM)
Dasatinib	A549	DTP	0.66	GI50	-log10(mM)
Irinotecan	A549	DTP	-0.45	GI50	-log10(mM)
Vandetanib	A549	DTP	-0.77	GI50	-log10(mM)
Vemurafenib	A549	DTP	-0.24	GI50	-log10(mM)
Methotrexate	ACHN	DTP	0.5	GI50	-log10(mM)
6-Thioguanine	ACHN	DTP	-0.32	GI50	-log10(mM)
6-Mercaptopurine	ACHN	DTP	-0.17	GI50	-log10(mM)
Colchicine	ACHN	DTP	-0.6	GI50	-log10(mM)
Mechlorethamine	ACHN	DTP	1.8	GI50	-log10(mM)
Allopurinol	ACHN	DTP	0.8	GI50	-log10(mM)
Sodium Phenylacetate	ACHN	DTP	-0.52	GI50	-log10(mM)
Actinomycin D	ACHN	DTP	-0.59	GI50	-log10(mM)
Pyrimethamine	ACHN	DTP	0.55	GI50	-log10(mM)
Chlorambucil	ACHN	DTP	1.32	GI50	-log10(mM)
Thiotepa	ACHN	DTP	1.35	GI50	-log10(mM)
Digitoxin	ACHN	DTP	0.47	GI50	-log10(mM)
Melphalan	ACHN	DTP	1.05	GI50	-log10(mM)
Triethylenemelamine	ACHN	DTP	1.55	GI50	-log10(mM)
Pentamidine	ACHN	DTP	-0.5	GI50	-log10(mM)
Dromostanolone Propionate	ACHN	DTP	-0.2	GI50	-log10(mM)
Triamcinolone	ACHN	DTP	-0.19	GI50	-log10(mM)
Acrichine	ACHN	DTP	-0.64	GI50	-log10(mM)
Gallium Nitrate	ACHN	DTP	-0.97	GI50	-log10(mM)
Fluorouracil	ACHN	DTP	0.4	GI50	-log10(mM)
Methylprednisolone	ACHN	DTP	-0.16	GI50	-log10(mM)
Nandrolone phenpropionate	ACHN	DTP	-0.12	GI50	-log10(mM)
Testolactone	ACHN	DTP	0.47	GI50	-log10(mM)
Mithramycin	ACHN	DTP	0	GI50	-log10(mM)
Pipobroman	ACHN	DTP	1.06	GI50	-log10(mM)
Mitomycin	ACHN	DTP	1.05	GI50	-log10(mM)
Floxuridine	ACHN	DTP	0.65	GI50	-log10(mM)
Hydroxyurea	ACHN	DTP	1.75	GI50	-log10(mM)
Curcumin	ACHN	DTP	-1.38	GI50	-log10(mM)
Fluorometholone	ACHN	DTP	-0.22	GI50	-log10(mM)
Uracil mustard	ACHN	DTP	1.78	GI50	-log10(mM)
Dexamethasone Decadron	ACHN	DTP	-0.22	GI50	-log10(mM)
Chelerythrine	ACHN	DTP	0.02	GI50	-log10(mM)
Idoxuridine	ACHN	DTP	-0.38	GI50	-log10(mM)
Dacarbazine	ACHN	DTP	-0.36	GI50	-log10(mM)
Fluorometholone Acetate	ACHN	DTP	-0.27	GI50	-log10(mM)
Vinblastine	ACHN	DTP	-0.96	GI50	-log10(mM)
Cytarabine	ACHN	DTP	1.04	GI50	-log10(mM)
Cordycepin	ACHN	DTP	-1.26	GI50	-log10(mM)
Vincristine	ACHN	DTP	0.27	GI50	-log10(mM)
Megestrol acetate	ACHN	DTP	0.2	GI50	-log10(mM)
Trifluridine	ACHN	DTP	0.82	GI50	-log10(mM)
Procarbazine	ACHN	DTP	-0.3	GI50	-log10(mM)
Indomethacin	ACHN	DTP	-0.7	GI50	-log10(mM)
Lomustine	ACHN	DTP	-0.68	GI50	-log10(mM)
Daunorubicin	ACHN	DTP	0.57	GI50	-log10(mM)
Daunorubicin	ACHN	DTP	0.98	GI50	-log10(mM)
Ethacrynic Acid	ACHN	DTP	-0.38	GI50	-log10(mM)
Streptozocin	ACHN	DTP	-0.18	GI50	-log10(mM)
Calusterone	ACHN	DTP	-0.27	GI50	-log10(mM)
Estramustine	ACHN	DTP	-0.75	GI50	-log10(mM)
Vinblastine	ACHN	DTP	-1.04	GI50	-log10(mM)
Fluocinolone Acetonide	ACHN	DTP	-0.18	GI50	-log10(mM)
Arsenic trioxide	ACHN	DTP	-1.62	GI50	-log10(mM)
Valproic Acid	ACHN	DTP	0.57	GI50	-log10(mM)
Haloprogin	ACHN	DTP	0.49	GI50	-log10(mM)
Azacitidine	ACHN	DTP	0.92	GI50	-log10(mM)
Cladribine	ACHN	DTP	0.72	GI50	-log10(mM)
Flumethasone Pivalate	ACHN	DTP	0.53	GI50	-log10(mM)
Thiothixene	ACHN	DTP	-1.02	GI50	-log10(mM)
Asparaginase	ACHN	DTP	-0.05	GI50	-log10(mM)
Ifosfamide	ACHN	DTP	-0.61	GI50	-log10(mM)
Benzimate	ACHN	DTP	-1.45	GI50	-log10(mM)
2-Fluoro Ara A	ACHN	DTP	0.28	GI50	-log10(mM)
Cisplatin	ACHN	DTP	0.83	GI50	-log10(mM)
Isotretinoin	ACHN	DTP	0	GI50	-log10(mM)
Teniposide	ACHN	DTP	0.74	GI50	-log10(mM)
Doxorubicin	ACHN	DTP	0.34	GI50	-log10(mM)
Bleomycin	ACHN	DTP	2.34	GI50	-log10(mM)
Paclitaxel	ACHN	DTP	-1.85	GI50	-log10(mM)
Mycophenolic Acid	ACHN	DTP	0.05	GI50	-log10(mM)
Mitomycin	ACHN	DTP	1.33	GI50	-log10(mM)
Bendamustine	ACHN	DTP	0.09	GI50	-log10(mM)
Clofazimine	ACHN	DTP	-0.4	GI50	-log10(mM)
Etoposide	ACHN	DTP	0.3	GI50	-log10(mM)
Tegafur	ACHN	DTP	-0.63	GI50	-log10(mM)
Ribavirin	ACHN	DTP	0.36	GI50	-log10(mM)
Dexrazoxane	ACHN	DTP	-0.1	GI50	-log10(mM)
Pimozide	ACHN	DTP	-0.66	GI50	-log10(mM)
Elesclomol	ACHN	DTP	-0.37	GI50	-log10(mM)
Tamoxifen	ACHN	DTP	-1.05	GI50	-log10(mM)
Mebendazole	ACHN	DTP	-0.88	GI50	-log10(mM)
Wortmannin	ACHN	DTP	-0.77	GI50	-log10(mM)
Rapamycin	ACHN	DTP	0.11	GI50	-log10(mM)
Carboplatin	ACHN	DTP	0.83	GI50	-log10(mM)
Valrubicin	ACHN	DTP	0.07	GI50	-log10(mM)
17-Amino-17-demethoxygeldanamycin;	ACHN	DTP	0.17	GI50	-log10(mM)
Idarubicin	ACHN	DTP	1.3	GI50	-log10(mM)
4'-Epiadriamycin	ACHN	DTP	-0.01	GI50	-log10(mM)
Clotrimazole	ACHN	DTP	0.06	GI50	-log10(mM)
Oxaliplatin	ACHN	DTP	0.04	GI50	-log10(mM)
Mitoxantrone	ACHN	DTP	1.1	GI50	-log10(mM)
Triciribine-5'-monophosphate	ACHN	DTP	0.58	GI50	-log10(mM)
BEN	ACHN	DTP	1.42	GI50	-log10(mM)
Cytarabine	ACHN	DTP	0.89	GI50	-log10(mM)
Cyclosporine	ACHN	DTP	-0.28	GI50	-log10(mM)
Mitoxantrone	ACHN	DTP	0.91	GI50	-log10(mM)
Amonafide	ACHN	DTP	1.55	GI50	-log10(mM)
2-Fluoro Ara A	ACHN	DTP	0.09	GI50	-log10(mM)
Batracylin	ACHN	DTP	0.85	GI50	-log10(mM)
auranofin	ACHN	DTP	-1.06	GI50	-log10(mM)
Buthionine sulphoximine	ACHN	DTP	-0.45	GI50	-log10(mM)
17-AAG	ACHN	DTP	-0.26	GI50	-log10(mM)
Terconazole	ACHN	DTP	-0.78	GI50	-log10(mM)
8-Chloro-adenosine	ACHN	DTP	0.87	GI50	-log10(mM)
Hypothemycin	ACHN	DTP	-0.18	GI50	-log10(mM)
Imiquimod	ACHN	DTP	0.59	GI50	-log10(mM)
Fenretinide	ACHN	DTP	-0.32	GI50	-log10(mM)
Dolastatin 10	ACHN	DTP	-0.72	GI50	-log10(mM)
Carmustine	ACHN	DTP	-0.24	GI50	-log10(mM)
Amphotericin B	ACHN	DTP	0.44	GI50	-log10(mM)
Zidovudine	ACHN	DTP	-0.67	GI50	-log10(mM)
Rapamycin	ACHN	DTP	0.93	GI50	-log10(mM)
Adenosine, 2-chloro-2'-deoxy-2'-fluoro-	ACHN	DTP	0.48	GI50	-log10(mM)
Vinorelbine	ACHN	DTP	-2.16	GI50	-log10(mM)
Topotecan	ACHN	DTP	0.83	GI50	-log10(mM)
Gemcitabine	ACHN	DTP	1.61	GI50	-log10(mM)
haloperidol	ACHN	DTP	-0.51	GI50	-log10(mM)
Irinotecan	ACHN	DTP	1.01	GI50	-log10(mM)
Docetaxel	ACHN	DTP	-3.41	GI50	-log10(mM)
Depsipeptide	ACHN	DTP	-0.97	GI50	-log10(mM)
Lovastatin	ACHN	DTP	0.99	GI50	-log10(mM)
Simvastatin	ACHN	DTP	1.15	GI50	-log10(mM)
O-6-Benzylguanine	ACHN	DTP	0.5	GI50	-log10(mM)
7-Hydroxystaurosporine	ACHN	DTP	1.25	GI50	-log10(mM)
Raltitrexed	ACHN	DTP	1.53	GI50	-log10(mM)
Perifosine	ACHN	DTP	-0.7	GI50	-log10(mM)
Alvocidib	ACHN	DTP	0.71	GI50	-log10(mM)
Mifepristone	ACHN	DTP	-0.75	GI50	-log10(mM)
Midostaurin	ACHN	DTP	0.52	GI50	-log10(mM)
XK-469	ACHN	DTP	0.13	GI50	-log10(mM)
Triapine	ACHN	DTP	1.55	GI50	-log10(mM)
artemether	ACHN	DTP	-0.41	GI50	-log10(mM)
7-Ethyl-10-hydroxycamptothecin	ACHN	DTP	0.71	GI50	-log10(mM)
okadaic acid	ACHN	DTP	-1.08	GI50	-log10(mM)
Leflunomide	ACHN	DTP	-0.26	GI50	-log10(mM)
PD-98059	ACHN	DTP	-0.83	GI50	-log10(mM)
Bortezomib	ACHN	DTP	0.24	GI50	-log10(mM)
Hydroxymethylacylfulvene	ACHN	DTP	0.12	GI50	-log10(mM)
Temsirolimus	ACHN	DTP	1.01	GI50	-log10(mM)
Aminoflavone	ACHN	DTP	-0.39	GI50	-log10(mM)
Ritonavir	ACHN	DTP	-0.51	GI50	-log10(mM)
BN-2629	ACHN	DTP	0.39	GI50	-log10(mM)
RH1	ACHN	DTP	0.93	GI50	-log10(mM)
Nitazoxanide	ACHN	DTP	-0.28	GI50	-log10(mM)
XK-469	ACHN	DTP	0.09	GI50	-log10(mM)
Denileukin Diftitox Ontak	ACHN	DTP	-0.2	GI50	-log10(mM)
Pemetrexed	ACHN	DTP	1.83	GI50	-log10(mM)
Annamycin Liposomal	ACHN	DTP	1.08	GI50	-log10(mM)
(R)-Roscovitine	ACHN	DTP	0.54	GI50	-log10(mM)
Vorinostat	ACHN	DTP	-0.56	GI50	-log10(mM)
Estramustine	ACHN	DTP	-1.31	GI50	-log10(mM)
Arsenic trioxide	ACHN	DTP	-1.37	GI50	-log10(mM)
Entinostat	ACHN	DTP	-0.31	GI50	-log10(mM)
Eribulin mesilate	ACHN	DTP	-1.68	GI50	-log10(mM)
17-DMAG	ACHN	DTP	-0.2	GI50	-log10(mM)
7-Tert-butyldimethylsilyl-10-hydroxycamptothecin	ACHN	DTP	0.59	GI50	-log10(mM)
Karenitecin	ACHN	DTP	0.47	GI50	-log10(mM)
PX-316	ACHN	DTP	-0.57	GI50	-log10(mM)
AFP464	ACHN	DTP	-0.71	GI50	-log10(mM)
artesunate	ACHN	DTP	0.03	GI50	-log10(mM)
Rebimastat	ACHN	DTP	-0.15	GI50	-log10(mM)
Imexon	ACHN	DTP	-0.63	GI50	-log10(mM)
Gefitinib	ACHN	DTP	1.78	GI50	-log10(mM)
Erlotinib	ACHN	DTP	1.95	GI50	-log10(mM)
E-7820	ACHN	DTP	-0.22	GI50	-log10(mM)
Fulvestrant	ACHN	DTP	-0.31	GI50	-log10(mM)
Celecoxib	ACHN	DTP	-0.01	GI50	-log10(mM)
Loratadine	ACHN	DTP	0.9	GI50	-log10(mM)
Zoledronate	ACHN	DTP	0.78	GI50	-log10(mM)
MNR-2-50	ACHN	DTP	1.03	GI50	-log10(mM)
LMP776	ACHN	DTP	0.7	GI50	-log10(mM)
Belinostat	ACHN	DTP	0.23	GI50	-log10(mM)
Ofloxacin	ACHN	DTP	-0.17	GI50	-log10(mM)
Lapatinib	ACHN	DTP	1.1	GI50	-log10(mM)
Irinotecan	ACHN	DTP	0.81	GI50	-log10(mM)
SR16157	ACHN	DTP	-0.32	GI50	-log10(mM)
Dasatinib	ACHN	DTP	1.23	GI50	-log10(mM)
Everolimus	ACHN	DTP	0.83	GI50	-log10(mM)
Dimethylaminoparthenolide	ACHN	DTP	-0.38	GI50	-log10(mM)
Pazopanib	ACHN	DTP	0.45	GI50	-log10(mM)
Selumetinib	ACHN	DTP	-0.67	GI50	-log10(mM)
Imatinib	ACHN	DTP	-0.45	GI50	-log10(mM)
Lapatinib	ACHN	DTP	1.27	GI50	-log10(mM)
Nelfinavir	ACHN	DTP	-0.34	GI50	-log10(mM)
Nilotinib	ACHN	DTP	-0.99	GI50	-log10(mM)
Olaparib	ACHN	DTP	-0.82	GI50	-log10(mM)
16-Aza-epothilone B	ACHN	DTP	-1.44	GI50	-log10(mM)
Raloxifene	ACHN	DTP	-0.6	GI50	-log10(mM)
Abiraterone	ACHN	DTP	0.92	GI50	-log10(mM)
Abiraterone	ACHN	DTP	0.36	GI50	-log10(mM)
Sunitinib	ACHN	DTP	0.57	GI50	-log10(mM)
Afatinib	ACHN	DTP	2.67	GI50	-log10(mM)
Pazopanib	ACHN	DTP	0.09	GI50	-log10(mM)
Depsipeptide	ACHN	DTP	0.24	GI50	-log10(mM)
PNU-74654	ACHN	DTP	0.4	GI50	-log10(mM)
Mitomycin	ACHN	DTP	0.99	GI50	-log10(mM)
Nelarabine	ACHN	DTP	-0.17	GI50	-log10(mM)
Crizotinib	ACHN	DTP	-0.62	GI50	-log10(mM)
Colchicine	ACHN	DTP	-0.45	GI50	-log10(mM)
Daunorubicin	ACHN	DTP	0.46	GI50	-log10(mM)
Digoxin	ACHN	DTP	1.29	GI50	-log10(mM)
Ethinyl estradiol	ACHN	DTP	-1.15	GI50	-log10(mM)
Fluorouracil	ACHN	DTP	0.19	GI50	-log10(mM)
gramicidin	ACHN	DTP	-1.24	GI50	-log10(mM)
hexachlorophene	ACHN	DTP	-0.84	GI50	-log10(mM)
Mechlorethamine	ACHN	DTP	1.47	GI50	-log10(mM)
Melphalan	ACHN	DTP	1.43	GI50	-log10(mM)
Tyrothricin	ACHN	DTP	-1.68	GI50	-log10(mM)
Vinblastine	ACHN	DTP	-2.12	GI50	-log10(mM)
Axitinib	ACHN	DTP	-0.27	GI50	-log10(mM)
Etoposide	ACHN	DTP	0.02	GI50	-log10(mM)
Azacitidine	ACHN	DTP	0.79	GI50	-log10(mM)
Floxuridine	ACHN	DTP	0.96	GI50	-log10(mM)
Carfilzomib	ACHN	DTP	-0.77	GI50	-log10(mM)
Bleomycin	ACHN	DTP	1.87	GI50	-log10(mM)
Paclitaxel	ACHN	DTP	-1.94	GI50	-log10(mM)
Teniposide	ACHN	DTP	0.74	GI50	-log10(mM)
artenimol	ACHN	DTP	-0.38	GI50	-log10(mM)
Simvastatin	ACHN	DTP	0.77	GI50	-log10(mM)
fluvastatin	ACHN	DTP	0.99	GI50	-log10(mM)
miltefosine	ACHN	DTP	-0.13	GI50	-log10(mM)
Doxorubicin	ACHN	DTP	0.69	GI50	-log10(mM)
Vincristine	ACHN	DTP	-1.51	GI50	-log10(mM)
Pipamperone	ACHN	DTP	-1.2	GI50	-log10(mM)
Topotecan	ACHN	DTP	0.88	GI50	-log10(mM)
Arsenic trioxide	ACHN	DTP	-1.31	GI50	-log10(mM)
clioquinol	ACHN	DTP	0.17	GI50	-log10(mM)
Docetaxel	ACHN	DTP	-1.66	GI50	-log10(mM)
Vorinostat	ACHN	DTP	-0.08	GI50	-log10(mM)
Gefitinib	ACHN	DTP	2.15	GI50	-log10(mM)
Dasatinib	ACHN	DTP	1.12	GI50	-log10(mM)
Irinotecan	ACHN	DTP	0.81	GI50	-log10(mM)
Vandetanib	ACHN	DTP	1.75	GI50	-log10(mM)
Vemurafenib	ACHN	DTP	-0.43	GI50	-log10(mM)
Methotrexate	BT549	DTP	-0.92	GI50	-log10(mM)
6-Thioguanine	BT549	DTP	-0.44	GI50	-log10(mM)
6-Mercaptopurine	BT549	DTP	-1.44	GI50	-log10(mM)
Mechlorethamine	BT549	DTP	-0.54	GI50	-log10(mM)
Allopurinol	BT549	DTP	-0.26	GI50	-log10(mM)
Sodium Phenylacetate	BT549	DTP	-0.02	GI50	-log10(mM)
Actinomycin D	BT549	DTP	-0.09	GI50	-log10(mM)
Pyrimethamine	BT549	DTP	-1.05	GI50	-log10(mM)
Chlorambucil	BT549	DTP	-0.4	GI50	-log10(mM)
Thiotepa	BT549	DTP	-0.6	GI50	-log10(mM)
Digitoxin	BT549	DTP	0.47	GI50	-log10(mM)
Melphalan	BT549	DTP	-0.24	GI50	-log10(mM)
Triethylenemelamine	BT549	DTP	-0.75	GI50	-log10(mM)
Pentamidine	BT549	DTP	0.47	GI50	-log10(mM)
Dromostanolone Propionate	BT549	DTP	-0.21	GI50	-log10(mM)
Acrichine	BT549	DTP	-0.67	GI50	-log10(mM)
Gallium Nitrate	BT549	DTP	-0.14	GI50	-log10(mM)
Fluorouracil	BT549	DTP	-0.85	GI50	-log10(mM)
Nandrolone phenpropionate	BT549	DTP	-0.03	GI50	-log10(mM)
Mithramycin	BT549	DTP	0.43	GI50	-log10(mM)
Pipobroman	BT549	DTP	-0.37	GI50	-log10(mM)
Mitomycin	BT549	DTP	-0.79	GI50	-log10(mM)
Floxuridine	BT549	DTP	0.16	GI50	-log10(mM)
Hydroxyurea	BT549	DTP	-0.46	GI50	-log10(mM)
Curcumin	BT549	DTP	0.68	GI50	-log10(mM)
Uracil mustard	BT549	DTP	-0.2	GI50	-log10(mM)
Idoxuridine	BT549	DTP	-0.38	GI50	-log10(mM)
Dacarbazine	BT549	DTP	-0.63	GI50	-log10(mM)
Vinblastine	BT549	DTP	-0.71	GI50	-log10(mM)
Cytarabine	BT549	DTP	-0.87	GI50	-log10(mM)
Cordycepin	BT549	DTP	0.28	GI50	-log10(mM)
Vincristine	BT549	DTP	-2.55	GI50	-log10(mM)
Megestrol acetate	BT549	DTP	0.57	GI50	-log10(mM)
Trifluridine	BT549	DTP	0.22	GI50	-log10(mM)
Daunorubicin	BT549	DTP	-0.61	GI50	-log10(mM)
Daunorubicin	BT549	DTP	-0.41	GI50	-log10(mM)
Ethacrynic Acid	BT549	DTP	1.99	GI50	-log10(mM)
Calusterone	BT549	DTP	0.22	GI50	-log10(mM)
Estramustine	BT549	DTP	0.08	GI50	-log10(mM)
Vinblastine	BT549	DTP	-1.91	GI50	-log10(mM)
Fluocinolone Acetonide	BT549	DTP	-0.18	GI50	-log10(mM)
Arsenic trioxide	BT549	DTP	1.32	GI50	-log10(mM)
Valproic Acid	BT549	DTP	-0.58	GI50	-log10(mM)
Haloprogin	BT549	DTP	-0.46	GI50	-log10(mM)
Azacitidine	BT549	DTP	0.05	GI50	-log10(mM)
Cladribine	BT549	DTP	0.96	GI50	-log10(mM)
Thiothixene	BT549	DTP	-1.23	GI50	-log10(mM)
Asparaginase	BT549	DTP	-0.84	GI50	-log10(mM)
Benzimate	BT549	DTP	0.02	GI50	-log10(mM)
Cisplatin	BT549	DTP	-0.29	GI50	-log10(mM)
Isotretinoin	BT549	DTP	-0.14	GI50	-log10(mM)
Teniposide	BT549	DTP	0.1	GI50	-log10(mM)
Doxorubicin	BT549	DTP	-0.57	GI50	-log10(mM)
Bleomycin	BT549	DTP	-0.72	GI50	-log10(mM)
Paclitaxel	BT549	DTP	0.18	GI50	-log10(mM)
Mitomycin	BT549	DTP	-0.17	GI50	-log10(mM)
Bendamustine	BT549	DTP	0.08	GI50	-log10(mM)
Etoposide	BT549	DTP	0.33	GI50	-log10(mM)
Tegafur	BT549	DTP	-0.92	GI50	-log10(mM)
Ribavirin	BT549	DTP	-0.58	GI50	-log10(mM)
Dexrazoxane	BT549	DTP	-0.49	GI50	-log10(mM)
Elesclomol	BT549	DTP	-0.48	GI50	-log10(mM)
Tamoxifen	BT549	DTP	-1.45	GI50	-log10(mM)
Mebendazole	BT549	DTP	-1.86	GI50	-log10(mM)
Rapamycin	BT549	DTP	0.35	GI50	-log10(mM)
Carboplatin	BT549	DTP	0.11	GI50	-log10(mM)
Valrubicin	BT549	DTP	-1.03	GI50	-log10(mM)
17-Amino-17-demethoxygeldanamycin;	BT549	DTP	-2.13	GI50	-log10(mM)
Idarubicin	BT549	DTP	-0.96	GI50	-log10(mM)
4'-Epiadriamycin	BT549	DTP	-0.94	GI50	-log10(mM)
Clotrimazole	BT549	DTP	1.69	GI50	-log10(mM)
Mitoxantrone	BT549	DTP	-0.31	GI50	-log10(mM)
Triciribine-5'-monophosphate	BT549	DTP	0.4	GI50	-log10(mM)
BEN	BT549	DTP	-0.88	GI50	-log10(mM)
Cytarabine	BT549	DTP	-0.59	GI50	-log10(mM)
Mitoxantrone	BT549	DTP	-0.07	GI50	-log10(mM)
Amonafide	BT549	DTP	-0.91	GI50	-log10(mM)
2-Fluoro Ara A	BT549	DTP	-0.31	GI50	-log10(mM)
Batracylin	BT549	DTP	-1.33	GI50	-log10(mM)
Buthionine sulphoximine	BT549	DTP	-0.49	GI50	-log10(mM)
17-AAG	BT549	DTP	-1.64	GI50	-log10(mM)
Terconazole	BT549	DTP	-0.27	GI50	-log10(mM)
8-Chloro-adenosine	BT549	DTP	-0.4	GI50	-log10(mM)
Hypothemycin	BT549	DTP	0.58	GI50	-log10(mM)
Imiquimod	BT549	DTP	-0.15	GI50	-log10(mM)
Fenretinide	BT549	DTP	-0.43	GI50	-log10(mM)
Carmustine	BT549	DTP	0.08	GI50	-log10(mM)
Amphotericin B	BT549	DTP	0.31	GI50	-log10(mM)
Zidovudine	BT549	DTP	0.17	GI50	-log10(mM)
Rapamycin	BT549	DTP	0.89	GI50	-log10(mM)
Adenosine, 2-chloro-2'-deoxy-2'-fluoro-	BT549	DTP	0.01	GI50	-log10(mM)
Vinorelbine	BT549	DTP	0.39	GI50	-log10(mM)
Topotecan	BT549	DTP	-0.16	GI50	-log10(mM)
Gemcitabine	BT549	DTP	-0.27	GI50	-log10(mM)
haloperidol	BT549	DTP	-0.14	GI50	-log10(mM)
Irinotecan	BT549	DTP	-0.14	GI50	-log10(mM)
Depsipeptide	BT549	DTP	-0.05	GI50	-log10(mM)
O-6-Benzylguanine	BT549	DTP	0.6	GI50	-log10(mM)
7-Hydroxystaurosporine	BT549	DTP	-1.47	GI50	-log10(mM)
Raltitrexed	BT549	DTP	-0.7	GI50	-log10(mM)
Perifosine	BT549	DTP	-0.65	GI50	-log10(mM)
Alvocidib	BT549	DTP	-0.24	GI50	-log10(mM)
Mifepristone	BT549	DTP	-0.56	GI50	-log10(mM)
Midostaurin	BT549	DTP	-0.18	GI50	-log10(mM)
XK-469	BT549	DTP	0.1	GI50	-log10(mM)
Triapine	BT549	DTP	-0.41	GI50	-log10(mM)
7-Ethyl-10-hydroxycamptothecin	BT549	DTP	0.52	GI50	-log10(mM)
okadaic acid	BT549	DTP	0.26	GI50	-log10(mM)
Leflunomide	BT549	DTP	0.64	GI50	-log10(mM)
PD-98059	BT549	DTP	-0.84	GI50	-log10(mM)
Bortezomib	BT549	DTP	1.02	GI50	-log10(mM)
Temsirolimus	BT549	DTP	1	GI50	-log10(mM)
Aminoflavone	BT549	DTP	-0.44	GI50	-log10(mM)
Ritonavir	BT549	DTP	1.26	GI50	-log10(mM)
BN-2629	BT549	DTP	0.08	GI50	-log10(mM)
RH1	BT549	DTP	-1.91	GI50	-log10(mM)
Nitazoxanide	BT549	DTP	0.33	GI50	-log10(mM)
XK-469	BT549	DTP	-0.42	GI50	-log10(mM)
Denileukin Diftitox Ontak	BT549	DTP	-0.2	GI50	-log10(mM)
Pemetrexed	BT549	DTP	-0.63	GI50	-log10(mM)
Annamycin Liposomal	BT549	DTP	-0.66	GI50	-log10(mM)
Vorinostat	BT549	DTP	-0.78	GI50	-log10(mM)
Arsenic trioxide	BT549	DTP	-0.13	GI50	-log10(mM)
Entinostat	BT549	DTP	-1.08	GI50	-log10(mM)
Eribulin mesilate	BT549	DTP	-0.51	GI50	-log10(mM)
17-DMAG	BT549	DTP	-2.34	GI50	-log10(mM)
7-Tert-butyldimethylsilyl-10-hydroxycamptothecin	BT549	DTP	0.18	GI50	-log10(mM)
Karenitecin	BT549	DTP	-0.15	GI50	-log10(mM)
PX-316	BT549	DTP	-0.57	GI50	-log10(mM)
AFP464	BT549	DTP	-0.98	GI50	-log10(mM)
artesunate	BT549	DTP	-0.59	GI50	-log10(mM)
Rebimastat	BT549	DTP	-0.15	GI50	-log10(mM)
Imexon	BT549	DTP	0.51	GI50	-log10(mM)
Gefitinib	BT549	DTP	-0.51	GI50	-log10(mM)
Erlotinib	BT549	DTP	-0.77	GI50	-log10(mM)
E-7820	BT549	DTP	-0.46	GI50	-log10(mM)
Fulvestrant	BT549	DTP	0.11	GI50	-log10(mM)
Celecoxib	BT549	DTP	-0.13	GI50	-log10(mM)
Zoledronate	BT549	DTP	1.43	GI50	-log10(mM)
MNR-2-50	BT549	DTP	-0.47	GI50	-log10(mM)
LMP776	BT549	DTP	-0.26	GI50	-log10(mM)
Belinostat	BT549	DTP	-2.05	GI50	-log10(mM)
Ofloxacin	BT549	DTP	-0.17	GI50	-log10(mM)
Lapatinib	BT549	DTP	-0.99	GI50	-log10(mM)
Irinotecan	BT549	DTP	0.45	GI50	-log10(mM)
SR16157	BT549	DTP	-0.31	GI50	-log10(mM)
Dasatinib	BT549	DTP	-1.06	GI50	-log10(mM)
Everolimus	BT549	DTP	0.83	GI50	-log10(mM)
Dimethylaminoparthenolide	BT549	DTP	0.99	GI50	-log10(mM)
Pazopanib	BT549	DTP	0.42	GI50	-log10(mM)
Selumetinib	BT549	DTP	-0.67	GI50	-log10(mM)
Imatinib	BT549	DTP	-0.04	GI50	-log10(mM)
Lapatinib	BT549	DTP	-0.6	GI50	-log10(mM)
Nelfinavir	BT549	DTP	0.89	GI50	-log10(mM)
Nilotinib	BT549	DTP	-0.19	GI50	-log10(mM)
Olaparib	BT549	DTP	0.45	GI50	-log10(mM)
16-Aza-epothilone B	BT549	DTP	-0.29	GI50	-log10(mM)
Raloxifene	BT549	DTP	-0.4	GI50	-log10(mM)
Abiraterone	BT549	DTP	0.95	GI50	-log10(mM)
Sunitinib	BT549	DTP	-0.5	GI50	-log10(mM)
Afatinib	BT549	DTP	-0.66	GI50	-log10(mM)
Pazopanib	BT549	DTP	0.96	GI50	-log10(mM)
Depsipeptide	BT549	DTP	0.24	GI50	-log10(mM)
PNU-74654	BT549	DTP	-3.66	GI50	-log10(mM)
Mitomycin	BT549	DTP	-0.86	GI50	-log10(mM)
Crizotinib	BT549	DTP	-1.09	GI50	-log10(mM)
Colchicine	BT549	DTP	0.41	GI50	-log10(mM)
Daunorubicin	BT549	DTP	-0.83	GI50	-log10(mM)
Digoxin	BT549	DTP	1.25	GI50	-log10(mM)
Ethinyl estradiol	BT549	DTP	0.08	GI50	-log10(mM)
Fluorouracil	BT549	DTP	0.09	GI50	-log10(mM)
gramicidin	BT549	DTP	-0.53	GI50	-log10(mM)
hexachlorophene	BT549	DTP	-0.06	GI50	-log10(mM)
Mechlorethamine	BT549	DTP	-0.73	GI50	-log10(mM)
Melphalan	BT549	DTP	-0.45	GI50	-log10(mM)
Tyrothricin	BT549	DTP	-0.92	GI50	-log10(mM)
Vinblastine	BT549	DTP	0.31	GI50	-log10(mM)
Axitinib	BT549	DTP	0.58	GI50	-log10(mM)
Etoposide	BT549	DTP	-0.18	GI50	-log10(mM)
Azacitidine	BT549	DTP	0.58	GI50	-log10(mM)
Floxuridine	BT549	DTP	0.08	GI50	-log10(mM)
Carfilzomib	BT549	DTP	0.8	GI50	-log10(mM)
Bleomycin	BT549	DTP	-0.49	GI50	-log10(mM)
Paclitaxel	BT549	DTP	-0.05	GI50	-log10(mM)
Teniposide	BT549	DTP	-0.14	GI50	-log10(mM)
artenimol	BT549	DTP	0.12	GI50	-log10(mM)
Simvastatin	BT549	DTP	-0.47	GI50	-log10(mM)
fluvastatin	BT549	DTP	-0.3	GI50	-log10(mM)
miltefosine	BT549	DTP	-0.16	GI50	-log10(mM)
Doxorubicin	BT549	DTP	0.07	GI50	-log10(mM)
Vincristine	BT549	DTP	0.32	GI50	-log10(mM)
Pipamperone	BT549	DTP	1.43	GI50	-log10(mM)
Topotecan	BT549	DTP	0.88	GI50	-log10(mM)
Arsenic trioxide	BT549	DTP	1.15	GI50	-log10(mM)
clioquinol	BT549	DTP	0.32	GI50	-log10(mM)
Docetaxel	BT549	DTP	0.58	GI50	-log10(mM)
Vorinostat	BT549	DTP	-1.15	GI50	-log10(mM)
Gefitinib	BT549	DTP	-0.11	GI50	-log10(mM)
Dasatinib	BT549	DTP	-0.8	GI50	-log10(mM)
Irinotecan	BT549	DTP	0.81	GI50	-log10(mM)
Vandetanib	BT549	DTP	-1.33	GI50	-log10(mM)
Vemurafenib	BT549	DTP	-0.59	GI50	-log10(mM)
Methotrexate	CAKI1	DTP	0.54	GI50	-log10(mM)
6-Thioguanine	CAKI1	DTP	0.56	GI50	-log10(mM)
6-Mercaptopurine	CAKI1	DTP	0.31	GI50	-log10(mM)
Colchicine	CAKI1	DTP	-0.09	GI50	-log10(mM)
Mechlorethamine	CAKI1	DTP	1.26	GI50	-log10(mM)
Allopurinol	CAKI1	DTP	1.47	GI50	-log10(mM)
Actinomycin D	CAKI1	DTP	-0.47	GI50	-log10(mM)
Pyrimethamine	CAKI1	DTP	-1.29	GI50	-log10(mM)
Chlorambucil	CAKI1	DTP	1.1	GI50	-log10(mM)
Thiotepa	CAKI1	DTP	0.76	GI50	-log10(mM)
Digitoxin	CAKI1	DTP	0.47	GI50	-log10(mM)
Melphalan	CAKI1	DTP	0.64	GI50	-log10(mM)
Triethylenemelamine	CAKI1	DTP	0.81	GI50	-log10(mM)
Pentamidine	CAKI1	DTP	-1.64	GI50	-log10(mM)
Dromostanolone Propionate	CAKI1	DTP	-0.43	GI50	-log10(mM)
Triamcinolone	CAKI1	DTP	-0.19	GI50	-log10(mM)
Acrichine	CAKI1	DTP	0.11	GI50	-log10(mM)
Gallium Nitrate	CAKI1	DTP	-0.9	GI50	-log10(mM)
Fluorouracil	CAKI1	DTP	0.96	GI50	-log10(mM)
Methylprednisolone	CAKI1	DTP	-0.16	GI50	-log10(mM)
Nandrolone phenpropionate	CAKI1	DTP	0.69	GI50	-log10(mM)
Testolactone	CAKI1	DTP	-0.12	GI50	-log10(mM)
Mithramycin	CAKI1	DTP	0.14	GI50	-log10(mM)
Pipobroman	CAKI1	DTP	0.14	GI50	-log10(mM)
Cyclophosphamide	CAKI1	DTP	-0.22	GI50	-log10(mM)
Mitomycin	CAKI1	DTP	0.64	GI50	-log10(mM)
Floxuridine	CAKI1	DTP	0.44	GI50	-log10(mM)
Hydroxyurea	CAKI1	DTP	0.58	GI50	-log10(mM)
Curcumin	CAKI1	DTP	-1.57	GI50	-log10(mM)
Uracil mustard	CAKI1	DTP	1.27	GI50	-log10(mM)
Dexamethasone Decadron	CAKI1	DTP	-0.22	GI50	-log10(mM)
Chelerythrine	CAKI1	DTP	-0.17	GI50	-log10(mM)
Dacarbazine	CAKI1	DTP	5.55	GI50	-log10(mM)
Idoxuridine	CAKI1	DTP	0.3	GI50	-log10(mM)
Dacarbazine	CAKI1	DTP	1.04	GI50	-log10(mM)
Fluorometholone Acetate	CAKI1	DTP	-0.57	GI50	-log10(mM)
Vinblastine	CAKI1	DTP	-0.82	GI50	-log10(mM)
Cytarabine	CAKI1	DTP	0.63	GI50	-log10(mM)
Cordycepin	CAKI1	DTP	-1.26	GI50	-log10(mM)
Vincristine	CAKI1	DTP	0.22	GI50	-log10(mM)
Megestrol acetate	CAKI1	DTP	-0.61	GI50	-log10(mM)
Trifluridine	CAKI1	DTP	0.66	GI50	-log10(mM)
Procarbazine	CAKI1	DTP	0.31	GI50	-log10(mM)
Indomethacin	CAKI1	DTP	1.24	GI50	-log10(mM)
Lomustine	CAKI1	DTP	-0.6	GI50	-log10(mM)
Daunorubicin	CAKI1	DTP	-0.03	GI50	-log10(mM)
Daunorubicin	CAKI1	DTP	-0.33	GI50	-log10(mM)
Ethacrynic Acid	CAKI1	DTP	0.38	GI50	-log10(mM)
Streptozocin	CAKI1	DTP	1.8	GI50	-log10(mM)
Calusterone	CAKI1	DTP	-0.14	GI50	-log10(mM)
Estramustine	CAKI1	DTP	-0.13	GI50	-log10(mM)
Vinblastine	CAKI1	DTP	-1.26	GI50	-log10(mM)
Fluocinolone Acetonide	CAKI1	DTP	-0.17	GI50	-log10(mM)
Arsenic trioxide	CAKI1	DTP	0.9	GI50	-log10(mM)
Valproic Acid	CAKI1	DTP	0.12	GI50	-log10(mM)
Haloprogin	CAKI1	DTP	1.59	GI50	-log10(mM)
Azacitidine	CAKI1	DTP	1.63	GI50	-log10(mM)
Cladribine	CAKI1	DTP	0.93	GI50	-log10(mM)
Flumethasone Pivalate	CAKI1	DTP	-0.34	GI50	-log10(mM)
Thiothixene	CAKI1	DTP	-0.5	GI50	-log10(mM)
Asparaginase	CAKI1	DTP	0.41	GI50	-log10(mM)
Ifosfamide	CAKI1	DTP	0.19	GI50	-log10(mM)
Benzimate	CAKI1	DTP	-0.05	GI50	-log10(mM)
2-Fluoro Ara A	CAKI1	DTP	1.51	GI50	-log10(mM)
Cisplatin	CAKI1	DTP	0.4	GI50	-log10(mM)
Isotretinoin	CAKI1	DTP	-0.45	GI50	-log10(mM)
Teniposide	CAKI1	DTP	0.95	GI50	-log10(mM)
Doxorubicin	CAKI1	DTP	-0.36	GI50	-log10(mM)
Bleomycin	CAKI1	DTP	1.5	GI50	-log10(mM)
Paclitaxel	CAKI1	DTP	-1.48	GI50	-log10(mM)
5-Aza-2'-deoxycytidine	CAKI1	DTP	-0.37	GI50	-log10(mM)
Mycophenolic Acid	CAKI1	DTP	0.63	GI50	-log10(mM)
Mitomycin	CAKI1	DTP	2.31	GI50	-log10(mM)
Bendamustine	CAKI1	DTP	0.72	GI50	-log10(mM)
Clofazimine	CAKI1	DTP	0.49	GI50	-log10(mM)
Etoposide	CAKI1	DTP	0.68	GI50	-log10(mM)
Homoharringtonine	CAKI1	DTP	-1.29	GI50	-log10(mM)
Tegafur	CAKI1	DTP	-0.04	GI50	-log10(mM)
Parthenolide	CAKI1	DTP	1.8	GI50	-log10(mM)
Ribavirin	CAKI1	DTP	0.43	GI50	-log10(mM)
Dexrazoxane	CAKI1	DTP	0.46	GI50	-log10(mM)
Pimozide	CAKI1	DTP	-0.6	GI50	-log10(mM)
Elesclomol	CAKI1	DTP	-0.25	GI50	-log10(mM)
Tamoxifen	CAKI1	DTP	-0.49	GI50	-log10(mM)
Mebendazole	CAKI1	DTP	0.23	GI50	-log10(mM)
Pentostatin	CAKI1	DTP	6.02	GI50	-log10(mM)
Wortmannin	CAKI1	DTP	4.13	GI50	-log10(mM)
Rapamycin	CAKI1	DTP	0.25	GI50	-log10(mM)
Carboplatin	CAKI1	DTP	0.15	GI50	-log10(mM)
Valrubicin	CAKI1	DTP	0.55	GI50	-log10(mM)
17-Amino-17-demethoxygeldanamycin;	CAKI1	DTP	-0.59	GI50	-log10(mM)
Idarubicin	CAKI1	DTP	0.98	GI50	-log10(mM)
4'-Epiadriamycin	CAKI1	DTP	0.09	GI50	-log10(mM)
Clotrimazole	CAKI1	DTP	-0.88	GI50	-log10(mM)
Oxaliplatin	CAKI1	DTP	0.74	GI50	-log10(mM)
Mitoxantrone	CAKI1	DTP	0.91	GI50	-log10(mM)
Triciribine-5'-monophosphate	CAKI1	DTP	0.97	GI50	-log10(mM)
BEN	CAKI1	DTP	2.11	GI50	-log10(mM)
Cytarabine	CAKI1	DTP	1.26	GI50	-log10(mM)
Cyclosporine	CAKI1	DTP	0.38	GI50	-log10(mM)
Mitoxantrone	CAKI1	DTP	0.93	GI50	-log10(mM)
Amonafide	CAKI1	DTP	1.1	GI50	-log10(mM)
2-Fluoro Ara A	CAKI1	DTP	1.07	GI50	-log10(mM)
Batracylin	CAKI1	DTP	-0.86	GI50	-log10(mM)
auranofin	CAKI1	DTP	-0.52	GI50	-log10(mM)
Buthionine sulphoximine	CAKI1	DTP	1.14	GI50	-log10(mM)
17-AAG	CAKI1	DTP	-0.9	GI50	-log10(mM)
Terconazole	CAKI1	DTP	-0.53	GI50	-log10(mM)
8-Chloro-adenosine	CAKI1	DTP	0.25	GI50	-log10(mM)
Hypothemycin	CAKI1	DTP	0.51	GI50	-log10(mM)
Fostamatinib	CAKI1	DTP	1.24	GI50	-log10(mM)
Pyrazoloacridine	CAKI1	DTP	-0.1	GI50	-log10(mM)
Imiquimod	CAKI1	DTP	-0.08	GI50	-log10(mM)
Fenretinide	CAKI1	DTP	-0.08	GI50	-log10(mM)
Dolastatin 10	CAKI1	DTP	0.2	GI50	-log10(mM)
Vidarabine	CAKI1	DTP	-0.79	GI50	-log10(mM)
Carmustine	CAKI1	DTP	-0.17	GI50	-log10(mM)
Amphotericin B	CAKI1	DTP	-0.52	GI50	-log10(mM)
Zidovudine	CAKI1	DTP	0.19	GI50	-log10(mM)
Zalcitabine	CAKI1	DTP	-0.2	GI50	-log10(mM)
Adenosine, 2-chloro-2'-deoxy-2'-fluoro-	CAKI1	DTP	1	GI50	-log10(mM)
Vinorelbine	CAKI1	DTP	-1	GI50	-log10(mM)
Topotecan	CAKI1	DTP	0.95	GI50	-log10(mM)
Gemcitabine	CAKI1	DTP	0.71	GI50	-log10(mM)
haloperidol	CAKI1	DTP	1.57	GI50	-log10(mM)
Irinotecan	CAKI1	DTP	0.53	GI50	-log10(mM)
Docetaxel	CAKI1	DTP	-0.24	GI50	-log10(mM)
Depsipeptide	CAKI1	DTP	-1.21	GI50	-log10(mM)
Lovastatin	CAKI1	DTP	1.28	GI50	-log10(mM)
Simvastatin	CAKI1	DTP	-0.1	GI50	-log10(mM)
O-6-Benzylguanine	CAKI1	DTP	1.49	GI50	-log10(mM)
7-Hydroxystaurosporine	CAKI1	DTP	0.86	GI50	-log10(mM)
Raltitrexed	CAKI1	DTP	-0.8	GI50	-log10(mM)
Perifosine	CAKI1	DTP	0.35	GI50	-log10(mM)
Alvocidib	CAKI1	DTP	1.04	GI50	-log10(mM)
Mifepristone	CAKI1	DTP	1.24	GI50	-log10(mM)
Midostaurin	CAKI1	DTP	1.19	GI50	-log10(mM)
XK-469	CAKI1	DTP	0.32	GI50	-log10(mM)
Triapine	CAKI1	DTP	0.99	GI50	-log10(mM)
artemether	CAKI1	DTP	-0.41	GI50	-log10(mM)
7-Ethyl-10-hydroxycamptothecin	CAKI1	DTP	0.71	GI50	-log10(mM)
okadaic acid	CAKI1	DTP	-0.58	GI50	-log10(mM)
Leflunomide	CAKI1	DTP	0.06	GI50	-log10(mM)
PD-98059	CAKI1	DTP	-0.84	GI50	-log10(mM)
Bortezomib	CAKI1	DTP	-0.09	GI50	-log10(mM)
Hydroxymethylacylfulvene	CAKI1	DTP	0.11	GI50	-log10(mM)
Temsirolimus	CAKI1	DTP	-0.11	GI50	-log10(mM)
Aminoflavone	CAKI1	DTP	2.39	GI50	-log10(mM)
Ritonavir	CAKI1	DTP	-0.31	GI50	-log10(mM)
BN-2629	CAKI1	DTP	0.26	GI50	-log10(mM)
RH1	CAKI1	DTP	0.78	GI50	-log10(mM)
Nitazoxanide	CAKI1	DTP	-0.48	GI50	-log10(mM)
XK-469	CAKI1	DTP	-0.42	GI50	-log10(mM)
Denileukin Diftitox Ontak	CAKI1	DTP	-0.2	GI50	-log10(mM)
Pemetrexed	CAKI1	DTP	-0.68	GI50	-log10(mM)
Annamycin Liposomal	CAKI1	DTP	0.87	GI50	-log10(mM)
(R)-Roscovitine	CAKI1	DTP	1.52	GI50	-log10(mM)
Vorinostat	CAKI1	DTP	0.3	GI50	-log10(mM)
Estramustine	CAKI1	DTP	-1.2	GI50	-log10(mM)
Arsenic trioxide	CAKI1	DTP	0.33	GI50	-log10(mM)
Entinostat	CAKI1	DTP	-1.12	GI50	-log10(mM)
Eribulin mesilate	CAKI1	DTP	-1.05	GI50	-log10(mM)
17-DMAG	CAKI1	DTP	-1.88	GI50	-log10(mM)
7-Tert-butyldimethylsilyl-10-hydroxycamptothecin	CAKI1	DTP	0.59	GI50	-log10(mM)
Karenitecin	CAKI1	DTP	0.41	GI50	-log10(mM)
PX-316	CAKI1	DTP	-0.46	GI50	-log10(mM)
AFP464	CAKI1	DTP	0.74	GI50	-log10(mM)
artesunate	CAKI1	DTP	-0.64	GI50	-log10(mM)
Rebimastat	CAKI1	DTP	-0.15	GI50	-log10(mM)
Imexon	CAKI1	DTP	1.39	GI50	-log10(mM)
Gefitinib	CAKI1	DTP	1.84	GI50	-log10(mM)
Erlotinib	CAKI1	DTP	1.68	GI50	-log10(mM)
E-7820	CAKI1	DTP	-0.3	GI50	-log10(mM)
Fulvestrant	CAKI1	DTP	-0.31	GI50	-log10(mM)
Celecoxib	CAKI1	DTP	-0.29	GI50	-log10(mM)
Zoledronate	CAKI1	DTP	0.48	GI50	-log10(mM)
MNR-2-50	CAKI1	DTP	1.46	GI50	-log10(mM)
LMP776	CAKI1	DTP	0.77	GI50	-log10(mM)
Belinostat	CAKI1	DTP	0.2	GI50	-log10(mM)
Ofloxacin	CAKI1	DTP	-0.17	GI50	-log10(mM)
Lapatinib	CAKI1	DTP	1.95	GI50	-log10(mM)
Irinotecan	CAKI1	DTP	0.99	GI50	-log10(mM)
SR16157	CAKI1	DTP	-0.33	GI50	-log10(mM)
Dasatinib	CAKI1	DTP	1.21	GI50	-log10(mM)
Everolimus	CAKI1	DTP	-0.04	GI50	-log10(mM)
Dimethylaminoparthenolide	CAKI1	DTP	-0.18	GI50	-log10(mM)
Pazopanib	CAKI1	DTP	0.7	GI50	-log10(mM)
Selumetinib	CAKI1	DTP	-0.51	GI50	-log10(mM)
Imatinib	CAKI1	DTP	-0.71	GI50	-log10(mM)
Lapatinib	CAKI1	DTP	1.37	GI50	-log10(mM)
Nelfinavir	CAKI1	DTP	-2.23	GI50	-log10(mM)
Nilotinib	CAKI1	DTP	-0.8	GI50	-log10(mM)
Olaparib	CAKI1	DTP	1.23	GI50	-log10(mM)
16-Aza-epothilone B	CAKI1	DTP	-1.71	GI50	-log10(mM)
Raloxifene	CAKI1	DTP	-0.64	GI50	-log10(mM)
Abiraterone	CAKI1	DTP	-0.27	GI50	-log10(mM)
Sunitinib	CAKI1	DTP	1.02	GI50	-log10(mM)
Afatinib	CAKI1	DTP	1.81	GI50	-log10(mM)
Pazopanib	CAKI1	DTP	0.93	GI50	-log10(mM)
Depsipeptide	CAKI1	DTP	-2.33	GI50	-log10(mM)
PNU-74654	CAKI1	DTP	0.4	GI50	-log10(mM)
Mitomycin	CAKI1	DTP	1.03	GI50	-log10(mM)
Nelarabine	CAKI1	DTP	-0.17	GI50	-log10(mM)
Crizotinib	CAKI1	DTP	-0.98	GI50	-log10(mM)
Colchicine	CAKI1	DTP	-0.6	GI50	-log10(mM)
Daunorubicin	CAKI1	DTP	-1.26	GI50	-log10(mM)
Digoxin	CAKI1	DTP	-0.69	GI50	-log10(mM)
Ethinyl estradiol	CAKI1	DTP	-1.1	GI50	-log10(mM)
Fluorouracil	CAKI1	DTP	0.82	GI50	-log10(mM)
gramicidin	CAKI1	DTP	-2.83	GI50	-log10(mM)
hexachlorophene	CAKI1	DTP	1.11	GI50	-log10(mM)
Mechlorethamine	CAKI1	DTP	1.99	GI50	-log10(mM)
Melphalan	CAKI1	DTP	2	GI50	-log10(mM)
Tyrothricin	CAKI1	DTP	-2.48	GI50	-log10(mM)
Vinblastine	CAKI1	DTP	-2.17	GI50	-log10(mM)
Axitinib	CAKI1	DTP	-0.49	GI50	-log10(mM)
Etoposide	CAKI1	DTP	-0.25	GI50	-log10(mM)
Azacitidine	CAKI1	DTP	1.95	GI50	-log10(mM)
Floxuridine	CAKI1	DTP	0.71	GI50	-log10(mM)
Carfilzomib	CAKI1	DTP	-2.06	GI50	-log10(mM)
Bleomycin	CAKI1	DTP	0.7	GI50	-log10(mM)
Paclitaxel	CAKI1	DTP	-2.82	GI50	-log10(mM)
Teniposide	CAKI1	DTP	-0.24	GI50	-log10(mM)
artenimol	CAKI1	DTP	0.07	GI50	-log10(mM)
Simvastatin	CAKI1	DTP	0.72	GI50	-log10(mM)
fluvastatin	CAKI1	DTP	1.18	GI50	-log10(mM)
miltefosine	CAKI1	DTP	0.54	GI50	-log10(mM)
Doxorubicin	CAKI1	DTP	-0.88	GI50	-log10(mM)
Vincristine	CAKI1	DTP	-1.57	GI50	-log10(mM)
Pipamperone	CAKI1	DTP	-1.58	GI50	-log10(mM)
Topotecan	CAKI1	DTP	0.88	GI50	-log10(mM)
Arsenic trioxide	CAKI1	DTP	0.42	GI50	-log10(mM)
clioquinol	CAKI1	DTP	0.97	GI50	-log10(mM)
Docetaxel	CAKI1	DTP	-1.29	GI50	-log10(mM)
Vorinostat	CAKI1	DTP	0.55	GI50	-log10(mM)
Gefitinib	CAKI1	DTP	1.18	GI50	-log10(mM)
Dasatinib	CAKI1	DTP	1.44	GI50	-log10(mM)
Irinotecan	CAKI1	DTP	1.1	GI50	-log10(mM)
Vandetanib	CAKI1	DTP	1.62	GI50	-log10(mM)
Vemurafenib	CAKI1	DTP	-0.1	GI50	-log10(mM)
Methotrexate	CCRFCEM	DTP	0.66	GI50	-log10(mM)
6-Thioguanine	CCRFCEM	DTP	1.69	GI50	-log10(mM)
6-Mercaptopurine	CCRFCEM	DTP	0.78	GI50	-log10(mM)
Colchicine	CCRFCEM	DTP	0.4	GI50	-log10(mM)
Mechlorethamine	CCRFCEM	DTP	1.91	GI50	-log10(mM)
Allopurinol	CCRFCEM	DTP	0.19	GI50	-log10(mM)
Sodium Phenylacetate	CCRFCEM	DTP	0.05	GI50	-log10(mM)
Actinomycin D	CCRFCEM	DTP	0.45	GI50	-log10(mM)
Pyrimethamine	CCRFCEM	DTP	1.15	GI50	-log10(mM)
Chlorambucil	CCRFCEM	DTP	2.11	GI50	-log10(mM)
Thiotepa	CCRFCEM	DTP	1.69	GI50	-log10(mM)
Digitoxin	CCRFCEM	DTP	0.47	GI50	-log10(mM)
Melphalan	CCRFCEM	DTP	2.37	GI50	-log10(mM)
Triethylenemelamine	CCRFCEM	DTP	1.63	GI50	-log10(mM)
Pentamidine	CCRFCEM	DTP	-1.34	GI50	-log10(mM)
Dromostanolone Propionate	CCRFCEM	DTP	0.33	GI50	-log10(mM)
Triamcinolone	CCRFCEM	DTP	6.14	GI50	-log10(mM)
Acrichine	CCRFCEM	DTP	0.77	GI50	-log10(mM)
Gallium Nitrate	CCRFCEM	DTP	-0.22	GI50	-log10(mM)
Fluorouracil	CCRFCEM	DTP	0.02	GI50	-log10(mM)
Methylprednisolone	CCRFCEM	DTP	6.68	GI50	-log10(mM)
Nandrolone phenpropionate	CCRFCEM	DTP	-0.02	GI50	-log10(mM)
Testolactone	CCRFCEM	DTP	1.43	GI50	-log10(mM)
Mithramycin	CCRFCEM	DTP	0.01	GI50	-log10(mM)
Pipobroman	CCRFCEM	DTP	1.99	GI50	-log10(mM)
Cyclophosphamide	CCRFCEM	DTP	2.27	GI50	-log10(mM)
Mitomycin	CCRFCEM	DTP	0.76	GI50	-log10(mM)
Floxuridine	CCRFCEM	DTP	0.59	GI50	-log10(mM)
Hydroxyurea	CCRFCEM	DTP	2.55	GI50	-log10(mM)
Curcumin	CCRFCEM	DTP	1.1	GI50	-log10(mM)
Fluorometholone	CCRFCEM	DTP	5	GI50	-log10(mM)
Uracil mustard	CCRFCEM	DTP	1.99	GI50	-log10(mM)
Dexamethasone Decadron	CCRFCEM	DTP	4.33	GI50	-log10(mM)
Chelerythrine	CCRFCEM	DTP	3.54	GI50	-log10(mM)
Dacarbazine	CCRFCEM	DTP	0.48	GI50	-log10(mM)
Idoxuridine	CCRFCEM	DTP	4.07	GI50	-log10(mM)
Dacarbazine	CCRFCEM	DTP	1.87	GI50	-log10(mM)
Fluorometholone Acetate	CCRFCEM	DTP	2.82	GI50	-log10(mM)
Vinblastine	CCRFCEM	DTP	0.36	GI50	-log10(mM)
Cytarabine	CCRFCEM	DTP	1.53	GI50	-log10(mM)
Cordycepin	CCRFCEM	DTP	0.11	GI50	-log10(mM)
Vincristine	CCRFCEM	DTP	0.29	GI50	-log10(mM)
Megestrol acetate	CCRFCEM	DTP	-0.61	GI50	-log10(mM)
Trifluridine	CCRFCEM	DTP	1.36	GI50	-log10(mM)
Procarbazine	CCRFCEM	DTP	-0.21	GI50	-log10(mM)
Indomethacin	CCRFCEM	DTP	1.02	GI50	-log10(mM)
Lomustine	CCRFCEM	DTP	1.66	GI50	-log10(mM)
Daunorubicin	CCRFCEM	DTP	1.25	GI50	-log10(mM)
Daunorubicin	CCRFCEM	DTP	1.06	GI50	-log10(mM)
Ethacrynic Acid	CCRFCEM	DTP	-2.03	GI50	-log10(mM)
Streptozocin	CCRFCEM	DTP	-0.19	GI50	-log10(mM)
Calusterone	CCRFCEM	DTP	2.08	GI50	-log10(mM)
Estramustine	CCRFCEM	DTP	0.71	GI50	-log10(mM)
Vinblastine	CCRFCEM	DTP	0.67	GI50	-log10(mM)
Fluocinolone Acetonide	CCRFCEM	DTP	5.15	GI50	-log10(mM)
Arsenic trioxide	CCRFCEM	DTP	2.62	GI50	-log10(mM)
Valproic Acid	CCRFCEM	DTP	-0.85	GI50	-log10(mM)
Haloprogin	CCRFCEM	DTP	0.53	GI50	-log10(mM)
Azacitidine	CCRFCEM	DTP	-0.57	GI50	-log10(mM)
Cladribine	CCRFCEM	DTP	1.96	GI50	-log10(mM)
Flumethasone Pivalate	CCRFCEM	DTP	6.31	GI50	-log10(mM)
Thiothixene	CCRFCEM	DTP	0.53	GI50	-log10(mM)
Asparaginase	CCRFCEM	DTP	2.32	GI50	-log10(mM)
Ifosfamide	CCRFCEM	DTP	2.08	GI50	-log10(mM)
Benzimate	CCRFCEM	DTP	-0.61	GI50	-log10(mM)
2-Fluoro Ara A	CCRFCEM	DTP	2.38	GI50	-log10(mM)
Cisplatin	CCRFCEM	DTP	1.03	GI50	-log10(mM)
Isotretinoin	CCRFCEM	DTP	-0.14	GI50	-log10(mM)
Teniposide	CCRFCEM	DTP	1.33	GI50	-log10(mM)
Doxorubicin	CCRFCEM	DTP	0.93	GI50	-log10(mM)
Bleomycin	CCRFCEM	DTP	-0.68	GI50	-log10(mM)
Paclitaxel	CCRFCEM	DTP	0.45	GI50	-log10(mM)
5-Aza-2'-deoxycytidine	CCRFCEM	DTP	1.87	GI50	-log10(mM)
Mycophenolic Acid	CCRFCEM	DTP	0.85	GI50	-log10(mM)
Mitomycin	CCRFCEM	DTP	0.04	GI50	-log10(mM)
Bendamustine	CCRFCEM	DTP	0.59	GI50	-log10(mM)
Clofazimine	CCRFCEM	DTP	-0.14	GI50	-log10(mM)
Etoposide	CCRFCEM	DTP	1.58	GI50	-log10(mM)
Homoharringtonine	CCRFCEM	DTP	0.66	GI50	-log10(mM)
Parthenolide	CCRFCEM	DTP	1.6	GI50	-log10(mM)
Ribavirin	CCRFCEM	DTP	4.96	GI50	-log10(mM)
Dexrazoxane	CCRFCEM	DTP	1.53	GI50	-log10(mM)
Pimozide	CCRFCEM	DTP	-0.59	GI50	-log10(mM)
Elesclomol	CCRFCEM	DTP	-0.34	GI50	-log10(mM)
Tamoxifen	CCRFCEM	DTP	0.53	GI50	-log10(mM)
Mebendazole	CCRFCEM	DTP	0.03	GI50	-log10(mM)
Pentostatin	CCRFCEM	DTP	-0.16	GI50	-log10(mM)
Wortmannin	CCRFCEM	DTP	0.8	GI50	-log10(mM)
Rapamycin	CCRFCEM	DTP	0.92	GI50	-log10(mM)
Carboplatin	CCRFCEM	DTP	1.1	GI50	-log10(mM)
Valrubicin	CCRFCEM	DTP	0.9	GI50	-log10(mM)
17-Amino-17-demethoxygeldanamycin;	CCRFCEM	DTP	-0.18	GI50	-log10(mM)
Idarubicin	CCRFCEM	DTP	1.84	GI50	-log10(mM)
4'-Epiadriamycin	CCRFCEM	DTP	1.21	GI50	-log10(mM)
Clotrimazole	CCRFCEM	DTP	1.42	GI50	-log10(mM)
Oxaliplatin	CCRFCEM	DTP	1.29	GI50	-log10(mM)
Mitoxantrone	CCRFCEM	DTP	1.1	GI50	-log10(mM)
Triciribine-5'-monophosphate	CCRFCEM	DTP	-0.03	GI50	-log10(mM)
BEN	CCRFCEM	DTP	0.77	GI50	-log10(mM)
Cytarabine	CCRFCEM	DTP	2.03	GI50	-log10(mM)
Cyclosporine	CCRFCEM	DTP	1.45	GI50	-log10(mM)
Mitoxantrone	CCRFCEM	DTP	1.4	GI50	-log10(mM)
Amonafide	CCRFCEM	DTP	1.34	GI50	-log10(mM)
2-Fluoro Ara A	CCRFCEM	DTP	2.27	GI50	-log10(mM)
Batracylin	CCRFCEM	DTP	1.52	GI50	-log10(mM)
auranofin	CCRFCEM	DTP	1.48	GI50	-log10(mM)
Buthionine sulphoximine	CCRFCEM	DTP	0.74	GI50	-log10(mM)
17-AAG	CCRFCEM	DTP	-1.15	GI50	-log10(mM)
Terconazole	CCRFCEM	DTP	0.19	GI50	-log10(mM)
8-Chloro-adenosine	CCRFCEM	DTP	0.78	GI50	-log10(mM)
Hypothemycin	CCRFCEM	DTP	0.4	GI50	-log10(mM)
Fostamatinib	CCRFCEM	DTP	1.15	GI50	-log10(mM)
Pyrazoloacridine	CCRFCEM	DTP	0.99	GI50	-log10(mM)
Imiquimod	CCRFCEM	DTP	0.64	GI50	-log10(mM)
Fenretinide	CCRFCEM	DTP	3.19	GI50	-log10(mM)
Dolastatin 10	CCRFCEM	DTP	0.25	GI50	-log10(mM)
Vidarabine	CCRFCEM	DTP	1.57	GI50	-log10(mM)
Carmustine	CCRFCEM	DTP	2.06	GI50	-log10(mM)
Amphotericin B	CCRFCEM	DTP	0.38	GI50	-log10(mM)
Zidovudine	CCRFCEM	DTP	0.79	GI50	-log10(mM)
Zalcitabine	CCRFCEM	DTP	3.81	GI50	-log10(mM)
Rapamycin	CCRFCEM	DTP	0.94	GI50	-log10(mM)
Adenosine, 2-chloro-2'-deoxy-2'-fluoro-	CCRFCEM	DTP	1.28	GI50	-log10(mM)
Vinorelbine	CCRFCEM	DTP	0.42	GI50	-log10(mM)
Topotecan	CCRFCEM	DTP	1.14	GI50	-log10(mM)
Gemcitabine	CCRFCEM	DTP	0.96	GI50	-log10(mM)
haloperidol	CCRFCEM	DTP	-0.59	GI50	-log10(mM)
Irinotecan	CCRFCEM	DTP	1.86	GI50	-log10(mM)
Docetaxel	CCRFCEM	DTP	0.52	GI50	-log10(mM)
Depsipeptide	CCRFCEM	DTP	0.29	GI50	-log10(mM)
Lovastatin	CCRFCEM	DTP	-0.69	GI50	-log10(mM)
Simvastatin	CCRFCEM	DTP	-0.69	GI50	-log10(mM)
O-6-Benzylguanine	CCRFCEM	DTP	-0.43	GI50	-log10(mM)
7-Hydroxystaurosporine	CCRFCEM	DTP	0.77	GI50	-log10(mM)
Perifosine	CCRFCEM	DTP	1.85	GI50	-log10(mM)
Alvocidib	CCRFCEM	DTP	0.21	GI50	-log10(mM)
Mifepristone	CCRFCEM	DTP	0.35	GI50	-log10(mM)
Midostaurin	CCRFCEM	DTP	0.98	GI50	-log10(mM)
Triapine	CCRFCEM	DTP	1.1	GI50	-log10(mM)
artemether	CCRFCEM	DTP	1.85	GI50	-log10(mM)
7-Ethyl-10-hydroxycamptothecin	CCRFCEM	DTP	0.71	GI50	-log10(mM)
okadaic acid	CCRFCEM	DTP	-0.05	GI50	-log10(mM)
Leflunomide	CCRFCEM	DTP	0.94	GI50	-log10(mM)
PD-98059	CCRFCEM	DTP	-0.84	GI50	-log10(mM)
Bortezomib	CCRFCEM	DTP	0.64	GI50	-log10(mM)
Hydroxymethylacylfulvene	CCRFCEM	DTP	-1.8	GI50	-log10(mM)
Temsirolimus	CCRFCEM	DTP	1	GI50	-log10(mM)
Aminoflavone	CCRFCEM	DTP	-0.55	GI50	-log10(mM)
Ritonavir	CCRFCEM	DTP	-0.32	GI50	-log10(mM)
BN-2629	CCRFCEM	DTP	1.46	GI50	-log10(mM)
RH1	CCRFCEM	DTP	0.91	GI50	-log10(mM)
XK-469	CCRFCEM	DTP	1.22	GI50	-log10(mM)
Denileukin Diftitox Ontak	CCRFCEM	DTP	-0.2	GI50	-log10(mM)
Annamycin Liposomal	CCRFCEM	DTP	1.05	GI50	-log10(mM)
(R)-Roscovitine	CCRFCEM	DTP	-2.2	GI50	-log10(mM)
Vorinostat	CCRFCEM	DTP	1.15	GI50	-log10(mM)
Estramustine	CCRFCEM	DTP	0.92	GI50	-log10(mM)
Arsenic trioxide	CCRFCEM	DTP	4.08	GI50	-log10(mM)
Entinostat	CCRFCEM	DTP	0.56	GI50	-log10(mM)
Eribulin mesilate	CCRFCEM	DTP	0.82	GI50	-log10(mM)
17-DMAG	CCRFCEM	DTP	0.11	GI50	-log10(mM)
7-Tert-butyldimethylsilyl-10-hydroxycamptothecin	CCRFCEM	DTP	0.48	GI50	-log10(mM)
PX-316	CCRFCEM	DTP	4.26	GI50	-log10(mM)
AFP464	CCRFCEM	DTP	-0.02	GI50	-log10(mM)
artesunate	CCRFCEM	DTP	0.15	GI50	-log10(mM)
Imexon	CCRFCEM	DTP	1.63	GI50	-log10(mM)
Gefitinib	CCRFCEM	DTP	-0.14	GI50	-log10(mM)
Erlotinib	CCRFCEM	DTP	-0.93	GI50	-log10(mM)
E-7820	CCRFCEM	DTP	-0.26	GI50	-log10(mM)
Fulvestrant	CCRFCEM	DTP	-0.33	GI50	-log10(mM)
Celecoxib	CCRFCEM	DTP	0.57	GI50	-log10(mM)
Loratadine	CCRFCEM	DTP	0.84	GI50	-log10(mM)
Zoledronate	CCRFCEM	DTP	-0.92	GI50	-log10(mM)
MNR-2-50	CCRFCEM	DTP	1.76	GI50	-log10(mM)
LMP776	CCRFCEM	DTP	0.77	GI50	-log10(mM)
Belinostat	CCRFCEM	DTP	1.29	GI50	-log10(mM)
Ofloxacin	CCRFCEM	DTP	-0.17	GI50	-log10(mM)
Lapatinib	CCRFCEM	DTP	0.46	GI50	-log10(mM)
Irinotecan	CCRFCEM	DTP	0.99	GI50	-log10(mM)
SR16157	CCRFCEM	DTP	0.08	GI50	-log10(mM)
Dasatinib	CCRFCEM	DTP	-1.04	GI50	-log10(mM)
Everolimus	CCRFCEM	DTP	-0.09	GI50	-log10(mM)
Dimethylaminoparthenolide	CCRFCEM	DTP	1.94	GI50	-log10(mM)
Pazopanib	CCRFCEM	DTP	-0.18	GI50	-log10(mM)
Selumetinib	CCRFCEM	DTP	-1.03	GI50	-log10(mM)
Imatinib	CCRFCEM	DTP	-0.04	GI50	-log10(mM)
Lapatinib	CCRFCEM	DTP	0.62	GI50	-log10(mM)
Nelfinavir	CCRFCEM	DTP	-1.97	GI50	-log10(mM)
Nilotinib	CCRFCEM	DTP	0.71	GI50	-log10(mM)
Olaparib	CCRFCEM	DTP	-0.86	GI50	-log10(mM)
16-Aza-epothilone B	CCRFCEM	DTP	0.55	GI50	-log10(mM)
Raloxifene	CCRFCEM	DTP	1.61	GI50	-log10(mM)
Abiraterone	CCRFCEM	DTP	-1.01	GI50	-log10(mM)
Abiraterone	CCRFCEM	DTP	-1.07	GI50	-log10(mM)
Sunitinib	CCRFCEM	DTP	-0.17	GI50	-log10(mM)
Afatinib	CCRFCEM	DTP	-0.5	GI50	-log10(mM)
Pazopanib	CCRFCEM	DTP	0.02	GI50	-log10(mM)
Depsipeptide	CCRFCEM	DTP	0.24	GI50	-log10(mM)
PNU-74654	CCRFCEM	DTP	0.4	GI50	-log10(mM)
Mitomycin	CCRFCEM	DTP	0.22	GI50	-log10(mM)
Nelarabine	CCRFCEM	DTP	6.82	GI50	-log10(mM)
Crizotinib	CCRFCEM	DTP	1.15	GI50	-log10(mM)
Colchicine	CCRFCEM	DTP	0.37	GI50	-log10(mM)
Daunorubicin	CCRFCEM	DTP	1.27	GI50	-log10(mM)
gramicidin	CCRFCEM	DTP	0.62	GI50	-log10(mM)
Mechlorethamine	CCRFCEM	DTP	1.2	GI50	-log10(mM)
Melphalan	CCRFCEM	DTP	1.89	GI50	-log10(mM)
Tyrothricin	CCRFCEM	DTP	0.64	GI50	-log10(mM)
Vinblastine	CCRFCEM	DTP	0.41	GI50	-log10(mM)
Axitinib	CCRFCEM	DTP	1.83	GI50	-log10(mM)
Etoposide	CCRFCEM	DTP	1.74	GI50	-log10(mM)
Azacitidine	CCRFCEM	DTP	-0.63	GI50	-log10(mM)
Floxuridine	CCRFCEM	DTP	0.72	GI50	-log10(mM)
Carfilzomib	CCRFCEM	DTP	0.8	GI50	-log10(mM)
Bleomycin	CCRFCEM	DTP	-0.59	GI50	-log10(mM)
Paclitaxel	CCRFCEM	DTP	0.14	GI50	-log10(mM)
Teniposide	CCRFCEM	DTP	1.53	GI50	-log10(mM)
artenimol	CCRFCEM	DTP	0.61	GI50	-log10(mM)
Simvastatin	CCRFCEM	DTP	-1.22	GI50	-log10(mM)
fluvastatin	CCRFCEM	DTP	-0.84	GI50	-log10(mM)
miltefosine	CCRFCEM	DTP	0.34	GI50	-log10(mM)
Doxorubicin	CCRFCEM	DTP	1.04	GI50	-log10(mM)
Vincristine	CCRFCEM	DTP	0.48	GI50	-log10(mM)
Pipamperone	CCRFCEM	DTP	1.31	GI50	-log10(mM)
Topotecan	CCRFCEM	DTP	0.88	GI50	-log10(mM)
Arsenic trioxide	CCRFCEM	DTP	1.88	GI50	-log10(mM)
clioquinol	CCRFCEM	DTP	0.63	GI50	-log10(mM)
Docetaxel	CCRFCEM	DTP	0.49	GI50	-log10(mM)
Vorinostat	CCRFCEM	DTP	1.66	GI50	-log10(mM)
Gefitinib	CCRFCEM	DTP	1.38	GI50	-log10(mM)
Dasatinib	CCRFCEM	DTP	-0.91	GI50	-log10(mM)
Irinotecan	CCRFCEM	DTP	1.46	GI50	-log10(mM)
Vandetanib	CCRFCEM	DTP	-0.72	GI50	-log10(mM)
Vemurafenib	CCRFCEM	DTP	-0.4	GI50	-log10(mM)
Methotrexate	COLO205	DTP	-0.59	GI50	-log10(mM)
6-Thioguanine	COLO205	DTP	-0.28	GI50	-log10(mM)
6-Mercaptopurine	COLO205	DTP	0.05	GI50	-log10(mM)
Colchicine	COLO205	DTP	0.42	GI50	-log10(mM)
Mechlorethamine	COLO205	DTP	-0.19	GI50	-log10(mM)
Allopurinol	COLO205	DTP	0	GI50	-log10(mM)
Sodium Phenylacetate	COLO205	DTP	-0.64	GI50	-log10(mM)
Actinomycin D	COLO205	DTP	0.6	GI50	-log10(mM)
Pyrimethamine	COLO205	DTP	-0.52	GI50	-log10(mM)
Chlorambucil	COLO205	DTP	-0.71	GI50	-log10(mM)
Thiotepa	COLO205	DTP	-0.61	GI50	-log10(mM)
Digitoxin	COLO205	DTP	-0.41	GI50	-log10(mM)
Melphalan	COLO205	DTP	-0.47	GI50	-log10(mM)
Triethylenemelamine	COLO205	DTP	-0.75	GI50	-log10(mM)
Pentamidine	COLO205	DTP	0.38	GI50	-log10(mM)
Dromostanolone Propionate	COLO205	DTP	-0.02	GI50	-log10(mM)
Triamcinolone	COLO205	DTP	-0.19	GI50	-log10(mM)
Acrichine	COLO205	DTP	0.51	GI50	-log10(mM)
Gallium Nitrate	COLO205	DTP	-0.02	GI50	-log10(mM)
Fluorouracil	COLO205	DTP	0.59	GI50	-log10(mM)
Methylprednisolone	COLO205	DTP	-0.16	GI50	-log10(mM)
Nandrolone phenpropionate	COLO205	DTP	-0.05	GI50	-log10(mM)
Testolactone	COLO205	DTP	-0.42	GI50	-log10(mM)
Mithramycin	COLO205	DTP	0.15	GI50	-log10(mM)
Pipobroman	COLO205	DTP	-0.53	GI50	-log10(mM)
Cyclophosphamide	COLO205	DTP	-0.23	GI50	-log10(mM)
Mitomycin	COLO205	DTP	-0.33	GI50	-log10(mM)
Floxuridine	COLO205	DTP	0.03	GI50	-log10(mM)
Hydroxyurea	COLO205	DTP	-0.85	GI50	-log10(mM)
Curcumin	COLO205	DTP	-1.24	GI50	-log10(mM)
Fluorometholone	COLO205	DTP	-0.22	GI50	-log10(mM)
Uracil mustard	COLO205	DTP	-0.8	GI50	-log10(mM)
Dexamethasone Decadron	COLO205	DTP	-0.22	GI50	-log10(mM)
Chelerythrine	COLO205	DTP	-0.14	GI50	-log10(mM)
Dacarbazine	COLO205	DTP	-0.41	GI50	-log10(mM)
Idoxuridine	COLO205	DTP	-0.38	GI50	-log10(mM)
Dacarbazine	COLO205	DTP	-0.53	GI50	-log10(mM)
Fluorometholone Acetate	COLO205	DTP	-0.59	GI50	-log10(mM)
Vinblastine	COLO205	DTP	0.58	GI50	-log10(mM)
Cytarabine	COLO205	DTP	-0.74	GI50	-log10(mM)
Cordycepin	COLO205	DTP	-1.18	GI50	-log10(mM)
Vincristine	COLO205	DTP	0.29	GI50	-log10(mM)
Megestrol acetate	COLO205	DTP	-0.61	GI50	-log10(mM)
Trifluridine	COLO205	DTP	-0.57	GI50	-log10(mM)
Procarbazine	COLO205	DTP	-0.21	GI50	-log10(mM)
Indomethacin	COLO205	DTP	-0.7	GI50	-log10(mM)
Lomustine	COLO205	DTP	-0.39	GI50	-log10(mM)
Daunorubicin	COLO205	DTP	-0.43	GI50	-log10(mM)
Daunorubicin	COLO205	DTP	-1.08	GI50	-log10(mM)
Ethacrynic Acid	COLO205	DTP	-0.02	GI50	-log10(mM)
Streptozocin	COLO205	DTP	-0.19	GI50	-log10(mM)
Calusterone	COLO205	DTP	0.72	GI50	-log10(mM)
Estramustine	COLO205	DTP	-0.58	GI50	-log10(mM)
Vinblastine	COLO205	DTP	0.92	GI50	-log10(mM)
Fluocinolone Acetonide	COLO205	DTP	-0.18	GI50	-log10(mM)
Arsenic trioxide	COLO205	DTP	-1.08	GI50	-log10(mM)
Valproic Acid	COLO205	DTP	0.83	GI50	-log10(mM)
Haloprogin	COLO205	DTP	1.2	GI50	-log10(mM)
Azacitidine	COLO205	DTP	0.28	GI50	-log10(mM)
Cladribine	COLO205	DTP	-0.22	GI50	-log10(mM)
Flumethasone Pivalate	COLO205	DTP	-0.34	GI50	-log10(mM)
Thiothixene	COLO205	DTP	1.22	GI50	-log10(mM)
Asparaginase	COLO205	DTP	0.07	GI50	-log10(mM)
Ifosfamide	COLO205	DTP	-0.68	GI50	-log10(mM)
Benzimate	COLO205	DTP	0.65	GI50	-log10(mM)
2-Fluoro Ara A	COLO205	DTP	-0.31	GI50	-log10(mM)
Cisplatin	COLO205	DTP	-1.66	GI50	-log10(mM)
Isotretinoin	COLO205	DTP	0.05	GI50	-log10(mM)
Teniposide	COLO205	DTP	-0.26	GI50	-log10(mM)
Doxorubicin	COLO205	DTP	-0.27	GI50	-log10(mM)
Bleomycin	COLO205	DTP	-0.64	GI50	-log10(mM)
Paclitaxel	COLO205	DTP	0.5	GI50	-log10(mM)
5-Aza-2'-deoxycytidine	COLO205	DTP	1.03	GI50	-log10(mM)
Mycophenolic Acid	COLO205	DTP	0.39	GI50	-log10(mM)
Mitomycin	COLO205	DTP	-0.07	GI50	-log10(mM)
Bendamustine	COLO205	DTP	-0.55	GI50	-log10(mM)
Clofazimine	COLO205	DTP	0.25	GI50	-log10(mM)
Etoposide	COLO205	DTP	-0.99	GI50	-log10(mM)
Homoharringtonine	COLO205	DTP	-0.18	GI50	-log10(mM)
Tegafur	COLO205	DTP	0.38	GI50	-log10(mM)
Parthenolide	COLO205	DTP	0.36	GI50	-log10(mM)
Ribavirin	COLO205	DTP	0.5	GI50	-log10(mM)
Dexrazoxane	COLO205	DTP	2.32	GI50	-log10(mM)
Pimozide	COLO205	DTP	1.53	GI50	-log10(mM)
Elesclomol	COLO205	DTP	1.31	GI50	-log10(mM)
Tamoxifen	COLO205	DTP	0.76	GI50	-log10(mM)
Mebendazole	COLO205	DTP	0.43	GI50	-log10(mM)
Pentostatin	COLO205	DTP	-0.18	GI50	-log10(mM)
Wortmannin	COLO205	DTP	-0.56	GI50	-log10(mM)
Rapamycin	COLO205	DTP	-1.28	GI50	-log10(mM)
Carboplatin	COLO205	DTP	-0.98	GI50	-log10(mM)
Valrubicin	COLO205	DTP	-0.74	GI50	-log10(mM)
17-Amino-17-demethoxygeldanamycin;	COLO205	DTP	0.89	GI50	-log10(mM)
Idarubicin	COLO205	DTP	-0.35	GI50	-log10(mM)
4'-Epiadriamycin	COLO205	DTP	-0.72	GI50	-log10(mM)
Clotrimazole	COLO205	DTP	0.86	GI50	-log10(mM)
Oxaliplatin	COLO205	DTP	-0.95	GI50	-log10(mM)
Mitoxantrone	COLO205	DTP	-0.86	GI50	-log10(mM)
Triciribine-5'-monophosphate	COLO205	DTP	-0.52	GI50	-log10(mM)
BEN	COLO205	DTP	0.61	GI50	-log10(mM)
Cytarabine	COLO205	DTP	0.69	GI50	-log10(mM)
Cyclosporine	COLO205	DTP	1.65	GI50	-log10(mM)
Mitoxantrone	COLO205	DTP	-0.46	GI50	-log10(mM)
Amonafide	COLO205	DTP	0.44	GI50	-log10(mM)
2-Fluoro Ara A	COLO205	DTP	-0.36	GI50	-log10(mM)
Batracylin	COLO205	DTP	0.59	GI50	-log10(mM)
auranofin	COLO205	DTP	-0.1	GI50	-log10(mM)
Buthionine sulphoximine	COLO205	DTP	-0.39	GI50	-log10(mM)
17-AAG	COLO205	DTP	1.13	GI50	-log10(mM)
Terconazole	COLO205	DTP	2.11	GI50	-log10(mM)
8-Chloro-adenosine	COLO205	DTP	0.27	GI50	-log10(mM)
Hypothemycin	COLO205	DTP	2.08	GI50	-log10(mM)
Fostamatinib	COLO205	DTP	-0.74	GI50	-log10(mM)
Pyrazoloacridine	COLO205	DTP	0.9	GI50	-log10(mM)
Imiquimod	COLO205	DTP	0.8	GI50	-log10(mM)
Fenretinide	COLO205	DTP	0.36	GI50	-log10(mM)
Dolastatin 10	COLO205	DTP	0.66	GI50	-log10(mM)
Vidarabine	COLO205	DTP	-0.91	GI50	-log10(mM)
Carmustine	COLO205	DTP	-0.04	GI50	-log10(mM)
Amphotericin B	COLO205	DTP	0.38	GI50	-log10(mM)
Zidovudine	COLO205	DTP	0.31	GI50	-log10(mM)
Zalcitabine	COLO205	DTP	-0.2	GI50	-log10(mM)
Rapamycin	COLO205	DTP	-1.06	GI50	-log10(mM)
Adenosine, 2-chloro-2'-deoxy-2'-fluoro-	COLO205	DTP	0.65	GI50	-log10(mM)
Vinorelbine	COLO205	DTP	0.42	GI50	-log10(mM)
Topotecan	COLO205	DTP	-1.17	GI50	-log10(mM)
Gemcitabine	COLO205	DTP	-0.89	GI50	-log10(mM)
haloperidol	COLO205	DTP	0.64	GI50	-log10(mM)
Irinotecan	COLO205	DTP	-0.42	GI50	-log10(mM)
Docetaxel	COLO205	DTP	0.46	GI50	-log10(mM)
Depsipeptide	COLO205	DTP	0.48	GI50	-log10(mM)
Lovastatin	COLO205	DTP	0.15	GI50	-log10(mM)
Simvastatin	COLO205	DTP	-0.73	GI50	-log10(mM)
O-6-Benzylguanine	COLO205	DTP	-0.27	GI50	-log10(mM)
7-Hydroxystaurosporine	COLO205	DTP	-0.62	GI50	-log10(mM)
Raltitrexed	COLO205	DTP	-0.8	GI50	-log10(mM)
Perifosine	COLO205	DTP	0.92	GI50	-log10(mM)
Alvocidib	COLO205	DTP	0.31	GI50	-log10(mM)
Mifepristone	COLO205	DTP	0.07	GI50	-log10(mM)
Midostaurin	COLO205	DTP	0.76	GI50	-log10(mM)
XK-469	COLO205	DTP	0.58	GI50	-log10(mM)
Triapine	COLO205	DTP	-0.33	GI50	-log10(mM)
artemether	COLO205	DTP	1.31	GI50	-log10(mM)
7-Ethyl-10-hydroxycamptothecin	COLO205	DTP	-1.12	GI50	-log10(mM)
okadaic acid	COLO205	DTP	0.55	GI50	-log10(mM)
Leflunomide	COLO205	DTP	-1.49	GI50	-log10(mM)
PD-98059	COLO205	DTP	1.38	GI50	-log10(mM)
Bortezomib	COLO205	DTP	-1.02	GI50	-log10(mM)
Hydroxymethylacylfulvene	COLO205	DTP	0.58	GI50	-log10(mM)
Temsirolimus	COLO205	DTP	-1.17	GI50	-log10(mM)
Aminoflavone	COLO205	DTP	-0.64	GI50	-log10(mM)
Ritonavir	COLO205	DTP	0.04	GI50	-log10(mM)
BN-2629	COLO205	DTP	0.47	GI50	-log10(mM)
RH1	COLO205	DTP	-0.45	GI50	-log10(mM)
Nitazoxanide	COLO205	DTP	0.02	GI50	-log10(mM)
Denileukin Diftitox Ontak	COLO205	DTP	-0.2	GI50	-log10(mM)
Pemetrexed	COLO205	DTP	-0.63	GI50	-log10(mM)
Annamycin Liposomal	COLO205	DTP	-0.92	GI50	-log10(mM)
(R)-Roscovitine	COLO205	DTP	0.67	GI50	-log10(mM)
Vorinostat	COLO205	DTP	0.07	GI50	-log10(mM)
Estramustine	COLO205	DTP	-0.95	GI50	-log10(mM)
Arsenic trioxide	COLO205	DTP	-0.29	GI50	-log10(mM)
Entinostat	COLO205	DTP	0.1	GI50	-log10(mM)
Eribulin mesilate	COLO205	DTP	0.94	GI50	-log10(mM)
17-DMAG	COLO205	DTP	0.71	GI50	-log10(mM)
7-Tert-butyldimethylsilyl-10-hydroxycamptothecin	COLO205	DTP	-0.33	GI50	-log10(mM)
Karenitecin	COLO205	DTP	-0.51	GI50	-log10(mM)
PX-316	COLO205	DTP	0.52	GI50	-log10(mM)
AFP464	COLO205	DTP	-0.36	GI50	-log10(mM)
artesunate	COLO205	DTP	0.81	GI50	-log10(mM)
Imexon	COLO205	DTP	-0.52	GI50	-log10(mM)
Gefitinib	COLO205	DTP	-0.37	GI50	-log10(mM)
Erlotinib	COLO205	DTP	-1.19	GI50	-log10(mM)
E-7820	COLO205	DTP	1.58	GI50	-log10(mM)
Fulvestrant	COLO205	DTP	-0.31	GI50	-log10(mM)
Celecoxib	COLO205	DTP	0.21	GI50	-log10(mM)
Loratadine	COLO205	DTP	-0.22	GI50	-log10(mM)
Zoledronate	COLO205	DTP	-0.92	GI50	-log10(mM)
MNR-2-50	COLO205	DTP	-1	GI50	-log10(mM)
LMP776	COLO205	DTP	-0.56	GI50	-log10(mM)
Belinostat	COLO205	DTP	0.42	GI50	-log10(mM)
Ofloxacin	COLO205	DTP	-0.17	GI50	-log10(mM)
Lapatinib	COLO205	DTP	-1.73	GI50	-log10(mM)
Irinotecan	COLO205	DTP	0.06	GI50	-log10(mM)
SR16157	COLO205	DTP	0.76	GI50	-log10(mM)
Dasatinib	COLO205	DTP	1.02	GI50	-log10(mM)
Everolimus	COLO205	DTP	-1.66	GI50	-log10(mM)
Dimethylaminoparthenolide	COLO205	DTP	-1.27	GI50	-log10(mM)
Pazopanib	COLO205	DTP	-0.49	GI50	-log10(mM)
Selumetinib	COLO205	DTP	1.69	GI50	-log10(mM)
Imatinib	COLO205	DTP	-0.11	GI50	-log10(mM)
Lapatinib	COLO205	DTP	-0.74	GI50	-log10(mM)
Nelfinavir	COLO205	DTP	-0.04	GI50	-log10(mM)
Nilotinib	COLO205	DTP	0.72	GI50	-log10(mM)
16-Aza-epothilone B	COLO205	DTP	-0.23	GI50	-log10(mM)
Raloxifene	COLO205	DTP	-0.08	GI50	-log10(mM)
Abiraterone	COLO205	DTP	0.31	GI50	-log10(mM)
Sunitinib	COLO205	DTP	-0.33	GI50	-log10(mM)
Afatinib	COLO205	DTP	-0.14	GI50	-log10(mM)
Pazopanib	COLO205	DTP	-0.14	GI50	-log10(mM)
Depsipeptide	COLO205	DTP	0.24	GI50	-log10(mM)
PNU-74654	COLO205	DTP	0.2	GI50	-log10(mM)
Mitomycin	COLO205	DTP	-0.21	GI50	-log10(mM)
Nelarabine	COLO205	DTP	-0.17	GI50	-log10(mM)
Crizotinib	COLO205	DTP	0.77	GI50	-log10(mM)
Colchicine	COLO205	DTP	0.41	GI50	-log10(mM)
Daunorubicin	COLO205	DTP	0.31	GI50	-log10(mM)
Digoxin	COLO205	DTP	-0.93	GI50	-log10(mM)
Ethinyl estradiol	COLO205	DTP	0.4	GI50	-log10(mM)
Fluorouracil	COLO205	DTP	1.03	GI50	-log10(mM)
gramicidin	COLO205	DTP	1.09	GI50	-log10(mM)
hexachlorophene	COLO205	DTP	-1.06	GI50	-log10(mM)
Mechlorethamine	COLO205	DTP	0.45	GI50	-log10(mM)
Melphalan	COLO205	DTP	-0.29	GI50	-log10(mM)
Tyrothricin	COLO205	DTP	1.38	GI50	-log10(mM)
Vinblastine	COLO205	DTP	0.38	GI50	-log10(mM)
Axitinib	COLO205	DTP	0.06	GI50	-log10(mM)
Etoposide	COLO205	DTP	-0.78	GI50	-log10(mM)
Azacitidine	COLO205	DTP	0	GI50	-log10(mM)
Floxuridine	COLO205	DTP	0.84	GI50	-log10(mM)
Carfilzomib	COLO205	DTP	0.18	GI50	-log10(mM)
Bleomycin	COLO205	DTP	-0.83	GI50	-log10(mM)
Paclitaxel	COLO205	DTP	0.68	GI50	-log10(mM)
Teniposide	COLO205	DTP	-0.24	GI50	-log10(mM)
artenimol	COLO205	DTP	0.13	GI50	-log10(mM)
Simvastatin	COLO205	DTP	-0.39	GI50	-log10(mM)
fluvastatin	COLO205	DTP	-0.13	GI50	-log10(mM)
miltefosine	COLO205	DTP	1.51	GI50	-log10(mM)
Doxorubicin	COLO205	DTP	-0.3	GI50	-log10(mM)
Vincristine	COLO205	DTP	0.47	GI50	-log10(mM)
Pipamperone	COLO205	DTP	0.39	GI50	-log10(mM)
Topotecan	COLO205	DTP	-1.6	GI50	-log10(mM)
Arsenic trioxide	COLO205	DTP	-0.82	GI50	-log10(mM)
clioquinol	COLO205	DTP	-0.63	GI50	-log10(mM)
Docetaxel	COLO205	DTP	0.58	GI50	-log10(mM)
Vorinostat	COLO205	DTP	-0.17	GI50	-log10(mM)
Gefitinib	COLO205	DTP	-0.91	GI50	-log10(mM)
Dasatinib	COLO205	DTP	0.81	GI50	-log10(mM)
Irinotecan	COLO205	DTP	-1.66	GI50	-log10(mM)
Vandetanib	COLO205	DTP	-0.28	GI50	-log10(mM)
Vemurafenib	COLO205	DTP	2.22	GI50	-log10(mM)
Methotrexate	DU145	DTP	0.5	GI50	-log10(mM)
6-Thioguanine	DU145	DTP	0.51	GI50	-log10(mM)
6-Mercaptopurine	DU145	DTP	0.54	GI50	-log10(mM)
Mechlorethamine	DU145	DTP	0.93	GI50	-log10(mM)
Allopurinol	DU145	DTP	0.82	GI50	-log10(mM)
Actinomycin D	DU145	DTP	-0.75	GI50	-log10(mM)
Pyrimethamine	DU145	DTP	-0.22	GI50	-log10(mM)
Chlorambucil	DU145	DTP	0.16	GI50	-log10(mM)
Thiotepa	DU145	DTP	0.88	GI50	-log10(mM)
Digitoxin	DU145	DTP	0.47	GI50	-log10(mM)
Melphalan	DU145	DTP	-0.47	GI50	-log10(mM)
Triethylenemelamine	DU145	DTP	0.66	GI50	-log10(mM)
Pentamidine	DU145	DTP	0.25	GI50	-log10(mM)
Dromostanolone Propionate	DU145	DTP	-0.9	GI50	-log10(mM)
Acrichine	DU145	DTP	-1.23	GI50	-log10(mM)
Gallium Nitrate	DU145	DTP	-0.31	GI50	-log10(mM)
Fluorouracil	DU145	DTP	0.59	GI50	-log10(mM)
Nandrolone phenpropionate	DU145	DTP	0.23	GI50	-log10(mM)
Mithramycin	DU145	DTP	-0.1	GI50	-log10(mM)
Pipobroman	DU145	DTP	0.19	GI50	-log10(mM)
Mitomycin	DU145	DTP	0.94	GI50	-log10(mM)
Floxuridine	DU145	DTP	0.54	GI50	-log10(mM)
Hydroxyurea	DU145	DTP	0.36	GI50	-log10(mM)
Curcumin	DU145	DTP	-1.47	GI50	-log10(mM)
Uracil mustard	DU145	DTP	0.25	GI50	-log10(mM)
Idoxuridine	DU145	DTP	-0.38	GI50	-log10(mM)
Dacarbazine	DU145	DTP	0.09	GI50	-log10(mM)
Vinblastine	DU145	DTP	0.37	GI50	-log10(mM)
Cytarabine	DU145	DTP	0.44	GI50	-log10(mM)
Cordycepin	DU145	DTP	0.27	GI50	-log10(mM)
Vincristine	DU145	DTP	0.3	GI50	-log10(mM)
Megestrol acetate	DU145	DTP	-0.61	GI50	-log10(mM)
Trifluridine	DU145	DTP	0.45	GI50	-log10(mM)
Indomethacin	DU145	DTP	-0.7	GI50	-log10(mM)
Lomustine	DU145	DTP	-0.75	GI50	-log10(mM)
Daunorubicin	DU145	DTP	-0.01	GI50	-log10(mM)
Daunorubicin	DU145	DTP	0.13	GI50	-log10(mM)
Ethacrynic Acid	DU145	DTP	-0.18	GI50	-log10(mM)
Calusterone	DU145	DTP	-0.38	GI50	-log10(mM)
Estramustine	DU145	DTP	-0.21	GI50	-log10(mM)
Vinblastine	DU145	DTP	0.92	GI50	-log10(mM)
Fluocinolone Acetonide	DU145	DTP	-0.18	GI50	-log10(mM)
Arsenic trioxide	DU145	DTP	-0.97	GI50	-log10(mM)
Valproic Acid	DU145	DTP	-0.32	GI50	-log10(mM)
Haloprogin	DU145	DTP	0.48	GI50	-log10(mM)
Azacitidine	DU145	DTP	0.97	GI50	-log10(mM)
Cladribine	DU145	DTP	0.16	GI50	-log10(mM)
Thiothixene	DU145	DTP	-1.12	GI50	-log10(mM)
Asparaginase	DU145	DTP	0.08	GI50	-log10(mM)
Benzimate	DU145	DTP	0.6	GI50	-log10(mM)
2-Fluoro Ara A	DU145	DTP	0.42	GI50	-log10(mM)
Cisplatin	DU145	DTP	0.45	GI50	-log10(mM)
Isotretinoin	DU145	DTP	-0.97	GI50	-log10(mM)
Teniposide	DU145	DTP	0.37	GI50	-log10(mM)
Doxorubicin	DU145	DTP	0.18	GI50	-log10(mM)
Bleomycin	DU145	DTP	-0.32	GI50	-log10(mM)
Paclitaxel	DU145	DTP	0.27	GI50	-log10(mM)
Mycophenolic Acid	DU145	DTP	-2.24	GI50	-log10(mM)
Mitomycin	DU145	DTP	0.19	GI50	-log10(mM)
Bendamustine	DU145	DTP	-0.03	GI50	-log10(mM)
Clofazimine	DU145	DTP	-1.03	GI50	-log10(mM)
Etoposide	DU145	DTP	0.4	GI50	-log10(mM)
Tegafur	DU145	DTP	0.86	GI50	-log10(mM)
Ribavirin	DU145	DTP	1.1	GI50	-log10(mM)
Dexrazoxane	DU145	DTP	-0.23	GI50	-log10(mM)
Pimozide	DU145	DTP	-1.04	GI50	-log10(mM)
Elesclomol	DU145	DTP	-0.28	GI50	-log10(mM)
Tamoxifen	DU145	DTP	0.19	GI50	-log10(mM)
Mebendazole	DU145	DTP	0.48	GI50	-log10(mM)
Wortmannin	DU145	DTP	0.19	GI50	-log10(mM)
Rapamycin	DU145	DTP	-0.94	GI50	-log10(mM)
Carboplatin	DU145	DTP	-0.34	GI50	-log10(mM)
Valrubicin	DU145	DTP	0.24	GI50	-log10(mM)
17-Amino-17-demethoxygeldanamycin;	DU145	DTP	0.45	GI50	-log10(mM)
Idarubicin	DU145	DTP	0.49	GI50	-log10(mM)
4'-Epiadriamycin	DU145	DTP	-0.56	GI50	-log10(mM)
Clotrimazole	DU145	DTP	-1.37	GI50	-log10(mM)
Mitoxantrone	DU145	DTP	0.55	GI50	-log10(mM)
Triciribine-5'-monophosphate	DU145	DTP	1.25	GI50	-log10(mM)
Cytarabine	DU145	DTP	0.51	GI50	-log10(mM)
Mitoxantrone	DU145	DTP	0.31	GI50	-log10(mM)
Amonafide	DU145	DTP	0.08	GI50	-log10(mM)
2-Fluoro Ara A	DU145	DTP	0.8	GI50	-log10(mM)
Batracylin	DU145	DTP	0.15	GI50	-log10(mM)
Buthionine sulphoximine	DU145	DTP	-0.45	GI50	-log10(mM)
17-AAG	DU145	DTP	0.79	GI50	-log10(mM)
Terconazole	DU145	DTP	-0.33	GI50	-log10(mM)
8-Chloro-adenosine	DU145	DTP	0.64	GI50	-log10(mM)
Hypothemycin	DU145	DTP	-1.17	GI50	-log10(mM)
Imiquimod	DU145	DTP	-0.05	GI50	-log10(mM)
Fenretinide	DU145	DTP	-1	GI50	-log10(mM)
Carmustine	DU145	DTP	-1.28	GI50	-log10(mM)
Amphotericin B	DU145	DTP	0.3	GI50	-log10(mM)
Zidovudine	DU145	DTP	0.35	GI50	-log10(mM)
Rapamycin	DU145	DTP	-1.11	GI50	-log10(mM)
Adenosine, 2-chloro-2'-deoxy-2'-fluoro-	DU145	DTP	0.46	GI50	-log10(mM)
Vinorelbine	DU145	DTP	0.42	GI50	-log10(mM)
Topotecan	DU145	DTP	0.84	GI50	-log10(mM)
Gemcitabine	DU145	DTP	0.29	GI50	-log10(mM)
haloperidol	DU145	DTP	-1.69	GI50	-log10(mM)
Irinotecan	DU145	DTP	0.91	GI50	-log10(mM)
Depsipeptide	DU145	DTP	0.07	GI50	-log10(mM)
O-6-Benzylguanine	DU145	DTP	0.05	GI50	-log10(mM)
Raltitrexed	DU145	DTP	0.99	GI50	-log10(mM)
Perifosine	DU145	DTP	-1.05	GI50	-log10(mM)
Alvocidib	DU145	DTP	-0.35	GI50	-log10(mM)
Mifepristone	DU145	DTP	-1.03	GI50	-log10(mM)
Midostaurin	DU145	DTP	0.04	GI50	-log10(mM)
XK-469	DU145	DTP	-1.18	GI50	-log10(mM)
Triapine	DU145	DTP	0.76	GI50	-log10(mM)
artemether	DU145	DTP	-0.41	GI50	-log10(mM)
7-Ethyl-10-hydroxycamptothecin	DU145	DTP	0.71	GI50	-log10(mM)
okadaic acid	DU145	DTP	-0.59	GI50	-log10(mM)
Leflunomide	DU145	DTP	-0.68	GI50	-log10(mM)
PD-98059	DU145	DTP	-0.84	GI50	-log10(mM)
Bortezomib	DU145	DTP	-0.66	GI50	-log10(mM)
Hydroxymethylacylfulvene	DU145	DTP	1.13	GI50	-log10(mM)
Temsirolimus	DU145	DTP	0.52	GI50	-log10(mM)
Aminoflavone	DU145	DTP	-0.57	GI50	-log10(mM)
Ritonavir	DU145	DTP	4.78	GI50	-log10(mM)
BN-2629	DU145	DTP	-0.29	GI50	-log10(mM)
RH1	DU145	DTP	0.76	GI50	-log10(mM)
Nitazoxanide	DU145	DTP	-0.53	GI50	-log10(mM)
Denileukin Diftitox Ontak	DU145	DTP	-0.2	GI50	-log10(mM)
Pemetrexed	DU145	DTP	-0.63	GI50	-log10(mM)
Annamycin Liposomal	DU145	DTP	0.87	GI50	-log10(mM)
(R)-Roscovitine	DU145	DTP	0.18	GI50	-log10(mM)
Vorinostat	DU145	DTP	-0.23	GI50	-log10(mM)
Estramustine	DU145	DTP	-0.98	GI50	-log10(mM)
Arsenic trioxide	DU145	DTP	-1.31	GI50	-log10(mM)
Entinostat	DU145	DTP	0.44	GI50	-log10(mM)
Eribulin mesilate	DU145	DTP	0.25	GI50	-log10(mM)
17-DMAG	DU145	DTP	0.71	GI50	-log10(mM)
7-Tert-butyldimethylsilyl-10-hydroxycamptothecin	DU145	DTP	0.71	GI50	-log10(mM)
Karenitecin	DU145	DTP	0.47	GI50	-log10(mM)
PX-316	DU145	DTP	-0.57	GI50	-log10(mM)
AFP464	DU145	DTP	-0.73	GI50	-log10(mM)
artesunate	DU145	DTP	-1.03	GI50	-log10(mM)
Rebimastat	DU145	DTP	-0.15	GI50	-log10(mM)
Imexon	DU145	DTP	-0.45	GI50	-log10(mM)
Gefitinib	DU145	DTP	0.22	GI50	-log10(mM)
Erlotinib	DU145	DTP	0.79	GI50	-log10(mM)
E-7820	DU145	DTP	-0.68	GI50	-log10(mM)
Fulvestrant	DU145	DTP	-0.31	GI50	-log10(mM)
Celecoxib	DU145	DTP	0.18	GI50	-log10(mM)
Loratadine	DU145	DTP	-0.54	GI50	-log10(mM)
Zoledronate	DU145	DTP	-0.21	GI50	-log10(mM)
MNR-2-50	DU145	DTP	0.83	GI50	-log10(mM)
LMP776	DU145	DTP	0.77	GI50	-log10(mM)
[truncated: 40,006 more rows]

## Sheet: CRC65 sensitivity
Drug name	Cell line	Drug data source	Response	Response type	Response unit
nutlin-3	C32	CCLE	0.0450457	Sensitivity score	sAUC
PHA-665752	C32	CCLE	0.0363845	Sensitivity score	sAUC
nilotinib	C32	CCLE	0.00510808	Sensitivity score	sAUC
crizotinib	C32	CCLE	0.0119686	Sensitivity score	sAUC
L-685458	C32	CCLE	0.0580888	Sensitivity score	sAUC
LBW242	C32	CCLE	0.0331603	Sensitivity score	sAUC
dovitinib	C32	CCLE	0.101142	Sensitivity score	sAUC
palbociclib	C32	CCLE	0.0584356	Sensitivity score	sAUC
saracatinib	C32	CCLE	0.0345401	Sensitivity score	sAUC
vandetanib	C32	CCLE	0.0248864	Sensitivity score	sAUC
SN-38	C32	CCLE	0.265774	Sensitivity score	sAUC
erlotinib	C32	CCLE	0.0543254	Sensitivity score	sAUC
AEW541	C32	CCLE	0.0659016	Sensitivity score	sAUC
lapatinib	C32	CCLE	0.0378227	Sensitivity score	sAUC
RAF265	C32	CCLE	0.211434	Sensitivity score	sAUC
Panobinostat	C32	CCLE	0.393508	Sensitivity score	sAUC
PLX-4720	C32	CCLE	0.227838	Sensitivity score	sAUC
selumetinib	C32	CCLE	0.252061	Sensitivity score	sAUC
NVP-TAE684	C32	CCLE	0.134156	Sensitivity score	sAUC
topotecan	C32	CCLE	0.28784	Sensitivity score	sAUC
tanespimycin	C32	CCLE	0.828049	Sensitivity score	sAUC
PD-0325901	C32	CCLE	0.447215	Sensitivity score	sAUC
paclitaxel	C32	CCLE	0.207151	Sensitivity score	sAUC
nutlin-3	CaCo-2	CCLE	0.0205368	Sensitivity score	sAUC
PHA-665752	CaCo-2	CCLE	0.0572156	Sensitivity score	sAUC
nilotinib	CaCo-2	CCLE	0.0704681	Sensitivity score	sAUC
crizotinib	CaCo-2	CCLE	0.01434	Sensitivity score	sAUC
L-685458	CaCo-2	CCLE	0.00926069	Sensitivity score	sAUC
sorafenib	CaCo-2	CCLE	0.0505902	Sensitivity score	sAUC
LBW242	CaCo-2	CCLE	0.0261222	Sensitivity score	sAUC
dovitinib	CaCo-2	CCLE	0.0104735	Sensitivity score	sAUC
palbociclib	CaCo-2	CCLE	0.101773	Sensitivity score	sAUC
saracatinib	CaCo-2	CCLE	0.209654	Sensitivity score	sAUC
vandetanib	CaCo-2	CCLE	0.145811	Sensitivity score	sAUC
erlotinib	CaCo-2	CCLE	0.167543	Sensitivity score	sAUC
AEW541	CaCo-2	CCLE	0.167125	Sensitivity score	sAUC
lapatinib	CaCo-2	CCLE	0.233322	Sensitivity score	sAUC
RAF265	CaCo-2	CCLE	0.110755	Sensitivity score	sAUC
Panobinostat	CaCo-2	CCLE	0.704985	Sensitivity score	sAUC
PLX-4720	CaCo-2	CCLE	0.0781344	Sensitivity score	sAUC
selumetinib	CaCo-2	CCLE	0.277433	Sensitivity score	sAUC
NVP-TAE684	CaCo-2	CCLE	0.189674	Sensitivity score	sAUC
topotecan	CaCo-2	CCLE	0.153235	Sensitivity score	sAUC
tanespimycin	CaCo-2	CCLE	0.249861	Sensitivity score	sAUC
PD-0325901	CaCo-2	CCLE	0.174903	Sensitivity score	sAUC
paclitaxel	CaCo-2	CCLE	0.233252	Sensitivity score	sAUC
nutlin-3	CCK-81	CCLE	0.0226697	Sensitivity score	sAUC
PHA-665752	CCK-81	CCLE	0.116116	Sensitivity score	sAUC
crizotinib	CCK-81	CCLE	0.11357	Sensitivity score	sAUC
L-685458	CCK-81	CCLE	0.025353	Sensitivity score	sAUC
sorafenib	CCK-81	CCLE	0.209917	Sensitivity score	sAUC
LBW242	CCK-81	CCLE	0.112682	Sensitivity score	sAUC
dovitinib	CCK-81	CCLE	0.120697	Sensitivity score	sAUC
saracatinib	CCK-81	CCLE	0.244534	Sensitivity score	sAUC
vandetanib	CCK-81	CCLE	0.343152	Sensitivity score	sAUC
erlotinib	CCK-81	CCLE	0.227993	Sensitivity score	sAUC
AEW541	CCK-81	CCLE	0.0792579	Sensitivity score	sAUC
lapatinib	CCK-81	CCLE	0.230901	Sensitivity score	sAUC
RAF265	CCK-81	CCLE	0.107461	Sensitivity score	sAUC
Panobinostat	CCK-81	CCLE	0.616657	Sensitivity score	sAUC
PLX-4720	CCK-81	CCLE	0.0117418	Sensitivity score	sAUC
selumetinib	CCK-81	CCLE	0.292318	Sensitivity score	sAUC
NVP-TAE684	CCK-81	CCLE	0.129563	Sensitivity score	sAUC
topotecan	CCK-81	CCLE	0.329261	Sensitivity score	sAUC
tanespimycin	CCK-81	CCLE	0.328822	Sensitivity score	sAUC
PD-0325901	CCK-81	CCLE	0.352196	Sensitivity score	sAUC
paclitaxel	CCK-81	CCLE	0.393804	Sensitivity score	sAUC
nutlin-3	Colo 320DM	CCLE	0.00468555	Sensitivity score	sAUC
PHA-665752	Colo 320DM	CCLE	0.0173515	Sensitivity score	sAUC
nilotinib	Colo 320DM	CCLE	0.0900612	Sensitivity score	sAUC
crizotinib	Colo 320DM	CCLE	0.0383268	Sensitivity score	sAUC
L-685458	Colo 320DM	CCLE	0.0060893	Sensitivity score	sAUC
sorafenib	Colo 320DM	CCLE	0.0234198	Sensitivity score	sAUC
LBW242	Colo 320DM	CCLE	0.00582792	Sensitivity score	sAUC
dovitinib	Colo 320DM	CCLE	0.138574	Sensitivity score	sAUC
palbociclib	Colo 320DM	CCLE	0.124907	Sensitivity score	sAUC
saracatinib	Colo 320DM	CCLE	0.0490527	Sensitivity score	sAUC
vandetanib	Colo 320DM	CCLE	0.0254468	Sensitivity score	sAUC
SN-38	Colo 320DM	CCLE	0.38259	Sensitivity score	sAUC
erlotinib	Colo 320DM	CCLE	0.0766269	Sensitivity score	sAUC
AEW541	Colo 320DM	CCLE	0.301073	Sensitivity score	sAUC
lapatinib	Colo 320DM	CCLE	0.0563861	Sensitivity score	sAUC
RAF265	Colo 320DM	CCLE	0.415521	Sensitivity score	sAUC
Panobinostat	Colo 320DM	CCLE	0.565553	Sensitivity score	sAUC
PLX-4720	Colo 320DM	CCLE	0.0131232	Sensitivity score	sAUC
selumetinib	Colo 320DM	CCLE	0.00279625	Sensitivity score	sAUC
NVP-TAE684	Colo 320DM	CCLE	0.355749	Sensitivity score	sAUC
topotecan	Colo 320DM	CCLE	0.32943	Sensitivity score	sAUC
tanespimycin	Colo 320DM	CCLE	0.217555	Sensitivity score	sAUC
PD-0325901	Colo 320DM	CCLE	0.00614794	Sensitivity score	sAUC
paclitaxel	Colo 320DM	CCLE	0.354894	Sensitivity score	sAUC
nutlin-3	Colo 741	CCLE	0.0836464	Sensitivity score	sAUC
PHA-665752	Colo 741	CCLE	0.0553126	Sensitivity score	sAUC
crizotinib	Colo 741	CCLE	0.0109351	Sensitivity score	sAUC
L-685458	Colo 741	CCLE	0.0666874	Sensitivity score	sAUC
sorafenib	Colo 741	CCLE	0.0615426	Sensitivity score	sAUC
LBW242	Colo 741	CCLE	0.147349	Sensitivity score	sAUC
dovitinib	Colo 741	CCLE	0.225545	Sensitivity score	sAUC
saracatinib	Colo 741	CCLE	0.0285448	Sensitivity score	sAUC
vandetanib	Colo 741	CCLE	0.0507576	Sensitivity score	sAUC
erlotinib	Colo 741	CCLE	0.15307	Sensitivity score	sAUC
AEW541	Colo 741	CCLE	0.172932	Sensitivity score	sAUC
lapatinib	Colo 741	CCLE	0.0674101	Sensitivity score	sAUC
Panobinostat	Colo 741	CCLE	0.526388	Sensitivity score	sAUC
PLX-4720	Colo 741	CCLE	0.157418	Sensitivity score	sAUC
selumetinib	Colo 741	CCLE	0.257663	Sensitivity score	sAUC
NVP-TAE684	Colo 741	CCLE	0.0606319	Sensitivity score	sAUC
topotecan	Colo 741	CCLE	0.305516	Sensitivity score	sAUC
tanespimycin	Colo 741	CCLE	0.220508	Sensitivity score	sAUC
PD-0325901	Colo 741	CCLE	0.471842	Sensitivity score	sAUC
paclitaxel	Colo 741	CCLE	0.665701	Sensitivity score	sAUC
nutlin-3	Colo-678	CCLE	0.0484896	Sensitivity score	sAUC
PHA-665752	Colo-678	CCLE	0.0122197	Sensitivity score	sAUC
nilotinib	Colo-678	CCLE	0.0167614	Sensitivity score	sAUC
crizotinib	Colo-678	CCLE	0.0264742	Sensitivity score	sAUC
L-685458	Colo-678	CCLE	0.1683	Sensitivity score	sAUC
sorafenib	Colo-678	CCLE	0.00982903	Sensitivity score	sAUC
LBW242	Colo-678	CCLE	0.0478446	Sensitivity score	sAUC
dovitinib	Colo-678	CCLE	0.120897	Sensitivity score	sAUC
palbociclib	Colo-678	CCLE	0.0962457	Sensitivity score	sAUC
saracatinib	Colo-678	CCLE	0.0954464	Sensitivity score	sAUC
vandetanib	Colo-678	CCLE	0.0776378	Sensitivity score	sAUC
SN-38	Colo-678	CCLE	0.221158	Sensitivity score	sAUC
erlotinib	Colo-678	CCLE	0.215494	Sensitivity score	sAUC
AEW541	Colo-678	CCLE	0.186343	Sensitivity score	sAUC
lapatinib	Colo-678	CCLE	0.165433	Sensitivity score	sAUC
RAF265	Colo-678	CCLE	0.182626	Sensitivity score	sAUC
Panobinostat	Colo-678	CCLE	0.453559	Sensitivity score	sAUC
PLX-4720	Colo-678	CCLE	0.00876947	Sensitivity score	sAUC
selumetinib	Colo-678	CCLE	0.317439	Sensitivity score	sAUC
NVP-TAE684	Colo-678	CCLE	0.121294	Sensitivity score	sAUC
topotecan	Colo-678	CCLE	0.212405	Sensitivity score	sAUC
tanespimycin	Colo-678	CCLE	0.457919	Sensitivity score	sAUC
PD-0325901	Colo-678	CCLE	0.358832	Sensitivity score	sAUC
paclitaxel	Colo-678	CCLE	0.0184019	Sensitivity score	sAUC
nutlin-3	DLD-1	CCLE	0.00235433	Sensitivity score	sAUC
PHA-665752	DLD-1	CCLE	0.0623599	Sensitivity score	sAUC
nilotinib	DLD-1	CCLE	0.086429	Sensitivity score	sAUC
crizotinib	DLD-1	CCLE	0.00971727	Sensitivity score	sAUC
L-685458	DLD-1	CCLE	0.0429577	Sensitivity score	sAUC
sorafenib	DLD-1	CCLE	0.0134228	Sensitivity score	sAUC
LBW242	DLD-1	CCLE	0.0463282	Sensitivity score	sAUC
dovitinib	DLD-1	CCLE	0.149395	Sensitivity score	sAUC
palbociclib	DLD-1	CCLE	0.127698	Sensitivity score	sAUC
saracatinib	DLD-1	CCLE	0.122649	Sensitivity score	sAUC
vandetanib	DLD-1	CCLE	0.0352667	Sensitivity score	sAUC
SN-38	DLD-1	CCLE	0.332333	Sensitivity score	sAUC
erlotinib	DLD-1	CCLE	0.0608001	Sensitivity score	sAUC
AEW541	DLD-1	CCLE	0.0985596	Sensitivity score	sAUC
lapatinib	DLD-1	CCLE	0.109295	Sensitivity score	sAUC
RAF265	DLD-1	CCLE	0.315635	Sensitivity score	sAUC
Panobinostat	DLD-1	CCLE	0.441075	Sensitivity score	sAUC
PLX-4720	DLD-1	CCLE	0.0122742	Sensitivity score	sAUC
selumetinib	DLD-1	CCLE	0.0636324	Sensitivity score	sAUC
NVP-TAE684	DLD-1	CCLE	0.0968461	Sensitivity score	sAUC
topotecan	DLD-1	CCLE	0.326381	Sensitivity score	sAUC
tanespimycin	DLD-1	CCLE	0.301964	Sensitivity score	sAUC
PD-0325901	DLD-1	CCLE	0.235911	Sensitivity score	sAUC
paclitaxel	DLD-1	CCLE	0.372031	Sensitivity score	sAUC
nutlin-3	LS123	CCLE	0.0429246	Sensitivity score	sAUC
PHA-665752	LS123	CCLE	0.00710718	Sensitivity score	sAUC
nilotinib	LS123	CCLE	0.0484751	Sensitivity score	sAUC
crizotinib	LS123	CCLE	0.00843419	Sensitivity score	sAUC
L-685458	LS123	CCLE	0.02809	Sensitivity score	sAUC
sorafenib	LS123	CCLE	0.0135695	Sensitivity score	sAUC
LBW242	LS123	CCLE	0.0839986	Sensitivity score	sAUC
dovitinib	LS123	CCLE	0.126493	Sensitivity score	sAUC
palbociclib	LS123	CCLE	0.00998168	Sensitivity score	sAUC
saracatinib	LS123	CCLE	0.111948	Sensitivity score	sAUC
vandetanib	LS123	CCLE	0.053343	Sensitivity score	sAUC
erlotinib	LS123	CCLE	0.0966959	Sensitivity score	sAUC
AEW541	LS123	CCLE	0.0658998	Sensitivity score	sAUC
lapatinib	LS123	CCLE	0.165823	Sensitivity score	sAUC
RAF265	LS123	CCLE	0.119631	Sensitivity score	sAUC
Panobinostat	LS123	CCLE	0.615331	Sensitivity score	sAUC
PLX-4720	LS123	CCLE	0.0448091	Sensitivity score	sAUC
selumetinib	LS123	CCLE	0.152571	Sensitivity score	sAUC
NVP-TAE684	LS123	CCLE	0.104063	Sensitivity score	sAUC
topotecan	LS123	CCLE	0.129924	Sensitivity score	sAUC
tanespimycin	LS123	CCLE	0.237658	Sensitivity score	sAUC
PD-0325901	LS123	CCLE	0.272172	Sensitivity score	sAUC
paclitaxel	LS123	CCLE	0.213539	Sensitivity score	sAUC
nutlin-3	LS411	CCLE	0.0811034	Sensitivity score	sAUC
PHA-665752	LS411	CCLE	0.0531217	Sensitivity score	sAUC
crizotinib	LS411	CCLE	0.0167914	Sensitivity score	sAUC
L-685458	LS411	CCLE	0.100804	Sensitivity score	sAUC
LBW242	LS411	CCLE	0.0357369	Sensitivity score	sAUC
dovitinib	LS411	CCLE	0.0714418	Sensitivity score	sAUC
saracatinib	LS411	CCLE	0.0163879	Sensitivity score	sAUC
vandetanib	LS411	CCLE	0.00831596	Sensitivity score	sAUC
erlotinib	LS411	CCLE	0.0146276	Sensitivity score	sAUC
AEW541	LS411	CCLE	0.171149	Sensitivity score	sAUC
lapatinib	LS411	CCLE	0.0434733	Sensitivity score	sAUC
RAF265	LS411	CCLE	0.175156	Sensitivity score	sAUC
Panobinostat	LS411	CCLE	0.660539	Sensitivity score	sAUC
PLX-4720	LS411	CCLE	0.227438	Sensitivity score	sAUC
selumetinib	LS411	CCLE	0.388752	Sensitivity score	sAUC
NVP-TAE684	LS411	CCLE	0.125029	Sensitivity score	sAUC
topotecan	LS411	CCLE	0.31765	Sensitivity score	sAUC
tanespimycin	LS411	CCLE	0.515519	Sensitivity score	sAUC
PD-0325901	LS411	CCLE	0.688246	Sensitivity score	sAUC
paclitaxel	LS411	CCLE	0.566703	Sensitivity score	sAUC
nutlin-3	LS513	CCLE	0.0219876	Sensitivity score	sAUC
PHA-665752	LS513	CCLE	0.103724	Sensitivity score	sAUC
nilotinib	LS513	CCLE	0.150862	Sensitivity score	sAUC
crizotinib	LS513	CCLE	0.0195274	Sensitivity score	sAUC
L-685458	LS513	CCLE	0.0896257	Sensitivity score	sAUC
sorafenib	LS513	CCLE	0.112843	Sensitivity score	sAUC
dovitinib	LS513	CCLE	0.198315	Sensitivity score	sAUC
palbociclib	LS513	CCLE	0.206739	Sensitivity score	sAUC
saracatinib	LS513	CCLE	0.0780718	Sensitivity score	sAUC
vandetanib	LS513	CCLE	0.191979	Sensitivity score	sAUC
SN-38	LS513	CCLE	0.414383	Sensitivity score	sAUC
erlotinib	LS513	CCLE	0.0066549	Sensitivity score	sAUC
AEW541	LS513	CCLE	0.307995	Sensitivity score	sAUC
lapatinib	LS513	CCLE	0.212731	Sensitivity score	sAUC
RAF265	LS513	CCLE	0.227429	Sensitivity score	sAUC
Panobinostat	LS513	CCLE	0.595348	Sensitivity score	sAUC
PLX-4720	LS513	CCLE	0.0521241	Sensitivity score	sAUC
selumetinib	LS513	CCLE	0.28853	Sensitivity score	sAUC
NVP-TAE684	LS513	CCLE	0.403545	Sensitivity score	sAUC
topotecan	LS513	CCLE	0.645417	Sensitivity score	sAUC
tanespimycin	LS513	CCLE	0.580119	Sensitivity score	sAUC
PD-0325901	LS513	CCLE	0.657529	Sensitivity score	sAUC
paclitaxel	LS513	CCLE	0.563132	Sensitivity score	sAUC
nutlin-3	NCI-H548	CCLE	0.0349266	Sensitivity score	sAUC
PHA-665752	NCI-H548	CCLE	0.0269129	Sensitivity score	sAUC
nilotinib	NCI-H548	CCLE	0.085244	Sensitivity score	sAUC
crizotinib	NCI-H548	CCLE	0.0880382	Sensitivity score	sAUC
L-685458	NCI-H548	CCLE	0.0601577	Sensitivity score	sAUC
sorafenib	NCI-H548	CCLE	0.0313782	Sensitivity score	sAUC
LBW242	NCI-H548	CCLE	0.04585	Sensitivity score	sAUC
dovitinib	NCI-H548	CCLE	0.0841445	Sensitivity score	sAUC
palbociclib	NCI-H548	CCLE	0.136693	Sensitivity score	sAUC
saracatinib	NCI-H548	CCLE	0.0240029	Sensitivity score	sAUC
erlotinib	NCI-H548	CCLE	0.0658328	Sensitivity score	sAUC
AEW541	NCI-H548	CCLE	0.188895	Sensitivity score	sAUC
lapatinib	NCI-H548	CCLE	0.0695763	Sensitivity score	sAUC
RAF265	NCI-H548	CCLE	0.322718	Sensitivity score	sAUC
Panobinostat	NCI-H548	CCLE	0.688	Sensitivity score	sAUC
PLX-4720	NCI-H548	CCLE	0.315127	Sensitivity score	sAUC
selumetinib	NCI-H548	CCLE	0.5462	Sensitivity score	sAUC
NVP-TAE684	NCI-H548	CCLE	0.258619	Sensitivity score	sAUC
topotecan	NCI-H548	CCLE	0.448439	Sensitivity score	sAUC
tanespimycin	NCI-H548	CCLE	0.647806	Sensitivity score	sAUC
PD-0325901	NCI-H548	CCLE	0.746493	Sensitivity score	sAUC
nutlin-3	NCI-H747	CCLE	0.0278883	Sensitivity score	sAUC
PHA-665752	NCI-H747	CCLE	0.0432676	Sensitivity score	sAUC
nilotinib	NCI-H747	CCLE	0.0679816	Sensitivity score	sAUC
crizotinib	NCI-H747	CCLE	0.0344391	Sensitivity score	sAUC
sorafenib	NCI-H747	CCLE	0.0463354	Sensitivity score	sAUC
LBW242	NCI-H747	CCLE	0.0443227	Sensitivity score	sAUC
palbociclib	NCI-H747	CCLE	0.132028	Sensitivity score	sAUC
saracatinib	NCI-H747	CCLE	0.0402069	Sensitivity score	sAUC
vandetanib	NCI-H747	CCLE	0.132116	Sensitivity score	sAUC
erlotinib	NCI-H747	CCLE	0.134398	Sensitivity score	sAUC
AEW541	NCI-H747	CCLE	0.101399	Sensitivity score	sAUC
lapatinib	NCI-H747	CCLE	0.0353648	Sensitivity score	sAUC
RAF265	NCI-H747	CCLE	0.201289	Sensitivity score	sAUC
Panobinostat	NCI-H747	CCLE	0.667667	Sensitivity score	sAUC
PLX-4720	NCI-H747	CCLE	0.0550145	Sensitivity score	sAUC
selumetinib	NCI-H747	CCLE	0.327355	Sensitivity score	sAUC
NVP-TAE684	NCI-H747	CCLE	0.178832	Sensitivity score	sAUC
topotecan	NCI-H747	CCLE	0.279581	Sensitivity score	sAUC
tanespimycin	NCI-H747	CCLE	0.415161	Sensitivity score	sAUC
PD-0325901	NCI-H747	CCLE	0.631825	Sensitivity score	sAUC
paclitaxel	NCI-H747	CCLE	0.205084	Sensitivity score	sAUC
nutlin-3	RKO	CCLE	0.0412975	Sensitivity score	sAUC
PHA-665752	RKO	CCLE	0.0373523	Sensitivity score	sAUC
nilotinib	RKO	CCLE	0.0775548	Sensitivity score	sAUC
crizotinib	RKO	CCLE	0.0652449	Sensitivity score	sAUC
L-685458	RKO	CCLE	0.0127066	Sensitivity score	sAUC
sorafenib	RKO	CCLE	0.0148672	Sensitivity score	sAUC
LBW242	RKO	CCLE	0.0200207	Sensitivity score	sAUC
dovitinib	RKO	CCLE	0.0842999	Sensitivity score	sAUC
palbociclib	RKO	CCLE	0.124683	Sensitivity score	sAUC
saracatinib	RKO	CCLE	0.0554453	Sensitivity score	sAUC
vandetanib	RKO	CCLE	0.0336525	Sensitivity score	sAUC
SN-38	RKO	CCLE	0.403922	Sensitivity score	sAUC
erlotinib	RKO	CCLE	0.0112684	Sensitivity score	sAUC
AEW541	RKO	CCLE	0.108027	Sensitivity score	sAUC
lapatinib	RKO	CCLE	0.0321322	Sensitivity score	sAUC
RAF265	RKO	CCLE	0.260913	Sensitivity score	sAUC
Panobinostat	RKO	CCLE	0.596885	Sensitivity score	sAUC
PLX-4720	RKO	CCLE	0.0938878	Sensitivity score	sAUC
selumetinib	RKO	CCLE	0.215945	Sensitivity score	sAUC
NVP-TAE684	RKO	CCLE	0.101814	Sensitivity score	sAUC
topotecan	RKO	CCLE	0.396909	Sensitivity score	sAUC
tanespimycin	RKO	CCLE	0.537044	Sensitivity score	sAUC
PD-0325901	RKO	CCLE	0.471694	Sensitivity score	sAUC
paclitaxel	RKO	CCLE	0.751401	Sensitivity score	sAUC
nutlin-3	SK-CO-1	CCLE	0.0239138	Sensitivity score	sAUC
PHA-665752	SK-CO-1	CCLE	0.0207771	Sensitivity score	sAUC
nilotinib	SK-CO-1	CCLE	0.084568	Sensitivity score	sAUC
crizotinib	SK-CO-1	CCLE	0.0699014	Sensitivity score	sAUC
L-685458	SK-CO-1	CCLE	0.0100215	Sensitivity score	sAUC
sorafenib	SK-CO-1	CCLE	0.0869942	Sensitivity score	sAUC
LBW242	SK-CO-1	CCLE	0.0318184	Sensitivity score	sAUC
dovitinib	SK-CO-1	CCLE	0.0697696	Sensitivity score	sAUC
palbociclib	SK-CO-1	CCLE	0.0236334	Sensitivity score	sAUC
saracatinib	SK-CO-1	CCLE	0.130548	Sensitivity score	sAUC
vandetanib	SK-CO-1	CCLE	0.0773677	Sensitivity score	sAUC
erlotinib	SK-CO-1	CCLE	0.100694	Sensitivity score	sAUC
AEW541	SK-CO-1	CCLE	0.143727	Sensitivity score	sAUC
lapatinib	SK-CO-1	CCLE	0.0864223	Sensitivity score	sAUC
RAF265	SK-CO-1	CCLE	0.143333	Sensitivity score	sAUC
Panobinostat	SK-CO-1	CCLE	0.494077	Sensitivity score	sAUC
PLX-4720	SK-CO-1	CCLE	0.0790064	Sensitivity score	sAUC
selumetinib	SK-CO-1	CCLE	0.25579	Sensitivity score	sAUC
NVP-TAE684	SK-CO-1	CCLE	0.288243	Sensitivity score	sAUC
topotecan	SK-CO-1	CCLE	0.258969	Sensitivity score	sAUC
tanespimycin	SK-CO-1	CCLE	0.487197	Sensitivity score	sAUC
PD-0325901	SK-CO-1	CCLE	0.371313	Sensitivity score	sAUC
paclitaxel	SK-CO-1	CCLE	0.282347	Sensitivity score	sAUC
nutlin-3	SW1417	CCLE	0.0506441	Sensitivity score	sAUC
PHA-665752	SW1417	CCLE	0.0865996	Sensitivity score	sAUC
crizotinib	SW1417	CCLE	0.0596499	Sensitivity score	sAUC
L-685458	SW1417	CCLE	0.0916265	Sensitivity score	sAUC
sorafenib	SW1417	CCLE	0.0236554	Sensitivity score	sAUC
LBW242	SW1417	CCLE	0.0418228	Sensitivity score	sAUC
dovitinib	SW1417	CCLE	0.0708533	Sensitivity score	sAUC
palbociclib	SW1417	CCLE	0.129137	Sensitivity score	sAUC
saracatinib	SW1417	CCLE	0.111802	Sensitivity score	sAUC
vandetanib	SW1417	CCLE	0.13996	Sensitivity score	sAUC
erlotinib	SW1417	CCLE	0.0288701	Sensitivity score	sAUC
AEW541	SW1417	CCLE	0.246785	Sensitivity score	sAUC
lapatinib	SW1417	CCLE	0.15711	Sensitivity score	sAUC
RAF265	SW1417	CCLE	0.211545	Sensitivity score	sAUC
Panobinostat	SW1417	CCLE	0.68555	Sensitivity score	sAUC
PLX-4720	SW1417	CCLE	0.253217	Sensitivity score	sAUC
selumetinib	SW1417	CCLE	0.441946	Sensitivity score	sAUC
NVP-TAE684	SW1417	CCLE	0.137066	Sensitivity score	sAUC
topotecan	SW1417	CCLE	0.386943	Sensitivity score	sAUC
tanespimycin	SW1417	CCLE	0.406998	Sensitivity score	sAUC
PD-0325901	SW1417	CCLE	0.382273	Sensitivity score	sAUC
paclitaxel	SW1417	CCLE	0.470641	Sensitivity score	sAUC
nutlin-3	SW403	CCLE	0.0361155	Sensitivity score	sAUC
PHA-665752	SW403	CCLE	0.0128251	Sensitivity score	sAUC
nilotinib	SW403	CCLE	0.0433971	Sensitivity score	sAUC
crizotinib	SW403	CCLE	0.0175943	Sensitivity score	sAUC
L-685458	SW403	CCLE	0.0541607	Sensitivity score	sAUC
sorafenib	SW403	CCLE	0.0503775	Sensitivity score	sAUC
LBW242	SW403	CCLE	0.0902828	Sensitivity score	sAUC
dovitinib	SW403	CCLE	0.00308963	Sensitivity score	sAUC
palbociclib	SW403	CCLE	0.065843	Sensitivity score	sAUC
saracatinib	SW403	CCLE	0.122588	Sensitivity score	sAUC
vandetanib	SW403	CCLE	0.113761	Sensitivity score	sAUC
SN-38	SW403	CCLE	0.520824	Sensitivity score	sAUC
erlotinib	SW403	CCLE	0.161974	Sensitivity score	sAUC
AEW541	SW403	CCLE	0.278103	Sensitivity score	sAUC
lapatinib	SW403	CCLE	0.312621	Sensitivity score	sAUC
RAF265	SW403	CCLE	0.0442062	Sensitivity score	sAUC
Panobinostat	SW403	CCLE	0.700711	Sensitivity score	sAUC
PLX-4720	SW403	CCLE	0.12105	Sensitivity score	sAUC
selumetinib	SW403	CCLE	0.465903	Sensitivity score	sAUC
NVP-TAE684	SW403	CCLE	0.226616	Sensitivity score	sAUC
topotecan	SW403	CCLE	0.565575	Sensitivity score	sAUC
tanespimycin	SW403	CCLE	0.519485	Sensitivity score	sAUC
PD-0325901	SW403	CCLE	0.606549	Sensitivity score	sAUC
paclitaxel	SW403	CCLE	0.623068	Sensitivity score	sAUC
nutlin-3	SW48	CCLE	0.00557522	Sensitivity score	sAUC
PHA-665752	SW48	CCLE	0.0121857	Sensitivity score	sAUC
nilotinib	SW48	CCLE	0.0100041	Sensitivity score	sAUC
crizotinib	SW48	CCLE	0.0310319	Sensitivity score	sAUC
L-685458	SW48	CCLE	0.0585522	Sensitivity score	sAUC
sorafenib	SW48	CCLE	0.149811	Sensitivity score	sAUC
LBW242	SW48	CCLE	0.0242713	Sensitivity score	sAUC
dovitinib	SW48	CCLE	0.208071	Sensitivity score	sAUC
palbociclib	SW48	CCLE	0.34054	Sensitivity score	sAUC
saracatinib	SW48	CCLE	0.170415	Sensitivity score	sAUC
vandetanib	SW48	CCLE	0.209131	Sensitivity score	sAUC
SN-38	SW48	CCLE	0.576416	Sensitivity score	sAUC
erlotinib	SW48	CCLE	0.30469	Sensitivity score	sAUC
AEW541	SW48	CCLE	0.325031	Sensitivity score	sAUC
lapatinib	SW48	CCLE	0.355996	Sensitivity score	sAUC
RAF265	SW48	CCLE	0.140581	Sensitivity score	sAUC
Panobinostat	SW48	CCLE	0.682452	Sensitivity score	sAUC
PLX-4720	SW48	CCLE	0.138055	Sensitivity score	sAUC
selumetinib	SW48	CCLE	0.33483	Sensitivity score	sAUC
NVP-TAE684	SW48	CCLE	0.428307	Sensitivity score	sAUC
topotecan	SW48	CCLE	0.506238	Sensitivity score	sAUC
tanespimycin	SW48	CCLE	0.716674	Sensitivity score	sAUC
PD-0325901	SW48	CCLE	0.488628	Sensitivity score	sAUC
paclitaxel	SW48	CCLE	0.80763	Sensitivity score	sAUC
nutlin-3	SW480	CCLE	0.0569567	Sensitivity score	sAUC
PHA-665752	SW480	CCLE	0.0393505	Sensitivity score	sAUC
nilotinib	SW480	CCLE	0.0411877	Sensitivity score	sAUC
crizotinib	SW480	CCLE	0.0176155	Sensitivity score	sAUC
L-685458	SW480	CCLE	0.0160309	Sensitivity score	sAUC
sorafenib	SW480	CCLE	0.0404882	Sensitivity score	sAUC
LBW242	SW480	CCLE	0.001489	Sensitivity score	sAUC
dovitinib	SW480	CCLE	0.0705644	Sensitivity score	sAUC
palbociclib	SW480	CCLE	0.0359298	Sensitivity score	sAUC
saracatinib	SW480	CCLE	0.0999093	Sensitivity score	sAUC
vandetanib	SW480	CCLE	0.0192632	Sensitivity score	sAUC
SN-38	SW480	CCLE	0.389305	Sensitivity score	sAUC
erlotinib	SW480	CCLE	0.0443049	Sensitivity score	sAUC
AEW541	SW480	CCLE	0.141362	Sensitivity score	sAUC
lapatinib	SW480	CCLE	0.0965988	Sensitivity score	sAUC
RAF265	SW480	CCLE	0.249573	Sensitivity score	sAUC
Panobinostat	SW480	CCLE	0.62971	Sensitivity score	sAUC
PLX-4720	SW480	CCLE	0.0278315	Sensitivity score	sAUC
selumetinib	SW480	CCLE	0.276997	Sensitivity score	sAUC
NVP-TAE684	SW480	CCLE	0.16466	Sensitivity score	sAUC
topotecan	SW480	CCLE	0.474063	Sensitivity score	sAUC
tanespimycin	SW480	CCLE	0.36564	Sensitivity score	sAUC
PD-0325901	SW480	CCLE	0.424447	Sensitivity score	sAUC
paclitaxel	SW480	CCLE	0.480741	Sensitivity score	sAUC
PHA-665752	SW620	CCLE	0.0178267	Sensitivity score	sAUC
nilotinib	SW620	CCLE	0.0420872	Sensitivity score	sAUC
crizotinib	SW620	CCLE	0.103694	Sensitivity score	sAUC
sorafenib	SW620	CCLE	0.0403707	Sensitivity score	sAUC
LBW242	SW620	CCLE	0.106322	Sensitivity score	sAUC
dovitinib	SW620	CCLE	0.108669	Sensitivity score	sAUC
palbociclib	SW620	CCLE	0.106654	Sensitivity score	sAUC
saracatinib	SW620	CCLE	0.0517948	Sensitivity score	sAUC
vandetanib	SW620	CCLE	0.0379111	Sensitivity score	sAUC
SN-38	SW620	CCLE	0.504208	Sensitivity score	sAUC
erlotinib	SW620	CCLE	0.00775831	Sensitivity score	sAUC
AEW541	SW620	CCLE	0.196422	Sensitivity score	sAUC
lapatinib	SW620	CCLE	0.0409621	Sensitivity score	sAUC
RAF265	SW620	CCLE	0.188068	Sensitivity score	sAUC
Panobinostat	SW620	CCLE	0.661977	Sensitivity score	sAUC
PLX-4720	SW620	CCLE	0.170189	Sensitivity score	sAUC
selumetinib	SW620	CCLE	0.426132	Sensitivity score	sAUC
NVP-TAE684	SW620	CCLE	0.267753	Sensitivity score	sAUC
topotecan	SW620	CCLE	0.473706	Sensitivity score	sAUC
tanespimycin	SW620	CCLE	0.548825	Sensitivity score	sAUC
PD-0325901	SW620	CCLE	0.512587	Sensitivity score	sAUC
paclitaxel	SW620	CCLE	0.6564	Sensitivity score	sAUC
PHA-665752	T84	CCLE	0.0180461	Sensitivity score	sAUC
nilotinib	T84	CCLE	0.196909	Sensitivity score	sAUC
crizotinib	T84	CCLE	0.151436	Sensitivity score	sAUC
L-685458	T84	CCLE	0.100845	Sensitivity score	sAUC
sorafenib	T84	CCLE	0.487136	Sensitivity score	sAUC
LBW242	T84	CCLE	0.20379	Sensitivity score	sAUC
dovitinib	T84	CCLE	0.220455	Sensitivity score	sAUC
palbociclib	T84	CCLE	0.00782402	Sensitivity score	sAUC
saracatinib	T84	CCLE	0.117068	Sensitivity score	sAUC
vandetanib	T84	CCLE	0.0823643	Sensitivity score	sAUC
SN-38	T84	CCLE	0.306258	Sensitivity score	sAUC
erlotinib	T84	CCLE	0.0974257	Sensitivity score	sAUC
AEW541	T84	CCLE	0.0415673	Sensitivity score	sAUC
lapatinib	T84	CCLE	0.114417	Sensitivity score	sAUC
RAF265	T84	CCLE	0.0658365	Sensitivity score	sAUC
Panobinostat	T84	CCLE	0.54151	Sensitivity score	sAUC
PLX-4720	T84	CCLE	0.0327642	Sensitivity score	sAUC
selumetinib	T84	CCLE	0.209416	Sensitivity score	sAUC
NVP-TAE684	T84	CCLE	0.164541	Sensitivity score	sAUC
topotecan	T84	CCLE	0.305443	Sensitivity score	sAUC
tanespimycin	T84	CCLE	0.326983	Sensitivity score	sAUC
PD-0325901	T84	CCLE	0.234064	Sensitivity score	sAUC
paclitaxel	T84	CCLE	0.420766	Sensitivity score	sAUC
EHT 1864	C32	GDSC	0.0332262	Sensitivity score	sAUC
serdemetan	C32	GDSC	0.140486	Sensitivity score	sAUC
gefitinib	C32	GDSC	0.119813	Sensitivity score	sAUC
axitinib	C32	GDSC	0.118555	Sensitivity score	sAUC
681640	C32	GDSC	0.0547493	Sensitivity score	sAUC
LFM-A13	C32	GDSC	1.87257e-05	Sensitivity score	sAUC
vismodegib	C32	GDSC	0.0390077	Sensitivity score	sAUC
CCT007093	C32	GDSC	0.115888	Sensitivity score	sAUC
KU-55933	C32	GDSC	0.0336111	Sensitivity score	sAUC
PF-4708671	C32	GDSC	0.00282827	Sensitivity score	sAUC
BX-795	C32	GDSC	0.0910852	Sensitivity score	sAUC
rucaparib	C32	GDSC	0.0840196	Sensitivity score	sAUC
bexarotene	C32	GDSC	0.00950304	Sensitivity score	sAUC
NSC-87877	C32	GDSC	0.00923541	Sensitivity score	sAUC
ZM-447439	C32	GDSC	0.079185	Sensitivity score	sAUC
afatinib	C32	GDSC	0.0311206	Sensitivity score	sAUC
FTI-277	C32	GDSC	0.279396	Sensitivity score	sAUC
PF-562271	C32	GDSC	0.174011	Sensitivity score	sAUC
temsirolimus	C32	GDSC	0.112443	Sensitivity score	sAUC
Bicalutamide	C32	GDSC	0.0592096	Sensitivity score	sAUC
olaparib	C32	GDSC	0.0467867	Sensitivity score	sAUC
SL 0101-1	C32	GDSC	0.0556307	Sensitivity score	sAUC
NU-7441	C32	GDSC	0.0346326	Sensitivity score	sAUC
pazopanib	C32	GDSC	0.0493257	Sensitivity score	sAUC
GSK-1904529A	C32	GDSC	0.0483638	Sensitivity score	sAUC
nilotinib	C32	GDSC	0.0767511	Sensitivity score	sAUC
tretinoin	C32	GDSC	0.103837	Sensitivity score	sAUC
RO-3306	C32	GDSC	0.0473212	Sensitivity score	sAUC
ponatinib	C32	GDSC	0.368682	Sensitivity score	sAUC
Cisplatin	C32	GDSC	0.117135	Sensitivity score	sAUC
CHIR-99021	C32	GDSC	0.0524188	Sensitivity score	sAUC
VX-702	C32	GDSC	0.0607772	Sensitivity score	sAUC
Midostaurin	C32	GDSC	0.0166082	Sensitivity score	sAUC
JNK Inhibitor VIII	C32	GDSC	0.034642	Sensitivity score	sAUC
veliparib	C32	GDSC	0.102972	Sensitivity score	sAUC
AKT inhibitor VIII	C32	GDSC	0.298327	Sensitivity score	sAUC
GW 441756	C32	GDSC	0.242974	Sensitivity score	sAUC
CCT018159	C32	GDSC	0.128593	Sensitivity score	sAUC
motesanib	C32	GDSC	0.101863	Sensitivity score	sAUC
bosutinib	C32	GDSC	0.192849	Sensitivity score	sAUC
SB 216763	C32	GDSC	0.0560385	Sensitivity score	sAUC
SB590885	C32	GDSC	0.504693	Sensitivity score	sAUC
BIRB-796	C32	GDSC	1.13223e-06	Sensitivity score	sAUC
PAC-1	C32	GDSC	0.0264771	Sensitivity score	sAUC
navitoclax	C32	GDSC	0.148621	Sensitivity score	sAUC
AZD6482	C32	GDSC	0.0285349	Sensitivity score	sAUC
nutlin-3	C32	GDSC	0.180425	Sensitivity score	sAUC
BMS-708163	C32	GDSC	0.0374174	Sensitivity score	sAUC
Bryostatin 1	C32	GDSC	7.59183e-06	Sensitivity score	sAUC
PD-173074	C32	GDSC	0.000108852	Sensitivity score	sAUC
Lenalidomide	C32	GDSC	0.126345	Sensitivity score	sAUC
AICAR	C32	GDSC	0.073506	Sensitivity score	sAUC
AS601245	C32	GDSC	0.0256328	Sensitivity score	sAUC
QS-11	C32	GDSC	0.0852233	Sensitivity score	sAUC
palbociclib	C32	GDSC	0.230693	Sensitivity score	sAUC
PLX-4720	C32	GDSC	0.563956	Sensitivity score	sAUC
methotrexate	C32	GDSC	0.105915	Sensitivity score	sAUC
AZD8055	C32	GDSC	0.235884	Sensitivity score	sAUC
IPA-3	C32	GDSC	0.0302363	Sensitivity score	sAUC
GDC-0941	C32	GDSC	0.196957	Sensitivity score	sAUC
MK-2206	C32	GDSC	0.227048	Sensitivity score	sAUC
GSK-650394	C32	GDSC	0.0781336	Sensitivity score	sAUC
DMOG	C32	GDSC	1.26673e-06	Sensitivity score	sAUC
FH535	C32	GDSC	0.889561	Sensitivity score	sAUC
NVP-BEZ235	C32	GDSC	0.190632	Sensitivity score	sAUC
BAY 61-3606	C32	GDSC	0.0104101	Sensitivity score	sAUC
vorinostat	C32	GDSC	0.214661	Sensitivity score	sAUC
docetaxel	C32	GDSC	0.213108	Sensitivity score	sAUC
linsitinib	C32	GDSC	1.02208e-05	Sensitivity score	sAUC
JNK-9L	C32	GDSC	0.185451	Sensitivity score	sAUC
Embelin	C32	GDSC	0.453733	Sensitivity score	sAUC
mitomycin	C32	GDSC	0.413916	Sensitivity score	sAUC
PD-0325901	C32	GDSC	0.596744	Sensitivity score	sAUC
AZD7762	C32	GDSC	0.424377	Sensitivity score	sAUC
CI-1040	C32	GDSC	0.607565	Sensitivity score	sAUC
SN-38	C32	GDSC	0.388153	Sensitivity score	sAUC
selumetinib	C32	GDSC	0.0108122	Sensitivity score	sAUC
CEP-701	C32	GDSC	0.327748	Sensitivity score	sAUC
Elesclomol	C32	GDSC	0.278325	Sensitivity score	sAUC
cytarabine hydrochloride	C32	GDSC	0.553502	Sensitivity score	sAUC
AUY922	C32	GDSC	0.278295	Sensitivity score	sAUC
obatoclax	C32	GDSC	0.563842	Sensitivity score	sAUC
RDEA119	C32	GDSC	0.611908	Sensitivity score	sAUC
Shikonin	C32	GDSC	0.325927	Sensitivity score	sAUC
TW-37	C32	GDSC	0.157868	Sensitivity score	sAUC
dacinostat	C32	GDSC	0.0754809	Sensitivity score	sAUC
BMS-754807	C32	GDSC	0.0484626	Sensitivity score	sAUC
tanespimycin	C32	GDSC	0.69062	Sensitivity score	sAUC
Vinblastine	C32	GDSC	0.23472	Sensitivity score	sAUC
OSU-03012	C32	GDSC	0.130382	Sensitivity score	sAUC
doxorubicin	C32	GDSC	7.5618e-06	Sensitivity score	sAUC
tipifarnib-P1	C32	GDSC	0.0823508	Sensitivity score	sAUC
etoposide	C32	GDSC	3.4619e-06	Sensitivity score	sAUC
Vinorelbine	C32	GDSC	0.0374059	Sensitivity score	sAUC
Epothilone B	C32	GDSC	0.038398	Sensitivity score	sAUC
Bleomycin	C32	GDSC	0.196187	Sensitivity score	sAUC
Thapsigargin	C32	GDSC	0.365072	Sensitivity score	sAUC
gemcitabine	C32	GDSC	0.104542	Sensitivity score	sAUC
Cyclopamine	CaCo-2	GDSC	4.60388e-05	Sensitivity score	sAUC
parthenolide	CaCo-2	GDSC	0.0474362	Sensitivity score	sAUC
EHT 1864	CaCo-2	GDSC	0.0884156	Sensitivity score	sAUC
GSK269962A	CaCo-2	GDSC	3.47335e-05	Sensitivity score	sAUC
TGX-221	CaCo-2	GDSC	0.264395	Sensitivity score	sAUC
serdemetan	CaCo-2	GDSC	0.0537693	Sensitivity score	sAUC
gefitinib	CaCo-2	GDSC	0.0292514	Sensitivity score	sAUC
WZ-1-84	CaCo-2	GDSC	0.018484	Sensitivity score	sAUC
GNF-2	CaCo-2	GDSC	0.00221852	Sensitivity score	sAUC
XMD8-85	CaCo-2	GDSC	0.067754	Sensitivity score	sAUC
lapatinib	CaCo-2	GDSC	0.0712184	Sensitivity score	sAUC
sunitinib	CaCo-2	GDSC	0.237888	Sensitivity score	sAUC
axitinib	CaCo-2	GDSC	0.0107542	Sensitivity score	sAUC
681640	CaCo-2	GDSC	0.140991	Sensitivity score	sAUC
Salubrinal	CaCo-2	GDSC	0.0567309	Sensitivity score	sAUC
LFM-A13	CaCo-2	GDSC	0.041023	Sensitivity score	sAUC
vismodegib	CaCo-2	GDSC	0.0509039	Sensitivity score	sAUC
CCT007093	CaCo-2	GDSC	0.00925054	Sensitivity score	sAUC
KU-55933	CaCo-2	GDSC	0.0259767	Sensitivity score	sAUC
PF-4708671	CaCo-2	GDSC	0.0464876	Sensitivity score	sAUC
BX-795	CaCo-2	GDSC	0.176301	Sensitivity score	sAUC
rucaparib	CaCo-2	GDSC	2.11251e-05	Sensitivity score	sAUC
bexarotene	CaCo-2	GDSC	0.030164	Sensitivity score	sAUC
NSC-87877	CaCo-2	GDSC	0.0680399	Sensitivity score	sAUC
ZM-447439	CaCo-2	GDSC	0.0991466	Sensitivity score	sAUC
afatinib	CaCo-2	GDSC	0.0397714	Sensitivity score	sAUC
sorafenib	CaCo-2	GDSC	0.00965141	Sensitivity score	sAUC
FTI-277	CaCo-2	GDSC	0.0135913	Sensitivity score	sAUC
PF-562271	CaCo-2	GDSC	0.0629502	Sensitivity score	sAUC
temsirolimus	CaCo-2	GDSC	0.218022	Sensitivity score	sAUC
Bicalutamide	CaCo-2	GDSC	0.00395356	Sensitivity score	sAUC
olaparib	CaCo-2	GDSC	7.60099e-06	Sensitivity score	sAUC
SL 0101-1	CaCo-2	GDSC	0.0421829	Sensitivity score	sAUC
NU-7441	CaCo-2	GDSC	0.0499058	Sensitivity score	sAUC
CGP-082996	CaCo-2	GDSC	0.0477678	Sensitivity score	sAUC
KIN001-135	CaCo-2	GDSC	0.0194887	Sensitivity score	sAUC
pazopanib	CaCo-2	GDSC	1.41884e-05	Sensitivity score	sAUC
GSK-1904529A	CaCo-2	GDSC	0.00538226	Sensitivity score	sAUC
PHA-665752	CaCo-2	GDSC	0.000162839	Sensitivity score	sAUC
nilotinib	CaCo-2	GDSC	0.0170746	Sensitivity score	sAUC
imatinib	CaCo-2	GDSC	1.50244e-05	Sensitivity score	sAUC
tretinoin	CaCo-2	GDSC	0.00983794	Sensitivity score	sAUC
RO-3306	CaCo-2	GDSC	5.95863e-05	Sensitivity score	sAUC
ponatinib	CaCo-2	GDSC	0.0166325	Sensitivity score	sAUC
Cisplatin	CaCo-2	GDSC	0.0630109	Sensitivity score	sAUC
CHIR-99021	CaCo-2	GDSC	0.00140378	Sensitivity score	sAUC
seliciclib	CaCo-2	GDSC	0.0704304	Sensitivity score	sAUC
VX-702	CaCo-2	GDSC	0.304786	Sensitivity score	sAUC
Midostaurin	CaCo-2	GDSC	0.0125783	Sensitivity score	sAUC
CMK	CaCo-2	GDSC	0.13904	Sensitivity score	sAUC
JNK Inhibitor VIII	CaCo-2	GDSC	0.0292733	Sensitivity score	sAUC
veliparib	CaCo-2	GDSC	0.127045	Sensitivity score	sAUC
AKT inhibitor VIII	CaCo-2	GDSC	0.0356843	Sensitivity score	sAUC
GW 441756	CaCo-2	GDSC	1.32449e-05	Sensitivity score	sAUC
CCT018159	CaCo-2	GDSC	0.0328374	Sensitivity score	sAUC
saracatinib	CaCo-2	GDSC	0.142232	Sensitivity score	sAUC
motesanib	CaCo-2	GDSC	0.0840008	Sensitivity score	sAUC
bosutinib	CaCo-2	GDSC	0.14822	Sensitivity score	sAUC
SB 216763	CaCo-2	GDSC	0.0528408	Sensitivity score	sAUC
erlotinib	CaCo-2	GDSC	0.0589242	Sensitivity score	sAUC
SB590885	CaCo-2	GDSC	0.0952773	Sensitivity score	sAUC
BIRB-796	CaCo-2	GDSC	0.116141	Sensitivity score	sAUC
PAC-1	CaCo-2	GDSC	0.04231	Sensitivity score	sAUC
navitoclax	CaCo-2	GDSC	0.176759	Sensitivity score	sAUC
AZD6482	CaCo-2	GDSC	0.120017	Sensitivity score	sAUC
nutlin-3	CaCo-2	GDSC	0.111967	Sensitivity score	sAUC
BMS-708163	CaCo-2	GDSC	0.0779469	Sensitivity score	sAUC
sirolimus	CaCo-2	GDSC	0.212253	Sensitivity score	sAUC
Bryostatin 1	CaCo-2	GDSC	0.00619362	Sensitivity score	sAUC
VX-680	CaCo-2	GDSC	0.00977328	Sensitivity score	sAUC
PD-173074	CaCo-2	GDSC	0.0453305	Sensitivity score	sAUC
crizotinib	CaCo-2	GDSC	0.0113073	Sensitivity score	sAUC
Lenalidomide	CaCo-2	GDSC	0.0414812	Sensitivity score	sAUC
AICAR	CaCo-2	GDSC	0.255542	Sensitivity score	sAUC
AS601245	CaCo-2	GDSC	0.00993423	Sensitivity score	sAUC
QS-11	CaCo-2	GDSC	0.0538252	Sensitivity score	sAUC
palbociclib	CaCo-2	GDSC	0.11779	Sensitivity score	sAUC
entinostat	CaCo-2	GDSC	0.039186	Sensitivity score	sAUC
PLX-4720	CaCo-2	GDSC	0.0370949	Sensitivity score	sAUC
methotrexate	CaCo-2	GDSC	0.0383843	Sensitivity score	sAUC
AZD8055	CaCo-2	GDSC	0.177059	Sensitivity score	sAUC
Z-LLNle-CHO	CaCo-2	GDSC	0.139784	Sensitivity score	sAUC
IPA-3	CaCo-2	GDSC	0.142707	Sensitivity score	sAUC
MG-132	CaCo-2	GDSC	0.169576	Sensitivity score	sAUC
NVP-TAE684	CaCo-2	GDSC	0.205887	Sensitivity score	sAUC
BMS-509744	CaCo-2	GDSC	0.00697715	Sensitivity score	sAUC
GDC-0941	CaCo-2	GDSC	0.167742	Sensitivity score	sAUC
MK-2206	CaCo-2	GDSC	0.152109	Sensitivity score	sAUC
GSK-650394	CaCo-2	GDSC	0.11154	Sensitivity score	sAUC
DMOG	CaCo-2	GDSC	0.216752	Sensitivity score	sAUC
FH535	CaCo-2	GDSC	0.266224	Sensitivity score	sAUC
NVP-BEZ235	CaCo-2	GDSC	0.316089	Sensitivity score	sAUC
BAY 61-3606	CaCo-2	GDSC	0.167438	Sensitivity score	sAUC
vorinostat	CaCo-2	GDSC	0.466554	Sensitivity score	sAUC
A-770041	CaCo-2	GDSC	0.379938	Sensitivity score	sAUC
docetaxel	CaCo-2	GDSC	0.317632	Sensitivity score	sAUC
CGP-60474	CaCo-2	GDSC	0.176446	Sensitivity score	sAUC
WH-4-023	CaCo-2	GDSC	0.199557	Sensitivity score	sAUC
S-Trityl-L-cysteine	CaCo-2	GDSC	0.0849649	Sensitivity score	sAUC
linsitinib	CaCo-2	GDSC	0.183968	Sensitivity score	sAUC
JNK-9L	CaCo-2	GDSC	0.361083	Sensitivity score	sAUC
Embelin	CaCo-2	GDSC	0.234225	Sensitivity score	sAUC
mitomycin	CaCo-2	GDSC	0.325425	Sensitivity score	sAUC
PD-0325901	CaCo-2	GDSC	0.396852	Sensitivity score	sAUC
AZD7762	CaCo-2	GDSC	0.341447	Sensitivity score	sAUC
CI-1040	CaCo-2	GDSC	0.378043	Sensitivity score	sAUC
SN-38	CaCo-2	GDSC	0.543695	Sensitivity score	sAUC
JW-7-52-1	CaCo-2	GDSC	0.372524	Sensitivity score	sAUC
A-443654	CaCo-2	GDSC	0.0933776	Sensitivity score	sAUC
Pyrimethamine	CaCo-2	GDSC	0.0315752	Sensitivity score	sAUC
selumetinib	CaCo-2	GDSC	0.380345	Sensitivity score	sAUC
CEP-701	CaCo-2	GDSC	0.291395	Sensitivity score	sAUC
Elesclomol	CaCo-2	GDSC	0.268906	Sensitivity score	sAUC
dasatinib	CaCo-2	GDSC	0.362582	Sensitivity score	sAUC
cytarabine hydrochloride	CaCo-2	GDSC	0.422764	Sensitivity score	sAUC
BMS-536924	CaCo-2	GDSC	0.220966	Sensitivity score	sAUC
AUY922	CaCo-2	GDSC	0.371112	Sensitivity score	sAUC
obatoclax	CaCo-2	GDSC	0.474676	Sensitivity score	sAUC
RDEA119	CaCo-2	GDSC	0.436399	Sensitivity score	sAUC
Shikonin	CaCo-2	GDSC	0.551581	Sensitivity score	sAUC
AZ628	CaCo-2	GDSC	0.103639	Sensitivity score	sAUC
TW-37	CaCo-2	GDSC	0.449199	Sensitivity score	sAUC
dacinostat	CaCo-2	GDSC	0.459914	Sensitivity score	sAUC
BMS-754807	CaCo-2	GDSC	0.270357	Sensitivity score	sAUC
tanespimycin	CaCo-2	GDSC	0.278308	Sensitivity score	sAUC
Vinblastine	CaCo-2	GDSC	0.371299	Sensitivity score	sAUC
OSU-03012	CaCo-2	GDSC	0.178322	Sensitivity score	sAUC
paclitaxel	CaCo-2	GDSC	0.106028	Sensitivity score	sAUC
doxorubicin	CaCo-2	GDSC	0.178234	Sensitivity score	sAUC
tipifarnib-P1	CaCo-2	GDSC	0.105854	Sensitivity score	sAUC
etoposide	CaCo-2	GDSC	0.0925523	Sensitivity score	sAUC
Vinorelbine	CaCo-2	GDSC	0.129174	Sensitivity score	sAUC
Epothilone B	CaCo-2	GDSC	0.308115	Sensitivity score	sAUC
Bleomycin	CaCo-2	GDSC	0.180189	Sensitivity score	sAUC
BI-2536	CaCo-2	GDSC	0.0707625	Sensitivity score	sAUC
Thapsigargin	CaCo-2	GDSC	0.641054	Sensitivity score	sAUC
GW-843682X	CaCo-2	GDSC	0.0879183	Sensitivity score	sAUC
bortezomib	CaCo-2	GDSC	0.398356	Sensitivity score	sAUC
gemcitabine	CaCo-2	GDSC	0.191392	Sensitivity score	sAUC
EHT 1864	CaR-1	GDSC	0.0877729	Sensitivity score	sAUC
serdemetan	CaR-1	GDSC	0.0397064	Sensitivity score	sAUC
gefitinib	CaR-1	GDSC	0.0997241	Sensitivity score	sAUC
axitinib	CaR-1	GDSC	0.0148825	Sensitivity score	sAUC
681640	CaR-1	GDSC	0.0878933	Sensitivity score	sAUC
LFM-A13	CaR-1	GDSC	0.00857116	Sensitivity score	sAUC
vismodegib	CaR-1	GDSC	0.0441432	Sensitivity score	sAUC
KU-55933	CaR-1	GDSC	0.0400238	Sensitivity score	sAUC
PF-4708671	CaR-1	GDSC	0.108581	Sensitivity score	sAUC
BX-795	CaR-1	GDSC	0.119987	Sensitivity score	sAUC
rucaparib	CaR-1	GDSC	0.100656	Sensitivity score	sAUC
bexarotene	CaR-1	GDSC	0.212788	Sensitivity score	sAUC
NSC-87877	CaR-1	GDSC	0.10812	Sensitivity score	sAUC
ZM-447439	CaR-1	GDSC	0.0809163	Sensitivity score	sAUC
afatinib	CaR-1	GDSC	0.0625305	Sensitivity score	sAUC
FTI-277	CaR-1	GDSC	0.0712318	Sensitivity score	sAUC
PF-562271	CaR-1	GDSC	0.0337718	Sensitivity score	sAUC
temsirolimus	CaR-1	GDSC	0.0566095	Sensitivity score	sAUC
Bicalutamide	CaR-1	GDSC	0.076178	Sensitivity score	sAUC
olaparib	CaR-1	GDSC	0.0792847	Sensitivity score	sAUC
SL 0101-1	CaR-1	GDSC	0.0314081	Sensitivity score	sAUC
NU-7441	CaR-1	GDSC	0.0412071	Sensitivity score	sAUC
pazopanib	CaR-1	GDSC	0.0573811	Sensitivity score	sAUC
GSK-1904529A	CaR-1	GDSC	0.0835462	Sensitivity score	sAUC
nilotinib	CaR-1	GDSC	0.0913343	Sensitivity score	sAUC
RO-3306	CaR-1	GDSC	0.0194662	Sensitivity score	sAUC
ponatinib	CaR-1	GDSC	0.0635557	Sensitivity score	sAUC
Cisplatin	CaR-1	GDSC	4.12145e-06	Sensitivity score	sAUC
CHIR-99021	CaR-1	GDSC	0.138677	Sensitivity score	sAUC
VX-702	CaR-1	GDSC	0.0728613	Sensitivity score	sAUC
Midostaurin	CaR-1	GDSC	0.0625354	Sensitivity score	sAUC
JNK Inhibitor VIII	CaR-1	GDSC	0.0147584	Sensitivity score	sAUC
veliparib	CaR-1	GDSC	0.189095	Sensitivity score	sAUC
AKT inhibitor VIII	CaR-1	GDSC	0.0940596	Sensitivity score	sAUC
GW 441756	CaR-1	GDSC	0.0393383	Sensitivity score	sAUC
CCT018159	CaR-1	GDSC	0.072282	Sensitivity score	sAUC
motesanib	CaR-1	GDSC	0.0776796	Sensitivity score	sAUC
bosutinib	CaR-1	GDSC	0.0686107	Sensitivity score	sAUC
SB 216763	CaR-1	GDSC	0.0445756	Sensitivity score	sAUC
SB590885	CaR-1	GDSC	0.0539492	Sensitivity score	sAUC
BIRB-796	CaR-1	GDSC	0.0406328	Sensitivity score	sAUC
PAC-1	CaR-1	GDSC	0.0932083	Sensitivity score	sAUC
navitoclax	CaR-1	GDSC	0.0328594	Sensitivity score	sAUC
AZD6482	CaR-1	GDSC	0.106833	Sensitivity score	sAUC
nutlin-3	CaR-1	GDSC	0.0852247	Sensitivity score	sAUC
BMS-708163	CaR-1	GDSC	0.0775418	Sensitivity score	sAUC
Bryostatin 1	CaR-1	GDSC	0.088893	Sensitivity score	sAUC
PD-173074	CaR-1	GDSC	0.0756129	Sensitivity score	sAUC
Lenalidomide	CaR-1	GDSC	2.75119e-05	Sensitivity score	sAUC
AICAR	CaR-1	GDSC	0.107203	Sensitivity score	sAUC
AS601245	CaR-1	GDSC	0.0713162	Sensitivity score	sAUC
QS-11	CaR-1	GDSC	0.0107069	Sensitivity score	sAUC
palbociclib	CaR-1	GDSC	0.185057	Sensitivity score	sAUC
PLX-4720	CaR-1	GDSC	1.50379e-06	Sensitivity score	sAUC
methotrexate	CaR-1	GDSC	0.0536358	Sensitivity score	sAUC
AZD8055	CaR-1	GDSC	0.135817	Sensitivity score	sAUC
IPA-3	CaR-1	GDSC	0.0374007	Sensitivity score	sAUC
GDC-0941	CaR-1	GDSC	0.207189	Sensitivity score	sAUC
MK-2206	CaR-1	GDSC	0.045699	Sensitivity score	sAUC
GSK-650394	CaR-1	GDSC	0.0733045	Sensitivity score	sAUC
DMOG	CaR-1	GDSC	0.405322	Sensitivity score	sAUC
FH535	CaR-1	GDSC	0.135504	Sensitivity score	sAUC
NVP-BEZ235	CaR-1	GDSC	0.208863	Sensitivity score	sAUC
BAY 61-3606	CaR-1	GDSC	0.0265687	Sensitivity score	sAUC
vorinostat	CaR-1	GDSC	0.188298	Sensitivity score	sAUC
docetaxel	CaR-1	GDSC	0.284035	Sensitivity score	sAUC
linsitinib	CaR-1	GDSC	0.128543	Sensitivity score	sAUC
JNK-9L	CaR-1	GDSC	0.265964	Sensitivity score	sAUC
Embelin	CaR-1	GDSC	0.079157	Sensitivity score	sAUC
mitomycin	CaR-1	GDSC	0.515401	Sensitivity score	sAUC
PD-0325901	CaR-1	GDSC	0.0494408	Sensitivity score	sAUC
AZD7762	CaR-1	GDSC	0.0871441	Sensitivity score	sAUC
CI-1040	CaR-1	GDSC	0.0569406	Sensitivity score	sAUC
SN-38	CaR-1	GDSC	0.48203	Sensitivity score	sAUC
selumetinib	CaR-1	GDSC	0.0763152	Sensitivity score	sAUC
CEP-701	CaR-1	GDSC	0.273305	Sensitivity score	sAUC
Elesclomol	CaR-1	GDSC	0.173185	Sensitivity score	sAUC
cytarabine hydrochloride	CaR-1	GDSC	0.118263	Sensitivity score	sAUC
AUY922	CaR-1	GDSC	0.0959993	Sensitivity score	sAUC
obatoclax	CaR-1	GDSC	0.267281	Sensitivity score	sAUC
RDEA119	CaR-1	GDSC	0.145229	Sensitivity score	sAUC
Shikonin	CaR-1	GDSC	0.445433	Sensitivity score	sAUC
TW-37	CaR-1	GDSC	0.205284	Sensitivity score	sAUC
dacinostat	CaR-1	GDSC	0.360991	Sensitivity score	sAUC
BMS-754807	CaR-1	GDSC	1.8487e-05	Sensitivity score	sAUC
tanespimycin	CaR-1	GDSC	0.511539	Sensitivity score	sAUC
Vinblastine	CaR-1	GDSC	0.246574	Sensitivity score	sAUC
OSU-03012	CaR-1	GDSC	0.0709729	Sensitivity score	sAUC
doxorubicin	CaR-1	GDSC	0.0758097	Sensitivity score	sAUC
tipifarnib-P1	CaR-1	GDSC	0.0890619	Sensitivity score	sAUC
etoposide	CaR-1	GDSC	0.242387	Sensitivity score	sAUC
Vinorelbine	CaR-1	GDSC	0.161733	Sensitivity score	sAUC
Epothilone B	CaR-1	GDSC	0.152561	Sensitivity score	sAUC
Bleomycin	CaR-1	GDSC	0.509747	Sensitivity score	sAUC
Thapsigargin	CaR-1	GDSC	0.570661	Sensitivity score	sAUC
gemcitabine	CaR-1	GDSC	0.204107	Sensitivity score	sAUC
Cyclopamine	Colo 320DM	GDSC	2.87e-06	Sensitivity score	sAUC
parthenolide	Colo 320DM	GDSC	0.0509437	Sensitivity score	sAUC
EHT 1864	Colo 320DM	GDSC	0.026541	Sensitivity score	sAUC
GSK269962A	Colo 320DM	GDSC	0.032487	Sensitivity score	sAUC
TGX-221	Colo 320DM	GDSC	0.00254668	Sensitivity score	sAUC
serdemetan	Colo 320DM	GDSC	0.00422158	Sensitivity score	sAUC
gefitinib	Colo 320DM	GDSC	0.000796781	Sensitivity score	sAUC
WZ-1-84	Colo 320DM	GDSC	0.0377395	Sensitivity score	sAUC
GNF-2	Colo 320DM	GDSC	0.0413589	Sensitivity score	sAUC
XMD8-85	Colo 320DM	GDSC	0.0591548	Sensitivity score	sAUC
lapatinib	Colo 320DM	GDSC	0.0210077	Sensitivity score	sAUC
sunitinib	Colo 320DM	GDSC	0.0955783	Sensitivity score	sAUC
axitinib	Colo 320DM	GDSC	0.0286906	Sensitivity score	sAUC
681640	Colo 320DM	GDSC	0.0134622	Sensitivity score	sAUC
Salubrinal	Colo 320DM	GDSC	0.0721064	Sensitivity score	sAUC
LFM-A13	Colo 320DM	GDSC	0.00604878	Sensitivity score	sAUC
vismodegib	Colo 320DM	GDSC	0.000564698	Sensitivity score	sAUC
CCT007093	Colo 320DM	GDSC	0.000710028	Sensitivity score	sAUC
KU-55933	Colo 320DM	GDSC	0.0108755	Sensitivity score	sAUC
PF-4708671	Colo 320DM	GDSC	0.0355777	Sensitivity score	sAUC
BX-795	Colo 320DM	GDSC	0.0837405	Sensitivity score	sAUC
rucaparib	Colo 320DM	GDSC	1.02613e-05	Sensitivity score	sAUC
bexarotene	Colo 320DM	GDSC	0.0272195	Sensitivity score	sAUC
NSC-87877	Colo 320DM	GDSC	0.0194072	Sensitivity score	sAUC
ZM-447439	Colo 320DM	GDSC	0.00859885	Sensitivity score	sAUC
afatinib	Colo 320DM	GDSC	0.0184099	Sensitivity score	sAUC
sorafenib	Colo 320DM	GDSC	0.0474714	Sensitivity score	sAUC
FTI-277	Colo 320DM	GDSC	0.0101045	Sensitivity score	sAUC
PF-562271	Colo 320DM	GDSC	0.0290767	Sensitivity score	sAUC
temsirolimus	Colo 320DM	GDSC	0.0608634	Sensitivity score	sAUC
Bicalutamide	Colo 320DM	GDSC	0.0210754	Sensitivity score	sAUC
olaparib	Colo 320DM	GDSC	0.0504765	Sensitivity score	sAUC
SL 0101-1	Colo 320DM	GDSC	0.0588874	Sensitivity score	sAUC
NU-7441	Colo 320DM	GDSC	0.0719305	Sensitivity score	sAUC
CGP-082996	Colo 320DM	GDSC	2.09022e-05	Sensitivity score	sAUC
KIN001-135	Colo 320DM	GDSC	0.142519	Sensitivity score	sAUC
pazopanib	Colo 320DM	GDSC	0.0563729	Sensitivity score	sAUC
GSK-1904529A	Colo 320DM	GDSC	1.03335e-06	Sensitivity score	sAUC
PHA-665752	Colo 320DM	GDSC	0.0448633	Sensitivity score	sAUC
nilotinib	Colo 320DM	GDSC	0.0434125	Sensitivity score	sAUC
imatinib	Colo 320DM	GDSC	0.069102	Sensitivity score	sAUC
tretinoin	Colo 320DM	GDSC	0.129666	Sensitivity score	sAUC
RO-3306	Colo 320DM	GDSC	0.0066194	Sensitivity score	sAUC
ponatinib	Colo 320DM	GDSC	0.0398967	Sensitivity score	sAUC
Cisplatin	Colo 320DM	GDSC	0.0686336	Sensitivity score	sAUC
CHIR-99021	Colo 320DM	GDSC	0.0156621	Sensitivity score	sAUC
seliciclib	Colo 320DM	GDSC	0.11207	Sensitivity score	sAUC
VX-702	Colo 320DM	GDSC	0.0373175	Sensitivity score	sAUC
Midostaurin	Colo 320DM	GDSC	0.00740024	Sensitivity score	sAUC
CMK	Colo 320DM	GDSC	0.134754	Sensitivity score	sAUC
JNK Inhibitor VIII	Colo 320DM	GDSC	0.00587201	Sensitivity score	sAUC
veliparib	Colo 320DM	GDSC	0.0536377	Sensitivity score	sAUC
AKT inhibitor VIII	Colo 320DM	GDSC	0.00675329	Sensitivity score	sAUC
GW 441756	Colo 320DM	GDSC	0.0306933	Sensitivity score	sAUC
CCT018159	Colo 320DM	GDSC	0.0936303	Sensitivity score	sAUC
saracatinib	Colo 320DM	GDSC	0.0267314	Sensitivity score	sAUC
motesanib	Colo 320DM	GDSC	0.00245003	Sensitivity score	sAUC
bosutinib	Colo 320DM	GDSC	0.025252	Sensitivity score	sAUC
SB 216763	Colo 320DM	GDSC	0.184088	Sensitivity score	sAUC
erlotinib	Colo 320DM	GDSC	0.00710286	Sensitivity score	sAUC
SB590885	Colo 320DM	GDSC	0.0247259	Sensitivity score	sAUC
BIRB-796	Colo 320DM	GDSC	0.0212654	Sensitivity score	sAUC
PAC-1	Colo 320DM	GDSC	0.0132113	Sensitivity score	sAUC
navitoclax	Colo 320DM	GDSC	0.0135386	Sensitivity score	sAUC
AZD6482	Colo 320DM	GDSC	0.00911772	Sensitivity score	sAUC
nutlin-3	Colo 320DM	GDSC	1.77166e-06	Sensitivity score	sAUC
BMS-708163	Colo 320DM	GDSC	0.0177463	Sensitivity score	sAUC
sirolimus	Colo 320DM	GDSC	0.136337	Sensitivity score	sAUC
Bryostatin 1	Colo 320DM	GDSC	0.026213	Sensitivity score	sAUC
VX-680	Colo 320DM	GDSC	0.0811234	Sensitivity score	sAUC
PD-173074	Colo 320DM	GDSC	0.0257054	Sensitivity score	sAUC
crizotinib	Colo 320DM	GDSC	0.015847	Sensitivity score	sAUC
Lenalidomide	Colo 320DM	GDSC	0.00798557	Sensitivity score	sAUC
AICAR	Colo 320DM	GDSC	0.340113	Sensitivity score	sAUC
AS601245	Colo 320DM	GDSC	0.0300467	Sensitivity score	sAUC
QS-11	Colo 320DM	GDSC	0.113743	Sensitivity score	sAUC
palbociclib	Colo 320DM	GDSC	0.164089	Sensitivity score	sAUC
entinostat	Colo 320DM	GDSC	0.183474	Sensitivity score	sAUC
PLX-4720	Colo 320DM	GDSC	0.0413043	Sensitivity score	sAUC
methotrexate	Colo 320DM	GDSC	0.38747	Sensitivity score	sAUC
AZD8055	Colo 320DM	GDSC	0.214431	Sensitivity score	sAUC
Z-LLNle-CHO	Colo 320DM	GDSC	0.0104521	Sensitivity score	sAUC
IPA-3	Colo 320DM	GDSC	0.159214	Sensitivity score	sAUC
MG-132	Colo 320DM	GDSC	0.0613093	Sensitivity score	sAUC
NVP-TAE684	Colo 320DM	GDSC	0.388769	Sensitivity score	sAUC
BMS-509744	Colo 320DM	GDSC	0.0489433	Sensitivity score	sAUC
GDC-0941	Colo 320DM	GDSC	0.321189	Sensitivity score	sAUC
MK-2206	Colo 320DM	GDSC	0.152983	Sensitivity score	sAUC
GSK-650394	Colo 320DM	GDSC	0.0705582	Sensitivity score	sAUC
DMOG	Colo 320DM	GDSC	0.141404	Sensitivity score	sAUC
FH535	Colo 320DM	GDSC	0.190547	Sensitivity score	sAUC
NVP-BEZ235	Colo 320DM	GDSC	0.226951	Sensitivity score	sAUC
BAY 61-3606	Colo 320DM	GDSC	0.210602	Sensitivity score	sAUC
vorinostat	Colo 320DM	GDSC	0.454838	Sensitivity score	sAUC
A-770041	Colo 320DM	GDSC	0.00662952	Sensitivity score	sAUC
docetaxel	Colo 320DM	GDSC	0.00591404	Sensitivity score	sAUC
CGP-60474	Colo 320DM	GDSC	0.313833	Sensitivity score	sAUC
WH-4-023	Colo 320DM	GDSC	0.00198264	Sensitivity score	sAUC
S-Trityl-L-cysteine	Colo 320DM	GDSC	0.297269	Sensitivity score	sAUC
linsitinib	Colo 320DM	GDSC	0.340136	Sensitivity score	sAUC
JNK-9L	Colo 320DM	GDSC	0.407003	Sensitivity score	sAUC
Embelin	Colo 320DM	GDSC	0.143249	Sensitivity score	sAUC
mitomycin	Colo 320DM	GDSC	0.458193	Sensitivity score	sAUC
PD-0325901	Colo 320DM	GDSC	0.00259381	Sensitivity score	sAUC
AZD7762	Colo 320DM	GDSC	0.313594	Sensitivity score	sAUC
CI-1040	Colo 320DM	GDSC	0.0228544	Sensitivity score	sAUC
SN-38	Colo 320DM	GDSC	0.250954	Sensitivity score	sAUC
JW-7-52-1	Colo 320DM	GDSC	0.3817	Sensitivity score	sAUC
A-443654	Colo 320DM	GDSC	0.117931	Sensitivity score	sAUC
Pyrimethamine	Colo 320DM	GDSC	0.319365	Sensitivity score	sAUC
selumetinib	Colo 320DM	GDSC	0.0260634	Sensitivity score	sAUC
CEP-701	Colo 320DM	GDSC	0.113349	Sensitivity score	sAUC
Elesclomol	Colo 320DM	GDSC	0.173048	Sensitivity score	sAUC
dasatinib	Colo 320DM	GDSC	0.0213817	Sensitivity score	sAUC
cytarabine hydrochloride	Colo 320DM	GDSC	0.34442	Sensitivity score	sAUC
BMS-536924	Colo 320DM	GDSC	0.403991	Sensitivity score	sAUC
AUY922	Colo 320DM	GDSC	0.330462	Sensitivity score	sAUC
obatoclax	Colo 320DM	GDSC	0.531291	Sensitivity score	sAUC
RDEA119	Colo 320DM	GDSC	6.17113e-06	Sensitivity score	sAUC
Shikonin	Colo 320DM	GDSC	0.458118	Sensitivity score	sAUC
AZ628	Colo 320DM	GDSC	0.0246823	Sensitivity score	sAUC
TW-37	Colo 320DM	GDSC	0.47693	Sensitivity score	sAUC
dacinostat	Colo 320DM	GDSC	0.572219	Sensitivity score	sAUC
BMS-754807	Colo 320DM	GDSC	0.40059	Sensitivity score	sAUC
tanespimycin	Colo 320DM	GDSC	0.00470843	Sensitivity score	sAUC
Vinblastine	Colo 320DM	GDSC	0.124863	Sensitivity score	sAUC
OSU-03012	Colo 320DM	GDSC	0.266708	Sensitivity score	sAUC
paclitaxel	Colo 320DM	GDSC	0.0561829	Sensitivity score	sAUC
doxorubicin	Colo 320DM	GDSC	0.191102	Sensitivity score	sAUC
tipifarnib-P1	Colo 320DM	GDSC	0.186597	Sensitivity score	sAUC
etoposide	Colo 320DM	GDSC	0.199747	Sensitivity score	sAUC
Vinorelbine	Colo 320DM	GDSC	0.00663374	Sensitivity score	sAUC
Epothilone B	Colo 320DM	GDSC	0.384554	Sensitivity score	sAUC
Bleomycin	Colo 320DM	GDSC	0.414104	Sensitivity score	sAUC
BI-2536	Colo 320DM	GDSC	0.0995905	Sensitivity score	sAUC
Thapsigargin	Colo 320DM	GDSC	0.447665	Sensitivity score	sAUC
GW-843682X	Colo 320DM	GDSC	0.398659	Sensitivity score	sAUC
bortezomib	Colo 320DM	GDSC	0.302945	Sensitivity score	sAUC
gemcitabine	Colo 320DM	GDSC	0.469994	Sensitivity score	sAUC
EHT 1864	Colo 741	GDSC	0.00569875	Sensitivity score	sAUC
serdemetan	Colo 741	GDSC	0.0421418	Sensitivity score	sAUC
gefitinib	Colo 741	GDSC	0.0615611	Sensitivity score	sAUC
axitinib	Colo 741	GDSC	0.041279	Sensitivity score	sAUC
681640	Colo 741	GDSC	0.0833263	Sensitivity score	sAUC
vismodegib	Colo 741	GDSC	0.0364868	Sensitivity score	sAUC
CCT007093	Colo 741	GDSC	0.0273644	Sensitivity score	sAUC
KU-55933	Colo 741	GDSC	0.00017726	Sensitivity score	sAUC
PF-4708671	Colo 741	GDSC	0.00866974	Sensitivity score	sAUC
BX-795	Colo 741	GDSC	0.0532209	Sensitivity score	sAUC
rucaparib	Colo 741	GDSC	0.0185809	Sensitivity score	sAUC
bexarotene	Colo 741	GDSC	6.80797e-06	Sensitivity score	sAUC
NSC-87877	Colo 741	GDSC	0.149394	Sensitivity score	sAUC
ZM-447439	Colo 741	GDSC	0.0680925	Sensitivity score	sAUC
afatinib	Colo 741	GDSC	0.0322552	Sensitivity score	sAUC
FTI-277	Colo 741	GDSC	0.0697428	Sensitivity score	sAUC
PF-562271	Colo 741	GDSC	0.319511	Sensitivity score	sAUC
temsirolimus	Colo 741	GDSC	0.154294	Sensitivity score	sAUC
Bicalutamide	Colo 741	GDSC	0.0248849	Sensitivity score	sAUC
olaparib	Colo 741	GDSC	5.80718e-05	Sensitivity score	sAUC
SL 0101-1	Colo 741	GDSC	0.00628891	Sensitivity score	sAUC
NU-7441	Colo 741	GDSC	0.115974	Sensitivity score	sAUC
pazopanib	Colo 741	GDSC	0.159531	Sensitivity score	sAUC
GSK-1904529A	Colo 741	GDSC	0.0987079	Sensitivity score	sAUC
nilotinib	Colo 741	GDSC	0.00539635	Sensitivity score	sAUC
tretinoin	Colo 741	GDSC	7.2169e-05	Sensitivity score	sAUC
RO-3306	Colo 741	GDSC	0.0955825	Sensitivity score	sAUC
ponatinib	Colo 741	GDSC	0.167986	Sensitivity score	sAUC
Cisplatin	Colo 741	GDSC	0.0600708	Sensitivity score	sAUC
CHIR-99021	Colo 741	GDSC	0.0290759	Sensitivity score	sAUC
VX-702	Colo 741	GDSC	0.0974973	Sensitivity score	sAUC
Midostaurin	Colo 741	GDSC	0.189589	Sensitivity score	sAUC
JNK Inhibitor VIII	Colo 741	GDSC	0.0867676	Sensitivity score	sAUC
veliparib	Colo 741	GDSC	0.11648	Sensitivity score	sAUC
AKT inhibitor VIII	Colo 741	GDSC	0.110647	Sensitivity score	sAUC
GW 441756	Colo 741	GDSC	0.00119819	Sensitivity score	sAUC
CCT018159	Colo 741	GDSC	0.0249296	Sensitivity score	sAUC
motesanib	Colo 741	GDSC	0.0470777	Sensitivity score	sAUC
bosutinib	Colo 741	GDSC	0.07963	Sensitivity score	sAUC
SB 216763	Colo 741	GDSC	0.022269	Sensitivity score	sAUC
SB590885	Colo 741	GDSC	0.155398	Sensitivity score	sAUC
BIRB-796	Colo 741	GDSC	0.0853029	Sensitivity score	sAUC
PAC-1	Colo 741	GDSC	0.0560161	Sensitivity score	sAUC
navitoclax	Colo 741	GDSC	5.0157e-06	Sensitivity score	sAUC
AZD6482	Colo 741	GDSC	0.0143335	Sensitivity score	sAUC
nutlin-3	Colo 741	GDSC	0.0595246	Sensitivity score	sAUC
BMS-708163	Colo 741	GDSC	4.32346e-06	Sensitivity score	sAUC
PD-173074	Colo 741	GDSC	0.138834	Sensitivity score	sAUC
Lenalidomide	Colo 741	GDSC	0.051325	Sensitivity score	sAUC
AICAR	Colo 741	GDSC	0.0685254	Sensitivity score	sAUC
AS601245	Colo 741	GDSC	0.0304071	Sensitivity score	sAUC
QS-11	Colo 741	GDSC	0.0874232	Sensitivity score	sAUC
palbociclib	Colo 741	GDSC	0.202827	Sensitivity score	sAUC
PLX-4720	Colo 741	GDSC	0.276582	Sensitivity score	sAUC
methotrexate	Colo 741	GDSC	0.179811	Sensitivity score	sAUC
AZD8055	Colo 741	GDSC	0.143307	Sensitivity score	sAUC
IPA-3	Colo 741	GDSC	0.140479	Sensitivity score	sAUC
GDC-0941	Colo 741	GDSC	0.074849	Sensitivity score	sAUC
MK-2206	Colo 741	GDSC	0.133466	Sensitivity score	sAUC
GSK-650394	Colo 741	GDSC	0.0436125	Sensitivity score	sAUC
DMOG	Colo 741	GDSC	0.0471592	Sensitivity score	sAUC
FH535	Colo 741	GDSC	0.314912	Sensitivity score	sAUC
NVP-BEZ235	Colo 741	GDSC	0.274573	Sensitivity score	sAUC
BAY 61-3606	Colo 741	GDSC	0.270754	Sensitivity score	sAUC
vorinostat	Colo 741	GDSC	0.131136	Sensitivity score	sAUC
docetaxel	Colo 741	GDSC	0.181046	Sensitivity score	sAUC
linsitinib	Colo 741	GDSC	0.0257316	Sensitivity score	sAUC
JNK-9L	Colo 741	GDSC	0.190845	Sensitivity score	sAUC
Embelin	Colo 741	GDSC	0.310703	Sensitivity score	sAUC
mitomycin	Colo 741	GDSC	0.37813	Sensitivity score	sAUC
PD-0325901	Colo 741	GDSC	0.368928	Sensitivity score	sAUC
AZD7762	Colo 741	GDSC	0.138949	Sensitivity score	sAUC
CI-1040	Colo 741	GDSC	0.290196	Sensitivity score	sAUC
SN-38	Colo 741	GDSC	0.354936	Sensitivity score	sAUC
selumetinib	Colo 741	GDSC	0.293236	Sensitivity score	sAUC
CEP-701	Colo 741	GDSC	0.205703	Sensitivity score	sAUC
Elesclomol	Colo 741	GDSC	0.157986	Sensitivity score	sAUC
cytarabine hydrochloride	Colo 741	GDSC	0.251299	Sensitivity score	sAUC
AUY922	Colo 741	GDSC	0.309415	Sensitivity score	sAUC
obatoclax	Colo 741	GDSC	0.675007	Sensitivity score	sAUC
RDEA119	Colo 741	GDSC	0.432828	Sensitivity score	sAUC
Shikonin	Colo 741	GDSC	0.257483	Sensitivity score	sAUC
TW-37	Colo 741	GDSC	0.294846	Sensitivity score	sAUC
dacinostat	Colo 741	GDSC	0.369475	Sensitivity score	sAUC
BMS-754807	Colo 741	GDSC	0.0165237	Sensitivity score	sAUC
tanespimycin	Colo 741	GDSC	5.63862e-05	Sensitivity score	sAUC
Vinblastine	Colo 741	GDSC	0.359264	Sensitivity score	sAUC
OSU-03012	Colo 741	GDSC	0.215705	Sensitivity score	sAUC
doxorubicin	Colo 741	GDSC	0.320313	Sensitivity score	sAUC
tipifarnib-P1	Colo 741	GDSC	0.239006	Sensitivity score	sAUC
etoposide	Colo 741	GDSC	0.0368137	Sensitivity score	sAUC
Vinorelbine	Colo 741	GDSC	0.205326	Sensitivity score	sAUC
Epothilone B	Colo 741	GDSC	0.430369	Sensitivity score	sAUC
Bleomycin	Colo 741	GDSC	0.2752	Sensitivity score	sAUC
Thapsigargin	Colo 741	GDSC	0.744607	Sensitivity score	sAUC
gemcitabine	Colo 741	GDSC	0.443589	Sensitivity score	sAUC
EHT 1864	Colo-678	GDSC	0.0401196	Sensitivity score	sAUC
serdemetan	Colo-678	GDSC	0.0407762	Sensitivity score	sAUC
gefitinib	Colo-678	GDSC	0.0726033	Sensitivity score	sAUC
axitinib	Colo-678	GDSC	0.060294	Sensitivity score	sAUC
681640	Colo-678	GDSC	0.0464134	Sensitivity score	sAUC
LFM-A13	Colo-678	GDSC	9.58438e-06	Sensitivity score	sAUC
vismodegib	Colo-678	GDSC	0.0493305	Sensitivity score	sAUC
CCT007093	Colo-678	GDSC	0.0346353	Sensitivity score	sAUC
KU-55933	Colo-678	GDSC	0.174556	Sensitivity score	sAUC
PF-4708671	Colo-678	GDSC	0.021446	Sensitivity score	sAUC
BX-795	Colo-678	GDSC	0.043574	Sensitivity score	sAUC
rucaparib	Colo-678	GDSC	0.0216616	Sensitivity score	sAUC
bexarotene	Colo-678	GDSC	0.0295381	Sensitivity score	sAUC
NSC-87877	Colo-678	GDSC	5.98681e-06	Sensitivity score	sAUC
ZM-447439	Colo-678	GDSC	0.0438544	Sensitivity score	sAUC
afatinib	Colo-678	GDSC	0.250323	Sensitivity score	sAUC
FTI-277	Colo-678	GDSC	0.0450905	Sensitivity score	sAUC
PF-562271	Colo-678	GDSC	0.0380173	Sensitivity score	sAUC
temsirolimus	Colo-678	GDSC	0.044448	Sensitivity score	sAUC
Bicalutamide	Colo-678	GDSC	0.011687	Sensitivity score	sAUC
olaparib	Colo-678	GDSC	0.042002	Sensitivity score	sAUC
SL 0101-1	Colo-678	GDSC	0.0748914	Sensitivity score	sAUC
NU-7441	Colo-678	GDSC	0.00620526	Sensitivity score	sAUC
pazopanib	Colo-678	GDSC	0.056174	Sensitivity score	sAUC
GSK-1904529A	Colo-678	GDSC	0.118057	Sensitivity score	sAUC
nilotinib	Colo-678	GDSC	0.0515389	Sensitivity score	sAUC
RO-3306	Colo-678	GDSC	0.0333266	Sensitivity score	sAUC
ponatinib	Colo-678	GDSC	0.0359881	Sensitivity score	sAUC
Cisplatin	Colo-678	GDSC	0.0151679	Sensitivity score	sAUC
CHIR-99021	Colo-678	GDSC	0.175026	Sensitivity score	sAUC
VX-702	Colo-678	GDSC	0.020707	Sensitivity score	sAUC
Midostaurin	Colo-678	GDSC	0.0309003	Sensitivity score	sAUC
veliparib	Colo-678	GDSC	0.0356675	Sensitivity score	sAUC
AKT inhibitor VIII	Colo-678	GDSC	0.100767	Sensitivity score	sAUC
GW 441756	Colo-678	GDSC	0.0857571	Sensitivity score	sAUC
CCT018159	Colo-678	GDSC	0.0970982	Sensitivity score	sAUC
bosutinib	Colo-678	GDSC	0.0951558	Sensitivity score	sAUC
SB 216763	Colo-678	GDSC	0.0393939	Sensitivity score	sAUC
SB590885	Colo-678	GDSC	2.44592e-05	Sensitivity score	sAUC
BIRB-796	Colo-678	GDSC	0.119972	Sensitivity score	sAUC
PAC-1	Colo-678	GDSC	0.0015081	Sensitivity score	sAUC
navitoclax	Colo-678	GDSC	0.0059525	Sensitivity score	sAUC
AZD6482	Colo-678	GDSC	0.0377366	Sensitivity score	sAUC
nutlin-3	Colo-678	GDSC	0.0859502	Sensitivity score	sAUC
BMS-708163	Colo-678	GDSC	1.3252e-06	Sensitivity score	sAUC
Bryostatin 1	Colo-678	GDSC	0.0589319	Sensitivity score	sAUC
PD-173074	Colo-678	GDSC	0.0565921	Sensitivity score	sAUC
Lenalidomide	Colo-678	GDSC	0.0533838	Sensitivity score	sAUC
AICAR	Colo-678	GDSC	0.091624	Sensitivity score	sAUC
AS601245	Colo-678	GDSC	0.130255	Sensitivity score	sAUC
QS-11	Colo-678	GDSC	0.000992363	Sensitivity score	sAUC
palbociclib	Colo-678	GDSC	0.205985	Sensitivity score	sAUC
PLX-4720	Colo-678	GDSC	0.0301556	Sensitivity score	sAUC
methotrexate	Colo-678	GDSC	0.0206321	Sensitivity score	sAUC
AZD8055	Colo-678	GDSC	0.0886037	Sensitivity score	sAUC
IPA-3	Colo-678	GDSC	0.00129692	Sensitivity score	sAUC
GDC-0941	Colo-678	GDSC	0.114542	Sensitivity score	sAUC
MK-2206	Colo-678	GDSC	0.0538665	Sensitivity score	sAUC
GSK-650394	Colo-678	GDSC	0.217125	Sensitivity score	sAUC
DMOG	Colo-678	GDSC	0.287389	Sensitivity score	sAUC
FH535	Colo-678	GDSC	0.223435	Sensitivity score	sAUC
NVP-BEZ235	Colo-678	GDSC	0.0534518	Sensitivity score	sAUC
BAY 61-3606	Colo-678	GDSC	0.0833558	Sensitivity score	sAUC
vorinostat	Colo-678	GDSC	0.0836803	Sensitivity score	sAUC
docetaxel	Colo-678	GDSC	0.0685899	Sensitivity score	sAUC
linsitinib	Colo-678	GDSC	0.0300565	Sensitivity score	sAUC
JNK-9L	Colo-678	GDSC	0.285064	Sensitivity score	sAUC
Embelin	Colo-678	GDSC	0.0345333	Sensitivity score	sAUC
mitomycin	Colo-678	GDSC	0.33044	Sensitivity score	sAUC
PD-0325901	Colo-678	GDSC	0.285414	Sensitivity score	sAUC
AZD7762	Colo-678	GDSC	0.0426787	Sensitivity score	sAUC
CI-1040	Colo-678	GDSC	0.261495	Sensitivity score	sAUC
SN-38	Colo-678	GDSC	0.106534	Sensitivity score	sAUC
selumetinib	Colo-678	GDSC	0.24916	Sensitivity score	sAUC
CEP-701	Colo-678	GDSC	0.290648	Sensitivity score	sAUC
Elesclomol	Colo-678	GDSC	0.266295	Sensitivity score	sAUC
cytarabine hydrochloride	Colo-678	GDSC	0.085305	Sensitivity score	sAUC
AUY922	Colo-678	GDSC	0.203063	Sensitivity score	sAUC
obatoclax	Colo-678	GDSC	0.271723	Sensitivity score	sAUC
RDEA119	Colo-678	GDSC	0.201891	Sensitivity score	sAUC
Shikonin	Colo-678	GDSC	0.397476	Sensitivity score	sAUC
TW-37	Colo-678	GDSC	0.194631	Sensitivity score	sAUC
dacinostat	Colo-678	GDSC	0.103605	Sensitivity score	sAUC
BMS-754807	Colo-678	GDSC	0.130421	Sensitivity score	sAUC
tanespimycin	Colo-678	GDSC	0.357865	Sensitivity score	sAUC
Vinblastine	Colo-678	GDSC	0.0758373	Sensitivity score	sAUC
OSU-03012	Colo-678	GDSC	0.0773651	Sensitivity score	sAUC
doxorubicin	Colo-678	GDSC	0.151868	Sensitivity score	sAUC
tipifarnib-P1	Colo-678	GDSC	0.242149	Sensitivity score	sAUC
Vinorelbine	Colo-678	GDSC	0.0750067	Sensitivity score	sAUC
Epothilone B	Colo-678	GDSC	0.00203852	Sensitivity score	sAUC
Bleomycin	Colo-678	GDSC	0.20644	Sensitivity score	sAUC
Thapsigargin	Colo-678	GDSC	0.259561	Sensitivity score	sAUC
gemcitabine	Colo-678	GDSC	0.0389743	Sensitivity score	sAUC
EHT 1864	DLD-1	GDSC	0.104441	Sensitivity score	sAUC
serdemetan	DLD-1	GDSC	0.0318217	Sensitivity score	sAUC
gefitinib	DLD-1	GDSC	0.0258567	Sensitivity score	sAUC
axitinib	DLD-1	GDSC	0.0153149	Sensitivity score	sAUC
681640	DLD-1	GDSC	0.0569211	Sensitivity score	sAUC
LFM-A13	DLD-1	GDSC	0.0563599	Sensitivity score	sAUC
vismodegib	DLD-1	GDSC	0.0417385	Sensitivity score	sAUC
CCT007093	DLD-1	GDSC	0.0624569	Sensitivity score	sAUC
KU-55933	DLD-1	GDSC	0.0392681	Sensitivity score	sAUC
PF-4708671	DLD-1	GDSC	0.0836665	Sensitivity score	sAUC
BX-795	DLD-1	GDSC	0.116078	Sensitivity score	sAUC
rucaparib	DLD-1	GDSC	0.0989793	Sensitivity score	sAUC
bexarotene	DLD-1	GDSC	0.222398	Sensitivity score	sAUC
NSC-87877	DLD-1	GDSC	0.07502	Sensitivity score	sAUC
ZM-447439	DLD-1	GDSC	0.00591967	Sensitivity score	sAUC
afatinib	DLD-1	GDSC	0.018336	Sensitivity score	sAUC
FTI-277	DLD-1	GDSC	0.136476	Sensitivity score	sAUC
PF-562271	DLD-1	GDSC	0.0117522	Sensitivity score	sAUC
temsirolimus	DLD-1	GDSC	0.0625028	Sensitivity score	sAUC
Bicalutamide	DLD-1	GDSC	0.0225817	Sensitivity score	sAUC
olaparib	DLD-1	GDSC	0.138876	Sensitivity score	sAUC
SL 0101-1	DLD-1	GDSC	7.67178e-05	Sensitivity score	sAUC
NU-7441	DLD-1	GDSC	0.0958729	Sensitivity score	sAUC
GSK-1904529A	DLD-1	GDSC	0.126053	Sensitivity score	sAUC
nilotinib	DLD-1	GDSC	0.0656412	Sensitivity score	sAUC
tretinoin	DLD-1	GDSC	2.36591e-05	Sensitivity score	sAUC
RO-3306	DLD-1	GDSC	0.00490275	Sensitivity score	sAUC
ponatinib	DLD-1	GDSC	0.0177661	Sensitivity score	sAUC
Cisplatin	DLD-1	GDSC	0.0501999	Sensitivity score	sAUC
CHIR-99021	DLD-1	GDSC	0.168047	Sensitivity score	sAUC
VX-702	DLD-1	GDSC	0.0206099	Sensitivity score	sAUC
Midostaurin	DLD-1	GDSC	0.0781744	Sensitivity score	sAUC
JNK Inhibitor VIII	DLD-1	GDSC	1.79021e-05	Sensitivity score	sAUC
veliparib	DLD-1	GDSC	0.0271997	Sensitivity score	sAUC
AKT inhibitor VIII	DLD-1	GDSC	0.0144406	Sensitivity score	sAUC
GW 441756	DLD-1	GDSC	5.40045e-06	Sensitivity score	sAUC
CCT018159	DLD-1	GDSC	0.199761	Sensitivity score	sAUC
motesanib	DLD-1	GDSC	0.00360269	Sensitivity score	sAUC
bosutinib	DLD-1	GDSC	0.0634396	Sensitivity score	sAUC
SB 216763	DLD-1	GDSC	0.0264951	Sensitivity score	sAUC
SB590885	DLD-1	GDSC	2.53025e-05	Sensitivity score	sAUC
BIRB-796	DLD-1	GDSC	0.100491	Sensitivity score	sAUC
PAC-1	DLD-1	GDSC	0.133501	Sensitivity score	sAUC
navitoclax	DLD-1	GDSC	0.0675607	Sensitivity score	sAUC
AZD6482	DLD-1	GDSC	0.038581	Sensitivity score	sAUC
nutlin-3	DLD-1	GDSC	0.0568096	Sensitivity score	sAUC
BMS-708163	DLD-1	GDSC	0.0582868	Sensitivity score	sAUC
Bryostatin 1	DLD-1	GDSC	3.06391e-05	Sensitivity score	sAUC
PD-173074	DLD-1	GDSC	0.0264998	Sensitivity score	sAUC
Lenalidomide	DLD-1	GDSC	0.0255103	Sensitivity score	sAUC
AICAR	DLD-1	GDSC	0.095977	Sensitivity score	sAUC
AS601245	DLD-1	GDSC	0.10108	Sensitivity score	sAUC
QS-11	DLD-1	GDSC	0.293821	Sensitivity score	sAUC
palbociclib	DLD-1	GDSC	0.12222	Sensitivity score	sAUC
PLX-4720	DLD-1	GDSC	0.00750442	Sensitivity score	sAUC
methotrexate	DLD-1	GDSC	0.345113	Sensitivity score	sAUC
AZD8055	DLD-1	GDSC	0.391718	Sensitivity score	sAUC
IPA-3	DLD-1	GDSC	0.103585	Sensitivity score	sAUC
GDC-0941	DLD-1	GDSC	0.259077	Sensitivity score	sAUC
MK-2206	DLD-1	GDSC	0.212237	Sensitivity score	sAUC
GSK-650394	DLD-1	GDSC	0.300105	Sensitivity score	sAUC
DMOG	DLD-1	GDSC	0.196492	Sensitivity score	sAUC
FH535	DLD-1	GDSC	0.295854	Sensitivity score	sAUC
NVP-BEZ235	DLD-1	GDSC	0.366956	Sensitivity score	sAUC
BAY 61-3606	DLD-1	GDSC	0.189052	Sensitivity score	sAUC
vorinostat	DLD-1	GDSC	0.0094146	Sensitivity score	sAUC
docetaxel	DLD-1	GDSC	0.0298337	Sensitivity score	sAUC
linsitinib	DLD-1	GDSC	0.0332692	Sensitivity score	sAUC
JNK-9L	DLD-1	GDSC	0.448877	Sensitivity score	sAUC
Embelin	DLD-1	GDSC	0.218866	Sensitivity score	sAUC
mitomycin	DLD-1	GDSC	0.540023	Sensitivity score	sAUC
PD-0325901	DLD-1	GDSC	0.000178873	Sensitivity score	sAUC
AZD7762	DLD-1	GDSC	0.0763474	Sensitivity score	sAUC
CI-1040	DLD-1	GDSC	0.0770183	Sensitivity score	sAUC
SN-38	DLD-1	GDSC	0.345736	Sensitivity score	sAUC
selumetinib	DLD-1	GDSC	0.102405	Sensitivity score	sAUC
CEP-701	DLD-1	GDSC	0.248786	Sensitivity score	sAUC
Elesclomol	DLD-1	GDSC	0.501513	Sensitivity score	sAUC
cytarabine hydrochloride	DLD-1	GDSC	0.0673926	Sensitivity score	sAUC
AUY922	DLD-1	GDSC	0.251438	Sensitivity score	sAUC
obatoclax	DLD-1	GDSC	0.786048	Sensitivity score	sAUC
RDEA119	DLD-1	GDSC	0.255285	Sensitivity score	sAUC
Shikonin	DLD-1	GDSC	0.66686	Sensitivity score	sAUC
TW-37	DLD-1	GDSC	0.585794	Sensitivity score	sAUC
dacinostat	DLD-1	GDSC	0.0900176	Sensitivity score	sAUC
BMS-754807	DLD-1	GDSC	0.0506214	Sensitivity score	sAUC
tanespimycin	DLD-1	GDSC	0.230281	Sensitivity score	sAUC
Vinblastine	DLD-1	GDSC	0.0713443	Sensitivity score	sAUC
OSU-03012	DLD-1	GDSC	0.64431	Sensitivity score	sAUC
doxorubicin	DLD-1	GDSC	0.118685	Sensitivity score	sAUC
tipifarnib-P1	DLD-1	GDSC	0.41359	Sensitivity score	sAUC
etoposide	DLD-1	GDSC	0.193502	Sensitivity score	sAUC
Vinorelbine	DLD-1	GDSC	1.75214e-05	Sensitivity score	sAUC
Epothilone B	DLD-1	GDSC	0.545775	Sensitivity score	sAUC
Bleomycin	DLD-1	GDSC	0.491609	Sensitivity score	sAUC
Thapsigargin	DLD-1	GDSC	0.231118	Sensitivity score	sAUC
gemcitabine	DLD-1	GDSC	0.575517	Sensitivity score	sAUC
EHT 1864	GP2d	GDSC	0.0230418	Sensitivity score	sAUC
serdemetan	GP2d	GDSC	0.0316045	Sensitivity score	sAUC
gefitinib	GP2d	GDSC	0.0639476	Sensitivity score	sAUC
axitinib	GP2d	GDSC	0.0205066	Sensitivity score	sAUC
681640	GP2d	GDSC	0.0579728	Sensitivity score	sAUC
LFM-A13	GP2d	GDSC	0.0610773	Sensitivity score	sAUC
vismodegib	GP2d	GDSC	0.172704	Sensitivity score	sAUC
CCT007093	GP2d	GDSC	0.0134354	Sensitivity score	sAUC
KU-55933	GP2d	GDSC	7.21398e-06	Sensitivity score	sAUC
PF-4708671	GP2d	GDSC	0.018558	Sensitivity score	sAUC
BX-795	GP2d	GDSC	0.0889214	Sensitivity score	sAUC
rucaparib	GP2d	GDSC	0.00927599	Sensitivity score	sAUC
bexarotene	GP2d	GDSC	0.0985735	Sensitivity score	sAUC
NSC-87877	GP2d	GDSC	0.0306829	Sensitivity score	sAUC
ZM-447439	GP2d	GDSC	0.0941134	Sensitivity score	sAUC
afatinib	GP2d	GDSC	1.8101e-05	Sensitivity score	sAUC
FTI-277	GP2d	GDSC	0.00118799	Sensitivity score	sAUC
PF-562271	GP2d	GDSC	0.101265	Sensitivity score	sAUC
temsirolimus	GP2d	GDSC	0.000123184	Sensitivity score	sAUC
Bicalutamide	GP2d	GDSC	0.0263279	Sensitivity score	sAUC
olaparib	GP2d	GDSC	0.00923699	Sensitivity score	sAUC
SL 0101-1	GP2d	GDSC	0.106878	Sensitivity score	sAUC
NU-7441	GP2d	GDSC	1.72759e-05	Sensitivity score	sAUC
pazopanib	GP2d	GDSC	0.0653444	Sensitivity score	sAUC
GSK-1904529A	GP2d	GDSC	0.0721171	Sensitivity score	sAUC
nilotinib	GP2d	GDSC	0.019327	Sensitivity score	sAUC
tretinoin	GP2d	GDSC	0.181964	Sensitivity score	sAUC
RO-3306	GP2d	GDSC	0.0515676	Sensitivity score	sAUC
ponatinib	GP2d	GDSC	0.0940822	Sensitivity score	sAUC
Cisplatin	GP2d	GDSC	0.111369	Sensitivity score	sAUC
CHIR-99021	GP2d	GDSC	0.0686333	Sensitivity score	sAUC
VX-702	GP2d	GDSC	0.166356	Sensitivity score	sAUC
Midostaurin	GP2d	GDSC	0.0451642	Sensitivity score	sAUC
JNK Inhibitor VIII	GP2d	GDSC	0.010739	Sensitivity score	sAUC
veliparib	GP2d	GDSC	0.0251858	Sensitivity score	sAUC
AKT inhibitor VIII	GP2d	GDSC	0.0366877	Sensitivity score	sAUC
GW 441756	GP2d	GDSC	0.181434	Sensitivity score	sAUC
CCT018159	GP2d	GDSC	0.00660574	Sensitivity score	sAUC
motesanib	GP2d	GDSC	0.0817628	Sensitivity score	sAUC
bosutinib	GP2d	GDSC	0.137378	Sensitivity score	sAUC
SB 216763	GP2d	GDSC	0.00744479	Sensitivity score	sAUC
SB590885	GP2d	GDSC	0.00446345	Sensitivity score	sAUC
BIRB-796	GP2d	GDSC	2.03273e-05	Sensitivity score	sAUC
PAC-1	GP2d	GDSC	0.0354814	Sensitivity score	sAUC
navitoclax	GP2d	GDSC	0.178954	Sensitivity score	sAUC
AZD6482	GP2d	GDSC	0.00527354	Sensitivity score	sAUC
nutlin-3	GP2d	GDSC	0.0729083	Sensitivity score	sAUC
BMS-708163	GP2d	GDSC	1.54504e-05	Sensitivity score	sAUC
Bryostatin 1	GP2d	GDSC	0.0620209	Sensitivity score	sAUC
PD-173074	GP2d	GDSC	0.200937	Sensitivity score	sAUC
Lenalidomide	GP2d	GDSC	0.00134243	Sensitivity score	sAUC
AICAR	GP2d	GDSC	0.175062	Sensitivity score	sAUC
AS601245	GP2d	GDSC	0.135282	Sensitivity score	sAUC
QS-11	GP2d	GDSC	1.62168e-06	Sensitivity score	sAUC
palbociclib	GP2d	GDSC	0.175284	Sensitivity score	sAUC
PLX-4720	GP2d	GDSC	0.171271	Sensitivity score	sAUC
methotrexate	GP2d	GDSC	1.56337e-05	Sensitivity score	sAUC
AZD8055	GP2d	GDSC	0.10548	Sensitivity score	sAUC
IPA-3	GP2d	GDSC	0.0250091	Sensitivity score	sAUC
GDC-0941	GP2d	GDSC	0.232043	Sensitivity score	sAUC
MK-2206	GP2d	GDSC	0.0657882	Sensitivity score	sAUC
GSK-650394	GP2d	GDSC	0.160919	Sensitivity score	sAUC
DMOG	GP2d	GDSC	0.349893	Sensitivity score	sAUC
FH535	GP2d	GDSC	0.605724	Sensitivity score	sAUC
NVP-BEZ235	GP2d	GDSC	0.179208	Sensitivity score	sAUC
BAY 61-3606	GP2d	GDSC	0.129465	Sensitivity score	sAUC
vorinostat	GP2d	GDSC	0.192661	Sensitivity score	sAUC
docetaxel	GP2d	GDSC	0.19928	Sensitivity score	sAUC
linsitinib	GP2d	GDSC	0.20635	Sensitivity score	sAUC
JNK-9L	GP2d	GDSC	0.448268	Sensitivity score	sAUC
Embelin	GP2d	GDSC	0.26453	Sensitivity score	sAUC
mitomycin	GP2d	GDSC	0.679117	Sensitivity score	sAUC
PD-0325901	GP2d	GDSC	0.316077	Sensitivity score	sAUC
AZD7762	GP2d	GDSC	0.258138	Sensitivity score	sAUC
CI-1040	GP2d	GDSC	0.29921	Sensitivity score	sAUC
SN-38	GP2d	GDSC	0.285373	Sensitivity score	sAUC
selumetinib	GP2d	GDSC	0.141381	Sensitivity score	sAUC
CEP-701	GP2d	GDSC	0.373316	Sensitivity score	sAUC
Elesclomol	GP2d	GDSC	0.122169	Sensitivity score	sAUC
cytarabine hydrochloride	GP2d	GDSC	0.427874	Sensitivity score	sAUC
AUY922	GP2d	GDSC	0.381969	Sensitivity score	sAUC
obatoclax	GP2d	GDSC	0.722962	Sensitivity score	sAUC
RDEA119	GP2d	GDSC	0.191831	Sensitivity score	sAUC
Shikonin	GP2d	GDSC	0.450957	Sensitivity score	sAUC
TW-37	GP2d	GDSC	0.403453	Sensitivity score	sAUC
dacinostat	GP2d	GDSC	0.583721	Sensitivity score	sAUC
BMS-754807	GP2d	GDSC	0.412469	Sensitivity score	sAUC
tanespimycin	GP2d	GDSC	0.406898	Sensitivity score	sAUC
Vinblastine	GP2d	GDSC	0.491694	Sensitivity score	sAUC
OSU-03012	GP2d	GDSC	0.186687	Sensitivity score	sAUC
doxorubicin	GP2d	GDSC	0.400885	Sensitivity score	sAUC
tipifarnib-P1	GP2d	GDSC	0.338045	Sensitivity score	sAUC
etoposide	GP2d	GDSC	0.334757	Sensitivity score	sAUC
Vinorelbine	GP2d	GDSC	0.363427	Sensitivity score	sAUC
Epothilone B	GP2d	GDSC	0.417043	Sensitivity score	sAUC
Bleomycin	GP2d	GDSC	0.348632	Sensitivity score	sAUC
Thapsigargin	GP2d	GDSC	0.441491	Sensitivity score	sAUC
gemcitabine	GP2d	GDSC	0.533562	Sensitivity score	sAUC
EHT 1864	HT55	GDSC	0.0319688	Sensitivity score	sAUC
serdemetan	HT55	GDSC	0.0181572	Sensitivity score	sAUC
gefitinib	HT55	GDSC	0.0386076	Sensitivity score	sAUC
axitinib	HT55	GDSC	0.017293	Sensitivity score	sAUC
681640	HT55	GDSC	0.0196828	Sensitivity score	sAUC
LFM-A13	HT55	GDSC	0.16848	Sensitivity score	sAUC
CCT007093	HT55	GDSC	0.0363387	Sensitivity score	sAUC
KU-55933	HT55	GDSC	0.0156355	Sensitivity score	sAUC
PF-4708671	HT55	GDSC	0.0188937	Sensitivity score	sAUC
BX-795	HT55	GDSC	0.034577	Sensitivity score	sAUC
rucaparib	HT55	GDSC	3.76474e-05	Sensitivity score	sAUC
bexarotene	HT55	GDSC	0.087384	Sensitivity score	sAUC
NSC-87877	HT55	GDSC	0.0620091	Sensitivity score	sAUC
afatinib	HT55	GDSC	0.0893023	Sensitivity score	sAUC
FTI-277	HT55	GDSC	0.0411056	Sensitivity score	sAUC
PF-562271	HT55	GDSC	0.0858226	Sensitivity score	sAUC
temsirolimus	HT55	GDSC	0.0528727	Sensitivity score	sAUC
Bicalutamide	HT55	GDSC	4.81213e-06	Sensitivity score	sAUC
olaparib	HT55	GDSC	0.0157477	Sensitivity score	sAUC
NU-7441	HT55	GDSC	4.71473e-05	Sensitivity score	sAUC
pazopanib	HT55	GDSC	0.279524	Sensitivity score	sAUC
GSK-1904529A	HT55	GDSC	0.0100298	Sensitivity score	sAUC
tretinoin	HT55	GDSC	0.0740436	Sensitivity score	sAUC
RO-3306	HT55	GDSC	0.0108	Sensitivity score	sAUC
ponatinib	HT55	GDSC	0.0832216	Sensitivity score	sAUC
Cisplatin	HT55	GDSC	0.0289749	Sensitivity score	sAUC
CHIR-99021	HT55	GDSC	0.0335935	Sensitivity score	sAUC
VX-702	HT55	GDSC	0.0467509	Sensitivity score	sAUC
Midostaurin	HT55	GDSC	0.0687586	Sensitivity score	sAUC
JNK Inhibitor VIII	HT55	GDSC	0.00814394	Sensitivity score	sAUC
veliparib	HT55	GDSC	0.0288039	Sensitivity score	sAUC
AKT inhibitor VIII	HT55	GDSC	8.84759e-05	Sensitivity score	sAUC
GW 441756	HT55	GDSC	0.00702953	Sensitivity score	sAUC
motesanib	HT55	GDSC	0.0581597	Sensitivity score	sAUC
bosutinib	HT55	GDSC	3.38399e-05	Sensitivity score	sAUC
SB590885	HT55	GDSC	0.0106819	Sensitivity score	sAUC
BIRB-796	HT55	GDSC	2.72774e-05	Sensitivity score	sAUC
PAC-1	HT55	GDSC	0.1357	Sensitivity score	sAUC
navitoclax	HT55	GDSC	0.0555269	Sensitivity score	sAUC
AZD6482	HT55	GDSC	2.88777e-05	Sensitivity score	sAUC
nutlin-3	HT55	GDSC	0.0195803	Sensitivity score	sAUC
BMS-708163	HT55	GDSC	2.98594e-05	Sensitivity score	sAUC
Bryostatin 1	HT55	GDSC	0.155649	Sensitivity score	sAUC
PD-173074	HT55	GDSC	0.0407843	Sensitivity score	sAUC
Lenalidomide	HT55	GDSC	0.010396	Sensitivity score	sAUC
AICAR	HT55	GDSC	0.0101006	Sensitivity score	sAUC
AS601245	HT55	GDSC	0.0632245	Sensitivity score	sAUC
QS-11	HT55	GDSC	0.0879434	Sensitivity score	sAUC
palbociclib	HT55	GDSC	0.0704526	Sensitivity score	sAUC
PLX-4720	HT55	GDSC	0.0354256	Sensitivity score	sAUC
methotrexate	HT55	GDSC	0.082245	Sensitivity score	sAUC
AZD8055	HT55	GDSC	0.120033	Sensitivity score	sAUC
IPA-3	HT55	GDSC	0.201685	Sensitivity score	sAUC
GDC-0941	HT55	GDSC	0.159824	Sensitivity score	sAUC
MK-2206	HT55	GDSC	0.110226	Sensitivity score	sAUC
GSK-650394	HT55	GDSC	0.0457625	Sensitivity score	sAUC
DMOG	HT55	GDSC	0.301929	Sensitivity score	sAUC
FH535	HT55	GDSC	0.22285	Sensitivity score	sAUC
NVP-BEZ235	HT55	GDSC	0.0879736	Sensitivity score	sAUC
BAY 61-3606	HT55	GDSC	0.03022	Sensitivity score	sAUC
vorinostat	HT55	GDSC	0.342086	Sensitivity score	sAUC
docetaxel	HT55	GDSC	0.171434	Sensitivity score	sAUC
linsitinib	HT55	GDSC	0.144163	Sensitivity score	sAUC
JNK-9L	HT55	GDSC	0.10449	Sensitivity score	sAUC
Embelin	HT55	GDSC	0.105614	Sensitivity score	sAUC
mitomycin	HT55	GDSC	0.29177	Sensitivity score	sAUC
PD-0325901	HT55	GDSC	0.228346	Sensitivity score	sAUC
AZD7762	HT55	GDSC	0.15713	Sensitivity score	sAUC
SN-38	HT55	GDSC	0.164747	Sensitivity score	sAUC
selumetinib	HT55	GDSC	0.0251829	Sensitivity score	sAUC
CEP-701	HT55	GDSC	0.113701	Sensitivity score	sAUC
Elesclomol	HT55	GDSC	0.0798117	Sensitivity score	sAUC
cytarabine hydrochloride	HT55	GDSC	0.155572	Sensitivity score	sAUC
obatoclax	HT55	GDSC	0.303824	Sensitivity score	sAUC
RDEA119	HT55	GDSC	0.243793	Sensitivity score	sAUC
Shikonin	HT55	GDSC	0.414029	Sensitivity score	sAUC
TW-37	HT55	GDSC	0.381346	Sensitivity score	sAUC
dacinostat	HT55	GDSC	0.333227	Sensitivity score	sAUC
BMS-754807	HT55	GDSC	0.116107	Sensitivity score	sAUC
tanespimycin	HT55	GDSC	0.239881	Sensitivity score	sAUC
Vinblastine	HT55	GDSC	0.161679	Sensitivity score	sAUC
OSU-03012	HT55	GDSC	0.1647	Sensitivity score	sAUC
doxorubicin	HT55	GDSC	0.0816307	Sensitivity score	sAUC
tipifarnib-P1	HT55	GDSC	5.03156e-05	Sensitivity score	sAUC
etoposide	HT55	GDSC	0.136673	Sensitivity score	sAUC
Vinorelbine	HT55	GDSC	0.0892401	Sensitivity score	sAUC
Epothilone B	HT55	GDSC	0.0476776	Sensitivity score	sAUC
Bleomycin	HT55	GDSC	0.00234527	Sensitivity score	sAUC
Thapsigargin	HT55	GDSC	0.130701	Sensitivity score	sAUC
gemcitabine	HT55	GDSC	0.0243652	Sensitivity score	sAUC
EHT 1864	LoVo	GDSC	0.292337	Sensitivity score	sAUC
gefitinib	LoVo	GDSC	0.179946	Sensitivity score	sAUC
axitinib	LoVo	GDSC	0.0390188	Sensitivity score	sAUC
681640	LoVo	GDSC	0.0993524	Sensitivity score	sAUC
LFM-A13	LoVo	GDSC	5.22034e-07	Sensitivity score	sAUC
vismodegib	LoVo	GDSC	0.0461016	Sensitivity score	sAUC
CCT007093	LoVo	GDSC	0.172061	Sensitivity score	sAUC
KU-55933	LoVo	GDSC	0.153121	Sensitivity score	sAUC
PF-4708671	LoVo	GDSC	0.0402338	Sensitivity score	sAUC
BX-795	LoVo	GDSC	0.101966	Sensitivity score	sAUC
rucaparib	LoVo	GDSC	0.0554978	Sensitivity score	sAUC
bexarotene	LoVo	GDSC	0.140904	Sensitivity score	sAUC
NSC-87877	LoVo	GDSC	0.00746371	Sensitivity score	sAUC
ZM-447439	LoVo	GDSC	0.0841639	Sensitivity score	sAUC
afatinib	LoVo	GDSC	0.0403046	Sensitivity score	sAUC
FTI-277	LoVo	GDSC	0.0312337	Sensitivity score	sAUC
PF-562271	LoVo	GDSC	0.0260048	Sensitivity score	sAUC
temsirolimus	LoVo	GDSC	7.86179e-05	Sensitivity score	sAUC
Bicalutamide	LoVo	GDSC	0.0828835	Sensitivity score	sAUC
olaparib	LoVo	GDSC	0.123248	Sensitivity score	sAUC
SL 0101-1	LoVo	GDSC	0.185622	Sensitivity score	sAUC
NU-7441	LoVo	GDSC	0.219934	Sensitivity score	sAUC
pazopanib	LoVo	GDSC	0.0320995	Sensitivity score	sAUC
GSK-1904529A	LoVo	GDSC	0.0803423	Sensitivity score	sAUC
nilotinib	LoVo	GDSC	0.0476199	Sensitivity score	sAUC
tretinoin	LoVo	GDSC	0.0810581	Sensitivity score	sAUC
RO-3306	LoVo	GDSC	2.30155e-05	Sensitivity score	sAUC
ponatinib	LoVo	GDSC	0.0274837	Sensitivity score	sAUC
Cisplatin	LoVo	GDSC	0.00552896	Sensitivity score	sAUC
CHIR-99021	LoVo	GDSC	0.102693	Sensitivity score	sAUC
VX-702	LoVo	GDSC	0.1565	Sensitivity score	sAUC
Midostaurin	LoVo	GDSC	0.104488	Sensitivity score	sAUC
JNK Inhibitor VIII	LoVo	GDSC	7.58399e-06	Sensitivity score	sAUC
veliparib	LoVo	GDSC	0.00982303	Sensitivity score	sAUC
AKT inhibitor VIII	LoVo	GDSC	0.0186414	Sensitivity score	sAUC
GW 441756	LoVo	GDSC	0.0166499	Sensitivity score	sAUC
CCT018159	LoVo	GDSC	0.22536	Sensitivity score	sAUC
motesanib	LoVo	GDSC	0.0576944	Sensitivity score	sAUC
bosutinib	LoVo	GDSC	0.109041	Sensitivity score	sAUC
SB 216763	LoVo	GDSC	0.0773455	Sensitivity score	sAUC
SB590885	LoVo	GDSC	0.0587603	Sensitivity score	sAUC
BIRB-796	LoVo	GDSC	0.0726128	Sensitivity score	sAUC
PAC-1	LoVo	GDSC	0.0599864	Sensitivity score	sAUC
navitoclax	LoVo	GDSC	0.0779148	Sensitivity score	sAUC
AZD6482	LoVo	GDSC	0.115334	Sensitivity score	sAUC
nutlin-3	LoVo	GDSC	0.131694	Sensitivity score	sAUC
BMS-708163	LoVo	GDSC	0.317633	Sensitivity score	sAUC
Bryostatin 1	LoVo	GDSC	0.109593	Sensitivity score	sAUC
PD-173074	LoVo	GDSC	2.98714e-06	Sensitivity score	sAUC
Lenalidomide	LoVo	GDSC	0.0251822	Sensitivity score	sAUC
AICAR	LoVo	GDSC	0.0696684	Sensitivity score	sAUC
AS601245	LoVo	GDSC	0.227447	Sensitivity score	sAUC
QS-11	LoVo	GDSC	0.226213	Sensitivity score	sAUC
palbociclib	LoVo	GDSC	0.269031	Sensitivity score	sAUC
PLX-4720	LoVo	GDSC	0.119061	Sensitivity score	sAUC
methotrexate	LoVo	GDSC	0.150385	Sensitivity score	sAUC
AZD8055	LoVo	GDSC	0.431525	Sensitivity score	sAUC
IPA-3	LoVo	GDSC	0.145035	Sensitivity score	sAUC
GDC-0941	LoVo	GDSC	0.341305	Sensitivity score	sAUC
MK-2206	LoVo	GDSC	0.286246	Sensitivity score	sAUC
GSK-650394	LoVo	GDSC	0.240165	Sensitivity score	sAUC
DMOG	LoVo	GDSC	0.250399	Sensitivity score	sAUC
FH535	LoVo	GDSC	0.451095	Sensitivity score	sAUC
NVP-BEZ235	LoVo	GDSC	0.319809	Sensitivity score	sAUC
BAY 61-3606	LoVo	GDSC	0.269838	Sensitivity score	sAUC
vorinostat	LoVo	GDSC	0.290675	Sensitivity score	sAUC
docetaxel	LoVo	GDSC	0.14294	Sensitivity score	sAUC
linsitinib	LoVo	GDSC	0.0694851	Sensitivity score	sAUC
JNK-9L	LoVo	GDSC	0.444859	Sensitivity score	sAUC
Embelin	LoVo	GDSC	0.334101	Sensitivity score	sAUC
mitomycin	LoVo	GDSC	0.625234	Sensitivity score	sAUC
PD-0325901	LoVo	GDSC	0.311633	Sensitivity score	sAUC
AZD7762	LoVo	GDSC	0.382524	Sensitivity score	sAUC
CI-1040	LoVo	GDSC	0.284222	Sensitivity score	sAUC
SN-38	LoVo	GDSC	0.327427	Sensitivity score	sAUC
selumetinib	LoVo	GDSC	0.271388	Sensitivity score	sAUC
CEP-701	LoVo	GDSC	0.477514	Sensitivity score	sAUC
Elesclomol	LoVo	GDSC	0.162645	Sensitivity score	sAUC
cytarabine hydrochloride	LoVo	GDSC	0.235768	Sensitivity score	sAUC
AUY922	LoVo	GDSC	0.387063	Sensitivity score	sAUC
obatoclax	LoVo	GDSC	0.607626	Sensitivity score	sAUC
RDEA119	LoVo	GDSC	0.361662	Sensitivity score	sAUC
Shikonin	LoVo	GDSC	0.401044	Sensitivity score	sAUC
TW-37	LoVo	GDSC	0.560426	Sensitivity score	sAUC
dacinostat	LoVo	GDSC	0.626833	Sensitivity score	sAUC
BMS-754807	LoVo	GDSC	0.166964	Sensitivity score	sAUC
tanespimycin	LoVo	GDSC	0.0590248	Sensitivity score	sAUC
Vinblastine	LoVo	GDSC	0.471543	Sensitivity score	sAUC
OSU-03012	LoVo	GDSC	0.538204	Sensitivity score	sAUC
doxorubicin	LoVo	GDSC	0.41733	Sensitivity score	sAUC
tipifarnib-P1	LoVo	GDSC	0.422813	Sensitivity score	sAUC
etoposide	LoVo	GDSC	0.358907	Sensitivity score	sAUC
Vinorelbine	LoVo	GDSC	0.35738	Sensitivity score	sAUC
Epothilone B	LoVo	GDSC	0.486617	Sensitivity score	sAUC
Bleomycin	LoVo	GDSC	0.587024	Sensitivity score	sAUC
Thapsigargin	LoVo	GDSC	0.789366	Sensitivity score	sAUC
gemcitabine	LoVo	GDSC	0.661939	Sensitivity score	sAUC
Cyclopamine	LS1034	GDSC	0.0186824	Sensitivity score	sAUC
parthenolide	LS1034	GDSC	0.0473203	Sensitivity score	sAUC
EHT 1864	LS1034	GDSC	0.0337909	Sensitivity score	sAUC
GSK269962A	LS1034	GDSC	0.0232182	Sensitivity score	sAUC
TGX-221	LS1034	GDSC	0.00916396	Sensitivity score	sAUC
serdemetan	LS1034	GDSC	0.00585531	Sensitivity score	sAUC
gefitinib	LS1034	GDSC	0.0367343	Sensitivity score	sAUC
WZ-1-84	LS1034	GDSC	0.0720228	Sensitivity score	sAUC
GNF-2	LS1034	GDSC	0.0196676	Sensitivity score	sAUC
XMD8-85	LS1034	GDSC	0.00571856	Sensitivity score	sAUC
lapatinib	LS1034	GDSC	0.0290774	Sensitivity score	sAUC
sunitinib	LS1034	GDSC	0.0583023	Sensitivity score	sAUC
axitinib	LS1034	GDSC	0.00872367	Sensitivity score	sAUC
681640	LS1034	GDSC	0.0100396	Sensitivity score	sAUC
Salubrinal	LS1034	GDSC	0.0157941	Sensitivity score	sAUC
LFM-A13	LS1034	GDSC	0.102788	Sensitivity score	sAUC
vismodegib	LS1034	GDSC	0.184721	Sensitivity score	sAUC
CCT007093	LS1034	GDSC	0.00714119	Sensitivity score	sAUC
KU-55933	LS1034	GDSC	0.254497	Sensitivity score	sAUC
PF-4708671	LS1034	GDSC	0.00255113	Sensitivity score	sAUC
BX-795	LS1034	GDSC	0.0486031	Sensitivity score	sAUC
rucaparib	LS1034	GDSC	0.0238603	Sensitivity score	sAUC
bexarotene	LS1034	GDSC	9.73457e-05	Sensitivity score	sAUC
NSC-87877	LS1034	GDSC	0.00619167	Sensitivity score	sAUC
ZM-447439	LS1034	GDSC	0.0500783	Sensitivity score	sAUC
afatinib	LS1034	GDSC	3.92365e-05	Sensitivity score	sAUC
sorafenib	LS1034	GDSC	0.0035401	Sensitivity score	sAUC
FTI-277	LS1034	GDSC	0.0610808	Sensitivity score	sAUC
PF-562271	LS1034	GDSC	0.0213179	Sensitivity score	sAUC
temsirolimus	LS1034	GDSC	0.0915033	Sensitivity score	sAUC
Bicalutamide	LS1034	GDSC	0.109695	Sensitivity score	sAUC
olaparib	LS1034	GDSC	0.0244044	Sensitivity score	sAUC
SL 0101-1	LS1034	GDSC	1.32346e-05	Sensitivity score	sAUC
NU-7441	LS1034	GDSC	0.118081	Sensitivity score	sAUC
CGP-082996	LS1034	GDSC	0.0099173	Sensitivity score	sAUC
KIN001-135	LS1034	GDSC	0.0802389	Sensitivity score	sAUC
pazopanib	LS1034	GDSC	0.229303	Sensitivity score	sAUC
GSK-1904529A	LS1034	GDSC	0.236897	Sensitivity score	sAUC
PHA-665752	LS1034	GDSC	0.111237	Sensitivity score	sAUC
nilotinib	LS1034	GDSC	0.0381735	Sensitivity score	sAUC
imatinib	LS1034	GDSC	0.216416	Sensitivity score	sAUC
tretinoin	LS1034	GDSC	0.128604	Sensitivity score	sAUC
RO-3306	LS1034	GDSC	0.0968998	Sensitivity score	sAUC
ponatinib	LS1034	GDSC	0.0858878	Sensitivity score	sAUC
Cisplatin	LS1034	GDSC	0.0732831	Sensitivity score	sAUC
CHIR-99021	LS1034	GDSC	0.141317	Sensitivity score	sAUC
seliciclib	LS1034	GDSC	0.100902	Sensitivity score	sAUC
VX-702	LS1034	GDSC	0.0771532	Sensitivity score	sAUC
Midostaurin	LS1034	GDSC	0.0828788	Sensitivity score	sAUC
CMK	LS1034	GDSC	0.0206842	Sensitivity score	sAUC
JNK Inhibitor VIII	LS1034	GDSC	0.0963384	Sensitivity score	sAUC
veliparib	LS1034	GDSC	0.0744831	Sensitivity score	sAUC
AKT inhibitor VIII	LS1034	GDSC	0.0716305	Sensitivity score	sAUC
GW 441756	LS1034	GDSC	0.148652	Sensitivity score	sAUC
CCT018159	LS1034	GDSC	0.00760209	Sensitivity score	sAUC
saracatinib	LS1034	GDSC	0.123237	Sensitivity score	sAUC
motesanib	LS1034	GDSC	0.278684	Sensitivity score	sAUC
bosutinib	LS1034	GDSC	0.0476433	Sensitivity score	sAUC
SB 216763	LS1034	GDSC	0.0846317	Sensitivity score	sAUC
erlotinib	LS1034	GDSC	0.0807871	Sensitivity score	sAUC
SB590885	LS1034	GDSC	0.0236805	Sensitivity score	sAUC
BIRB-796	LS1034	GDSC	0.157313	Sensitivity score	sAUC
PAC-1	LS1034	GDSC	0.0231495	Sensitivity score	sAUC
navitoclax	LS1034	GDSC	0.0185875	Sensitivity score	sAUC
AZD6482	LS1034	GDSC	0.0505974	Sensitivity score	sAUC
nutlin-3	LS1034	GDSC	0.0359114	Sensitivity score	sAUC
BMS-708163	LS1034	GDSC	0.0986894	Sensitivity score	sAUC
sirolimus	LS1034	GDSC	0.000165886	Sensitivity score	sAUC
Bryostatin 1	LS1034	GDSC	0.0614408	Sensitivity score	sAUC
VX-680	LS1034	GDSC	0.107947	Sensitivity score	sAUC
PD-173074	LS1034	GDSC	0.0407972	Sensitivity score	sAUC
crizotinib	LS1034	GDSC	0.121965	Sensitivity score	sAUC
Lenalidomide	LS1034	GDSC	0.167012	Sensitivity score	sAUC
AICAR	LS1034	GDSC	0.0324468	Sensitivity score	sAUC
AS601245	LS1034	GDSC	0.036692	Sensitivity score	sAUC
QS-11	LS1034	GDSC	0.151899	Sensitivity score	sAUC
palbociclib	LS1034	GDSC	0.0158474	Sensitivity score	sAUC
entinostat	LS1034	GDSC	0.0934757	Sensitivity score	sAUC
PLX-4720	LS1034	GDSC	0.0272338	Sensitivity score	sAUC
methotrexate	LS1034	GDSC	0.0408761	Sensitivity score	sAUC
AZD8055	LS1034	GDSC	0.0679283	Sensitivity score	sAUC
Z-LLNle-CHO	LS1034	GDSC	0.057625	Sensitivity score	sAUC
IPA-3	LS1034	GDSC	0.0142529	Sensitivity score	sAUC
MG-132	LS1034	GDSC	0.0354481	Sensitivity score	sAUC
NVP-TAE684	LS1034	GDSC	0.252737	Sensitivity score	sAUC
BMS-509744	LS1034	GDSC	0.158917	Sensitivity score	sAUC
GDC-0941	LS1034	GDSC	0.0343775	Sensitivity score	sAUC
MK-2206	LS1034	GDSC	0.0536193	Sensitivity score	sAUC
GSK-650394	LS1034	GDSC	0.167564	Sensitivity score	sAUC
DMOG	LS1034	GDSC	0.101558	Sensitivity score	sAUC
FH535	LS1034	GDSC	0.30455	Sensitivity score	sAUC
NVP-BEZ235	LS1034	GDSC	0.0519564	Sensitivity score	sAUC
BAY 61-3606	LS1034	GDSC	0.122563	Sensitivity score	sAUC
vorinostat	LS1034	GDSC	0.078154	Sensitivity score	sAUC
A-770041	LS1034	GDSC	0.140044	Sensitivity score	sAUC
docetaxel	LS1034	GDSC	0.0596302	Sensitivity score	sAUC
CGP-60474	LS1034	GDSC	0.137864	Sensitivity score	sAUC
WH-4-023	LS1034	GDSC	0.118877	Sensitivity score	sAUC
S-Trityl-L-cysteine	LS1034	GDSC	0.163886	Sensitivity score	sAUC
linsitinib	LS1034	GDSC	0.328832	Sensitivity score	sAUC
JNK-9L	LS1034	GDSC	0.207365	Sensitivity score	sAUC
Embelin	LS1034	GDSC	0.0633156	Sensitivity score	sAUC
mitomycin	LS1034	GDSC	0.427519	Sensitivity score	sAUC
PD-0325901	LS1034	GDSC	0.181115	Sensitivity score	sAUC
AZD7762	LS1034	GDSC	0.0473903	Sensitivity score	sAUC
CI-1040	LS1034	GDSC	0.138296	Sensitivity score	sAUC
SN-38	LS1034	GDSC	0.088345	Sensitivity score	sAUC
JW-7-52-1	LS1034	GDSC	0.386848	Sensitivity score	sAUC
A-443654	LS1034	GDSC	0.208269	Sensitivity score	sAUC
Pyrimethamine	LS1034	GDSC	0.155089	Sensitivity score	sAUC
selumetinib	LS1034	GDSC	0.115491	Sensitivity score	sAUC
CEP-701	LS1034	GDSC	0.0918991	Sensitivity score	sAUC
Elesclomol	LS1034	GDSC	5.80669e-05	Sensitivity score	sAUC
dasatinib	LS1034	GDSC	0.0402122	Sensitivity score	sAUC
cytarabine hydrochloride	LS1034	GDSC	6.41907e-05	Sensitivity score	sAUC
BMS-536924	LS1034	GDSC	0.424759	Sensitivity score	sAUC
AUY922	LS1034	GDSC	0.269318	Sensitivity score	sAUC
obatoclax	LS1034	GDSC	0.459204	Sensitivity score	sAUC
RDEA119	LS1034	GDSC	0.169501	Sensitivity score	sAUC
Shikonin	LS1034	GDSC	0.351324	Sensitivity score	sAUC
AZ628	LS1034	GDSC	0.124302	Sensitivity score	sAUC
TW-37	LS1034	GDSC	0.284366	Sensitivity score	sAUC
dacinostat	LS1034	GDSC	0.58936	Sensitivity score	sAUC
BMS-754807	LS1034	GDSC	0.475591	Sensitivity score	sAUC
tanespimycin	LS1034	GDSC	0.053077	Sensitivity score	sAUC
Vinblastine	LS1034	GDSC	0.0997361	Sensitivity score	sAUC
OSU-03012	LS1034	GDSC	0.413314	Sensitivity score	sAUC
paclitaxel	LS1034	GDSC	0.0876539	Sensitivity score	sAUC
doxorubicin	LS1034	GDSC	0.224298	Sensitivity score	sAUC
tipifarnib-P1	LS1034	GDSC	0.32349	Sensitivity score	sAUC
etoposide	LS1034	GDSC	0.233565	Sensitivity score	sAUC
Vinorelbine	LS1034	GDSC	0.173254	Sensitivity score	sAUC
Epothilone B	LS1034	GDSC	0.543723	Sensitivity score	sAUC
Bleomycin	LS1034	GDSC	0.0929936	Sensitivity score	sAUC
BI-2536	LS1034	GDSC	0.0877741	Sensitivity score	sAUC
Thapsigargin	LS1034	GDSC	0.508266	Sensitivity score	sAUC
GW-843682X	LS1034	GDSC	0.35267	Sensitivity score	sAUC
bortezomib	LS1034	GDSC	0.149355	Sensitivity score	sAUC
gemcitabine	LS1034	GDSC	0.0708328	Sensitivity score	sAUC
Cyclopamine	LS123	GDSC	0.0257769	Sensitivity score	sAUC
parthenolide	LS123	GDSC	2.94479e-05	Sensitivity score	sAUC
EHT 1864	LS123	GDSC	0.0398511	Sensitivity score	sAUC
GSK269962A	LS123	GDSC	0.0251721	Sensitivity score	sAUC
TGX-221	LS123	GDSC	0.0131353	Sensitivity score	sAUC
serdemetan	LS123	GDSC	0.04704	Sensitivity score	sAUC
gefitinib	LS123	GDSC	2.56518e-06	Sensitivity score	sAUC
WZ-1-84	LS123	GDSC	0.0288447	Sensitivity score	sAUC
GNF-2	LS123	GDSC	0.0669853	Sensitivity score	sAUC
XMD8-85	LS123	GDSC	0.0999677	Sensitivity score	sAUC
lapatinib	LS123	GDSC	0.0643197	Sensitivity score	sAUC
sunitinib	LS123	GDSC	0.0935036	Sensitivity score	sAUC
axitinib	LS123	GDSC	8.27013e-05	Sensitivity score	sAUC
681640	LS123	GDSC	0.0196974	Sensitivity score	sAUC
Salubrinal	LS123	GDSC	0.0334096	Sensitivity score	sAUC
LFM-A13	LS123	GDSC	0.239722	Sensitivity score	sAUC
vismodegib	LS123	GDSC	0.0319656	Sensitivity score	sAUC
CCT007093	LS123	GDSC	0.0352234	Sensitivity score	sAUC
KU-55933	LS123	GDSC	0.0567521	Sensitivity score	sAUC
PF-4708671	LS123	GDSC	0.0323188	Sensitivity score	sAUC
BX-795	LS123	GDSC	0.114504	Sensitivity score	sAUC
rucaparib	LS123	GDSC	0.0214802	Sensitivity score	sAUC
bexarotene	LS123	GDSC	0.13837	Sensitivity score	sAUC
NSC-87877	LS123	GDSC	0.0842148	Sensitivity score	sAUC
ZM-447439	LS123	GDSC	0.106239	Sensitivity score	sAUC
sorafenib	LS123	GDSC	6.94123e-06	Sensitivity score	sAUC
FTI-277	LS123	GDSC	0.01454	Sensitivity score	sAUC
PF-562271	LS123	GDSC	0.109733	Sensitivity score	sAUC
temsirolimus	LS123	GDSC	0.105362	Sensitivity score	sAUC
Bicalutamide	LS123	GDSC	0.0848517	Sensitivity score	sAUC
olaparib	LS123	GDSC	0.079137	Sensitivity score	sAUC
SL 0101-1	LS123	GDSC	0.0328998	Sensitivity score	sAUC
NU-7441	LS123	GDSC	0.0147601	Sensitivity score	sAUC
CGP-082996	LS123	GDSC	0.124931	Sensitivity score	sAUC
KIN001-135	LS123	GDSC	0.00503649	Sensitivity score	sAUC
pazopanib	LS123	GDSC	2.77448e-06	Sensitivity score	sAUC
GSK-1904529A	LS123	GDSC	0.0776533	Sensitivity score	sAUC
PHA-665752	LS123	GDSC	4.16263e-06	Sensitivity score	sAUC
nilotinib	LS123	GDSC	0.188549	Sensitivity score	sAUC
imatinib	LS123	GDSC	0.089297	Sensitivity score	sAUC
tretinoin	LS123	GDSC	0.0259254	Sensitivity score	sAUC
RO-3306	LS123	GDSC	0.0655239	Sensitivity score	sAUC
ponatinib	LS123	GDSC	0.0371142	Sensitivity score	sAUC
Cisplatin	LS123	GDSC	0.0858793	Sensitivity score	sAUC
CHIR-99021	LS123	GDSC	0.0577601	Sensitivity score	sAUC
seliciclib	LS123	GDSC	0.0110635	Sensitivity score	sAUC
VX-702	LS123	GDSC	0.00323012	Sensitivity score	sAUC
Midostaurin	LS123	GDSC	0.108707	Sensitivity score	sAUC
CMK	LS123	GDSC	0.0664569	Sensitivity score	sAUC
JNK Inhibitor VIII	LS123	GDSC	0.0360626	Sensitivity score	sAUC
veliparib	LS123	GDSC	0.0287414	Sensitivity score	sAUC
AKT inhibitor VIII	LS123	GDSC	0.107336	Sensitivity score	sAUC
GW 441756	LS123	GDSC	0.102861	Sensitivity score	sAUC
CCT018159	LS123	GDSC	0.0366603	Sensitivity score	sAUC
saracatinib	LS123	GDSC	0.0776161	Sensitivity score	sAUC
motesanib	LS123	GDSC	0.000134138	Sensitivity score	sAUC
bosutinib	LS123	GDSC	0.0236738	Sensitivity score	sAUC
SB 216763	LS123	GDSC	0.0228862	Sensitivity score	sAUC
erlotinib	LS123	GDSC	0.0253163	Sensitivity score	sAUC
SB590885	LS123	GDSC	0.0461623	Sensitivity score	sAUC
BIRB-796	LS123	GDSC	0.0679004	Sensitivity score	sAUC
PAC-1	LS123	GDSC	0.0312257	Sensitivity score	sAUC
navitoclax	LS123	GDSC	0.00537165	Sensitivity score	sAUC
AZD6482	LS123	GDSC	0.0345196	Sensitivity score	sAUC
nutlin-3	LS123	GDSC	0.100506	Sensitivity score	sAUC
BMS-708163	LS123	GDSC	0.017405	Sensitivity score	sAUC
sirolimus	LS123	GDSC	0.000136421	Sensitivity score	sAUC
Bryostatin 1	LS123	GDSC	0.15664	Sensitivity score	sAUC
VX-680	LS123	GDSC	0.0853286	Sensitivity score	sAUC
PD-173074	LS123	GDSC	0.067925	Sensitivity score	sAUC
crizotinib	LS123	GDSC	0.051449	Sensitivity score	sAUC
Lenalidomide	LS123	GDSC	0.158322	Sensitivity score	sAUC
AICAR	LS123	GDSC	0.0778341	Sensitivity score	sAUC
AS601245	LS123	GDSC	0.0972837	Sensitivity score	sAUC
QS-11	LS123	GDSC	0.185375	Sensitivity score	sAUC
palbociclib	LS123	GDSC	0.25977	Sensitivity score	sAUC
entinostat	LS123	GDSC	0.00946431	Sensitivity score	sAUC
PLX-4720	LS123	GDSC	0.0449719	Sensitivity score	sAUC
methotrexate	LS123	GDSC	0.0271382	Sensitivity score	sAUC
AZD8055	LS123	GDSC	0.205117	Sensitivity score	sAUC
Z-LLNle-CHO	LS123	GDSC	0.17772	Sensitivity score	sAUC
IPA-3	LS123	GDSC	0.219241	Sensitivity score	sAUC
MG-132	LS123	GDSC	0.0281697	Sensitivity score	sAUC
NVP-TAE684	LS123	GDSC	0.111673	Sensitivity score	sAUC
BMS-509744	LS123	GDSC	0.0436098	Sensitivity score	sAUC
GDC-0941	LS123	GDSC	0.207838	Sensitivity score	sAUC
MK-2206	LS123	GDSC	0.156009	Sensitivity score	sAUC
GSK-650394	LS123	GDSC	0.118786	Sensitivity score	sAUC
DMOG	LS123	GDSC	0.105028	Sensitivity score	sAUC
FH535	LS123	GDSC	0.288473	Sensitivity score	sAUC
NVP-BEZ235	LS123	GDSC	0.300882	Sensitivity score	sAUC
BAY 61-3606	LS123	GDSC	0.0965279	Sensitivity score	sAUC
vorinostat	LS123	GDSC	0.231987	Sensitivity score	sAUC
A-770041	LS123	GDSC	0.173114	Sensitivity score	sAUC
docetaxel	LS123	GDSC	0.206452	Sensitivity score	sAUC
CGP-60474	LS123	GDSC	0.237694	Sensitivity score	sAUC
WH-4-023	LS123	GDSC	0.248724	Sensitivity score	sAUC
S-Trityl-L-cysteine	LS123	GDSC	0.0233554	Sensitivity score	sAUC
linsitinib	LS123	GDSC	0.14471	Sensitivity score	sAUC
JNK-9L	LS123	GDSC	0.255847	Sensitivity score	sAUC
Embelin	LS123	GDSC	0.195072	Sensitivity score	sAUC
mitomycin	LS123	GDSC	0.3566	Sensitivity score	sAUC
PD-0325901	LS123	GDSC	0.143478	Sensitivity score	sAUC
AZD7762	LS123	GDSC	0.154605	Sensitivity score	sAUC
CI-1040	LS123	GDSC	0.146738	Sensitivity score	sAUC
SN-38	LS123	GDSC	0.0998087	Sensitivity score	sAUC
JW-7-52-1	LS123	GDSC	0.488455	Sensitivity score	sAUC
A-443654	LS123	GDSC	0.216146	Sensitivity score	sAUC
Pyrimethamine	LS123	GDSC	0.0332899	Sensitivity score	sAUC
selumetinib	LS123	GDSC	0.132553	Sensitivity score	sAUC
CEP-701	LS123	GDSC	0.0831603	Sensitivity score	sAUC
Elesclomol	LS123	GDSC	0.363456	Sensitivity score	sAUC
dasatinib	LS123	GDSC	0.389414	Sensitivity score	sAUC
cytarabine hydrochloride	LS123	GDSC	0.141763	Sensitivity score	sAUC
BMS-536924	LS123	GDSC	0.0875288	Sensitivity score	sAUC
AUY922	LS123	GDSC	0.459364	Sensitivity score	sAUC
obatoclax	LS123	GDSC	0.652838	Sensitivity score	sAUC
RDEA119	LS123	GDSC	0.197692	Sensitivity score	sAUC
Shikonin	LS123	GDSC	0.606617	Sensitivity score	sAUC
AZ628	LS123	GDSC	0.0970871	Sensitivity score	sAUC
TW-37	LS123	GDSC	0.164195	Sensitivity score	sAUC
dacinostat	LS123	GDSC	0.574272	Sensitivity score	sAUC
BMS-754807	LS123	GDSC	0.191454	Sensitivity score	sAUC
tanespimycin	LS123	GDSC	0.150921	Sensitivity score	sAUC
Vinblastine	LS123	GDSC	0.205754	Sensitivity score	sAUC
OSU-03012	LS123	GDSC	0.388848	Sensitivity score	sAUC
paclitaxel	LS123	GDSC	0.325739	Sensitivity score	sAUC
doxorubicin	LS123	GDSC	0.454762	Sensitivity score	sAUC
tipifarnib-P1	LS123	GDSC	0.389687	Sensitivity score	sAUC
etoposide	LS123	GDSC	0.256505	Sensitivity score	sAUC
Vinorelbine	LS123	GDSC	0.0390816	Sensitivity score	sAUC
Epothilone B	LS123	GDSC	0.561768	Sensitivity score	sAUC
Bleomycin	LS123	GDSC	0.213862	Sensitivity score	sAUC
BI-2536	LS123	GDSC	0.19348	Sensitivity score	sAUC
Thapsigargin	LS123	GDSC	0.343687	Sensitivity score	sAUC
GW-843682X	LS123	GDSC	0.246212	Sensitivity score	sAUC
bortezomib	LS123	GDSC	0.417872	Sensitivity score	sAUC
gemcitabine	LS123	GDSC	0.269005	Sensitivity score	sAUC
Cyclopamine	LS411	GDSC	0.0265816	Sensitivity score	sAUC
parthenolide	LS411	GDSC	0.0742693	Sensitivity score	sAUC
EHT 1864	LS411	GDSC	0.053475	Sensitivity score	sAUC
TGX-221	LS411	GDSC	0.229217	Sensitivity score	sAUC
serdemetan	LS411	GDSC	0.028051	Sensitivity score	sAUC
gefitinib	LS411	GDSC	0.0390936	Sensitivity score	sAUC
WZ-1-84	LS411	GDSC	0.11825	Sensitivity score	sAUC
GNF-2	LS411	GDSC	0.194221	Sensitivity score	sAUC
XMD8-85	LS411	GDSC	0.0896707	Sensitivity score	sAUC
lapatinib	LS411	GDSC	0.034301	Sensitivity score	sAUC
sunitinib	LS411	GDSC	0.0149376	Sensitivity score	sAUC
axitinib	LS411	GDSC	0.012368	Sensitivity score	sAUC
681640	LS411	GDSC	0.0521277	Sensitivity score	sAUC
Salubrinal	LS411	GDSC	0.0560215	Sensitivity score	sAUC
LFM-A13	LS411	GDSC	2.99457e-05	Sensitivity score	sAUC
vismodegib	LS411	GDSC	1.15545e-05	Sensitivity score	sAUC
CCT007093	LS411	GDSC	0.0856297	Sensitivity score	sAUC
KU-55933	LS411	GDSC	0.0230087	Sensitivity score	sAUC
PF-4708671	LS411	GDSC	0.0720309	Sensitivity score	sAUC
BX-795	LS411	GDSC	0.0103303	Sensitivity score	sAUC
rucaparib	LS411	GDSC	0.109825	Sensitivity score	sAUC
bexarotene	LS411	GDSC	0.065546	Sensitivity score	sAUC
NSC-87877	LS411	GDSC	0.0063397	Sensitivity score	sAUC
ZM-447439	LS411	GDSC	0.0356552	Sensitivity score	sAUC
afatinib	LS411	GDSC	0.0152404	Sensitivity score	sAUC
sorafenib	LS411	GDSC	0.0715409	Sensitivity score	sAUC
FTI-277	LS411	GDSC	0.174056	Sensitivity score	sAUC
PF-562271	LS411	GDSC	0.096576	Sensitivity score	sAUC
temsirolimus	LS411	GDSC	0.0531613	Sensitivity score	sAUC
Bicalutamide	LS411	GDSC	0.00520633	Sensitivity score	sAUC
olaparib	LS411	GDSC	0.0149929	Sensitivity score	sAUC
SL 0101-1	LS411	GDSC	0.0331217	Sensitivity score	sAUC
NU-7441	LS411	GDSC	0.0255709	Sensitivity score	sAUC
CGP-082996	LS411	GDSC	0.128878	Sensitivity score	sAUC
KIN001-135	LS411	GDSC	0.0768859	Sensitivity score	sAUC
pazopanib	LS411	GDSC	0.112755	Sensitivity score	sAUC
GSK-1904529A	LS411	GDSC	0.0184359	Sensitivity score	sAUC
PHA-665752	LS411	GDSC	0.0528291	Sensitivity score	sAUC
nilotinib	LS411	GDSC	0.0669431	Sensitivity score	sAUC
imatinib	LS411	GDSC	0.0490261	Sensitivity score	sAUC
tretinoin	LS411	GDSC	0.0628592	Sensitivity score	sAUC
RO-3306	LS411	GDSC	0.106955	Sensitivity score	sAUC
ponatinib	LS411	GDSC	0.0813588	Sensitivity score	sAUC
Cisplatin	LS411	GDSC	0.052933	Sensitivity score	sAUC
CHIR-99021	LS411	GDSC	0.0810749	Sensitivity score	sAUC
seliciclib	LS411	GDSC	0.0104464	Sensitivity score	sAUC
VX-702	LS411	GDSC	0.0433919	Sensitivity score	sAUC
Midostaurin	LS411	GDSC	0.0256768	Sensitivity score	sAUC
CMK	LS411	GDSC	0.0948387	Sensitivity score	sAUC
JNK Inhibitor VIII	LS411	GDSC	0.0426831	Sensitivity score	sAUC
veliparib	LS411	GDSC	0.046533	Sensitivity score	sAUC
AKT inhibitor VIII	LS411	GDSC	0.196372	Sensitivity score	sAUC
GW 441756	LS411	GDSC	0.0291158	Sensitivity score	sAUC
CCT018159	LS411	GDSC	0.0608075	Sensitivity score	sAUC
saracatinib	LS411	GDSC	0.0936059	Sensitivity score	sAUC
motesanib	LS411	GDSC	6.86351e-05	Sensitivity score	sAUC
bosutinib	LS411	GDSC	0.000331772	Sensitivity score	sAUC
erlotinib	LS411	GDSC	0.183868	Sensitivity score	sAUC
SB590885	LS411	GDSC	0.066449	Sensitivity score	sAUC
BIRB-796	LS411	GDSC	0.0652397	Sensitivity score	sAUC
PAC-1	LS411	GDSC	0.17423	Sensitivity score	sAUC
navitoclax	LS411	GDSC	0.0337184	Sensitivity score	sAUC
AZD6482	LS411	GDSC	0.094008	Sensitivity score	sAUC
nutlin-3	LS411	GDSC	0.15441	Sensitivity score	sAUC
BMS-708163	LS411	GDSC	0.159195	Sensitivity score	sAUC
sirolimus	LS411	GDSC	0.000152333	Sensitivity score	sAUC
Bryostatin 1	LS411	GDSC	0.0833881	Sensitivity score	sAUC
VX-680	LS411	GDSC	0.203762	Sensitivity score	sAUC
PD-173074	LS411	GDSC	0.0279238	Sensitivity score	sAUC
crizotinib	LS411	GDSC	0.110569	Sensitivity score	sAUC
Lenalidomide	LS411	GDSC	0.180893	Sensitivity score	sAUC
AICAR	LS411	GDSC	0.039035	Sensitivity score	sAUC
AS601245	LS411	GDSC	0.0914783	Sensitivity score	sAUC
QS-11	LS411	GDSC	0.140093	Sensitivity score	sAUC
palbociclib	LS411	GDSC	0.00986427	Sensitivity score	sAUC
entinostat	LS411	GDSC	0.243535	Sensitivity score	sAUC
PLX-4720	LS411	GDSC	0.17785	Sensitivity score	sAUC
methotrexate	LS411	GDSC	0.202694	Sensitivity score	sAUC
AZD8055	LS411	GDSC	0.24948	Sensitivity score	sAUC
Z-LLNle-CHO	LS411	GDSC	0.182825	Sensitivity score	sAUC
IPA-3	LS411	GDSC	0.069432	Sensitivity score	sAUC
MG-132	LS411	GDSC	0.0741101	Sensitivity score	sAUC
NVP-TAE684	LS411	GDSC	0.23664	Sensitivity score	sAUC
BMS-509744	LS411	GDSC	0.192101	Sensitivity score	sAUC
GDC-0941	LS411	GDSC	0.000192578	Sensitivity score	sAUC
MK-2206	LS411	GDSC	0.0628274	Sensitivity score	sAUC
GSK-650394	LS411	GDSC	0.167546	Sensitivity score	sAUC
DMOG	LS411	GDSC	0.29293	Sensitivity score	sAUC
FH535	LS411	GDSC	0.363744	Sensitivity score	sAUC
NVP-BEZ235	LS411	GDSC	0.180036	Sensitivity score	sAUC
BAY 61-3606	LS411	GDSC	0.223883	Sensitivity score	sAUC
vorinostat	LS411	GDSC	0.222794	Sensitivity score	sAUC
A-770041	LS411	GDSC	0.0608477	Sensitivity score	sAUC
docetaxel	LS411	GDSC	0.256863	Sensitivity score	sAUC
CGP-60474	LS411	GDSC	0.329811	Sensitivity score	sAUC
WH-4-023	LS411	GDSC	0.1362	Sensitivity score	sAUC
S-Trityl-L-cysteine	LS411	GDSC	0.252136	Sensitivity score	sAUC
linsitinib	LS411	GDSC	0.150667	Sensitivity score	sAUC
JNK-9L	LS411	GDSC	0.507941	Sensitivity score	sAUC
Embelin	LS411	GDSC	0.277259	Sensitivity score	sAUC
mitomycin	LS411	GDSC	0.569702	Sensitivity score	sAUC
PD-0325901	LS411	GDSC	0.253773	Sensitivity score	sAUC
AZD7762	LS411	GDSC	0.329445	Sensitivity score	sAUC
CI-1040	LS411	GDSC	0.338526	Sensitivity score	sAUC
SN-38	LS411	GDSC	0.189987	Sensitivity score	sAUC
JW-7-52-1	LS411	GDSC	0.581975	Sensitivity score	sAUC
A-443654	LS411	GDSC	0.473569	Sensitivity score	sAUC
Pyrimethamine	LS411	GDSC	0.539284	Sensitivity score	sAUC
selumetinib	LS411	GDSC	0.120414	Sensitivity score	sAUC
CEP-701	LS411	GDSC	0.318426	Sensitivity score	sAUC
Elesclomol	LS411	GDSC	0.1479	Sensitivity score	sAUC
dasatinib	LS411	GDSC	0.157639	Sensitivity score	sAUC
cytarabine hydrochloride	LS411	GDSC	0.344425	Sensitivity score	sAUC
BMS-536924	LS411	GDSC	0.460017	Sensitivity score	sAUC
AUY922	LS411	GDSC	0.43299	Sensitivity score	sAUC
obatoclax	LS411	GDSC	0.580753	Sensitivity score	sAUC
RDEA119	LS411	GDSC	0.169295	Sensitivity score	sAUC
Shikonin	LS411	GDSC	0.547227	Sensitivity score	sAUC
AZ628	LS411	GDSC	0.516284	Sensitivity score	sAUC
TW-37	LS411	GDSC	0.297747	Sensitivity score	sAUC
dacinostat	LS411	GDSC	0.65025	Sensitivity score	sAUC
BMS-754807	LS411	GDSC	0.417123	Sensitivity score	sAUC
tanespimycin	LS411	GDSC	0.246732	Sensitivity score	sAUC
Vinblastine	LS411	GDSC	0.302999	Sensitivity score	sAUC
OSU-03012	LS411	GDSC	0.229116	Sensitivity score	sAUC
paclitaxel	LS411	GDSC	0.503552	Sensitivity score	sAUC
doxorubicin	LS411	GDSC	0.40799	Sensitivity score	sAUC
tipifarnib-P1	LS411	GDSC	0.385051	Sensitivity score	sAUC
etoposide	LS411	GDSC	0.522907	Sensitivity score	sAUC
Vinorelbine	LS411	GDSC	0.464834	Sensitivity score	sAUC
Epothilone B	LS411	GDSC	0.234376	Sensitivity score	sAUC
Bleomycin	LS411	GDSC	0.681991	Sensitivity score	sAUC
BI-2536	LS411	GDSC	0.456454	Sensitivity score	sAUC
Thapsigargin	LS411	GDSC	0.580138	Sensitivity score	sAUC
GW-843682X	LS411	GDSC	0.552797	Sensitivity score	sAUC
bortezomib	LS411	GDSC	0.472254	Sensitivity score	sAUC
gemcitabine	LS411	GDSC	0.59721	Sensitivity score	sAUC
Cyclopamine	LS513	GDSC	0.0128895	Sensitivity score	sAUC
parthenolide	LS513	GDSC	0.0811448	Sensitivity score	sAUC
EHT 1864	LS513	GDSC	0.0221463	Sensitivity score	sAUC
GSK269962A	LS513	GDSC	0.0572151	Sensitivity score	sAUC
TGX-221	LS513	GDSC	0.0330281	Sensitivity score	sAUC
serdemetan	LS513	GDSC	0.0327826	Sensitivity score	sAUC
gefitinib	LS513	GDSC	0.0304447	Sensitivity score	sAUC
WZ-1-84	LS513	GDSC	0.0809814	Sensitivity score	sAUC
GNF-2	LS513	GDSC	0.0588372	Sensitivity score	sAUC
XMD8-85	LS513	GDSC	0.0597573	Sensitivity score	sAUC
lapatinib	LS513	GDSC	0.107881	Sensitivity score	sAUC
sunitinib	LS513	GDSC	0.0471584	Sensitivity score	sAUC
axitinib	LS513	GDSC	0.0164504	Sensitivity score	sAUC
681640	LS513	GDSC	0.0483192	Sensitivity score	sAUC
Salubrinal	LS513	GDSC	0.0267925	Sensitivity score	sAUC
LFM-A13	LS513	GDSC	0.0139958	Sensitivity score	sAUC
vismodegib	LS513	GDSC	0.0370395	Sensitivity score	sAUC
CCT007093	LS513	GDSC	0.0116965	Sensitivity score	sAUC
KU-55933	LS513	GDSC	7.4618e-06	Sensitivity score	sAUC
PF-4708671	LS513	GDSC	0.00703988	Sensitivity score	sAUC
BX-795	LS513	GDSC	0.0672459	Sensitivity score	sAUC
rucaparib	LS513	GDSC	0.0379612	Sensitivity score	sAUC
bexarotene	LS513	GDSC	4.69429e-05	Sensitivity score	sAUC
NSC-87877	LS513	GDSC	0.0280602	Sensitivity score	sAUC
ZM-447439	LS513	GDSC	0.0540794	Sensitivity score	sAUC
afatinib	LS513	GDSC	0.121346	Sensitivity score	sAUC
sorafenib	LS513	GDSC	1.04764e-05	Sensitivity score	sAUC
FTI-277	LS513	GDSC	0.0219757	Sensitivity score	sAUC
PF-562271	LS513	GDSC	0.0382486	Sensitivity score	sAUC
temsirolimus	LS513	GDSC	0.0431062	Sensitivity score	sAUC
Bicalutamide	LS513	GDSC	0.01213	Sensitivity score	sAUC
olaparib	LS513	GDSC	0.0197538	Sensitivity score	sAUC
SL 0101-1	LS513	GDSC	0.00208274	Sensitivity score	sAUC
NU-7441	LS513	GDSC	0.00262544	Sensitivity score	sAUC
CGP-082996	LS513	GDSC	0.0281859	Sensitivity score	sAUC
KIN001-135	LS513	GDSC	0.0841275	Sensitivity score	sAUC
pazopanib	LS513	GDSC	0.0105772	Sensitivity score	sAUC
GSK-1904529A	LS513	GDSC	0.0216613	Sensitivity score	sAUC
PHA-665752	LS513	GDSC	0.052062	Sensitivity score	sAUC
nilotinib	LS513	GDSC	5.8006e-05	Sensitivity score	sAUC
imatinib	LS513	GDSC	0.0560308	Sensitivity score	sAUC
tretinoin	LS513	GDSC	4.04671e-05	Sensitivity score	sAUC
RO-3306	LS513	GDSC	0.0676688	Sensitivity score	sAUC
ponatinib	LS513	GDSC	0.0441764	Sensitivity score	sAUC
Cisplatin	LS513	GDSC	0.0686913	Sensitivity score	sAUC
CHIR-99021	LS513	GDSC	0.0679563	Sensitivity score	sAUC
seliciclib	LS513	GDSC	0.0415616	Sensitivity score	sAUC
VX-702	LS513	GDSC	0.024236	Sensitivity score	sAUC
Midostaurin	LS513	GDSC	2.3165e-07	Sensitivity score	sAUC
CMK	LS513	GDSC	0.01637	Sensitivity score	sAUC
JNK Inhibitor VIII	LS513	GDSC	0.0511138	Sensitivity score	sAUC
veliparib	LS513	GDSC	0.0335163	Sensitivity score	sAUC
AKT inhibitor VIII	LS513	GDSC	0.0170637	Sensitivity score	sAUC
GW 441756	LS513	GDSC	0.171974	Sensitivity score	sAUC
CCT018159	LS513	GDSC	0.0570856	Sensitivity score	sAUC
saracatinib	LS513	GDSC	0.156963	Sensitivity score	sAUC
motesanib	LS513	GDSC	0.0343834	Sensitivity score	sAUC
bosutinib	LS513	GDSC	2.05787e-05	Sensitivity score	sAUC
SB 216763	LS513	GDSC	0.148175	Sensitivity score	sAUC
erlotinib	LS513	GDSC	0.08958	Sensitivity score	sAUC
SB590885	LS513	GDSC	0.0184071	Sensitivity score	sAUC
BIRB-796	LS513	GDSC	0.22597	Sensitivity score	sAUC
PAC-1	LS513	GDSC	0.0166757	Sensitivity score	sAUC
navitoclax	LS513	GDSC	0.0236184	Sensitivity score	sAUC
AZD6482	LS513	GDSC	0.0181133	Sensitivity score	sAUC
nutlin-3	LS513	GDSC	0.135519	Sensitivity score	sAUC
BMS-708163	LS513	GDSC	2.09086e-05	Sensitivity score	sAUC
sirolimus	LS513	GDSC	0.0210873	Sensitivity score	sAUC
Bryostatin 1	LS513	GDSC	0.0394961	Sensitivity score	sAUC
VX-680	LS513	GDSC	0.0773184	Sensitivity score	sAUC
PD-173074	LS513	GDSC	0.0648651	Sensitivity score	sAUC
crizotinib	LS513	GDSC	0.00965732	Sensitivity score	sAUC
AICAR	LS513	GDSC	0.0504008	Sensitivity score	sAUC
AS601245	LS513	GDSC	0.0604291	Sensitivity score	sAUC
QS-11	LS513	GDSC	0.00954436	Sensitivity score	sAUC
palbociclib	LS513	GDSC	0.0902336	Sensitivity score	sAUC
entinostat	LS513	GDSC	0.0537143	Sensitivity score	sAUC
PLX-4720	LS513	GDSC	0.0249395	Sensitivity score	sAUC
methotrexate	LS513	GDSC	0.0642042	Sensitivity score	sAUC
AZD8055	LS513	GDSC	0.0786752	Sensitivity score	sAUC
Z-LLNle-CHO	LS513	GDSC	0.139166	Sensitivity score	sAUC
IPA-3	LS513	GDSC	0.00250689	Sensitivity score	sAUC
MG-132	LS513	GDSC	0.0569145	Sensitivity score	sAUC
NVP-TAE684	LS513	GDSC	0.113588	Sensitivity score	sAUC
BMS-509744	LS513	GDSC	0.017041	Sensitivity score	sAUC
GDC-0941	LS513	GDSC	0.0646957	Sensitivity score	sAUC
MK-2206	LS513	GDSC	0.210011	Sensitivity score	sAUC
GSK-650394	LS513	GDSC	0.0297883	Sensitivity score	sAUC
[truncated: 13,260 more rows]

## Sheet: DTP annotation
NSC	Drug name	FDA status	Mode of action	Total probes	Total after quality control	In Santos Review	In kinobead Screen
740	Methotrexate	FDA approved	Df	134	75	TRUE	FALSE
752	6-Thioguanine	FDA approved	Ds	130	113	FALSE	FALSE
755	6-Mercaptopurine	FDA approved	Ds	127	97	FALSE	FALSE
757	Colchicine	-	Tu	14	7	TRUE	FALSE
762	Mechlorethamine	FDA approved	A7	54	48	TRUE	FALSE
1390	Allopurinol	FDA approved	AM	4	2	TRUE	FALSE
3039	Sodium Phenylacetate	-	-	1	1	TRUE	FALSE
3053	Actinomycin D	FDA approved	Db	132	92	FALSE	FALSE
3061	Pyrimethamine	-	-	2	2	TRUE	FALSE
3088	Chlorambucil	FDA approved	A7	130	102	TRUE	FALSE
6396	Thiotepa	FDA approved	A7	136	114	TRUE	FALSE
7529	Digitoxin	-	-	3	1	TRUE	FALSE
8806	Melphalan	FDA approved	A7	51	42	TRUE	FALSE
9706	Triethylenemelamine	FDA approved	A7	128	117	FALSE	FALSE
9921	Pentamidine	-	-	1	1	TRUE	FALSE
12198	Dromostanolone Propionate	FDA approved	Ho	2	2	TRUE	FALSE
13397	Triamcinolone	-	-	1	1	TRUE	FALSE
14229	Acrichine	FDA approved	Db	2	2	FALSE	FALSE
15200	Gallium Nitrate	-	-	10	5	TRUE	FALSE
19893	Fluorouracil	FDA approved	Ds,Rs	1886	253	TRUE	FALSE
19987	Methylprednisolone	-	-	1	1	TRUE	FALSE
23162	Nandrolone phenpropionate	FDA approved	Ho	2	2	TRUE	FALSE
23759	Testolactone	FDA approved	Ho	50	3	TRUE	FALSE
24559	Mithramycin	FDA approved	Rs	28	14	FALSE	FALSE
25154	Pipobroman	FDA approved	A7	50	29	TRUE	FALSE
26271	Cyclophosphamide	FDA approved	A7	50	3	TRUE	FALSE
26980	Mitomycin	FDA approved	A2	129	121	TRUE	FALSE
27640	Floxuridine	FDA approved	Ds	124	75	TRUE	FALSE
32065	Hydroxyurea	FDA approved	Dr	49	32	TRUE	FALSE
32982	Curcumin	Clinical trial	Apo	2	1	FALSE	FALSE
33001	Fluorometholone	-	-	4	2	TRUE	FALSE
34462	Uracil mustard	FDA approved	A7	50	46	TRUE	FALSE
34521	Dexamethasone Decadron	FDA approved	Ho	1	1	FALSE	FALSE
36405	Chelerythrine	Clinical trial	PKC,STK	2	2	FALSE	FALSE
38721	Dacarbazine	FDA approved	Ho	50	2	TRUE	FALSE
39661	Idoxuridine	-	-	2	1	TRUE	FALSE
45388	Dacarbazine	FDA approved	A7	55	19	TRUE	FALSE
47438	Fluorometholone Acetate	-	-	1	1	TRUE	FALSE
49842	Vinblastine	FDA approved	Tu	129	78	TRUE	FALSE
63878	Cytarabine	FDA approved	Ds	130	123	TRUE	FALSE
63984	Cordycepin	Clinical trial	Ds	1	1	FALSE	FALSE
67574	Vincristine	FDA approved	Tu	63	25	TRUE	FALSE
71423	Megestrol acetate	FDA approved	Ho	1	1	TRUE	FALSE
75520	Trifluridine	-	-	2	2	TRUE	FALSE
77213	Procarbazine	FDA approved	A7	47	3	TRUE	FALSE
77541	Indomethacin	-	-	1	1	TRUE	FALSE
79037	Lomustine	FDA approved	A6	51	6	TRUE	FALSE
82151	Daunorubicin	FDA approved	T2	126	96	TRUE	FALSE
83142	Daunorubicin	-	-	2	2	TRUE	FALSE
85791	Ethacrynic Acid	-	-	2	1	TRUE	FALSE
85998	Streptozocin	FDA approved	A7	50	3	FALSE	FALSE
88536	Calusterone	FDA approved	Ho	2	1	FALSE	FALSE
89201	Estramustine	FDA approved	A7,Tu	5	2	FALSE	FALSE
90636	Vinblastine	-	-	2	2	TRUE	FALSE
92339	Fluocinolone Acetonide	-	-	3	2	TRUE	FALSE
92859	Arsenic trioxide	FDA approved	Apo	5	2	TRUE	FALSE
93819	Valproic Acid	-	-	2	1	TRUE	FALSE
100071	Haloprogin	-	-	1	1	TRUE	FALSE
102816	Azacitidine	FDA approved	DNMT	18	7	TRUE	FALSE
105014	Cladribine	FDA approved	Ds	6	5	TRUE	FALSE
107680	Flumethasone Pivalate	-	-	1	1	TRUE	FALSE
108165	Thiothixene	-	-	2	1	TRUE	FALSE
109229	Asparaginase	-	Pi	97	80	TRUE	FALSE
109724	Ifosfamide	FDA approved	A7	49	3	TRUE	FALSE
109874	Benzimate	Clinical trial	Tu	2	2	FALSE	FALSE
118218	2-Fluoro Ara A	FDA approved	Ds	1	1	FALSE	FALSE
119875	Cisplatin	FDA approved	A7	139	97	TRUE	FALSE
122758	Isotretinoin	FDA approved	Ho	5	2	TRUE	FALSE
122819	Teniposide	FDA approved	T2	13	11	TRUE	FALSE
123127	Doxorubicin	FDA approved	T2	2187	253	TRUE	FALSE
125066	Bleomycin	FDA approved	Db	131	121	TRUE	FALSE
125973	Paclitaxel	FDA approved	Tu	62	39	TRUE	FALSE
127716	5-Aza-2'-deoxycytidine	FDA approved	DNMT	11	4	FALSE	FALSE
129185	Mycophenolic Acid	-	-	2	2	TRUE	FALSE
134727	Mitomycin	-	-	2	2	TRUE	FALSE
138783	Bendamustine	FDA approved	A2,A6	3	1	TRUE	FALSE
141046	Clofazimine	-	-	2	1	TRUE	FALSE
141540	Etoposide	FDA approved	T2	47	32	TRUE	FALSE
141633	Homoharringtonine	FDA approved	Apo	10	5	FALSE	FALSE
148958	Tegafur	FDA approved	Df	14	2	FALSE	FALSE
157035	Parthenolide	FDA approved	Apo	6	2	FALSE	FALSE
163039	Ribavirin	-	-	1	1	TRUE	FALSE
169780	Dexrazoxane	FDA approved	T2	14	9	FALSE	FALSE
170984	Pimozide	Clinical trial	5HT2A/DAT	4	1	TRUE	FALSE
174939	Elesclomol	Clinical trial	ROS	2	2	FALSE	FALSE
180973	Tamoxifen	FDA approved	Ho	28	3	TRUE	FALSE
184849	Mebendazole	-	-	2	2	TRUE	FALSE
218321	Pentostatin	FDA approved	Ds	50	3	TRUE	FALSE
221019	Wortmannin	Clinical trial	PI3K	1	1	FALSE	FALSE
226080	Rapamycin	FDA approved	STK	24	6	FALSE	FALSE
241240	Carboplatin	FDA approved	A7	58	6	TRUE	FALSE
246131	Valrubicin	FDA approved	T2	3	3	TRUE	FALSE
255109	17-Amino-17-demethoxygeldanamycin;	Clinical trial	P90	4	2	FALSE	FALSE
256439	Idarubicin	FDA approved	T2	7	4	TRUE	FALSE
256942	4'-Epiadriamycin	FDA approved	T2	3	3	FALSE	FALSE
257473	Clotrimazole	-	-	3	1	TRUE	FALSE
266046	Oxaliplatin	FDA approved	A7	3	2	TRUE	FALSE
279836	Mitoxantrone	FDA approved	T2	2	2	TRUE	FALSE
280594	Triciribine-5'-monophosphate	Clinical trial	STK	19	17	FALSE	FALSE
281612	BEN	Clinical trial	A7	1	1	FALSE	FALSE
287459	Cytarabine	FDA approved	Ds	2	2	TRUE	FALSE
290193	Cyclosporine	-	-	2	1	TRUE	FALSE
301739	Mitoxantrone	FDA approved	T2	13	11	TRUE	FALSE
308847	Amonafide	Clinical trial	T2	14	2	FALSE	FALSE
312887	2-Fluoro Ara A	FDA approved	Ds	15	11	FALSE	FALSE
320846	Batracylin	Clinical trial	T1,T2	9	5	FALSE	FALSE
321521	auranofin	-	-	2	1	TRUE	FALSE
326231	Buthionine sulphoximine	Clinical trial	AM	19	6	FALSE	FALSE
330507	17-AAG	Clinical trial	P90	7	5	FALSE	FALSE
331942	Terconazole	-	-	2	1	TRUE	FALSE
354258	8-Chloro-adenosine	Clinical trial	AM	3	3	FALSE	FALSE
354462	Hypothemycin	Clinical trial	YK	2	2	FALSE	FALSE
365798	Fostamatinib	Clinical trial	YK	2	2	FALSE	TRUE
366140	Pyrazoloacridine	Clinical trial	Db	8	2	FALSE	FALSE
369100	Imiquimod	FDA approved	AM	2	1	TRUE	FALSE
374551	Fenretinide	Clinical trial	Ds	4	2	FALSE	FALSE
376128	Dolastatin 10	Clinical trial	Tu	10	4	FALSE	FALSE
404241	Vidarabine	-	-	6	3	TRUE	FALSE
409962	Carmustine	FDA approved	A7	128	47	TRUE	FALSE
527017	Amphotericin B	-	-	5	2	TRUE	FALSE
602670	Zidovudine	-	-	12	1	TRUE	FALSE
606170	Zalcitabine	-	Ds	11	2	TRUE	FALSE
606698	Rapamycin	FDA approved	STK	2	2	FALSE	FALSE
606869	Adenosine, 2-chloro-2'-deoxy-2'-fluoro-	FDA approved	Ds	3	3	FALSE	FALSE
608210	Vinorelbine	FDA approved	Tu	2	2	FALSE	FALSE
609699	Topotecan	FDA approved	T1	19	18	TRUE	FALSE
613327	Gemcitabine	FDA approved	Ds	10	9	TRUE	FALSE
615296	haloperidol	-	-	1	1	TRUE	FALSE
616348	Irinotecan	FDA approved	T1	9	7	TRUE	FALSE
628503	Docetaxel	FDA approved	Tu	8	3	TRUE	FALSE
630176	Depsipeptide	FDA approved	HDAC	17	11	FALSE	FALSE
633781	Lovastatin	-	-	1	1	TRUE	FALSE
633782	Simvastatin	FDA approved	AM	1	1	TRUE	FALSE
637037	O-6-Benzylguanine	Clinical trial	DDR	3	1	FALSE	FALSE
638850	7-Hydroxystaurosporine	Clinical trial	STK	4	2	FALSE	FALSE
639186	Raltitrexed	FDA approved	Ds	1	1	FALSE	FALSE
639966	Perifosine	Clinical trial	STK	4	3	FALSE	FALSE
649890	Alvocidib	Clinical trial	STK	11	6	FALSE	TRUE
652104	Mifepristone	-	-	1	1	TRUE	FALSE
656576	Midostaurin	Clinical trial	PKC,STK	6	4	FALSE	TRUE
656889	XK-469	Clinical trial	T2	4	1	FALSE	FALSE
663249	Triapine	Clinical trial	CC	2	2	FALSE	FALSE
665970	artemether	-	-	1	1	TRUE	FALSE
673596	7-Ethyl-10-hydroxycamptothecin	FDA approved	T1	4	4	FALSE	FALSE
677083	okadaic acid	Clinical trial	Pase	3	3	FALSE	FALSE
677411	Leflunomide	-	-	1	1	TRUE	FALSE
679828	PD-98059	Clinical trial	STK	2	2	FALSE	FALSE
681239	Bortezomib	FDA approved	Pr	6	2	TRUE	FALSE
683863	Hydroxymethylacylfulvene	FDA approved	Apo	2	2	FALSE	FALSE
683864	Temsirolimus	FDA approved	STK	5	2	TRUE	FALSE
686288	Aminoflavone	Clinical trial	Db	5	4	FALSE	FALSE
693184	Ritonavir	-	-	2	1	TRUE	FALSE
694501	BN-2629	Clinical trial	Db	5	2	FALSE	FALSE
697726	RH1	Clinical trial	ROS	7	6	FALSE	FALSE
697855	Nitazoxanide	-	-	2	1	TRUE	FALSE
697887	XK-469	Clinical trial	T2	4	1	FALSE	FALSE
697979	Denileukin Diftitox Ontak	FDA approved	IL	2	2	FALSE	FALSE
698037	Pemetrexed	FDA approved	Df	2	2	TRUE	FALSE
700363	Annamycin Liposomal	Clinical trial	Db	2	2	FALSE	FALSE
701554	(R)-Roscovitine	Clinical trial	STK	1	1	FALSE	FALSE
701852	Vorinostat	FDA approved	HDAC	9	4	TRUE	FALSE
702294	Estramustine	FDA approved	A7,Tu	2	1	FALSE	FALSE
706363	Arsenic trioxide	FDA approved	Apo	3	2	TRUE	FALSE
706995	Entinostat	Clinical trial	HDAC	2	2	FALSE	FALSE
707389	Eribulin mesilate	FDA approved	Tu	6	3	FALSE	FALSE
707545	17-DMAG	Clinical trial	P90	7	3	FALSE	FALSE
708298	7-Tert-butyldimethylsilyl-10-hydroxycamptothecin	Clinical trial	T1	2	2	FALSE	FALSE
710270	Karenitecin	Clinical trial	T1	2	2	FALSE	FALSE
710297	PX-316	Clinical trial	STK	1	1	FALSE	FALSE
710464	AFP464	Clinical trial	Db	2	2	FALSE	FALSE
712571	artesunate	-	-	1	1	TRUE	FALSE
713763	Rebimastat	Clinical trial	Pr	1	1	FALSE	FALSE
714597	Imexon	Clinical trial	Apo	2	2	FALSE	FALSE
715055	Gefitinib	FDA approved	YK	2	2	TRUE	TRUE
718781	Erlotinib	FDA approved	YK	9	8	TRUE	TRUE
719239	E-7820	Clinical trial	Ang	3	2	FALSE	FALSE
719276	Fulvestrant	FDA approved	Ho	2	2	TRUE	FALSE
719627	Celecoxib	FDA approved	AM	1	1	TRUE	FALSE
721075	Loratadine	-	-	1	1	TRUE	FALSE
721517	Zoledronate	FDA approved	AM	2	1	FALSE	FALSE
724998	MNR-2-50	Clinical trial	T1	2	2	FALSE	FALSE
725776	LMP776	Clinical trial	T1	2	2	FALSE	FALSE
726630	Belinostat	Clinical trial	HDAC	3	2	TRUE	FALSE
727071	Ofloxacin	-	-	1	1	TRUE	FALSE
727989	Lapatinib	FDA approved	YK	2	2	TRUE	TRUE
728073	Irinotecan	FDA approved	T1	2	2	TRUE	FALSE
732011	SR16157	Clinical trial	Ho	2	2	FALSE	FALSE
732517	Dasatinib	FDA approved	YK	6	6	TRUE	TRUE
733504	Everolimus	FDA approved	STK	2	2	TRUE	FALSE
734325	Dimethylaminoparthenolide	Clinical trial	NFkB	1	1	FALSE	FALSE
737754	Pazopanib	FDA approved	YK	3	3	TRUE	TRUE
741078	Selumetinib	Clinical trial	STK,YK	3	3	FALSE	TRUE
743414	Imatinib	FDA approved	YK	2	2	TRUE	TRUE
745750	Lapatinib	FDA approved	YK	4	4	TRUE	TRUE
747167	Nelfinavir	FDA approved	Pr	2	1	TRUE	FALSE
747599	Nilotinib	FDA approved	YK	2	2	TRUE	TRUE
747856	Olaparib	Clinical trial	PARP	1	1	TRUE	FALSE
747973	16-Aza-epothilone B	FDA approved	Tu	3	1	FALSE	FALSE
747974	Raloxifene	FDA approved	Ho	2	2	TRUE	FALSE
749226	Abiraterone	FDA approved	Ho	1	1	FALSE	FALSE
749227	Abiraterone	Clinical trial	Ho	1	1	FALSE	FALSE
750690	Sunitinib	FDA approved	YK	6	6	TRUE	TRUE
750691	Afatinib	Clinical trial	YK	2	2	TRUE	TRUE
752782	Pazopanib	FDA approved	YK	1	1	TRUE	TRUE
754143	Depsipeptide	FDA approved	HDAC	1	1	FALSE	FALSE
754230	PNU-74654	FDA approved	Df	2	2	FALSE	FALSE
755880	Mitomycin	-	-	2	2	TRUE	FALSE
755985	Nelarabine	FDA approved	Ds	1	1	TRUE	FALSE
756645	Crizotinib	Clinical trial	YK	2	2	TRUE	TRUE
756702	Colchicine	-	-	2	2	TRUE	FALSE
756717	Daunorubicin	-	-	2	2	TRUE	FALSE
756738	Digoxin	-	-	2	1	TRUE	FALSE
757027	Ethinyl estradiol	-	-	1	1	TRUE	FALSE
757036	Fluorouracil	-	-	1	1	TRUE	FALSE
757043	gramicidin	-	-	3	3	TRUE	FALSE
757055	hexachlorophene	-	-	1	1	TRUE	FALSE
757087	Mechlorethamine	-	-	2	2	TRUE	FALSE
757098	Melphalan	-	-	1	1	TRUE	FALSE
757363	Tyrothricin	FDA approved	Misc	2	2	FALSE	FALSE
757384	Vinblastine	-	-	2	2	TRUE	FALSE
757441	Axitinib	FDA approved|Clinical trial	YK	2	2	TRUE	TRUE
757804	Etoposide	-	-	2	2	TRUE	FALSE
758186	Azacitidine	-	-	1	1	TRUE	FALSE
758230	Floxuridine	-	-	2	2	TRUE	FALSE
758252	Carfilzomib	Clinical trial	Pr	2	2	TRUE	FALSE
758612	Bleomycin	-	-	2	2	TRUE	FALSE
758645	Paclitaxel	-	-	2	2	TRUE	FALSE
758667	Teniposide	-	-	2	2	TRUE	FALSE
758682	artenimol	-	-	2	2	TRUE	FALSE
758706	Simvastatin	-	-	2	2	TRUE	FALSE
758896	fluvastatin	-	-	2	2	TRUE	FALSE
758968	miltefosine	-	-	1	1	TRUE	FALSE
759155	Doxorubicin	-	-	2	2	TRUE	FALSE
759174	Vincristine	-	-	2	2	TRUE	FALSE
759178	Pipamperone	FDA approved	Misc	2	2	FALSE	FALSE
759263	Topotecan	-	-	2	2	TRUE	FALSE
759274	Arsenic trioxide	-	-	2	2	TRUE	FALSE
759822	clioquinol	-	-	1	1	TRUE	FALSE
759850	Docetaxel	-	-	2	2	TRUE	FALSE
759852	Vorinostat	-	-	2	1	TRUE	FALSE
759856	Gefitinib	-	-	2	2	TRUE	TRUE
759877	Dasatinib	-	-	2	2	TRUE	TRUE
759878	Irinotecan	-	-	2	2	TRUE	FALSE
760766	Vandetanib	FDA approved	YK	1	1	TRUE	TRUE
761431	Vemurafenib	FDA approved	YK	2	2	TRUE	TRUE
