# Supplementary material for: Proteome activity landscapes of tumor cell lines determine drug responses
Source: Nat Commun. 2020 Jul 20;11:3639. doi: 10.1038/s41467-020-17336-9 (PMC7371697; doi:10.1038/s41467-020-17336-9)
Supplement: Supplementary file 6 — Supplementary Data 3 [file 41467_2020_17336_MOESM6_ESM.xlsx]

## Sheet: Legend
The nine tables are:
Annotation NCI60 Trypsin	The annotation of proteins measured in samples of the NCI60 panel digested using Trypsin (modified from the "proteinGroups.txt" output of MaxQuant)
NCI60 Trypsin	The log10-transformed abundance [iBAQ] of proteins measured in samples of the NCI60 panel, digested using Trypsin (modified from the "proteinGroups.txt" output of MaxQuant)
Annotation CRC65 Trypsin	The annotation of proteins measured in samples of the CRC65 panel digested using Trypsin (modified from the "proteinGroups.txt" output of MaxQuant)
CRC65 Trypsin	The log10-transformed abundance [iBAQ] of proteins measured in samples of the CRC65 panel, digested using Trypsin (modified from the "proteinGroups.txt" output of MaxQuant)
Annotation NCI60 GluC	The annotation of proteins measured in samples of the NCI60 panel digested using GluC (modified from the "proteinGroups.txt" output of MaxQuant)
NCI60 GluC	The log10-transformed abundance [iBAQ] of proteins measured in samples of the NCI60 panel, digested using GluC (modified from the "proteinGroups.txt" output of MaxQuant)
Annotation Trypsin Phospho	The annotation of phosphoproteins measured in phosphopeptide samples of the NCI60 & CRC65 panel digested using Trypsin (modified from the "proteinGroups.txt" output of MaxQuant)
NCI60 Trypsin Phosphoproteins	The log2-transformed abundance [AU] of phosphoproteins measured in phosphopeptide samples of the NCI60 panel, digested using Trypsin (modified from the "proteinGroups.txt" output of MaxQuant)
CRC65 Trypsin Phosphoproteins	The log2-transformed abundance [AU] of phosphoproteins measured in phosphopeptide samples of the CRC65 panel, digested using Trypsin (modified from the "proteinGroups.txt" output of MaxQuant)
Header descriptions
Annotation tables (modified from maxquant output)
ID	(Phospho)Protein ID
Protein IDs	Uniprot identifier(s) of protein(s) contained in the protein group. They are sorted by the number of identified peptides in descending order.
Majority protein IDs	Uniprot identifiers of proteins that have at least half of the peptides that the leading protein has.
Peptide counts (all)	Number of peptides associated with each protein in the protein group, occuring in the order as the protein IDs occur in the 'Protein IDs' column. Here distinct peptide sequences are counted. Modified forms or different charges are counted as one peptide.
Peptide counts (razor+unique)	Number of peptides associated with each protein in the protein group, occuring in the order as the protein IDs occur in the 'Protein IDs' column. Here distinct peptide sequences are counted. Modified forms or different charges are counted as one peptide.
Peptide counts (unique)	Number of peptides associated with each protein in the protein group, occuring in the order as the protein IDs occur in the 'Protein IDs' column. Here distinct peptide sequences are counted. Modified forms or different charges are counted as one peptide.
Protein names	Name(s) of protein(s) contained within the group.
Gene names	Name(s) of the gene(s) associated to the protein(s) contained within the group
Fasta headers	Name(s) of the gene(s) associated to the protein(s) contained within the group
Number of proteins	Number of proteins contained within the group. This corresponds to the number of entries in the colum 'Protein IDs'.
Peptides	The total number of peptide sequences associated with the protein group (i.e. for all the proteins in the group)
Razor + unique peptides	The total number of razor + unique peptides associated with the protein group (i.e. these peptides are shared with another protein group).
Unique peptides	The total number of unique peptides associated with the protein group (i.e. these peptides are not shared with another protein group).
Unique + razor sequence coverage [%]	Percentage of the sequence that is covered by the identified unique and razor peptides of the best protein sequence contained in the group
Unique sequence coverage [%]	Percentage of the sequence that is covered by the identified unique peptides of the best protein sequence contained in the group.
Mol. weight [kDa]	Molecular weight of the leading protein sequence contained in the protein group.
Sequence length	The length of the leading protein sequence contained in the group.
Sequence lengths	The length of all sequences of the proteins contained in the group.
Q-value	This is the ratio of reverse to forward protein groups.
Score	Protein score which is derived from peptide posterior error probabilities.
Intensity	Summed up eXtracted Ion Current (XIC) of all isotopic clusters associated with the identified AA sequence. In case of a labeled experiment this is the total intensity of all the isotopic patterns in the label cluster.
Only identified by site	When marked with '+', this particular protein group was identified only by a modification site.
Potential contaminant	When marked with '+', this particular protein group was found to be a commonly occurring contaminant.
Other tables
ID	(Phospho)Protein ID used in this study to link Supplementary Tables.
other columns	Quantitative information for the corresponding protein group and cell line.

## Sheet: Annotation NCI60 Trypsin
ID	Protein IDs	Majority protein IDs	Peptide counts (all)	Peptide counts (razor+unique)	Peptide counts (unique)	Protein names	Gene names	Fasta headers	Number of proteins	Peptides	Razor + unique peptides	Unique peptides	Unique + razor sequence coverage [%]	Unique sequence coverage [%]	Mol. weight [kDa]	Sequence length	Sequence lengths	Q-value	Score	Intensity	Only identified by site	Potential contaminant
0 PPIAL4E;PPIAL4A;PPIAL4D;PPIAL4C	P0DN26;A0A075B759;Q9Y536;F5H284;A0A0B4J2A2;P0DN37	P0DN26;A0A075B759;Q9Y536;F5H284;A0A0B4J2A2;P0DN37	4;4;4;4;3;2	2;2;2;2;1;1	2;2;2;2;1;1	Peptidyl-prolyl cis-trans isomerase;Peptidyl-prolyl cis-trans isomerase A-like 4A/B/C;Peptidyl-prolyl cis-trans isomerase A-like 4D	PPIAL4E;PPIAL4A;PPIAL4D;PPIAL4C	sp|P0DN26|PAL4F_HUMAN Peptidyl-prolyl cis-trans isomerase A-like 4F OS=Homo sapiens GN=PPIAL4F PE=3 SV=1;sp|A0A075B759|PAL4E_HUMAN Peptidyl-prolyl cis-trans isomerase A-like 4E OS=Homo sapiens GN=PPIAL4E PE=3 SV=1;sp|Q9Y536|PAL4A_HUMAN Peptidyl-prolyl cis-	6	4	2	2	22	22	18.197	164	164;164;164;164;164;164	1	-2	2361200000	+
1 PIGBOS1	A0A0B4J2F0	A0A0B4J2F0	1	1	1		PIGBOS1	sp|A0A0B4J2F0|PIOS1_HUMAN Protein PIGBOS1 OS=Homo sapiens GN=PIGBOS1 PE=3 SV=1	1	1	1	1	18.5	18.5	6.3133	54	54	0.0011747	2.8172	72515000
2 IGKV1-12	A0A0C4DH73	A0A0C4DH73	1	1	1		IGKV1-12	sp|A0A0C4DH73|KV112_HUMAN Immunoglobulin kappa variable 1-12 OS=Homo sapiens GN=IGKV1-12 PE=3 SV=1	1	1	1	1	17.1	17.1	12.645	117	117	1	-2	605480000	+
3 TRBC2;TRBC1	A0A5B9;P01850	A0A5B9;P01850	5;4	5;4	5;4	T-cell receptor beta-2 chain C region;T-cell receptor beta-1 chain C region	TRBC2;TRBC1	sp|A0A5B9|TRBC2_HUMAN T-cell receptor beta-2 chain C region OS=Homo sapiens GN=TRBC2 PE=1 SV=1;sp|P01850|TRBC1_HUMAN T-cell receptor beta-1 chain C region OS=Homo sapiens GN=TRBC1 PE=1 SV=3	2	5	5	5	44.4	44.4	19.968	178	178;177	0	89.597	1863300000
4 RBM47	A0AV96;A0AV96-2	A0AV96;A0AV96-2	26;25	26;25	24;23	RNA-binding protein 47	RBM47	sp|A0AV96|RBM47_HUMAN RNA-binding protein 47 OS=Homo sapiens GN=RBM47 PE=1 SV=2;sp|A0AV96-2|RBM47_HUMAN Isoform 2 of RNA-binding protein 47 OS=Homo sapiens GN=RBM47	2	26	26	24	50.9	47.7	64.098	593	593;524	0	292	32015000000
5 TTC26	A0AVF1;A0AVF1-2;A0AVF1-3	A0AVF1;A0AVF1-2;A0AVF1-3	8;7;7	8;7;7	8;7;7	Intraflagellar transport protein 56	TTC26	sp|A0AVF1|IFT56_HUMAN Intraflagellar transport protein 56 OS=Homo sapiens GN=TTC26 PE=2 SV=1;sp|A0AVF1-2|IFT56_HUMAN Isoform 2 of Intraflagellar transport protein 56 OS=Homo sapiens GN=TTC26;sp|A0AVF1-3|IFT56_HUMAN Isoform 3 of Intraflagellar transport pro	3	8	8	8	18.1	18.1	64.177	554	554;487;523	0	13.378	2249300000
6 UBA6	A0AVT1;A0AVT1-2;A0AVT1-3;A0AVT1-4	A0AVT1;A0AVT1-2	58;39;17;15	58;39;17;15	58;39;17;15	Ubiquitin-like modifier-activating enzyme 6	UBA6	sp|A0AVT1|UBA6_HUMAN Ubiquitin-like modifier-activating enzyme 6 OS=Homo sapiens GN=UBA6 PE=1 SV=1;sp|A0AVT1-2|UBA6_HUMAN Isoform 2 of Ubiquitin-like modifier-activating enzyme 6 OS=Homo sapiens GN=UBA6	4	58	58	58	64.1	64.1	117.97	1052	1052;578;389;340	0	323.31	196260000000
7 ESYT2	A0FGR8-2;A0FGR8-5	A0FGR8-2	29;12	1;0	1;0	Extended synaptotagmin-2	ESYT2	sp|A0FGR8-2|ESYT2_HUMAN Isoform 2 of Extended synaptotagmin-2 OS=Homo sapiens GN=ESYT2	2	29	1	1	1.6	1.6	98.9	893	893;328	0.0021798	2.2352	77721000
8 ESYT2	A0FGR8-4	A0FGR8-4	18	1	1	Extended synaptotagmin-2	ESYT2	sp|A0FGR8-4|ESYT2_HUMAN Isoform 4 of Extended synaptotagmin-2 OS=Homo sapiens GN=ESYT2	1	18	1	1	1.9	1.9	59.403	527	527	1	-2	504300000	+
9 ESYT2	A0FGR8-6;A0FGR8	A0FGR8-6;A0FGR8	30;29	30;29	2;1	Extended synaptotagmin-2	ESYT2	sp|A0FGR8-6|ESYT2_HUMAN Isoform 6 of Extended synaptotagmin-2 OS=Homo sapiens GN=ESYT2;sp|A0FGR8|ESYT2_HUMAN Extended synaptotagmin-2 OS=Homo sapiens GN=ESYT2 PE=1 SV=1	2	30	30	2	44.7	3	104.71	942	942;921	0	121.76	10463000000
10 MED19	A0JLT2;A0JLT2-2	A0JLT2;A0JLT2-2	6;4	6;4	6;4	Mediator of RNA polymerase II transcription subunit 19	MED19	sp|A0JLT2|MED19_HUMAN Mediator of RNA polymerase II transcription subunit 19 OS=Homo sapiens GN=MED19 PE=1 SV=2;sp|A0JLT2-2|MED19_HUMAN Isoform 2 of Mediator of RNA polymerase II transcription subunit 19 OS=Homo sapiens GN=MED19	2	6	6	6	50	50	26.273	244	244;194	0	35.705	3639400000
11 UHRF1BP1L	A0JNW5;A0JNW5-2;Q32M92-2;Q32M92	A0JNW5	35;11;1;1	35;11;1;1	32;8;1;1	UHRF1-binding protein 1-like	UHRF1BP1L	sp|A0JNW5|UH1BL_HUMAN UHRF1-binding protein 1-like OS=Homo sapiens GN=UHRF1BP1L PE=1 SV=2	4	35	35	32	28.8	27.5	164.2	1464	1464;522;165;178	0	86.129	8466300000
12 KIAA1598	A0MZ66;A0MZ66-6;A0MZ66-3;A0MZ66-4;A0MZ66-2;A0MZ66-7	A0MZ66;A0MZ66-6;A0MZ66-3;A0MZ66-4;A0MZ66-2	46;43;43;37;31;18	46;43;43;37;31;18	4;1;4;4;4;0	Shootin-1	KIAA1598	sp|A0MZ66|SHOT1_HUMAN Shootin-1 OS=Homo sapiens GN=SHTN1 PE=1 SV=4;sp|A0MZ66-6|SHOT1_HUMAN Isoform 6 of Shootin-1 OS=Homo sapiens GN=SHTN1;sp|A0MZ66-3|SHOT1_HUMAN Isoform 3 of Shootin-1 OS=Homo sapiens GN=SHTN1;sp|A0MZ66-4|SHOT1_HUMAN Isoform 4 of Shootin-	6	46	46	4	62.1	7.1	71.639	631	631;601;649;558;456;219	0	323.31	116970000000
13 KIAA1598	A0MZ66-5;A0MZ66-8	A0MZ66-5;A0MZ66-8	43;34	1;1	1;1	Shootin-1	KIAA1598	sp|A0MZ66-5|SHOT1_HUMAN Isoform 5 of Shootin-1 OS=Homo sapiens GN=SHTN1;sp|A0MZ66-8|SHOT1_HUMAN Isoform 8 of Shootin-1 OS=Homo sapiens GN=SHTN1	2	43	1	1	3	3	64.519	571	571;498	0.00096972	3.0097	53049000
14 TMEM223	A0PJW6	A0PJW6	2	2	2	Transmembrane protein 223	TMEM223	sp|A0PJW6|TM223_HUMAN Transmembrane protein 223 OS=Homo sapiens GN=TMEM223 PE=1 SV=1	1	2	2	2	8.4	8.4	22.049	202	202	0.0056709	1.7369	47601000
15 ARHGAP10	A1A4S6	A1A4S6	17	17	17	Rho GTPase-activating protein 10	ARHGAP10	sp|A1A4S6|RHG10_HUMAN Rho GTPase-activating protein 10 OS=Homo sapiens GN=ARHGAP10 PE=1 SV=1	1	17	17	17	25.4	25.4	89.374	786	786	0	22.137	14883000000
16 CCDC64B	A1A5D9;A1A5D9-2	A1A5D9;A1A5D9-2	6;3	6;3	6;3	Bicaudal D-related protein 2	CCDC64B	sp|A1A5D9|BICL2_HUMAN BICD family-like cargo adapter 2 OS=Homo sapiens GN=BICDL2 PE=1 SV=2;sp|A1A5D9-2|BICL2_HUMAN Isoform 2 of BICD family-like cargo adapter 2 OS=Homo sapiens GN=BICDL2	2	6	6	6	16.1	16.1	56.833	508	508;301	0.0026887	2.1433	1000400000
17 ARHGEF37	A1IGU5	A1IGU5	3	3	3	Rho guanine nucleotide exchange factor 37	ARHGEF37	sp|A1IGU5|ARH37_HUMAN Rho guanine nucleotide exchange factor 37 OS=Homo sapiens GN=ARHGEF37 PE=2 SV=2	1	3	3	3	5.3	5.3	76.277	675	675	0.00033241	3.7393	66943000
18 MEX3A	A1L020	A1L020	11	10	10	RNA-binding protein MEX3A	MEX3A	sp|A1L020|MEX3A_HUMAN RNA-binding protein MEX3A OS=Homo sapiens GN=MEX3A PE=1 SV=1	1	11	10	10	39.6	39.6	54.173	520	520	0	38.88	938160000
19 ILVBL	A1L0T0	A1L0T0	16	16	16	Acetolactate synthase-like protein	ILVBL	sp|A1L0T0|ILVBL_HUMAN Acetolactate synthase-like protein OS=Homo sapiens GN=ILVBL PE=1 SV=2	1	16	16	16	37.2	37.2	67.867	632	632	0	55.218	4621700000
20 C1orf226	A1L170-2;A1L170	A1L170-2;A1L170	3;2	3;2	3;2	Uncharacterized protein C1orf226	C1orf226	sp|A1L170-2|CA226_HUMAN Isoform 2 of Uncharacterized protein C1orf226 OS=Homo sapiens GN=C1orf226;sp|A1L170|CA226_HUMAN Uncharacterized protein C1orf226 OS=Homo sapiens GN=C1orf226 PE=1 SV=1	2	3	3	3	16.5	16.5	33.692	315	315;272	0	34.426	834680000
21 C17orf89	A1L188	A1L188	2	2	2	Uncharacterized protein C17orf89	C17orf89	sp|A1L188|NDUF8_HUMAN NADH dehydrogenase [ubiquinone] 1 alpha subcomplex assembly factor 8 OS=Homo sapiens GN=NDUFAF8 PE=1 SV=1	1	2	2	2	32.4	32.4	7.7558	74	74	0.0003296	3.52	4754800
22 PLEKHG3	A1L390;A1L390-3;A1L390-2	A1L390;A1L390-3	19;18;8	18;17;8	18;17;8	Pleckstrin homology domain-containing family G member 3	PLEKHG3	sp|A1L390|PKHG3_HUMAN Pleckstrin homology domain-containing family G member 3 OS=Homo sapiens GN=PLEKHG3 PE=1 SV=1;sp|A1L390-3|PKHG3_HUMAN Isoform 3 of Pleckstrin homology domain-containing family G member 3 OS=Homo sapiens GN=PLEKHG3	3	19	18	18	21.8	21.8	134.41	1219	1219;1163;752	0	44.905	4345900000
23 SH3PXD2B	A1X283	A1X283	39	39	37	SH3 and PX domain-containing protein 2B	SH3PXD2B	sp|A1X283|SPD2B_HUMAN SH3 and PX domain-containing protein 2B OS=Homo sapiens GN=SH3PXD2B PE=1 SV=3	1	39	39	37	52	50.1	101.58	911	911	0	218.23	32153000000
24 FAM92A1	A1XBS5-2;A1XBS5;A1XBS5-4;A1XBS5-3;A1XBS5-5	A1XBS5-2;A1XBS5;A1XBS5-4;A1XBS5-3	4;4;3;3;1	4;4;3;3;1	4;4;3;3;1	Protein FAM92A1	FAM92A1	sp|A1XBS5-2|F92A1_HUMAN Isoform 2 of Protein FAM92A1 OS=Homo sapiens GN=FAM92A1;sp|A1XBS5|F92A1_HUMAN Protein FAM92A1 OS=Homo sapiens GN=FAM92A1 PE=1 SV=2;sp|A1XBS5-4|F92A1_HUMAN Isoform 4 of Protein FAM92A1 OS=Homo sapiens GN=FAM92A1;sp|A1XBS5-3|F92A1_HUM	5	4	4	4	18.7	18.7	28.996	251	251;289;262;271;97	0	12.11	1687600000
25 MACROD2	A1Z1Q3-2;A1Z1Q3	A1Z1Q3-2;A1Z1Q3	1;1	1;1	1;1	O-acetyl-ADP-ribose deacetylase MACROD2	MACROD2	sp|A1Z1Q3-2|MACD2_HUMAN Isoform 2 of O-acetyl-ADP-ribose deacetylase MACROD2 OS=Homo sapiens GN=MACROD2;sp|A1Z1Q3|MACD2_HUMAN O-acetyl-ADP-ribose deacetylase MACROD2 OS=Homo sapiens GN=MACROD2 PE=1 SV=1	2	1	1	1	3.5	3.5	47.421	425	425;448	0.00033087	3.6094	120720000
26 ZC3H12D	A2A288;A2A288-3;A2A288-4	A2A288;A2A288-3;A2A288-4	9;5;5	9;5;5	9;5;5	Probable ribonuclease ZC3H12D	ZC3H12D	sp|A2A288|ZC12D_HUMAN Probable ribonuclease ZC3H12D OS=Homo sapiens GN=ZC3H12D PE=1 SV=3;sp|A2A288-3|ZC12D_HUMAN Isoform 2 of Probable ribonuclease ZC3H12D OS=Homo sapiens GN=ZC3H12D;sp|A2A288-4|ZC12D_HUMAN Isoform 3 of Probable ribonuclease ZC3H12D OS=Hom	3	9	9	9	17.3	17.3	58.077	527	527;227;321	0	4.4603	899870000
27 PIPSL	A2A3N6	A2A3N6	13	1	1	Putative PIP5K1A and PSMD4-like protein	PIPSL	sp|A2A3N6|PIPSL_HUMAN Putative PIP5K1A and PSMD4-like protein OS=Homo sapiens GN=PIPSL PE=5 SV=1	1	13	1	1	1.7	1.7	95.047	862	862	1	-2	10973000	+
29 NBAS	A2RRP1;A2RRP1-2	A2RRP1;A2RRP1-2	56;51	56;51	56;51	Neuroblastoma-amplified sequence	NBAS	sp|A2RRP1|NBAS_HUMAN Neuroblastoma-amplified sequence OS=Homo sapiens GN=NBAS PE=1 SV=2;sp|A2RRP1-2|NBAS_HUMAN Isoform 2 of Neuroblastoma-amplified sequence OS=Homo sapiens GN=NBAS	2	56	56	56	27.5	27.5	268.57	2371	2371;2251	0	101.93	34280000000
30 TARSL2	A2RTX5;A2RTX5-2	A2RTX5;A2RTX5-2	16;14	11;9	11;9	Probable threonine--tRNA ligase 2, cytoplasmic	TARSL2	sp|A2RTX5|SYTC2_HUMAN Probable threonine--tRNA ligase 2, cytoplasmic OS=Homo sapiens GN=TARSL2 PE=1 SV=1;sp|A2RTX5-2|SYTC2_HUMAN Isoform 2 of Probable threonine--tRNA ligase 2, cytoplasmic OS=Homo sapiens GN=TARSL2	2	16	11	11	18.6	18.6	92.644	802	802;707	0	23.545	1018500000
31 C17orf104	A2RUB1;A2RUB1-2;A2RUB1-5;A2RUB1-1	A2RUB1;A2RUB1-2;A2RUB1-5;A2RUB1-1	12;9;9;6	12;9;9;6	12;9;9;6	Uncharacterized protein C17orf104	C17orf104	sp|A2RUB1|MEIOC_HUMAN Meiosis-specific coiled-coil domain-containing protein MEIOC OS=Homo sapiens GN=MEIOC PE=2 SV=3;sp|A2RUB1-2|MEIOC_HUMAN Isoform 2 of Meiosis-specific coiled-coil domain-containing protein MEIOC OS=Homo sapiens GN=MEIOC;sp|A2RUB1-5|MEI	4	12	12	12	15.9	15.9	107.56	952	952;786;825;659	0	6.5682	1492500000
32 TYW5	A2RUC4;A2RUC4-2	A2RUC4;A2RUC4-2	10;6	10;6	10;6	tRNA wybutosine-synthesizing protein 5	TYW5	sp|A2RUC4|TYW5_HUMAN tRNA wybutosine-synthesizing protein 5 OS=Homo sapiens GN=TYW5 PE=1 SV=1;sp|A2RUC4-2|TYW5_HUMAN Isoform 2 of tRNA wybutosine-synthesizing protein 5 OS=Homo sapiens GN=TYW5	2	10	10	10	32.4	32.4	36.547	315	315;152	0	12.571	10060000000
33 DENND3	A2RUS2-2;A2RUS2;A2RUS2-3	A2RUS2-2;A2RUS2	20;20;3	20;20;3	20;20;3	DENN domain-containing protein 3	DENND3	sp|A2RUS2-2|DEND3_HUMAN Isoform 2 of DENN domain-containing protein 3 OS=Homo sapiens GN=DENND3;sp|A2RUS2|DEND3_HUMAN DENN domain-containing protein 3 OS=Homo sapiens GN=DENND3 PE=1 SV=2	3	20	20	20	21	21	129.81	1146	1146;1198;266	0	13.611	1222900000
34 CCDC162P	A2VCL2;A2VCL2-2;A2VCL2-1	A2VCL2	5;1;1	5;1;1	5;1;1	Coiled-coil domain-containing protein 162	CCDC162P	sp|A2VCL2|CC162_HUMAN Coiled-coil domain-containing protein 162 OS=Homo sapiens GN=CCDC162P PE=2 SV=3	3	5	5	5	9.5	9.5	103.84	907	907;89;195	1	-2	137670000000	+
35 FUOM	A2VDF0;A2VDF0-2	A2VDF0;A2VDF0-2	4;3	4;3	4;3	Fucose mutarotase	FUOM	sp|A2VDF0|FUCM_HUMAN Fucose mutarotase OS=Homo sapiens GN=FUOM PE=1 SV=2;sp|A2VDF0-2|FUCM_HUMAN Isoform 2 of Fucose mutarotase OS=Homo sapiens GN=FUOM	2	4	4	4	49.4	49.4	16.765	154	154;134	0	9.6873	95718000
36 VWA8	A3KMH1-3;A3KMH1;A3KMH1-2	A3KMH1-3;A3KMH1;A3KMH1-2	51;51;35	51;51;35	51;51;35	von Willebrand factor A domain-containing protein 8	VWA8	sp|A3KMH1-3|VWA8_HUMAN Isoform 3 of von Willebrand factor A domain-containing protein 8 OS=Homo sapiens GN=VWA8;sp|A3KMH1|VWA8_HUMAN von Willebrand factor A domain-containing protein 8 OS=Homo sapiens GN=VWA8 PE=1 SV=2;sp|A3KMH1-2|VWA8_HUMAN Isoform 2 of v	3	51	51	51	32.4	32.4	210.92	1872	1872;1905;1039	0	142.93	8507700000
37 SBNO1	A3KN83-2;A3KN83;A3KN83-3;A3KN83-4	A3KN83-2;A3KN83;A3KN83-3;A3KN83-4	47;47;46;27	47;47;46;27	37;37;36;22	Protein strawberry notch homolog 1	SBNO1	sp|A3KN83-2|SBNO1_HUMAN Isoform 2 of Protein strawberry notch homolog 1 OS=Homo sapiens GN=SBNO1;sp|A3KN83|SBNO1_HUMAN Protein strawberry notch homolog 1 OS=Homo sapiens GN=SBNO1 PE=1 SV=1;sp|A3KN83-3|SBNO1_HUMAN Isoform 3 of Protein strawberry notch homol	4	47	47	37	41.2	34	154.18	1392	1392;1393;1391;732	0	172.18	19028000000
38 ISPD	A4D126;A4D126-2	A4D126;A4D126-2	8;7	8;7	8;7	Isoprenoid synthase domain-containing protein	ISPD	sp|A4D126|ISPD_HUMAN Isoprenoid synthase domain-containing protein OS=Homo sapiens GN=ISPD PE=1 SV=2;sp|A4D126-2|ISPD_HUMAN Isoform 2 of Isoprenoid synthase domain-containing protein OS=Homo sapiens GN=ISPD	2	8	8	8	27.9	27.9	49.872	451	451;401	0.0011736	2.7977	1529300000
39 FAM221A	A4D161-2;A4D161-3;A4D161	A4D161-2;A4D161-3;A4D161	7;6;6	7;6;6	7;6;6	Protein FAM221A	FAM221A	sp|A4D161-2|F221A_HUMAN Isoform 2 of Protein FAM221A OS=Homo sapiens GN=FAM221A;sp|A4D161-3|F221A_HUMAN Isoform 3 of Protein FAM221A OS=Homo sapiens GN=FAM221A;sp|A4D161|F221A_HUMAN Protein FAM221A OS=Homo sapiens GN=FAM221A PE=2 SV=1	3	7	7	7	39.3	39.3	29.358	262	262;204;298	0	14.863	651900000
40 GTPBP10	A4D1E9;A4D1E9-3	A4D1E9	15;2	15;2	4;0	GTP-binding protein 10	GTPBP10	sp|A4D1E9|GTPBA_HUMAN GTP-binding protein 10 OS=Homo sapiens GN=GTPBP10 PE=1 SV=1	2	15	15	4	48.1	10.9	42.932	387	387;116	0	67.195	4337600000
41 WDR91	A4D1P6;A4D1P6-2;A4D1P6-3	A4D1P6;A4D1P6-2;A4D1P6-3	28;23;14	28;23;14	28;23;14	WD repeat-containing protein 91	WDR91	sp|A4D1P6|WDR91_HUMAN WD repeat-containing protein 91 OS=Homo sapiens GN=WDR91 PE=1 SV=2;sp|A4D1P6-2|WDR91_HUMAN Isoform 2 of WD repeat-containing protein 91 OS=Homo sapiens GN=WDR91;sp|A4D1P6-3|WDR91_HUMAN Isoform 3 of WD repeat-containing protein 91 OS=H	3	28	28	28	42	42	83.343	747	747;636;365	0	132.42	11089000000
42 KLRG2	A4D1S0-2;A4D1S0	A4D1S0-2;A4D1S0	2;2	2;2	2;2	Killer cell lectin-like receptor subfamily G member 2	KLRG2	sp|A4D1S0-2|KLRG2_HUMAN Isoform 2 of Killer cell lectin-like receptor subfamily G member 2 OS=Homo sapiens GN=KLRG2;sp|A4D1S0|KLRG2_HUMAN Killer cell lectin-like receptor subfamily G member 2 OS=Homo sapiens GN=KLRG2 PE=1 SV=3	2	2	2	2	10.8	10.8	32.212	314	314;409	0	4.952	36649000
43 RAB19	A4D1S5;A4D1S5-2	A4D1S5;A4D1S5-2	6;5	5;4	5;4	Ras-related protein Rab-19	RAB19	sp|A4D1S5|RAB19_HUMAN Ras-related protein Rab-19 OS=Homo sapiens GN=RAB19 PE=2 SV=2;sp|A4D1S5-2|RAB19_HUMAN Isoform 2 of Ras-related protein Rab-19 OS=Homo sapiens GN=RAB19	2	6	5	5	24	24	24.4	217	217;264	0.004582	1.838	1624200000
44 LCHN	A4D1U4	A4D1U4	4	4	4	Protein LCHN	LCHN	sp|A4D1U4|LCHN_HUMAN Protein LCHN OS=Homo sapiens GN=LCHN PE=1 SV=1	1	4	4	4	12.1	12.1	51.445	455	455	0	6.0589	191520000
45 MBLAC1	A4D2B0	A4D2B0	5	5	5	Metallo-beta-lactamase domain-containing protein 1	MBLAC1	sp|A4D2B0|MBLC1_HUMAN Metallo-beta-lactamase domain-containing protein 1 OS=Homo sapiens GN=MBLAC1 PE=1 SV=1	1	5	5	5	27.8	27.8	27.202	266	266	0	8.2752	667750000
46 VPS37C	A5D8V6	A5D8V6	4	4	4	Vacuolar protein sorting-associated protein 37C	VPS37C	sp|A5D8V6|VP37C_HUMAN Vacuolar protein sorting-associated protein 37C OS=Homo sapiens GN=VPS37C PE=1 SV=2	1	4	4	4	14.4	14.4	38.658	355	355	0	10.741	2413300000
47 CCDC151	A5D8V7-2;A5D8V7	A5D8V7-2;A5D8V7	1;1	1;1	1;1	Coiled-coil domain-containing protein 151	CCDC151	sp|A5D8V7-2|CC151_HUMAN Isoform 2 of Coiled-coil domain-containing protein 151 OS=Homo sapiens GN=CCDC151;sp|A5D8V7|CC151_HUMAN Coiled-coil domain-containing protein 151 OS=Homo sapiens GN=CCDC151 PE=1 SV=1	2	1	1	1	1.8	1.8	63.736	541	541;595	1	-2	1241000000	+
48 KRBA1	A5PL33-3;A5PL33-2;A5PL33	A5PL33-3;A5PL33-2;A5PL33	1;1;1	1;1;1	1;1;1	Protein KRBA1	KRBA1	sp|A5PL33-3|KRBA1_HUMAN Isoform 3 of Protein KRBA1 OS=Homo sapiens GN=KRBA1;sp|A5PL33-2|KRBA1_HUMAN Isoform 2 of Protein KRBA1 OS=Homo sapiens GN=KRBA1;sp|A5PL33|KRBA1_HUMAN Protein KRBA1 OS=Homo sapiens GN=KRBA1 PE=1 SV=3	3	1	1	1	2.7	2.7	100.9	969	969;1029;1030	0.0089196	1.5606	13196000
49 ANKRD34B	A5PLL1	A5PLL1	3	3	3	Ankyrin repeat domain-containing protein 34B	ANKRD34B	sp|A5PLL1|AN34B_HUMAN Ankyrin repeat domain-containing protein 34B OS=Homo sapiens GN=ANKRD34B PE=2 SV=3	1	3	3	3	8.2	8.2	56.414	514	514	0	5.0892	85018000
50 TMEM189	A5PLL7-2;A5PLL7	A5PLL7-2;A5PLL7	1;1	1;1	1;1	Transmembrane protein 189	TMEM189	sp|A5PLL7-2|TM189_HUMAN Isoform 2 of Transmembrane protein 189 OS=Homo sapiens GN=TMEM189;sp|A5PLL7|TM189_HUMAN Transmembrane protein 189 OS=Homo sapiens GN=TMEM189 PE=1 SV=3	2	1	1	1	5.6	5.6	30.85	267	267;270	0.0017799	2.4	104840000
51 TRAPPC13	A5PLN9-2;A5PLN9-4;A5PLN9;A5PLN9-5;A5PLN9-7	A5PLN9-2;A5PLN9-4;A5PLN9;A5PLN9-5;A5PLN9-7	10;10;10;10;7	10;10;10;10;7	10;10;10;10;7	Trafficking protein particle complex subunit 13	TRAPPC13	sp|A5PLN9-2|TPC13_HUMAN Isoform 2 of Trafficking protein particle complex subunit 13 OS=Homo sapiens GN=TRAPPC13;sp|A5PLN9-4|TPC13_HUMAN Isoform 3 of Trafficking protein particle complex subunit 13 OS=Homo sapiens GN=TRAPPC13;sp|A5PLN9|TPC13_HUMAN Traffick	5	10	10	10	31.9	31.9	45.934	411	411;412;417;418;309	0	66.797	6857300000
52 CNOT1	A5YKK6;A5YKK6-2;A5YKK6-3;A5YKK6-4	A5YKK6;A5YKK6-2;A5YKK6-3;A5YKK6-4	101;98;90;63	101;98;90;63	101;98;90;63	CCR4-NOT transcription complex subunit 1	CNOT1	sp|A5YKK6|CNOT1_HUMAN CCR4-NOT transcription complex subunit 1 OS=Homo sapiens GN=CNOT1 PE=1 SV=2;sp|A5YKK6-2|CNOT1_HUMAN Isoform 2 of CCR4-NOT transcription complex subunit 1 OS=Homo sapiens GN=CNOT1;sp|A5YKK6-3|CNOT1_HUMAN Isoform 3 of CCR4-NOT transcrip	4	101	101	101	49.7	49.7	266.94	2376	2376;2371;2150;1551	0	323.31	138140000000
53 ARHGEF35	A5YM69	A5YM69	14	3	3	Rho guanine nucleotide exchange factor 35	ARHGEF35	sp|A5YM69|ARG35_HUMAN Rho guanine nucleotide exchange factor 35 OS=Homo sapiens GN=ARHGEF35 PE=1 SV=1	1	14	3	3	13	13	53.286	484	484	0	10.903	853890000
54 CCDC88B	A6NC98;A6NC98-4;A6NC98-2;A6NC98-5;A6NC98-6	A6NC98;A6NC98-4;A6NC98-2	21;19;12;7;3	21;19;12;7;3	14;12;5;6;3	Coiled-coil domain-containing protein 88B	CCDC88B	sp|A6NC98|CC88B_HUMAN Coiled-coil domain-containing protein 88B OS=Homo sapiens GN=CCDC88B PE=1 SV=1;sp|A6NC98-4|CC88B_HUMAN Isoform 4 of Coiled-coil domain-containing protein 88B OS=Homo sapiens GN=CCDC88B;sp|A6NC98-2|CC88B_HUMAN Isoform 2 of Coiled-coil	5	21	21	14	17.3	12.5	164.81	1476	1476;1358;1034;696;139	0	21.616	719770000
55 MAP1LC3B;MAP1LC3B2	Q9GZQ8;A6NCE7	Q9GZQ8;A6NCE7	3;3	3;3	1;1	Microtubule-associated proteins 1A/1B light chain 3B;Microtubule-associated proteins 1A/1B light chain 3 beta 2	MAP1LC3B;MAP1LC3B2	sp|Q9GZQ8|MLP3B_HUMAN Microtubule-associated proteins 1A/1B light chain 3B OS=Homo sapiens GN=MAP1LC3B PE=1 SV=3;sp|A6NCE7|MP3B2_HUMAN Microtubule-associated proteins 1A/1B light chain 3 beta 2 OS=Homo sapiens GN=MAP1LC3B2 PE=2 SV=1	2	3	3	1	22.4	11.2	14.688	125	125;125	0	9.3746	18305000000
56 FAM83G	A6ND36;A6ND36-2	A6ND36	15;7	15;7	15;7	Protein FAM83G	FAM83G	sp|A6ND36|FA83G_HUMAN Protein FAM83G OS=Homo sapiens GN=FAM83G PE=1 SV=2	2	15	15	15	24.7	24.7	90.834	823	823;477	0	25.53	2936300000
57 RBMY1B;RBMY1F;RBMY1D;RBMY1E;RBMY1C;RBMY1A1	A6NDE4;Q15415;P0C7P1;A6NEQ0;P0C7P1-2;P0DJD4;P0DJD3;Q15415-2;P0DJD3-2;P0DJD3-3	A6NDE4;Q15415;P0C7P1;A6NEQ0;P0C7P1-2;P0DJD4;P0DJD3;Q15415-2;P0DJD3-2;P0DJD3-3	10;9;9;9;8;8;8;7;7;5	10;9;9;9;8;8;8;7;7;5	10;9;9;9;8;8;8;7;7;5	RNA-binding motif protein, Y chromosome, family 1 member B;RNA-binding motif protein, Y chromosome, family 1 member F/J;RNA-binding motif protein, Y chromosome, family 1 member D;RNA-binding motif protein, Y chromosome, family 1 member E;RNA-binding motif protein, Y chromosome, family 1 member C;RNA-binding motif protein, Y chromosome, family 1 member A1	RBMY1B;RBMY1F;RBMY1D;RBMY1E;RBMY1C;RBMY1A1	sp|A6NDE4|RBY1B_HUMAN RNA-binding motif protein, Y chromosome, family 1 member B OS=Homo sapiens GN=RBMY1B PE=2 SV=2;sp|Q15415|RBY1F_HUMAN RNA-binding motif protein, Y chromosome, family 1 member F/J OS=Homo sapiens GN=RBMY1F PE=1 SV=2;sp|P0C7P1|RBY1D_HUMA	10	10	10	10	29	29	55.834	496	496;496;496;496;459;496;496;419;459;356	0	149.73	755440000
58 PGP	A6NDG6	A6NDG6	12	12	12	Phosphoglycolate phosphatase	PGP	sp|A6NDG6|PGP_HUMAN Glycerol-3-phosphate phosphatase OS=Homo sapiens GN=PGP PE=1 SV=1	1	12	12	12	51.4	51.4	34.006	321	321	0	194.08	60764000000
59 C5orf51	A6NDU8	A6NDU8	13	13	13	UPF0600 protein C5orf51	C5orf51	sp|A6NDU8|CE051_HUMAN UPF0600 protein C5orf51 OS=Homo sapiens GN=C5orf51 PE=1 SV=1	1	13	13	13	57.8	57.8	33.62	294	294	0	138.03	13147000000
60 RCCD1	A6NED2	A6NED2	13	13	13	RCC1 domain-containing protein 1	RCCD1	sp|A6NED2|RCCD1_HUMAN RCC1 domain-containing protein 1 OS=Homo sapiens GN=RCCD1 PE=1 SV=1	1	13	13	13	35.6	35.6	40.078	376	376	0	41.004	6825900000
61 ZNF316	A6NFI3	A6NFI3	11	11	11	Zinc finger protein 316	ZNF316	sp|A6NFI3|ZN316_HUMAN Zinc finger protein 316 OS=Homo sapiens GN=ZNF316 PE=1 SV=1	1	11	11	11	15.1	15.1	108.44	1004	1004	0	13.8	1718500000
62 TCAF2	A6NFQ2;A6NFQ2-2;A6NFQ2-3	A6NFQ2;A6NFQ2-2;A6NFQ2-3	21;20;19	21;20;19	21;20;19	TRPM8 channel-associated factor 2	TCAF2	sp|A6NFQ2|TCAF2_HUMAN TRPM8 channel-associated factor 2 OS=Homo sapiens GN=TCAF2 PE=1 SV=2;sp|A6NFQ2-2|TCAF2_HUMAN Isoform 2 of TRPM8 channel-associated factor 2 OS=Homo sapiens GN=TCAF2;sp|A6NFQ2-3|TCAF2_HUMAN Isoform 3 of TRPM8 channel-associated factor	3	21	21	21	31.4	31.4	100.9	919	919;845;815	0	147.76	3167400000
63 SDHAF1	A6NFY7	A6NFY7	1	1	1	Succinate dehydrogenase assembly factor 1, mitochondrial	SDHAF1	sp|A6NFY7|SDHF1_HUMAN Succinate dehydrogenase assembly factor 1, mitochondrial OS=Homo sapiens GN=SDHAF1 PE=1 SV=1	1	1	1	1	13.9	13.9	12.806	115	115	0.003385	1.9657	179050000
64 WIPF3	A6NGB9	A6NGB9	5	5	5	WAS/WASL-interacting protein family member 3	WIPF3	sp|A6NGB9|WIPF3_HUMAN WAS/WASL-interacting protein family member 3 OS=Homo sapiens GN=WIPF3 PE=1 SV=4	1	5	5	5	19	19	49.457	483	483	0	13.13	749160000
65 CAPN8	A6NHC0	A6NHC0	3	3	3	Calpain-8	CAPN8	sp|A6NHC0|CAN8_HUMAN Calpain-8 OS=Homo sapiens GN=CAPN8 PE=2 SV=3	1	3	3	3	7.7	7.7	79.144	703	703	0	19.714	55815000
66 TUBAL3	A6NHL2-2;A6NHL2	A6NHL2-2;A6NHL2	11;11	6;6	6;6	Tubulin alpha chain-like 3	TUBAL3	sp|A6NHL2-2|TBAL3_HUMAN Isoform 2 of Tubulin alpha chain-like 3 OS=Homo sapiens GN=TUBAL3;sp|A6NHL2|TBAL3_HUMAN Tubulin alpha chain-like 3 OS=Homo sapiens GN=TUBAL3 PE=1 SV=2	2	11	6	6	21.9	21.9	45.517	406	406;446	0	70.964	35248000000
67 FBLL1	A6NHQ2	A6NHQ2	7	5	5	rRNA/tRNA 2-O-methyltransferase fibrillarin-like protein 1	FBLL1	sp|A6NHQ2|FBLL1_HUMAN rRNA/tRNA 2-O-methyltransferase fibrillarin-like protein 1 OS=Homo sapiens GN=FBLL1 PE=3 SV=2	1	7	5	5	17.1	17.1	34.803	334	334	0	7.1771	41109000000
68 SMCHD1	A6NHR9;A6NHR9-2;A6NHR9-3	A6NHR9;A6NHR9-2	105;101;37	105;101;37	105;101;37	Structural maintenance of chromosomes flexible hinge domain-containing protein 1	SMCHD1	sp|A6NHR9|SMHD1_HUMAN Structural maintenance of chromosomes flexible hinge domain-containing protein 1 OS=Homo sapiens GN=SMCHD1 PE=1 SV=2;sp|A6NHR9-2|SMHD1_HUMAN Isoform 2 of Structural maintenance of chromosomes flexible hinge domain-containing protein 1	3	105	105	105	57.2	57.2	226.37	2005	2005;1917;762	0	323.31	165090000000
69 GATSL2	A6NHX0	A6NHX0	9	9	8	GATS-like protein 2	GATSL2	sp|A6NHX0|GATL2_HUMAN GATS-like protein 2 OS=Homo sapiens GN=GATSL2 PE=1 SV=3	1	9	9	8	35.6	32.8	36.056	329	329	0	23.6	2614000000
70 ARHGAP42	A6NI28	A6NI28	13	13	13	Rho GTPase-activating protein 42	ARHGAP42	sp|A6NI28|RHG42_HUMAN Rho GTPase-activating protein 42 OS=Homo sapiens GN=ARHGAP42 PE=1 SV=3	1	13	13	13	20.7	20.7	98.568	874	874	0	14.323	851190000
71 NCF1;NCF1B;NCF1C	P14598;A6NI72;A8MVU1;P14598-2	P14598;A6NI72;A8MVU1;P14598-2	8;8;7;5	8;8;7;5	8;8;7;5	Neutrophil cytosol factor 1;Putative neutrophil cytosol factor 1B;Putative neutrophil cytosol factor 1C	NCF1;NCF1B;NCF1C	sp|P14598|NCF1_HUMAN Neutrophil cytosol factor 1 OS=Homo sapiens GN=NCF1 PE=1 SV=3;sp|A6NI72|NCF1B_HUMAN Putative neutrophil cytosol factor 1B OS=Homo sapiens GN=NCF1B PE=5 SV=2;sp|A8MVU1|NCF1C_HUMAN Putative neutrophil cytosol factor 1C OS=Homo sapiens GN	4	8	8	8	25.4	25.4	44.651	390	390;391;366;278	0	12.374	544590000
72 UNC119B	A6NIH7	A6NIH7	13	13	12	Protein unc-119 homolog B	UNC119B	sp|A6NIH7|U119B_HUMAN Protein unc-119 homolog B OS=Homo sapiens GN=UNC119B PE=1 SV=1	1	13	13	12	69.7	66.1	28.136	251	251	0	107.98	12478000000
73 METTL15	A6NJ78;A6NJ78-2;A6NJ78-4;P0C7V9;A6NJ78-3	A6NJ78;A6NJ78-2	8;4;3;2;1	8;4;3;2;1	8;4;3;2;1	Probable methyltransferase-like protein 15	METTL15	sp|A6NJ78|MET15_HUMAN Probable methyltransferase-like protein 15 OS=Homo sapiens GN=METTL15 PE=1 SV=1;sp|A6NJ78-2|MET15_HUMAN Isoform 2 of Probable methyltransferase-like protein 15 OS=Homo sapiens GN=METTL15	5	8	8	8	25.8	25.8	46.121	407	407;273;279;234;99	0	20.413	2980500000
74 SOWAHD	A6NJG2	A6NJG2	5	5	5	Ankyrin repeat domain-containing protein SOWAHD	SOWAHD	sp|A6NJG2|SWAHD_HUMAN Ankyrin repeat domain-containing protein SOWAHD OS=Homo sapiens GN=SOWAHD PE=2 SV=1	1	5	5	5	21.3	21.3	33.803	315	315	0	12.86	184320000
75 CD8B;CD8BP	P10966-7;P10966-9;P10966-8;P10966;A6NJW9;P10966-3;P10966-2;P10966-6;P10966-4	P10966-7;P10966-9;P10966-8;P10966;A6NJW9;P10966-3;P10966-2;P10966-6;P10966-4	1;1;1;1;1;1;1;1;1	1;1;1;1;1;1;1;1;1	1;1;1;1;1;1;1;1;1	T-cell surface glycoprotein CD8 beta chain;Putative T-cell surface glycoprotein CD8 beta-2 chain	CD8B;CD8BP	sp|P10966-7|CD8B_HUMAN Isoform 6 of T-cell surface glycoprotein CD8 beta chain OS=Homo sapiens GN=CD8B;sp|P10966-9|CD8B_HUMAN Isoform 8 of T-cell surface glycoprotein CD8 beta chain OS=Homo sapiens GN=CD8B;sp|P10966-8|CD8B_HUMAN Isoform 7 of T-cell surface	9	1	1	1	6.7	6.7	20.752	180	180;198;206;210;211;213;221;243;246	0	6.6744	69508000
76 SLC9B1P1;SLC9B1	A6NJY1;Q4ZJI4-2	A6NJY1;Q4ZJI4-2	2;1	2;1	1;0	Putative SLC9B1-like protein SLC9B1P1;Sodium/hydrogen exchanger 9B1	SLC9B1P1;SLC9B1	sp|A6NJY1|SL9P1_HUMAN Putative SLC9B1-like protein SLC9B1P1 OS=Homo sapiens GN=SLC9B1P1 PE=5 SV=4;sp|Q4ZJI4-2|SL9B1_HUMAN Isoform 2 of Sodium/hydrogen exchanger 9B1 OS=Homo sapiens GN=SLC9B1	2	2	2	1	7.4	3.9	30.827	282	282;243	1	-2	941740000	+
77 CCDC85C	A6NKD9	A6NKD9	19	19	19	Coiled-coil domain-containing protein 85C	CCDC85C	sp|A6NKD9|CC85C_HUMAN Coiled-coil domain-containing protein 85C OS=Homo sapiens GN=CCDC85C PE=1 SV=1	1	19	19	19	53.9	53.9	45.209	419	419	0	142.29	20382000000
78 SAC3D1	A6NKF1;A6NKF1-2	A6NKF1;A6NKF1-2	5;3	5;3	5;3	SAC3 domain-containing protein 1	SAC3D1	sp|A6NKF1|SAC31_HUMAN SAC3 domain-containing protein 1 OS=Homo sapiens GN=SAC3D1 PE=1 SV=2;sp|A6NKF1-2|SAC31_HUMAN Isoform 2 of SAC3 domain-containing protein 1 OS=Homo sapiens GN=SAC3D1	2	5	5	5	15.3	15.3	43.553	404	404;285	0	13.768	3631800000
79 PCP4L1	A6NKN8	A6NKN8	1	1	1	Purkinje cell protein 4-like protein 1	PCP4L1	sp|A6NKN8|PC4L1_HUMAN Purkinje cell protein 4-like protein 1 OS=Homo sapiens GN=PCP4L1 PE=3 SV=3	1	1	1	1	20.6	20.6	7.4762	68	68	0.00065459	3.3318	238650000
80 CGB1;CGB2	P0DN87;P0DN86;P0DN86-2;A6NKQ9-2;A6NKQ9;Q6NT52	P0DN87;P0DN86;P0DN86-2;A6NKQ9-2;A6NKQ9;Q6NT52	4;4;4;4;4;4	4;4;4;4;4;4	4;4;4;4;4;4	Choriogonadotropin subunit beta variant 1;Choriogonadotropin subunit beta variant 2	CGB1;CGB2	sp|P0DN87|CGB7_HUMAN Choriogonadotropin subunit beta 7 OS=Homo sapiens GN=CGB7 PE=2 SV=1;sp|P0DN86|CGB3_HUMAN Choriogonadotropin subunit beta 3 OS=Homo sapiens GN=CGB3 PE=1 SV=1;sp|P0DN86-2|CGB3_HUMAN Isoform 2 of Choriogonadotropin subunit beta 3 OS=Homo	6	4	4	4	35.2	35.2	17.757	165	165;165;181;155;187;195	0	15.968	142510000
81 RGPD3	A6NKT7;Q7Z3J3-2	A6NKT7	58;8	2;0	0;0	RanBP2-like and GRIP domain-containing protein 3	RGPD3	sp|A6NKT7|RGPD3_HUMAN RanBP2-like and GRIP domain-containing protein 3 OS=Homo sapiens GN=RGPD3 PE=3 SV=2	2	58	2	0	1.1	0	197.48	1758	1758;155	0	7.9126	7043000000
82 SMIM23	A6NLE4	A6NLE4	2	2	2	Small integral membrane protein 23	SMIM23	sp|A6NLE4|SIM23_HUMAN Small integral membrane protein 23 OS=Homo sapiens GN=SMIM23 PE=2 SV=3	1	2	2	2	21.5	21.5	20.025	172	172	1	-2	1430500000	+
83 ZNF729;ZNF506;ZNF479;ZNF257;ZNF66	A6NN14;Q5JVG8-2;Q5JVG8;Q96JC4;Q9Y2Q1-4;Q9Y2Q1-2;Q9Y2Q1;Q6ZN08;Q14593-2;Q9Y2Q1-3;Q8N7Q3;Q96N58;P0DKX0;Q8N4W9-2;Q8N4W9	A6NN14;Q5JVG8-2;Q5JVG8;Q96JC4;Q9Y2Q1-4;Q9Y2Q1-2;Q9Y2Q1;Q6ZN08	3;2;2;2;2;2;2;2;1;1;1;1;1;1;1	1;0;0;0;0;0;0;0;0;0;0;0;0;0;0	1;0;0;0;0;0;0;0;0;0;0;0;0;0;0	Zinc finger protein 729;Zinc finger protein 506;Zinc finger protein 479;Zinc finger protein 257;Putative zinc finger protein 66	ZNF729;ZNF506;ZNF479;ZNF257;ZNF66	sp|A6NN14|ZN729_HUMAN Zinc finger protein 729 OS=Homo sapiens GN=ZNF729 PE=2 SV=4;sp|Q5JVG8-2|ZN506_HUMAN Isoform 2 of Zinc finger protein 506 OS=Homo sapiens GN=ZNF506;sp|Q5JVG8|ZN506_HUMAN Zinc finger protein 506 OS=Homo sapiens GN=ZNF506 PE=2 SV=2;sp|Q9	15	3	1	1	1	1	145.02	1252	1252;412;444;524;530;535;563;573;504;531;588;590;622;834;903	1	-2	113180000	+
84	A6NNZ2	A6NNZ2	10	1	1	Tubulin beta-8 chain-like protein LOC260334		sp|A6NNZ2|TBB8L_HUMAN Tubulin beta-8 chain-like protein LOC260334 OS=Homo sapiens PE=1 SV=1	1	10	1	1	5.4	5.4	49.572	444	444	1	-2	1049100000	+
85 ZNF716	A6NP11;Q49A33;Q8TF20;Q8TF20-2	A6NP11	4;1;1;1	2;0;0;0	2;0;0;0	Zinc finger protein 716	ZNF716	sp|A6NP11|ZN716_HUMAN Zinc finger protein 716 OS=Homo sapiens GN=ZNF716 PE=2 SV=4	4	4	2	2	5.1	5.1	57.006	495	495;203;911;923	1	-2	1511000000	+
86 BTBD11	A6QL63;A6QL63-2;A6QL63-3;A6QL63-5;A6QL63-4	A6QL63;A6QL63-2;A6QL63-3;A6QL63-5	14;13;12;9;3	14;13;12;9;3	14;13;12;9;3	Ankyrin repeat and BTB/POZ domain-containing protein BTBD11	BTBD11	sp|A6QL63|BTBDB_HUMAN Ankyrin repeat and BTB/POZ domain-containing protein BTBD11 OS=Homo sapiens GN=BTBD11 PE=2 SV=3;sp|A6QL63-2|BTBDB_HUMAN Isoform 2 of Ankyrin repeat and BTB/POZ domain-containing protein BTBD11 OS=Homo sapiens GN=BTBD11;sp|A6QL63-3|BTB	5	14	14	14	17.4	17.4	120.88	1104	1104;985;1007;641;183	0	21.151	979970000
87 FAM127A;FAM127C	A6ZKI3;Q17RB0	A6ZKI3;Q17RB0	7;5	7;5	2;1	Protein FAM127A;Protein FAM127C	FAM127A;FAM127C	sp|A6ZKI3|F127A_HUMAN Protein FAM127A OS=Homo sapiens GN=FAM127A PE=1 SV=1;sp|Q17RB0|F127C_HUMAN Protein FAM127C OS=Homo sapiens GN=FAM127C PE=1 SV=1	2	7	7	2	66.4	23	13.171	113	113;113	0	10.078	5336400000
88 ZSWIM8	A7E2V4-5;A7E2V4;A7E2V4-3;A7E2V4-4;A7E2V4-2	A7E2V4-5;A7E2V4;A7E2V4-3;A7E2V4-4;A7E2V4-2	13;13;13;13;13	13;13;13;13;13	13;13;13;13;13	Zinc finger SWIM domain-containing protein 8	ZSWIM8	sp|A7E2V4-5|ZSWM8_HUMAN Isoform 5 of Zinc finger SWIM domain-containing protein 8 OS=Homo sapiens GN=ZSWIM8;sp|A7E2V4|ZSWM8_HUMAN Zinc finger SWIM domain-containing protein 8 OS=Homo sapiens GN=ZSWIM8 PE=1 SV=1;sp|A7E2V4-3|ZSWM8_HUMAN Isoform 3 of Zinc fin	5	13	13	13	12	12	196.43	1829	1829;1837;1841;1842;1892	0	17.059	1773300000
89 MYH7B	A7E2Y1	A7E2Y1	16	15	13	Myosin-7B	MYH7B	sp|A7E2Y1|MYH7B_HUMAN Myosin-7B OS=Homo sapiens GN=MYH7B PE=1 SV=3	1	16	15	13	9.2	8.2	221.39	1941	1941	0.0063675	1.701	4571600000
90 MYH7B	A7E2Y1-3	A7E2Y1-3	2	1	1	Myosin-7B	MYH7B	sp|A7E2Y1-3|MYH7B_HUMAN Isoform 3 of Myosin-7B OS=Homo sapiens GN=MYH7B	1	2	1	1	5.7	5.7	20.273	174	174	1	-2	84655000	+
91 ARHGAP32	A7KAX9;A7KAX9-2;A7KAX9-3	A7KAX9;A7KAX9-2	24;20;4	24;20;4	23;19;3	Rho GTPase-activating protein 32	ARHGAP32	sp|A7KAX9|RHG32_HUMAN Rho GTPase-activating protein 32 OS=Homo sapiens GN=ARHGAP32 PE=1 SV=1;sp|A7KAX9-2|RHG32_HUMAN Isoform 2 of Rho GTPase-activating protein 32 OS=Homo sapiens GN=ARHGAP32	3	24	24	23	15.5	15.2	230.53	2087	2087;1738;322	0	42.296	132860000000
92 TBKBP1	A7MCY6;A7MCY6-2	A7MCY6;A7MCY6-2	2;1	2;1	2;1	TANK-binding kinase 1-binding protein 1	TBKBP1	sp|A7MCY6|TBKB1_HUMAN TANK-binding kinase 1-binding protein 1 OS=Homo sapiens GN=TBKBP1 PE=1 SV=1;sp|A7MCY6-2|TBKB1_HUMAN Isoform 2 of TANK-binding kinase 1-binding protein 1 OS=Homo sapiens GN=TBKBP1	2	2	2	2	4.7	4.7	67.701	615	615;222	0	4.3544	15439000
93 POM121C	A8CG34;A8CG34-2	A8CG34;A8CG34-2	17;15	2;1	1;0	Nuclear envelope pore membrane protein POM 121C	POM121C	sp|A8CG34|P121C_HUMAN Nuclear envelope pore membrane protein POM 121C OS=Homo sapiens GN=POM121C PE=1 SV=2;sp|A8CG34-2|P121C_HUMAN Isoform 2 of Nuclear envelope pore membrane protein POM 121C OS=Homo sapiens GN=POM121C	2	17	2	1	3.3	1.3	125.06	1229	1229;987	0	4.9307	342100000
94 A2ML1	A8K2U0;A8K2U0-2	A8K2U0;A8K2U0-2	20;14	20;14	20;14	Alpha-2-macroglobulin-like protein 1	A2ML1	sp|A8K2U0|A2ML1_HUMAN Alpha-2-macroglobulin-like protein 1 OS=Homo sapiens GN=A2ML1 PE=1 SV=3;sp|A8K2U0-2|A2ML1_HUMAN Isoform 2 of Alpha-2-macroglobulin-like protein 1 OS=Homo sapiens GN=A2ML1	2	20	20	20	17.3	17.3	161.1	1454	1454;963	0	23.381	2897700000
95 DDX11L8;DDX12P	A8MPP1;Q92771;Q96FC9-5	A8MPP1;Q92771	17;13;4	1;1;0	1;1;0	Putative ATP-dependent RNA helicase DDX11-like protein 8;Putative ATP-dependent RNA helicase DDX12	DDX11L8;DDX12P	sp|A8MPP1|D11L8_HUMAN Putative ATP-dependent RNA helicase DDX11-like protein 8 OS=Homo sapiens GN=DDX11L8 PE=1 SV=1;sp|Q92771|DDX12_HUMAN Putative ATP-dependent RNA helicase DDX12 OS=Homo sapiens GN=DDX12P PE=5 SV=3	3	17	1	1	1.2	1.2	101.81	907	907;950;288	0.00032924	3.4995	24021000
96 YDJC	A8MPS7;A8MPS7-3;A8MPS7-2	A8MPS7	6;2;2	6;2;2	6;2;2	Carbohydrate deacetylase	YDJC	sp|A8MPS7|YDJC_HUMAN Carbohydrate deacetylase OS=Homo sapiens GN=YDJC PE=1 SV=1	3	6	6	6	28.2	28.2	34.466	323	323;136;149	0	24.222	249190000
97 ZNF891	A8MT65	A8MT65	3	2	2	Zinc finger protein 891	ZNF891	sp|A8MT65|ZN891_HUMAN Zinc finger protein 891 OS=Homo sapiens GN=ZNF891 PE=2 SV=2	1	3	2	2	3.7	3.7	63.591	544	544	1	-2	229680000	+
98 GNAT3	A8MTJ3	A8MTJ3	3	1	1	Guanine nucleotide-binding protein G(t) subunit alpha-3	GNAT3	sp|A8MTJ3|GNAT3_HUMAN Guanine nucleotide-binding protein G(t) subunit alpha-3 OS=Homo sapiens GN=GNAT3 PE=2 SV=2	1	3	1	1	2.8	2.8	40.357	354	354	1	-2	204050000	+
99 HMSD	A8MTL9	A8MTL9	1	1	1	Serpin-like protein HMSD	HMSD	sp|A8MTL9|HMSD_HUMAN Serpin-like protein HMSD OS=Homo sapiens GN=HMSD PE=2 SV=1	1	1	1	1	10.1	10.1	15.355	139	139	0.0053714	1.7535	32259000
100 PHF20L1	A8MW92;A8MW92-4	A8MW92;A8MW92-4	7;6	7;6	2;1	PHD finger protein 20-like protein 1	PHF20L1	sp|A8MW92|P20L1_HUMAN PHD finger protein 20-like protein 1 OS=Homo sapiens GN=PHF20L1 PE=1 SV=2;sp|A8MW92-4|P20L1_HUMAN Isoform 4 of PHD finger protein 20-like protein 1 OS=Homo sapiens GN=PHF20L1	2	7	7	2	7.9	3.2	115.01	1017	1017;573	0	14.195	381000000
101 SNRPG;SNRPGP15	P62308;A8MWD9	P62308;A8MWD9	3;3	3;3	3;3	Small nuclear ribonucleoprotein G;Putative small nuclear ribonucleoprotein G-like protein 15	SNRPG;SNRPGP15	sp|P62308|RUXG_HUMAN Small nuclear ribonucleoprotein G OS=Homo sapiens GN=SNRPG PE=1 SV=1;sp|A8MWD9|RUXGL_HUMAN Putative small nuclear ribonucleoprotein G-like protein 15 OS=Homo sapiens GN=SNRPGP15 PE=5 SV=2	2	3	3	3	26.3	26.3	8.496	76	76;76	0	31.916	76980000000
102 NUDT19	A8MXV4	A8MXV4	15	15	15	Nucleoside diphosphate-linked moiety X motif 19, mitochondrial	NUDT19	sp|A8MXV4|NUD19_HUMAN Nucleoside diphosphate-linked moiety X motif 19 OS=Homo sapiens GN=NUDT19 PE=1 SV=1	1	15	15	15	41.9	41.9	42.233	375	375	0	33.816	6809500000
103 CXorf49	A8MYA2	A8MYA2	8	8	8	Uncharacterized protein CXorf49	CXorf49	sp|A8MYA2|CX049_HUMAN Uncharacterized protein CXorf49 OS=Homo sapiens GN=CXorf49 PE=2 SV=3	1	8	8	8	22.4	22.4	54.416	514	514	0	8.8983	2807900000
104 GOLGA6L6	A8MZA4	A8MZA4	2	2	1	Putative golgin subfamily A member 6-like protein 6	GOLGA6L6	sp|A8MZA4|GG6L6_HUMAN Golgin subfamily A member 6-like protein 6 OS=Homo sapiens GN=GOLGA6L6 PE=3 SV=4	1	2	2	1	3	1.9	90.952	724	724	1	-2	852410000	+
105 MIF4GD	A9UHW6;A9UHW6-2;A9UHW6-3	A9UHW6;A9UHW6-2;A9UHW6-3	10;9;9	10;9;9	10;9;9	MIF4G domain-containing protein	MIF4GD	sp|A9UHW6|MI4GD_HUMAN MIF4G domain-containing protein OS=Homo sapiens GN=MIF4GD PE=1 SV=1;sp|A9UHW6-2|MI4GD_HUMAN Isoform 2 of MIF4G domain-containing protein OS=Homo sapiens GN=MIF4GD;sp|A9UHW6-3|MI4GD_HUMAN Isoform 3 of MIF4G domain-containing protein OS	3	10	10	10	45.9	45.9	25.423	222	222;256;263	0	39.861	6789900000
106 MYO1G	B0I1T2;B0I1T2-4;B0I1T2-3;B0I1T2-2	B0I1T2;B0I1T2-4	44;25;17;7	42;23;15;5	42;23;15;5	Unconventional myosin-Ig;Minor histocompatibility antigen HA-2	MYO1G	sp|B0I1T2|MYO1G_HUMAN Unconventional myosin-Ig OS=Homo sapiens GN=MYO1G PE=1 SV=2;sp|B0I1T2-4|MYO1G_HUMAN Isoform 4 of Unconventional myosin-Ig OS=Homo sapiens GN=MYO1G	4	44	42	42	55.1	55.1	116.44	1018	1018;722;525;230	0	323.31	37981000000
107 ESPN	B1AK53;B1AK53-2	B1AK53	9;2	9;2	9;2	Espin	ESPN	sp|B1AK53|ESPN_HUMAN Espin OS=Homo sapiens GN=ESPN PE=1 SV=1	2	9	9	9	13.1	13.1	91.732	854	854;288	0	13.414	6470400000
108 WDR64	B1ANS9-2;B1ANS9	B1ANS9-2;B1ANS9	2;2	2;2	2;2	WD repeat-containing protein 64	WDR64	sp|B1ANS9-2|WDR64_HUMAN Isoform 2 of WD repeat-containing protein 64 OS=Homo sapiens GN=WDR64;sp|B1ANS9|WDR64_HUMAN WD repeat-containing protein 64 OS=Homo sapiens GN=WDR64 PE=2 SV=1	2	2	2	2	2.5	2.5	105.02	914	914;1081	0.0075407	1.6248	28526000000
109	B2	B2	22	22	22			sp|B2|B2_PLIB OS=Homo sapiens GN=PLIB	1	22	22	22	41.9	41.9	81.695	840	840	0	68.23	26159000000
110 LOC93622	B2RBV5	B2RBV5	2	2	2		LOC93622	sp|B2RBV5|MRUPP_HUMAN Putative MORF4 family-associated protein 1-like protein UPP OS=Homo sapiens PE=1 SV=1	1	2	2	2	18.5	18.5	13.369	119	119	0.0037852	1.9247	55762000
111 RSPH10B;RSPH10B2	P0C881;B2RC85	P0C881;B2RC85	2;2	2;2	2;2	Radial spoke head 10 homolog B;Radial spoke head 10 homolog B2	RSPH10B;RSPH10B2	sp|P0C881|R10B1_HUMAN Radial spoke head 10 homolog B OS=Homo sapiens GN=RSPH10B PE=2 SV=1;sp|B2RC85|R10B2_HUMAN Radial spoke head 10 homolog B2 OS=Homo sapiens GN=RSPH10B2 PE=2 SV=2	2	2	2	2	2.2	2.2	100.63	870	870;870	1	-2	5231500000	+
112 HMGB1P1	B2RPK0	B2RPK0	11	1	1	Putative high mobility group protein B1-like 1	HMGB1P1	sp|B2RPK0|HGB1A_HUMAN Putative high mobility group protein B1-like 1 OS=Homo sapiens GN=HMGB1P1 PE=5 SV=1	1	11	1	1	6.2	6.2	24.238	211	211	1	-2	1086200000	+
113 MYO9A	B2RTY4-2;B2RTY4;B2RTY4-4;B2RTY4-5;B2RTY4-3	B2RTY4-2;B2RTY4;B2RTY4-4;B2RTY4-5	17;17;17;15;6	13;13;13;12;4	13;13;13;12;4	Unconventional myosin-IXa	MYO9A	sp|B2RTY4-2|MYO9A_HUMAN Isoform 2 of Unconventional myosin-IXa OS=Homo sapiens GN=MYO9A;sp|B2RTY4|MYO9A_HUMAN Unconventional myosin-IXa OS=Homo sapiens GN=MYO9A PE=1 SV=2;sp|B2RTY4-4|MYO9A_HUMAN Isoform 4 of Unconventional myosin-IXa OS=Homo sapiens GN=MYO	5	17	13	13	5	5	290.38	2529	2529;2548;2619;2312;729	0	4.0214	3030900000
114 SMIM1	B2RUZ4	B2RUZ4	1	1	1	Small integral membrane protein 1	SMIM1	sp|B2RUZ4|SMIM1_HUMAN Small integral membrane protein 1 OS=Homo sapiens GN=SMIM1 PE=1 SV=1	1	1	1	1	15.4	15.4	8.749	78	78	0.0014898	2.76	147140000
115 EPM2A	B3EWF7	B3EWF7	1	1	1	Laforin, isoform 9	EPM2A	sp|B3EWF7|EP2A2_HUMAN Laforin, isoform 9 OS=Homo sapiens GN=EPM2A PE=1 SV=1	1	1	1	1	3.5	3.5	35.169	344	344	0.0015819	2.5671	1355400000
116 FAM25G;FAM25C;FAM25BP;FAM25A	B3EWG6;B3EWG5;B3EWG4;B3EWG3	B3EWG6;B3EWG5;B3EWG4;B3EWG3	3;3;3;3	3;3;3;3	3;3;3;3	Protein FAM25G;Protein FAM25C;Putative protein FAM25BP;Protein FAM25A	FAM25G;FAM25C;FAM25BP;FAM25A	sp|B3EWG6|FM25G_HUMAN Protein FAM25G OS=Homo sapiens GN=FAM25G PE=3 SV=1;sp|B3EWG5|FM25C_HUMAN Protein FAM25C OS=Homo sapiens GN=FAM25C PE=3 SV=1;sp|B3EWG4|FM25B_HUMAN Putative protein FAM25BP OS=Homo sapiens GN=FAM25BP PE=5 SV=1;sp|B3EWG3|FM25A_HUMAN Prot	4	3	3	3	51.7	51.7	9.3195	89	89;89;89;89	0	29.937	112870000
117 ZNF732;ZNF141;ZNF519	B4DXR9;Q15928;Q8TB69	B4DXR9;Q15928;Q8TB69	6;4;3	5;3;2	1;0;0	Zinc finger protein 732;Zinc finger protein 141;Zinc finger protein 519	ZNF732;ZNF141;ZNF519	sp|B4DXR9|ZN732_HUMAN Zinc finger protein 732 OS=Homo sapiens GN=ZNF732 PE=2 SV=1;sp|Q15928|ZN141_HUMAN Zinc finger protein 141 OS=Homo sapiens GN=ZNF141 PE=1 SV=1;sp|Q8TB69|ZN519_HUMAN Zinc finger protein 519 OS=Homo sapiens GN=ZNF519 PE=2 SV=2	3	6	5	1	12.5	1.7	67.839	585	585;474;540	0	11.05	1180700000
118 GPR89A;GPR89B	B7ZAQ6-2;B7ZAQ6-3;P0CG08;B7ZAQ6	B7ZAQ6-2;B7ZAQ6-3;P0CG08;B7ZAQ6	3;3;3;3	3;3;3;3	3;3;3;3	Golgi pH regulator A;Golgi pH regulator B	GPR89A;GPR89B	sp|B7ZAQ6-2|GPHRA_HUMAN Isoform 2 of Golgi pH regulator A OS=Homo sapiens GN=GPR89A;sp|B7ZAQ6-3|GPHRA_HUMAN Isoform 3 of Golgi pH regulator A OS=Homo sapiens GN=GPR89A;sp|P0CG08|GPHRB_HUMAN Golgi pH regulator B OS=Homo sapiens GN=GPR89B PE=1 SV=1;sp|B7ZAQ6	4	3	3	3	10.7	10.7	38.484	335	335;430;455;455	0.00033153	3.644	256710000
119 PPP1R3G	B7ZBB8	B7ZBB8	4	4	4	Protein phosphatase 1 regulatory subunit 3G	PPP1R3G	sp|B7ZBB8|PP13G_HUMAN Protein phosphatase 1 regulatory subunit 3G OS=Homo sapiens GN=PPP1R3G PE=1 SV=1	1	4	4	4	14.8	14.8	38.018	358	358	0	6.8233	201340000
120 WASH3P;WASH2P;WASH1	C4AMC7;Q6VEQ5;A8K0Z3;A8MWX3	C4AMC7;Q6VEQ5;A8K0Z3	13;13;9;5	13;13;9;5	7;7;4;1	Putative WAS protein family homolog 3;WAS protein family homolog 2;WAS protein family homolog 1	WASH3P;WASH2P;WASH1	sp|C4AMC7|WASH3_HUMAN Putative WAS protein family homolog 3 OS=Homo sapiens GN=WASH3P PE=1 SV=2;sp|Q6VEQ5|WASH2_HUMAN WAS protein family homolog 2 OS=Homo sapiens GN=WASH2P PE=2 SV=2;sp|A8K0Z3|WASH1_HUMAN WAS protein family homolog 1 OS=Homo sapiens GN=WAS	4	13	13	7	31.7	17.1	49.994	463	463;465;465;477	0	207.67	14492000000
121 RASA4;RASA4B	O43374-2;O43374;C9J798	O43374-2;O43374;C9J798	7;7;7	7;7;7	7;7;7	Ras GTPase-activating protein 4;Putative Ras GTPase-activating protein 4B	RASA4;RASA4B	sp|O43374-2|RASL2_HUMAN Isoform 2 of Ras GTPase-activating protein 4 OS=Homo sapiens GN=RASA4;sp|O43374|RASL2_HUMAN Ras GTPase-activating protein 4 OS=Homo sapiens GN=RASA4 PE=2 SV=2;sp|C9J798|RAS4B_HUMAN Ras GTPase-activating protein 4B OS=Homo sapiens GN	3	7	7	7	11.5	11.5	85.408	757	757;803;803	0	8.6595	91169000
122 UMAD1	C9J7I0	C9J7I0	2	2	2	UBAP1-MVB12-associated (UMA)-domain containing protein 1	UMAD1	sp|C9J7I0|UMAD1_HUMAN UBAP1-MVB12-associated (UMA)-domain containing protein 1 OS=Homo sapiens GN=UMAD1 PE=3 SV=1	1	2	2	2	29.4	29.4	11.18	102	102	0	45.253	833720000
123 BTBD19	C9JJ37	C9JJ37	3	3	3	BTB/POZ domain-containing protein 19	BTBD19	sp|C9JJ37|BTBDJ_HUMAN BTB/POZ domain-containing protein 19 OS=Homo sapiens GN=BTBD19 PE=2 SV=1	1	3	3	3	14.8	14.8	32.364	291	291	0.00064816	3.0781	35672000
124 FAM195B	C9JLW8	C9JLW8	7	7	7	Protein FAM195B	FAM195B	sp|C9JLW8|MCRI1_HUMAN Mapk-regulated corepressor-interacting protein 1 OS=Homo sapiens GN=MCRIP1 PE=1 SV=1	1	7	7	7	58.8	58.8	10.92	97	97	0	77.286	20911000000
125	CON__A2A4G1	CON__A2A4G1	17	3	3				1	17	3	3	6.1	6.1	49.493	456	456	1	-2	427240000	+	+
126	CON__A2A5Y0	CON__A2A5Y0	11	1	0				1	11	1	0	2.2	0	47.117	416	416	1	-2	265660000	+	+
127	CON__A2I7N0	CON__A2I7N0	12	12	2				1	12	12	2	30.7	7.3	46.311	411	411	0	34.917	15477000000		+
128	CON__A2I7N3	CON__A2I7N3	7	2	2				1	7	2	2	4.6	4.6	46.941	417	417	0	4.072	1798800000		+
129	CON__ENSEMBL:ENSBTAP00000001528	CON__ENSEMBL:ENSBTAP00000001528	26	2	1				1	26	2	1	1.3	0.7	137.98	1222	1222	1	-2	262660000	+	+
130	CON__ENSEMBL:ENSBTAP00000006074	CON__ENSEMBL:ENSBTAP00000006074	1	1	1				1	1	1	1	2.3	2.3	80.674	747	747	0.0015871	2.6457	112480000		+
131	CON__ENSEMBL:ENSBTAP00000007350	CON__ENSEMBL:ENSBTAP00000007350	58	58	13				1	58	58	13	39.7	11.5	192.99	1742	1742	0	225.39	29464000000		+
132	CON__ENSEMBL:ENSBTAP00000013050	CON__ENSEMBL:ENSBTAP00000013050	5	5	4				1	5	5	4	15.7	13.5	51.988	452	452	0.001077	3.0001	342690000		+
133	CON__ENSEMBL:ENSBTAP00000014147	CON__ENSEMBL:ENSBTAP00000014147	3	3	3				1	3	3	3	40.7	40.7	11.756	113	113	0	5.5443	1163300000		+
134	CON__ENSEMBL:ENSBTAP00000016046	CON__ENSEMBL:ENSBTAP00000016046	20	20	10				1	20	20	10	40.1	23.1	77.456	706	706	0	249.5	11161000000		+
135	CON__ENSEMBL:ENSBTAP00000018229	CON__ENSEMBL:ENSBTAP00000018229	23	2	2				1	23	2	2	4.4	4.4	53.661	475	475	0	23.227	883600000		+
136	CON__ENSEMBL:ENSBTAP00000018574	CON__ENSEMBL:ENSBTAP00000018574	15	15	13				1	15	15	13	30.8	27	55.207	496	496	0	16.945	3622100000		+
137 HGFAC	CON__ENSEMBL:ENSBTAP00000023055;Q04756	CON__ENSEMBL:ENSBTAP00000023055;Q04756	5;4	5;4	5;4	Hepatocyte growth factor activator;Hepatocyte growth factor activator short chain;Hepatocyte growth factor activator long chain	HGFAC	;sp|Q04756|HGFA_HUMAN Hepatocyte growth factor activator OS=Homo sapiens GN=HGFAC PE=1 SV=1	2	5	5	5	11.2	11.2	67.703	634	634;655	0	23.056	515250000		+
138	CON__ENSEMBL:ENSBTAP00000024146	CON__ENSEMBL:ENSBTAP00000024146	67	67	59				1	67	67	59	56.6	51.9	164.34	1477	1477	0	323.31	196090000000		+
139	CON__ENSEMBL:ENSBTAP00000024466;CON__ENSEMBL:ENSBTAP00000024462	CON__ENSEMBL:ENSBTAP00000024466;CON__ENSEMBL:ENSBTAP00000024462	8;8	8;8	8;8			;	2	8	8	8	33.7	33.7	43.9	401	401;419	0	22.914	5093300000		+
140	CON__ENSEMBL:ENSBTAP00000025008	CON__ENSEMBL:ENSBTAP00000025008	16	10	5				1	16	10	5	26.9	12.9	59.299	536	536	0	125.77	493400000		+
141	CON__ENSEMBL:ENSBTAP00000031360	CON__ENSEMBL:ENSBTAP00000031360	2	2	2				1	2	2	2	5.1	5.1	54.678	491	491	0.0028801	2.0359	381270000		+
142	CON__ENSEMBL:ENSBTAP00000032840	CON__ENSEMBL:ENSBTAP00000032840	46	46	42				1	46	46	42	61	55.6	92.273	825	825	0	323.31	24068000000		+
143	CON__ENSEMBL:ENSBTAP00000034412	CON__ENSEMBL:ENSBTAP00000034412	11	11	11				1	11	11	11	48.7	48.7	22.336	199	199	0	80.695	17403000000		+
144	CON__ENSEMBL:ENSBTAP00000037665	CON__ENSEMBL:ENSBTAP00000037665	16	16	16				1	16	16	16	42.4	42.4	65.19	578	578	0	193.56	5052600000		+
145	CON__ENSEMBL:ENSBTAP00000038329	CON__ENSEMBL:ENSBTAP00000038329	2	1	1				1	2	1	1	15	15	8.5787	80	80	0	21.453	7552300000		+
146	CON__H-INV:HIT000292931	CON__H-INV:HIT000292931	26	2	2				1	26	2	2	5	5	49.448	443	443	0	12.185	206090000		+
147 KRT86	CON__O43790;O43790;A6NCN2	CON__O43790;O43790	24;24;11	2;2;0	1;1;0	Keratin, type II cuticular Hb6	KRT86	;sp|O43790|KRT86_HUMAN Keratin, type II cuticular Hb6 OS=Homo sapiens GN=KRT86 PE=1 SV=1	3	24	2	1	8	4.7	53.5	486	486;486;255	0	19.021	67590000		+
148 KRT38;KRT37	CON__O76015;O76015;CON__O76014;O76014	CON__O76015;O76015;CON__O76014;O76014	4;4;2;2	2;2;1;1	2;2;1;1	Keratin, type I cuticular Ha8;Keratin, type I cuticular Ha7	KRT38;KRT37	;sp|O76015|KRT38_HUMAN Keratin, type I cuticular Ha8 OS=Homo sapiens GN=KRT38 PE=1 SV=3;;sp|O76014|KRT37_HUMAN Keratin, type I cuticular Ha7 OS=Homo sapiens GN=KRT37 PE=3 SV=3	4	4	2	2	2.4	2.4	50.49	456	456;456;471;449	0.0042848	1.8778	722210000		+
149 KRT75	CON__O95678;O95678	CON__O95678;O95678	33;32	19;18	15;14	Keratin, type II cytoskeletal 75	KRT75	;sp|O95678|K2C75_HUMAN Keratin, type II cytoskeletal 75 OS=Homo sapiens GN=KRT75 PE=1 SV=2	2	33	19	15	38.5	31.9	59.504	551	551;551	0	33.388	3842400000		+
150	CON__P00735;P00734	CON__P00735	26;6	26;6	26;6				2	26	26	26	45.4	45.4	70.505	625	625;622	0	203.97	35984000000		+
151	CON__P00761	CON__P00761	13	13	11				1	13	13	11	75.3	58.9	24.409	231	231	0	323.31	8022500000000		+
152	CON__P00978	CON__P00978	10	10	10				1	10	10	10	30.7	30.7	39.234	352	352	0	70.08	9565200000		+
153	CON__P01030	CON__P01030	49	6	6				1	49	6	6	5.5	5.5	192.79	1741	1741	0	9.3109	949140000		+
154	CON__P01044-1;CON__Q2KJ62	CON__P01044-1;CON__Q2KJ62	20;19	20;19	7;7			;	2	20	20	7	36.6	12.9	68.889	621	621;621	0	121.56	56495000000		+
155	CON__P01045-1	CON__P01045-1	16	3	3				1	16	3	3	3.7	3.7	68.709	619	619	0.0011751	2.8292	658880000		+
156	CON__P01966	CON__P01966	9	5	5				1	9	5	5	62	62	15.184	142	142	0	323.31	280940000000		+
157	CON__P02070	CON__P02070	11	6	6				1	11	6	6	51.7	51.7	15.954	145	145	0	54.497	3979200000		+
158 KRT14	CON__P02533;P02533;CON__Q61782	CON__P02533;P02533	26;26;4	9;9;1	5;5;1	Keratin, type I cytoskeletal 14	KRT14	;sp|P02533|K1C14_HUMAN Keratin, type I cytoskeletal 14 OS=Homo sapiens GN=KRT14 PE=1 SV=4	3	26	9	5	26.9	17.2	51.621	472	472;472;93	0	33.672	938490000		+
159 KRT6A	CON__P02538;P02538;CON__REFSEQ:XP_932229	CON__P02538;P02538	38;38;1	3;3;0	2;2;0	Keratin, type II cytoskeletal 6A	KRT6A	;sp|P02538|K2C6A_HUMAN Keratin, type II cytoskeletal 6A OS=Homo sapiens GN=KRT6A PE=1 SV=3	3	38	3	2	6.6	3.5	60.044	564	564;564;345	0	20.728	1042000000		+
160	CON__P02584	CON__P02584	8	3	3				1	8	3	3	31.4	31.4	15.057	140	140	0	14.33	526930000		+
161	CON__P02672	CON__P02672	7	7	7				1	7	7	7	10.9	10.9	67.011	615	615	0	12.682	600450000		+
162	CON__P02676	CON__P02676	5	3	3				1	5	3	3	6.7	6.7	56.44	495	495	0.00159	2.6801	99735000		+
163 ALB	CON__P02768-1;P02768;P02768-3;P02768-2	CON__P02768-1;P02768;P02768-3;P02768-2	9;9;7;6	3;3;3;1	3;3;3;1	Serum albumin	ALB	;sp|P02768|ALBU_HUMAN Serum albumin OS=Homo sapiens GN=ALB PE=1 SV=2;sp|P02768-3|ALBU_HUMAN Isoform 3 of Serum albumin OS=Homo sapiens GN=ALB;sp|P02768-2|ALBU_HUMAN Isoform 2 of Serum albumin OS=Homo sapiens GN=ALB	4	9	3	3	5.4	5.4	69.366	609	609;609;396;417	0	4.2485	1647000000		+
164	CON__P02769	CON__P02769	62	62	56				1	62	62	56	77.3	71	69.293	607	607	0	323.31	6049200000000		+
165	CON__P02777	CON__P02777	4	4	4				1	4	4	4	16.1	16.1	24.241	230	230	0	236.9	50101000000		+
166	CON__P04258	CON__P04258	18	3	3				1	18	3	3	3.9	3.9	138.44	1466	1466	0	9.1045	431890000		+
167	CON__P04259	CON__P04259	38	20	0				1	38	20	0	35.3	0	59.998	564	564	0	178.26	10510000000		+
168	CON__P05784	CON__P05784	16	2	2				1	16	2	2	12.8	12.8	47.538	423	423	0.0097058	1.5324	31094000000		+
169 KRT8	CON__P05787;P05787;P05787-2;CON__H-INV:HIT000016045	CON__P05787;P05787;P05787-2	54;54;54;7	51;51;51;7	19;19;19;3	Keratin, type II cytoskeletal 8	KRT8	;sp|P05787|K2C8_HUMAN Keratin, type II cytoskeletal 8 OS=Homo sapiens GN=KRT8 PE=1 SV=7;sp|P05787-2|K2C8_HUMAN Isoform 2 of Keratin, type II cytoskeletal 8 OS=Homo sapiens GN=KRT8	4	54	51	19	76	39.8	53.704	483	483;483;511;99	0	323.31	6045500000000		+
170	CON__P06868;P00747	CON__P06868	51;6	51;6	50;5				2	51	51	50	70.8	68.7	91.215	812	812;810	0	323.31	82918000000		+
171	CON__P07224	CON__P07224	10	8	8				1	10	8	8	14.1	14.1	75.132	675	675	0	4.8343	4362400000		+
172	CON__P08727	CON__P08727	41	1	1				1	41	1	1	7.5	7.5	44.091	400	400	0	65.554	1160400000		+
173	CON__P08729	CON__P08729	49	43	5				1	49	43	5	64.8	5.5	51.417	469	469	0	323.31	1069400000000		+
174	CON__P08730-1	CON__P08730-1	12	1	1				1	12	1	1	2.7	2.7	47.754	437	437	0	18.979	21228000000		+
175 KRT16	CON__P08779;P08779;CON__Q9Z2K1;CON__Q3ZAW8	CON__P08779;P08779	25;25;8;8	13;13;3;3	13;13;3;3	Keratin, type I cytoskeletal 16	KRT16	;sp|P08779|K1C16_HUMAN Keratin, type I cytoskeletal 16 OS=Homo sapiens GN=KRT16 PE=1 SV=4	4	25	13	13	39.1	39.1	51.267	473	473;473;469;474	0	109.73	1428800000		+
176	CON__P12763;P02765	CON__P12763	16;3	16;3	16;3				2	16	16	16	51.8	51.8	38.418	359	359;367	0	323.31	2043700000000		+
177 KRT10	CON__P13645;P13645;CON__Q7Z3Z0;Q7Z3Z0	CON__P13645;P13645	20;20;1;1	16;16;1;1	12;12;0;0	Keratin, type I cytoskeletal 10	KRT10	;sp|P13645|K1C10_HUMAN Keratin, type I cytoskeletal 10 OS=Homo sapiens GN=KRT10 PE=1 SV=6	4	20	16	12	33.1	26.1	59.51	593	593;584;450;450	0	185.82	1800600000		+
178	CON__P13646-1	CON__P13646-1	24	15	2				1	24	15	2	35.4	3.5	49.586	458	458	0	79.372	3729100000		+
179 KRT5	CON__P13647;P13647	CON__P13647;P13647	38;38	31;31	7;7	Keratin, type II cytoskeletal 5	KRT5	;sp|P13647|K2C5_HUMAN Keratin, type II cytoskeletal 5 OS=Homo sapiens GN=KRT5 PE=1 SV=3	2	38	31	7	49.8	12.2	62.378	590	590;590	0	222.45	59483000000		+
180	CON__P15497;REV__Q14541;REV__Q14541-2	CON__P15497	29;1;1	29;1;1	28;1;1				3	29	29	28	75.8	75.8	30.276	265	265;408;445	0	315.44	274840000000		+
181	CON__P17690;P02749	CON__P17690	12;2	12;2	12;2				2	12	12	12	44.1	44.1	38.252	345	345;345	0	164.36	8495100000		+
182	CON__P17697	CON__P17697	12	12	12				1	12	12	12	24.8	24.8	51.113	439	439	0	167.46	9487000000		+
183	CON__P19001	CON__P19001	15	2	2				1	15	2	2	8.4	8.4	44.541	403	403	1	-2	3176800000	+	+
184	CON__P19012	CON__P19012	30	24	2				1	30	24	2	58.8	4.8	49.167	456	456	0	224.12	11900000000		+
185 FLG	CON__P20930;P20930	CON__P20930;P20930	33;33	33;33	33;33	Filaggrin	FLG	;sp|P20930|FILA_HUMAN Filaggrin OS=Homo sapiens GN=FLG PE=1 SV=3	2	33	33	33	17.9	17.9	435.16	4061	4061;4061	0	323.31	10840000000		+
186	CON__P28800;P08697-2;P08697	CON__P28800	14;3;3	14;3;3	14;3;3				3	14	14	14	32.7	32.7	54.71	492	492;427;491	0	46.807	12483000000		+
187	CON__P34955	CON__P34955	21	21	21				1	21	21	21	41.1	41.1	46.103	416	416	0	162.32	252680000000		+
188 KRT9	CON__P35527;P35527	CON__P35527;P35527	18;18	17;17	17;17	Keratin, type I cytoskeletal 9	KRT9	;sp|P35527|K1C9_HUMAN Keratin, type I cytoskeletal 9 OS=Homo sapiens GN=KRT9 PE=1 SV=3	2	18	17	17	46.7	46.7	62.129	623	623;623	0	197.25	3153100000		+
189 KRT20	CON__P35900;P35900	CON__P35900;P35900	32;32	30;30	25;25	Keratin, type I cytoskeletal 20	KRT20	;sp|P35900|K1C20_HUMAN Keratin, type I cytoskeletal 20 OS=Homo sapiens GN=KRT20 PE=1 SV=1	2	32	30	25	70	62.5	48.486	424	424;424	0	323.31	68731000000		+
190 KRT2	CON__P35908;P35908	CON__P35908;P35908	24;24	12;12	9;9	Keratin, type II cytoskeletal 2 epidermal	KRT2	;sp|P35908|K22E_HUMAN Keratin, type II cytoskeletal 2 epidermal OS=Homo sapiens GN=KRT2 PE=1 SV=2	2	24	12	9	20.6	15.7	65.865	645	645;639	0	10.995	5684800000		+
191	CON__P41361	CON__P41361	26	26	19				1	26	26	19	54.8	46.5	52.347	465	465	0	204.63	34414000000		+
192	CON__P50448	CON__P50448	9	9	9				1	9	9	9	24.4	24.4	51.723	468	468	0	40.732	2008700000		+
193 KRT85	CON__P78386;P78386	CON__P78386;P78386	18;18	5;5	5;5	Keratin, type II cuticular Hb5	KRT85	;sp|P78386|KRT85_HUMAN Keratin, type II cuticular Hb5 OS=Homo sapiens GN=KRT85 PE=1 SV=1	2	18	5	5	12.4	12.4	55.802	507	507;507	0	5.5277	1199700000		+
194	CON__P81644	CON__P81644	4	4	4				1	4	4	4	27	27	11.202	100	100	0	65.239	18310000000		+
195	CON__Q03247	CON__Q03247	14	12	12				1	14	12	12	36.1	36.1	35.979	316	316	0	88.985	20480000000		+
196 KRT17	CON__Q04695;Q04695	CON__Q04695;Q04695	37;37	28;28	6;6	Keratin, type I cytoskeletal 17	KRT17	;sp|Q04695|K1C17_HUMAN Keratin, type I cytoskeletal 17 OS=Homo sapiens GN=KRT17 PE=1 SV=2	2	37	28	6	58.1	16.7	48.105	432	432;432	0	323.31	65294000000		+
197	CON__Q05443	CON__Q05443	8	6	6				1	8	6	6	21.3	21.3	38.756	342	342	0	4.2716	607470000		+
198	CON__Q05B55	CON__Q05B55	5	5	5				1	5	5	5	14.6	14.6	26.59	240	240	0	13.457	1425800000		+
199	CON__Q0IIK2;CON__Q29443	CON__Q0IIK2;CON__Q29443	44;43	44;43	40;39			;	2	44	44	40	70	64.9	77.738	704	704;685	0	323.31	378050000000		+
200	CON__Q0V8M9	CON__Q0V8M9	18	18	12				1	18	18	12	23.1	18.2	99.536	891	891	0	68.262	8975600000		+
201	CON__Q0VCM5;P19827-3;P19827-2	CON__Q0VCM5	10;1;1	10;1;1	8;0;0				3	10	10	8	15.3	12.9	101.24	906	906;623;769	0	6.6775	980020000		+
202 KRT33B	CON__Q14525;Q14525	CON__Q14525;Q14525	15;15	5;5	5;5	Keratin, type I cuticular Ha3-II	KRT33B	;sp|Q14525|KT33B_HUMAN Keratin, type I cuticular Ha3-II OS=Homo sapiens GN=KRT33B PE=1 SV=3	2	15	5	5	21.8	21.8	46.213	404	404;404	0	15.212	929540000		+
203 KRT81;KRT83	CON__Q14533;Q14533;CON__Q6NT21;CON__P78385;P78385;CON__Q61726	CON__Q14533;Q14533;CON__Q6NT21;CON__P78385;P78385	24;23;20;20;20;11	23;22;19;19;19;10	2;2;1;1;1;1	Keratin, type II cuticular Hb1;Keratin, type II cuticular Hb3	KRT81;KRT83	;sp|Q14533|KRT81_HUMAN Keratin, type II cuticular Hb1 OS=Homo sapiens GN=KRT81 PE=1 SV=3;;;sp|P78385|KRT83_HUMAN Keratin, type II cuticular Hb3 OS=Homo sapiens GN=KRT83 PE=1 SV=2	6	24	23	2	43.2	5.9	54.971	505	505;505;493;493;493;479	0	323.31	80632000000		+
204 KRT31	CON__Q9UE12;CON__Q15323;Q15323	CON__Q9UE12;CON__Q15323;Q15323	16;16;16	7;7;7	1;1;1	Keratin, type I cuticular Ha1	KRT31	;;sp|Q15323|K1H1_HUMAN Keratin, type I cuticular Ha1 OS=Homo sapiens GN=KRT31 PE=1 SV=3	3	16	7	1	19	3.6	47.237	416	416;416;416	0	13.739	876950000		+
205	CON__Q1A7A4	CON__Q1A7A4	12	12	11				1	12	12	11	9.4	8.6	188.74	1677	1677	0	50.683	677720000		+
206	CON__Q1RMK2	CON__Q1RMK2	13	13	13				1	13	13	13	35.2	35.2	65.056	597	597	0	195.92	7699800000		+
207	CON__Q1RMN8	CON__Q1RMN8	4	4	4				1	4	4	4	20.1	20.1	24.536	234	234	0	23.452	1571500000		+
208	CON__Q28065	CON__Q28065	24	24	23				1	24	24	23	46.9	45.6	68.886	610	610	0	241.19	9512000000		+
209	CON__Q28085	CON__Q28085	14	14	14				1	14	14	14	15	15	140.37	1236	1236	0	26.002	1511300000		+
210	CON__Q28107	CON__Q28107	57	57	45				1	57	57	45	30.3	24.8	248.98	2211	2211	0	323.31	52729000000		+
211	CON__Q28194	CON__Q28194	49	12	12				1	49	12	12	14.4	14.4	129.39	1170	1170	0	58.264	4209500000		+
212	CON__Q29RQ1	CON__Q29RQ1	4	4	4				1	4	4	4	5.1	5.1	93.089	843	843	0.003784	1.9213	2306000000		+
213	CON__Q2KIG3;Q96IY4-2;Q96IY4	CON__Q2KIG3	7;1;1	7;1;1	7;1;1				3	7	7	7	20.1	20.1	48.821	423	423;360;423	0.0015922	2.7049	826920000		+
214	CON__Q2KIH2	CON__Q2KIH2	6	6	6				1	6	6	6	25.1	25.1	29.091	259	259	0	5.5338	371040000		+
215 CLEC3B	CON__Q2KIS7;P05452	CON__Q2KIS7;P05452	7;4	7;4	7;4	Tetranectin	CLEC3B	;sp|P05452|TETN_HUMAN Tetranectin OS=Homo sapiens GN=CLEC3B PE=1 SV=3	2	7	7	7	48.5	48.5	22.144	202	202;202	0	82.732	8375400000		+
217	CON__Q2KJ83;P15169	CON__Q2KJ83	5;1	5;1	5;1				2	5	5	5	19.5	19.5	52.668	462	462;458	0	16.518	200820000		+
218	CON__Q2KJC7	CON__Q2KJC7	17	1	1				1	17	1	1	1.8	1.8	86.858	779	779	0.00065196	3.2436	262580000		+
219	CON__Q2KJF1	CON__Q2KJF1	17	17	16				1	17	17	16	48.9	47.5	53.553	503	503	0	78.259	11334000000		+
220 KRT24	CON__Q2M2I5;Q2M2I5	CON__Q2M2I5;Q2M2I5	8;8	6;6	6;6	Keratin, type I cytoskeletal 24	KRT24	;sp|Q2M2I5|K1C24_HUMAN Keratin, type I cytoskeletal 24 OS=Homo sapiens GN=KRT24 PE=1 SV=1	2	8	6	6	13.3	13.3	55.087	525	525;525	0.0026871	2.1395	24130000000		+
221	CON__Q2TBQ1	CON__Q2TBQ1	3	3	3				1	3	3	3	4.1	4.1	75.166	661	661	0.0011798	2.8988	264450000		+
222	CON__Q2UVX4	CON__Q2UVX4	63	63	56				1	63	63	56	44	40.3	187.37	1662	1662	0	323.31	36681000000		+
223	CON__Q2YDI2	CON__Q2YDI2	9	1	1				1	9	1	1	1.6	1.6	50.327	436	436	1	-2	66273000	+	+
224	CON__Q32PI4	CON__Q32PI4	9	8	8				1	9	8	8	16.3	16.3	68.932	618	618	0	14.05	378690000		+
225 KRT7	CON__Q3KNV1;P08729	CON__Q3KNV1;P08729	47;47	5;5	5;5	Keratin, type II cytoskeletal 7	KRT7	;sp|P08729|K2C7_HUMAN Keratin, type II cytoskeletal 7 OS=Homo sapiens GN=KRT7 PE=1 SV=5	2	47	5	5	8.1	8.1	51.385	469	469;469	0	33.315	57813000000		+
226	CON__Q3KUS7	CON__Q3KUS7	17	17	17				1	17	17	17	29.2	29.2	85.411	760	760	0	40.28	4013500000		+
227	CON__Q3MHN5	CON__Q3MHN5	24	24	3				1	24	24	3	56.1	4	53.341	474	474	0	164.59	51570000000		+
228	CON__Q3SX09	CON__Q3SX09	15	15	10				1	15	15	10	64.7	47.3	22.06	201	201	0	323.31	483970000000		+
229	CON__Q3SX14	CON__Q3SX14	28	9	9				1	28	9	9	20.1	20.1	85.686	781	781	0	18.313	3657900000		+
230	CON__Q3SZ57;P02771	CON__Q3SZ57	31;5	31;5	31;5				2	31	31	31	64.8	64.8	68.587	610	610;609	0	323.31	44975000000		+
231	CON__Q3SZH5	CON__Q3SZH5	12	12	12				1	12	12	12	45	45	45.456	424	424	0	54.146	6799400000		+
232	CON__Q3SZR3	CON__Q3SZR3	13	13	13				1	13	13	13	51	51	23.182	202	202	0	151.64	20640000000		+
233	CON__Q3SZV7	CON__Q3SZV7	16	16	16				1	16	16	16	48	48	52.295	460	460	0	200.77	14655000000		+
234	CON__Q3T052	CON__Q3T052	27	27	25				1	27	27	25	38	36	101.51	916	916	0	91.701	17083000000		+
235	CON__Q3Y5Z3	CON__Q3Y5Z3	5	5	5				1	5	5	5	25.4	25.4	26.133	240	240	0	34.816	5791400000		+
236	CON__Q3ZBD7	CON__Q3ZBD7	9	3	3				1	9	3	3	6.6	6.6	62.87	557	557	0	48.099	44600000000		+
237	CON__Q3ZBS7	CON__Q3ZBS7	15	15	12				1	15	15	12	40.5	35.7	54.099	484	484	0	163.42	98100000000		+
238	CON__Q58D62	CON__Q58D62	10	10	10				1	10	10	10	32.3	32.3	42.663	387	387	0	268.7	50148000000		+
239	CON__Q5XQN5;CON__Q922U2	CON__Q5XQN5;CON__Q922U2	28;22	1;1	0;0			;	2	28	1	0	2	0	62.936	601	601;580	0	5.5801	279060000		+
241 KRT80	CON__Q6KB66-1;Q6KB66-2;Q6KB66;Q6KB66-3	CON__Q6KB66-1;Q6KB66-2;Q6KB66;Q6KB66-3	32;32;32;23	31;31;31;22	25;25;25;17	Keratin, type II cytoskeletal 80	KRT80	;sp|Q6KB66-2|K2C80_HUMAN Isoform 2 of Keratin, type II cytoskeletal 80 OS=Homo sapiens GN=KRT80;sp|Q6KB66|K2C80_HUMAN Keratin, type II cytoskeletal 80 OS=Homo sapiens GN=KRT80 PE=1 SV=2;sp|Q6KB66-3|K2C80_HUMAN Isoform 3 of Keratin, type II cytoskeletal 80	4	32	31	25	67	56	50.525	452	452;422;452;487	0	323.31	32813000000		+
242	CON__Q6NXH9	CON__Q6NXH9	11	1	0				1	11	1	0	2.2	0	58.911	539	539	1	-2	385760000	+	+
244 KRT34	CON__Q8IUT8;CON__O76011;O76011	CON__Q8IUT8;CON__O76011;O76011	20;18;18	19;17;17	7;7;7	Keratin, type I cuticular Ha4	KRT34	;;sp|O76011|KRT34_HUMAN Keratin, type I cuticular Ha4 OS=Homo sapiens GN=KRT34 PE=2 SV=2	3	20	19	7	46.8	21.1	49.411	436	436;394;436	0	323.31	8154300000		+
245 KRT222	CON__Q8N1A0;Q8N1A0-2;Q8N1A0	CON__Q8N1A0;Q8N1A0-2;Q8N1A0	5;5;5	4;4;4	4;4;4	Keratin-like protein KRT222	KRT222	;sp|Q8N1A0-2|KT222_HUMAN Isoform 2 of Keratin-like protein KRT222 OS=Homo sapiens GN=KRT222;sp|Q8N1A0|KT222_HUMAN Keratin-like protein KRT222 OS=Homo sapiens GN=KRT222 PE=2 SV=1	3	5	4	4	23.7	23.7	34.157	295	295;255;295	0	17.639	6592100000		+
246	CON__Q8VED5	CON__Q8VED5	13	3	1				1	13	3	1	5.8	3.8	57.552	531	531	0.00033138	3.6385	22285000000		+
247	CON__Q95121	CON__Q95121	7	7	5				1	7	7	5	19.7	13.9	46.228	416	416	0	16.046	1180300000		+
248 KRT12	CON__Q99456;Q99456	CON__Q99456;Q99456	9;9	1;1	1;1	Keratin, type I cytoskeletal 12	KRT12	;sp|Q99456|K1C12_HUMAN Keratin, type I cytoskeletal 12 OS=Homo sapiens GN=KRT12 PE=1 SV=1	2	9	1	1	1.8	1.8	53.511	494	494;494	1	-2	66961000	+	+
249	CON__Q99PS0	CON__Q99PS0	5	1	1				1	5	1	1	3.1	3.1	48.026	422	422	1	-2	987230000	+	+
250 KRTAP4-6;KRTAP4-9	CON__Q9BYQ5;Q9BYQ5;CON__Q9BYQ8;Q9BYQ8;Q9BYR5;Q9BYQ9;Q9BQ66	CON__Q9BYQ5;Q9BYQ5;CON__Q9BYQ8;Q9BYQ8	3;3;2;2;1;1;1	3;3;2;2;1;1;1	2;2;1;1;0;1;0	Keratin-associated protein 4-6;Keratin-associated protein 4-9	KRTAP4-6;KRTAP4-9	;sp|Q9BYQ5|KRA46_HUMAN Keratin-associated protein 4-6 OS=Homo sapiens GN=KRTAP4-6 PE=2 SV=4;;sp|Q9BYQ8|KRA49_HUMAN Keratin-associated protein 4-9 OS=Homo sapiens GN=KRTAP4-9 PE=2 SV=2	7	3	3	2	26.8	12.2	21.825	205	205;205;210;210;136;185;201	0.0076374	1.6137	48429000		+
251 KRTAP2-2;KRTAP2-1;KRTAP2-4;KRTAP2-3	CON__Q9BYR9;Q9BYT5;Q9BYU5;Q9BYR9;P0C7H8	CON__Q9BYR9;Q9BYT5;Q9BYU5;Q9BYR9;P0C7H8	3;3;3;3;3	3;3;3;3;3	3;3;3;3;3	Keratin-associated protein 2-2;Keratin-associated protein 2-1;Keratin-associated protein 2-4;Keratin-associated protein 2-3	KRTAP2-2;KRTAP2-1;KRTAP2-4;KRTAP2-3	;sp|Q9BYT5|KRA22_HUMAN Keratin-associated protein 2-2 OS=Homo sapiens GN=KRTAP2-2 PE=2 SV=3;sp|Q9BYU5|KRA21_HUMAN Keratin-associated protein 2-1 OS=Homo sapiens GN=KRTAP2-1 PE=2 SV=2;sp|Q9BYR9|KRA24_HUMAN Keratin-associated protein 2-4 OS=Homo sapiens GN=K	5	3	3	3	25.8	25.8	13.48	128	128;123;128;128;128	0	8.6717	260670000		+
252 KRT23	CON__Q9C075;Q9C075;Q9C075-2	CON__Q9C075;Q9C075;Q9C075-2	29;29;20	27;27;20	24;24;17	Keratin, type I cytoskeletal 23	KRT23	;sp|Q9C075|K1C23_HUMAN Keratin, type I cytoskeletal 23 OS=Homo sapiens GN=KRT23 PE=1 SV=2;sp|Q9C075-2|K1C23_HUMAN Isoform 2 of Keratin, type I cytoskeletal 23 OS=Homo sapiens GN=KRT23	3	29	27	24	63.7	61.4	48.131	422	422;422;285	0	323.31	19497000000		+
253	CON__Q9DCV7	CON__Q9DCV7	13	2	2				1	13	2	2	5.5	5.5	50.708	457	457	1	-2	92246000000	+	+
254	CON__Q9H552	CON__Q9H552	16	1	1				1	16	1	1	2.6	2.6	55.151	499	499	1	-2	166470000	+	+
255	CON__Q9N2I2	CON__Q9N2I2	9	9	9				1	9	9	9	34.7	34.7	45.296	404	404	0	23.515	651410000		+
256	CON__Q9TRI1;P19823	CON__Q9TRI1	19;4	19;4	19;4				2	19	19	19	27.7	27.7	106.19	946	946;946	0	201.82	36934000000		+
257	CON__Q9TTE1	CON__Q9TTE1	11	5	4				1	11	5	4	13.4	11.4	46.203	411	411	0	43.062	11986000000		+
258	CON__REFSEQ:XP_001252647	CON__REFSEQ:XP_001252647	8	6	2				1	8	6	2	16.1	6	46.897	417	417	0	5.0077	7948200000		+
259	CON__REFSEQ:XP_585019;P43652	CON__REFSEQ:XP_585019	14;1	14;1	14;1				2	14	14	14	28	28	69.561	604	604;599	0	46.528	3118400000		+
260 NACA	Q13765;E9PAV3-2;E9PAV3;Q9H009	Q13765;E9PAV3-2;E9PAV3	7;7;7;1	7;7;7;1	4;4;4;0	Nascent polypeptide-associated complex subunit alpha;Nascent polypeptide-associated complex subunit alpha, muscle-specific form	NACA	sp|Q13765|NACA_HUMAN Nascent polypeptide-associated complex subunit alpha OS=Homo sapiens GN=NACA PE=1 SV=1;sp|E9PAV3-2|NACAM_HUMAN Isoform 2 of Nascent polypeptide-associated complex subunit alpha, muscle-specific form OS=Homo sapiens GN=NACA;sp|E9PAV3|NA	4	7	7	4	33.5	26.5	23.384	215	215;925;2078;215	0	323.31	418640000000
261 C11orf98	E9PRG8	E9PRG8	1	1	1	Uncharacterized protein C11orf98	C11orf98	sp|E9PRG8|CK098_HUMAN Uncharacterized protein C11orf98 OS=Homo sapiens GN=C11orf98 PE=4 SV=1	1	1	1	1	10.7	10.7	13.798	122	122	0.0011785	2.8613	8282400000
262	I3L1I5	I3L1I5	2	2	2	Putative uncharacterized protein LOC100996504		sp|I3L1I5|YS060_HUMAN Putative uncharacterized protein LOC100996504 OS=Homo sapiens PE=5 SV=1	1	2	2	2	9.9	9.9	41.2	382	382	0	14.769	94413000
263 SMIM22	K7EJ46-3;K7EJ46-2;K7EJ46	K7EJ46-3;K7EJ46-2;K7EJ46	1;1;1	1;1;1	1;1;1	Small integral membrane protein 22	SMIM22	sp|K7EJ46-3|SIM22_HUMAN Isoform 3 of Small integral membrane protein 22 OS=Homo sapiens GN=SMIM22;sp|K7EJ46-2|SIM22_HUMAN Isoform 2 of Small integral membrane protein 22 OS=Homo sapiens GN=SMIM22;sp|K7EJ46|SIM22_HUMAN Small integral membrane protein 22 OS=	3	1	1	1	20.5	20.5	9.2487	83	83;88;135	0	12.136	355240000
264 DNASE2	O00115-2;O00115	O00115-2;O00115	7;7	7;7	7;7	Deoxyribonuclease-2-alpha	DNASE2	sp|O00115-2|DNS2A_HUMAN Isoform 2 of Deoxyribonuclease-2-alpha OS=Homo sapiens GN=DNASE2;sp|O00115|DNS2A_HUMAN Deoxyribonuclease-2-alpha OS=Homo sapiens GN=DNASE2 PE=1 SV=2	2	7	7	7	23.3	23.3	33.615	305	305;360	0	25.978	16629000000
265 AGPS	O00116	O00116	29	29	29	Alkyldihydroxyacetonephosphate synthase, peroxisomal	AGPS	sp|O00116|ADAS_HUMAN Alkyldihydroxyacetonephosphate synthase, peroxisomal OS=Homo sapiens GN=AGPS PE=1 SV=1	1	29	29	29	58.1	58.1	72.911	658	658	0	323.31	73723000000
266 KIF2A	O00139;O00139-4;O00139-1;O00139-5	O00139;O00139-4;O00139-1;O00139-5	33;33;32;32	32;32;31;31	3;3;2;2	Kinesin-like protein KIF2A	KIF2A	sp|O00139|KIF2A_HUMAN Kinesin-like protein KIF2A OS=Homo sapiens GN=KIF2A PE=1 SV=3;sp|O00139-4|KIF2A_HUMAN Isoform 4 of Kinesin-like protein KIF2A OS=Homo sapiens GN=KIF2A;sp|O00139-1|KIF2A_HUMAN Isoform 1 of Kinesin-like protein KIF2A OS=Homo sapiens GN=	4	33	32	3	53.1	6.2	79.954	706	706;744;679;686	0	248.76	49288000000
267 KIF2A	O00139-2	O00139-2	31	1	1	Kinesin-like protein KIF2A	KIF2A	sp|O00139-2|KIF2A_HUMAN Isoform 2 of Kinesin-like protein KIF2A OS=Homo sapiens GN=KIF2A	1	31	1	1	2.7	2.7	75.042	660	660	0	37.396	3371000000
268 SGK1	O00141-4;O00141;O00141-3;O00141-5;O00141-2	O00141-4;O00141;O00141-3;O00141-5;O00141-2	6;6;6;6;6	6;6;6;6;6	6;6;6;6;6	Serine/threonine-protein kinase Sgk1	SGK1	sp|O00141-4|SGK1_HUMAN Isoform 4 of Serine/threonine-protein kinase Sgk1 OS=Homo sapiens GN=SGK1;sp|O00141|SGK1_HUMAN Serine/threonine-protein kinase Sgk1 OS=Homo sapiens GN=SGK1 PE=1 SV=2;sp|O00141-3|SGK1_HUMAN Isoform 3 of Serine/threonine-protein kinase	5	6	6	6	26.1	26.1	47.909	421	421;431;445;459;526	0	21.199	632630000
269 DDX39A	O00148;O00148-2;O00148-3	O00148;O00148-2;O00148-3	25;17;13	13;9;6	13;9;6	ATP-dependent RNA helicase DDX39A	DDX39A	sp|O00148|DX39A_HUMAN ATP-dependent RNA helicase DDX39A OS=Homo sapiens GN=DDX39A PE=1 SV=2;sp|O00148-2|DX39A_HUMAN Isoform 2 of ATP-dependent RNA helicase DDX39A OS=Homo sapiens GN=DDX39A;sp|O00148-3|DX39A_HUMAN Isoform 3 of ATP-dependent RNA helicase DDX	3	25	13	13	40.3	40.3	49.129	427	427;322;267	0	320.63	138760000000
270 PDLIM1	O00151	O00151	30	30	30	PDZ and LIM domain protein 1	PDLIM1	sp|O00151|PDLI1_HUMAN PDZ and LIM domain protein 1 OS=Homo sapiens GN=PDLIM1 PE=1 SV=4	1	30	30	30	90	90	36.071	329	329	0	323.31	280710000000
271 ACOT7	O00154;O00154-6;O00154-7;O00154-5;Q6ZUV0	O00154;O00154-6;O00154-7;O00154-5	19;18;18;17;2	1;0;0;0;0	1;0;0;0;0	Cytosolic acyl coenzyme A thioester hydrolase	ACOT7	sp|O00154|BACH_HUMAN Cytosolic acyl coenzyme A thioester hydrolase OS=Homo sapiens GN=ACOT7 PE=1 SV=3;sp|O00154-6|BACH_HUMAN Isoform 6 of Cytosolic acyl coenzyme A thioester hydrolase OS=Homo sapiens GN=ACOT7;sp|O00154-7|BACH_HUMAN Isoform 7 of Cytosolic a	5	19	1	1	3.4	3.4	41.796	380	380;329;370;350;252	1	-2	316440000	+
272 ACOT7	O00154-3	O00154-3	11	1	1	Cytosolic acyl coenzyme A thioester hydrolase	ACOT7	sp|O00154-3|BACH_HUMAN Isoform 3 of Cytosolic acyl coenzyme A thioester hydrolase OS=Homo sapiens GN=ACOT7	1	11	1	1	7.8	7.8	30.977	283	283	1	-2	19179000	+
273 ACOT7	O00154-4;O00154-2	O00154-4;O00154-2	19;10	19;10	0;0	Cytosolic acyl coenzyme A thioester hydrolase	ACOT7	sp|O00154-4|BACH_HUMAN Isoform 4 of Cytosolic acyl coenzyme A thioester hydrolase OS=Homo sapiens GN=ACOT7;sp|O00154-2|BACH_HUMAN Isoform 2 of Cytosolic acyl coenzyme A thioester hydrolase OS=Homo sapiens GN=ACOT7	2	19	19	0	64.2	0	37.419	338	338;246	0	323.31	237090000000
274 MYO1C	O00159;O00159-2	O00159;O00159-2	61;59	61;59	1;0	Unconventional myosin-Ic	MYO1C	sp|O00159|MYO1C_HUMAN Unconventional myosin-Ic OS=Homo sapiens GN=MYO1C PE=1 SV=4;sp|O00159-2|MYO1C_HUMAN Isoform 2 of Unconventional myosin-Ic OS=Homo sapiens GN=MYO1C	2	61	61	1	57.9	1.3	121.68	1063	1063;1028	0	323.31	230730000000
275 MYO1C	O00159-3	O00159-3	61	1	1	Unconventional myosin-Ic	MYO1C	sp|O00159-3|MYO1C_HUMAN Isoform 3 of Unconventional myosin-Ic OS=Homo sapiens GN=MYO1C	1	61	1	1	1	1	119.63	1044	1044	1	-2	217380000	+
276 MYO1F	O00160	O00160	19	13	13	Unconventional myosin-If	MYO1F	sp|O00160|MYO1F_HUMAN Unconventional myosin-If OS=Homo sapiens GN=MYO1F PE=1 SV=3	1	19	13	13	14.7	14.7	124.84	1098	1098	0	26.458	1331900000
277 SNAP23	O00161	O00161	13	13	4	Synaptosomal-associated protein 23	SNAP23	sp|O00161|SNP23_HUMAN Synaptosomal-associated protein 23 OS=Homo sapiens GN=SNAP23 PE=1 SV=1	1	13	13	4	75.8	36.5	23.354	211	211	0	272.42	15029000000
278 SNAP23	O00161-2	O00161-2	10	1	1	Synaptosomal-associated protein 23	SNAP23	sp|O00161-2|SNP23_HUMAN Isoform SNAP-23b of Synaptosomal-associated protein 23 OS=Homo sapiens GN=SNAP23	1	10	1	1	10.8	10.8	17.789	158	158	0	6.01	11286000
279 HAX1	O00165;O00165-2;O00165-3;O00165-4;O00165-6	O00165;O00165-2;O00165-3	8;8;7;3;2	8;8;7;3;2	1;1;1;1;1	HCLS1-associated protein X-1	HAX1	sp|O00165|HAX1_HUMAN HCLS1-associated protein X-1 OS=Homo sapiens GN=HAX1 PE=1 SV=2;sp|O00165-2|HAX1_HUMAN Isoform 2 of HCLS1-associated protein X-1 OS=Homo sapiens GN=HAX1;sp|O00165-3|HAX1_HUMAN Isoform 3 of HCLS1-associated protein X-1 OS=Homo sapiens GN	5	8	8	1	41.2	6.1	31.62	279	279;287;253;124;191	0	99.721	4573000000
280 AIP	O00170	O00170	16	16	16	AH receptor-interacting protein	AIP	sp|O00170|AIP_HUMAN AH receptor-interacting protein OS=Homo sapiens GN=AIP PE=1 SV=2	1	16	16	16	61.2	61.2	37.636	330	330	0	323.31	111810000000
281 GTPBP1	O00178	O00178	20	20	20	GTP-binding protein 1	GTPBP1	sp|O00178|GTPB1_HUMAN GTP-binding protein 1 OS=Homo sapiens GN=GTPBP1 PE=1 SV=3	1	20	20	20	43	43	72.453	669	669	0	136.92	26148000000
282 LGALS9	O00182-3;O00182-2;O00182-6;O00182;O00182-5;O00182-4;Q3B8N2-2;Q6DKI2;Q3B8N2	O00182-3;O00182-2;O00182-6;O00182;O00182-5;O00182-4	10;10;10;10;6;6;4;4;4	10;10;10;10;6;6;4;4;4	10;10;10;10;6;6;4;4;4	Galectin-9	LGALS9	sp|O00182-3|LEG9_HUMAN Isoform 3 of Galectin-9 OS=Homo sapiens GN=LGALS9;sp|O00182-2|LEG9_HUMAN Isoform 2 of Galectin-9 OS=Homo sapiens GN=LGALS9;sp|O00182-6|LEG9_HUMAN Isoform 6 of Galectin-9 OS=Homo sapiens GN=LGALS9;sp|O00182|LEG9_HUMAN Galectin-9 OS=Ho	9	10	10	10	41.5	41.5	34.69	311	311;323;343;355;234;246;355;356;356	0	100.93	3900300000
283 STXBP3	O00186	O00186	25	25	24	Syntaxin-binding protein 3	STXBP3	sp|O00186|STXB3_HUMAN Syntaxin-binding protein 3 OS=Homo sapiens GN=STXBP3 PE=1 SV=2	1	25	25	24	44.4	43.2	67.764	592	592	0	157.09	24226000000
284 AP4M1	O00189	O00189	13	13	13	AP-4 complex subunit mu-1	AP4M1	sp|O00189|AP4M1_HUMAN AP-4 complex subunit mu-1 OS=Homo sapiens GN=AP4M1 PE=1 SV=2	1	13	13	13	35.5	35.5	49.976	453	453	0	16.764	1983800000
285 ARVCF	O00192-2;O00192	O00192-2;O00192	14;14	14;14	14;14	Armadillo repeat protein deleted in velo-cardio-facial syndrome	ARVCF	sp|O00192-2|ARVC_HUMAN Isoform Short of Armadillo repeat protein deleted in velo-cardio-facial syndrome OS=Homo sapiens GN=ARVCF;sp|O00192|ARVC_HUMAN Armadillo repeat protein deleted in velo-cardio-facial syndrome OS=Homo sapiens GN=ARVCF PE=1 SV=1	2	14	14	14	26.6	26.6	97.684	899	899;962	0	58.07	7263600000
286 SMAP	O00193	O00193	6	6	6	Small acidic protein	SMAP	sp|O00193|SMAP_HUMAN Small acidic protein OS=Homo sapiens GN=SMAP PE=1 SV=1	1	6	6	6	26.2	26.2	20.332	183	183	0	323.31	41670000000
287 RAB27B	O00194	O00194	7	5	5	Ras-related protein Rab-27B	RAB27B	sp|O00194|RB27B_HUMAN Ras-related protein Rab-27B OS=Homo sapiens GN=RAB27B PE=1 SV=4	1	7	5	5	31.2	31.2	24.608	218	218	0.004775	1.7917	92098000
288 AP3B1	O00203-3;O00203	O00203-3;O00203	55;55	55;55	43;43	AP-3 complex subunit beta-1	AP3B1	sp|O00203-3|AP3B1_HUMAN Isoform 2 of AP-3 complex subunit beta-1 OS=Homo sapiens GN=AP3B1;sp|O00203|AP3B1_HUMAN AP-3 complex subunit beta-1 OS=Homo sapiens GN=AP3B1 PE=1 SV=3	2	55	55	43	46	38.6	116.19	1045	1045;1094	0	323.31	165710000000
289 SULT2B1	O00204-2;O00204	O00204-2;O00204	21;21	21;21	21;21	Sulfotransferase family cytosolic 2B member 1	SULT2B1	sp|O00204-2|ST2B1_HUMAN Isoform 2 of Sulfotransferase family cytosolic 2B member 1 OS=Homo sapiens GN=SULT2B1;sp|O00204|ST2B1_HUMAN Sulfotransferase family cytosolic 2B member 1 OS=Homo sapiens GN=SULT2B1 PE=1 SV=2	2	21	21	21	68.6	68.6	39.598	350	350;365	0	216.62	11551000000
290 APBB1	O00213-2;O00213;O00213-4;O00213-6;O00213-3;O00213-5	O00213-2;O00213;O00213-4;O00213-6;O00213-3;O00213-5	16;16;11;11;11;11	15;15;10;10;10;10	15;15;10;10;10;10	Amyloid beta A4 precursor protein-binding family B member 1	APBB1	sp|O00213-2|APBB1_HUMAN Isoform 2 of Amyloid beta A4 precursor protein-binding family B member 1 OS=Homo sapiens GN=APBB1;sp|O00213|APBB1_HUMAN Amyloid beta A4 precursor protein-binding family B member 1 OS=Homo sapiens GN=APBB1 PE=1 SV=2;sp|O00213-4|APBB1	6	16	15	15	31.4	31.4	76.958	708	708;710;451;475;488;490	0	127.58	3093100000
291 LGALS8	O00214-2;O00214	O00214-2;O00214	8;7	8;7	8;7	Galectin-8	LGALS8	sp|O00214-2|LEG8_HUMAN Isoform 2 of Galectin-8 OS=Homo sapiens GN=LGALS8;sp|O00214|LEG8_HUMAN Galectin-8 OS=Homo sapiens GN=LGALS8 PE=1 SV=4	2	8	8	8	24	24	40.397	359	359;317	0	20.416	2772900000
292 NDUFS8	O00217	O00217	7	7	7	NADH dehydrogenase [ubiquinone] iron-sulfur protein 8, mitochondrial	NDUFS8	sp|O00217|NDUS8_HUMAN NADH dehydrogenase [ubiquinone] iron-sulfur protein 8, mitochondrial OS=Homo sapiens GN=NDUFS8 PE=1 SV=1	1	7	7	7	43.3	43.3	23.705	210	210	0	86.764	9605300000
293 TNFRSF10A	O00220	O00220	3	3	3	Tumor necrosis factor receptor superfamily member 10A	TNFRSF10A	sp|O00220|TR10A_HUMAN Tumor necrosis factor receptor superfamily member 10A OS=Homo sapiens GN=TNFRSF10A PE=1 SV=3	1	3	3	3	8.1	8.1	50.089	468	468	0	5.2389	137840000
294 NFKBIE	O00221	O00221	8	8	8	NF-kappa-B inhibitor epsilon	NFKBIE	sp|O00221|IKBE_HUMAN NF-kappa-B inhibitor epsilon OS=Homo sapiens GN=NFKBIE PE=1 SV=3	1	8	8	8	22.8	22.8	52.863	500	500	0	22.553	5018700000
295 PSMD11	O00231;O00231-2	O00231;O00231-2	34;32	34;32	34;32	26S proteasome non-ATPase regulatory subunit 11	PSMD11	sp|O00231|PSD11_HUMAN 26S proteasome non-ATPase regulatory subunit 11 OS=Homo sapiens GN=PSMD11 PE=1 SV=3;sp|O00231-2|PSD11_HUMAN Isoform 2 of 26S proteasome non-ATPase regulatory subunit 11 OS=Homo sapiens GN=PSMD11	2	34	34	34	71.1	71.1	47.463	422	422;423	0	323.31	498490000000
296 PSMD12	O00232;O00232-2	O00232;O00232-2	30;28	30;28	30;28	26S proteasome non-ATPase regulatory subunit 12	PSMD12	sp|O00232|PSD12_HUMAN 26S proteasome non-ATPase regulatory subunit 12 OS=Homo sapiens GN=PSMD12 PE=1 SV=3;sp|O00232-2|PSD12_HUMAN Isoform 2 of 26S proteasome non-ATPase regulatory subunit 12 OS=Homo sapiens GN=PSMD12	2	30	30	30	64.9	64.9	52.904	456	456;436	0	323.31	257360000000
297 PSMD9	O00233;O00233-2;O00233-3	O00233;O00233-2	12;11;5	12;11;5	12;11;5	26S proteasome non-ATPase regulatory subunit 9	PSMD9	sp|O00233|PSMD9_HUMAN 26S proteasome non-ATPase regulatory subunit 9 OS=Homo sapiens GN=PSMD9 PE=1 SV=3;sp|O00233-2|PSMD9_HUMAN Isoform p27-S of 26S proteasome non-ATPase regulatory subunit 9 OS=Homo sapiens GN=PSMD9	3	12	12	12	50.7	50.7	24.682	223	223;209;118	0	323.31	101790000000
298 ATOX1	O00244	O00244	10	10	10	Copper transport protein ATOX1	ATOX1	sp|O00244|ATOX1_HUMAN Copper transport protein ATOX1 OS=Homo sapiens GN=ATOX1 PE=1 SV=1	1	10	10	10	88.2	88.2	7.4016	68	68	0	323.31	209660000000
299 MEN1	O00255-2;O00255;O00255-3	O00255-2;O00255;O00255-3	16;16;15	16;16;15	16;16;15	Menin	MEN1	sp|O00255-2|MEN1_HUMAN Isoform 2 of Menin OS=Homo sapiens GN=MEN1;sp|O00255|MEN1_HUMAN Menin OS=Homo sapiens GN=MEN1 PE=1 SV=4;sp|O00255-3|MEN1_HUMAN Isoform 3 of Menin OS=Homo sapiens GN=MEN1	3	16	16	16	36.1	36.1	67.496	610	610;615;575	0	156.99	5808200000
300 CBX4	O00257;O00257-3	O00257	14;6	14;6	14;6	E3 SUMO-protein ligase CBX4	CBX4	sp|O00257|CBX4_HUMAN E3 SUMO-protein ligase CBX4 OS=Homo sapiens GN=CBX4 PE=1 SV=3	2	14	14	14	28.6	28.6	61.367	560	560;290	0	45.226	3235300000
301 PGRMC1	O00264;O00264-2	O00264;O00264-2	10;7	9;7	9;7	Membrane-associated progesterone receptor component 1	PGRMC1	sp|O00264|PGRC1_HUMAN Membrane-associated progesterone receptor component 1 OS=Homo sapiens GN=PGRMC1 PE=1 SV=3;sp|O00264-2|PGRC1_HUMAN Isoform 2 of Membrane-associated progesterone receptor component 1 OS=Homo sapiens GN=PGRMC1	2	10	9	9	56.4	56.4	21.671	195	195;143	0	141.46	7529600000
302 SUPT5H	O00267	O00267	51	51	1	Transcription elongation factor SPT5	SUPT5H	sp|O00267|SPT5H_HUMAN Transcription elongation factor SPT5 OS=Homo sapiens GN=SUPT5H PE=1 SV=1	1	51	51	1	56.4	1.6	121	1087	1087	0	323.31	161780000000
303 SUPT5H	O00267-2	O00267-2	51	1	1	Transcription elongation factor SPT5	SUPT5H	sp|O00267-2|SPT5H_HUMAN Isoform 2 of Transcription elongation factor SPT5 OS=Homo sapiens GN=SUPT5H	1	51	1	1	1.2	1.2	120.5	1083	1083	0.00033124	3.6345	389150000
304 TAF4	O00268	O00268	26	26	25	Transcription initiation factor TFIID subunit 4	TAF4	sp|O00268|TAF4_HUMAN Transcription initiation factor TFIID subunit 4 OS=Homo sapiens GN=TAF4 PE=1 SV=2	1	26	26	25	29.4	28.2	110.11	1085	1085	0	159.69	11671000000
305 DFFA	O00273	O00273	14	14	5	DNA fragmentation factor subunit alpha	DFFA	sp|O00273|DFFA_HUMAN DNA fragmentation factor subunit alpha OS=Homo sapiens GN=DFFA PE=1 SV=1	1	14	14	5	52.3	18.1	36.521	331	331	0	249.92	96835000000
306 DFFA	O00273-2	O00273-2	10	1	1	DNA fragmentation factor subunit alpha	DFFA	sp|O00273-2|DFFA_HUMAN Isoform DFF35 of DNA fragmentation factor subunit alpha OS=Homo sapiens GN=DFFA	1	10	1	1	7.5	7.5	29.41	268	268	0	122.61	1376700000
307 RFXAP	O00287	O00287	5	5	5	Regulatory factor X-associated protein	RFXAP	sp|O00287|RFXAP_HUMAN Regulatory factor X-associated protein OS=Homo sapiens GN=RFXAP PE=1 SV=1	1	5	5	5	23.2	23.2	28.232	272	272	0	49.418	1250000000
308 HIP1	O00291;O00291-3;O00291-4	O00291;O00291-3;O00291-4	43;42;42	41;40;40	41;40;40	Huntingtin-interacting protein 1	HIP1	sp|O00291|HIP1_HUMAN Huntingtin-interacting protein 1 OS=Homo sapiens GN=HIP1 PE=1 SV=5;sp|O00291-3|HIP1_HUMAN Isoform 3 of Huntingtin-interacting protein 1 OS=Homo sapiens GN=HIP1;sp|O00291-4|HIP1_HUMAN Isoform 4 of Huntingtin-interacting protein 1 OS=Hom	3	43	41	41	43.6	43.6	116.22	1037	1037;986;1008	0	217.78	26956000000
309 CLIC1	O00299	O00299	20	20	20	Chloride intracellular channel protein 1	CLIC1	sp|O00299|CLIC1_HUMAN Chloride intracellular channel protein 1 OS=Homo sapiens GN=CLIC1 PE=1 SV=4	1	20	20	20	85.5	85.5	26.922	241	241	0	323.31	1311200000000
310 EIF3F	O00303	O00303	15	15	15	Eukaryotic translation initiation factor 3 subunit F	EIF3F	sp|O00303|EIF3F_HUMAN Eukaryotic translation initiation factor 3 subunit F OS=Homo sapiens GN=EIF3F PE=1 SV=1	1	15	15	15	57.1	57.1	37.563	357	357	0	323.31	222280000000
311 WWP2	O00308;O00308-2;O00308-4;O00308-3	O00308;O00308-2	18;15;6;6	16;13;6;4	15;12;6;4	NEDD4-like E3 ubiquitin-protein ligase WWP2	WWP2	sp|O00308|WWP2_HUMAN NEDD4-like E3 ubiquitin-protein ligase WWP2 OS=Homo sapiens GN=WWP2 PE=1 SV=2;sp|O00308-2|WWP2_HUMAN Isoform 2 of NEDD4-like E3 ubiquitin-protein ligase WWP2 OS=Homo sapiens GN=WWP2	4	18	16	15	22.2	21.3	98.911	870	870;754;335;431	0	31.154	4301600000
312 CDC7	O00311	O00311	14	14	14	Cell division cycle 7-related protein kinase	CDC7	sp|O00311|CDC7_HUMAN Cell division cycle 7-related protein kinase OS=Homo sapiens GN=CDC7 PE=1 SV=1	1	14	14	14	29.4	29.4	63.887	574	574	0	17.646	3033600000
313 PIK3CD	O00329;O00329-2	O00329	23;4	23;4	22;4	Phosphatidylinositol 4,5-bisphosphate 3-kinase catalytic subunit delta isoform	PIK3CD	sp|O00329|PK3CD_HUMAN Phosphatidylinositol 4,5-bisphosphate 3-kinase catalytic subunit delta isoform OS=Homo sapiens GN=PIK3CD PE=1 SV=2	2	23	23	22	26.1	25.3	119.48	1044	1044;301	0	52.359	3012800000
314 PDHX	O00330-3;O00330;O00330-2	O00330-3;O00330	20;20;8	20;20;8	20;20;8	Pyruvate dehydrogenase protein X component, mitochondrial	PDHX	sp|O00330-3|ODPX_HUMAN Isoform 3 of Pyruvate dehydrogenase protein X component, mitochondrial OS=Homo sapiens GN=PDHX;sp|O00330|ODPX_HUMAN Pyruvate dehydrogenase protein X component, mitochondrial OS=Homo sapiens GN=PDHX PE=1 SV=3	3	20	20	20	50.2	50.2	51.459	486	486;501;274	0	170.11	15694000000
315 MATN2	O00339-2;O00339;O00339-3;O00339-4	O00339-2;O00339;O00339-3;O00339-4	30;29;28;22	30;29;28;22	30;29;28;22	Matrilin-2	MATN2	sp|O00339-2|MATN2_HUMAN Isoform 2 of Matrilin-2 OS=Homo sapiens GN=MATN2;sp|O00339|MATN2_HUMAN Matrilin-2 OS=Homo sapiens GN=MATN2 PE=1 SV=4;sp|O00339-3|MATN2_HUMAN Isoform 3 of Matrilin-2 OS=Homo sapiens GN=MATN2;sp|O00339-4|MATN2_HUMAN Isoform 4 of Matri	4	30	30	30	34.6	34.6	104.77	937	937;956;915;672	0	251.94	10617000000
316 FOXE1	O00358	O00358	3	3	3	Forkhead box protein E1	FOXE1	sp|O00358|FOXE1_HUMAN Forkhead box protein E1 OS=Homo sapiens GN=FOXE1 PE=1 SV=3	1	3	3	3	10.2	10.2	38.075	373	373	0	4.5641	1698100000
317 QSOX1	O00391-2;O00391	O00391-2;O00391	16;16	16;16	16;16	Sulfhydryl oxidase 1	QSOX1	sp|O00391-2|QSOX1_HUMAN Isoform 2 of Sulfhydryl oxidase 1 OS=Homo sapiens GN=QSOX1;sp|O00391|QSOX1_HUMAN Sulfhydryl oxidase 1 OS=Homo sapiens GN=QSOX1 PE=1 SV=3	2	16	16	16	35.4	35.4	66.86	604	604;747	0	32.182	1109300000
318 DCTN6	O00399	O00399	7	7	7	Dynactin subunit 6	DCTN6	sp|O00399|DCTN6_HUMAN Dynactin subunit 6 OS=Homo sapiens GN=DCTN6 PE=1 SV=1	1	7	7	7	42.1	42.1	20.747	190	190	0	56.931	13527000000
319 SLC33A1	O00400	O00400	3	3	3	Acetyl-coenzyme A transporter 1	SLC33A1	sp|O00400|ACATN_HUMAN Acetyl-coenzyme A transporter 1 OS=Homo sapiens GN=SLC33A1 PE=1 SV=1	1	3	3	3	6.4	6.4	60.908	549	549	0	4.1351	19699000000
320 WASL	O00401	O00401	24	24	24	Neural Wiskott-Aldrich syndrome protein	WASL	sp|O00401|WASL_HUMAN Neural Wiskott-Aldrich syndrome protein OS=Homo sapiens GN=WASL PE=1 SV=2	1	24	24	24	57.4	57.4	54.826	505	505	0	133.62	21349000000
321 IPO5	O00410;O00410-3	O00410;O00410-3	53;53	53;53	4;4	Importin-5	IPO5	sp|O00410|IPO5_HUMAN Importin-5 OS=Homo sapiens GN=IPO5 PE=1 SV=4;sp|O00410-3|IPO5_HUMAN Isoform 3 of Importin-5 OS=Homo sapiens GN=IPO5	2	53	53	4	66.3	2.9	123.63	1097	1097;1115	0	323.31	567810000000
322 IPO5	O00410-2	O00410-2	50	1	1	Importin-5	IPO5	sp|O00410-2|IPO5_HUMAN Isoform 2 of Importin-5 OS=Homo sapiens GN=IPO5	1	50	1	1	0.7	0.7	116.98	1037	1037	1	-2	7458400000	+
323 POLRMT	O00411	O00411	16	16	16	DNA-directed RNA polymerase, mitochondrial	POLRMT	sp|O00411|RPOM_HUMAN DNA-directed RNA polymerase, mitochondrial OS=Homo sapiens GN=POLRMT PE=1 SV=2	1	16	16	16	17.4	17.4	138.62	1230	1230	0	60.588	1992500000
324 EEF2K	O00418	O00418	30	30	30	Eukaryotic elongation factor 2 kinase	EEF2K	sp|O00418|EF2K_HUMAN Eukaryotic elongation factor 2 kinase OS=Homo sapiens GN=EEF2K PE=1 SV=2	1	30	30	30	43.3	43.3	82.143	725	725	0	97.874	16425000000
325 SAP18	O00422	O00422	12	12	12	Histone deacetylase complex subunit SAP18	SAP18	sp|O00422|SAP18_HUMAN Histone deacetylase complex subunit SAP18 OS=Homo sapiens GN=SAP18 PE=1 SV=1	1	12	12	12	63.4	63.4	17.561	153	153	0	323.31	76812000000
326 EML1	O00423;O00423-3	O00423;O00423-3	29;29	29;29	27;27	Echinoderm microtubule-associated protein-like 1	EML1	sp|O00423|EMAL1_HUMAN Echinoderm microtubule-associated protein-like 1 OS=Homo sapiens GN=EML1 PE=1 SV=3;sp|O00423-3|EMAL1_HUMAN Isoform 3 of Echinoderm microtubule-associated protein-like 1 OS=Homo sapiens GN=EML1	2	29	29	27	42.6	41.3	89.86	815	815;834	0	121.9	8743500000
327 IGF2BP3	O00425;O00425-2	O00425	29;12	29;12	26;10	Insulin-like growth factor 2 mRNA-binding protein 3	IGF2BP3	sp|O00425|IF2B3_HUMAN Insulin-like growth factor 2 mRNA-binding protein 3 OS=Homo sapiens GN=IGF2BP3 PE=1 SV=2	2	29	29	26	52.5	46.8	63.704	579	579;198	0	323.31	229170000000
328 DNM1L	O00429;O00429-3;O00429-5;O00429-7	O00429;O00429-3;O00429-5;O00429-7	53;52;51;37	53;52;51;37	0;0;0;0	Dynamin-1-like protein	DNM1L	sp|O00429|DNM1L_HUMAN Dynamin-1-like protein OS=Homo sapiens GN=DNM1L PE=1 SV=2;sp|O00429-3|DNM1L_HUMAN Isoform 2 of Dynamin-1-like protein OS=Homo sapiens GN=DNM1L;sp|O00429-5|DNM1L_HUMAN Isoform 5 of Dynamin-1-like protein OS=Homo sapiens GN=DNM1L;sp|O00	4	53	53	0	74.9	0	81.876	736	736;710;710;533	0	323.31	304360000000
329 DNM1L	O00429-2	O00429-2	53	1	0	Dynamin-1-like protein	DNM1L	sp|O00429-2|DNM1L_HUMAN Isoform 4 of Dynamin-1-like protein OS=Homo sapiens GN=DNM1L	1	53	1	0	2.9	0	80.535	725	725	0	135.67	3584000000
330 DNM1L	O00429-4	O00429-4	53	1	1	Dynamin-1-like protein	DNM1L	sp|O00429-4|DNM1L_HUMAN Isoform 3 of Dynamin-1-like protein OS=Homo sapiens GN=DNM1L	1	53	1	1	3.3	3.3	78.099	699	699	0	45.565	2472900000
331 DNM1L	O00429-6	O00429-6	52	1	0	Dynamin-1-like protein	DNM1L	sp|O00429-6|DNM1L_HUMAN Isoform 6 of Dynamin-1-like protein OS=Homo sapiens GN=DNM1L	1	52	1	0	1.2	0	83.398	749	749	1	-2	8912900	+
332 RTCA	O00442;O00442-2	O00442;O00442-2	13;12	13;12	13;12	RNA 3-terminal phosphate cyclase	RTCA	sp|O00442|RTCA_HUMAN RNA 3-terminal phosphate cyclase OS=Homo sapiens GN=RTCA PE=1 SV=1;sp|O00442-2|RTCA_HUMAN Isoform 2 of RNA 3-terminal phosphate cyclase OS=Homo sapiens GN=RTCA	2	13	13	13	48.9	48.9	39.336	366	366;379	0	184.03	35521000000
333 PIK3C2A	O00443;O00443-2	O00443	67;20	67;20	67;20	Phosphatidylinositol 4-phosphate 3-kinase C2 domain-containing subunit alpha	PIK3C2A	sp|O00443|P3C2A_HUMAN Phosphatidylinositol 4-phosphate 3-kinase C2 domain-containing subunit alpha OS=Homo sapiens GN=PIK3C2A PE=1 SV=2	2	67	67	67	44.9	44.9	190.68	1686	1686;483	0	241.12	30777000000
334 LST1	O00453-6;O00453-4;O00453-10;O00453-13;O00453-3;O00453-2;O00453;O00453-11	O00453-6;O00453-4;O00453-10;O00453-13;O00453-3;O00453-2;O00453;O00453-11	1;1;1;1;1;1;1;1	1;1;1;1;1;1;1;1	1;1;1;1;1;1;1;1	Leukocyte-specific transcript 1 protein	LST1	sp|O00453-6|LST1_HUMAN Isoform 6 of Leukocyte-specific transcript 1 protein OS=Homo sapiens GN=LST1;sp|O00453-4|LST1_HUMAN Isoform 4 of Leukocyte-specific transcript 1 protein OS=Homo sapiens GN=LST1;sp|O00453-10|LST1_HUMAN Isoform 10 of Leukocyte-specific	8	1	1	1	23.5	23.5	5.8685	51	51;53;66;73;85;91;97;104	0.0077356	1.6055	17319000
335 IFRD1	O00458;O00458-2	O00458;O00458-2	9;8	9;8	9;8	Interferon-related developmental regulator 1	IFRD1	sp|O00458|IFRD1_HUMAN Interferon-related developmental regulator 1 OS=Homo sapiens GN=IFRD1 PE=1 SV=4;sp|O00458-2|IFRD1_HUMAN Isoform 2 of Interferon-related developmental regulator 1 OS=Homo sapiens GN=IFRD1	2	9	9	9	26.6	26.6	50.268	451	451;401	0	30.661	3293000000
336 PIK3R2	O00459	O00459	25	23	23	Phosphatidylinositol 3-kinase regulatory subunit beta	PIK3R2	sp|O00459|P85B_HUMAN Phosphatidylinositol 3-kinase regulatory subunit beta OS=Homo sapiens GN=PIK3R2 PE=1 SV=2	1	25	23	23	42.9	42.9	81.544	728	728	0	57.875	10735000000
337 GOLIM4	O00461	O00461	26	26	26	Golgi integral membrane protein 4	GOLIM4	sp|O00461|GOLI4_HUMAN Golgi integral membrane protein 4 OS=Homo sapiens GN=GOLIM4 PE=1 SV=1	1	26	26	26	45.7	45.7	81.879	696	696	0	175.21	23253000000
338 MANBA	O00462	O00462	12	11	11	Beta-mannosidase	MANBA	sp|O00462|MANBA_HUMAN Beta-mannosidase OS=Homo sapiens GN=MANBA PE=2 SV=3	1	12	11	11	16	16	100.89	879	879	0	28.287	1606900000
339 TRAF5	O00463;O00463-2	O00463;O00463-2	18;18	18;18	2;2	TNF receptor-associated factor 5	TRAF5	sp|O00463|TRAF5_HUMAN TNF receptor-associated factor 5 OS=Homo sapiens GN=TRAF5 PE=1 SV=2;sp|O00463-2|TRAF5_HUMAN Isoform 2 of TNF receptor-associated factor 5 OS=Homo sapiens GN=TRAF5	2	18	18	2	45.6	8.6	64.405	557	557;568	0	36.341	1814600000
340 TRAF5	O00463-3	O00463-3	17	1	1	TNF receptor-associated factor 5	TRAF5	sp|O00463-3|TRAF5_HUMAN Isoform 3 of TNF receptor-associated factor 5 OS=Homo sapiens GN=TRAF5	1	17	1	1	2	2	52.157	451	451	1	-2	205240000	+
341 AGRN	O00468-6;O00468-3;O00468-7;O00468-5;O00468-4;O00468;O00468-2	O00468-6;O00468-3;O00468-7;O00468-5;O00468-4;O00468;O00468-2	61;60;60;59;59;59;56	61;60;60;59;59;59;56	61;60;60;59;59;59;56	Agrin;Agrin N-terminal 110 kDa subunit;Agrin C-terminal 110 kDa subunit;Agrin C-terminal 90 kDa fragment;Agrin C-terminal 22 kDa fragment	AGRN	sp|O00468-6|AGRIN_HUMAN Isoform 6 of Agrin OS=Homo sapiens GN=AGRN;sp|O00468-3|AGRIN_HUMAN Isoform 3 of Agrin OS=Homo sapiens GN=AGRN;sp|O00468-7|AGRIN_HUMAN Isoform 7 of Agrin OS=Homo sapiens GN=AGRN;sp|O00468-5|AGRIN_HUMAN Isoform 5 of Agrin OS=Homo sapi	7	61	61	61	43.7	43.7	214.84	2045	2045;2049;2063;2057;2059;2067;1963	0	323.31	35296000000
343 PLOD2	O00469-2;O00469-3	O00469-2;O00469-3	39;22	39;22	3;3	Procollagen-lysine,2-oxoglutarate 5-dioxygenase 2	PLOD2	sp|O00469-2|PLOD2_HUMAN Isoform 2 of Procollagen-lysine,2-oxoglutarate 5-dioxygenase 2 OS=Homo sapiens GN=PLOD2;sp|O00469-3|PLOD2_HUMAN Isoform 3 of Procollagen-lysine,2-oxoglutarate 5-dioxygenase 2 OS=Homo sapiens GN=PLOD2	2	39	39	3	53.4	3.4	87.097	758	758;418	0	323.31	106400000000
344 MEIS1	O00470;O00470-2;A6NDR6;Q99687-3;A8K0S8;Q99687;Q99687-2	O00470;O00470-2	8;7;1;1;1;1;1	8;7;1;1;1;1;1	5;4;0;0;0;0;0	Homeobox protein Meis1	MEIS1	sp|O00470|MEIS1_HUMAN Homeobox protein Meis1 OS=Homo sapiens GN=MEIS1 PE=1 SV=1;sp|O00470-2|MEIS1_HUMAN Isoform 2 of Homeobox protein Meis1 OS=Homo sapiens GN=MEIS1	7	8	8	5	42.6	35.4	43.016	390	390;463;274;358;358;375;421	0	4.8912	944840000
345 EXOC5	O00471	O00471	30	30	30	Exocyst complex component 5	EXOC5	sp|O00471|EXOC5_HUMAN Exocyst complex component 5 OS=Homo sapiens GN=EXOC5 PE=1 SV=1	1	30	30	30	48.4	48.4	81.852	708	708	0	134.29	25979000000
346 ELL2	O00472;O00472-2	O00472	10;3	10;3	10;3	RNA polymerase II elongation factor ELL2	ELL2	sp|O00472|ELL2_HUMAN RNA polymerase II elongation factor ELL2 OS=Homo sapiens GN=ELL2 PE=1 SV=2	2	10	10	10	18	18	72.324	640	640;390	0	7.8889	657140000
347 HMGN4	O00479	O00479	4	3	3	High mobility group nucleosome-binding domain-containing protein 4	HMGN4	sp|O00479|HMGN4_HUMAN High mobility group nucleosome-binding domain-containing protein 4 OS=Homo sapiens GN=HMGN4 PE=1 SV=3	1	4	3	3	16.7	16.7	9.5388	90	90	0.0018754	2.3073	3790100000
348 NDUFA4	O00483	O00483	4	4	4	Cytochrome c oxidase subunit NDUFA4	NDUFA4	sp|O00483|NDUA4_HUMAN Cytochrome c oxidase subunit NDUFA4 OS=Homo sapiens GN=NDUFA4 PE=1 SV=1	1	4	4	4	46.9	46.9	9.3697	81	81	0	7.4143	8068500000
349 PSMD14	O00487	O00487	14	14	14	26S proteasome non-ATPase regulatory subunit 14	PSMD14	sp|O00487|PSDE_HUMAN 26S proteasome non-ATPase regulatory subunit 14 OS=Homo sapiens GN=PSMD14 PE=1 SV=1	1	14	14	14	64.8	64.8	34.577	310	310	0	307.75	147080000000
350 ZNF593	O00488	O00488	8	8	8	Zinc finger protein 593	ZNF593	sp|O00488|ZN593_HUMAN Zinc finger protein 593 OS=Homo sapiens GN=ZNF593 PE=1 SV=2	1	8	8	8	68.7	68.7	15.199	134	134	0	31.279	7918900000
351 BIN1	O00499;O00499-3;O00499-5;O00499-6;O00499-11;O00499-2;O00499-9;O00499-10;O00499-7;O00499-8;O00499-4	O00499;O00499-3;O00499-5;O00499-6;O00499-11;O00499-2;O00499-9;O00499-10;O00499-7;O00499-8;O00499-4	24;23;23;22;22;22;21;21;21;21;21	24;23;23;22;22;22;21;21;21;21;21	22;21;21;20;20;20;19;19;19;19;19	Myc box-dependent-interacting protein 1	BIN1	sp|O00499|BIN1_HUMAN Myc box-dependent-interacting protein 1 OS=Homo sapiens GN=BIN1 PE=1 SV=1;sp|O00499-3|BIN1_HUMAN Isoform IIC1 of Myc box-dependent-interacting protein 1 OS=Homo sapiens GN=BIN1;sp|O00499-5|BIN1_HUMAN Isoform IID of Myc box-dependent-in	11	24	24	22	45.2	43.7	64.699	593	593;506;550;482;497;518;409;424;439;454;475	0	323.31	55980000000
352 KPNA3	O00505	O00505	18	13	13	Importin subunit alpha-4	KPNA3	sp|O00505|IMA4_HUMAN Importin subunit alpha-4 OS=Homo sapiens GN=KPNA3 PE=1 SV=2	1	18	13	13	36.9	36.9	57.81	521	521	0	185.16	79003000000
353 STK25	O00506;O00506-2	O00506;O00506-2	16;15	10;9	1;0	Serine/threonine-protein kinase 25	STK25	sp|O00506|STK25_HUMAN Serine/threonine-protein kinase 25 OS=Homo sapiens GN=STK25 PE=1 SV=1;sp|O00506-2|STK25_HUMAN Isoform 2 of Serine/threonine-protein kinase 25 OS=Homo sapiens GN=STK25	2	16	10	1	23.2	2.1	48.111	426	426;349	0	26.565	7747400000
355 USP9Y	O00507;O00507-2	O00507;O00507-2	55;48	9;8	9;8	Probable ubiquitin carboxyl-terminal hydrolase FAF-Y	USP9Y	sp|O00507|USP9Y_HUMAN Probable ubiquitin carboxyl-terminal hydrolase FAF-Y OS=Homo sapiens GN=USP9Y PE=2 SV=2;sp|O00507-2|USP9Y_HUMAN Isoform Short of Probable ubiquitin carboxyl-terminal hydrolase FAF-Y OS=Homo sapiens GN=USP9Y	2	55	9	9	5.3	5.3	291.07	2555	2555;2070	0	4.1093	3124500000
356 BCL9	O00512	O00512	24	24	24	B-cell CLL/lymphoma 9 protein	BCL9	sp|O00512|BCL9_HUMAN B-cell CLL/lymphoma 9 protein OS=Homo sapiens GN=BCL9 PE=1 SV=4	1	24	24	24	24.9	24.9	149.29	1426	1426	0	39.68	4134200000
357 LAD1	O00515	O00515	29	29	29	Ladinin-1	LAD1	sp|O00515|LAD1_HUMAN Ladinin-1 OS=Homo sapiens GN=LAD1 PE=1 SV=2	1	29	29	29	50.7	50.7	57.13	517	517	0	323.31	66438000000
358 KRIT1	O00522-3;O00522;O00522-2	O00522-3;O00522	9;9;4	9;9;4	9;9;4	Krev interaction trapped protein 1	KRIT1	sp|O00522-3|KRIT1_HUMAN Isoform 3 of Krev interaction trapped protein 1 OS=Homo sapiens GN=KRIT1;sp|O00522|KRIT1_HUMAN Krev interaction trapped protein 1 OS=Homo sapiens GN=KRIT1 PE=1 SV=2	3	9	9	9	18.9	18.9	78.649	688	688;736;529	0	9.3528	5426400000
359 CHL1	O00533;O00533-2	O00533;O00533-2	5;5	5;5	5;5	Neural cell adhesion molecule L1-like protein;Processed neural cell adhesion molecule L1-like protein	CHL1	sp|O00533|NCHL1_HUMAN Neural cell adhesion molecule L1-like protein OS=Homo sapiens GN=CHL1 PE=1 SV=4;sp|O00533-2|NCHL1_HUMAN Isoform 2 of Neural cell adhesion molecule L1-like protein OS=Homo sapiens GN=CHL1	2	5	5	5	5.7	5.7	135.07	1208	1208;1224	0.00033167	3.6618	448310000
360 VWA5A	O00534;O00534-3;O00534-2;O00534-4	O00534;O00534-3	18;9;8;4	18;9;8;4	18;9;8;4	von Willebrand factor A domain-containing protein 5A	VWA5A	sp|O00534|VMA5A_HUMAN von Willebrand factor A domain-containing protein 5A OS=Homo sapiens GN=VWA5A PE=2 SV=2;sp|O00534-3|VMA5A_HUMAN Isoform 3 of von Willebrand factor A domain-containing protein 5A OS=Homo sapiens GN=VWA5A	4	18	18	18	30	30	86.488	786	786;415;426;266	0	68.211	9921800000
361 PES1	O00541	O00541	30	30	2	Pescadillo homolog	PES1	sp|O00541|PESC_HUMAN Pescadillo homolog OS=Homo sapiens GN=PES1 PE=1 SV=1	1	30	30	2	51.2	4.9	68.002	588	588	0	219.7	117560000000
362 PES1	O00541-2	O00541-2	29	1	1	Pescadillo homolog	PES1	sp|O00541-2|PESC_HUMAN Isoform 2 of Pescadillo homolog OS=Homo sapiens GN=PES1	1	29	1	1	3.9	3.9	67.455	583	583	0	23.231	23759000
363 CACNA1A	O00555-6;O00555-4;O00555;O00555-5;O00555-8;O00555-3;O00555-2	O00555-6;O00555-4;O00555;O00555-5;O00555-8	6;5;5;3;3;2;2	6;5;5;3;3;2;2	6;5;5;3;3;2;2	Voltage-dependent P/Q-type calcium channel subunit alpha-1A	CACNA1A	sp|O00555-6|CAC1A_HUMAN Isoform 6 of Voltage-dependent P/Q-type calcium channel subunit alpha-1A OS=Homo sapiens GN=CACNA1A;sp|O00555-4|CAC1A_HUMAN Isoform 4 of Voltage-dependent P/Q-type calcium channel subunit alpha-1A OS=Homo sapiens GN=CACNA1A;sp|O0055	7	6	6	6	3.1	3.1	280.94	2493	2493;2505;2505;2249;2506;2261;2261	0.003789	1.9384	5989200000
364 EBAG9	O00559;O00559-2	O00559;O00559-2	2;2	2;2	2;2	Receptor-binding cancer antigen expressed on SiSo cells	EBAG9	sp|O00559|RCAS1_HUMAN Receptor-binding cancer antigen expressed on SiSo cells OS=Homo sapiens GN=EBAG9 PE=1 SV=1;sp|O00559-2|RCAS1_HUMAN Isoform 2 of Receptor-binding cancer antigen expressed on SiSo cells OS=Homo sapiens GN=EBAG9	2	2	2	2	23.5	23.5	24.377	213	213;258	0	4.7667	175440000
365 SDCBP	O00560;O00560-3	O00560;O00560-3	14;11	14;11	1;1	Syntenin-1	SDCBP	sp|O00560|SDCB1_HUMAN Syntenin-1 OS=Homo sapiens GN=SDCBP PE=1 SV=1;sp|O00560-3|SDCB1_HUMAN Isoform 3 of Syntenin-1 OS=Homo sapiens GN=SDCBP	2	14	14	1	65.8	6	32.444	298	298;292	0	323.31	87882000000
366 SDCBP	O00560-2	O00560-2	14	1	1	Syntenin-1	SDCBP	sp|O00560-2|SDCB1_HUMAN Isoform 2 of Syntenin-1 OS=Homo sapiens GN=SDCBP	1	14	1	1	5.7	5.7	32.316	297	297	0	50.623	5089300000
367 PITPNM1	O00562-2;O00562;Q9BZ72-3;Q9BZ72-2;Q9BZ72	O00562-2;O00562	33;32;1;1;1	33;32;1;1;1	33;32;1;1;1	Membrane-associated phosphatidylinositol transfer protein 1	PITPNM1	sp|O00562-2|PITM1_HUMAN Isoform 2 of Membrane-associated phosphatidylinositol transfer protein 1 OS=Homo sapiens GN=PITPNM1;sp|O00562|PITM1_HUMAN Membrane-associated phosphatidylinositol transfer protein 1 OS=Homo sapiens GN=PITPNM1 PE=1 SV=4	5	33	33	33	42.9	42.9	134.77	1243	1243;1244;1070;1343;1349	0	124.75	6924900000
368 MPHOSPH10	O00566	O00566	20	20	20	U3 small nucleolar ribonucleoprotein protein MPP10	MPHOSPH10	sp|O00566|MPP10_HUMAN U3 small nucleolar ribonucleoprotein protein MPP10 OS=Homo sapiens GN=MPHOSPH10 PE=1 SV=2	1	20	20	20	34.7	34.7	78.863	681	681	0	323.31	60263000000
369 NOP56	O00567	O00567	37	37	37	Nucleolar protein 56	NOP56	sp|O00567|NOP56_HUMAN Nucleolar protein 56 OS=Homo sapiens GN=NOP56 PE=1 SV=4	1	37	37	37	74.6	74.6	66.049	594	594	0	323.31	203400000000
370 DDX3X	O00571	O00571	46	45	0	ATP-dependent RNA helicase DDX3X	DDX3X	sp|O00571|DDX3X_HUMAN ATP-dependent RNA helicase DDX3X OS=Homo sapiens GN=DDX3X PE=1 SV=3	1	46	45	0	63	0	73.243	662	662	0	323.31	743130000000
371 DDX3X	O00571-2	O00571-2	46	1	1	ATP-dependent RNA helicase DDX3X	DDX3X	sp|O00571-2|DDX3X_HUMAN Isoform 2 of ATP-dependent RNA helicase DDX3X OS=Homo sapiens GN=DDX3X	1	46	1	1	5.9	5.9	71.354	646	646	1	-2	7701100	+
372 RNASET2	O00584;O00584-2	O00584	14;4	14;4	14;4	Ribonuclease T2	RNASET2	sp|O00584|RNT2_HUMAN Ribonuclease T2 OS=Homo sapiens GN=RNASET2 PE=1 SV=2	2	14	14	14	44.9	44.9	29.48	256	256;121	0	323.31	34729000000
373 PODXL	O00592-2;O00592	O00592-2;O00592	8;8	8;8	8;8	Podocalyxin	PODXL	sp|O00592-2|PODXL_HUMAN Isoform 2 of Podocalyxin OS=Homo sapiens GN=PODXL;sp|O00592|PODXL_HUMAN Podocalyxin OS=Homo sapiens GN=PODXL PE=1 SV=2	2	8	8	8	21.3	21.3	55.385	526	526;558	0	24.543	3845000000
374 CYR61	O00622	O00622	24	24	24	Protein CYR61	CYR61	sp|O00622|CYR61_HUMAN Protein CYR61 OS=Homo sapiens GN=CYR61 PE=1 SV=1	1	24	24	24	66.1	66.1	42.026	381	381	0	323.31	146920000000
375 PIR	O00625	O00625	18	18	18	Pirin	PIR	sp|O00625|PIR_HUMAN Pirin OS=Homo sapiens GN=PIR PE=1 SV=1	1	18	18	18	71.7	71.7	32.113	290	290	0	323.31	100360000000
376 PEX7	O00628-2;O00628	O00628-2;O00628	3;3	3;3	3;3	Peroxisomal targeting signal 2 receptor	PEX7	sp|O00628-2|PEX7_HUMAN Isoform 2 of Peroxisomal targeting signal 2 receptor OS=Homo sapiens GN=PEX7;sp|O00628|PEX7_HUMAN Peroxisomal targeting signal 2 receptor OS=Homo sapiens GN=PEX7 PE=1 SV=1	2	3	3	3	16.4	16.4	30.947	280	280;323	0	5.9243	4051900000
377 KPNA4	O00629	O00629	19	19	14	Importin subunit alpha-3	KPNA4	sp|O00629|IMA3_HUMAN Importin subunit alpha-3 OS=Homo sapiens GN=KPNA4 PE=1 SV=1	1	19	19	14	51.4	43.8	57.886	521	521	0	323.31	111160000000
378 TRIM38	O00635	O00635	12	12	12	E3 ubiquitin-protein ligase TRIM38	TRIM38	sp|O00635|TRI38_HUMAN E3 ubiquitin-protein ligase TRIM38 OS=Homo sapiens GN=TRIM38 PE=1 SV=1	1	12	12	12	32.5	32.5	53.415	465	465	0	100.85	4995100000
379 NFIB	O00712;O00712-4;O00712-5;O00712-2;O00712-6	O00712;O00712-4;O00712-5;O00712-2	13;13;13;7;4	12;12;12;6;4	11;11;11;5;4	Nuclear factor 1 B-type	NFIB	sp|O00712|NFIB_HUMAN Nuclear factor 1 B-type OS=Homo sapiens GN=NFIB PE=1 SV=2;sp|O00712-4|NFIB_HUMAN Isoform 4 of Nuclear factor 1 B-type OS=Homo sapiens GN=NFIB;sp|O00712-5|NFIB_HUMAN Isoform 5 of Nuclear factor 1 B-type OS=Homo sapiens GN=NFIB;sp|O00712	5	13	12	11	36.7	34.3	47.441	420	420;471;494;188;309	0	25.015	8136700000
380 E2F3	O00716;O00716-2	O00716;O00716-2	5;4	5;4	4;3	Transcription factor E2F3	E2F3	sp|O00716|E2F3_HUMAN Transcription factor E2F3 OS=Homo sapiens GN=E2F3 PE=1 SV=1;sp|O00716-2|E2F3_HUMAN Isoform 2 of Transcription factor E2F3 OS=Homo sapiens GN=E2F3	2	5	5	4	13.1	11	49.161	465	465;334	0	6.6328	1283800000
381 PPP6C	O00743;O00743-2;O00743-3	O00743;O00743-2;O00743-3	13;12;12	13;12;12	13;12;12	Serine/threonine-protein phosphatase 6 catalytic subunit;Serine/threonine-protein phosphatase 6 catalytic subunit, N-terminally processed	PPP6C	sp|O00743|PPP6_HUMAN Serine/threonine-protein phosphatase 6 catalytic subunit OS=Homo sapiens GN=PPP6C PE=1 SV=1;sp|O00743-2|PPP6_HUMAN Isoform 2 of Serine/threonine-protein phosphatase 6 catalytic subunit OS=Homo sapiens GN=PPP6C;sp|O00743-3|PPP6_HUMAN Is	3	13	13	13	43.3	43.3	35.144	305	305;283;342	0	234.17	62087000000
382 NME4	O00746;O00746-2	O00746;O00746-2	8;5	8;5	8;5	Nucleoside diphosphate kinase, mitochondrial	NME4	sp|O00746|NDKM_HUMAN Nucleoside diphosphate kinase, mitochondrial OS=Homo sapiens GN=NME4 PE=1 SV=1;sp|O00746-2|NDKM_HUMAN Isoform 2 of Nucleoside diphosphate kinase, mitochondrial OS=Homo sapiens GN=NME4	2	8	8	8	50.3	50.3	20.658	187	187;117	0	15.374	1603300000
383 CES2	O00748;O00748-2;P22303-3;P22303-4;P22303;P22303-2	O00748;O00748-2	12;10;1;1;1;1	12;10;1;1;1;1	11;9;0;0;0;0	Cocaine esterase	CES2	sp|O00748|EST2_HUMAN Cocaine esterase OS=Homo sapiens GN=CES2 PE=1 SV=1;sp|O00748-2|EST2_HUMAN Isoform 2 of Cocaine esterase OS=Homo sapiens GN=CES2	6	12	12	11	23.8	22.5	61.806	559	559;543;526;603;614;617	0	33.939	5440100000
384 PIK3C2B	O00750	O00750	10	10	10	Phosphatidylinositol 4-phosphate 3-kinase C2 domain-containing subunit beta	PIK3C2B	sp|O00750|P3C2B_HUMAN Phosphatidylinositol 4-phosphate 3-kinase C2 domain-containing subunit beta OS=Homo sapiens GN=PIK3C2B PE=1 SV=2	1	10	10	10	8.7	8.7	184.77	1634	1634	0	17.581	1141100000
385 MAN2B1	O00754-2;O00754	O00754-2;O00754	27;26	27;26	27;26	Lysosomal alpha-mannosidase;Lysosomal alpha-mannosidase A peptide;Lysosomal alpha-mannosidase B peptide;Lysosomal alpha-mannosidase C peptide;Lysosomal alpha-mannosidase D peptide;Lysosomal alpha-mannosidase E peptide	MAN2B1	sp|O00754-2|MA2B1_HUMAN Isoform 2 of Lysosomal alpha-mannosidase OS=Homo sapiens GN=MAN2B1;sp|O00754|MA2B1_HUMAN Lysosomal alpha-mannosidase OS=Homo sapiens GN=MAN2B1 PE=1 SV=3	2	27	27	27	37.6	37.6	113.61	1010	1010;1011	0	191.88	20449000000
386 WNT7A	O00755	O00755	6	5	5	Protein Wnt-7a	WNT7A	sp|O00755|WNT7A_HUMAN Protein Wnt-7a OS=Homo sapiens GN=WNT7A PE=1 SV=2	1	6	5	5	18.6	18.6	39.005	349	349	0	6.4261	375840000
387 FBP2	O00757	O00757	2	1	1	Fructose-1,6-bisphosphatase isozyme 2	FBP2	sp|O00757|F16P2_HUMAN Fructose-1,6-bisphosphatase isozyme 2 OS=Homo sapiens GN=FBP2 PE=1 SV=2	1	2	1	1	2.9	2.9	36.743	339	339	0	5.9642	2167500000
388 UBE2C	O00762;O00762-2;O00762-4	O00762;O00762-2;O00762-4	12;8;7	12;8;7	4;2;3	Ubiquitin-conjugating enzyme E2 C	UBE2C	sp|O00762|UBE2C_HUMAN Ubiquitin-conjugating enzyme E2 C OS=Homo sapiens GN=UBE2C PE=1 SV=1;sp|O00762-2|UBE2C_HUMAN Isoform 2 of Ubiquitin-conjugating enzyme E2 C OS=Homo sapiens GN=UBE2C;sp|O00762-4|UBE2C_HUMAN Isoform 4 of Ubiquitin-conjugating enzyme E2	3	12	12	4	66.5	25.1	19.652	179	179;140;161	0	86.914	38554000000
389 ACACB	O00763-3;O00763-2;O00763	O00763-3;O00763-2;O00763	19;19;19	7;7;7	7;7;7	Acetyl-CoA carboxylase 2;Biotin carboxylase	ACACB	sp|O00763-3|ACACB_HUMAN Isoform 3 of Acetyl-CoA carboxylase 2 OS=Homo sapiens GN=ACACB;sp|O00763-2|ACACB_HUMAN Isoform 2 of Acetyl-CoA carboxylase 2 OS=Homo sapiens GN=ACACB;sp|O00763|ACACB_HUMAN Acetyl-CoA carboxylase 2 OS=Homo sapiens GN=ACACB PE=1 SV=3	3	19	7	7	3.8	3.8	255.09	2256	2256;2388;2458	0.0055702	1.7394	1654500000
390 PDXK	O00764;O00764-3;O00764-2	O00764;O00764-3;O00764-2	22;18;16	22;18;16	22;18;16	Pyridoxal kinase	PDXK	sp|O00764|PDXK_HUMAN Pyridoxal kinase OS=Homo sapiens GN=PDXK PE=1 SV=1;sp|O00764-3|PDXK_HUMAN Isoform 3 of Pyridoxal kinase OS=Homo sapiens GN=PDXK;sp|O00764-2|PDXK_HUMAN Isoform 2 of Pyridoxal kinase OS=Homo sapiens GN=PDXK	3	22	22	22	77.9	77.9	35.102	312	312;239;284	0	323.31	117930000000
391 SCD	O00767	O00767	3	3	3	Acyl-CoA desaturase	SCD	sp|O00767|ACOD_HUMAN Acyl-CoA desaturase OS=Homo sapiens GN=SCD PE=1 SV=2	1	3	3	3	17.8	17.8	41.522	359	359	0	33.363	1001400000
392 DLGAP1	O14490-3;O14490-2;O14490-4;O14490-7;O14490;O14490-5;O14490-6	O14490-3;O14490-2;O14490-4;O14490-7;O14490;O14490-5;O14490-6	6;6;6;6;6;5;5	6;6;6;6;6;5;5	6;6;6;6;6;5;5	Disks large-associated protein 1	DLGAP1	sp|O14490-3|DLGP1_HUMAN Isoform 3 of Disks large-associated protein 1 OS=Homo sapiens GN=DLGAP1;sp|O14490-2|DLGP1_HUMAN Isoform 2 of Disks large-associated protein 1 OS=Homo sapiens GN=DLGAP1;sp|O14490-4|DLGP1_HUMAN Isoform 4 of Disks large-associated prot	7	6	6	6	11.3	11.3	69.968	627	627;675;683;929;977;661;685	0	6.6876	97788000
393 PPAP2A	O14494;O14494-2	O14494;O14494-2	1;1	1;1	1;1	Lipid phosphate phosphohydrolase 1	PPAP2A	sp|O14494|PLPP1_HUMAN Phospholipid phosphatase 1 OS=Homo sapiens GN=PLPP1 PE=1 SV=1;sp|O14494-2|PLPP1_HUMAN Isoform 2 of Phospholipid phosphatase 1 OS=Homo sapiens GN=PLPP1	2	1	1	1	8.8	8.8	32.156	284	284;285	0.002883	2.0464	203670000
394 PPAP2B	O14495	O14495	3	3	3	Lipid phosphate phosphohydrolase 3	PPAP2B	sp|O14495|PLPP3_HUMAN Phospholipid phosphatase 3 OS=Homo sapiens GN=PLPP3 PE=1 SV=1	1	3	3	3	10.9	10.9	35.116	311	311	0.00064893	3.1051	308500000
395 ARID1A	O14497;O14497-2;O14497-3	O14497;O14497-2;O14497-3	68;62;58	68;62;58	65;59;55	AT-rich interactive domain-containing protein 1A	ARID1A	sp|O14497|ARI1A_HUMAN AT-rich interactive domain-containing protein 1A OS=Homo sapiens GN=ARID1A PE=1 SV=3;sp|O14497-2|ARI1A_HUMAN Isoform 2 of AT-rich interactive domain-containing protein 1A OS=Homo sapiens GN=ARID1A;sp|O14497-3|ARI1A_HUMAN Isoform 3 of	3	68	68	65	39.6	37.9	242.04	2285	2285;2068;1902	0	323.31	72974000000
396 BHLHE40	O14503	O14503	4	3	3	Class E basic helix-loop-helix protein 40	BHLHE40	sp|O14503|BHE40_HUMAN Class E basic helix-loop-helix protein 40 OS=Homo sapiens GN=BHLHE40 PE=1 SV=1	1	4	3	3	9.2	9.2	45.51	412	412	0	4.1939	195950000
397 CDK2AP1;CDK2AP2	O14519;O14519-2;O75956	O14519;O14519-2;O75956	4;3;2	4;3;2	4;3;2	Cyclin-dependent kinase 2-associated protein 1;Cyclin-dependent kinase 2-associated protein 2	CDK2AP1;CDK2AP2	sp|O14519|CDKA1_HUMAN Cyclin-dependent kinase 2-associated protein 1 OS=Homo sapiens GN=CDK2AP1 PE=1 SV=1;sp|O14519-2|CDKA1_HUMAN Isoform 2 of Cyclin-dependent kinase 2-associated protein 1 OS=Homo sapiens GN=CDK2AP1;sp|O75956|CDKA2_HUMAN Cyclin-dependent	3	4	4	4	57.4	57.4	12.365	115	115;87;126	0	8.0271	8259100000
398 C2CD2L	O14523;O14523-2	O14523;O14523-2	2;2	2;2	2;2	C2 domain-containing protein 2-like	C2CD2L	sp|O14523|C2C2L_HUMAN C2 domain-containing protein 2-like OS=Homo sapiens GN=C2CD2L PE=1 SV=3;sp|O14523-2|C2C2L_HUMAN Isoform 2 of C2 domain-containing protein 2-like OS=Homo sapiens GN=C2CD2L	2	2	2	2	4	4	76.18	706	706;707	0.0028839	2.051	292290000
399 FCHO1	O14526-2;O14526;O14526-3	O14526-2;O14526;O14526-3	18;18;14	18;18;14	18;18;14	F-BAR domain only protein 1	FCHO1	sp|O14526-2|FCHO1_HUMAN Isoform 2 of F-BAR domain only protein 1 OS=Homo sapiens GN=FCHO1;sp|O14526|FCHO1_HUMAN F-BAR domain only protein 1 OS=Homo sapiens GN=FCHO1 PE=1 SV=2;sp|O14526-3|FCHO1_HUMAN Isoform 3 of F-BAR domain only protein 1 OS=Homo sapiens	3	18	18	18	29.4	29.4	96.627	888	888;889;839	0	17.894	2388400000
400 CUX2	O14529	O14529	4	1	1	Homeobox protein cut-like 2	CUX2	sp|O14529|CUX2_HUMAN Homeobox protein cut-like 2 OS=Homo sapiens GN=CUX2 PE=1 SV=4	1	4	1	1	0.9	0.9	161.68	1486	1486	1	-2	36683000	+
401 TXNDC9	O14530	O14530	12	12	3	Thioredoxin domain-containing protein 9	TXNDC9	sp|O14530|TXND9_HUMAN Thioredoxin domain-containing protein 9 OS=Homo sapiens GN=TXNDC9 PE=1 SV=2	1	12	12	3	46.5	13.3	26.534	226	226	0	294.62	50755000000
402 TXNDC9	O14530-2	O14530-2	10	1	1	Thioredoxin domain-containing protein 9	TXNDC9	sp|O14530-2|TXND9_HUMAN Isoform 2 of Thioredoxin domain-containing protein 9 OS=Homo sapiens GN=TXNDC9	1	10	1	1	5.3	5.3	22.199	188	188	0.0015935	2.7356	42204000
403 DPYSL4	O14531	O14531	26	25	25	Dihydropyrimidinase-related protein 4	DPYSL4	sp|O14531|DPYL4_HUMAN Dihydropyrimidinase-related protein 4 OS=Homo sapiens GN=DPYSL4 PE=1 SV=2	1	26	25	25	65	65	61.877	572	572	0	183.13	12327000000
404 SOCS3	O14543	O14543	4	4	4	Suppressor of cytokine signaling 3	SOCS3	sp|O14543|SOCS3_HUMAN Suppressor of cytokine signaling 3 OS=Homo sapiens GN=SOCS3 PE=1 SV=1	1	4	4	4	20	20	24.77	225	225	0.00033051	3.5817	64536000
405 SOCS6	O14544	O14544	3	3	3	Suppressor of cytokine signaling 6	SOCS6	sp|O14544|SOCS6_HUMAN Suppressor of cytokine signaling 6 OS=Homo sapiens GN=SOCS6 PE=1 SV=2	1	3	3	3	9	9	59.527	535	535	0	15.349	359500000
406 TRAFD1	O14545;O14545-2	O14545	17;6	17;6	17;6	TRAF-type zinc finger domain-containing protein 1	TRAFD1	sp|O14545|TRAD1_HUMAN TRAF-type zinc finger domain-containing protein 1 OS=Homo sapiens GN=TRAFD1 PE=1 SV=1	2	17	17	17	35.1	35.1	64.84	582	582;164	0	156.6	18631000000
407 COX7A2L	O14548	O14548	4	4	4	Cytochrome c oxidase subunit 7A-related protein, mitochondrial	COX7A2L	sp|O14548|COX7R_HUMAN Cytochrome c oxidase subunit 7A-related protein, mitochondrial OS=Homo sapiens GN=COX7A2L PE=1 SV=2	1	4	4	4	54.4	54.4	12.615	114	114	0	17.664	1462500000
408 GAPDHS	O14556	O14556	14	13	13	Glyceraldehyde-3-phosphate dehydrogenase, testis-specific	GAPDHS	sp|O14556|G3PT_HUMAN Glyceraldehyde-3-phosphate dehydrogenase, testis-specific OS=Homo sapiens GN=GAPDHS PE=1 SV=2	1	14	13	13	44.1	44.1	44.501	408	408	0	88.563	6116600000
409 HSPB6	O14558	O14558	7	7	7	Heat shock protein beta-6	HSPB6	sp|O14558|HSPB6_HUMAN Heat shock protein beta-6 OS=Homo sapiens GN=HSPB6 PE=1 SV=2	1	7	7	7	78.1	78.1	17.135	160	160	0	60.454	10362000000
410 NDUFAB1	O14561	O14561	5	5	5	Acyl carrier protein, mitochondrial	NDUFAB1	sp|O14561|ACPM_HUMAN Acyl carrier protein, mitochondrial OS=Homo sapiens GN=NDUFAB1 PE=1 SV=3	1	5	5	5	21.2	21.2	17.417	156	156	0	24.238	32266000000
411 UBFD1	O14562	O14562	9	9	9	Ubiquitin domain-containing protein UBFD1	UBFD1	sp|O14562|UBFD1_HUMAN Ubiquitin domain-containing protein UBFD1 OS=Homo sapiens GN=UBFD1 PE=1 SV=2	1	9	9	9	30.1	30.1	33.382	309	309	0	75.692	28858000000
412 DYNC1I1	O14576-4;O14576-3;O14576-5;O14576-2;O14576	O14576-4;O14576-3;O14576-5;O14576-2;O14576	9;9;9;9;9	9;9;9;9;9	9;9;9;9;9	Cytoplasmic dynein 1 intermediate chain 1	DYNC1I1	sp|O14576-4|DC1I1_HUMAN Isoform 4 of Cytoplasmic dynein 1 intermediate chain 1 OS=Homo sapiens GN=DYNC1I1;sp|O14576-3|DC1I1_HUMAN Isoform 3 of Cytoplasmic dynein 1 intermediate chain 1 OS=Homo sapiens GN=DYNC1I1;sp|O14576-5|DC1I1_HUMAN Isoform 5 of Cytopla	5	9	9	9	21.4	21.4	67.801	602	602;608;625;628;645	0	105.26	8168400000
413 CIT	O14578;O14578-2	O14578	87;18	1;0	0;0	Citron Rho-interacting kinase	CIT	sp|O14578|CTRO_HUMAN Citron Rho-interacting kinase OS=Homo sapiens GN=CIT PE=1 SV=2	2	87	1	0	0.5	0	231.43	2027	2027;482	1	-2	37645000	+
414 CIT	O14578-3	O14578-3	69	1	1	Citron Rho-interacting kinase	CIT	sp|O14578-3|CTRO_HUMAN Isoform 3 of Citron Rho-interacting kinase OS=Homo sapiens GN=CIT	1	69	1	1	0.6	0.6	177.03	1544	1544	1	-2	486250000	+
415 CIT	O14578-4	O14578-4	89	89	1	Citron Rho-interacting kinase	CIT	sp|O14578-4|CTRO_HUMAN Isoform 4 of Citron Rho-interacting kinase OS=Homo sapiens GN=CIT	1	89	89	1	45.9	0.5	236.6	2069	2069	0	323.31	52960000000
416 COPE	O14579;O14579-3;O14579-2	O14579;O14579-3;O14579-2	17;12;12	17;12;12	17;12;12	Coatomer subunit epsilon	COPE	sp|O14579|COPE_HUMAN Coatomer subunit epsilon OS=Homo sapiens GN=COPE PE=1 SV=3;sp|O14579-3|COPE_HUMAN Isoform 3 of Coatomer subunit epsilon OS=Homo sapiens GN=COPE;sp|O14579-2|COPE_HUMAN Isoform 2 of Coatomer subunit epsilon OS=Homo sapiens GN=COPE	3	17	17	17	71.8	71.8	34.482	308	308;256;257	0	323.31	143520000000
417 RFXANK	O14593;O14593-2;O14593-3	O14593;O14593-2;O14593-3	5;3;3	5;3;3	5;3;3	DNA-binding protein RFXANK	RFXANK	sp|O14593|RFXK_HUMAN DNA-binding protein RFXANK OS=Homo sapiens GN=RFXANK PE=1 SV=2;sp|O14593-2|RFXK_HUMAN Isoform 2 of DNA-binding protein RFXANK OS=Homo sapiens GN=RFXANK;sp|O14593-3|RFXK_HUMAN Isoform 3 of DNA-binding protein RFXANK OS=Homo sapiens GN=R	3	5	5	5	29.6	29.6	28.102	260	260;223;238	0	21.996	745350000
418 EIF1AY	O14602	O14602	8	2	2	Eukaryotic translation initiation factor 1A, Y-chromosomal	EIF1AY	sp|O14602|IF1AY_HUMAN Eukaryotic translation initiation factor 1A, Y-chromosomal OS=Homo sapiens GN=EIF1AY PE=1 SV=4	1	8	2	2	7.6	7.6	16.442	144	144	0	6.0139	3802400000
419 GNGT2	O14610	O14610	4	3	3	Guanine nucleotide-binding protein G(I)/G(S)/G(O) subunit gamma-T2	GNGT2	sp|O14610|GBGT2_HUMAN Guanine nucleotide-binding protein G(I)/G(S)/G(O) subunit gamma-T2 OS=Homo sapiens GN=GNGT2 PE=2 SV=1	1	4	3	3	46.4	46.4	7.7469	69	69	0	4.1527	220250000
420 CDC42EP2	O14613	O14613	4	4	4	Cdc42 effector protein 2	CDC42EP2	sp|O14613|BORG1_HUMAN Cdc42 effector protein 2 OS=Homo sapiens GN=CDC42EP2 PE=1 SV=1	1	4	4	4	34.8	34.8	22.483	210	210	0	34.499	1069200000
421 AP3D1	O14617-5;O14617;O14617-4;O14617-2;O14617-3	O14617-5;O14617;O14617-4;O14617-2;O14617-3	54;51;49;45;40	54;51;49;45;40	54;51;49;45;40	AP-3 complex subunit delta-1	AP3D1	sp|O14617-5|AP3D1_HUMAN Isoform 5 of AP-3 complex subunit delta-1 OS=Homo sapiens GN=AP3D1;sp|O14617|AP3D1_HUMAN AP-3 complex subunit delta-1 OS=Homo sapiens GN=AP3D1 PE=1 SV=1;sp|O14617-4|AP3D1_HUMAN Isoform 4 of AP-3 complex subunit delta-1 OS=Homo sapie	5	54	54	54	49.2	49.2	136.65	1215	1215;1153;1021;1112;984	0	323.31	157850000000
422 CCS	O14618	O14618	8	8	8	Copper chaperone for superoxide dismutase	CCS	sp|O14618|CCS_HUMAN Copper chaperone for superoxide dismutase OS=Homo sapiens GN=CCS PE=1 SV=1	1	8	8	8	27.4	27.4	29.04	274	274	0	21.689	49008000000
423 ZNF195	O14628-4;O14628-7;O14628-5;O14628-6;O14628;O14628-8	O14628-4;O14628-7;O14628-5;O14628-6;O14628	9;9;9;9;9;3	9;9;9;9;9;3	7;7;7;7;7;2	Zinc finger protein 195	ZNF195	sp|O14628-4|ZN195_HUMAN Isoform 4 of Zinc finger protein 195 OS=Homo sapiens GN=ZNF195;sp|O14628-7|ZN195_HUMAN Isoform 7 of Zinc finger protein 195 OS=Homo sapiens GN=ZNF195;sp|O14628-5|ZN195_HUMAN Isoform 5 of Zinc finger protein 195 OS=Homo sapiens GN=ZN	6	9	9	7	22.8	18.7	64.658	557	557;561;606;610;629;90	0	12.842	2007400000
424 ABLIM1	O14639-2;O14639-6;O14639	O14639-2;O14639-6;O14639	41;41;40	41;41;40	13;13;12	Actin-binding LIM protein 1	ABLIM1	sp|O14639-2|ABLM1_HUMAN Isoform 2 of Actin-binding LIM protein 1 OS=Homo sapiens GN=ABLIM1;sp|O14639-6|ABLM1_HUMAN Isoform 6 of Actin-binding LIM protein 1 OS=Homo sapiens GN=ABLIM1;sp|O14639|ABLM1_HUMAN Actin-binding LIM protein 1 OS=Homo sapiens GN=ABLIM	3	41	41	13	64.2	23.4	81.12	718	718;748;778	0	248.73	25481000000
425 ABLIM1	O14639-3;O14639-5	O14639-3;O14639-5	29;29	1;1	0;0	Actin-binding LIM protein 1	ABLIM1	sp|O14639-3|ABLM1_HUMAN Isoform 3 of Actin-binding LIM protein 1 OS=Homo sapiens GN=ABLIM1;sp|O14639-5|ABLM1_HUMAN Isoform 5 of Actin-binding LIM protein 1 OS=Homo sapiens GN=ABLIM1	2	29	1	0	3.7	0	48.803	427	427;455	0	4.3173	242250000
426 ABLIM1	O14639-4	O14639-4	27	1	1	Actin-binding LIM protein 1	ABLIM1	sp|O14639-4|ABLM1_HUMAN Isoform 4 of Actin-binding LIM protein 1 OS=Homo sapiens GN=ABLIM1	1	27	1	1	2.7	2.7	46.086	401	401	1	-2	35295000	+
427 DVL1;DVL1P1	O14640;O14640-2;P54792-2;P54792	O14640;O14640-2;P54792-2;P54792	17;15;11;11	14;12;8;8	13;11;7;7	Segment polarity protein dishevelled homolog DVL-1;Putative segment polarity protein dishevelled homolog DVL1P1	DVL1;DVL1P1	sp|O14640|DVL1_HUMAN Segment polarity protein dishevelled homolog DVL-1 OS=Homo sapiens GN=DVL1 PE=1 SV=2;sp|O14640-2|DVL1_HUMAN Isoform 2 of Segment polarity protein dishevelled homolog DVL-1 OS=Homo sapiens GN=DVL1;sp|P54792-2|DVLP1_HUMAN Isoform Short o	4	17	14	13	30.4	29.4	75.186	695	695;670;662;670	0	28.062	3515000000
428 DVL2	O14641	O14641	22	22	17	Segment polarity protein dishevelled homolog DVL-2	DVL2	sp|O14641|DVL2_HUMAN Segment polarity protein dishevelled homolog DVL-2 OS=Homo sapiens GN=DVL2 PE=1 SV=1	1	22	22	17	37	30.7	78.947	736	736	0	160.05	19137000000
429 DNALI1	O14645;O14645-2	O14645	3;1	3;1	3;1	Axonemal dynein light intermediate polypeptide 1	DNALI1	sp|O14645|IDLC_HUMAN Axonemal dynein light intermediate polypeptide 1 OS=Homo sapiens GN=DNALI1 PE=1 SV=2	2	3	3	3	15.9	15.9	29.662	258	258;132	0.0006509	3.1842	88074000
430 CHD1	O14646-2;O14646	O14646-2;O14646	60;60	60;60	49;49	Chromodomain-helicase-DNA-binding protein 1	CHD1	sp|O14646-2|CHD1_HUMAN Isoform 2 of Chromodomain-helicase-DNA-binding protein 1 OS=Homo sapiens GN=CHD1;sp|O14646|CHD1_HUMAN Chromodomain-helicase-DNA-binding protein 1 OS=Homo sapiens GN=CHD1 PE=1 SV=2	2	60	60	49	36.9	32.3	196.59	1709	1709;1710	0	218.64	34052000000
431 CHD2	O14647;O14647-2;O14647-3	O14647;O14647-2	34;32;4	23;21;3	23;21;3	Chromodomain-helicase-DNA-binding protein 2	CHD2	sp|O14647|CHD2_HUMAN Chromodomain-helicase-DNA-binding protein 2 OS=Homo sapiens GN=CHD2 PE=1 SV=2;sp|O14647-2|CHD2_HUMAN Isoform 2 of Chromodomain-helicase-DNA-binding protein 2 OS=Homo sapiens GN=CHD2	3	34	23	23	16.9	16.9	211.34	1828	1828;1739;501	0	37.798	3931500000
432 GOSR2	O14653;O14653-2;O14653-3	O14653;O14653-2;O14653-3	6;6;5	6;6;5	6;6;5	Golgi SNAP receptor complex member 2	GOSR2	sp|O14653|GOSR2_HUMAN Golgi SNAP receptor complex member 2 OS=Homo sapiens GN=GOSR2 PE=1 SV=2;sp|O14653-2|GOSR2_HUMAN Isoform B of Golgi SNAP receptor complex member 2 OS=Homo sapiens GN=GOSR2;sp|O14653-3|GOSR2_HUMAN Isoform 3 of Golgi SNAP receptor comple	3	6	6	6	41.5	41.5	24.775	212	212;213;195	0	25.418	2113700000
433 TOR1A	O14656;O14656-2	O14656	11;4	11;4	11;4	Torsin-1A	TOR1A	sp|O14656|TOR1A_HUMAN Torsin-1A OS=Homo sapiens GN=TOR1A PE=1 SV=1	2	11	11	11	35.5	35.5	37.808	332	332;197	0	71.019	13321000000
434 TOR1B	O14657	O14657	12	12	12	Torsin-1B	TOR1B	sp|O14657|TOR1B_HUMAN Torsin-1B OS=Homo sapiens GN=TOR1B PE=1 SV=2	1	12	12	12	48.5	48.5	37.978	336	336	0	72.372	9795200000
435 STX16	O14662-2;O14662-4;O14662-5;O14662;O14662-6;O14662-3	O14662-2;O14662-4;O14662-5;O14662;O14662-6	8;8;8;8;7;3	8;8;8;8;7;3	8;8;8;8;7;3	Syntaxin-16	STX16	sp|O14662-2|STX16_HUMAN Isoform A of Syntaxin-16 OS=Homo sapiens GN=STX16;sp|O14662-4|STX16_HUMAN Isoform D of Syntaxin-16 OS=Homo sapiens GN=STX16;sp|O14662-5|STX16_HUMAN Isoform E of Syntaxin-16 OS=Homo sapiens GN=STX16;sp|O14662|STX16_HUMAN Syntaxin-16	6	8	8	8	39.5	39.5	34.812	304	304;308;321;325;272;115	0	35.117	2561000000
436 ADAM10	O14672;O14672-2	O14672;O14672-2	23;12	23;12	23;12	Disintegrin and metalloproteinase domain-containing protein 10	ADAM10	sp|O14672|ADA10_HUMAN Disintegrin and metalloproteinase domain-containing protein 10 OS=Homo sapiens GN=ADAM10 PE=1 SV=1;sp|O14672-2|ADA10_HUMAN Isoform 2 of Disintegrin and metalloproteinase domain-containing protein 10 OS=Homo sapiens GN=ADAM10	2	23	23	23	42	42	84.141	748	748;447	0	101.48	3585000000
437 ENC1	O14682;O14682-2	O14682;O14682-2	8;6	8;6	8;6	Ectoderm-neural cortex protein 1	ENC1	sp|O14682|ENC1_HUMAN Ectoderm-neural cortex protein 1 OS=Homo sapiens GN=ENC1 PE=1 SV=2;sp|O14682-2|ENC1_HUMAN Isoform 2 of Ectoderm-neural cortex protein 1 OS=Homo sapiens GN=ENC1	2	8	8	8	15.1	15.1	66.129	589	589;516	0	11.67	2479600000
438 PTGES	O14684	O14684	2	2	2	Prostaglandin E synthase	PTGES	sp|O14684|PTGES_HUMAN Prostaglandin E synthase OS=Homo sapiens GN=PTGES PE=1 SV=2	1	2	2	2	13.2	13.2	17.102	152	152	0	6.4259	240560000
439 KMT2D	O14686;O14686-3	O14686;O14686-3	33;33	33;33	33;33	Histone-lysine N-methyltransferase 2D	KMT2D	sp|O14686|KMT2D_HUMAN Histone-lysine N-methyltransferase 2D OS=Homo sapiens GN=KMT2D PE=1 SV=2;sp|O14686-3|KMT2D_HUMAN Isoform 3 of Histone-lysine N-methyltransferase 2D OS=Homo sapiens GN=KMT2D	2	33	33	33	9.8	9.8	593.38	5537	5537;5540	0	46.796	4751900000
440 ITGB1BP1	O14713-2;O14713	O14713-2;O14713	5;5	5;5	5;5	Integrin beta-1-binding protein 1	ITGB1BP1	sp|O14713-2|ITBP1_HUMAN Isoform 2 of Integrin beta-1-binding protein 1 OS=Homo sapiens GN=ITGB1BP1;sp|O14713|ITBP1_HUMAN Integrin beta-1-binding protein 1 OS=Homo sapiens GN=ITGB1BP1 PE=1 SV=1	2	5	5	5	43.3	43.3	16.14	150	150;200	0	7.8165	499140000
441 TRDMT1	O14717;O14717-3;O14717-2	O14717;O14717-3;O14717-2	6;5;5	6;5;5	6;5;5	tRNA (cytosine(38)-C(5))-methyltransferase	TRDMT1	sp|O14717|TRDMT_HUMAN tRNA (cytosine(38)-C(5))-methyltransferase OS=Homo sapiens GN=TRDMT1 PE=1 SV=1;sp|O14717-3|TRDMT_HUMAN Isoform C of tRNA (cytosine(38)-C(5))-methyltransferase OS=Homo sapiens GN=TRDMT1;sp|O14717-2|TRDMT_HUMAN Isoform B of tRNA (cytosi	3	6	6	6	16.6	16.6	44.596	391	391;345;367	0	6.7099	404070000
442 APAF1	O14727-5;O14727-4;O14727;O14727-3;O14727-2;O14727-6	O14727-5;O14727-4;O14727;O14727-3;O14727-2	26;26;26;25;25;10	26;26;26;25;25;10	26;26;26;25;25;10	Apoptotic protease-activating factor 1	APAF1	sp|O14727-5|APAF_HUMAN Isoform 5 of Apoptotic protease-activating factor 1 OS=Homo sapiens GN=APAF1;sp|O14727-4|APAF_HUMAN Isoform 4 of Apoptotic protease-activating factor 1 OS=Homo sapiens GN=APAF1;sp|O14727|APAF_HUMAN Apoptotic protease-activating facto	6	26	26	26	29.6	29.6	133.35	1171	1171;1205;1248;1194;1237;338	0	108.61	7211000000
443 RIOK3	O14730;O14730-2	O14730;O14730-2	11;10	11;10	11;10	Serine/threonine-protein kinase RIO3	RIOK3	sp|O14730|RIOK3_HUMAN Serine/threonine-protein kinase RIO3 OS=Homo sapiens GN=RIOK3 PE=1 SV=2;sp|O14730-2|RIOK3_HUMAN Isoform 2 of Serine/threonine-protein kinase RIO3 OS=Homo sapiens GN=RIOK3	2	11	11	11	30.6	30.6	59.092	519	519;516	0	12.731	4120000000
444 IMPA2	O14732-2;O14732	O14732-2;O14732	8;8	8;8	8;8	Inositol monophosphatase 2	IMPA2	sp|O14732-2|IMPA2_HUMAN Isoform 2 of Inositol monophosphatase 2 OS=Homo sapiens GN=IMPA2;sp|O14732|IMPA2_HUMAN Inositol monophosphatase 2 OS=Homo sapiens GN=IMPA2 PE=1 SV=1	2	8	8	8	49	49	28.511	261	261;288	0	219.83	6948900000
445 MAP2K7	O14733-2;O14733;O14733-4;O14733-3	O14733-2;O14733;O14733-4;O14733-3	18;17;17;17	18;17;17;17	18;17;17;17	Dual specificity mitogen-activated protein kinase kinase 7	MAP2K7	sp|O14733-2|MP2K7_HUMAN Isoform 2 of Dual specificity mitogen-activated protein kinase kinase 7 OS=Homo sapiens GN=MAP2K7;sp|O14733|MP2K7_HUMAN Dual specificity mitogen-activated protein kinase kinase 7 OS=Homo sapiens GN=MAP2K7 PE=1 SV=2;sp|O14733-4|MP2K7	4	18	18	18	45.5	45.5	51.88	462	462;419;426;435	0	18.705	5677400000
446 ACOT8	O14734	O14734	7	7	7	Acyl-coenzyme A thioesterase 8	ACOT8	sp|O14734|ACOT8_HUMAN Acyl-coenzyme A thioesterase 8 OS=Homo sapiens GN=ACOT8 PE=1 SV=1	1	7	7	7	31.3	31.3	35.914	319	319	0	25.465	3454900000
447 CDIPT	O14735-3;O14735;O14735-2	O14735-3;O14735;O14735-2	2;2;1	2;2;1	2;2;1	CDP-diacylglycerol--inositol 3-phosphatidyltransferase	CDIPT	sp|O14735-3|CDIPT_HUMAN Isoform 3 of CDP-diacylglycerol--inositol 3-phosphatidyltransferase OS=Homo sapiens GN=CDIPT;sp|O14735|CDIPT_HUMAN CDP-diacylglycerol--inositol 3-phosphatidyltransferase OS=Homo sapiens GN=CDIPT PE=1 SV=1;sp|O14735-2|CDIPT_HUMAN Iso	3	2	2	2	13.1	13.1	18.624	168	168;213;182	0.0033836	1.9627	118560000
448 PDCD5	O14737;O14737-2	O14737;O14737-2	11;8	11;8	11;8	Programmed cell death protein 5	PDCD5	sp|O14737|PDCD5_HUMAN Programmed cell death protein 5 OS=Homo sapiens GN=PDCD5 PE=1 SV=3;sp|O14737-2|PDCD5_HUMAN Isoform 2 of Programmed cell death protein 5 OS=Homo sapiens GN=PDCD5	2	11	11	11	76	76	14.285	125	125;129	0	310.69	185490000000
449 PRMT5	O14744;O14744-2;O14744-5;O14744-3;O14744-4	O14744;O14744-2;O14744-5;O14744-3;O14744-4	36;35;34;33;23	36;35;34;33;23	36;35;34;33;23	Protein arginine N-methyltransferase 5;Protein arginine N-methyltransferase 5, N-terminally processed	PRMT5	sp|O14744|ANM5_HUMAN Protein arginine N-methyltransferase 5 OS=Homo sapiens GN=PRMT5 PE=1 SV=4;sp|O14744-2|ANM5_HUMAN Isoform 2 of Protein arginine N-methyltransferase 5 OS=Homo sapiens GN=PRMT5;sp|O14744-5|ANM5_HUMAN Isoform 5 of Protein arginine N-methyl	5	36	36	36	66.2	66.2	72.683	637	637;620;593;576;466	0	323.31	210740000000
450 SLC9A3R1	O14745;O14745-2	O14745;O14745-2	26;18	26;18	26;18	Na(+)/H(+) exchange regulatory cofactor NHE-RF1	SLC9A3R1	sp|O14745|NHRF1_HUMAN Na(+)/H(+) exchange regulatory cofactor NHE-RF1 OS=Homo sapiens GN=SLC9A3R1 PE=1 SV=4;sp|O14745-2|NHRF1_HUMAN Isoform 2 of Na(+)/H(+) exchange regulatory cofactor NHE-RF1 OS=Homo sapiens GN=SLC9A3R1	2	26	26	26	68.7	68.7	38.868	358	358;202	0	323.31	205130000000
451 CHEK1	O14757;O14757-3;O14757-2	O14757;O14757-3;O14757-2	21;18;16	21;18;16	21;18;16	Serine/threonine-protein kinase Chk1	CHEK1	sp|O14757|CHK1_HUMAN Serine/threonine-protein kinase Chk1 OS=Homo sapiens GN=CHEK1 PE=1 SV=2;sp|O14757-3|CHK1_HUMAN Isoform 3 of Serine/threonine-protein kinase Chk1 OS=Homo sapiens GN=CHEK1;sp|O14757-2|CHK1_HUMAN Isoform 2 of Serine/threonine-protein kina	3	21	21	21	43.3	43.3	54.433	476	476;442;382	0	70.437	12785000000
452 TNFRSF10B	O14763-2;O14763	O14763-2;O14763	4;4	4;4	4;4	Tumor necrosis factor receptor superfamily member 10B	TNFRSF10B	sp|O14763-2|TR10B_HUMAN Isoform Short of Tumor necrosis factor receptor superfamily member 10B OS=Homo sapiens GN=TNFRSF10B;sp|O14763|TR10B_HUMAN Tumor necrosis factor receptor superfamily member 10B OS=Homo sapiens GN=TNFRSF10B PE=1 SV=2	2	4	4	4	10.5	10.5	45.083	411	411;440	0.0081309	1.5893	463850000
453 MEIS2	O14770-5;O14770-6;O14770-7;O14770-8;O14770-3;O14770-2;O14770-4;O14770	O14770-5;O14770-6;O14770-7;O14770-8;O14770-3;O14770-2;O14770-4;O14770	4;4;4;4;4;4;4;4	1;1;1;1;1;1;1;1	1;1;1;1;1;1;1;1	Homeobox protein Meis2	MEIS2	sp|O14770-5|MEIS2_HUMAN Isoform 5 of Homeobox protein Meis2 OS=Homo sapiens GN=MEIS2;sp|O14770-6|MEIS2_HUMAN Isoform 6 of Homeobox protein Meis2 OS=Homo sapiens GN=MEIS2;sp|O14770-7|MEIS2_HUMAN Isoform 7 of Homeobox protein Meis2 OS=Homo sapiens GN=MEIS2;s	8	4	1	1	3.3	3.3	32.836	302	302;306;381;388;394;401;470;477	0.0071501	1.6443	64488000
454 FPGT	O14772;O14772-2;O14772-3	O14772;O14772-2	14;8;3	14;8;3	11;5;0	Fucose-1-phosphate guanylyltransferase	FPGT	sp|O14772|FPGT_HUMAN Fucose-1-phosphate guanylyltransferase OS=Homo sapiens GN=FPGT PE=1 SV=2;sp|O14772-2|FPGT_HUMAN Isoform 5 of Fucose-1-phosphate guanylyltransferase OS=Homo sapiens GN=FPGT	3	14	14	11	36.4	28.8	66.598	594	594;340;169	0	57.59	3361600000
455 TPP1	O14773;O14773-2	O14773	18;8	18;8	18;8	Tripeptidyl-peptidase 1	TPP1	sp|O14773|TPP1_HUMAN Tripeptidyl-peptidase 1 OS=Homo sapiens GN=TPP1 PE=1 SV=2	2	18	18	18	44.6	44.6	61.247	563	563;320	0	323.31	37206000000
456 GNB5	O14775-3;O14775-2;O14775	O14775-3;O14775-2;O14775	3;3;3	3;3;3	3;3;3	Guanine nucleotide-binding protein subunit beta-5	GNB5	sp|O14775-3|GBB5_HUMAN Isoform 3 of Guanine nucleotide-binding protein subunit beta-5 OS=Homo sapiens GN=GNB5;sp|O14775-2|GBB5_HUMAN Isoform 2 of Guanine nucleotide-binding protein subunit beta-5 OS=Homo sapiens GN=GNB5;sp|O14775|GBB5_HUMAN Guanine nucleot	3	3	3	3	15.9	15.9	31.247	283	283;353;395	0	7.0244	155830000
457 TCERG1	O14776-2;O14776	O14776-2;O14776	51;51	51;51	50;50	Transcription elongation regulator 1	TCERG1	sp|O14776-2|TCRG1_HUMAN Isoform 2 of Transcription elongation regulator 1 OS=Homo sapiens GN=TCERG1;sp|O14776|TCRG1_HUMAN Transcription elongation regulator 1 OS=Homo sapiens GN=TCERG1 PE=1 SV=2	2	51	51	50	36.8	35.8	121.69	1077	1077;1098	0	323.31	224680000000
458 NDC80	O14777	O14777	43	43	43	Kinetochore protein NDC80 homolog	NDC80	sp|O14777|NDC80_HUMAN Kinetochore protein NDC80 homolog OS=Homo sapiens GN=NDC80 PE=1 SV=1	1	43	43	43	64	64	73.912	642	642	0	203.62	42875000000
459 KIF3C	O14782	O14782	17	11	11	Kinesin-like protein KIF3C	KIF3C	sp|O14782|KIF3C_HUMAN Kinesin-like protein KIF3C OS=Homo sapiens GN=KIF3C PE=1 SV=3	1	17	11	11	18	18	89.425	793	793	0	39.051	1946700000
460 NRP1	O14786;O14786-3;O14786-2	O14786;O14786-3;O14786-2	19;16;16	19;16;16	19;16;16	Neuropilin-1	NRP1	sp|O14786|NRP1_HUMAN Neuropilin-1 OS=Homo sapiens GN=NRP1 PE=1 SV=3;sp|O14786-3|NRP1_HUMAN Isoform 3 of Neuropilin-1 OS=Homo sapiens GN=NRP1;sp|O14786-2|NRP1_HUMAN Isoform 2 of Neuropilin-1 OS=Homo sapiens GN=NRP1	3	19	19	19	31.2	31.2	103.13	923	923;609;644	0	123.94	3555300000
461 TNPO2	O14787	O14787	28	1	1	Transportin-2	TNPO2	sp|O14787|TNPO2_HUMAN Transportin-2 OS=Homo sapiens GN=TNPO2 PE=1 SV=3	1	28	1	1	0.9	0.9	101.39	897	897	1	-2	215120000	+
462 TNPO2	O14787-2	O14787-2	28	19	0	Transportin-2	TNPO2	sp|O14787-2|TNPO2_HUMAN Isoform 2 of Transportin-2 OS=Homo sapiens GN=TNPO2	1	28	19	0	33.6	0	100.41	887	887	0	252.15	42104000000
463 APOL1	O14791-3;O14791;O14791-2	O14791-3;O14791;O14791-2	5;5;5	5;5;5	5;5;5	Apolipoprotein L1	APOL1	sp|O14791-3|APOL1_HUMAN Isoform 3 of Apolipoprotein L1 OS=Homo sapiens GN=APOL1;sp|O14791|APOL1_HUMAN Apolipoprotein L1 OS=Homo sapiens GN=APOL1 PE=1 SV=5;sp|O14791-2|APOL1_HUMAN Isoform 2 of Apolipoprotein L1 OS=Homo sapiens GN=APOL1	3	5	5	5	13.2	13.2	42.158	380	380;398;414	0	8.966	561600000
464 UNC13B	O14795;O14795-2	O14795;O14795-2	18;18	18;18	13;13	Protein unc-13 homolog B	UNC13B	sp|O14795|UN13B_HUMAN Protein unc-13 homolog B OS=Homo sapiens GN=UNC13B PE=1 SV=2;sp|O14795-2|UN13B_HUMAN Isoform 2 of Protein unc-13 homolog B OS=Homo sapiens GN=UNC13B	2	18	18	13	15.1	11.8	180.68	1591	1591;1610	0	17.726	1721400000
465 POLR3A	O14802	O14802	50	49	49	DNA-directed RNA polymerase III subunit RPC1	POLR3A	sp|O14802|RPC1_HUMAN DNA-directed RNA polymerase III subunit RPC1 OS=Homo sapiens GN=POLR3A PE=1 SV=2	1	50	49	49	42.1	42.1	155.64	1390	1390	0	119.62	16094000000
466 CPLX1	O14810	O14810	2	2	2	Complexin-1	CPLX1	sp|O14810|CPLX1_HUMAN Complexin-1 OS=Homo sapiens GN=CPLX1 PE=1 SV=1	1	2	2	2	18.7	18.7	15.03	134	134	0.0011813	2.9247	811040000
467 TSPAN4	O14817	O14817	2	2	2	Tetraspanin-4	TSPAN4	sp|O14817|TSN4_HUMAN Tetraspanin-4 OS=Homo sapiens GN=TSPAN4 PE=1 SV=1	1	2	2	2	13.9	13.9	26.118	238	238	0	6.7048	661820000
468 PSMA7	O14818;O14818-2;O14818-4;Q8TAA3-2;Q8TAA3-5	O14818;O14818-2	19;11;9;5;5	19;11;9;5;5	14;8;6;0;0	Proteasome subunit alpha type-7	PSMA7	sp|O14818|PSA7_HUMAN Proteasome subunit alpha type-7 OS=Homo sapiens GN=PSMA7 PE=1 SV=1;sp|O14818-2|PSA7_HUMAN Isoform 2 of Proteasome subunit alpha type-7 OS=Homo sapiens GN=PSMA7	5	19	19	14	64.5	39.5	27.887	248	248;178;149;212;250	0	323.31	454230000000
469 RASGRF2	O14827	O14827	2	2	2	Ras-specific guanine nucleotide-releasing factor 2	RASGRF2	sp|O14827|RGRF2_HUMAN Ras-specific guanine nucleotide-releasing factor 2 OS=Homo sapiens GN=RASGRF2 PE=1 SV=2	1	2	2	2	1.6	1.6	140.76	1237	1237	0.0045839	1.8448	62086000
470 SCAMP3	O14828;O14828-2	O14828;O14828-2	8;5	8;5	8;5	Secretory carrier-associated membrane protein 3	SCAMP3	sp|O14828|SCAM3_HUMAN Secretory carrier-associated membrane protein 3 OS=Homo sapiens GN=SCAMP3 PE=1 SV=3;sp|O14828-2|SCAM3_HUMAN Isoform 2 of Secretory carrier-associated membrane protein 3 OS=Homo sapiens GN=SCAMP3	2	8	8	8	31.1	31.1	38.287	347	347;321	0	323.31	44760000000
471 PHYH	O14832;O14832-2	O14832;O14832-2	11;6	11;6	11;6	Phytanoyl-CoA dioxygenase, peroxisomal	PHYH	sp|O14832|PAHX_HUMAN Phytanoyl-CoA dioxygenase, peroxisomal OS=Homo sapiens GN=PHYH PE=1 SV=1;sp|O14832-2|PAHX_HUMAN Isoform 2 of Phytanoyl-CoA dioxygenase, peroxisomal OS=Homo sapiens GN=PHYH	2	11	11	11	36.4	36.4	38.538	338	338;238	0	11.877	2110000000
472 OPLAH	O14841	O14841	39	39	39	5-oxoprolinase	OPLAH	sp|O14841|OPLA_HUMAN 5-oxoprolinase OS=Homo sapiens GN=OPLAH PE=1 SV=3	1	39	39	39	43.9	43.9	137.46	1288	1288	0	323.31	15672000000
473 BACH1	O14867	O14867	21	21	21	Transcription regulator protein BACH1	BACH1	sp|O14867|BACH1_HUMAN Transcription regulator protein BACH1 OS=Homo sapiens GN=BACH1 PE=1 SV=2	1	21	21	21	36.5	36.5	81.957	736	736	0	77.751	2923600000
474 BCKDK	O14874-2;O14874-3;O14874	O14874-2;O14874-3;O14874	8;8;8	8;8;8	8;8;8	[3-methyl-2-oxobutanoate dehydrogenase [lipoamide]] kinase, mitochondrial	BCKDK	sp|O14874-2|BCKD_HUMAN Isoform 2 of [3-methyl-2-oxobutanoate dehydrogenase [lipoamide]] kinase, mitochondrial OS=Homo sapiens GN=BCKDK;sp|O14874-3|BCKD_HUMAN Isoform 3 of [3-methyl-2-oxobutanoate dehydrogenase [lipoamide]] kinase, mitochondrial OS=Homo sap	3	8	8	8	30.7	30.7	37.767	335	335;365;412	0	90.28	2291900000
475 IFIT3	O14879	O14879	22	22	22	Interferon-induced protein with tetratricopeptide repeats 3	IFIT3	sp|O14879|IFIT3_HUMAN Interferon-induced protein with tetratricopeptide repeats 3 OS=Homo sapiens GN=IFIT3 PE=1 SV=1	1	22	22	22	61	61	55.984	490	490	0	323.31	32822000000
476 MGST3	O14880	O14880	5	5	5	Microsomal glutathione S-transferase 3	MGST3	sp|O14880|MGST3_HUMAN Microsomal glutathione S-transferase 3 OS=Homo sapiens GN=MGST3 PE=1 SV=1	1	5	5	5	34.2	34.2	16.516	152	152	0	21.551	690800000
477 GEMIN2	O14893-3;O14893-2;O14893	O14893-3;O14893-2;O14893	7;7;7	7;7;7	7;7;7	Gem-associated protein 2	GEMIN2	sp|O14893-3|GEMI2_HUMAN Isoform 3 of Gem-associated protein 2 OS=Homo sapiens GN=GEMIN2;sp|O14893-2|GEMI2_HUMAN Isoform 2 of Gem-associated protein 2 OS=Homo sapiens GN=GEMIN2;sp|O14893|GEMI2_HUMAN Gem-associated protein 2 OS=Homo sapiens GN=GEMIN2 PE=1 SV	3	7	7	7	30	30	28.155	250	250;265;280	0	29.889	7786900000
478 IRF6	O14896;O14896-2	O14896;O14896-2	12;9	12;9	12;9	Interferon regulatory factor 6	IRF6	sp|O14896|IRF6_HUMAN Interferon regulatory factor 6 OS=Homo sapiens GN=IRF6 PE=1 SV=1;sp|O14896-2|IRF6_HUMAN Isoform 2 of Interferon regulatory factor 6 OS=Homo sapiens GN=IRF6	2	12	12	12	24.6	24.6	53.129	467	467;372	0	20.653	1238500000
479 TAX1BP3	O14907	O14907	5	5	5	Tax1-binding protein 3	TAX1BP3	sp|O14907|TX1B3_HUMAN Tax1-binding protein 3 OS=Homo sapiens GN=TAX1BP3 PE=1 SV=2	1	5	5	5	71	71	13.735	124	124	0	147.85	38865000000
480 GIPC1	O14908;O14908-2	O14908;O14908-2	20;14	20;14	19;13	PDZ domain-containing protein GIPC1	GIPC1	sp|O14908|GIPC1_HUMAN PDZ domain-containing protein GIPC1 OS=Homo sapiens GN=GIPC1 PE=1 SV=2;sp|O14908-2|GIPC1_HUMAN Isoform 2 of PDZ domain-containing protein GIPC1 OS=Homo sapiens GN=GIPC1	2	20	20	19	66.4	66.4	36.049	333	333;236	0	323.31	79125000000
481 LIN7A	O14910	O14910	10	5	5	Protein lin-7 homolog A	LIN7A	sp|O14910|LIN7A_HUMAN Protein lin-7 homolog A OS=Homo sapiens GN=LIN7A PE=1 SV=2	1	10	5	5	29.2	29.2	25.996	233	233	0	19.279	3435700000
482 IKBKB	O14920;O14920-2;O14920-4;O14920-3	O14920;O14920-2;O14920-4	29;27;26;7	29;27;26;7	28;26;25;6	Inhibitor of nuclear factor kappa-B kinase subunit beta	IKBKB	sp|O14920|IKKB_HUMAN Inhibitor of nuclear factor kappa-B kinase subunit beta OS=Homo sapiens GN=IKBKB PE=1 SV=1;sp|O14920-2|IKKB_HUMAN Isoform 2 of Inhibitor of nuclear factor kappa-B kinase subunit beta OS=Homo sapiens GN=IKBKB;sp|O14920-4|IKKB_HUMAN Isof	4	29	29	28	42.7	41.7	86.563	756	756;754;697;256	0	79.032	13500000000
483 RGS12	O14924-7;O14924-6;O14924-2;O14924-3;O14924-5;O14924-4;O14924	O14924-7;O14924-6;O14924-2;O14924-3;O14924-5;O14924-4;O14924	3;3;3;3;3;3;3	3;3;3;3;3;3;3	3;3;3;3;3;3;3	Regulator of G-protein signaling 12	RGS12	sp|O14924-7|RGS12_HUMAN Isoform 7 of Regulator of G-protein signaling 12 OS=Homo sapiens GN=RGS12;sp|O14924-6|RGS12_HUMAN Isoform 6 of Regulator of G-protein signaling 12 OS=Homo sapiens GN=RGS12;sp|O14924-2|RGS12_HUMAN Isoform 2 of Regulator of G-protein	7	3	3	3	6.8	6.8	54.908	499	499;555;789;799;1157;1376;1447	0.0049741	1.7785	138170000
484 TIMM23;TIMM23B	O14925;Q5SRD1	O14925;Q5SRD1	5;5	5;5	5;5	Mitochondrial import inner membrane translocase subunit Tim23;Putative mitochondrial import inner membrane translocase subunit Tim23B	TIMM23;TIMM23B	sp|O14925|TIM23_HUMAN Mitochondrial import inner membrane translocase subunit Tim23 OS=Homo sapiens GN=TIMM23 PE=1 SV=1;sp|Q5SRD1|TI23B_HUMAN Putative mitochondrial import inner membrane translocase subunit Tim23B OS=Homo sapiens GN=TIMM23B PE=5 SV=2	2	5	5	5	27.8	27.8	21.943	209	209;257	0	153.43	448120000
485 HAT1	O14929;O14929-2	O14929;O14929-2	17;13	17;13	17;13	Histone acetyltransferase type B catalytic subunit	HAT1	sp|O14929|HAT1_HUMAN Histone acetyltransferase type B catalytic subunit OS=Homo sapiens GN=HAT1 PE=1 SV=1;sp|O14929-2|HAT1_HUMAN Isoform B of Histone acetyltransferase type B catalytic subunit OS=Homo sapiens GN=HAT1	2	17	17	17	63	63	49.512	419	419;334	0	323.31	101200000000
486 UBE2L6	O14933;O14933-2	O14933;O14933-2	9;6	9;6	9;6	Ubiquitin/ISG15-conjugating enzyme E2 L6	UBE2L6	sp|O14933|UB2L6_HUMAN Ubiquitin/ISG15-conjugating enzyme E2 L6 OS=Homo sapiens GN=UBE2L6 PE=1 SV=4;sp|O14933-2|UB2L6_HUMAN Isoform 2 of Ubiquitin/ISG15-conjugating enzyme E2 L6 OS=Homo sapiens GN=UBE2L6	2	9	9	9	79.1	79.1	17.769	153	153;87	0	96.426	18242000000
487 CASK	O14936-3;O14936-4;O14936;O14936-6;O14936-2;O14936-5	O14936-3;O14936-4;O14936;O14936-6;O14936-2;O14936-5	33;32;32;31;31;18	33;32;32;31;31;18	33;32;32;31;31;18	Peripheral plasma membrane protein CASK	CASK	sp|O14936-3|CSKP_HUMAN Isoform 3 of Peripheral plasma membrane protein CASK OS=Homo sapiens GN=CASK;sp|O14936-4|CSKP_HUMAN Isoform 4 of Peripheral plasma membrane protein CASK OS=Homo sapiens GN=CASK;sp|O14936|CSKP_HUMAN Peripheral plasma membrane protein	6	33	33	33	44.5	44.5	102.11	897	897;898;926;909;921;518	0	288.61	30212000000
488 PLD2	O14939-4;O14939;O14939-3	O14939-4;O14939	6;6;1	6;6;1	6;6;1	Phospholipase D2	PLD2	sp|O14939-4|PLD2_HUMAN Isoform PLD2B of Phospholipase D2 OS=Homo sapiens GN=PLD2;sp|O14939|PLD2_HUMAN Phospholipase D2 OS=Homo sapiens GN=PLD2 PE=1 SV=2	3	6	6	6	7.4	7.4	104.66	922	922;933;336	0.00033237	3.7249	763950000
489 UQCRQ	O14949	O14949	4	4	4	Cytochrome b-c1 complex subunit 8	UQCRQ	sp|O14949|QCR8_HUMAN Cytochrome b-c1 complex subunit 8 OS=Homo sapiens GN=UQCRQ PE=1 SV=4	1	4	4	4	42.7	42.7	9.9062	82	82	0.00033356	3.8367	1882500000
490 MYL12A;MYL12B	P19105;O14950	P19105;O14950	11;11	11;11	5;5	Myosin regulatory light chain 12A;Myosin regulatory light chain 12B	MYL12A;MYL12B	sp|P19105|ML12A_HUMAN Myosin regulatory light chain 12A OS=Homo sapiens GN=MYL12A PE=1 SV=2;sp|O14950|ML12B_HUMAN Myosin regulatory light chain 12B OS=Homo sapiens GN=MYL12B PE=1 SV=2	2	11	11	5	63.2	29.8	19.794	171	171;172	0	323.31	793340000000
491 UQCR11	O14957	O14957	1	1	1	Cytochrome b-c1 complex subunit 10	UQCR11	sp|O14957|QCR10_HUMAN Cytochrome b-c1 complex subunit 10 OS=Homo sapiens GN=UQCR11 PE=3 SV=1	1	1	1	1	21.4	21.4	6.5696	56	56	0.0018777	2.3364	360680000
492 HGS	O14964;O14964-2	O14964;O14964-2	30;27	30;27	30;27	Hepatocyte growth factor-regulated tyrosine kinase substrate	HGS	sp|O14964|HGS_HUMAN Hepatocyte growth factor-regulated tyrosine kinase substrate OS=Homo sapiens GN=HGS PE=1 SV=1;sp|O14964-2|HGS_HUMAN Isoform 2 of Hepatocyte growth factor-regulated tyrosine kinase substrate OS=Homo sapiens GN=HGS	2	30	30	30	32.8	32.8	86.191	777	777;690	0	292.52	139140000000
493 AURKA	O14965	O14965	21	21	20	Aurora kinase A	AURKA	sp|O14965|AURKA_HUMAN Aurora kinase A OS=Homo sapiens GN=AURKA PE=1 SV=2	1	21	21	20	62.3	60.3	45.809	403	403	0	179.59	11404000000
494 DSCR3	O14972;O14972-2	O14972;O14972-2	10;9	10;9	10;9	Down syndrome critical region protein 3	DSCR3	sp|O14972|DSCR3_HUMAN Down syndrome critical region protein 3 OS=Homo sapiens GN=DSCR3 PE=2 SV=1;sp|O14972-2|DSCR3_HUMAN Isoform 2 of Down syndrome critical region protein 3 OS=Homo sapiens GN=DSCR3	2	10	10	10	47.1	47.1	33.01	297	297;270	0	87.534	7053900000
495 PPP1R12A	O14974;O14974-4;O14974-3;O14974-5;O14974-2	O14974;O14974-4;O14974-3;O14974-5;O14974-2	58;55;55;54;54	58;55;55;54;54	55;52;52;51;51	Protein phosphatase 1 regulatory subunit 12A	PPP1R12A	sp|O14974|MYPT1_HUMAN Protein phosphatase 1 regulatory subunit 12A OS=Homo sapiens GN=PPP1R12A PE=1 SV=1;sp|O14974-4|MYPT1_HUMAN Isoform 4 of Protein phosphatase 1 regulatory subunit 12A OS=Homo sapiens GN=PPP1R12A;sp|O14974-3|MYPT1_HUMAN Isoform 3 of Prot	5	58	58	55	51.8	50.9	115.28	1030	1030;971;974;943;995	0	323.31	151920000000
496 SLC27A2	O14975-2;O14975	O14975-2;O14975	12;12	12;12	12;12	Very long-chain acyl-CoA synthetase	SLC27A2	sp|O14975-2|S27A2_HUMAN Isoform 2 of Very long-chain acyl-CoA synthetase OS=Homo sapiens GN=SLC27A2;sp|O14975|S27A2_HUMAN Very long-chain acyl-CoA synthetase OS=Homo sapiens GN=SLC27A2 PE=1 SV=2	2	12	12	12	31.7	31.7	64.615	567	567;620	0	29.441	1364500000
497 GAK	O14976;O14976-2	O14976;O14976-2	44;39	44;39	44;39	Cyclin-G-associated kinase	GAK	sp|O14976|GAK_HUMAN Cyclin-G-associated kinase OS=Homo sapiens GN=GAK PE=1 SV=2;sp|O14976-2|GAK_HUMAN Isoform 2 of Cyclin-G-associated kinase OS=Homo sapiens GN=GAK	2	44	44	44	36.7	36.7	143.19	1311	1311;1232	0	323.31	39698000000
498 HNRNPDL	O14979	O14979	18	16	2	Heterogeneous nuclear ribonucleoprotein D-like	HNRNPDL	sp|O14979|HNRDL_HUMAN Heterogeneous nuclear ribonucleoprotein D-like OS=Homo sapiens GN=HNRNPDL PE=1 SV=3	1	18	16	2	35.2	8.1	46.437	420	420	0	323.31	270890000000
499 HNRNPDL	O14979-3;O14979-2	O14979-3;O14979-2	17;17	1;1	1;1	Heterogeneous nuclear ribonucleoprotein D-like	HNRNPDL	sp|O14979-3|HNRDL_HUMAN Isoform 3 of Heterogeneous nuclear ribonucleoprotein D-like OS=Homo sapiens GN=HNRNPDL;sp|O14979-2|HNRDL_HUMAN Isoform 2 of Heterogeneous nuclear ribonucleoprotein D-like OS=Homo sapiens GN=HNRNPDL	2	17	1	1	7.4	7.4	27.191	244	244;301	0	37.44	534080000
500 XPO1	O14980	O14980	49	49	49	Exportin-1	XPO1	sp|O14980|XPO1_HUMAN Exportin-1 OS=Homo sapiens GN=XPO1 PE=1 SV=1	1	49	49	49	52.9	52.9	123.38	1071	1071	0	323.31	523260000000
501 BTAF1	O14981;O14981-2	O14981	46;19	46;19	46;19	TATA-binding protein-associated factor 172	BTAF1	sp|O14981|BTAF1_HUMAN TATA-binding protein-associated factor 172 OS=Homo sapiens GN=BTAF1 PE=1 SV=2	2	46	46	46	32.6	32.6	206.89	1849	1849;677	0	151.83	18966000000
502 ATP2A1	O14983-2;O14983;O14983-3	O14983-2;O14983;O14983-3	12;12;10	1;1;1	1;1;1	Sarcoplasmic/endoplasmic reticulum calcium ATPase 1	ATP2A1	sp|O14983-2|AT2A1_HUMAN Isoform SERCA1A of Sarcoplasmic/endoplasmic reticulum calcium ATPase 1 OS=Homo sapiens GN=ATP2A1;sp|O14983|AT2A1_HUMAN Sarcoplasmic/endoplasmic reticulum calcium ATPase 1 OS=Homo sapiens GN=ATP2A1 PE=1 SV=1;sp|O14983-3|AT2A1_HUMAN I	3	12	1	1	1.5	1.5	109.28	994	994;1001;869	1	-2	5580600	+
503 PIP5K1B	O14986-3;O14986;O14986-2	O14986-3;O14986;O14986-2	4;4;4	2;2;2	2;2;2	Phosphatidylinositol 4-phosphate 5-kinase type-1 beta	PIP5K1B	sp|O14986-3|PI51B_HUMAN Isoform 3 of Phosphatidylinositol 4-phosphate 5-kinase type-1 beta OS=Homo sapiens GN=PIP5K1B;sp|O14986|PI51B_HUMAN Phosphatidylinositol 4-phosphate 5-kinase type-1 beta OS=Homo sapiens GN=PIP5K1B PE=1 SV=2;sp|O14986-2|PI51B_HUMAN I	3	4	2	2	2.8	2.8	56.95	502	502;540;549	1	-2	11684000	+
504 ARHGEF10	O15013-4;O15013-7;O15013-5;O15013-6;O15013	O15013-4;O15013-7;O15013-5;O15013-6;O15013	34;33;33;33;33	34;33;33;33;33	33;32;32;32;32	Rho guanine nucleotide exchange factor 10	ARHGEF10	sp|O15013-4|ARHGA_HUMAN Isoform 4 of Rho guanine nucleotide exchange factor 10 OS=Homo sapiens GN=ARHGEF10;sp|O15013-7|ARHGA_HUMAN Isoform 3 of Rho guanine nucleotide exchange factor 10 OS=Homo sapiens GN=ARHGEF10;sp|O15013-5|ARHGA_HUMAN Isoform 5 of Rho g	5	34	34	33	33.3	33.3	148.33	1340	1340;1306;1344;1368;1369	0	127.17	22248000000
505 ZNF609	O15014	O15014	25	25	25	Zinc finger protein 609	ZNF609	sp|O15014|ZN609_HUMAN Zinc finger protein 609 OS=Homo sapiens GN=ZNF609 PE=1 SV=2	1	25	25	25	26.9	26.9	151.19	1411	1411	0	82.58	8595200000
506 SPTBN2	O15020;O15020-2	O15020;O15020-2	96;93	86;83	86;83	Spectrin beta chain, non-erythrocytic 2	SPTBN2	sp|O15020|SPTN2_HUMAN Spectrin beta chain, non-erythrocytic 2 OS=Homo sapiens GN=SPTBN2 PE=1 SV=3;sp|O15020-2|SPTN2_HUMAN Isoform 2 of Spectrin beta chain, non-erythrocytic 2 OS=Homo sapiens GN=SPTBN2	2	96	86	86	48.3	48.3	271.32	2390	2390;2365	0	323.31	31406000000
507 MAST4	O15021;O15021-2;O15021-3;O15021-1;O15021-4	O15021;O15021-2;O15021-3;O15021-1	10;9;9;9;1	9;8;8;8;1	7;6;6;6;1	Microtubule-associated serine/threonine-protein kinase 4	MAST4	sp|O15021|MAST4_HUMAN Microtubule-associated serine/threonine-protein kinase 4 OS=Homo sapiens GN=MAST4 PE=1 SV=3;sp|O15021-2|MAST4_HUMAN Isoform 2 of Microtubule-associated serine/threonine-protein kinase 4 OS=Homo sapiens GN=MAST4;sp|O15021-3|MAST4_HUMAN	5	10	9	7	6.9	5.5	284.37	2626	2626;2429;2434;2444;250	0.00043802	3.423	1671200000
508 SEC16A	O15027-3;O15027-2;O15027-4	O15027-3;O15027-2;O15027-4	69;68;68	1;0;0	1;0;0	Protein transport protein Sec16A	SEC16A	sp|O15027-3|SC16A_HUMAN Isoform 3 of Protein transport protein Sec16A OS=Homo sapiens GN=SEC16A;sp|O15027-2|SC16A_HUMAN Isoform 2 of Protein transport protein Sec16A OS=Homo sapiens GN=SEC16A;sp|O15027-4|SC16A_HUMAN Isoform 4 of Protein transport protein S	3	69	1	1	2	2	231.25	2159	2159;2134;2154	1	-2	26235000	+
509 SEC16A	O15027-5;O15027	O15027-5;O15027	70;69	70;69	2;1	Protein transport protein Sec16A	SEC16A	sp|O15027-5|SC16A_HUMAN Isoform 5 of Protein transport protein Sec16A OS=Homo sapiens GN=SEC16A;sp|O15027|SC16A_HUMAN Protein transport protein Sec16A OS=Homo sapiens GN=SEC16A PE=1 SV=3	2	70	70	2	44.1	2.3	235.75	2201	2201;2179	0	323.31	105170000000
510 PLXNB2	O15031	O15031	53	53	52	Plexin-B2	PLXNB2	sp|O15031|PLXB2_HUMAN Plexin-B2 OS=Homo sapiens GN=PLXNB2 PE=1 SV=3	1	53	53	52	41.5	41.1	205.12	1838	1838	0	323.31	19639000000
511 RIMBP2	O15034-2;O15034	O15034-2;O15034	2;2	2;2	2;2	RIMS-binding protein 2	RIMBP2	sp|O15034-2|RIMB2_HUMAN Isoform 2 of RIMS-binding protein 2 OS=Homo sapiens GN=RIMBP2;sp|O15034|RIMB2_HUMAN RIMS-binding protein 2 OS=Homo sapiens GN=RIMBP2 PE=1 SV=3	2	2	2	2	4	4	70.107	645	645;1052	0.0020799	2.2721	29852000
512 KHNYN	O15037	O15037	13	13	13	Protein KHNYN	KHNYN	sp|O15037|KHNYN_HUMAN Protein KHNYN OS=Homo sapiens GN=KHNYN PE=1 SV=3	1	13	13	13	24.5	24.5	74.533	678	678	0	43.391	2083100000
513 TECPR2	O15040-2;O15040	O15040-2;O15040	15;15	15;15	15;15	Tectonin beta-propeller repeat-containing protein 2	TECPR2	sp|O15040-2|TCPR2_HUMAN Isoform 2 of Tectonin beta-propeller repeat-containing protein 2 OS=Homo sapiens GN=TECPR2;sp|O15040|TCPR2_HUMAN Tectonin beta-propeller repeat-containing protein 2 OS=Homo sapiens GN=TECPR2 PE=1 SV=4	2	15	15	15	14.4	14.4	137.94	1267	1267;1411	0	14.814	1503600000
514 SEMA3E	O15041-2;O15041	O15041-2;O15041	6;6	6;6	6;6	Semaphorin-3E	SEMA3E	sp|O15041-2|SEM3E_HUMAN Isoform 2 of Semaphorin-3E OS=Homo sapiens GN=SEMA3E;sp|O15041|SEM3E_HUMAN Semaphorin-3E OS=Homo sapiens GN=SEMA3E PE=1 SV=1	2	6	6	6	12.3	12.3	82.423	715	715;775	0	4.1356	177370000
515 U2SURP	O15042-2;O15042;O15042-3	O15042-2;O15042;O15042-3	43;43;23	43;43;23	43;43;23	U2 snRNP-associated SURP motif-containing protein	U2SURP	sp|O15042-2|SR140_HUMAN Isoform 2 of U2 snRNP-associated SURP motif-containing protein OS=Homo sapiens GN=U2SURP;sp|O15042|SR140_HUMAN U2 snRNP-associated SURP motif-containing protein OS=Homo sapiens GN=U2SURP PE=1 SV=2;sp|O15042-3|SR140_HUMAN Isoform 3 o	3	43	43	43	46.5	46.5	118.23	1028	1028;1029;620	0	323.31	167500000000
516 SETD1A	O15047	O15047	31	31	30	Histone-lysine N-methyltransferase SETD1A	SETD1A	sp|O15047|SET1A_HUMAN Histone-lysine N-methyltransferase SETD1A OS=Homo sapiens GN=SETD1A PE=1 SV=3	1	31	31	30	20.7	20	186.03	1707	1707	0	50.456	8778300000
517 N4BP3	O15049	O15049	7	7	7	NEDD4-binding protein 3	N4BP3	sp|O15049|N4BP3_HUMAN NEDD4-binding protein 3 OS=Homo sapiens GN=N4BP3 PE=1 SV=3	1	7	7	7	20.4	20.4	60.469	544	544	0	5.2212	1605900000
518 PER2	O15055;O15055-2	O15055	5;2	5;2	5;2	Period circadian protein homolog 2	PER2	sp|O15055|PER2_HUMAN Period circadian protein homolog 2 OS=Homo sapiens GN=PER2 PE=1 SV=2	2	5	5	5	7.2	7.2	136.58	1255	1255;404	1	-2	2528900000	+
519 SYNJ2	O15056;O15056-2;O15056-3	O15056;O15056-2;O15056-3	42;41;33	42;41;33	42;41;33	Synaptojanin-2	SYNJ2	sp|O15056|SYNJ2_HUMAN Synaptojanin-2 OS=Homo sapiens GN=SYNJ2 PE=1 SV=3;sp|O15056-2|SYNJ2_HUMAN Isoform 2B1 of Synaptojanin-2 OS=Homo sapiens GN=SYNJ2;sp|O15056-3|SYNJ2_HUMAN Isoform 2A of Synaptojanin-2 OS=Homo sapiens GN=SYNJ2	3	42	42	42	40.6	40.6	165.54	1496	1496;1451;1288	0	126.3	8396100000
520 SYNM	O15061;O15061-3	O15061	74;25	74;25	10;0	Synemin	SYNM	sp|O15061|SYNEM_HUMAN Synemin OS=Homo sapiens GN=SYNM PE=1 SV=2	2	74	74	10	53.3	9.3	172.77	1565	1565;339	0	323.31	54634000000
521 SYNM	O15061-2	O15061-2	65	1	1	Synemin	SYNM	sp|O15061-2|SYNEM_HUMAN Isoform 2 of Synemin OS=Homo sapiens GN=SYNM	1	65	1	1	1.8	1.8	140.13	1253	1253	1	-2	14010000	+
522 KIAA0355	O15063	O15063	13	13	13	Uncharacterized protein KIAA0355	KIAA0355	sp|O15063|K0355_HUMAN Uncharacterized protein KIAA0355 OS=Homo sapiens GN=KIAA0355 PE=1 SV=2	1	13	13	13	17.6	17.6	116.02	1070	1070	0	8.1981	11231000000
523 KIF3B	O15066;O15066-2	O15066;O15066-2	26;14	24;14	19;13	Kinesin-like protein KIF3B;Kinesin-like protein KIF3B, N-terminally processed	KIF3B	sp|O15066|KIF3B_HUMAN Kinesin-like protein KIF3B OS=Homo sapiens GN=KIF3B PE=1 SV=1;sp|O15066-2|KIF3B_HUMAN Isoform 2 of Kinesin-like protein KIF3B OS=Homo sapiens GN=KIF3B	2	26	24	19	40.8	34.4	85.124	747	747;373	0	79.098	13148000000
524 PFAS	O15067	O15067	50	50	50	Phosphoribosylformylglycinamidine synthase	PFAS	sp|O15067|PUR4_HUMAN Phosphoribosylformylglycinamidine synthase OS=Homo sapiens GN=PFAS PE=1 SV=4	1	50	50	50	53.5	53.5	144.73	1338	1338	0	323.31	277580000000
525 NACAD	O15069	O15069	7	7	6	NAC-alpha domain-containing protein 1	NACAD	sp|O15069|NACAD_HUMAN NAC-alpha domain-containing protein 1 OS=Homo sapiens GN=NACAD PE=1 SV=3	1	7	7	6	6.4	5.6	161.1	1562	1562	0	4.1998	286240000
526 DCLK1	O15075;O15075-2;O15075-4;O15075-3	O15075;O15075-2	19;18;7;6	19;18;7;6	18;17;7;6	Serine/threonine-protein kinase DCLK1	DCLK1	sp|O15075|DCLK1_HUMAN Serine/threonine-protein kinase DCLK1 OS=Homo sapiens GN=DCLK1 PE=1 SV=2;sp|O15075-2|DCLK1_HUMAN Isoform 1 of Serine/threonine-protein kinase DCLK1 OS=Homo sapiens GN=DCLK1	4	19	19	18	33.2	31.8	82.223	740	740;729;433;422	0	114.47	10859000000
527 CEP290	O15078;O15078-2	O15078;O15078-2	22;13	22;13	22;13	Centrosomal protein of 290 kDa	CEP290	sp|O15078|CE290_HUMAN Centrosomal protein of 290 kDa OS=Homo sapiens GN=CEP290 PE=1 SV=2;sp|O15078-2|CE290_HUMAN Isoform 2 of Centrosomal protein of 290 kDa OS=Homo sapiens GN=CEP290	2	22	22	22	10	10	290.38	2479	2479;1539	0	13.496	7417700000
528 ERC2	O15083	O15083	12	3	3	ERC protein 2	ERC2	sp|O15083|ERC2_HUMAN ERC protein 2 OS=Homo sapiens GN=ERC2 PE=1 SV=3	1	12	3	3	3.7	3.7	110.56	957	957	0.0006497	3.1403	1542500000
529 ANKRD28	O15084;O15084-2	O15084;O15084-2	38;27	1;0	1;0	Serine/threonine-protein phosphatase 6 regulatory ankyrin repeat subunit A	ANKRD28	sp|O15084|ANR28_HUMAN Serine/threonine-protein phosphatase 6 regulatory ankyrin repeat subunit A OS=Homo sapiens GN=ANKRD28 PE=1 SV=5;sp|O15084-2|ANR28_HUMAN Isoform 2 of Serine/threonine-protein phosphatase 6 regulatory ankyrin repeat subunit A OS=Homo sa	2	38	1	1	1.7	1.7	112.96	1053	1053;899	0	16.542	853240000
530 ANKRD28	O15084-4;O15084-1	O15084-4;O15084-1	39;38	37;36	2;1	Serine/threonine-protein phosphatase 6 regulatory ankyrin repeat subunit A	ANKRD28	sp|O15084-4|ANR28_HUMAN Isoform 4 of Serine/threonine-protein phosphatase 6 regulatory ankyrin repeat subunit A OS=Homo sapiens GN=ANKRD28;sp|O15084-1|ANR28_HUMAN Isoform 3 of Serine/threonine-protein phosphatase 6 regulatory ankyrin repeat subunit A OS=Ho	2	39	37	2	45.9	4.2	116.12	1083	1083;1086	0	323.31	42620000000
531 ARHGEF11	O15085	O15085	40	1	1	Rho guanine nucleotide exchange factor 11	ARHGEF11	sp|O15085|ARHGB_HUMAN Rho guanine nucleotide exchange factor 11 OS=Homo sapiens GN=ARHGEF11 PE=1 SV=1	1	40	1	1	1.3	1.3	167.7	1522	1522	1	-2	10719000	+
532 ARHGEF11	O15085-2	O15085-2	40	40	1	Rho guanine nucleotide exchange factor 11	ARHGEF11	sp|O15085-2|ARHGB_HUMAN Isoform 2 of Rho guanine nucleotide exchange factor 11 OS=Homo sapiens GN=ARHGEF11	1	40	40	1	35.5	1.7	172.24	1562	1562	0	131.68	9634900000
533 KIAA0391	O15091;O15091-2;O15091-4;O15091-3	O15091;O15091-2;O15091-4	14;13;11;4	14;13;11;4	14;13;11;4	Mitochondrial ribonuclease P protein 3	KIAA0391	sp|O15091|MRRP3_HUMAN Mitochondrial ribonuclease P protein 3 OS=Homo sapiens GN=KIAA0391 PE=1 SV=2;sp|O15091-2|MRRP3_HUMAN Isoform 2 of Mitochondrial ribonuclease P protein 3 OS=Homo sapiens GN=KIAA0391;sp|O15091-4|MRRP3_HUMAN Isoform 4 of Mitochondrial ri	4	14	14	14	27.1	27.1	67.315	583	583;567;488;211	0	32.092	10311000000
534 CHUK	O15111	O15111	21	20	20	Inhibitor of nuclear factor kappa-B kinase subunit alpha	CHUK	sp|O15111|IKKA_HUMAN Inhibitor of nuclear factor kappa-B kinase subunit alpha OS=Homo sapiens GN=CHUK PE=1 SV=2	1	21	20	20	31.7	31.7	84.639	745	745	0	56.03	16480000000
535 LSM1	O15116	O15116	7	7	7	U6 snRNA-associated Sm-like protein LSm1	LSM1	sp|O15116|LSM1_HUMAN U6 snRNA-associated Sm-like protein LSm1 OS=Homo sapiens GN=LSM1 PE=1 SV=1	1	7	7	7	64.7	64.7	15.179	133	133	0	314.49	23246000000
536 FYB	O15117;O15117-2;O15117-3	O15117;O15117-2;O15117-3	20;20;20	20;20;20	20;20;20	FYN-binding protein	FYB	sp|O15117|FYB_HUMAN FYN-binding protein OS=Homo sapiens GN=FYB PE=1 SV=2;sp|O15117-2|FYB_HUMAN Isoform FYB-130 of FYN-binding protein OS=Homo sapiens GN=FYB;sp|O15117-3|FYB_HUMAN Isoform 3 of FYN-binding protein OS=Homo sapiens GN=FYB	3	20	20	20	37.4	37.4	85.386	783	783;829;839	0	79.002	11345000000
537 NPC1	O15118;O15118-2	O15118;O15118-2	11;7	11;7	11;7	Niemann-Pick C1 protein	NPC1	sp|O15118|NPC1_HUMAN Niemann-Pick C1 protein OS=Homo sapiens GN=NPC1 PE=1 SV=2;sp|O15118-2|NPC1_HUMAN Isoform 2 of Niemann-Pick C1 protein OS=Homo sapiens GN=NPC1	2	11	11	11	11.3	11.3	142.17	1278	1278;960	0	102.32	3864000000
538 TBX3	O15119-2;O15119;O15119-3;Q9UL17	O15119-2;O15119;O15119-3	8;8;7;1	7;7;6;0	7;7;6;0	T-box transcription factor TBX3	TBX3	sp|O15119-2|TBX3_HUMAN Isoform I of T-box transcription factor TBX3 OS=Homo sapiens GN=TBX3;sp|O15119|TBX3_HUMAN T-box transcription factor TBX3 OS=Homo sapiens GN=TBX3 PE=1 SV=4;sp|O15119-3|TBX3_HUMAN Isoform III of T-box transcription factor TBX3 OS=Homo	4	8	7	7	12.2	12.2	77.178	723	723;743;600;535	0	12.695	1383700000
540 DEGS1	O15121	O15121	1	1	1	Sphingolipid delta(4)-desaturase DES1	DEGS1	sp|O15121|DEGS1_HUMAN Sphingolipid delta(4)-desaturase DES1 OS=Homo sapiens GN=DEGS1 PE=1 SV=1	1	1	1	1	5	5	37.866	323	323	0	8.3342	26382000
541 SCAMP1	O15126;O15126-2	O15126;O15126-2	6;4	6;4	6;4	Secretory carrier-associated membrane protein 1	SCAMP1	sp|O15126|SCAM1_HUMAN Secretory carrier-associated membrane protein 1 OS=Homo sapiens GN=SCAMP1 PE=1 SV=2;sp|O15126-2|SCAM1_HUMAN Isoform 2 of Secretory carrier-associated membrane protein 1 OS=Homo sapiens GN=SCAMP1	2	6	6	6	29.9	29.9	37.92	338	338;157	0	322.19	14530000000
542 SCAMP2	O15127	O15127	3	3	3	Secretory carrier-associated membrane protein 2	SCAMP2	sp|O15127|SCAM2_HUMAN Secretory carrier-associated membrane protein 2 OS=Homo sapiens GN=SCAMP2 PE=1 SV=2	1	3	3	3	13.7	13.7	36.648	329	329	0	115.92	7626800000
543 KPNA5	O15131	O15131	12	2	2	Importin subunit alpha-6	KPNA5	sp|O15131|IMA6_HUMAN Importin subunit alpha-6 OS=Homo sapiens GN=KPNA5 PE=1 SV=2	1	12	2	2	4.3	4.3	60.348	536	536	1	-2	55252000	+
544 ARPC1B	O15143	O15143	21	21	20	Actin-related protein 2/3 complex subunit 1B	ARPC1B	sp|O15143|ARC1B_HUMAN Actin-related protein 2/3 complex subunit 1B OS=Homo sapiens GN=ARPC1B PE=1 SV=3	1	21	21	20	67.5	61.3	40.949	372	372	0	323.31	271910000000
545 ARPC2	O15144	O15144	31	31	31	Actin-related protein 2/3 complex subunit 2	ARPC2	sp|O15144|ARPC2_HUMAN Actin-related protein 2/3 complex subunit 2 OS=Homo sapiens GN=ARPC2 PE=1 SV=1	1	31	31	31	80.3	80.3	34.333	300	300	0	323.31	433110000000
546 ARPC3	O15145	O15145	9	9	9	Actin-related protein 2/3 complex subunit 3	ARPC3	sp|O15145|ARPC3_HUMAN Actin-related protein 2/3 complex subunit 3 OS=Homo sapiens GN=ARPC3 PE=1 SV=3	1	9	9	9	61.2	61.2	20.546	178	178	0	152.43	214930000000
547 MDM4	O15151;O15151-5;O15151-3;O15151-2	O15151;O15151-5	3;2;1;1	3;2;1;1	3;2;1;1	Protein Mdm4	MDM4	sp|O15151|MDM4_HUMAN Protein Mdm4 OS=Homo sapiens GN=MDM4 PE=1 SV=2;sp|O15151-5|MDM4_HUMAN Isoform 5 of Protein Mdm4 OS=Homo sapiens GN=MDM4	4	3	3	3	9.4	9.4	54.864	490	490;440;127;127	0	27.369	731130000
548 BET1	O15155;O15155-2	O15155;O15155-2	2;1	2;1	2;1	BET1 homolog	BET1	sp|O15155|BET1_HUMAN BET1 homolog OS=Homo sapiens GN=BET1 PE=1 SV=1;sp|O15155-2|BET1_HUMAN Isoform 2 of BET1 homolog OS=Homo sapiens GN=BET1	2	2	2	2	24.6	24.6	13.289	118	118;83	0	14.852	1402000000
549 ZBTB7B	O15156;O15156-2	O15156;O15156-2	5;5	5;5	5;5	Zinc finger and BTB domain-containing protein 7B	ZBTB7B	sp|O15156|ZBT7B_HUMAN Zinc finger and BTB domain-containing protein 7B OS=Homo sapiens GN=ZBTB7B PE=1 SV=2;sp|O15156-2|ZBT7B_HUMAN Isoform 2 of Zinc finger and BTB domain-containing protein 7B OS=Homo sapiens GN=ZBTB7B	2	5	5	5	9.8	9.8	58.026	539	539;573	0	7.6418	795890000
550 POLR1C	O15160;O15160-2	O15160;O15160-2	16;14	16;14	16;14	DNA-directed RNA polymerases I and III subunit RPAC1	POLR1C	sp|O15160|RPAC1_HUMAN DNA-directed RNA polymerases I and III subunit RPAC1 OS=Homo sapiens GN=POLR1C PE=1 SV=1;sp|O15160-2|RPAC1_HUMAN Isoform 2 of DNA-directed RNA polymerases I and III subunit RPAC1 OS=Homo sapiens GN=POLR1C	2	16	16	16	68.2	68.2	39.249	346	346;342	0	323.31	64089000000
551 PLSCR1	O15162-2;O15162	O15162-2;O15162	4;4	4;4	4;4	Phospholipid scramblase 1	PLSCR1	sp|O15162-2|PLS1_HUMAN Isoform 2 of Phospholipid scramblase 1 OS=Homo sapiens GN=PLSCR1;sp|O15162|PLS1_HUMAN Phospholipid scramblase 1 OS=Homo sapiens GN=PLSCR1 PE=1 SV=1	2	4	4	4	19.8	19.8	26.825	237	237;318	0	28.328	494150000
552 TRIM24	O15164;O15164-2	O15164;O15164-2	33;32	33;32	32;31	Transcription intermediary factor 1-alpha	TRIM24	sp|O15164|TIF1A_HUMAN Transcription intermediary factor 1-alpha OS=Homo sapiens GN=TRIM24 PE=1 SV=3;sp|O15164-2|TIF1A_HUMAN Isoform Short of Transcription intermediary factor 1-alpha OS=Homo sapiens GN=TRIM24	2	33	33	32	45.9	45.1	116.83	1050	1050;1016	0	323.31	21259000000
553 LDLRAD4	O15165-5;O15165-3;O15165-6;O15165;O15165-8;O15165-4;O15165-7;O15165-2	O15165-5;O15165-3;O15165-6;O15165;O15165-8;O15165-4;O15165-7;O15165-2	2;2;2;2;1;1;1;1	2;2;2;2;1;1;1;1	2;2;2;2;1;1;1;1	Low-density lipoprotein receptor class A domain-containing protein 4	LDLRAD4	sp|O15165-5|LRAD4_HUMAN Isoform 5 of Low-density lipoprotein receptor class A domain-containing protein 4 OS=Homo sapiens GN=LDLRAD4;sp|O15165-3|LRAD4_HUMAN Isoform Beta-1 of Low-density lipoprotein receptor class A domain-containing protein 4 OS=Homo sapi	8	2	2	2	10.9	10.9	25.559	229	229;248;269;306;208;230;251;288	1	-2	106320000	+
554 AXIN1	O15169-2;O15169	O15169-2;O15169	9;9	9;9	9;9	Axin-1	AXIN1	sp|O15169-2|AXIN1_HUMAN Isoform 2 of Axin-1 OS=Homo sapiens GN=AXIN1;sp|O15169|AXIN1_HUMAN Axin-1 OS=Homo sapiens GN=AXIN1 PE=1 SV=2	2	9	9	9	16	16	91.652	826	826;862	0.00064907	3.1122	5861000000
555 PGRMC2	O15173;O15173-2	O15173;O15173-2	12;12	12;12	11;11	Membrane-associated progesterone receptor component 2	PGRMC2	sp|O15173|PGRC2_HUMAN Membrane-associated progesterone receptor component 2 OS=Homo sapiens GN=PGRMC2 PE=1 SV=1;sp|O15173-2|PGRC2_HUMAN Isoform 2 of Membrane-associated progesterone receptor component 2 OS=Homo sapiens GN=PGRMC2	2	12	12	11	52.9	52.9	23.818	223	223;247	0	40.632	4848100000
556 T	O15178;O15178-2	O15178;O15178-2	5;4	5;4	5;4	Brachyury protein	T	sp|O15178|BRAC_HUMAN Brachyury protein OS=Homo sapiens GN=T PE=1 SV=1;sp|O15178-2|BRAC_HUMAN Isoform 2 of Brachyury protein OS=Homo sapiens GN=T	2	5	5	5	21.8	21.8	47.443	435	435;377	0	26.802	603720000
557 CETN3	O15182	O15182	7	7	7	Centrin-3	CETN3	sp|O15182|CETN3_HUMAN Centrin-3 OS=Homo sapiens GN=CETN3 PE=1 SV=2	1	7	7	7	44.3	44.3	19.55	167	167	0	73.308	6019400000
558 VILL	O15195-2;O15195	O15195-2;O15195	18;18	18;18	18;18	Villin-like protein	VILL	sp|O15195-2|VILL_HUMAN Isoform 2 of Villin-like protein OS=Homo sapiens GN=VILL;sp|O15195|VILL_HUMAN Villin-like protein OS=Homo sapiens GN=VILL PE=2 SV=3	2	18	18	18	24.8	24.8	94.416	842	842;856	0	76.678	2298600000
559 EPHB6	O15197;O15197-2;O15197-3	O15197;O15197-2;O15197-3	6;4;3	6;4;3	6;4;3	Ephrin type-B receptor 6	EPHB6	sp|O15197|EPHB6_HUMAN Ephrin type-B receptor 6 OS=Homo sapiens GN=EPHB6 PE=1 SV=4;sp|O15197-2|EPHB6_HUMAN Isoform 2 of Ephrin type-B receptor 6 OS=Homo sapiens GN=EPHB6;sp|O15197-3|EPHB6_HUMAN Isoform 3 of Ephrin type-B receptor 6 OS=Homo sapiens GN=EPHB6	3	6	6	6	9.7	9.7	110.7	1021	1021;744;540	0.009802	1.5279	1172100000
560 RGL2	O15211;O15211-2	O15211;O15211-2	15;9	15;9	15;9	Ral guanine nucleotide dissociation stimulator-like 2	RGL2	sp|O15211|RGL2_HUMAN Ral guanine nucleotide dissociation stimulator-like 2 OS=Homo sapiens GN=RGL2 PE=1 SV=1;sp|O15211-2|RGL2_HUMAN Isoform 2 of Ral guanine nucleotide dissociation stimulator-like 2 OS=Homo sapiens GN=RGL2	2	15	15	15	28.2	28.2	83.548	777	777;460	0	56.158	3034800000
561 PFDN6	O15212	O15212	11	11	11	Prefoldin subunit 6	PFDN6	sp|O15212|PFD6_HUMAN Prefoldin subunit 6 OS=Homo sapiens GN=PFDN6 PE=1 SV=1	1	11	11	11	45.7	45.7	14.582	129	129	0	323.31	174410000000
562 WDR46	O15213	O15213	23	23	23	WD repeat-containing protein 46	WDR46	sp|O15213|WDR46_HUMAN WD repeat-containing protein 46 OS=Homo sapiens GN=WDR46 PE=1 SV=3	1	23	23	23	47.4	47.4	68.07	610	610	0	191.91	16536000000
563 NKRF	O15226;O15226-2	O15226;O15226-2	38;38	38;38	38;38	NF-kappa-B-repressing factor	NKRF	sp|O15226|NKRF_HUMAN NF-kappa-B-repressing factor OS=Homo sapiens GN=NKRF PE=1 SV=2;sp|O15226-2|NKRF_HUMAN Isoform 2 of NF-kappa-B-repressing factor OS=Homo sapiens GN=NKRF	2	38	38	38	52.9	52.9	77.672	690	690;705	0	246.45	40052000000
564 GNPAT	O15228;O15228-2	O15228;O15228-2	24;20	24;20	24;20	Dihydroxyacetone phosphate acyltransferase	GNPAT	sp|O15228|GNPAT_HUMAN Dihydroxyacetone phosphate acyltransferase OS=Homo sapiens GN=GNPAT PE=1 SV=1;sp|O15228-2|GNPAT_HUMAN Isoform 2 of Dihydroxyacetone phosphate acyltransferase OS=Homo sapiens GN=GNPAT	2	24	24	24	45.3	45.3	77.187	680	680;619	0	110.67	4678500000
565 KMO	O15229-3;O15229-2;O15229	O15229-3;O15229-2;O15229	2;2;2	2;2;2	2;2;2	Kynurenine 3-monooxygenase	KMO	sp|O15229-3|KMO_HUMAN Isoform 3 of Kynurenine 3-monooxygenase OS=Homo sapiens GN=KMO;sp|O15229-2|KMO_HUMAN Isoform 2 of Kynurenine 3-monooxygenase OS=Homo sapiens GN=KMO;sp|O15229|KMO_HUMAN Kynurenine 3-monooxygenase OS=Homo sapiens GN=KMO PE=1 SV=2	3	2	2	2	6	6	51.681	452	452;473;486	0	27.719	17102000
566 LAMA5	O15230;O15230-2	O15230	102;18	102;18	101;17	Laminin subunit alpha-5	LAMA5	sp|O15230|LAMA5_HUMAN Laminin subunit alpha-5 OS=Homo sapiens GN=LAMA5 PE=1 SV=8	2	102	102	101	38.6	38.4	399.73	3695	3695;561	0	323.31	35564000000
567 ZNF185	O15231;O15231-3;O15231-4;O15231-5;O15231-2;O15231-9	O15231;O15231-3;O15231-4;O15231-5;O15231-2	38;37;35;25;23;16	38;37;35;25;23;16	0;0;0;0;0;0	Zinc finger protein 185	ZNF185	sp|O15231|ZN185_HUMAN Zinc finger protein 185 OS=Homo sapiens GN=ZNF185 PE=1 SV=3;sp|O15231-3|ZN185_HUMAN Isoform 3 of Zinc finger protein 185 OS=Homo sapiens GN=ZNF185;sp|O15231-4|ZN185_HUMAN Isoform 4 of Zinc finger protein 185 OS=Homo sapiens GN=ZNF185;	6	38	38	0	71	0	73.525	689	689;690;630;468;452;327	0	323.31	70505000000
568 ZNF185	O15231-6	O15231-6	38	2	0	Zinc finger protein 185	ZNF185	sp|O15231-6|ZN185_HUMAN Isoform 6 of Zinc finger protein 185 OS=Homo sapiens GN=ZNF185	1	38	2	0	2.6	0	76.856	721	721	0.00065175	3.239	156490000
569 ZNF185	O15231-7	O15231-7	37	2	0	Zinc finger protein 185	ZNF185	sp|O15231-7|ZN185_HUMAN Isoform 7 of Zinc finger protein 185 OS=Homo sapiens GN=ZNF185	1	37	2	0	3.9	0	70.379	660	660	1	-2	283520000	+
570 CASC3	O15234	O15234	16	16	16	Protein CASC3	CASC3	sp|O15234|CASC3_HUMAN Protein CASC3 OS=Homo sapiens GN=CASC3 PE=1 SV=2	1	16	16	16	25.2	25.2	76.277	703	703	0	96.349	16146000000
571 MRPS12	O15235	O15235	4	4	4	28S ribosomal protein S12, mitochondrial	MRPS12	sp|O15235|RT12_HUMAN 28S ribosomal protein S12, mitochondrial OS=Homo sapiens GN=MRPS12 PE=1 SV=1	1	4	4	4	33.3	33.3	15.173	138	138	0	8.9117	2409300000
572 VGF	O15240	O15240	29	29	29	Neurosecretory protein VGF;Neuroendocrine regulatory peptide-1;Neuroendocrine regulatory peptide-2;Antimicrobial peptide VGF[554-577]	VGF	sp|O15240|VGF_HUMAN Neurosecretory protein VGF OS=Homo sapiens GN=VGF PE=1 SV=2	1	29	29	29	54.6	54.6	67.257	615	615	0	214.66	8972000000
573 LEPROT	O15243	O15243	1	1	1	Leptin receptor gene-related protein	LEPROT	sp|O15243|OBRG_HUMAN Leptin receptor gene-related protein OS=Homo sapiens GN=LEPROT PE=2 SV=1	1	1	1	1	9.9	9.9	14.254	131	131	0.002889	2.0911	75191000
574 CLIC2	O15247	O15247	19	18	18	Chloride intracellular channel protein 2	CLIC2	sp|O15247|CLIC2_HUMAN Chloride intracellular channel protein 2 OS=Homo sapiens GN=CLIC2 PE=1 SV=3	1	19	18	18	76.1	76.1	28.356	247	247	0	323.31	9496600000
575 ACOX3	O15254;O15254-2	O15254;O15254-2	20;19	20;19	20;19	Peroxisomal acyl-coenzyme A oxidase 3	ACOX3	sp|O15254|ACOX3_HUMAN Peroxisomal acyl-coenzyme A oxidase 3 OS=Homo sapiens GN=ACOX3 PE=1 SV=2;sp|O15254-2|ACOX3_HUMAN Isoform 2 of Peroxisomal acyl-coenzyme A oxidase 3 OS=Homo sapiens GN=ACOX3	2	20	20	20	38.4	38.4	77.628	700	700;624	0	66.627	12103000000
576 RER1	O15258	O15258	7	7	7	Protein RER1	RER1	sp|O15258|RER1_HUMAN Protein RER1 OS=Homo sapiens GN=RER1 PE=1 SV=1	1	7	7	7	37.8	37.8	22.958	196	196	0	91.375	13743000000
577 SURF4	O15260-2;O15260;O15260-3	O15260-2;O15260;O15260-3	5;5;4	5;5;4	5;5;4	Surfeit locus protein 4	SURF4	sp|O15260-2|SURF4_HUMAN Isoform 2 of Surfeit locus protein 4 OS=Homo sapiens GN=SURF4;sp|O15260|SURF4_HUMAN Surfeit locus protein 4 OS=Homo sapiens GN=SURF4 PE=1 SV=3;sp|O15260-3|SURF4_HUMAN Isoform 3 of Surfeit locus protein 4 OS=Homo sapiens GN=SURF4	3	5	5	5	36.5	36.5	17.97	159	159;269;128	0	38.228	12943000000
578 MAPK13	O15264;O15264-2	O15264;O15264-2	21;11	21;11	20;10	Mitogen-activated protein kinase 13	MAPK13	sp|O15264|MK13_HUMAN Mitogen-activated protein kinase 13 OS=Homo sapiens GN=MAPK13 PE=1 SV=1;sp|O15264-2|MK13_HUMAN Isoform 2 of Mitogen-activated protein kinase 13 OS=Homo sapiens GN=MAPK13	2	21	21	20	67.9	63.6	42.089	365	365;257	0	149.8	15653000000
579 ATXN7	O15265;O15265-2;O15265-3	O15265;O15265-2;O15265-3	4;4;2	4;4;2	4;4;2	Ataxin-7	ATXN7	sp|O15265|ATX7_HUMAN Ataxin-7 OS=Homo sapiens GN=ATXN7 PE=1 SV=1;sp|O15265-2|ATX7_HUMAN Isoform b of Ataxin-7 OS=Homo sapiens GN=ATXN7;sp|O15265-3|ATX7_HUMAN Isoform 3 of Ataxin-7 OS=Homo sapiens GN=ATXN7	3	4	4	4	7.4	7.4	95.45	892	892;945;747	0	4.9235	445990000
580 SPTLC1	O15269;O15269-2	O15269	15;4	15;4	15;4	Serine palmitoyltransferase 1	SPTLC1	sp|O15269|SPTC1_HUMAN Serine palmitoyltransferase 1 OS=Homo sapiens GN=SPTLC1 PE=1 SV=1	2	15	15	15	37.2	37.2	52.743	473	473;143	0	120.24	6424900000
581 SPTLC2	O15270	O15270	23	23	23	Serine palmitoyltransferase 2	SPTLC2	sp|O15270|SPTC2_HUMAN Serine palmitoyltransferase 2 OS=Homo sapiens GN=SPTLC2 PE=1 SV=1	1	23	23	23	56.2	56.2	62.924	562	562	0	240.18	9678300000
582 FANCG	O15287	O15287	8	8	8	Fanconi anemia group G protein	FANCG	sp|O15287|FANCG_HUMAN Fanconi anemia group G protein OS=Homo sapiens GN=FANCG PE=1 SV=1	1	8	8	8	15.3	15.3	68.553	622	622	0	9.8726	338520000
583 OGT	O15294;O15294-2;O15294-4	O15294;O15294-2;O15294-4	44;35;27	44;35;27	2;0;0	UDP-N-acetylglucosamine--peptide N-acetylglucosaminyltransferase 110 kDa subunit	OGT	sp|O15294|OGT1_HUMAN UDP-N-acetylglucosamine--peptide N-acetylglucosaminyltransferase 110 kDa subunit OS=Homo sapiens GN=OGT PE=1 SV=3;sp|O15294-2|OGT1_HUMAN Isoform 2 of UDP-N-acetylglucosamine--peptide N-acetylglucosaminyltransferase 110 kDa subunit OS=H	3	44	44	2	50.5	2.8	116.92	1046	1046;920;665	0	323.31	89644000000
584 OGT	O15294-3	O15294-3	43	1	1	UDP-N-acetylglucosamine--peptide N-acetylglucosaminyltransferase 110 kDa subunit	OGT	sp|O15294-3|OGT1_HUMAN Isoform 1 of UDP-N-acetylglucosamine--peptide N-acetylglucosaminyltransferase 110 kDa subunit OS=Homo sapiens GN=OGT	1	43	1	1	1.8	1.8	115.7	1036	1036	0	34.614	658720000
585 PPM1D	O15297;O15297-2	O15297;O15297-2	10;6	10;6	10;6	Protein phosphatase 1D	PPM1D	sp|O15297|PPM1D_HUMAN Protein phosphatase 1D OS=Homo sapiens GN=PPM1D PE=1 SV=1;sp|O15297-2|PPM1D_HUMAN Isoform 2 of Protein phosphatase 1D OS=Homo sapiens GN=PPM1D	2	10	10	10	23.5	23.5	66.674	605	605;430	0	30.894	432940000
586 SIVA1	O15304;O15304-2	O15304;O15304-2	4;2	4;2	4;2	Apoptosis regulatory protein Siva	SIVA1	sp|O15304|SIVA_HUMAN Apoptosis regulatory protein Siva OS=Homo sapiens GN=SIVA1 PE=1 SV=2;sp|O15304-2|SIVA_HUMAN Isoform 2 of Apoptosis regulatory protein Siva OS=Homo sapiens GN=SIVA1	2	4	4	4	38.3	38.3	18.695	175	175;110	0	86.738	1647400000
587 PMM2	O15305;O15305-2	O15305	14;6	14;6	13;6	Phosphomannomutase 2	PMM2	sp|O15305|PMM2_HUMAN Phosphomannomutase 2 OS=Homo sapiens GN=PMM2 PE=1 SV=1	2	14	14	13	52.4	49.6	28.082	246	246;119	0	103.27	66094000000
588 POLR3G	O15318	O15318	7	7	7	DNA-directed RNA polymerase III subunit RPC7	POLR3G	sp|O15318|RPC7_HUMAN DNA-directed RNA polymerase III subunit RPC7 OS=Homo sapiens GN=POLR3G PE=1 SV=2	1	7	7	7	37.2	37.2	25.914	223	223	0	23.997	1954500000
589 TM9SF1	O15321;O15321-2	O15321;O15321-2	7;6	7;6	7;6	Transmembrane 9 superfamily member 1	TM9SF1	sp|O15321|TM9S1_HUMAN Transmembrane 9 superfamily member 1 OS=Homo sapiens GN=TM9SF1 PE=2 SV=2;sp|O15321-2|TM9S1_HUMAN Isoform 2 of Transmembrane 9 superfamily member 1 OS=Homo sapiens GN=TM9SF1	2	7	7	7	12.7	12.7	68.86	606	606;489	0	7.9776	1144100000
590 INPP4B	O15327;O15327-2	O15327	47;9	47;9	47;9	Type II inositol 3,4-bisphosphate 4-phosphatase	INPP4B	sp|O15327|INP4B_HUMAN Type II inositol 3,4-bisphosphate 4-phosphatase OS=Homo sapiens GN=INPP4B PE=2 SV=4	2	47	47	47	63.6	63.6	104.74	924	924;131	0	323.31	22246000000
591 MID1	O15344;O15344-2	O15344;O15344-2	28;24	28;24	27;23	E3 ubiquitin-protein ligase Midline-1	MID1	sp|O15344|TRI18_HUMAN E3 ubiquitin-protein ligase Midline-1 OS=Homo sapiens GN=MID1 PE=1 SV=1;sp|O15344-2|TRI18_HUMAN Isoform 2 of E3 ubiquitin-protein ligase Midline-1 OS=Homo sapiens GN=MID1	2	28	28	27	47.8	46.3	75.25	667	667;552	0	193.8	23830000000
592 HMGB3	O15347	O15347	12	12	12	High mobility group protein B3	HMGB3	sp|O15347|HMGB3_HUMAN High mobility group protein B3 OS=Homo sapiens GN=HMGB3 PE=1 SV=4	1	12	12	12	51.5	51.5	22.98	200	200	0	91.685	86165000000
593 TP73	O15350-6;O15350-5;O15350-13;O15350-11;O15350-8;O15350;O15350-12;O15350-4;O15350-10;O15350-9;O15350-3;O15350-2	O15350-6;O15350-5;O15350-13;O15350-11;O15350-8;O15350;O15350-12;O15350-4;O15350-10;O15350-9;O15350-3;O15350-2	3;3;3;3;3;3;2;2;2;2;2;2	3;3;3;3;3;3;2;2;2;2;2;2	3;3;3;3;3;3;2;2;2;2;2;2	Tumor protein p73	TP73	sp|O15350-6|P73_HUMAN Isoform Zeta of Tumor protein p73 OS=Homo sapiens GN=TP73;sp|O15350-5|P73_HUMAN Isoform Epsilon of Tumor protein p73 OS=Homo sapiens GN=TP73;sp|O15350-13|P73_HUMAN Isoform 12 of Tumor protein p73 OS=Homo sapiens GN=TP73;sp|O15350-11|P	12	3	3	3	8.7	8.7	59.887	540	540;555;555;565;587;636;350;403;427;450;476;499	0	5.0415	264750000
594 PPM1G	O15355	O15355	29	29	29	Protein phosphatase 1G	PPM1G	sp|O15355|PPM1G_HUMAN Protein phosphatase 1G OS=Homo sapiens GN=PPM1G PE=1 SV=1	1	29	29	29	59.7	59.7	59.271	546	546	0	323.31	274780000000
595 INPPL1	O15357;O15357-2;Q7Z7G1-3	O15357;O15357-2	48;39;1	45;37;0	45;37;0	Phosphatidylinositol 3,4,5-trisphosphate 5-phosphatase 2	INPPL1	sp|O15357|SHIP2_HUMAN Phosphatidylinositol 3,4,5-trisphosphate 5-phosphatase 2 OS=Homo sapiens GN=INPPL1 PE=1 SV=2;sp|O15357-2|SHIP2_HUMAN Isoform 2 of Phosphatidylinositol 3,4,5-trisphosphate 5-phosphatase 2 OS=Homo sapiens GN=INPPL1	3	48	45	45	46.6	46.6	138.6	1258	1258;1016;391	0	323.31	37884000000
596 FANCA	O15360;O15360-3;O15360-2	O15360;O15360-3	6;5;1	6;5;1	6;5;1	Fanconi anemia group A protein	FANCA	sp|O15360|FANCA_HUMAN Fanconi anemia group A protein OS=Homo sapiens GN=FANCA PE=1 SV=2;sp|O15360-3|FANCA_HUMAN Isoform 3 of Fanconi anemia group A protein OS=Homo sapiens GN=FANCA	3	6	6	6	6.6	6.6	162.77	1455	1455;1424;297	0	9.7676	153810000
597 EIF3D	O15371-3;O15371;O15371-2	O15371-3;O15371;O15371-2	28;28;27	28;28;27	28;28;27	Eukaryotic translation initiation factor 3 subunit D	EIF3D	sp|O15371-3|EIF3D_HUMAN Isoform 3 of Eukaryotic translation initiation factor 3 subunit D OS=Homo sapiens GN=EIF3D;sp|O15371|EIF3D_HUMAN Eukaryotic translation initiation factor 3 subunit D OS=Homo sapiens GN=EIF3D PE=1 SV=1;sp|O15371-2|EIF3D_HUMAN Isoform	3	28	28	28	58.9	58.9	62.039	533	533;548;499	0	323.31	200740000000
598 EIF3H	O15372	O15372	25	25	25	Eukaryotic translation initiation factor 3 subunit H	EIF3H	sp|O15372|EIF3H_HUMAN Eukaryotic translation initiation factor 3 subunit H OS=Homo sapiens GN=EIF3H PE=1 SV=1	1	25	25	25	80.4	80.4	39.93	352	352	0	323.31	284130000000
599 HDAC3	O15379;O15379-2	O15379;O15379-2	16;16	15;15	15;15	Histone deacetylase 3	HDAC3	sp|O15379|HDAC3_HUMAN Histone deacetylase 3 OS=Homo sapiens GN=HDAC3 PE=1 SV=2;sp|O15379-2|HDAC3_HUMAN Isoform 2 of Histone deacetylase 3 OS=Homo sapiens GN=HDAC3	2	16	15	15	40.7	40.7	48.847	428	428;429	0	75.039	7907200000
600 NVL	O15381;O15381-2;O15381-5;O15381-3;O15381-4	O15381;O15381-2;O15381-5;O15381-3;O15381-4	43;38;37;32;30	43;38;37;32;30	43;38;37;32;30	Nuclear valosin-containing protein-like	NVL	sp|O15381|NVL_HUMAN Nuclear valosin-containing protein-like OS=Homo sapiens GN=NVL PE=1 SV=1;sp|O15381-2|NVL_HUMAN Isoform 2 of Nuclear valosin-containing protein-like OS=Homo sapiens GN=NVL;sp|O15381-5|NVL_HUMAN Isoform 5 of Nuclear valosin-containing pro	5	43	43	43	59.3	59.3	95.05	856	856;750;765;659;667	0	199.89	26615000000
601 BCAT2	O15382;O15382-2	O15382;O15382-2	18;15	18;15	18;15	Branched-chain-amino-acid aminotransferase, mitochondrial	BCAT2	sp|O15382|BCAT2_HUMAN Branched-chain-amino-acid aminotransferase, mitochondrial OS=Homo sapiens GN=BCAT2 PE=1 SV=2;sp|O15382-2|BCAT2_HUMAN Isoform B of Branched-chain-amino-acid aminotransferase, mitochondrial OS=Homo sapiens GN=BCAT2	2	18	18	18	49	49	44.287	392	392;300	0	205	28104000000
602 BIRC5	O15392-5;O15392-4;O15392;O15392-2;O15392-7;O15392-6;O15392-3	O15392-5;O15392-4;O15392;O15392-2	6;6;6;5;2;2;2	6;6;6;5;2;2;2	6;6;6;5;2;2;2	Baculoviral IAP repeat-containing protein 5	BIRC5	sp|O15392-5|BIRC5_HUMAN Isoform 5 of Baculoviral IAP repeat-containing protein 5 OS=Homo sapiens GN=BIRC5;sp|O15392-4|BIRC5_HUMAN Isoform 4 of Baculoviral IAP repeat-containing protein 5 OS=Homo sapiens GN=BIRC5;sp|O15392|BIRC5_HUMAN Baculoviral IAP repeat	7	6	6	6	68.4	68.4	13.467	117	117;120;142;165;74;78;137	0	30.569	5211500000
603 TMPRSS2	O15393;O15393-2	O15393;O15393-2	2;2	2;2	2;2	Transmembrane protease serine 2;Transmembrane protease serine 2 non-catalytic chain;Transmembrane protease serine 2 catalytic chain	TMPRSS2	sp|O15393|TMPS2_HUMAN Transmembrane protease serine 2 OS=Homo sapiens GN=TMPRSS2 PE=1 SV=3;sp|O15393-2|TMPS2_HUMAN Isoform 2 of Transmembrane protease serine 2 OS=Homo sapiens GN=TMPRSS2	2	2	2	2	4.7	4.7	53.859	492	492;529	0.0028742	1.9964	37415000
604 NCAM2	O15394;O15394-2	O15394;O15394-2	5;3	5;3	5;3	Neural cell adhesion molecule 2	NCAM2	sp|O15394|NCAM2_HUMAN Neural cell adhesion molecule 2 OS=Homo sapiens GN=NCAM2 PE=1 SV=2;sp|O15394-2|NCAM2_HUMAN Isoform 2 of Neural cell adhesion molecule 2 OS=Homo sapiens GN=NCAM2	2	5	5	5	8	8	93.045	837	837;424	0	7.0546	281250000
605 IPO8	O15397;O15397-2	O15397;O15397-2	27;19	26;18	26;18	Importin-8	IPO8	sp|O15397|IPO8_HUMAN Importin-8 OS=Homo sapiens GN=IPO8 PE=1 SV=2;sp|O15397-2|IPO8_HUMAN Isoform 2 of Importin-8 OS=Homo sapiens GN=IPO8	2	27	26	26	32	32	119.94	1037	1037;832	0	159.61	25273000000
606 STX7	O15400-2;O15400	O15400-2;O15400	9;9	9;9	9;9	Syntaxin-7	STX7	sp|O15400-2|STX7_HUMAN Isoform 2 of Syntaxin-7 OS=Homo sapiens GN=STX7;sp|O15400|STX7_HUMAN Syntaxin-7 OS=Homo sapiens GN=STX7 PE=1 SV=4	2	9	9	9	57.7	57.7	27.4	239	239;261	0	180.36	9874200000
607 SLC16A6	O15403	O15403	7	7	7	Monocarboxylate transporter 7	SLC16A6	sp|O15403|MOT7_HUMAN Monocarboxylate transporter 7 OS=Homo sapiens GN=SLC16A6 PE=1 SV=2	1	7	7	7	14.5	14.5	57.393	523	523	0	4.466	1815500000
608 TOX3	O15405-2;O15405	O15405-2;O15405	8;8	4;4	4;4	TOX high mobility group box family member 3	TOX3	sp|O15405-2|TOX3_HUMAN Isoform 2 of TOX high mobility group box family member 3 OS=Homo sapiens GN=TOX3;sp|O15405|TOX3_HUMAN TOX high mobility group box family member 3 OS=Homo sapiens GN=TOX3 PE=1 SV=2	2	8	4	4	12.1	12.1	63.099	571	571;576	0	11.089	191500000
609 FOXP2	O15409;O15409-9;O15409-4;O15409-7;O15409-6;O15409-2;O15409-8;O15409-5	O15409;O15409-9;O15409-4;O15409-7;O15409-6;O15409-2	4;4;4;3;3;3;1;1	4;4;4;3;3;3;1;1	4;4;4;3;3;3;1;1	Forkhead box protein P2	FOXP2	sp|O15409|FOXP2_HUMAN Forkhead box protein P2 OS=Homo sapiens GN=FOXP2 PE=1 SV=2;sp|O15409-9|FOXP2_HUMAN Isoform 9 of Forkhead box protein P2 OS=Homo sapiens GN=FOXP2;sp|O15409-4|FOXP2_HUMAN Isoform 4 of Forkhead box protein P2 OS=Homo sapiens GN=FOXP2;sp|	8	4	4	4	11.7	11.7	79.918	715	715;732;740;365;432;623;87;168	0	15.611	168030000
610 TNRC18	O15417;O15417-2;O15417-3	O15417;O15417-2	10;6;1	10;6;1	10;6;1	Trinucleotide repeat-containing gene 18 protein	TNRC18	sp|O15417|TNC18_HUMAN Trinucleotide repeat-containing gene 18 protein OS=Homo sapiens GN=TNRC18 PE=1 SV=3;sp|O15417-2|TNC18_HUMAN Isoform 2 of Trinucleotide repeat-containing gene 18 protein OS=Homo sapiens GN=TNRC18	3	10	10	10	4.3	4.3	314.52	2968	2968;2256;414	0	4.3431	1447900000
611 SLC16A3	O15427	O15427	8	8	8	Monocarboxylate transporter 4	SLC16A3	sp|O15427|MOT4_HUMAN Monocarboxylate transporter 4 OS=Homo sapiens GN=SLC16A3 PE=1 SV=1	1	8	8	8	17.2	17.2	49.469	465	465	0	17.18	7086800000
612 SLC31A1	O15431	O15431	1	1	1	High affinity copper uptake protein 1	SLC31A1	sp|O15431|COPT1_HUMAN High affinity copper uptake protein 1 OS=Homo sapiens GN=SLC31A1 PE=1 SV=1	1	1	1	1	10	10	21.09	190	190	0.0017803	2.4078	115660000
613 ABCC3	O15438;O15438-4;O15438-2	O15438;O15438-4	11;11;5	10;10;5	10;10;5	Canalicular multispecific organic anion transporter 2	ABCC3	sp|O15438|MRP3_HUMAN Canalicular multispecific organic anion transporter 2 OS=Homo sapiens GN=ABCC3 PE=1 SV=3;sp|O15438-4|MRP3_HUMAN Isoform 4 of Canalicular multispecific organic anion transporter 2 OS=Homo sapiens GN=ABCC3	3	11	10	10	10.7	10.7	169.34	1527	1527;1578;1238	0	18.64	3666400000
614 ABCC4	O15439-2;O15439;O15439-4;O15439-3	O15439-2;O15439	8;8;3;3	7;7;3;3	7;7;3;3	Multidrug resistance-associated protein 4	ABCC4	sp|O15439-2|MRP4_HUMAN Isoform 2 of Multidrug resistance-associated protein 4 OS=Homo sapiens GN=ABCC4;sp|O15439|MRP4_HUMAN Multidrug resistance-associated protein 4 OS=Homo sapiens GN=ABCC4 PE=1 SV=3	4	8	7	7	6.9	6.9	144.2	1278	1278;1325;784;859	0	8.0748	443060000
615 CD3EAP	O15446;O15446-2	O15446;O15446-2	14;14	14;14	14;14	DNA-directed RNA polymerase I subunit RPA34	CD3EAP	sp|O15446|RPA34_HUMAN DNA-directed RNA polymerase I subunit RPA34 OS=Homo sapiens GN=CD3EAP PE=1 SV=1;sp|O15446-2|RPA34_HUMAN Isoform 2 of DNA-directed RNA polymerase I subunit RPA34 OS=Homo sapiens GN=CD3EAP	2	14	14	14	48	48	54.985	510	510;512	0	217.58	23047000000
616 P4HA2	O15460-2;O15460	O15460-2;O15460	25;24	25;24	25;24	Prolyl 4-hydroxylase subunit alpha-2	P4HA2	sp|O15460-2|P4HA2_HUMAN Isoform IIa of Prolyl 4-hydroxylase subunit alpha-2 OS=Homo sapiens GN=P4HA2;sp|O15460|P4HA2_HUMAN Prolyl 4-hydroxylase subunit alpha-2 OS=Homo sapiens GN=P4HA2 PE=1 SV=1	2	25	25	25	50.5	50.5	60.632	533	533;535	0	323.31	64840000000
617 MAGEB2	O15479	O15479	14	14	13	Melanoma-associated antigen B2	MAGEB2	sp|O15479|MAGB2_HUMAN Melanoma-associated antigen B2 OS=Homo sapiens GN=MAGEB2 PE=1 SV=3	1	14	14	13	43.3	41.1	35.277	319	319	0	201.61	13220000000
618 MAGEB3	O15480	O15480	3	2	2	Melanoma-associated antigen B3	MAGEB3	sp|O15480|MAGB3_HUMAN Melanoma-associated antigen B3 OS=Homo sapiens GN=MAGEB3 PE=2 SV=2	1	3	2	2	8.4	8.4	39.21	346	346	1	-2	632690000	+
619 CAPN5	O15484	O15484	9	9	9	Calpain-5	CAPN5	sp|O15484|CAN5_HUMAN Calpain-5 OS=Homo sapiens GN=CAPN5 PE=1 SV=2	1	9	9	9	17.2	17.2	73.168	640	640	0	5.0785	436940000
620 GYG2	O15488;O15488-4;O15488-3;O15488-6;O15488-2;O15488-5	O15488;O15488-4;O15488-3;O15488-6;O15488-2;O15488-5	12;11;11;11;11;7	12;11;11;11;11;7	12;11;11;11;11;7	Glycogenin-2	GYG2	sp|O15488|GLYG2_HUMAN Glycogenin-2 OS=Homo sapiens GN=GYG2 PE=1 SV=2;sp|O15488-4|GLYG2_HUMAN Isoform Delta of Glycogenin-2 OS=Homo sapiens GN=GYG2;sp|O15488-3|GLYG2_HUMAN Isoform Gamma of Glycogenin-2 OS=Homo sapiens GN=GYG2;sp|O15488-6|GLYG2_HUMAN Isoform	6	12	12	12	26.5	26.5	55.183	501	501;430;461;465;470;406	0	67.396	2972400000
621 YKT6	O15498	O15498	12	12	3	Synaptobrevin homolog YKT6	YKT6	sp|O15498|YKT6_HUMAN Synaptobrevin homolog YKT6 OS=Homo sapiens GN=YKT6 PE=1 SV=1	1	12	12	3	68.7	11.6	22.417	198	198	0	92.387	26341000000
622 NUPL2	O15504;O15504-2;O15504-3	O15504;O15504-2	16;11;4	16;11;4	16;11;4	Nucleoporin-like protein 2	NUPL2	sp|O15504|NUPL2_HUMAN Nucleoporin-like protein 2 OS=Homo sapiens GN=NUPL2 PE=1 SV=1;sp|O15504-2|NUPL2_HUMAN Isoform 2 of Nucleoporin-like protein 2 OS=Homo sapiens GN=NUPL2	3	16	16	16	40	40	44.871	423	423;224;195	0	80.255	10538000000
623 ARPC5	O15511;O15511-2	O15511;O15511-2	10;9	10;9	9;8	Actin-related protein 2/3 complex subunit 5	ARPC5	sp|O15511|ARPC5_HUMAN Actin-related protein 2/3 complex subunit 5 OS=Homo sapiens GN=ARPC5 PE=1 SV=3;sp|O15511-2|ARPC5_HUMAN Isoform 2 of Actin-related protein 2/3 complex subunit 5 OS=Homo sapiens GN=ARPC5	2	10	10	9	62.3	62.3	16.32	151	151;154	0	323.31	132710000000
624 POLR2D	O15514	O15514	9	9	9	DNA-directed RNA polymerase II subunit RPB4	POLR2D	sp|O15514|RPB4_HUMAN DNA-directed RNA polymerase II subunit RPB4 OS=Homo sapiens GN=POLR2D PE=1 SV=1	1	9	9	9	73.9	73.9	16.311	142	142	0	323.31	25892000000
625 CLOCK	O15516	O15516	5	5	4	Circadian locomoter output cycles protein kaput	CLOCK	sp|O15516|CLOCK_HUMAN Circadian locomoter output cycles protein kaput OS=Homo sapiens GN=CLOCK PE=1 SV=1	1	5	5	4	7.9	6.9	95.303	846	846	0	7.794	388870000
626 CFLAR	O15519-13;O15519-2;O15519-9;O15519-12;O15519-10;O15519-14;O15519-8;O15519-5;O15519-11;O15519;O15519-6;O15519-7;O15519-3;O15519-15	O15519-13;O15519-2;O15519-9;O15519-12;O15519-10;O15519-14;O15519-8;O15519-5;O15519-11;O15519;O15519-6;O15519-7;O15519-3;O15519-15	4;4;4;4;4;4;4;4;4;4;3;2;2;2	4;4;4;4;4;4;4;4;4;4;3;2;2;2	4;4;4;4;4;4;4;4;4;4;3;2;2;2	CASP8 and FADD-like apoptosis regulator;CASP8 and FADD-like apoptosis regulator subunit p43;CASP8 and FADD-like apoptosis regulator subunit p12	CFLAR	sp|O15519-13|CFLAR_HUMAN Isoform 13 of CASP8 and FADD-like apoptosis regulator OS=Homo sapiens GN=CFLAR;sp|O15519-2|CFLAR_HUMAN Isoform 2 of CASP8 and FADD-like apoptosis regulator OS=Homo sapiens GN=CFLAR;sp|O15519-9|CFLAR_HUMAN Isoform 9 of CASP8 and FAD	14	4	4	4	26.2	26.2	23.289	202	202;221;270;292;300;435;445;449;462;480;442;348;366;384	0	6.274	362620000
627 DDX3Y	O15523;O15523-2;O15523-3	O15523;O15523-2	38;37;14	5;4;2	5;4;2	ATP-dependent RNA helicase DDX3Y	DDX3Y	sp|O15523|DDX3Y_HUMAN ATP-dependent RNA helicase DDX3Y OS=Homo sapiens GN=DDX3Y PE=1 SV=2;sp|O15523-2|DDX3Y_HUMAN Isoform 2 of ATP-dependent RNA helicase DDX3Y OS=Homo sapiens GN=DDX3Y	3	38	5	5	8.9	8.9	73.153	660	660;657;291	0	155.63	2462200000
628 MAFG	O15525	O15525	5	4	3	Transcription factor MafG	MAFG	sp|O15525|MAFG_HUMAN Transcription factor MafG OS=Homo sapiens GN=MAFG PE=1 SV=1	1	5	4	3	23.5	16.7	17.849	162	162	0	5.8629	1394200000
629 PDPK1;PDPK2P	O15530;O15530-3;O15530-2;O15530-4;O15530-5;Q6A1A2	O15530;O15530-3;O15530-2;O15530-4;O15530-5;Q6A1A2	23;22;20;18;18;16	23;22;20;18;18;16	23;22;20;18;18;16	3-phosphoinositide-dependent protein kinase 1;Putative 3-phosphoinositide-dependent protein kinase 2	PDPK1;PDPK2P	sp|O15530|PDPK1_HUMAN 3-phosphoinositide-dependent protein kinase 1 OS=Homo sapiens GN=PDPK1 PE=1 SV=1;sp|O15530-3|PDPK1_HUMAN Isoform 3 of 3-phosphoinositide-dependent protein kinase 1 OS=Homo sapiens GN=PDPK1;sp|O15530-2|PDPK1_HUMAN Isoform 2 of 3-phosph	6	23	23	23	54.1	54.1	63.151	556	556;530;506;429;454;396	0	81.387	10981000000
630 TAPBP	O15533-2;O15533;O15533-3;O15533-4	O15533-2;O15533;O15533-3	7;7;7;3	7;7;7;3	7;7;7;3	Tapasin	TAPBP	sp|O15533-2|TPSN_HUMAN Isoform 2 of Tapasin OS=Homo sapiens GN=TAPBP;sp|O15533|TPSN_HUMAN Tapasin OS=Homo sapiens GN=TAPBP PE=1 SV=1;sp|O15533-3|TPSN_HUMAN Isoform 3 of Tapasin OS=Homo sapiens GN=TAPBP	4	7	7	7	27.2	27.2	43.885	412	412;448;504;361	0	19.294	3780900000
631 PER1	O15534;O15534-4	O15534	3;1	3;1	3;1	Period circadian protein homolog 1	PER1	sp|O15534|PER1_HUMAN Period circadian protein homolog 1 OS=Homo sapiens GN=PER1 PE=1 SV=2	2	3	3	3	3.7	3.7	136.21	1290	1290;859	1	-2	605020000	+
632 FABP7	O15540;O15540-2	O15540;O15540-2	12;11	12;11	12;11	Fatty acid-binding protein, brain	FABP7	sp|O15540|FABP7_HUMAN Fatty acid-binding protein, brain OS=Homo sapiens GN=FABP7 PE=1 SV=3;sp|O15540-2|FABP7_HUMAN Isoform 2 of Fatty acid-binding protein, brain OS=Homo sapiens GN=FABP7	2	12	12	12	77.3	77.3	14.889	132	132;166	0	323.31	45054000000
633 RNF113A	O15541;Q8IZP6	O15541	12;1	12;1	12;1	RING finger protein 113A	RNF113A	sp|O15541|R113A_HUMAN RING finger protein 113A OS=Homo sapiens GN=RNF113A PE=1 SV=1	2	12	12	12	35	35	38.787	343	343;322	0	90.217	11377000000
634 KDM6A	O15550;O14607-2;O14607-5;O14607-3;O14607;O14607-4	O15550	11;2;2;2;2;2	11;2;2;2;2;2	11;2;2;2;2;2	Lysine-specific demethylase 6A	KDM6A	sp|O15550|KDM6A_HUMAN Lysine-specific demethylase 6A OS=Homo sapiens GN=KDM6A PE=1 SV=2	6	11	11	11	9.5	9.5	154.17	1401	1401;1079;1211;1240;1347;1392	0	87.062	1763200000
635 CLDN3	O15551	O15551	2	2	2	Claudin-3	CLDN3	sp|O15551|CLD3_HUMAN Claudin-3 OS=Homo sapiens GN=CLDN3 PE=1 SV=1	1	2	2	2	9.5	9.5	23.318	220	220	0.001586	2.6211	320290000
636 DHX15	O43143	O43143	47	47	46	Pre-mRNA-splicing factor ATP-dependent RNA helicase DHX15	DHX15	sp|O43143|DHX15_HUMAN Pre-mRNA-splicing factor ATP-dependent RNA helicase DHX15 OS=Homo sapiens GN=DHX15 PE=1 SV=2	1	47	47	46	60.6	59.5	90.932	795	795	0	323.31	429550000000
637 RNMT	O43148;O43148-2	O43148;O43148-2	24;24	24;24	24;24	mRNA cap guanine-N7 methyltransferase	RNMT	sp|O43148|MCES_HUMAN mRNA cap guanine-N7 methyltransferase OS=Homo sapiens GN=RNMT PE=1 SV=1;sp|O43148-2|MCES_HUMAN Isoform 2 of mRNA cap guanine-N7 methyltransferase OS=Homo sapiens GN=RNMT	2	24	24	24	45	45	54.843	476	476;504	0	243.41	52275000000
638 ZZEF1	O43149;O43149-3;O43149-2	O43149	58;21;13	58;21;13	58;21;13	Zinc finger ZZ-type and EF-hand domain-containing protein 1	ZZEF1	sp|O43149|ZZEF1_HUMAN Zinc finger ZZ-type and EF-hand domain-containing protein 1 OS=Homo sapiens GN=ZZEF1 PE=1 SV=6	3	58	58	58	25.7	25.7	331.07	2961	2961;1085;811	0	149.49	10814000000
639 ASAP2	O43150	O43150	32	29	2	Arf-GAP with SH3 domain, ANK repeat and PH domain-containing protein 2	ASAP2	sp|O43150|ASAP2_HUMAN Arf-GAP with SH3 domain, ANK repeat and PH domain-containing protein 2 OS=Homo sapiens GN=ASAP2 PE=1 SV=3	1	32	29	2	41.1	2.9	111.65	1006	1006	0	289.7	11640000000
640 TTI1	O43156	O43156	30	30	30	TELO2-interacting protein 1 homolog	TTI1	sp|O43156|TTI1_HUMAN TELO2-interacting protein 1 homolog OS=Homo sapiens GN=TTI1 PE=1 SV=3	1	30	30	30	38.7	38.7	122.07	1089	1089	0	196.13	15605000000
641 PLXNB1	O43157-2;O43157;O43157-3	O43157-2;O43157;O43157-3	4;4;2	4;4;2	4;4;2	Plexin-B1	PLXNB1	sp|O43157-2|PLXB1_HUMAN Isoform 2 of Plexin-B1 OS=Homo sapiens GN=PLXNB1;sp|O43157|PLXB1_HUMAN Plexin-B1 OS=Homo sapiens GN=PLXNB1 PE=1 SV=3;sp|O43157-3|PLXB1_HUMAN Isoform 3 of Plexin-B1 OS=Homo sapiens GN=PLXNB1	3	4	4	4	4.6	4.6	214.41	1952	1952;2135;729	0	7.846	28961000
642 RRP8	O43159	O43159	25	25	25	Ribosomal RNA-processing protein 8	RRP8	sp|O43159|RRP8_HUMAN Ribosomal RNA-processing protein 8 OS=Homo sapiens GN=RRP8 PE=1 SV=2	1	25	25	25	57.7	57.7	50.714	456	456	0	193.44	24081000000
643 PJA2	O43164-2;O43164	O43164-2;O43164	15;15	15;15	15;15	E3 ubiquitin-protein ligase Praja-2	PJA2	sp|O43164-2|PJA2_HUMAN Isoform 2 of E3 ubiquitin-protein ligase Praja-2 OS=Homo sapiens GN=PJA2;sp|O43164|PJA2_HUMAN E3 ubiquitin-protein ligase Praja-2 OS=Homo sapiens GN=PJA2 PE=1 SV=4	2	15	15	15	36.5	36.5	76.09	688	688;708	0	106.55	6235800000
644 SIPA1L1	O43166-3;O43166-2;O43166	O43166-3;O43166-2;O43166	55;55;54	55;55;54	54;54;53	Signal-induced proliferation-associated 1-like protein 1	SIPA1L1	sp|O43166-3|SI1L1_HUMAN Isoform 3 of Signal-induced proliferation-associated 1-like protein 1 OS=Homo sapiens GN=SIPA1L1;sp|O43166-2|SI1L1_HUMAN Isoform 2 of Signal-induced proliferation-associated 1-like protein 1 OS=Homo sapiens GN=SIPA1L1;sp|O43166|SI1L	3	55	55	54	45.3	44.5	197.41	1782	1782;1783;1804	0	188.99	12610000000
645 ZBTB24	O43167;O43167-2	O43167;O43167-2	2;1	2;1	2;1	Zinc finger and BTB domain-containing protein 24	ZBTB24	sp|O43167|ZBT24_HUMAN Zinc finger and BTB domain-containing protein 24 OS=Homo sapiens GN=ZBTB24 PE=1 SV=2;sp|O43167-2|ZBT24_HUMAN Isoform 2 of Zinc finger and BTB domain-containing protein 24 OS=Homo sapiens GN=ZBTB24	2	2	2	2	4.4	4.4	78.281	697	697;333	0.00032945	3.5127	84952000
646 CYB5B	O43169	O43169	5	5	5	Cytochrome b5 type B	CYB5B	sp|O43169|CYB5B_HUMAN Cytochrome b5 type B OS=Homo sapiens GN=CYB5B PE=1 SV=2	1	5	5	5	50.7	50.7	16.332	146	146	0	68.136	6375400000
647 PRPF4	O43172-2;O43172	O43172-2;O43172	29;29	29;29	29;29	U4/U6 small nuclear ribonucleoprotein Prp4	PRPF4	sp|O43172-2|PRP4_HUMAN Isoform 2 of U4/U6 small nuclear ribonucleoprotein Prp4 OS=Homo sapiens GN=PRPF4;sp|O43172|PRP4_HUMAN U4/U6 small nuclear ribonucleoprotein Prp4 OS=Homo sapiens GN=PRPF4 PE=1 SV=2	2	29	29	29	69.1	69.1	58.32	521	521;522	0	308.48	99906000000
648 PHGDH	O43175	O43175	30	30	30	D-3-phosphoglycerate dehydrogenase	PHGDH	sp|O43175|SERA_HUMAN D-3-phosphoglycerate dehydrogenase OS=Homo sapiens GN=PHGDH PE=1 SV=4	1	30	30	30	52.3	52.3	56.65	533	533	0	323.31	622780000000
649 NDUFS4	O43181	O43181	6	6	6	NADH dehydrogenase [ubiquinone] iron-sulfur protein 4, mitochondrial	NDUFS4	sp|O43181|NDUS4_HUMAN NADH dehydrogenase [ubiquinone] iron-sulfur protein 4, mitochondrial OS=Homo sapiens GN=NDUFS4 PE=1 SV=1	1	6	6	6	40	40	20.108	175	175	0	45.958	16402000000
650 ARHGAP6	O43182;O43182-4;O43182-3;O43182-2;O43182-5	O43182;O43182-4;O43182-3;O43182-2;O43182-5	15;14;11;11;10	15;14;11;11;10	15;14;11;11;10	Rho GTPase-activating protein 6	ARHGAP6	sp|O43182|RHG06_HUMAN Rho GTPase-activating protein 6 OS=Homo sapiens GN=ARHGAP6 PE=1 SV=3;sp|O43182-4|RHG06_HUMAN Isoform 4 of Rho GTPase-activating protein 6 OS=Homo sapiens GN=ARHGAP6;sp|O43182-3|RHG06_HUMAN Isoform 2 of Rho GTPase-activating protein 6	5	15	15	15	21	21	105.95	974	974;771;690;765;562	0	62.754	758540000
651 IRAK2	O43187	O43187	6	6	6	Interleukin-1 receptor-associated kinase-like 2	IRAK2	sp|O43187|IRAK2_HUMAN Interleukin-1 receptor-associated kinase-like 2 OS=Homo sapiens GN=IRAK2 PE=1 SV=2	1	6	6	6	14.1	14.1	69.432	625	625	0	6.8856	8053200000
652 PHF1	O43189;O43189-2	O43189;O43189-2	7;4	7;4	7;4	PHD finger protein 1	PHF1	sp|O43189|PHF1_HUMAN PHD finger protein 1 OS=Homo sapiens GN=PHF1 PE=1 SV=3;sp|O43189-2|PHF1_HUMAN Isoform 1 of PHD finger protein 1 OS=Homo sapiens GN=PHF1	2	7	7	7	15.3	15.3	62.105	567	567;457	0	11.78	957810000
653 SEPT4	O43236-2;O43236-3;O43236;O43236-4;O43236-5;O43236-6	O43236-2;O43236-3;O43236;O43236-4;O43236-5	9;9;9;9;8;3	9;9;9;9;8;3	9;9;9;9;8;3	Septin-4	38231	sp|O43236-2|SEPT4_HUMAN Isoform 2 of Septin-4 OS=Homo sapiens GN=SEPT4;sp|O43236-3|SEPT4_HUMAN Isoform 3 of Septin-4 OS=Homo sapiens GN=SEPT4;sp|O43236|SEPT4_HUMAN Septin-4 OS=Homo sapiens GN=SEPT4 PE=1 SV=1;sp|O43236-4|SEPT4_HUMAN Isoform 4 of Septin-4 OS	6	9	9	9	22.9	22.9	53.041	459	459;470;478;493;331;274	0	9.6813	401400000
654 DYNC1LI2	O43237;O43237-2	O43237;O43237-2	26;23	24;22	24;22	Cytoplasmic dynein 1 light intermediate chain 2	DYNC1LI2	sp|O43237|DC1L2_HUMAN Cytoplasmic dynein 1 light intermediate chain 2 OS=Homo sapiens GN=DYNC1LI2 PE=1 SV=1;sp|O43237-2|DC1L2_HUMAN Isoform 2 of Cytoplasmic dynein 1 light intermediate chain 2 OS=Homo sapiens GN=DYNC1LI2	2	26	24	24	55.3	55.3	54.099	492	492;415	0	323.31	106890000000
655 KLK10	O43240	O43240	6	6	6	Kallikrein-10	KLK10	sp|O43240|KLK10_HUMAN Kallikrein-10 OS=Homo sapiens GN=KLK10 PE=1 SV=3	1	6	6	6	27.9	27.9	30.17	276	276	0	6.3699	906700000
656 PSMD3	O43242;O43242-2	O43242;O43242-2	42;27	42;27	42;27	26S proteasome non-ATPase regulatory subunit 3	PSMD3	sp|O43242|PSMD3_HUMAN 26S proteasome non-ATPase regulatory subunit 3 OS=Homo sapiens GN=PSMD3 PE=1 SV=2;sp|O43242-2|PSMD3_HUMAN Isoform 2 of 26S proteasome non-ATPase regulatory subunit 3 OS=Homo sapiens GN=PSMD3	2	42	42	42	68.2	68.2	60.977	534	534;356	0	323.31	379700000000
657 SLC7A4	O43246	O43246	2	2	2	Cationic amino acid transporter 4	SLC7A4	sp|O43246|CTR4_HUMAN Cationic amino acid transporter 4 OS=Homo sapiens GN=SLC7A4 PE=2 SV=3	1	2	2	2	3.9	3.9	68.267	635	635	0.00033352	3.8303	95858000
658 RBFOX2;RBFOX1	O43251-6;O43251-8;O43251-5;O43251-10;O43251-2;O43251;O43251-9;O43251-4;O43251-7;O43251-3;Q9NWB1-3;Q9NWB1-4;Q9NWB1-5;Q9NWB1;Q9NWB1-2;A6NFN3;A6NFN3-2	O43251-6;O43251-8;O43251-5;O43251-10;O43251-2;O43251;O43251-9;O43251-4;O43251-7;O43251-3;Q9NWB1-3;Q9NWB1-4;Q9NWB1-5;Q9NWB1;Q9NWB1-2	12;12;10;10;10;10;8;8;8;7;7;7;7;7;7;5;5	12;12;10;10;10;10;8;8;8;7;7;7;7;7;7;5;5	12;12;10;10;10;10;8;8;8;7;7;7;7;7;7;5;5	RNA binding protein fox-1 homolog 2;RNA binding protein fox-1 homolog 1	RBFOX2;RBFOX1	sp|O43251-6|RFOX2_HUMAN Isoform 6 of RNA binding protein fox-1 homolog 2 OS=Homo sapiens GN=RBFOX2;sp|O43251-8|RFOX2_HUMAN Isoform 8 of RNA binding protein fox-1 homolog 2 OS=Homo sapiens GN=RBFOX2;sp|O43251-5|RFOX2_HUMAN Isoform 5 of RNA binding protein f	17	12	12	12	38.9	38.9	47.215	450	450;451;376;380;381;390;367;370;400;358;370;392;395;397;418;312;325	0	133.12	18291000000
659 PAPSS1	O43252	O43252	33	32	32	Bifunctional 3-phosphoadenosine 5-phosphosulfate synthase 1;Sulfate adenylyltransferase;Adenylyl-sulfate kinase	PAPSS1	sp|O43252|PAPS1_HUMAN Bifunctional 3-phosphoadenosine 5-phosphosulfate synthase 1 OS=Homo sapiens GN=PAPSS1 PE=1 SV=2	1	33	32	32	68.9	68.9	70.832	624	624	0	323.31	111290000000
660 SIAH2	O43255	O43255	5	5	4	E3 ubiquitin-protein ligase SIAH2	SIAH2	sp|O43255|SIAH2_HUMAN E3 ubiquitin-protein ligase SIAH2 OS=Homo sapiens GN=SIAH2 PE=1 SV=1	1	5	5	4	24.4	21.9	34.614	324	324	0	10.367	1055900000
661 ZNHIT1	O43257	O43257	2	2	2	Zinc finger HIT domain-containing protein 1	ZNHIT1	sp|O43257|ZNHI1_HUMAN Zinc finger HIT domain-containing protein 1 OS=Homo sapiens GN=ZNHIT1 PE=1 SV=1	1	2	2	2	23.4	23.4	17.536	154	154	0.00033348	3.83	223340000
662 ZW10	O43264;O43264-2	O43264;O43264-2	35;29	35;29	35;29	Centromere/kinetochore protein zw10 homolog	ZW10	sp|O43264|ZW10_HUMAN Centromere/kinetochore protein zw10 homolog OS=Homo sapiens GN=ZW10 PE=1 SV=3;sp|O43264-2|ZW10_HUMAN Isoform 2 of Centromere/kinetochore protein zw10 homolog OS=Homo sapiens GN=ZW10	2	35	35	35	59.6	59.6	88.828	779	779;672	0	323.31	53034000000
663 PRODH	O43272;O43272-2;O43272-1	O43272;O43272-2;O43272-1	22;19;19	22;19;19	22;19;19	Proline dehydrogenase 1, mitochondrial	PRODH	sp|O43272|PROD_HUMAN Proline dehydrogenase 1, mitochondrial OS=Homo sapiens GN=PRODH PE=1 SV=3;sp|O43272-2|PROD_HUMAN Isoform 2 of Proline dehydrogenase 1, mitochondrial OS=Homo sapiens GN=PRODH;sp|O43272-1|PROD_HUMAN Isoform 3 of Proline dehydrogenase 1,	3	22	22	22	52.2	52.2	68.001	600	600;492;516	0	275.22	2965400000
664 SPINT1	O43278-2;O43278	O43278-2;O43278	15;15	15;15	15;15	Kunitz-type protease inhibitor 1	SPINT1	sp|O43278-2|SPIT1_HUMAN Isoform 2 of Kunitz-type protease inhibitor 1 OS=Homo sapiens GN=SPINT1;sp|O43278|SPIT1_HUMAN Kunitz-type protease inhibitor 1 OS=Homo sapiens GN=SPINT1 PE=1 SV=2	2	15	15	15	29.6	29.6	56.885	513	513;529	0	79.001	2366800000
665 EFS	O43281;O43281-3;O43281-2	O43281;O43281-3;O43281-2	5;3;3	5;3;3	5;3;3	Embryonal Fyn-associated substrate	EFS	sp|O43281|EFS_HUMAN Embryonal Fyn-associated substrate OS=Homo sapiens GN=EFS PE=1 SV=1;sp|O43281-3|EFS_HUMAN Isoform 3 of Embryonal Fyn-associated substrate OS=Homo sapiens GN=EFS;sp|O43281-2|EFS_HUMAN Isoform Efs2 of Embryonal Fyn-associated substrate OS	3	5	5	5	14.4	14.4	58.815	561	561;392;468	0	34.393	215370000
666 B4GALT5	O43286	O43286	3	3	3	Beta-1,4-galactosyltransferase 5	B4GALT5	sp|O43286|B4GT5_HUMAN Beta-1,4-galactosyltransferase 5 OS=Homo sapiens GN=B4GALT5 PE=2 SV=1	1	3	3	3	9.5	9.5	45.118	388	388	0	7.1147	1625500000
667 SART1	O43290	O43290	48	48	48	U4/U6.U5 tri-snRNP-associated protein 1	SART1	sp|O43290|SNUT1_HUMAN U4/U6.U5 tri-snRNP-associated protein 1 OS=Homo sapiens GN=SART1 PE=1 SV=1	1	48	48	48	56.2	56.2	90.254	800	800	0	323.31	132600000000
668 SPINT2	O43291;O43291-2	O43291;O43291-2	8;6	8;6	8;6	Kunitz-type protease inhibitor 2	SPINT2	sp|O43291|SPIT2_HUMAN Kunitz-type protease inhibitor 2 OS=Homo sapiens GN=SPINT2 PE=1 SV=2;sp|O43291-2|SPIT2_HUMAN Isoform 2 of Kunitz-type protease inhibitor 2 OS=Homo sapiens GN=SPINT2	2	8	8	8	36.5	36.5	28.228	252	252;195	0	9.8587	3037300000
670 DAPK3	O43293;O43293-2	O43293;O43293-2	12;7	12;7	11;6	Death-associated protein kinase 3	DAPK3	sp|O43293|DAPK3_HUMAN Death-associated protein kinase 3 OS=Homo sapiens GN=DAPK3 PE=1 SV=1;sp|O43293-2|DAPK3_HUMAN Isoform 2 of Death-associated protein kinase 3 OS=Homo sapiens GN=DAPK3	2	12	12	11	31.3	27.8	52.535	454	454;322	0	35.778	5842400000
671 TGFB1I1	O43294;O43294-2	O43294;O43294-2	20;19	20;19	20;19	Transforming growth factor beta-1-induced transcript 1 protein	TGFB1I1	sp|O43294|TGFI1_HUMAN Transforming growth factor beta-1-induced transcript 1 protein OS=Homo sapiens GN=TGFB1I1 PE=1 SV=2;sp|O43294-2|TGFI1_HUMAN Isoform 2 of Transforming growth factor beta-1-induced transcript 1 protein OS=Homo sapiens GN=TGFB1I1	2	20	20	20	63.8	63.8	49.814	461	461;444	0	323.31	22622000000
672 SRGAP3	O43295-2;O43295;O43295-3	O43295-2;O43295	8;8;3	4;4;2	4;4;2	SLIT-ROBO Rho GTPase-activating protein 3	SRGAP3	sp|O43295-2|SRGP3_HUMAN Isoform 2 of SLIT-ROBO Rho GTPase-activating protein 3 OS=Homo sapiens GN=SRGAP3;sp|O43295|SRGP3_HUMAN SLIT-ROBO Rho GTPase-activating protein 3 OS=Homo sapiens GN=SRGAP3 PE=1 SV=3	3	8	4	4	4.7	4.7	121.78	1075	1075;1099;487	0	4.2797	629640000
673 AP5Z1	O43299;O43299-2;O43299-3	O43299;O43299-2	16;11;6	16;11;6	16;11;6	AP-5 complex subunit zeta-1	AP5Z1	sp|O43299|AP5Z1_HUMAN AP-5 complex subunit zeta-1 OS=Homo sapiens GN=AP5Z1 PE=1 SV=2;sp|O43299-2|AP5Z1_HUMAN Isoform 2 of AP-5 complex subunit zeta-1 OS=Homo sapiens GN=AP5Z1	3	16	16	16	25.4	25.4	88.604	807	807;613;446	0	41.693	3785100000
674 LRRTM2	O43300	O43300	2	2	2	Leucine-rich repeat transmembrane neuronal protein 2	LRRTM2	sp|O43300|LRRT2_HUMAN Leucine-rich repeat transmembrane neuronal protein 2 OS=Homo sapiens GN=LRRTM2 PE=2 SV=3	1	2	2	2	2.9	2.9	59.076	516	516	1	-2	3884500000	+
675 HSPA12A	O43301	O43301	28	28	26	Heat shock 70 kDa protein 12A	HSPA12A	sp|O43301|HS12A_HUMAN Heat shock 70 kDa protein 12A OS=Homo sapiens GN=HSPA12A PE=1 SV=2	1	28	28	26	47	44	74.977	675	675	0	169.23	13956000000
676 CCP110	O43303-2;O43303	O43303-2;O43303	11;11	11;11	10;10	Centriolar coiled-coil protein of 110 kDa	CCP110	sp|O43303-2|CP110_HUMAN Isoform 2 of Centriolar coiled-coil protein of 110 kDa OS=Homo sapiens GN=CCP110;sp|O43303|CP110_HUMAN Centriolar coiled-coil protein of 110 kDa OS=Homo sapiens GN=CCP110 PE=1 SV=3	2	11	11	10	17	16.2	111.22	991	991;1012	0	9.8713	6771100000
677 ZSCAN12	O43309	O43309	2	1	1	Zinc finger and SCAN domain-containing protein 12	ZSCAN12	sp|O43309|ZSC12_HUMAN Zinc finger and SCAN domain-containing protein 12 OS=Homo sapiens GN=ZSCAN12 PE=1 SV=1	1	2	1	1	2.5	2.5	70.222	604	604	0	4.2052	378840000
678 CTIF	O43310	O43310	20	1	1	CBP80/20-dependent translation initiation factor	CTIF	sp|O43310|CTIF_HUMAN CBP80/20-dependent translation initiation factor OS=Homo sapiens GN=CTIF PE=1 SV=1	1	20	1	1	2.7	2.7	67.586	598	598	0	6.2298	162540000
679 CTIF	O43310-2	O43310-2	21	21	2	CBP80/20-dependent translation initiation factor	CTIF	sp|O43310-2|CTIF_HUMAN Isoform 2 of CBP80/20-dependent translation initiation factor OS=Homo sapiens GN=CTIF	1	21	21	2	43	3	67.782	600	600	0	118.1	5191700000
680 MTSS1	O43312-4;O43312;O43312-5;O43312-2	O43312-4;O43312;O43312-5;O43312-2	15;15;15;10	15;15;15;10	15;15;15;10	Metastasis suppressor protein 1	MTSS1	sp|O43312-4|MTSS1_HUMAN Isoform 3 of Metastasis suppressor protein 1 OS=Homo sapiens GN=MTSS1;sp|O43312|MTSS1_HUMAN Metastasis suppressor protein 1 OS=Homo sapiens GN=MTSS1 PE=1 SV=2;sp|O43312-5|MTSS1_HUMAN Isoform 4 of Metastasis suppressor protein 1 OS=H	4	15	15	15	31.1	31.1	79.143	730	730;755;759;473	0	63.879	1190300000
681 PPIP5K2	O43314-2;O43314	O43314-2;O43314	41;41	41;41	33;33	Inositol hexakisphosphate and diphosphoinositol-pentakisphosphate kinase 2	PPIP5K2	sp|O43314-2|VIP2_HUMAN Isoform 2 of Inositol hexakisphosphate and diphosphoinositol-pentakisphosphate kinase 2 OS=Homo sapiens GN=PPIP5K2;sp|O43314|VIP2_HUMAN Inositol hexakisphosphate and diphosphoinositol-pentakisphosphate kinase 2 OS=Homo sapiens GN=PPI	2	41	41	33	39.2	31.9	138.1	1222	1222;1243	0	177.78	16734000000
682 MAP3K7	O43318;O43318-2;O43318-3;O43318-4	O43318;O43318-2;O43318-3;O43318-4	18;17;14;13	18;17;14;13	18;17;14;13	Mitogen-activated protein kinase kinase kinase 7	MAP3K7	sp|O43318|M3K7_HUMAN Mitogen-activated protein kinase kinase kinase 7 OS=Homo sapiens GN=MAP3K7 PE=1 SV=1;sp|O43318-2|M3K7_HUMAN Isoform 1A of Mitogen-activated protein kinase kinase kinase 7 OS=Homo sapiens GN=MAP3K7;sp|O43318-3|M3K7_HUMAN Isoform 1C of M	4	18	18	18	39.8	39.8	67.195	606	606;579;518;491	0	121.89	13848000000
683 EEF1E1	O43324;O43324-2	O43324;O43324-2	11;8	11;8	11;8	Eukaryotic translation elongation factor 1 epsilon-1	EEF1E1	sp|O43324|MCA3_HUMAN Eukaryotic translation elongation factor 1 epsilon-1 OS=Homo sapiens GN=EEF1E1 PE=1 SV=1;sp|O43324-2|MCA3_HUMAN Isoform 2 of Eukaryotic translation elongation factor 1 epsilon-1 OS=Homo sapiens GN=EEF1E1	2	11	11	11	73.6	73.6	19.81	174	174;139	0	126.09	64160000000
684 MSI1	O43347	O43347	10	8	8	RNA-binding protein Musashi homolog 1	MSI1	sp|O43347|MSI1H_HUMAN RNA-binding protein Musashi homolog 1 OS=Homo sapiens GN=MSI1 PE=1 SV=1	1	10	8	8	34	34	39.124	362	362	0	27.577	439740000
685 RIPK2	O43353;O43353-2	O43353;O43353-2	26;22	26;22	25;21	Receptor-interacting serine/threonine-protein kinase 2	RIPK2	sp|O43353|RIPK2_HUMAN Receptor-interacting serine/threonine-protein kinase 2 OS=Homo sapiens GN=RIPK2 PE=1 SV=2;sp|O43353-2|RIPK2_HUMAN Isoform 2 of Receptor-interacting serine/threonine-protein kinase 2 OS=Homo sapiens GN=RIPK2	2	26	26	25	60.2	58.7	61.194	540	540;403	0	235.7	16237000000
686 HOXD3;HOXA3;HOXB3	P31249;O43365;P14651-3;P14651-2;P14651	P31249;O43365;P14651-3;P14651-2;P14651	2;2;1;1;1	2;2;1;1;1	2;2;1;1;1	Homeobox protein Hox-D3;Homeobox protein Hox-A3;Homeobox protein Hox-B3	HOXD3;HOXA3;HOXB3	sp|P31249|HXD3_HUMAN Homeobox protein Hox-D3 OS=Homo sapiens GN=HOXD3 PE=1 SV=3;sp|O43365|HXA3_HUMAN Homeobox protein Hox-A3 OS=Homo sapiens GN=HOXA3 PE=1 SV=1;sp|P14651-3|HXB3_HUMAN Isoform 3 of Homeobox protein Hox-B3 OS=Homo sapiens GN=HOXB3;sp|P14651-2	5	2	2	2	5.8	5.8	45.73	432	432;443;299;358;431	0	4.1089	67108000
687 WDR62	O43379;O43379-2;O43379-3	O43379	40;14;12	1;0;0	1;0;0	WD repeat-containing protein 62	WDR62	sp|O43379|WDR62_HUMAN WD repeat-containing protein 62 OS=Homo sapiens GN=WDR62 PE=1 SV=4	3	40	1	1	1.2	1.2	165.95	1518	1518;483;414	0.0014886	2.7483	234070000
688 WDR62	O43379-4	O43379-4	40	40	1	WD repeat-containing protein 62	WDR62	sp|O43379-4|WDR62_HUMAN Isoform 4 of WD repeat-containing protein 62 OS=Homo sapiens GN=WDR62	1	40	40	1	38	1.5	166.51	1523	1523	0	208.58	14053000000
689 HNRNPR	O43390;O43390-3	O43390;O43390-3	30;27	25;23	2;2	Heterogeneous nuclear ribonucleoprotein R	HNRNPR	sp|O43390|HNRPR_HUMAN Heterogeneous nuclear ribonucleoprotein R OS=Homo sapiens GN=HNRNPR PE=1 SV=1;sp|O43390-3|HNRPR_HUMAN Isoform 3 of Heterogeneous nuclear ribonucleoprotein R OS=Homo sapiens GN=HNRNPR	2	30	25	2	41.2	2.8	70.942	633	633;595	0	323.31	418210000000
690 HNRNPR	O43390-2;O43390-4	O43390-2;O43390-4	29;23	1;1	1;1	Heterogeneous nuclear ribonucleoprotein R	HNRNPR	sp|O43390-2|HNRPR_HUMAN Isoform 2 of Heterogeneous nuclear ribonucleoprotein R OS=Homo sapiens GN=HNRNPR;sp|O43390-4|HNRPR_HUMAN Isoform 4 of Heterogeneous nuclear ribonucleoprotein R OS=Homo sapiens GN=HNRNPR	2	29	1	1	3.1	3.1	71.214	636	636;535	0	44.09	2289800000
691 PRPF3	O43395;O43395-3	O43395	28;8	28;8	28;8	U4/U6 small nuclear ribonucleoprotein Prp3	PRPF3	sp|O43395|PRPF3_HUMAN U4/U6 small nuclear ribonucleoprotein Prp3 OS=Homo sapiens GN=PRPF3 PE=1 SV=2	2	28	28	28	45.5	45.5	77.528	683	683;281	0	323.31	37169000000
692 TXNL1	O43396	O43396	22	22	22	Thioredoxin-like protein 1	TXNL1	sp|O43396|TXNL1_HUMAN Thioredoxin-like protein 1 OS=Homo sapiens GN=TXNL1 PE=1 SV=3	1	22	22	22	86.9	86.9	32.251	289	289	0	323.31	209280000000
693 TPD52L2	O43399-4;O43399-3;O43399-2;O43399-6	O43399-4;O43399-3;O43399-2;O43399-6	17;17;16;13	2;2;2;2	2;2;2;2	Tumor protein D54	TPD52L2	sp|O43399-4|TPD54_HUMAN Isoform 4 of Tumor protein D54 OS=Homo sapiens GN=TPD52L2;sp|O43399-3|TPD54_HUMAN Isoform 3 of Tumor protein D54 OS=Homo sapiens GN=TPD52L2;sp|O43399-2|TPD54_HUMAN Isoform 2 of Tumor protein D54 OS=Homo sapiens GN=TPD52L2;sp|O43399-	4	17	2	2	6.5	6.5	21.45	200	200;209;186;163	0	52.243	8334400000
694 TPD52L2	O43399-5;O43399-7;O43399	O43399-5;O43399-7;O43399	19;19;18	19;19;18	4;4;4	Tumor protein D54	TPD52L2	sp|O43399-5|TPD54_HUMAN Isoform 5 of Tumor protein D54 OS=Homo sapiens GN=TPD52L2;sp|O43399-7|TPD54_HUMAN Isoform 7 of Tumor protein D54 OS=Homo sapiens GN=TPD52L2;sp|O43399|TPD54_HUMAN Tumor protein D54 OS=Homo sapiens GN=TPD52L2 PE=1 SV=2	3	19	19	4	75.9	13.2	23.786	220	220;229;206	0	323.31	330720000000
695 EMC8	O43402;O43402-2	O43402	11;4	11;4	11;4	ER membrane protein complex subunit 8	EMC8	sp|O43402|EMC8_HUMAN ER membrane protein complex subunit 8 OS=Homo sapiens GN=EMC8 PE=1 SV=1	2	11	11	11	63.3	63.3	23.773	210	210;126	0	228.69	23283000000
696 COCH	O43405;O43405-2	O43405;O43405-2	10;8	10;8	10;8	Cochlin	COCH	sp|O43405|COCH_HUMAN Cochlin OS=Homo sapiens GN=COCH PE=1 SV=1;sp|O43405-2|COCH_HUMAN Isoform 2 of Cochlin OS=Homo sapiens GN=COCH	2	10	10	10	18.9	18.9	59.482	550	550;494	0	6.2899	847850000
697 ERI3	O43414-3;O43414-2;O43414	O43414-3;O43414-2;O43414	10;9;9	10;9;9	10;9;9	ERI1 exoribonuclease 3	ERI3	sp|O43414-3|ERI3_HUMAN Isoform 3 of ERI1 exoribonuclease 3 OS=Homo sapiens GN=ERI3;sp|O43414-2|ERI3_HUMAN Isoform 2 of ERI1 exoribonuclease 3 OS=Homo sapiens GN=ERI3;sp|O43414|ERI3_HUMAN ERI1 exoribonuclease 3 OS=Homo sapiens GN=ERI3 PE=1 SV=2	3	10	10	10	82	82	14.542	128	128;222;337	0	83.314	20163000000
698 PRKRIR	O43422;O43422-2	O43422;O43422-2	22;14	22;14	22;14	52 kDa repressor of the inhibitor of the protein kinase	PRKRIR	sp|O43422|P52K_HUMAN 52 kDa repressor of the inhibitor of the protein kinase OS=Homo sapiens GN=THAP12 PE=1 SV=2;sp|O43422-2|P52K_HUMAN Isoform Short of 52 kDa repressor of the inhibitor of the protein kinase OS=Homo sapiens GN=THAP12	2	22	22	22	34.7	34.7	87.703	761	761;492	0	19.84	3623400000
699 SYNJ1	O43426;O43426-4;O43426-2;O43426-5	O43426;O43426-4;O43426-2	33;28;28;10	33;28;28;10	33;28;28;10	Synaptojanin-1	SYNJ1	sp|O43426|SYNJ1_HUMAN Synaptojanin-1 OS=Homo sapiens GN=SYNJ1 PE=1 SV=2;sp|O43426-4|SYNJ1_HUMAN Isoform 3 of Synaptojanin-1 OS=Homo sapiens GN=SYNJ1;sp|O43426-2|SYNJ1_HUMAN Isoform 2 of Synaptojanin-1 OS=Homo sapiens GN=SYNJ1	4	33	33	33	29.6	29.6	173.1	1573	1573;1295;1311;519	0	72.405	9787500000
700 FIBP	O43427-2;O43427	O43427-2;O43427	14;14	14;14	14;14	Acidic fibroblast growth factor intracellular-binding protein	FIBP	sp|O43427-2|FIBP_HUMAN Isoform Short of Acidic fibroblast growth factor intracellular-binding protein OS=Homo sapiens GN=FIBP;sp|O43427|FIBP_HUMAN Acidic fibroblast growth factor intracellular-binding protein OS=Homo sapiens GN=FIBP PE=1 SV=3	2	14	14	14	45.7	45.7	41.21	357	357;364	0	29.738	7074500000
701 EIF4G3	O43432;O43432-3;O43432-4;O43432-2	O43432;O43432-3;O43432-4	57;57;50;9	52;52;45;9	50;50;44;8	Eukaryotic translation initiation factor 4 gamma 3	EIF4G3	sp|O43432|IF4G3_HUMAN Eukaryotic translation initiation factor 4 gamma 3 OS=Homo sapiens GN=EIF4G3 PE=1 SV=2;sp|O43432-3|IF4G3_HUMAN Isoform 3 of Eukaryotic translation initiation factor 4 gamma 3 OS=Homo sapiens GN=EIF4G3;sp|O43432-4|IF4G3_HUMAN Isoform 4	4	57	52	50	35.1	34.7	176.65	1585	1585;1591;1305;515	0	236.03	43032000000
702 CBFA2T2	O43439;O43439-2;O43439-5;O43439-4;O43439-3	O43439;O43439-2;O43439-5;O43439-4	8;7;7;7;3	5;4;4;4;1	5;4;4;4;1	Protein CBFA2T2	CBFA2T2	sp|O43439|MTG8R_HUMAN Protein CBFA2T2 OS=Homo sapiens GN=CBFA2T2 PE=1 SV=1;sp|O43439-2|MTG8R_HUMAN Isoform 2 of Protein CBFA2T2 OS=Homo sapiens GN=CBFA2T2;sp|O43439-5|MTG8R_HUMAN Isoform 5 of Protein CBFA2T2 OS=Homo sapiens GN=CBFA2T2;sp|O43439-4|MTG8R_HUM	5	8	5	5	12.6	12.6	67.132	604	604;575;595;614;263	0	4.7481	2299000000
703 PPIH	O43447;O43447-2	O43447;O43447-2	15;11	15;11	15;11	Peptidyl-prolyl cis-trans isomerase H	PPIH	sp|O43447|PPIH_HUMAN Peptidyl-prolyl cis-trans isomerase H OS=Homo sapiens GN=PPIH PE=1 SV=1;sp|O43447-2|PPIH_HUMAN Isoform 2 of Peptidyl-prolyl cis-trans isomerase H OS=Homo sapiens GN=PPIH	2	15	15	15	74	74	19.208	177	177;134	0	127.97	113480000000
704 SUV39H1	O43463;O43463-2	O43463;O43463-2	6;6	6;6	6;6	Histone-lysine N-methyltransferase SUV39H1	SUV39H1	sp|O43463|SUV91_HUMAN Histone-lysine N-methyltransferase SUV39H1 OS=Homo sapiens GN=SUV39H1 PE=1 SV=1;sp|O43463-2|SUV91_HUMAN Isoform 2 of Histone-lysine N-methyltransferase SUV39H1 OS=Homo sapiens GN=SUV39H1	2	6	6	6	14.3	14.3	47.907	412	412;423	0	5.2413	238080000
705 HTRA2	O43464;O43464-3;O43464-2;O43464-4	O43464;O43464-3;O43464-2;O43464-4	9;7;5;5	8;6;4;5	8;6;4;5	Serine protease HTRA2, mitochondrial	HTRA2	sp|O43464|HTRA2_HUMAN Serine protease HTRA2, mitochondrial OS=Homo sapiens GN=HTRA2 PE=1 SV=2;sp|O43464-3|HTRA2_HUMAN Isoform 3 of Serine protease HTRA2, mitochondrial OS=Homo sapiens GN=HTRA2;sp|O43464-2|HTRA2_HUMAN Isoform 2 of Serine protease HTRA2, mit	4	9	8	8	27.1	27.1	48.84	458	458;436;361;377	0	31.033	6059400000
706 KLF4	O43474-4;O43474-1;O43474	O43474-4;O43474-1;O43474	2;2;2	2;2;2	2;2;2	Krueppel-like factor 4	KLF4	sp|O43474-4|KLF4_HUMAN Isoform 3 of Krueppel-like factor 4 OS=Homo sapiens GN=KLF4;sp|O43474-1|KLF4_HUMAN Isoform 2 of Krueppel-like factor 4 OS=Homo sapiens GN=KLF4;sp|O43474|KLF4_HUMAN Krueppel-like factor 4 OS=Homo sapiens GN=KLF4 PE=1 SV=3	3	2	2	2	9.3	9.3	45.639	429	429;479;513	0.00033311	3.7849	138260000
707 OIP5	O43482	O43482	6	6	6	Protein Mis18-beta	OIP5	sp|O43482|MS18B_HUMAN Protein Mis18-beta OS=Homo sapiens GN=OIP5 PE=1 SV=2	1	6	6	6	34.5	34.5	24.691	229	229	0	64.69	1097800000
708 AKR7A2	O43488	O43488	15	15	11	Aflatoxin B1 aldehyde reductase member 2	AKR7A2	sp|O43488|ARK72_HUMAN Aflatoxin B1 aldehyde reductase member 2 OS=Homo sapiens GN=AKR7A2 PE=1 SV=3	1	15	15	11	53.2	43.5	39.589	359	359	0	216.93	94572000000
709 EPB41L2	O43491;O43491-3;O43491-2	O43491;O43491-3;O43491-2	70;50;48	70;50;48	15;0;0	Band 4.1-like protein 2	EPB41L2	sp|O43491|E41L2_HUMAN Band 4.1-like protein 2 OS=Homo sapiens GN=EPB41L2 PE=1 SV=1;sp|O43491-3|E41L2_HUMAN Isoform 3 of Band 4.1-like protein 2 OS=Homo sapiens GN=EPB41L2;sp|O43491-2|E41L2_HUMAN Isoform 2 of Band 4.1-like protein 2 OS=Homo sapiens GN=EPB41	3	70	70	15	65.4	15.4	112.59	1005	1005;747;673	0	323.31	294950000000
710 EPB41L2	O43491-4	O43491-4	57	2	2	Band 4.1-like protein 2	EPB41L2	sp|O43491-4|E41L2_HUMAN Isoform 4 of Band 4.1-like protein 2 OS=Homo sapiens GN=EPB41L2	1	57	2	2	4.1	4.1	95.541	852	852	0	70.56	5468400000
711 TGOLN2	O43493-2;O43493-5;O43493-3;O43493;O43493-4;O43493-6	O43493-2;O43493-5;O43493-3;O43493;O43493-4	13;13;13;13;10;6	13;13;13;13;10;6	13;13;13;13;10;6	Trans-Golgi network integral membrane protein 2	TGOLN2	sp|O43493-2|TGON2_HUMAN Isoform TGN46 of Trans-Golgi network integral membrane protein 2 OS=Homo sapiens GN=TGOLN2;sp|O43493-5|TGON2_HUMAN Isoform 5 of Trans-Golgi network integral membrane protein 2 OS=Homo sapiens GN=TGOLN2;sp|O43493-3|TGON2_HUMAN Isofor	6	13	13	13	39.4	39.4	45.879	437	437;447;453;480;379;281	0	175.29	11598000000
712 RAD51C	O43502;O43502-2	O43502	11;4	11;4	11;4	DNA repair protein RAD51 homolog 3	RAD51C	sp|O43502|RA51C_HUMAN DNA repair protein RAD51 homolog 3 OS=Homo sapiens GN=RAD51C PE=1 SV=1	2	11	11	11	39.6	39.6	42.189	376	376;135	0	32.245	3758100000
713 LAMTOR5	O43504	O43504	5	5	5	Ragulator complex protein LAMTOR5	LAMTOR5	sp|O43504|LTOR5_HUMAN Ragulator complex protein LAMTOR5 OS=Homo sapiens GN=LAMTOR5 PE=1 SV=1	1	5	5	5	70.3	70.3	9.6138	91	91	0	323.31	30121000000
714 MED7	O43513	O43513	8	8	8	Mediator of RNA polymerase II transcription subunit 7	MED7	sp|O43513|MED7_HUMAN Mediator of RNA polymerase II transcription subunit 7 OS=Homo sapiens GN=MED7 PE=1 SV=1	1	8	8	8	50.6	50.6	27.245	233	233	0	58.596	4386700000
715 WIPF1	O43516;O43516-3;O43516-2;O43516-4	O43516;O43516-3;O43516-2;O43516-4	18;18;17;9	18;18;17;9	18;18;17;9	WAS/WASL-interacting protein family member 1	WIPF1	sp|O43516|WIPF1_HUMAN WAS/WASL-interacting protein family member 1 OS=Homo sapiens GN=WIPF1 PE=1 SV=3;sp|O43516-3|WIPF1_HUMAN Isoform 3 of WAS/WASL-interacting protein family member 1 OS=Homo sapiens GN=WIPF1;sp|O43516-2|WIPF1_HUMAN Isoform 2 of WAS/WASL-i	4	18	18	18	63.4	63.4	51.258	503	503;510;493;358	0	57.56	10177000000
716 FOXO3	O43524;O43524-2	O43524;O43524-2	7;5	7;5	7;5	Forkhead box protein O3	FOXO3	sp|O43524|FOXO3_HUMAN Forkhead box protein O3 OS=Homo sapiens GN=FOXO3 PE=1 SV=1;sp|O43524-2|FOXO3_HUMAN Isoform 2 of Forkhead box protein O3 OS=Homo sapiens GN=FOXO3	2	7	7	7	18.3	18.3	71.276	673	673;453	0	73.563	2773500000
717 XRCC3	O43542	O43542	8	8	8	DNA repair protein XRCC3	XRCC3	sp|O43542|XRCC3_HUMAN DNA repair protein XRCC3 OS=Homo sapiens GN=XRCC3 PE=1 SV=1	1	8	8	8	28.9	28.9	37.849	346	346	0	12.499	1079600000
718 SGCE	O43556;O43556-3;O43556-4	O43556;O43556-3;O43556-4	2;2;2	2;2;2	2;2;2	Epsilon-sarcoglycan	SGCE	sp|O43556|SGCE_HUMAN Epsilon-sarcoglycan OS=Homo sapiens GN=SGCE PE=1 SV=6;sp|O43556-3|SGCE_HUMAN Isoform 2 of Epsilon-sarcoglycan OS=Homo sapiens GN=SGCE;sp|O43556-4|SGCE_HUMAN Isoform 3 of Epsilon-sarcoglycan OS=Homo sapiens GN=SGCE	3	2	2	2	5.7	5.7	49.85	437	437;451;462	0.0020771	2.2501	44297000
719 RGS14	O43566;O43566-4	O43566	21;7	21;7	5;0	Regulator of G-protein signaling 14	RGS14	sp|O43566|RGS14_HUMAN Regulator of G-protein signaling 14 OS=Homo sapiens GN=RGS14 PE=1 SV=4	2	21	21	5	53.2	14.5	61.446	566	566;201	0	179.47	5892400000
720 RGS14	O43566-5	O43566-5	17	2	0	Regulator of G-protein signaling 14	RGS14	sp|O43566-5|RGS14_HUMAN Isoform 3 of Regulator of G-protein signaling 14 OS=Homo sapiens GN=RGS14	1	17	2	0	6.3	0	44.82	414	414	0	41.526	160060000
721 RNF13	O43567;O43567-2	O43567	3;1	3;1	3;1	E3 ubiquitin-protein ligase RNF13	RNF13	sp|O43567|RNF13_HUMAN E3 ubiquitin-protein ligase RNF13 OS=Homo sapiens GN=RNF13 PE=1 SV=1	2	3	3	3	11	11	42.813	381	381;262	0	8.4486	2783800000
722 CA12	O43570-2;O43570	O43570-2;O43570	9;9	9;9	9;9	Carbonic anhydrase 12	CA12	sp|O43570-2|CAH12_HUMAN Isoform 2 of Carbonic anhydrase 12 OS=Homo sapiens GN=CA12;sp|O43570|CAH12_HUMAN Carbonic anhydrase 12 OS=Homo sapiens GN=CA12 PE=1 SV=1	2	9	9	9	35	35	38.407	343	343;354	0	15.445	593060000
723 AKAP10	O43572	O43572	21	21	21	A-kinase anchor protein 10, mitochondrial	AKAP10	sp|O43572|AKA10_HUMAN A-kinase anchor protein 10, mitochondrial OS=Homo sapiens GN=AKAP10 PE=1 SV=2	1	21	21	21	46.8	46.8	73.817	662	662	0	83.063	4381700000
724 DENR	O43583	O43583	11	11	11	Density-regulated protein	DENR	sp|O43583|DENR_HUMAN Density-regulated protein OS=Homo sapiens GN=DENR PE=1 SV=2	1	11	11	11	45.5	45.5	22.092	198	198	0	323.31	36576000000
725 PSTPIP1	O43586;O43586-2	O43586;O43586-2	13;11	13;11	13;11	Proline-serine-threonine phosphatase-interacting protein 1	PSTPIP1	sp|O43586|PPIP1_HUMAN Proline-serine-threonine phosphatase-interacting protein 1 OS=Homo sapiens GN=PSTPIP1 PE=1 SV=1;sp|O43586-2|PPIP1_HUMAN Isoform 2 of Proline-serine-threonine phosphatase-interacting protein 1 OS=Homo sapiens GN=PSTPIP1	2	13	13	13	38	38	47.591	416	416;397	0	119.31	865840000
726 XPOT	O43592	O43592	38	38	38	Exportin-T	XPOT	sp|O43592|XPOT_HUMAN Exportin-T OS=Homo sapiens GN=XPOT PE=1 SV=2	1	38	38	38	49.5	49.5	109.96	962	962	0	323.31	88042000000
727 SPRY2	O43597	O43597	1	1	1	Protein sprouty homolog 2	SPRY2	sp|O43597|SPY2_HUMAN Protein sprouty homolog 2 OS=Homo sapiens GN=SPRY2 PE=1 SV=1	1	1	1	1	5.1	5.1	34.688	315	315	0.0096077	1.5352	10030000
728 DNPH1	O43598;O43598-2	O43598;O43598-2	8;5	8;5	8;5	2-deoxynucleoside 5-phosphate N-hydrolase 1	DNPH1	sp|O43598|DNPH1_HUMAN 2-deoxynucleoside 5-phosphate N-hydrolase 1 OS=Homo sapiens GN=DNPH1 PE=1 SV=1;sp|O43598-2|DNPH1_HUMAN Isoform 2 of 2-deoxynucleoside 5-phosphate N-hydrolase 1 OS=Homo sapiens GN=DNPH1	2	8	8	8	53.4	53.4	19.108	174	174;148	0	156.44	52455000000
729 DCX	O43602-2;O43602	O43602-2;O43602	4;4	2;2	2;2	Neuronal migration protein doublecortin	DCX	sp|O43602-2|DCX_HUMAN Isoform 2 of Neuronal migration protein doublecortin OS=Homo sapiens GN=DCX;sp|O43602|DCX_HUMAN Neuronal migration protein doublecortin OS=Homo sapiens GN=DCX PE=1 SV=4	2	4	2	2	6.9	6.9	40.044	360	360;365	0.00033274	3.7676	16338000
730 SPRY1	O43609	O43609	4	4	4	Protein sprouty homolog 1	SPRY1	sp|O43609|SPY1_HUMAN Protein sprouty homolog 1 OS=Homo sapiens GN=SPRY1 PE=1 SV=2	1	4	4	4	15.7	15.7	35.122	319	319	0.001883	2.3917	140910000
731 TIMM44	O43615	O43615	25	25	25	Mitochondrial import inner membrane translocase subunit TIM44	TIMM44	sp|O43615|TIM44_HUMAN Mitochondrial import inner membrane translocase subunit TIM44 OS=Homo sapiens GN=TIMM44 PE=1 SV=2	1	25	25	25	47.1	47.1	51.355	452	452	0	156.78	44198000000
732 TRAPPC3	O43617;O43617-2	O43617;O43617-2	11;8	11;8	11;8	Trafficking protein particle complex subunit 3	TRAPPC3	sp|O43617|TPPC3_HUMAN Trafficking protein particle complex subunit 3 OS=Homo sapiens GN=TRAPPC3 PE=1 SV=1;sp|O43617-2|TPPC3_HUMAN Isoform 2 of Trafficking protein particle complex subunit 3 OS=Homo sapiens GN=TRAPPC3	2	11	11	11	53.3	53.3	20.274	180	180;134	0	206.22	39293000000
733 SNAI2	O43623;Q3KNW1;Q9BWW7	O43623	3;1;1	2;0;0	1;0;0	Zinc finger protein SNAI2	SNAI2	sp|O43623|SNAI2_HUMAN Zinc finger protein SNAI2 OS=Homo sapiens GN=SNAI2 PE=1 SV=1	3	3	2	1	9.3	5.6	29.986	268	268;292;348	1	-2	41847000	+
734 CHMP2A	O43633	O43633	9	9	9	Charged multivesicular body protein 2a	CHMP2A	sp|O43633|CHM2A_HUMAN Charged multivesicular body protein 2a OS=Homo sapiens GN=CHMP2A PE=1 SV=1	1	9	9	9	27.5	27.5	25.104	222	222	0	30.989	21293000000
735 NCK2	O43639	O43639	15	13	13	Cytoplasmic protein NCK2	NCK2	sp|O43639|NCK2_HUMAN Cytoplasmic protein NCK2 OS=Homo sapiens GN=NCK2 PE=1 SV=2	1	15	13	13	41.8	41.8	42.915	380	380	0	73.005	7736600000
736 PSCA	O43653	O43653	3	3	3	Prostate stem cell antigen	PSCA	sp|O43653|PSCA_HUMAN Prostate stem cell antigen OS=Homo sapiens GN=PSCA PE=1 SV=1	1	3	3	3	22.8	22.8	12.912	123	123	0	23.867	695940000
737 TSPAN6	O43657	O43657	4	4	4	Tetraspanin-6	TSPAN6	sp|O43657|TSN6_HUMAN Tetraspanin-6 OS=Homo sapiens GN=TSPAN6 PE=1 SV=1	1	4	4	4	18.8	18.8	27.563	245	245	0	42.166	2604200000
738 PLRG1	O43660;O43660-2	O43660;O43660-2	27;26	27;26	27;26	Pleiotropic regulator 1	PLRG1	sp|O43660|PLRG1_HUMAN Pleiotropic regulator 1 OS=Homo sapiens GN=PLRG1 PE=1 SV=1;sp|O43660-2|PLRG1_HUMAN Isoform 2 of Pleiotropic regulator 1 OS=Homo sapiens GN=PLRG1	2	27	27	27	66	66	57.193	514	514;505	0	323.31	94977000000
739 PRC1	O43663	O43663	29	29	1	Protein regulator of cytokinesis 1	PRC1	sp|O43663|PRC1_HUMAN Protein regulator of cytokinesis 1 OS=Homo sapiens GN=PRC1 PE=1 SV=2	1	29	29	1	56.1	2.6	71.606	620	620	0	153.87	19487000000
740 PRC1	O43663-3	O43663-3	25	1	1	Protein regulator of cytokinesis 1	PRC1	sp|O43663-3|PRC1_HUMAN Isoform 3 of Protein regulator of cytokinesis 1 OS=Homo sapiens GN=PRC1	1	25	1	1	2.5	2.5	61.388	525	525	0.0025891	2.1909	8997500
741 PRC1	O43663-4;O43663-2	O43663-4;O43663-2	29;28	1;1	1;1	Protein regulator of cytokinesis 1	PRC1	sp|O43663-4|PRC1_HUMAN Isoform 4 of Protein regulator of cytokinesis 1 OS=Homo sapiens GN=PRC1;sp|O43663-2|PRC1_HUMAN Isoform 2 of Protein regulator of cytokinesis 1 OS=Homo sapiens GN=PRC1	2	29	1	1	2.6	2.6	70.19	606	606;576	1	-2	18236000	+
742 RGS10	O43665-3;O43665-2;O43665	O43665-3;O43665-2;O43665	12;10;10	12;10;10	12;10;10	Regulator of G-protein signaling 10	RGS10	sp|O43665-3|RGS10_HUMAN Isoform 3 of Regulator of G-protein signaling 10 OS=Homo sapiens GN=RGS10;sp|O43665-2|RGS10_HUMAN Isoform 2 of Regulator of G-protein signaling 10 OS=Homo sapiens GN=RGS10;sp|O43665|RGS10_HUMAN Regulator of G-protein signaling 10 OS	3	12	12	12	65.2	65.2	21.21	181	181;167;173	0	323.31	52653000000
743 ZNF207	O43670-2;O43670;O43670-4;O43670-3	O43670-2;O43670;O43670-4;O43670-3	10;10;10;5	10;10;10;5	10;10;10;5	BUB3-interacting and GLEBS motif-containing protein ZNF207	ZNF207	sp|O43670-2|ZN207_HUMAN Isoform 2 of BUB3-interacting and GLEBS motif-containing protein ZNF207 OS=Homo sapiens GN=ZNF207;sp|O43670|ZN207_HUMAN BUB3-interacting and GLEBS motif-containing protein ZNF207 OS=Homo sapiens GN=ZNF207 PE=1 SV=1;sp|O43670-4|ZN207	4	10	10	10	20.7	20.7	49.692	463	463;478;494;395	0	241.13	95656000000
744 NDUFB5	O43674-2;O43674	O43674-2;O43674	5;5	5;5	5;5	NADH dehydrogenase [ubiquinone] 1 beta subcomplex subunit 5, mitochondrial	NDUFB5	sp|O43674-2|NDUB5_HUMAN Isoform 2 of NADH dehydrogenase [ubiquinone] 1 beta subcomplex subunit 5, mitochondrial OS=Homo sapiens GN=NDUFB5;sp|O43674|NDUB5_HUMAN NADH dehydrogenase [ubiquinone] 1 beta subcomplex subunit 5, mitochondrial OS=Homo sapiens GN=ND	2	5	5	5	34.3	34.3	15.667	137	137;189	0	5.5612	5183300000
745 NDUFB3	O43676	O43676	3	3	3	NADH dehydrogenase [ubiquinone] 1 beta subcomplex subunit 3	NDUFB3	sp|O43676|NDUB3_HUMAN NADH dehydrogenase [ubiquinone] 1 beta subcomplex subunit 3 OS=Homo sapiens GN=NDUFB3 PE=1 SV=3	1	3	3	3	28.6	28.6	11.402	98	98	0.00033267	3.7582	569450000
746 NDUFA2	O43678;O43678-2	O43678;O43678-2	4;2	4;2	4;2	NADH dehydrogenase [ubiquinone] 1 alpha subcomplex subunit 2	NDUFA2	sp|O43678|NDUA2_HUMAN NADH dehydrogenase [ubiquinone] 1 alpha subcomplex subunit 2 OS=Homo sapiens GN=NDUFA2 PE=1 SV=3;sp|O43678-2|NDUA2_HUMAN Isoform 2 of NADH dehydrogenase [ubiquinone] 1 alpha subcomplex subunit 2 OS=Homo sapiens GN=NDUFA2	2	4	4	4	41.4	41.4	10.921	99	99;76	0	79.873	12028000000
747 LDB2	O43679-2;O43679-3;O43679	O43679-2;O43679-3;O43679	4;4;4	2;2;2	2;2;2	LIM domain-binding protein 2	LDB2	sp|O43679-2|LDB2_HUMAN Isoform 2 of LIM domain-binding protein 2 OS=Homo sapiens GN=LDB2;sp|O43679-3|LDB2_HUMAN Isoform 3 of LIM domain-binding protein 2 OS=Homo sapiens GN=LDB2;sp|O43679|LDB2_HUMAN LIM domain-binding protein 2 OS=Homo sapiens GN=LDB2 PE=1	3	4	2	2	9.7	9.7	38.005	331	331;347;373	1	-2	396960000	+
748 ASNA1	O43681	O43681	13	13	13	ATPase ASNA1	ASNA1	sp|O43681|ASNA_HUMAN ATPase ASNA1 OS=Homo sapiens GN=ASNA1 PE=1 SV=2	1	13	13	13	44.8	44.8	38.792	348	348	0	323.31	110160000000
749 BUB1	O43683-2;O43683;O43683-3	O43683-2;O43683;O43683-3	34;34;32	34;34;32	34;34;32	Mitotic checkpoint serine/threonine-protein kinase BUB1	BUB1	sp|O43683-2|BUB1_HUMAN Isoform 2 of Mitotic checkpoint serine/threonine-protein kinase BUB1 OS=Homo sapiens GN=BUB1;sp|O43683|BUB1_HUMAN Mitotic checkpoint serine/threonine-protein kinase BUB1 OS=Homo sapiens GN=BUB1 PE=1 SV=1;sp|O43683-3|BUB1_HUMAN Isofor	3	34	34	34	41.4	41.4	115.84	1028	1028;1085;1065	0	145.37	10318000000
750 BUB3	O43684-2;O43684	O43684-2;O43684	17;17	17;17	17;17	Mitotic checkpoint protein BUB3	BUB3	sp|O43684-2|BUB3_HUMAN Isoform 2 of Mitotic checkpoint protein BUB3 OS=Homo sapiens GN=BUB3;sp|O43684|BUB3_HUMAN Mitotic checkpoint protein BUB3 OS=Homo sapiens GN=BUB3 PE=1 SV=1	2	17	17	17	64.4	64.4	36.954	326	326;328	0	323.31	241200000000
751 PPAP2C	O43688;O43688-2;O43688-3	O43688;O43688-2;O43688-3	3;3;2	3;3;2	3;3;2	Lipid phosphate phosphohydrolase 2	PPAP2C	sp|O43688|PLPP2_HUMAN Phospholipid phosphatase 2 OS=Homo sapiens GN=PLPP2 PE=1 SV=1;sp|O43688-2|PLPP2_HUMAN Isoform 2 of Phospholipid phosphatase 2 OS=Homo sapiens GN=PLPP2;sp|O43688-3|PLPP2_HUMAN Isoform 3 of Phospholipid phosphatase 2 OS=Homo sapiens GN=	3	3	3	3	12.5	12.5	32.573	288	288;309;232	0.00032891	3.4681	957060000
752 PI15	O43692	O43692	7	6	6	Peptidase inhibitor 15	PI15	sp|O43692|PI15_HUMAN Peptidase inhibitor 15 OS=Homo sapiens GN=PI15 PE=1 SV=1	1	7	6	6	32.9	32.9	29.065	258	258	0	97.073	969540000
753 ACTN4	O43707;O43707-2;O43707-3	O43707;O43707-2;O43707-3	84;59;45	84;59;45	58;43;36	Alpha-actinin-4	ACTN4	sp|O43707|ACTN4_HUMAN Alpha-actinin-4 OS=Homo sapiens GN=ACTN4 PE=1 SV=2;sp|O43707-2|ACTN4_HUMAN Isoform ACTN4ISO of Alpha-actinin-4 OS=Homo sapiens GN=ACTN4;sp|O43707-3|ACTN4_HUMAN Isoform 3 of Alpha-actinin-4 OS=Homo sapiens GN=ACTN4	3	84	84	58	81.4	60.4	104.85	911	911;692;521	0	323.31	5927700000000
754 GSTZ1	O43708;O43708-3;O43708-2	O43708;O43708-3;O43708-2	14;11;10	14;11;10	14;11;10	Maleylacetoacetate isomerase	GSTZ1	sp|O43708|MAAI_HUMAN Maleylacetoacetate isomerase OS=Homo sapiens GN=GSTZ1 PE=1 SV=3;sp|O43708-3|MAAI_HUMAN Isoform 3 of Maleylacetoacetate isomerase OS=Homo sapiens GN=GSTZ1;sp|O43708-2|MAAI_HUMAN Isoform 2 of Maleylacetoacetate isomerase OS=Homo sapiens	3	14	14	14	56.5	56.5	24.212	216	216;174;161	0	162.83	16919000000
755 WBSCR22	O43709;O43709-3;O43709-2	O43709;O43709-3	8;7;2	8;7;2	8;7;2	Probable 18S rRNA (guanine-N(7))-methyltransferase	WBSCR22	sp|O43709|WBS22_HUMAN Probable 18S rRNA (guanine-N(7))-methyltransferase OS=Homo sapiens GN=WBSCR22 PE=1 SV=2;sp|O43709-3|WBS22_HUMAN Isoform 3 of Probable 18S rRNA (guanine-N(7))-methyltransferase OS=Homo sapiens GN=WBSCR22	3	8	8	8	31	31	31.88	281	281;298;220	0	61.636	19151000000
756 TRIAP1	O43715	O43715	4	4	4	TP53-regulated inhibitor of apoptosis 1	TRIAP1	sp|O43715|TRIA1_HUMAN TP53-regulated inhibitor of apoptosis 1 OS=Homo sapiens GN=TRIAP1 PE=1 SV=1	1	4	4	4	63.2	63.2	8.7858	76	76	0	14.409	3094900000
757 GATC	O43716	O43716	6	6	6	Glutamyl-tRNA(Gln) amidotransferase subunit C, mitochondrial	GATC	sp|O43716|GATC_HUMAN Glutamyl-tRNA(Gln) amidotransferase subunit C, mitochondrial OS=Homo sapiens GN=GATC PE=1 SV=1	1	6	6	6	61	61	15.086	136	136	0	28.084	3107100000
758 HTATSF1	O43719	O43719	46	46	46	HIV Tat-specific factor 1	HTATSF1	sp|O43719|HTSF1_HUMAN HIV Tat-specific factor 1 OS=Homo sapiens GN=HTATSF1 PE=1 SV=1	1	46	46	46	64.8	64.8	85.852	755	755	0	323.31	100250000000
759 TRAF3IP2	O43734-5;O43734-2;O43734;O43734-4;O43734-3	O43734-5;O43734-2;O43734;O43734-4;O43734-3	4;4;4;2;2	4;4;4;2;2	4;4;4;2;2	Adapter protein CIKS	TRAF3IP2	sp|O43734-5|CIKS_HUMAN Isoform 5 of Adapter protein CIKS OS=Homo sapiens GN=TRAF3IP2;sp|O43734-2|CIKS_HUMAN Isoform 2 of Adapter protein CIKS OS=Homo sapiens GN=TRAF3IP2;sp|O43734|CIKS_HUMAN Adapter protein CIKS OS=Homo sapiens GN=TRAF3IP2 PE=1 SV=3;sp|O43	5	4	4	4	11.2	11.2	63.456	564	564;565;574;109;153	0	30.077	392170000
760 ITM2A	O43736-2;O43736	O43736-2;O43736	10;10	10;10	10;10	Integral membrane protein 2A	ITM2A	sp|O43736-2|ITM2A_HUMAN Isoform 2 of Integral membrane protein 2A OS=Homo sapiens GN=ITM2A;sp|O43736|ITM2A_HUMAN Integral membrane protein 2A OS=Homo sapiens GN=ITM2A PE=1 SV=2	2	10	10	10	58	58	24.993	219	219;263	0	13.117	1456500000
761 CYTH3	O43739-2;O43739	O43739-2;O43739	13;13	13;13	8;8	Cytohesin-3	CYTH3	sp|O43739-2|CYH3_HUMAN Isoform 2 of Cytohesin-3 OS=Homo sapiens GN=CYTH3;sp|O43739|CYH3_HUMAN Cytohesin-3 OS=Homo sapiens GN=CYTH3 PE=1 SV=2	2	13	13	8	34.8	21.1	46.291	399	399;400	0	71.729	6990300000
762 PRKAB2	O43741	O43741	9	7	1	5-AMP-activated protein kinase subunit beta-2	PRKAB2	sp|O43741|AAKB2_HUMAN 5-AMP-activated protein kinase subunit beta-2 OS=Homo sapiens GN=PRKAB2 PE=1 SV=1	1	9	7	1	36	6.6	30.302	272	272	0	15.664	1724000000
763 PRKAB2	O43741-2	O43741-2	9	1	1	5-AMP-activated protein kinase subunit beta-2	PRKAB2	sp|O43741-2|AAKB2_HUMAN Isoform 2 of 5-AMP-activated protein kinase subunit beta-2 OS=Homo sapiens GN=PRKAB2	1	9	1	1	15.8	15.8	21.484	190	190	1	-2	24163000	+
764 AP1G1	O43747;O43747-2	O43747;O43747-2	32;31	32;31	32;31	AP-1 complex subunit gamma-1	AP1G1	sp|O43747|AP1G1_HUMAN AP-1 complex subunit gamma-1 OS=Homo sapiens GN=AP1G1 PE=1 SV=5;sp|O43747-2|AP1G1_HUMAN Isoform 2 of AP-1 complex subunit gamma-1 OS=Homo sapiens GN=AP1G1	2	32	32	32	43.8	43.8	91.35	822	822;825	0	323.31	131360000000
765 STX6	O43752;O43752-2	O43752	9;3	9;3	9;3	Syntaxin-6	STX6	sp|O43752|STX6_HUMAN Syntaxin-6 OS=Homo sapiens GN=STX6 PE=1 SV=1	2	9	9	9	51.4	51.4	29.176	255	255;154	0	85.906	3001600000
766 SYNGR1	O43759-2;O43759;O43759-3	O43759-2;O43759	3;3;1	3;3;1	3;3;1	Synaptogyrin-1	SYNGR1	sp|O43759-2|SNG1_HUMAN Isoform 1B of Synaptogyrin-1 OS=Homo sapiens GN=SYNGR1;sp|O43759|SNG1_HUMAN Synaptogyrin-1 OS=Homo sapiens GN=SYNGR1 PE=1 SV=2	3	3	3	3	17.8	17.8	21.038	191	191;233;192	0	4.3369	997260000
767 SYNGR2	O43760;O43760-2	O43760;O43760-2	5;5	5;5	5;5	Synaptogyrin-2	SYNGR2	sp|O43760|SNG2_HUMAN Synaptogyrin-2 OS=Homo sapiens GN=SYNGR2 PE=1 SV=1;sp|O43760-2|SNG2_HUMAN Isoform 2 of Synaptogyrin-2 OS=Homo sapiens GN=SYNGR2	2	5	5	5	20.5	20.5	24.81	224	224;275	0	12.909	10095000000
768 SYNGR3	O43761	O43761	1	1	1	Synaptogyrin-3	SYNGR3	sp|O43761|SNG3_HUMAN Synaptogyrin-3 OS=Homo sapiens GN=SYNGR3 PE=1 SV=2	1	1	1	1	6.6	6.6	24.555	229	229	0	19.97	43612000
769 SGTA	O43765	O43765	15	15	15	Small glutamine-rich tetratricopeptide repeat-containing protein alpha	SGTA	sp|O43765|SGTA_HUMAN Small glutamine-rich tetratricopeptide repeat-containing protein alpha OS=Homo sapiens GN=SGTA PE=1 SV=1	1	15	15	15	41.5	41.5	34.063	313	313	0	161.13	126590000000
770 LIAS	O43766-3;O43766;O43766-2	O43766-3;O43766;O43766-2	3;3;2	3;3;2	3;3;2	Lipoyl synthase, mitochondrial	LIAS	sp|O43766-3|LIAS_HUMAN Isoform 3 of Lipoyl synthase, mitochondrial OS=Homo sapiens GN=LIAS;sp|O43766|LIAS_HUMAN Lipoyl synthase, mitochondrial OS=Homo sapiens GN=LIAS PE=1 SV=3;sp|O43766-2|LIAS_HUMAN Isoform 2 of Lipoyl synthase, mitochondrial OS=Homo sapi	3	3	3	3	14.9	14.9	37.136	329	329;372;322	0	9.8506	240930000
771 ENSA	O43768-2;O43768;O43768-9;O43768-3;O43768-4;O43768-8;O43768-6;O43768-5;O43768-7	O43768-2;O43768;O43768-9;O43768-3;O43768-4;O43768-8;O43768-6;O43768-5;O43768-7	16;16;16;16;16;12;11;11;11	16;16;16;16;16;12;11;11;11	15;15;15;15;15;12;10;10;10	Alpha-endosulfine	ENSA	sp|O43768-2|ENSA_HUMAN Isoform 2 of Alpha-endosulfine OS=Homo sapiens GN=ENSA;sp|O43768|ENSA_HUMAN Alpha-endosulfine OS=Homo sapiens GN=ENSA PE=1 SV=1;sp|O43768-9|ENSA_HUMAN Isoform 9 of Alpha-endosulfine OS=Homo sapiens GN=ENSA;sp|O43768-3|ENSA_HUMAN Isof	9	16	16	15	77.8	68.4	12.975	117	117;121;133;137;140;105;113;117;133	0	323.31	119210000000
772 NARS	O43776;O43776-2	O43776	29;11	29;11	29;11	Asparagine--tRNA ligase, cytoplasmic	NARS	sp|O43776|SYNC_HUMAN Asparagine--tRNA ligase, cytoplasmic OS=Homo sapiens GN=NARS PE=1 SV=1	2	29	29	29	49.3	49.3	62.942	548	548;174	0	323.31	362870000000
773 SPOP	O43791	O43791	5	5	5	Speckle-type POZ protein	SPOP	sp|O43791|SPOP_HUMAN Speckle-type POZ protein OS=Homo sapiens GN=SPOP PE=1 SV=1	1	5	5	5	19.8	19.8	42.132	374	374	0	11.787	9046700000
774 MYO1B	O43795	O43795	51	51	1	Unconventional myosin-Ib	MYO1B	sp|O43795|MYO1B_HUMAN Unconventional myosin-Ib OS=Homo sapiens GN=MYO1B PE=1 SV=3	1	51	51	1	47.7	1.4	131.98	1136	1136	0	323.31	185710000000
775 MYO1B	O43795-2	O43795-2	51	1	1	Unconventional myosin-Ib	MYO1B	sp|O43795-2|MYO1B_HUMAN Isoform 2 of Unconventional myosin-Ib OS=Homo sapiens GN=MYO1B	1	51	1	1	1.5	1.5	124.95	1078	1078	0.00022262	3.8687	955970000
776 SSNA1	O43805	O43805	5	5	4	Sjoegren syndrome nuclear autoantigen 1	SSNA1	sp|O43805|SSNA1_HUMAN Sjoegren syndrome nuclear autoantigen 1 OS=Homo sapiens GN=SSNA1 PE=1 SV=2	1	5	5	4	49.6	36.1	13.596	119	119	0	15.279	3791000000
777 SLC25A17	O43808	O43808	4	4	4	Peroxisomal membrane protein PMP34	SLC25A17	sp|O43808|PM34_HUMAN Peroxisomal membrane protein PMP34 OS=Homo sapiens GN=SLC25A17 PE=1 SV=1	1	4	4	4	16.9	16.9	34.566	307	307	0	8.0014	179550000
778 NUDT21	O43809	O43809	17	17	17	Cleavage and polyadenylation specificity factor subunit 5	NUDT21	sp|O43809|CPSF5_HUMAN Cleavage and polyadenylation specificity factor subunit 5 OS=Homo sapiens GN=NUDT21 PE=1 SV=1	1	17	17	17	65.6	65.6	26.227	227	227	0	221.47	185790000000
779 LANCL1	O43813	O43813	18	18	18	LanC-like protein 1	LANCL1	sp|O43813|LANC1_HUMAN LanC-like protein 1 OS=Homo sapiens GN=LANCL1 PE=1 SV=1	1	18	18	18	55.6	55.6	45.283	399	399	0	229.34	56689000000
780 STRN	O43815;O43815-2	O43815;O43815-2	36;32	36;32	35;31	Striatin	STRN	sp|O43815|STRN_HUMAN Striatin OS=Homo sapiens GN=STRN PE=1 SV=4;sp|O43815-2|STRN_HUMAN Isoform 2 of Striatin OS=Homo sapiens GN=STRN	2	36	36	35	55.1	54.2	86.131	780	780;731	0	323.31	51422000000
781 RRP9	O43818	O43818	18	18	18	U3 small nucleolar RNA-interacting protein 2	RRP9	sp|O43818|U3IP2_HUMAN U3 small nucleolar RNA-interacting protein 2 OS=Homo sapiens GN=RRP9 PE=1 SV=1	1	18	18	18	42.7	42.7	51.84	475	475	0	306.84	47631000000
782 SCO2	O43819	O43819	3	3	3	Protein SCO2 homolog, mitochondrial	SCO2	sp|O43819|SCO2_HUMAN Protein SCO2 homolog, mitochondrial OS=Homo sapiens GN=SCO2 PE=1 SV=3	1	3	3	3	21.1	21.1	29.81	266	266	0	43.864	159350000
783 C21orf2	O43822-2;O43822-3;O43822;O43822-4	O43822-2;O43822-3;O43822;O43822-4	2;2;2;2	2;2;2;2	2;2;2;2	Protein C21orf2	C21orf2	sp|O43822-2|CU002_HUMAN Isoform Short of Protein C21orf2 OS=Homo sapiens GN=C21orf2;sp|O43822-3|CU002_HUMAN Isoform 3 of Protein C21orf2 OS=Homo sapiens GN=C21orf2;sp|O43822|CU002_HUMAN Protein C21orf2 OS=Homo sapiens GN=C21orf2 PE=1 SV=1;sp|O43822-4|CU002	4	2	2	2	13	13	23.653	215	215;255;256;375	0	35.778	88099000
784 AKAP8	O43823	O43823	26	26	26	A-kinase anchor protein 8	AKAP8	sp|O43823|AKAP8_HUMAN A-kinase anchor protein 8 OS=Homo sapiens GN=AKAP8 PE=1 SV=1	1	26	26	26	50.4	50.4	76.107	692	692	0	323.31	43338000000
785 GTPBP6	O43824	O43824	11	11	11	Putative GTP-binding protein 6	GTPBP6	sp|O43824|GTPB6_HUMAN Putative GTP-binding protein 6 OS=Homo sapiens GN=GTPBP6 PE=2 SV=3	1	11	11	11	29.5	29.5	56.883	516	516	0	28.168	6724100000
786 SLC37A4	O43826;O43826-2	O43826;O43826-2	2;2	2;2	2;2	Glucose-6-phosphate translocase	SLC37A4	sp|O43826|G6PT1_HUMAN Glucose-6-phosphate exchanger SLC37A4 OS=Homo sapiens GN=SLC37A4 PE=1 SV=1;sp|O43826-2|G6PT1_HUMAN Isoform 2 of Glucose-6-phosphate exchanger SLC37A4 OS=Homo sapiens GN=SLC37A4	2	2	2	2	7.2	7.2	46.36	429	429;451	1	-2	240260000	+
787 ZBTB14	O43829	O43829	6	6	6	Zinc finger and BTB domain-containing protein 14	ZBTB14	sp|O43829|ZBT14_HUMAN Zinc finger and BTB domain-containing protein 14 OS=Homo sapiens GN=ZBTB14 PE=1 SV=2	1	6	6	6	15.8	15.8	50.956	449	449	0	4.2314	335180000
788 IDH3B	O43837;O43837-2;O43837-3	O43837;O43837-2	17;15;8	17;15;8	17;15;8	Isocitrate dehydrogenase [NAD] subunit beta, mitochondrial	IDH3B	sp|O43837|IDH3B_HUMAN Isocitrate dehydrogenase [NAD] subunit beta, mitochondrial OS=Homo sapiens GN=IDH3B PE=1 SV=2;sp|O43837-2|IDH3B_HUMAN Isoform A of Isocitrate dehydrogenase [NAD] subunit beta, mitochondrial OS=Homo sapiens GN=IDH3B	3	17	17	17	54.5	54.5	42.183	385	385;383;233	0	206.06	39218000000
789 NRD1	O43847-2;O43847	O43847-2;O43847	48;47	48;47	48;47	Nardilysin	NRD1	sp|O43847-2|NRDC_HUMAN Isoform 2 of Nardilysin OS=Homo sapiens GN=NRDC;sp|O43847|NRDC_HUMAN Nardilysin OS=Homo sapiens GN=NRDC PE=1 SV=2	2	48	48	48	41.8	41.8	139.28	1218	1218;1150	0	323.31	161910000000
790 CALU	O43852;O43852-3;O43852-6;O43852-5;O43852-10;O43852-15;O43852-9;O43852-11;O43852-13;O43852-14;O43852-12	O43852;O43852-3;O43852-6;O43852-5;O43852-10;O43852-15	31;31;25;22;20;17;15;14;13;13;6	31;31;25;22;20;17;15;14;13;13;6	8;8;8;8;8;0;2;8;7;7;0	Calumenin	CALU	sp|O43852|CALU_HUMAN Calumenin OS=Homo sapiens GN=CALU PE=1 SV=2;sp|O43852-3|CALU_HUMAN Isoform 3 of Calumenin OS=Homo sapiens GN=CALU;sp|O43852-6|CALU_HUMAN Isoform 6 of Calumenin OS=Homo sapiens GN=CALU;sp|O43852-5|CALU_HUMAN Isoform 5 of Calumenin OS=Ho	11	31	31	8	81	20.3	37.106	315	315;323;265;229;224;164;154;170;139;147;74	0	323.31	709750000000
791 CALU	O43852-2;O43852-4;O43852-8;O43852-7	O43852-2;O43852-4;O43852-8	29;29;17;12	6;6;6;6	6;6;6;6	Calumenin	CALU	sp|O43852-2|CALU_HUMAN Isoform 2 of Calumenin OS=Homo sapiens GN=CALU;sp|O43852-4|CALU_HUMAN Isoform 4 of Calumenin OS=Homo sapiens GN=CALU;sp|O43852-8|CALU_HUMAN Isoform 8 of Calumenin OS=Homo sapiens GN=CALU	4	29	6	6	15.9	15.9	37.134	315	315;323;201;161	0	157.03	26599000000
792 EDIL3	O43854-2;O43854	O43854-2;O43854	20;20	20;20	20;20	EGF-like repeat and discoidin I-like domain-containing protein 3	EDIL3	sp|O43854-2|EDIL3_HUMAN Isoform 2 of EGF-like repeat and discoidin I-like domain-containing protein 3 OS=Homo sapiens GN=EDIL3;sp|O43854|EDIL3_HUMAN EGF-like repeat and discoidin I-like domain-containing protein 3 OS=Homo sapiens GN=EDIL3 PE=1 SV=1	2	20	20	20	52.3	52.3	52.747	470	470;480	0	86.324	7994800000
793 AHCYL1	O43865;O43865-2	O43865;O43865-2	31;24	31;24	19;12	Putative adenosylhomocysteinase 2	AHCYL1	sp|O43865|SAHH2_HUMAN Adenosylhomocysteinase 2 OS=Homo sapiens GN=AHCYL1 PE=1 SV=2;sp|O43865-2|SAHH2_HUMAN Isoform 2 of Adenosylhomocysteinase 2 OS=Homo sapiens GN=AHCYL1	2	31	31	19	57.4	38.3	58.951	530	530;483	0	323.31	117130000000
794 KIF1C	O43896	O43896	35	28	28	Kinesin-like protein KIF1C	KIF1C	sp|O43896|KIF1C_HUMAN Kinesin-like protein KIF1C OS=Homo sapiens GN=KIF1C PE=1 SV=3	1	35	28	28	33	33	122.95	1103	1103	0	63.666	12958000000
795 PRICKLE3	O43900;O43900-2	O43900;O43900-2	3;2	3;2	3;2	Prickle-like protein 3	PRICKLE3	sp|O43900|PRIC3_HUMAN Prickle-like protein 3 OS=Homo sapiens GN=PRICKLE3 PE=1 SV=2;sp|O43900-2|PRIC3_HUMAN Isoform 2 of Prickle-like protein 3 OS=Homo sapiens GN=PRICKLE3	2	3	3	3	7.2	7.2	68.608	615	615;534	0.0020768	2.2492	112500000
796 GAS2	O43903;O43903-2	O43903;O43903-2	14;7	14;7	14;7	Growth arrest-specific protein 2	GAS2	sp|O43903|GAS2_HUMAN Growth arrest-specific protein 2 OS=Homo sapiens GN=GAS2 PE=1 SV=1;sp|O43903-2|GAS2_HUMAN Isoform 2 of Growth arrest-specific protein 2 OS=Homo sapiens GN=GAS2	2	14	14	14	57.2	57.2	34.945	313	313;141	0	103.57	36731000000
797 ORC5	O43913;O43913-2	O43913;O43913-2	18;14	18;14	18;14	Origin recognition complex subunit 5	ORC5	sp|O43913|ORC5_HUMAN Origin recognition complex subunit 5 OS=Homo sapiens GN=ORC5 PE=1 SV=1;sp|O43913-2|ORC5_HUMAN Isoform 2 of Origin recognition complex subunit 5 OS=Homo sapiens GN=ORC5	2	18	18	18	51.5	51.5	50.282	435	435;324	0	48.517	9046900000
798 TYROBP	O43914-3;O43914-2;O43914	O43914-3;O43914-2;O43914	1;1;1	1;1;1	1;1;1	TYRO protein tyrosine kinase-binding protein	TYROBP	sp|O43914-3|TYOBP_HUMAN Isoform 3 of TYRO protein tyrosine kinase-binding protein OS=Homo sapiens GN=TYROBP;sp|O43914-2|TYOBP_HUMAN Isoform 2 of TYRO protein tyrosine kinase-binding protein OS=Homo sapiens GN=TYROBP;sp|O43914|TYOBP_HUMAN TYRO protein tyros	3	1	1	1	14.7	14.7	11.043	102	102;112;113	0	5.6036	27144000
799 NDUFS5	O43920	O43920	8	8	8	NADH dehydrogenase [ubiquinone] iron-sulfur protein 5	NDUFS5	sp|O43920|NDUS5_HUMAN NADH dehydrogenase [ubiquinone] iron-sulfur protein 5 OS=Homo sapiens GN=NDUFS5 PE=1 SV=3	1	8	8	8	60.4	60.4	12.517	106	106	0	12	6502600000
800 PDE6D	O43924	O43924	4	4	4	Retinal rod rhodopsin-sensitive cGMP 3,5-cyclic phosphodiesterase subunit delta	PDE6D	sp|O43924|PDE6D_HUMAN Retinal rod rhodopsin-sensitive cGMP 3,5-cyclic phosphodiesterase subunit delta OS=Homo sapiens GN=PDE6D PE=1 SV=1	1	4	4	4	33.3	33.3	17.42	150	150	0	21.2	8332300000
801 ORC4	O43929;O43929-2;O43929-3	O43929;O43929-2;O43929-3	16;13;13	16;13;13	8;6;6	Origin recognition complex subunit 4	ORC4	sp|O43929|ORC4_HUMAN Origin recognition complex subunit 4 OS=Homo sapiens GN=ORC4 PE=1 SV=2;sp|O43929-2|ORC4_HUMAN Isoform 2 of Origin recognition complex subunit 4 OS=Homo sapiens GN=ORC4;sp|O43929-3|ORC4_HUMAN Isoform 3 of Origin recognition complex subu	3	16	16	8	49.8	25.7	50.377	436	436;352;362	0	91.023	13364000000
802 PEX1	O43933;O43933-2	O43933;O43933-2	26;22	26;22	26;22	Peroxisome biogenesis factor 1	PEX1	sp|O43933|PEX1_HUMAN Peroxisome biogenesis factor 1 OS=Homo sapiens GN=PEX1 PE=1 SV=1;sp|O43933-2|PEX1_HUMAN Isoform 2 of Peroxisome biogenesis factor 1 OS=Homo sapiens GN=PEX1	2	26	26	26	23.1	23.1	142.87	1283	1283;961	0	52.496	4224500000
803 RAD21	O60216	O60216	36	36	34	Double-strand-break repair protein rad21 homolog	RAD21	sp|O60216|RAD21_HUMAN Double-strand-break repair protein rad21 homolog OS=Homo sapiens GN=RAD21 PE=1 SV=2	1	36	36	34	58.3	55.3	71.689	631	631	0	323.31	76326000000
804 AKR1B10	O60218	O60218	28	28	17	Aldo-keto reductase family 1 member B10	AKR1B10	sp|O60218|AK1BA_HUMAN Aldo-keto reductase family 1 member B10 OS=Homo sapiens GN=AKR1B10 PE=1 SV=2	1	28	28	17	83.2	50.6	36.019	316	316	0	323.31	336650000000
805 TIMM8A	O60220	O60220	5	5	5	Mitochondrial import inner membrane translocase subunit Tim8 A	TIMM8A	sp|O60220|TIM8A_HUMAN Mitochondrial import inner membrane translocase subunit Tim8 A OS=Homo sapiens GN=TIMM8A PE=1 SV=1	1	5	5	5	79.4	79.4	10.998	97	97	0	53.8	22732000000
806 KALRN	O60229;O60229-2;O60229-3;O60229-6;O60229-4;O60229-5	O60229;O60229-2	32;19;15;13;13;10	21;8;6;13;13;10	20;8;6;12;12;9	Kalirin	KALRN	sp|O60229|KALRN_HUMAN Kalirin OS=Homo sapiens GN=KALRN PE=1 SV=2;sp|O60229-2|KALRN_HUMAN Isoform 2 of Kalirin OS=Homo sapiens GN=KALRN	6	32	21	20	8.9	8.5	340.17	2985	2985;1663;851;1257;1289;738	0	38.48	1727500000
807 DHX16	O60231	O60231	37	36	36	Putative pre-mRNA-splicing factor ATP-dependent RNA helicase DHX16	DHX16	sp|O60231|DHX16_HUMAN Putative pre-mRNA-splicing factor ATP-dependent RNA helicase DHX16 OS=Homo sapiens GN=DHX16 PE=1 SV=2	1	37	36	36	44.7	44.7	119.26	1041	1041	0	323.31	64237000000
808 SSSCA1	O60232	O60232	9	9	9	Sjoegren syndrome/scleroderma autoantigen 1	SSSCA1	sp|O60232|SSA27_HUMAN Sjoegren syndrome/scleroderma autoantigen 1 OS=Homo sapiens GN=SSSCA1 PE=1 SV=1	1	9	9	9	49.2	49.2	21.474	199	199	0	323.31	73047000000
809 GMFG	O60234	O60234	9	7	7	Glia maturation factor gamma	GMFG	sp|O60234|GMFG_HUMAN Glia maturation factor gamma OS=Homo sapiens GN=GMFG PE=1 SV=1	1	9	7	7	47.9	47.9	16.801	142	142	0	277.3	9767500000
810 TMPRSS11D	O60235	O60235	6	5	5	Transmembrane protease serine 11D;Transmembrane protease serine 11D non-catalytic chain;Transmembrane protease serine 11D catalytic chain	TMPRSS11D	sp|O60235|TM11D_HUMAN Transmembrane protease serine 11D OS=Homo sapiens GN=TMPRSS11D PE=1 SV=1	1	6	5	5	13.9	13.9	46.263	418	418	0	36.174	2388900000
811 PPP1R12B	O60237;O60237-4;O60237-3;O60237-5;O60237-2	O60237;O60237-4	13;7;5;4;3	10;5;5;4;3	10;5;5;4;3	Protein phosphatase 1 regulatory subunit 12B	PPP1R12B	sp|O60237|MYPT2_HUMAN Protein phosphatase 1 regulatory subunit 12B OS=Homo sapiens GN=PPP1R12B PE=1 SV=2;sp|O60237-4|MYPT2_HUMAN Isoform 4 of Protein phosphatase 1 regulatory subunit 12B OS=Homo sapiens GN=PPP1R12B	5	13	10	10	14.1	14.1	110.4	982	982;208;224;515;386	0	22.525	1037600000
812 BNIP3L	O60238-2;O60238	O60238-2;O60238	1;1	1;1	1;1	BCL2/adenovirus E1B 19 kDa protein-interacting protein 3-like	BNIP3L	sp|O60238-2|BNI3L_HUMAN Isoform 2 of BCL2/adenovirus E1B 19 kDa protein-interacting protein 3-like OS=Homo sapiens GN=BNIP3L;sp|O60238|BNI3L_HUMAN BCL2/adenovirus E1B 19 kDa protein-interacting protein 3-like OS=Homo sapiens GN=BNIP3L PE=1 SV=1	2	1	1	1	8.4	8.4	19.558	179	179;219	0.0015845	2.6025	80870000
813 SH3BP5	O60239;O60239-2	O60239;O60239-2	6;3	6;3	6;3	SH3 domain-binding protein 5	SH3BP5	sp|O60239|3BP5_HUMAN SH3 domain-binding protein 5 OS=Homo sapiens GN=SH3BP5 PE=1 SV=2;sp|O60239-2|3BP5_HUMAN Isoform 2 of SH3 domain-binding protein 5 OS=Homo sapiens GN=SH3BP5	2	6	6	6	12.7	12.7	50.424	455	455;298	0	9.6632	1173100000
814 MED14	O60244	O60244	25	25	25	Mediator of RNA polymerase II transcription subunit 14	MED14	sp|O60244|MED14_HUMAN Mediator of RNA polymerase II transcription subunit 14 OS=Homo sapiens GN=MED14 PE=1 SV=2	1	25	25	25	24.2	24.2	160.6	1454	1454	0	48.249	6609400000
815 PCDH7	O60245;O60245-2	O60245;O60245-2	8;8	8;8	8;8	Protocadherin-7	PCDH7	sp|O60245|PCDH7_HUMAN Protocadherin-7 OS=Homo sapiens GN=PCDH7 PE=1 SV=2;sp|O60245-2|PCDH7_HUMAN Isoform B of Protocadherin-7 OS=Homo sapiens GN=PCDH7	2	8	8	8	11.4	11.4	116.07	1069	1069;1072	0	41.532	5654500000
816 PRPSAP2	O60256;O60256-3;O60256-2;O60256-4	O60256;O60256-3;O60256-2;O60256-4	19;16;14;13	19;16;14;13	18;15;13;12	Phosphoribosyl pyrophosphate synthase-associated protein 2	PRPSAP2	sp|O60256|KPRB_HUMAN Phosphoribosyl pyrophosphate synthase-associated protein 2 OS=Homo sapiens GN=PRPSAP2 PE=1 SV=1;sp|O60256-3|KPRB_HUMAN Isoform 3 of Phosphoribosyl pyrophosphate synthase-associated protein 2 OS=Homo sapiens GN=PRPSAP2;sp|O60256-2|KPRB_	4	19	19	18	64	60.2	40.925	369	369;320;329;283	0	323.31	73007000000
817 SMARCA5	O60264	O60264	64	64	45	SWI/SNF-related matrix-associated actin-dependent regulator of chromatin subfamily A member 5	SMARCA5	sp|O60264|SMCA5_HUMAN SWI/SNF-related matrix-associated actin-dependent regulator of chromatin subfamily A member 5 OS=Homo sapiens GN=SMARCA5 PE=1 SV=1	1	64	64	45	52.4	40	121.9	1052	1052	0	323.31	97812000000
818 ADCY3	O60266;O60266-2	O60266;O60266-2	3;2	3;2	3;2	Adenylate cyclase type 3	ADCY3	sp|O60266|ADCY3_HUMAN Adenylate cyclase type 3 OS=Homo sapiens GN=ADCY3 PE=1 SV=3;sp|O60266-2|ADCY3_HUMAN Isoform 2 of Adenylate cyclase type 3 OS=Homo sapiens GN=ADCY3	2	3	3	3	3.4	3.4	128.96	1144	1144;731	0	5.0017	2942700000
819 KIAA0513	O60268-3;O60268;O60268-2	O60268-3;O60268;O60268-2	6;6;4	6;6;4	6;6;4	Uncharacterized protein KIAA0513	KIAA0513	sp|O60268-3|K0513_HUMAN Isoform 3 of Uncharacterized protein KIAA0513 OS=Homo sapiens GN=KIAA0513;sp|O60268|K0513_HUMAN Uncharacterized protein KIAA0513 OS=Homo sapiens GN=KIAA0513 PE=1 SV=1;sp|O60268-2|K0513_HUMAN Isoform 2 of Uncharacterized protein KIAA	3	6	6	6	15.7	15.7	45.537	401	401;411;301	0	7.8698	262740000
820 GPRIN2	O60269	O60269	3	3	3	G protein-regulated inducer of neurite outgrowth 2	GPRIN2	sp|O60269|GRIN2_HUMAN G protein-regulated inducer of neurite outgrowth 2 OS=Homo sapiens GN=GPRIN2 PE=1 SV=2	1	3	3	3	11.8	11.8	47.45	458	458	0.00033219	3.6965	63854000
821 SPAG9	O60271;O60271-3	O60271;O60271-3	61;46	1;1	1;1	C-Jun-amino-terminal kinase-interacting protein 4	SPAG9	sp|O60271|JIP4_HUMAN C-Jun-amino-terminal kinase-interacting protein 4 OS=Homo sapiens GN=SPAG9 PE=1 SV=4;sp|O60271-3|JIP4_HUMAN Isoform 3 of C-Jun-amino-terminal kinase-interacting protein 4 OS=Homo sapiens GN=SPAG9	2	61	1	1	1.3	1.3	146.2	1321	1321;945	0	17.278	1288900000
822 SPAG9	O60271-4;O60271-2;O60271-9;O60271-5	O60271-4;O60271-2;O60271-9;O60271-5	62;61;52;47	62;61;52;47	2;2;2;2	C-Jun-amino-terminal kinase-interacting protein 4	SPAG9	sp|O60271-4|JIP4_HUMAN Isoform 4 of C-Jun-amino-terminal kinase-interacting protein 4 OS=Homo sapiens GN=SPAG9;sp|O60271-2|JIP4_HUMAN Isoform 2 of C-Jun-amino-terminal kinase-interacting protein 4 OS=Homo sapiens GN=SPAG9;sp|O60271-9|JIP4_HUMAN Isoform 6 o	4	62	62	2	55.7	1.4	144.68	1307	1307;1311;1177;931	0	323.31	160260000000
823 SUSD5	O60279	O60279	2	2	2	Sushi domain-containing protein 5	SUSD5	sp|O60279|SUSD5_HUMAN Sushi domain-containing protein 5 OS=Homo sapiens GN=SUSD5 PE=1 SV=3	1	2	2	2	1.9	1.9	68.02	629	629	0.0028902	2.104	88136000
824 KIF5C	O60282;O60282-2	O60282;O60282-2	36;25	23;19	19;17	Kinesin heavy chain isoform 5C	KIF5C	sp|O60282|KIF5C_HUMAN Kinesin heavy chain isoform 5C OS=Homo sapiens GN=KIF5C PE=1 SV=1;sp|O60282-2|KIF5C_HUMAN Isoform 2 of Kinesin heavy chain isoform 5C OS=Homo sapiens GN=KIF5C	2	36	23	19	33.3	28.4	109.49	957	957;725	0	144.07	3547900000
825 NUAK1	O60285	O60285	5	5	4	NUAK family SNF1-like kinase 1	NUAK1	sp|O60285|NUAK1_HUMAN NUAK family SNF1-like kinase 1 OS=Homo sapiens GN=NUAK1 PE=1 SV=1	1	5	5	4	9.2	7.6	74.304	661	661	0	4.6176	149030000
826 URB1	O60287	O60287	52	52	52	Nucleolar pre-ribosomal-associated protein 1	URB1	sp|O60287|NPA1P_HUMAN Nucleolar pre-ribosomal-associated protein 1 OS=Homo sapiens GN=URB1 PE=1 SV=4	1	52	52	52	30.3	30.3	254.39	2271	2271	0	226.92	16803000000
827 MGRN1	O60291-4;O60291;O60291-3;O60291-2	O60291-4;O60291;O60291-3;O60291-2	9;9;9;9	9;9;9;9	7;7;7;7	E3 ubiquitin-protein ligase MGRN1	MGRN1	sp|O60291-4|MGRN1_HUMAN Isoform 4 of E3 ubiquitin-protein ligase MGRN1 OS=Homo sapiens GN=MGRN1;sp|O60291|MGRN1_HUMAN E3 ubiquitin-protein ligase MGRN1 OS=Homo sapiens GN=MGRN1 PE=1 SV=2;sp|O60291-3|MGRN1_HUMAN Isoform 3 of E3 ubiquitin-protein ligase MGRN	4	9	9	7	23	19.6	58.304	530	530;552;554;576	0	8.4465	2299600000
828 SIPA1L3	O60292	O60292	50	50	50	Signal-induced proliferation-associated 1-like protein 3	SIPA1L3	sp|O60292|SI1L3_HUMAN Signal-induced proliferation-associated 1-like protein 3 OS=Homo sapiens GN=SIPA1L3 PE=1 SV=3	1	50	50	50	40.5	40.5	194.61	1781	1781	0	182.69	10790000000
829 ZFC3H1	O60293-2;O60293;O60293-4	O60293-2;O60293	21;21;4	21;21;4	21;21;4	Zinc finger C3H1 domain-containing protein	ZFC3H1	sp|O60293-2|ZC3H1_HUMAN Isoform 2 of Zinc finger C3H1 domain-containing protein OS=Homo sapiens GN=ZFC3H1;sp|O60293|ZC3H1_HUMAN Zinc finger C3H1 domain-containing protein OS=Homo sapiens GN=ZFC3H1 PE=1 SV=3	3	21	21	21	13.8	13.8	217.49	1910	1910;1989;346	0	90.593	2064200000
830 LCMT2	O60294	O60294	15	15	15	tRNA wybutosine-synthesizing protein 4	LCMT2	sp|O60294|TYW4_HUMAN tRNA wybutosine-synthesizing protein 4 OS=Homo sapiens GN=LCMT2 PE=1 SV=3	1	15	15	15	32.8	32.8	75.601	686	686	0	28.014	6395300000
831 TRAK2	O60296;O60296-2	O60296	10;4	10;4	10;4	Trafficking kinesin-binding protein 2	TRAK2	sp|O60296|TRAK2_HUMAN Trafficking kinesin-binding protein 2 OS=Homo sapiens GN=TRAK2 PE=1 SV=2	2	10	10	10	15.6	15.6	101.42	914	914;311	0	28.455	1184700000
832 LZTS3	O60299;O60299-2	O60299;O60299-2	7;6	7;6	7;6	Leucine zipper putative tumor suppressor 3	LZTS3	sp|O60299|LZTS3_HUMAN Leucine zipper putative tumor suppressor 3 OS=Homo sapiens GN=LZTS3 PE=2 SV=1;sp|O60299-2|LZTS3_HUMAN Isoform 2 of Leucine zipper putative tumor suppressor 3 OS=Homo sapiens GN=LZTS3	2	7	7	7	12.6	12.6	71.79	673	673;627	0	16.945	1076200000
833 AQR	O60306	O60306	64	64	63	Intron-binding protein aquarius	AQR	sp|O60306|AQR_HUMAN Intron-binding protein aquarius OS=Homo sapiens GN=AQR PE=1 SV=4	1	64	64	63	49.2	48.7	171.29	1485	1485	0	323.31	56996000000
834 OPA1	O60313-2;O60313	O60313-2;O60313	53;51	53;51	53;51	Dynamin-like 120 kDa protein, mitochondrial;Dynamin-like 120 kDa protein, form S1	OPA1	sp|O60313-2|OPA1_HUMAN Isoform 2 of Dynamin-like 120 kDa protein, mitochondrial OS=Homo sapiens GN=OPA1;sp|O60313|OPA1_HUMAN Dynamin-like 120 kDa protein, mitochondrial OS=Homo sapiens GN=OPA1 PE=1 SV=3	2	53	53	53	51.9	51.9	115.88	997	997;960	0	323.31	74328000000
835 ZEB2	O60315-2;O60315	O60315-2;O60315	19;19	19;19	16;16	Zinc finger E-box-binding homeobox 2	ZEB2	sp|O60315-2|ZEB2_HUMAN Isoform 2 of Zinc finger E-box-binding homeobox 2 OS=Homo sapiens GN=ZEB2;sp|O60315|ZEB2_HUMAN Zinc finger E-box-binding homeobox 2 OS=Homo sapiens GN=ZEB2 PE=1 SV=1	2	19	19	16	25	21.4	133.81	1190	1190;1214	0	33.228	3747200000
836 MCM3AP	O60318;O60318-2	O60318	34;13	34;13	34;13	Germinal-center associated nuclear protein	MCM3AP	sp|O60318|GANP_HUMAN Germinal-center associated nuclear protein OS=Homo sapiens GN=MCM3AP PE=1 SV=2	2	34	34	34	25.5	25.5	218.4	1980	1980;721	0	120.12	10143000000
837 PIP5K1C	O60331-4;O60331;O60331-2;O60331-3	O60331-4;O60331;O60331-2;O60331-3	10;10;10;10	7;7;7;7	7;7;7;7	Phosphatidylinositol 4-phosphate 5-kinase type-1 gamma	PIP5K1C	sp|O60331-4|PI51C_HUMAN Isoform 4 of Phosphatidylinositol 4-phosphate 5-kinase type-1 gamma OS=Homo sapiens GN=PIP5K1C;sp|O60331|PI51C_HUMAN Phosphatidylinositol 4-phosphate 5-kinase type-1 gamma OS=Homo sapiens GN=PIP5K1C PE=1 SV=2;sp|O60331-2|PI51C_HUMAN	4	10	7	7	16.2	16.2	70.213	640	640;668;700;707	0	13.712	1311300000
838 KIF1B	O60333-2;O60333;O60333-4	O60333-2;O60333;O60333-4	62;60;60	46;44;44	26;26;26	Kinesin-like protein KIF1B	KIF1B	sp|O60333-2|KIF1B_HUMAN Isoform 2 of Kinesin-like protein KIF1B OS=Homo sapiens GN=KIF1B;sp|O60333|KIF1B_HUMAN Kinesin-like protein KIF1B OS=Homo sapiens GN=KIF1B PE=1 SV=5;sp|O60333-4|KIF1B_HUMAN Isoform 4 of Kinesin-like protein KIF1B OS=Homo sapiens GN=	3	62	46	26	31	18	199.26	1770	1770;1816;1823	0	323.31	17690000000
839 KIF1B	O60333-3	O60333-3	44	11	11	Kinesin-like protein KIF1B	KIF1B	sp|O60333-3|KIF1B_HUMAN Isoform 3 of Kinesin-like protein KIF1B OS=Homo sapiens GN=KIF1B	1	44	11	11	10.3	10.3	130.36	1153	1153	0	15.445	1855900000
840 KDM1A	O60341;O60341-2	O60341;O60341-2	36;35	36;35	36;35	Lysine-specific histone demethylase 1A	KDM1A	sp|O60341|KDM1A_HUMAN Lysine-specific histone demethylase 1A OS=Homo sapiens GN=KDM1A PE=1 SV=2;sp|O60341-2|KDM1A_HUMAN Isoform 2 of Lysine-specific histone demethylase 1A OS=Homo sapiens GN=KDM1A	2	36	36	36	56.8	56.8	92.902	852	852;876	0	323.31	74813000000
841 TBC1D4	O60343-2;O60343-3;O60343;O60343-5;O60343-4	O60343-2;O60343-3;O60343	49;49;49;20;14	49;49;49;20;14	48;48;48;20;14	TBC1 domain family member 4	TBC1D4	sp|O60343-2|TBCD4_HUMAN Isoform 2 of TBC1 domain family member 4 OS=Homo sapiens GN=TBC1D4;sp|O60343-3|TBCD4_HUMAN Isoform 3 of TBC1 domain family member 4 OS=Homo sapiens GN=TBC1D4;sp|O60343|TBCD4_HUMAN TBC1 domain family member 4 OS=Homo sapiens GN=TBC1D	5	49	49	48	49.5	48.7	139.55	1235	1235;1290;1298;515;462	0	264.34	33711000000
842 ECE2	O60344-4;O60344	O60344-4;O60344	8;6	8;6	8;6	Endothelin-converting enzyme 2;Methyltransferase-like region;Endothelin-converting enzyme 2 region	ECE2	sp|O60344-4|ECE2_HUMAN Isoform D of Endothelin-converting enzyme 2 OS=Homo sapiens GN=ECE2;sp|O60344|ECE2_HUMAN Endothelin-converting enzyme 2 OS=Homo sapiens GN=ECE2 PE=1 SV=4	2	8	8	8	38	38	28.306	255	255;883	0	22.836	2336600000
843 PHLPP1	O60346;O60346-2	O60346;O60346-2	11;9	11;9	11;9	PH domain leucine-rich repeat-containing protein phosphatase 1	PHLPP1	sp|O60346|PHLP1_HUMAN PH domain leucine-rich repeat-containing protein phosphatase 1 OS=Homo sapiens GN=PHLPP1 PE=1 SV=3;sp|O60346-2|PHLP1_HUMAN Isoform 2 of PH domain leucine-rich repeat-containing protein phosphatase 1 OS=Homo sapiens GN=PHLPP1	2	11	11	11	8.2	8.2	184.67	1717	1717;1205	0	8.2713	1486100000
844 TBC1D12	O60347	O60347	7	7	6	TBC1 domain family member 12	TBC1D12	sp|O60347|TBC12_HUMAN TBC1 domain family member 12 OS=Homo sapiens GN=TBC1D12 PE=1 SV=3	1	7	7	6	11.5	10.5	85.625	775	775	0	8.6515	447550000
845 FZD6	O60353-2;O60353	O60353-2;O60353	4;4	4;4	4;4	Frizzled-6	FZD6	sp|O60353-2|FZD6_HUMAN Isoform 2 of Frizzled-6 OS=Homo sapiens GN=FZD6;sp|O60353|FZD6_HUMAN Frizzled-6 OS=Homo sapiens GN=FZD6 PE=1 SV=2	2	4	4	4	8.8	8.8	75.579	674	674;706	0	7.6276	81011000
846 NME2P1	O60361	O60361	11	1	1	Putative nucleoside diphosphate kinase	NME2P1	sp|O60361|NDK8_HUMAN Putative nucleoside diphosphate kinase OS=Homo sapiens GN=NME2P1 PE=5 SV=1	1	11	1	1	7.3	7.3	15.529	137	137	0.0025875	2.1793	2805200000
847 HBP1	O60381-2;O60381-3;O60381	O60381-2;O60381-3;O60381	3;3;3	3;3;3	3;3;3	HMG box-containing protein 1	HBP1	sp|O60381-2|HBP1_HUMAN Isoform 2 of HMG box-containing protein 1 OS=Homo sapiens GN=HBP1;sp|O60381-3|HBP1_HUMAN Isoform 3 of HMG box-containing protein 1 OS=Homo sapiens GN=HBP1;sp|O60381|HBP1_HUMAN HMG box-containing protein 1 OS=Homo sapiens GN=HBP1 PE=1	3	3	3	3	11	11	51.433	462	462;514;514	0	7.3431	580810000
848 FADS1	O60427;O60427-2	O60427;O60427-2	7;6	7;6	7;6	Fatty acid desaturase 1	FADS1	sp|O60427|FADS1_HUMAN Fatty acid desaturase 1 OS=Homo sapiens GN=FADS1 PE=1 SV=3;sp|O60427-2|FADS1_HUMAN Isoform 2 of Fatty acid desaturase 1 OS=Homo sapiens GN=FADS1	2	7	7	7	18.7	18.7	51.964	444	444;360	0	9.7774	596830000
849 PPL	O60437	O60437	111	111	109	Periplakin	PPL	sp|O60437|PEPL_HUMAN Periplakin OS=Homo sapiens GN=PPL PE=1 SV=4	1	111	111	109	61.8	61	204.74	1756	1756	0	323.31	109980000000
850 DFNA5	O60443;O60443-3;O60443-2	O60443;O60443-3	23;12;4	23;12;4	23;12;4	Non-syndromic hearing impairment protein 5	DFNA5	sp|O60443|DFNA5_HUMAN Non-syndromic hearing impairment protein 5 OS=Homo sapiens GN=DFNA5 PE=1 SV=2;sp|O60443-3|DFNA5_HUMAN Isoform 3 of Non-syndromic hearing impairment protein 5 OS=Homo sapiens GN=DFNA5	3	23	23	23	48.6	48.6	54.554	496	496;332;101	0	272.2	35185000000
851 EVI5	O60447-2;O60447	O60447-2;O60447	20;19	20;19	19;18	Ecotropic viral integration site 5 protein homolog	EVI5	sp|O60447-2|EVI5_HUMAN Isoform 2 of Ecotropic viral integration site 5 protein homolog OS=Homo sapiens GN=EVI5;sp|O60447|EVI5_HUMAN Ecotropic viral integration site 5 protein homolog OS=Homo sapiens GN=EVI5 PE=1 SV=3	2	20	20	19	24.1	23.3	94.132	821	821;810	0	16.046	1505500000
852 LY75	O60449-3;O60449-2;O60449;Q8IX05-2;Q8IX05	O60449-3;O60449-2;O60449	8;8;7;1;1	8;8;7;1;1	8;8;7;1;1	Lymphocyte antigen 75	LY75	sp|O60449-3|LY75_HUMAN Isoform 3 of Lymphocyte antigen 75 OS=Homo sapiens GN=LY75;sp|O60449-2|LY75_HUMAN Isoform 2 of Lymphocyte antigen 75 OS=Homo sapiens GN=LY75;sp|O60449|LY75_HUMAN Lymphocyte antigen 75 OS=Homo sapiens GN=LY75 PE=1 SV=3	5	8	8	8	5	5	209.44	1817	1817;1873;1722;174;232	0	5.6259	339580000
853 NRP2	O60462-3;O60462-2;O60462;O60462-4;O60462-5;O60462-6	O60462-3;O60462-2;O60462;O60462-4;O60462-5;O60462-6	25;24;24;23;23;18	25;24;24;23;23;18	25;24;24;23;23;18	Neuropilin-2	NRP2	sp|O60462-3|NRP2_HUMAN Isoform A17 of Neuropilin-2 OS=Homo sapiens GN=NRP2;sp|O60462-2|NRP2_HUMAN Isoform A0 of Neuropilin-2 OS=Homo sapiens GN=NRP2;sp|O60462|NRP2_HUMAN Neuropilin-2 OS=Homo sapiens GN=NRP2 PE=1 SV=2;sp|O60462-4|NRP2_HUMAN Isoform B0 of Ne	6	25	25	25	40.6	40.6	104.28	926	926;909;931;901;906;555	0	146.03	4281600000
854 MAN1A2	O60476	O60476	6	6	6	Mannosyl-oligosaccharide 1,2-alpha-mannosidase IB	MAN1A2	sp|O60476|MA1A2_HUMAN Mannosyl-oligosaccharide 1,2-alpha-mannosidase IB OS=Homo sapiens GN=MAN1A2 PE=1 SV=1	1	6	6	6	12.3	12.3	73.003	641	641	0	8.5665	547290000
855 ACSL4	O60488-2;O60488	O60488-2;O60488	39;39	39;39	37;37	Long-chain-fatty-acid--CoA ligase 4	ACSL4	sp|O60488-2|ACSL4_HUMAN Isoform Short of Long-chain-fatty-acid--CoA ligase 4 OS=Homo sapiens GN=ACSL4;sp|O60488|ACSL4_HUMAN Long-chain-fatty-acid--CoA ligase 4 OS=Homo sapiens GN=ACSL4 PE=1 SV=2	2	39	39	37	64.9	60.6	74.435	670	670;711	0	323.31	143250000000
856 SNX3	O60493;O60493-2;O60493-4;O60493-3	O60493;O60493-2;O60493-4;O60493-3	14;12;10;7	14;12;10;7	12;11;9;6	Sorting nexin-3	SNX3	sp|O60493|SNX3_HUMAN Sorting nexin-3 OS=Homo sapiens GN=SNX3 PE=1 SV=3;sp|O60493-2|SNX3_HUMAN Isoform 2 of Sorting nexin-3 OS=Homo sapiens GN=SNX3;sp|O60493-4|SNX3_HUMAN Isoform 4 of Sorting nexin-3 OS=Homo sapiens GN=SNX3;sp|O60493-3|SNX3_HUMAN Isoform 3	4	14	14	12	79	74.7	18.762	162	162;130;140;113	0	201.61	138740000000
857 DOK2	O60496	O60496	5	5	5	Docking protein 2	DOK2	sp|O60496|DOK2_HUMAN Docking protein 2 OS=Homo sapiens GN=DOK2 PE=1 SV=2	1	5	5	5	20.6	20.6	45.378	412	412	0	6.3838	161130000
858 STX10	O60499;O60499-2	O60499;O60499-2	6;4	6;4	6;4	Syntaxin-10	STX10	sp|O60499|STX10_HUMAN Syntaxin-10 OS=Homo sapiens GN=STX10 PE=1 SV=1;sp|O60499-2|STX10_HUMAN Isoform 2 of Syntaxin-10 OS=Homo sapiens GN=STX10	2	6	6	6	36.1	36.1	28.114	249	249;200	0	27.7	1822600000
859 MGEA5	O60502;O60502-4;O60502-2;O60502-3	O60502;O60502-4;O60502-2;O60502-3	42;40;38;29	42;40;38;29	42;40;38;29	Protein O-GlcNAcase	MGEA5	sp|O60502|OGA_HUMAN Protein O-GlcNAcase OS=Homo sapiens GN=MGEA5 PE=1 SV=2;sp|O60502-4|OGA_HUMAN Isoform 4 of Protein O-GlcNAcase OS=Homo sapiens GN=MGEA5;sp|O60502-2|OGA_HUMAN Isoform 2 of Protein O-GlcNAcase OS=Homo sapiens GN=MGEA5;sp|O60502-3|OGA_HUMAN	4	42	42	42	51.5	51.5	102.91	916	916;863;849;677	0	323.31	72605000000
860 SORBS3	O60504;O60504-2	O60504;O60504-2	19;16	19;16	19;16	Vinexin	SORBS3	sp|O60504|VINEX_HUMAN Vinexin OS=Homo sapiens GN=SORBS3 PE=1 SV=2;sp|O60504-2|VINEX_HUMAN Isoform Beta of Vinexin OS=Homo sapiens GN=SORBS3	2	19	19	19	31.7	31.7	75.34	671	671;329	0	94.634	21337000000
861 SYNCRIP	O60506;O60506-2	O60506;O60506-2	31;29	31;29	3;3	Heterogeneous nuclear ribonucleoprotein Q	SYNCRIP	sp|O60506|HNRPQ_HUMAN Heterogeneous nuclear ribonucleoprotein Q OS=Homo sapiens GN=SYNCRIP PE=1 SV=2;sp|O60506-2|HNRPQ_HUMAN Isoform 2 of Heterogeneous nuclear ribonucleoprotein Q OS=Homo sapiens GN=SYNCRIP	2	31	31	3	52.6	7.4	69.602	623	623;588	0	323.31	926480000000
862 SYNCRIP	O60506-3;O60506-4;O60506-5	O60506-3;O60506-4;O60506-5	29;27;20	1;1;1	1;1;1	Heterogeneous nuclear ribonucleoprotein Q	SYNCRIP	sp|O60506-3|HNRPQ_HUMAN Isoform 3 of Heterogeneous nuclear ribonucleoprotein Q OS=Homo sapiens GN=SYNCRIP;sp|O60506-4|HNRPQ_HUMAN Isoform 4 of Heterogeneous nuclear ribonucleoprotein Q OS=Homo sapiens GN=SYNCRIP;sp|O60506-5|HNRPQ_HUMAN Isoform 5 of Heterog	3	29	1	1	1.8	1.8	62.656	562	562;527;410	0.0018801	2.3621	7418200000
863 TPST1	O60507	O60507	2	2	2	Protein-tyrosine sulfotransferase 1	TPST1	sp|O60507|TPST1_HUMAN Protein-tyrosine sulfotransferase 1 OS=Homo sapiens GN=TPST1 PE=2 SV=1	1	2	2	2	10	10	42.188	370	370	1	-2	132930000	+
864 CDC40	O60508	O60508	28	28	28	Pre-mRNA-processing factor 17	CDC40	sp|O60508|PRP17_HUMAN Pre-mRNA-processing factor 17 OS=Homo sapiens GN=CDC40 PE=1 SV=1	1	28	28	28	53.4	53.4	65.521	579	579	0	274.89	26206000000
865 RANBP6	O60518	O60518	32	30	30	Ran-binding protein 6	RANBP6	sp|O60518|RNBP6_HUMAN Ran-binding protein 6 OS=Homo sapiens GN=RANBP6 PE=1 SV=2	1	32	30	30	34.9	34.9	124.71	1105	1105	0	139.95	6710700000
866 NEMF	O60524-4;O60524-3;O60524;O60524-5;O60524-2	O60524-4;O60524-3;O60524;O60524-5	29;29;29;28;9	29;29;29;28;9	29;29;29;28;9	Nuclear export mediator factor NEMF	NEMF	sp|O60524-4|NEMF_HUMAN Isoform 4 of Nuclear export mediator factor NEMF OS=Homo sapiens GN=NEMF;sp|O60524-3|NEMF_HUMAN Isoform 3 of Nuclear export mediator factor NEMF OS=Homo sapiens GN=NEMF;sp|O60524|NEMF_HUMAN Nuclear export mediator factor NEMF OS=Homo	5	29	29	29	32.1	32.1	118.02	1034	1034;1055;1076;1051;276	0	136.63	25570000000
867 GMDS	O60547;O60547-2	O60547;O60547-2	19;18	19;18	19;18	GDP-mannose 4,6 dehydratase	GMDS	sp|O60547|GMDS_HUMAN GDP-mannose 4,6 dehydratase OS=Homo sapiens GN=GMDS PE=1 SV=1;sp|O60547-2|GMDS_HUMAN Isoform 2 of GDP-mannose 4,6 dehydratase OS=Homo sapiens GN=GMDS	2	19	19	19	62.4	62.4	41.949	372	372;342	0	323.31	74870000000
868 NMT2	O60551	O60551	19	13	13	Glycylpeptide N-tetradecanoyltransferase 2	NMT2	sp|O60551|NMT2_HUMAN Glycylpeptide N-tetradecanoyltransferase 2 OS=Homo sapiens GN=NMT2 PE=1 SV=1	1	19	13	13	34.1	34.1	56.98	498	498	0	122.53	8215200000
869 CCNT1	O60563;O60563-2	O60563	19;5	19;5	18;5	Cyclin-T1	CCNT1	sp|O60563|CCNT1_HUMAN Cyclin-T1 OS=Homo sapiens GN=CCNT1 PE=1 SV=1	2	19	19	18	35.1	33.3	80.684	726	726;184	0	247.67	14162000000
870 GREM1	O60565;O60565-2;Q9H772	O60565;O60565-2	3;2;1	3;2;1	3;2;1	Gremlin-1	GREM1	sp|O60565|GREM1_HUMAN Gremlin-1 OS=Homo sapiens GN=GREM1 PE=1 SV=1;sp|O60565-2|GREM1_HUMAN Isoform 2 of Gremlin-1 OS=Homo sapiens GN=GREM1	3	3	3	3	25	25	20.697	184	184;143;168	0	9.6689	367470000
871 BUB1B	O60566;O60566-3;O60566-2	O60566;O60566-3;O60566-2	36;36;31	36;36;31	36;36;31	Mitotic checkpoint serine/threonine-protein kinase BUB1 beta	BUB1B	sp|O60566|BUB1B_HUMAN Mitotic checkpoint serine/threonine-protein kinase BUB1 beta OS=Homo sapiens GN=BUB1B PE=1 SV=3;sp|O60566-3|BUB1B_HUMAN Isoform 3 of Mitotic checkpoint serine/threonine-protein kinase BUB1 beta OS=Homo sapiens GN=BUB1B;sp|O60566-2|BUB	3	36	36	36	42.7	42.7	119.54	1050	1050;1064;933	0	291.41	8717800000
872 PLOD3	O60568	O60568	38	38	38	Procollagen-lysine,2-oxoglutarate 5-dioxygenase 3	PLOD3	sp|O60568|PLOD3_HUMAN Procollagen-lysine,2-oxoglutarate 5-dioxygenase 3 OS=Homo sapiens GN=PLOD3 PE=1 SV=1	1	38	38	38	62.3	62.3	84.784	738	738	0	323.31	118130000000
873 EIF4E2	O60573;O60573-2	O60573;O60573-2	15;13	15;13	15;13	Eukaryotic translation initiation factor 4E type 2	EIF4E2	sp|O60573|IF4E2_HUMAN Eukaryotic translation initiation factor 4E type 2 OS=Homo sapiens GN=EIF4E2 PE=1 SV=1;sp|O60573-2|IF4E2_HUMAN Isoform 2 of Eukaryotic translation initiation factor 4E type 2 OS=Homo sapiens GN=EIF4E2	2	15	15	15	60.8	60.8	28.362	245	245;234	0	199.15	23896000000
874 CCNT2	O60583-2;O60583	O60583-2;O60583	6;6	5;5	5;5	Cyclin-T2	CCNT2	sp|O60583-2|CCNT2_HUMAN Isoform 2 of Cyclin-T2 OS=Homo sapiens GN=CCNT2;sp|O60583|CCNT2_HUMAN Cyclin-T2 OS=Homo sapiens GN=CCNT2 PE=1 SV=2	2	6	5	5	9.8	9.8	73.681	663	663;730	0	10.548	657020000
875 DIAPH1	O60610;O60610-2;O60610-3	O60610;O60610-2;O60610-3	63;62;62	63;62;62	63;62;62	Protein diaphanous homolog 1	DIAPH1	sp|O60610|DIAP1_HUMAN Protein diaphanous homolog 1 OS=Homo sapiens GN=DIAPH1 PE=1 SV=2;sp|O60610-2|DIAP1_HUMAN Isoform 2 of Protein diaphanous homolog 1 OS=Homo sapiens GN=DIAPH1;sp|O60610-3|DIAP1_HUMAN Isoform 3 of Protein diaphanous homolog 1 OS=Homo sap	3	63	63	63	48.9	48.9	141.35	1272	1272;1248;1263	0	323.31	284450000000
876 SEP15	O60613;O60613-2	O60613	5;2	5;2	5;2	15 kDa selenoprotein	42248	sp|O60613|SEP15_HUMAN 15 kDa selenoprotein OS=Homo sapiens GN=SEP15 PE=1 SV=3	2	5	5	5	31.5	31.5	17.79	162	162;121	0	96.248	10593000000
877 TSPAN1	O60635	O60635	1	1	1	Tetraspanin-1	TSPAN1	sp|O60635|TSN1_HUMAN Tetraspanin-1 OS=Homo sapiens GN=TSPAN1 PE=1 SV=2	1	1	1	1	5.4	5.4	26.301	241	241	0	9.9674	350350000
878 TSPAN2	O60636-2;O60636	O60636-2;O60636	1;1	1;1	1;1	Tetraspanin-2	TSPAN2	sp|O60636-2|TSN2_HUMAN Isoform 2 of Tetraspanin-2 OS=Homo sapiens GN=TSPAN2;sp|O60636|TSN2_HUMAN Tetraspanin-2 OS=Homo sapiens GN=TSPAN2 PE=1 SV=2	2	1	1	1	6.2	6.2	21.269	193	193;221	0	5.2556	51483000
879 SNAP91	O60641-3;O60641-4;O60641	O60641-3;O60641-4;O60641	3;3;3	1;1;1	1;1;1	Clathrin coat assembly protein AP180	SNAP91	sp|O60641-3|AP180_HUMAN Isoform 3 of Clathrin coat assembly protein AP180 OS=Homo sapiens GN=SNAP91;sp|O60641-4|AP180_HUMAN Isoform 4 of Clathrin coat assembly protein AP180 OS=Homo sapiens GN=SNAP91;sp|O60641|AP180_HUMAN Clathrin coat assembly protein AP1	3	3	1	1	1.8	1.8	63.128	600	600;877;907	0.0045825	1.8394	15199000
880 EXOC3	O60645-3;O60645;O60645-2	O60645-3;O60645;O60645-2	29;29;28	29;29;28	29;29;28	Exocyst complex component 3	EXOC3	sp|O60645-3|EXOC3_HUMAN Isoform 3 of Exocyst complex component 3 OS=Homo sapiens GN=EXOC3;sp|O60645|EXOC3_HUMAN Exocyst complex component 3 OS=Homo sapiens GN=EXOC3 PE=1 SV=2;sp|O60645-2|EXOC3_HUMAN Isoform 2 of Exocyst complex component 3 OS=Homo sapiens	3	29	29	29	41.3	41.3	85.566	745	745;756;641	0	127.48	27139000000
881 UGT1A8;UGT1A7;UGT1A9	Q9HAW9-2;Q9HAW7-2;O60656-2;Q9HAW9;Q9HAW7;O60656	Q9HAW9-2;Q9HAW7-2;O60656-2;Q9HAW9;Q9HAW7;O60656	4;4;4;4;4;4	1;1;1;1;1;1	1;1;1;1;1;1	UDP-glucuronosyltransferase 1-8;UDP-glucuronosyltransferase 1-7;UDP-glucuronosyltransferase 1-9	UGT1A8;UGT1A7;UGT1A9	sp|Q9HAW9-2|UD18_HUMAN Isoform 2 of UDP-glucuronosyltransferase 1-8 OS=Homo sapiens GN=UGT1A8;sp|Q9HAW7-2|UD17_HUMAN Isoform 2 of UDP-glucuronosyltransferase 1-7 OS=Homo sapiens GN=UGT1A7;sp|O60656-2|UD19_HUMAN Isoform 2 of UDP-glucuronosyltransferase 1-9	6	4	1	1	2.5	2.5	49.518	441	441;441;441;530;530;530	1	-2	23679000	+
882 PLIN3	O60664-4;O60664	O60664-4;O60664	24;24	24;24	0;0	Perilipin-3	PLIN3	sp|O60664-4|PLIN3_HUMAN Isoform 4 of Perilipin-3 OS=Homo sapiens GN=PLIN3;sp|O60664|PLIN3_HUMAN Perilipin-3 OS=Homo sapiens GN=PLIN3 PE=1 SV=3	2	24	24	0	78.9	0	45.803	422	422;434	0	323.31	418290000000
883 PLIN3	O60664-2	O60664-2	15	1	1	Perilipin-3	PLIN3	sp|O60664-2|PLIN3_HUMAN Isoform 2 of Perilipin-3 OS=Homo sapiens GN=PLIN3	1	15	1	1	4.4	4.4	28.157	251	251	1	-2	12410000	+
884 PLIN3	O60664-3	O60664-3	23	1	1	Perilipin-3	PLIN3	sp|O60664-3|PLIN3_HUMAN Isoform 3 of Perilipin-3 OS=Homo sapiens GN=PLIN3	1	23	1	1	2.3	2.3	46.946	433	433	1	-2	68851000	+
885 SLC16A7	O60669	O60669	2	2	2	Monocarboxylate transporter 2	SLC16A7	sp|O60669|MOT2_HUMAN Monocarboxylate transporter 2 OS=Homo sapiens GN=SLC16A7 PE=1 SV=2	1	2	2	2	4	4	52.2	478	478	0.00033043	3.5789	215480000
886 RAD1	O60671;O60671-2;O60671-3	O60671;O60671-2	7;6;1	7;6;1	7;6;1	Cell cycle checkpoint protein RAD1	RAD1	sp|O60671|RAD1_HUMAN Cell cycle checkpoint protein RAD1 OS=Homo sapiens GN=RAD1 PE=1 SV=1;sp|O60671-2|RAD1_HUMAN Isoform 2 of Cell cycle checkpoint protein RAD1 OS=Homo sapiens GN=RAD1	3	7	7	7	33	33	31.827	282	282;246;68	0	19.067	3026400000
887 REV3L	O60673-2;O60673	O60673-2;O60673	7;7	7;7	7;7	DNA polymerase zeta catalytic subunit	REV3L	sp|O60673-2|DPOLZ_HUMAN Isoform 2 of DNA polymerase zeta catalytic subunit OS=Homo sapiens GN=REV3L;sp|O60673|DPOLZ_HUMAN DNA polymerase zeta catalytic subunit OS=Homo sapiens GN=REV3L PE=1 SV=2	2	7	7	7	2.8	2.8	344.15	3052	3052;3130	1	-2	404450000	+
888 MAFK	O60675	O60675	4	2	2	Transcription factor MafK	MAFK	sp|O60675|MAFK_HUMAN Transcription factor MafK OS=Homo sapiens GN=MAFK PE=1 SV=1	1	4	2	2	12.8	12.8	17.523	156	156	0.00032971	3.5234	245170000
889 PRMT3	O60678;O60678-2	O60678;O60678-2	21;16	21;16	21;16	Protein arginine N-methyltransferase 3	PRMT3	sp|O60678|ANM3_HUMAN Protein arginine N-methyltransferase 3 OS=Homo sapiens GN=PRMT3 PE=1 SV=3;sp|O60678-2|ANM3_HUMAN Isoform 2 of Protein arginine N-methyltransferase 3 OS=Homo sapiens GN=PRMT3	2	21	21	21	48.6	48.6	59.875	531	531;469	0	151.05	35054000000
890 KPNA6	O60684	O60684	24	24	12	Importin subunit alpha-7	KPNA6	sp|O60684|IMA7_HUMAN Importin subunit alpha-7 OS=Homo sapiens GN=KPNA6 PE=1 SV=1	1	24	24	12	41.6	24.8	60.029	536	536	0	323.31	97476000000
891 UGDH	O60701;O60701-3;O60701-2	O60701;O60701-3;O60701-2	42;36;35	42;36;35	42;36;35	UDP-glucose 6-dehydrogenase	UGDH	sp|O60701|UGDH_HUMAN UDP-glucose 6-dehydrogenase OS=Homo sapiens GN=UGDH PE=1 SV=1;sp|O60701-3|UGDH_HUMAN Isoform 3 of UDP-glucose 6-dehydrogenase OS=Homo sapiens GN=UGDH;sp|O60701-2|UGDH_HUMAN Isoform 2 of UDP-glucose 6-dehydrogenase OS=Homo sapiens GN=UG	3	42	42	42	76.7	76.7	55.023	494	494;397;427	0	323.31	523070000000
892 LPXN	O60711	O60711	18	18	1	Leupaxin	LPXN	sp|O60711|LPXN_HUMAN Leupaxin OS=Homo sapiens GN=LPXN PE=1 SV=1	1	18	18	1	59.1	3.4	43.332	386	386	0	323.31	39545000000
893 LPXN	O60711-2	O60711-2	18	1	1	Leupaxin	LPXN	sp|O60711-2|LPXN_HUMAN Isoform 2 of Leupaxin OS=Homo sapiens GN=LPXN	1	18	1	1	4.3	4.3	43.749	391	391	1	-2	183570000	+
894 CTNND1	O60716-5;O60716-3;O60716-2;O60716;O60716-13;O60716-11;O60716-21;O60716-19;O60716-10;O60716-9;O60716-18;O60716-17;O60716-29;O60716-27;O60716-26;O60716-25	O60716-5;O60716-3;O60716-2;O60716;O60716-13;O60716-11;O60716-21;O60716-19;O60716-10;O60716-9;O60716-18;O60716-17;O60716-29;O60716-27;O60716-26;O60716-25	52;52;50;50;49;49;47;47;47;47;45;45;37;37;35;35	52;52;50;50;49;49;47;47;47;47;45;45;37;37;35;35	3;3;3;3;3;3;3;3;3;3;3;3;3;3;3;3	Catenin delta-1	CTNND1	sp|O60716-5|CTND1_HUMAN Isoform 1A of Catenin delta-1 OS=Homo sapiens GN=CTNND1;sp|O60716-3|CTND1_HUMAN Isoform 1AC of Catenin delta-1 OS=Homo sapiens GN=CTNND1;sp|O60716-2|CTND1_HUMAN Isoform 1AB of Catenin delta-1 OS=Homo sapiens GN=CTNND1;sp|O60716|CTND	16	52	52	3	63.8	3.1	104.15	933	933;939;962;968;879;885;832;838;908;914;861;867;610;616;639;645	0	323.31	254780000000
895 CTNND1	O60716-8;O60716-7;O60716-6;O60716-4;O60716-16;O60716-15;O60716-24;O60716-23;O60716-14;O60716-12;O60716-22;O60716-20;O60716-32;O60716-31;O60716-30;O60716-28	O60716-8;O60716-7;O60716-6;O60716-4;O60716-16;O60716-15;O60716-24;O60716-23;O60716-14;O60716-12;O60716-22;O60716-20;O60716-32;O60716-31;O60716-30;O60716-28	50;50;48;48;47;47;45;45;45;45;43;43;35;35;33;33	1;1;1;1;1;1;1;1;1;1;1;1;1;1;1;1	1;1;1;1;1;1;1;1;1;1;1;1;1;1;1;1	Catenin delta-1	CTNND1	sp|O60716-8|CTND1_HUMAN Isoform 1 of Catenin delta-1 OS=Homo sapiens GN=CTNND1;sp|O60716-7|CTND1_HUMAN Isoform 1C of Catenin delta-1 OS=Homo sapiens GN=CTNND1;sp|O60716-6|CTND1_HUMAN Isoform 1B of Catenin delta-1 OS=Homo sapiens GN=CTNND1;sp|O60716-4|CTND1	16	50	1	1	1.2	1.2	101.76	912	912;918;941;947;858;864;811;817;887;893;840;846;589;595;618;624	1	-2	131400000	+
896 ICMT	O60725	O60725	2	2	2	Protein-S-isoprenylcysteine O-methyltransferase	ICMT	sp|O60725|ICMT_HUMAN Protein-S-isoprenylcysteine O-methyltransferase OS=Homo sapiens GN=ICMT PE=1 SV=1	1	2	2	2	14.1	14.1	31.938	284	284	0	5.3611	21158000
897 MAGEC1	O60732;O60732-2	O60732;O60732-2	13;9	12;8	11;7	Melanoma-associated antigen C1	MAGEC1	sp|O60732|MAGC1_HUMAN Melanoma-associated antigen C1 OS=Homo sapiens GN=MAGEC1 PE=1 SV=3;sp|O60732-2|MAGC1_HUMAN Isoform 2 of Melanoma-associated antigen C1 OS=Homo sapiens GN=MAGEC1	2	13	12	11	12.7	11.9	123.64	1142	1142;209	0	27.9	4266300000
898 EIF1B	O60739	O60739	13	4	4	Eukaryotic translation initiation factor 1b	EIF1B	sp|O60739|EIF1B_HUMAN Eukaryotic translation initiation factor 1b OS=Homo sapiens GN=EIF1B PE=1 SV=2	1	13	4	4	41.6	41.6	12.823	113	113	0	34.466	3422300000
899 SNX2	O60749;O60749-2	O60749;O60749-2	27;25	27;25	25;23	Sorting nexin-2	SNX2	sp|O60749|SNX2_HUMAN Sorting nexin-2 OS=Homo sapiens GN=SNX2 PE=1 SV=2;sp|O60749-2|SNX2_HUMAN Isoform 2 of Sorting nexin-2 OS=Homo sapiens GN=SNX2	2	27	27	25	50.3	46.2	58.47	519	519;402	0	323.31	153420000000
900 CYTIP	O60759;O60759-2	O60759;O60759-2	4;3	3;2	3;2	Cytohesin-interacting protein	CYTIP	sp|O60759|CYTIP_HUMAN Cytohesin-interacting protein OS=Homo sapiens GN=CYTIP PE=1 SV=2;sp|O60759-2|CYTIP_HUMAN Isoform 2 of Cytohesin-interacting protein OS=Homo sapiens GN=CYTIP	2	4	3	3	15	15	40.01	359	359;253	0	4.2537	109000000
901 DPM1	O60762	O60762	11	11	11	Dolichol-phosphate mannosyltransferase subunit 1	DPM1	sp|O60762|DPM1_HUMAN Dolichol-phosphate mannosyltransferase subunit 1 OS=Homo sapiens GN=DPM1 PE=1 SV=1	1	11	11	11	52.7	52.7	29.634	260	260	0	43.087	6628400000
902 USO1	O60763;O60763-2;REV__Q5VZ89-5;REV__Q5VZ89-6	O60763;O60763-2	44;44;1;1	44;44;1;1	43;43;0;0	General vesicular transport factor p115	USO1	sp|O60763|USO1_HUMAN General vesicular transport factor p115 OS=Homo sapiens GN=USO1 PE=1 SV=2;sp|O60763-2|USO1_HUMAN Isoform 2 of General vesicular transport factor p115 OS=Homo sapiens GN=USO1	4	44	44	43	52.4	51.7	107.89	962	962;973;1387;1607	0	323.31	237440000000
903 MRPS14	O60783	O60783	3	3	3	28S ribosomal protein S14, mitochondrial	MRPS14	sp|O60783|RT14_HUMAN 28S ribosomal protein S14, mitochondrial OS=Homo sapiens GN=MRPS14 PE=1 SV=1	1	3	3	3	28.9	28.9	15.139	128	128	0	29.64	3428800000
904 TOM1	O60784;O60784-4;O60784-2;O60784-3	O60784;O60784-4;O60784-2;O60784-3	16;14;14;11	16;14;14;11	16;14;14;11	Target of Myb protein 1	TOM1	sp|O60784|TOM1_HUMAN Target of Myb protein 1 OS=Homo sapiens GN=TOM1 PE=1 SV=2;sp|O60784-4|TOM1_HUMAN Isoform 4 of Target of Myb protein 1 OS=Homo sapiens GN=TOM1;sp|O60784-2|TOM1_HUMAN Isoform 2 of Target of Myb protein 1 OS=Homo sapiens GN=TOM1;sp|O60784	4	16	16	16	38.2	38.2	53.818	492	492;460;493;447	0	198.24	21341000000
905 PFKFB2	O60825	O60825	36	36	3	6-phosphofructo-2-kinase/fructose-2,6-bisphosphatase 2;6-phosphofructo-2-kinase;Fructose-2,6-bisphosphatase	PFKFB2	sp|O60825|F262_HUMAN 6-phosphofructo-2-kinase/fructose-2,6-bisphosphatase 2 OS=Homo sapiens GN=PFKFB2 PE=1 SV=2	1	36	36	3	70.9	7.5	58.476	505	505	0	148.14	24248000000
906 PFKFB2	O60825-2	O60825-2	34	1	1	6-phosphofructo-2-kinase/fructose-2,6-bisphosphatase 2;6-phosphofructo-2-kinase;Fructose-2,6-bisphosphatase	PFKFB2	sp|O60825-2|F262_HUMAN Isoform 2 of 6-phosphofructo-2-kinase/fructose-2,6-bisphosphatase 2 OS=Homo sapiens GN=PFKFB2	1	34	1	1	2.8	2.8	54.406	471	471	1	-2	79456000	+
907 CCDC22	O60826	O60826	29	29	29	Coiled-coil domain-containing protein 22	CCDC22	sp|O60826|CCD22_HUMAN Coiled-coil domain-containing protein 22 OS=Homo sapiens GN=CCDC22 PE=1 SV=1	1	29	29	29	59.5	59.5	70.755	627	627	0	301.57	34566000000
908 PQBP1	O60828-2;O60828;O60828-5;O60828-4;O60828-3;O60828-6;O60828-7;O60828-10;O60828-9;O60828-8	O60828-2;O60828;O60828-5;O60828-4;O60828-3	12;12;10;9;7;5;4;3;3;3	12;12;10;9;7;5;4;3;3;3	12;12;10;9;7;5;4;3;3;3	Polyglutamine-binding protein 1	PQBP1	sp|O60828-2|PQBP1_HUMAN Isoform 2 of Polyglutamine-binding protein 1 OS=Homo sapiens GN=PQBP1;sp|O60828|PQBP1_HUMAN Polyglutamine-binding protein 1 OS=Homo sapiens GN=PQBP1 PE=1 SV=1;sp|O60828-5|PQBP1_HUMAN Isoform 5 of Polyglutamine-binding protein 1 OS=H	10	12	12	12	57.2	57.2	30.401	264	264;265;165;170;224;149;128;60;67;73	0	203.77	49062000000
909 TIMM17B	O60830;O60830-2	O60830;O60830-2	1;1	1;1	1;1	Mitochondrial import inner membrane translocase subunit Tim17-B	TIMM17B	sp|O60830|TI17B_HUMAN Mitochondrial import inner membrane translocase subunit Tim17-B OS=Homo sapiens GN=TIMM17B PE=1 SV=1;sp|O60830-2|TI17B_HUMAN Isoform 2 of Mitochondrial import inner membrane translocase subunit Tim17-B OS=Homo sapiens GN=TIMM17B	2	1	1	1	13.4	13.4	18.273	172	172;222	0	5.5695	32387000
910 PRAF2	O60831	O60831	2	2	2	PRA1 family protein 2	PRAF2	sp|O60831|PRAF2_HUMAN PRA1 family protein 2 OS=Homo sapiens GN=PRAF2 PE=1 SV=1	1	2	2	2	10.1	10.1	19.258	178	178	0.0015885	2.6546	575380000
911 DKC1	O60832;O60832-2	O60832;O60832-2	33;24	33;24	33;24	H/ACA ribonucleoprotein complex subunit 4	DKC1	sp|O60832|DKC1_HUMAN H/ACA ribonucleoprotein complex subunit 4 OS=Homo sapiens GN=DKC1 PE=1 SV=3;sp|O60832-2|DKC1_HUMAN Isoform 3 of H/ACA ribonucleoprotein complex subunit 4 OS=Homo sapiens GN=DKC1	2	33	33	33	62.1	62.1	57.673	514	514;420	0	323.31	199030000000
912 EIF5B	O60841	O60841	72	72	72	Eukaryotic translation initiation factor 5B	EIF5B	sp|O60841|IF2P_HUMAN Eukaryotic translation initiation factor 5B OS=Homo sapiens GN=EIF5B PE=1 SV=4	1	72	72	72	49.2	49.2	138.83	1220	1220	0	323.31	320190000000
913 GAS7	O60861-1;O60861-4;O60861	O60861-1;O60861-4;O60861	15;15;15	15;15;15	2;2;2	Growth arrest-specific protein 7	GAS7	sp|O60861-1|GAS7_HUMAN Isoform 1 of Growth arrest-specific protein 7 OS=Homo sapiens GN=GAS7;sp|O60861-4|GAS7_HUMAN Isoform 4 of Growth arrest-specific protein 7 OS=Homo sapiens GN=GAS7;sp|O60861|GAS7_HUMAN Growth arrest-specific protein 7 OS=Homo sapiens	3	15	15	2	46.1	10.7	47.266	412	412;416;476	0	198.64	7208600000
914 GAS7	O60861-2	O60861-2	14	1	1	Growth arrest-specific protein 7	GAS7	sp|O60861-2|GAS7_HUMAN Isoform 2 of Growth arrest-specific protein 7 OS=Homo sapiens GN=GAS7	1	14	1	1	7.4	7.4	39.205	336	336	1	-2	24116000	+
915 EDF1	O60869-2;O60869-3;O60869	O60869-2;O60869-3;O60869	7;7;7	7;7;7	7;7;7	Endothelial differentiation-related factor 1	EDF1	sp|O60869-2|EDF1_HUMAN Isoform 2 of Endothelial differentiation-related factor 1 OS=Homo sapiens GN=EDF1;sp|O60869-3|EDF1_HUMAN Isoform 3 of Endothelial differentiation-related factor 1 OS=Homo sapiens GN=EDF1;sp|O60869|EDF1_HUMAN Endothelial differentiati	3	7	7	7	46.8	46.8	15.48	139	139;141;148	0	70.639	92986000000
916 KIN	O60870;O60870-2	O60870;O60870-2	16;14	16;14	16;14	DNA/RNA-binding protein KIN17	KIN	sp|O60870|KIN17_HUMAN DNA/RNA-binding protein KIN17 OS=Homo sapiens GN=KIN PE=1 SV=2;sp|O60870-2|KIN17_HUMAN Isoform 2 of DNA/RNA-binding protein KIN17 OS=Homo sapiens GN=KIN	2	16	16	16	37.9	37.9	45.373	393	393;374	0	23.325	6713000000
917 DIAPH2	O60879-2;O60879;O60879-3	O60879-2;O60879;O60879-3	34;33;32	34;33;32	34;33;32	Protein diaphanous homolog 2	DIAPH2	sp|O60879-2|DIAP2_HUMAN Isoform 2 of Protein diaphanous homolog 2 OS=Homo sapiens GN=DIAPH2;sp|O60879|DIAP2_HUMAN Protein diaphanous homolog 2 OS=Homo sapiens GN=DIAPH2 PE=1 SV=1;sp|O60879-3|DIAP2_HUMAN Isoform 3 of Protein diaphanous homolog 2 OS=Homo sap	3	34	34	34	34.9	34.9	124.83	1096	1096;1101;1097	0	156.29	24804000000
918 SH2D1A	O60880-4;O60880;O60880-3;O60880-6;O60880-2;O60880-5	O60880-4;O60880	5;5;2;2;2;2	5;5;2;2;2;2	5;5;2;2;2;2	SH2 domain-containing protein 1A	SH2D1A	sp|O60880-4|SH21A_HUMAN Isoform D of SH2 domain-containing protein 1A OS=Homo sapiens GN=SH2D1A;sp|O60880|SH21A_HUMAN SH2 domain-containing protein 1A OS=Homo sapiens GN=SH2D1A PE=1 SV=1	6	5	5	5	59.2	59.2	13.928	125	125;128;58;62;75;76	0	153.34	6857000000
919 DNAJA2	O60884	O60884	22	22	22	DnaJ homolog subfamily A member 2	DNAJA2	sp|O60884|DNJA2_HUMAN DnaJ homolog subfamily A member 2 OS=Homo sapiens GN=DNAJA2 PE=1 SV=1	1	22	22	22	67.2	67.2	45.745	412	412	0	323.31	249110000000
920 BRD4	O60885;O60885-2	O60885;O60885-2	36;26	36;26	10;0	Bromodomain-containing protein 4	BRD4	sp|O60885|BRD4_HUMAN Bromodomain-containing protein 4 OS=Homo sapiens GN=BRD4 PE=1 SV=2;sp|O60885-2|BRD4_HUMAN Isoform C of Bromodomain-containing protein 4 OS=Homo sapiens GN=BRD4	2	36	36	10	29.8	8.5	152.22	1362	1362;722	0	134.58	66854000000
921 BRD4	O60885-3	O60885-3	27	1	1	Bromodomain-containing protein 4	BRD4	sp|O60885-3|BRD4_HUMAN Isoform B of Bromodomain-containing protein 4 OS=Homo sapiens GN=BRD4	1	27	1	1	2.9	2.9	88.288	794	794	1	-2	117480000	+
922 CUTA	O60888-3;O60888;O60888-2	O60888-3;O60888;O60888-2	6;6;6	6;6;6	6;6;6	Protein CutA	CUTA	sp|O60888-3|CUTA_HUMAN Isoform C of Protein CutA OS=Homo sapiens GN=CUTA;sp|O60888|CUTA_HUMAN Protein CutA OS=Homo sapiens GN=CUTA PE=1 SV=2;sp|O60888-2|CUTA_HUMAN Isoform A of Protein CutA OS=Homo sapiens GN=CUTA	3	6	6	6	55.8	55.8	16.832	156	156;179;198	0	154.86	74692000000
923 OPHN1	O60890;O60890-2	O60890	26;7	26;7	26;7	Oligophrenin-1	OPHN1	sp|O60890|OPHN1_HUMAN Oligophrenin-1 OS=Homo sapiens GN=OPHN1 PE=1 SV=1	2	26	26	26	40.8	40.8	91.64	802	802;311	0	58.849	4765200000
924 SMPD2	O60906	O60906	2	2	2	Sphingomyelin phosphodiesterase 2	SMPD2	sp|O60906|NSMA_HUMAN Sphingomyelin phosphodiesterase 2 OS=Homo sapiens GN=SMPD2 PE=1 SV=2	1	2	2	2	7.8	7.8	47.645	423	423	0	7.8809	32944000
925 TBL1X;TBL1Y	O60907-2;O60907;Q9BQ87	O60907-2;O60907;Q9BQ87	14;14;8	8;8;3	8;8;3	F-box-like/WD repeat-containing protein TBL1X;F-box-like/WD repeat-containing protein TBL1Y	TBL1X;TBL1Y	sp|O60907-2|TBL1X_HUMAN Isoform 2 of F-box-like/WD repeat-containing protein TBL1X OS=Homo sapiens GN=TBL1X;sp|O60907|TBL1X_HUMAN F-box-like/WD repeat-containing protein TBL1X OS=Homo sapiens GN=TBL1X PE=1 SV=3;sp|Q9BQ87|TBL1Y_HUMAN F-box-like/WD repeat-co	3	14	8	8	26	26	57.048	526	526;577;522	0	180.08	2256700000
926 CTSV	O60911	O60911	9	8	8	Cathepsin L2	CTSV	sp|O60911|CATL2_HUMAN Cathepsin L2 OS=Homo sapiens GN=CTSV PE=1 SV=2	1	9	8	8	38.6	38.6	37.329	334	334	0	8.5994	234940000
927 HUS1	O60921;O60921-2	O60921;O60921-2	11;9	11;9	11;9	Checkpoint protein HUS1	HUS1	sp|O60921|HUS1_HUMAN Checkpoint protein HUS1 OS=Homo sapiens GN=HUS1 PE=1 SV=1;sp|O60921-2|HUS1_HUMAN Isoform 2 of Checkpoint protein HUS1 OS=Homo sapiens GN=HUS1	2	11	11	11	45	45	31.691	280	280;259	0	23.94	7268400000
928 PFDN1	O60925	O60925	9	9	9	Prefoldin subunit 1	PFDN1	sp|O60925|PFD1_HUMAN Prefoldin subunit 1 OS=Homo sapiens GN=PFDN1 PE=1 SV=2	1	9	9	9	58.2	58.2	14.21	122	122	0	178.44	112970000000
929 PPP1R11	O60927	O60927	4	4	4	Protein phosphatase 1 regulatory subunit 11	PPP1R11	sp|O60927|PP1RB_HUMAN Protein phosphatase 1 regulatory subunit 11 OS=Homo sapiens GN=PPP1R11 PE=1 SV=1	1	4	4	4	41.3	41.3	13.952	126	126	0	36.659	21826000000
930 RNASEH1	O60930	O60930	8	8	8	Ribonuclease H1	RNASEH1	sp|O60930|RNH1_HUMAN Ribonuclease H1 OS=Homo sapiens GN=RNASEH1 PE=1 SV=2	1	8	8	8	32.9	32.9	32.064	286	286	0	26.472	1686900000
931 NBN	O60934	O60934	35	35	35	Nibrin	NBN	sp|O60934|NBN_HUMAN Nibrin OS=Homo sapiens GN=NBN PE=1 SV=1	1	35	35	35	57.7	57.7	84.958	754	754	0	323.31	31432000000
932 NOL3	O60936;O60936-3;O60936-1	O60936;O60936-3;O60936-1	8;8;6	8;8;6	8;8;6	Nucleolar protein 3	NOL3	sp|O60936|NOL3_HUMAN Nucleolar protein 3 OS=Homo sapiens GN=NOL3 PE=1 SV=2;sp|O60936-3|NOL3_HUMAN Isoform 3 of Nucleolar protein 3 OS=Homo sapiens GN=NOL3;sp|O60936-1|NOL3_HUMAN Isoform 1 of Nucleolar protein 3 OS=Homo sapiens GN=NOL3	3	8	8	8	49.5	49.5	22.629	208	208;270;219	0	300.42	19861000000
933 DTNB	O60941;O60941-6;O60941-3;O60941-5;O60941-2;O60941-4;O60941-7	O60941;O60941-6;O60941-3;O60941-5;O60941-2;O60941-4;O60941-7	14;13;13;13;13;13;13	14;13;13;13;13;13;13	9;8;8;8;8;8;8	Dystrobrevin beta	DTNB	sp|O60941|DTNB_HUMAN Dystrobrevin beta OS=Homo sapiens GN=DTNB PE=1 SV=1;sp|O60941-6|DTNB_HUMAN Isoform 6 of Dystrobrevin beta OS=Homo sapiens GN=DTNB;sp|O60941-3|DTNB_HUMAN Isoform 3 of Dystrobrevin beta OS=Homo sapiens GN=DTNB;sp|O60941-5|DTNB_HUMAN Isof	7	14	14	9	26.8	19.6	71.355	627	627;545;558;560;567;597;609	0	40.86	2686600000
934 RNGTT	O60942;O60942-4;O60942-2;O60942-3	O60942;O60942-4;O60942-2;O60942-3	25;23;23;20	25;23;23;20	25;23;23;20	mRNA-capping enzyme;Polynucleotide 5-triphosphatase;mRNA guanylyltransferase	RNGTT	sp|O60942|MCE1_HUMAN mRNA-capping enzyme OS=Homo sapiens GN=RNGTT PE=1 SV=1;sp|O60942-4|MCE1_HUMAN Isoform 4 of mRNA-capping enzyme OS=Homo sapiens GN=RNGTT;sp|O60942-2|MCE1_HUMAN Isoform 2 of mRNA-capping enzyme OS=Homo sapiens GN=RNGTT;sp|O60942-3|MCE1_H	4	25	25	25	53.3	53.3	68.556	597	597;541;574;457	0	149.87	20238000000
935 ERVK-19;ERVK-21;ERVK-6;ERVK-25;ERVK-8;HERVK_113;ERVK-9	O71037;P61571;Q69383;P61579;P61575;P61574;P61573;P61572;P61570;Q9UKH3;P61565;Q902F9;Q902F8;Q69384	O71037;P61571;Q69383;P61579;P61575;P61574;P61573;P61572;P61570;Q9UKH3;P61565;Q902F9;Q902F8;Q69384	2;1;1;1;1;1;1;1;1;1;1;1;1;1	2;1;1;1;1;1;1;1;1;1;1;1;1;1	2;1;1;1;1;1;1;1;1;1;1;1;1;1	Endogenous retrovirus group K member 19 Env polyprotein;Surface protein;Transmembrane protein;Endogenous retrovirus group K member 21 Rec protein;Endogenous retrovirus group K member 6 Rec protein;Endogenous retrovirus group K member 25 Rec protein;Endogenous retrovirus group K member 8 Rec protein;Endogenous retrovirus group K member 113 Rec protein;Endogenous retrovirus group K member 9 Rec pro…	ERVK-19;ERVK-21;ERVK-6;ERVK-25;ERVK-8;HERVK_113;ERVK-9	sp|O71037|ENK19_HUMAN Endogenous retrovirus group K member 19 Env polyprotein OS=Homo sapiens GN=ERVK-19 PE=1 SV=2;sp|P61571|REC21_HUMAN Endogenous retrovirus group K member 21 Rec protein OS=Homo sapiens GN=ERVK-21 PE=1 SV=1;sp|Q69383|REC6_HUMAN Endogenou	14	2	2	2	4.4	4.4	79.251	699	699;104;105;105;105;105;105;105;661;698;698;699;699;699	0.0054711	1.7481	223570000
936 ABCB7	O75027-3;O75027;O75027-2	O75027-3;O75027;O75027-2	7;7;7	7;7;7	7;7;7	ATP-binding cassette sub-family B member 7, mitochondrial	ABCB7	sp|O75027-3|ABCB7_HUMAN Isoform 3 of ATP-binding cassette sub-family B member 7, mitochondrial OS=Homo sapiens GN=ABCB7;sp|O75027|ABCB7_HUMAN ATP-binding cassette sub-family B member 7, mitochondrial OS=Homo sapiens GN=ABCB7 PE=1 SV=2;sp|O75027-2|ABCB7_HUM	3	7	7	7	12.2	12.2	78.159	712	712;752;753	0	98.645	1466200000
937 MITF	O75030-2;O75030;O75030-12;O75030-4;O75030-3;O75030-8;O75030-7;O75030-6;O75030-5;O75030-10;O75030-9;O75030-11;O14948-3;O14948-4;O14948-2;O14948	O75030-2;O75030;O75030-12;O75030-4;O75030-3;O75030-8;O75030-7;O75030-6;O75030-5;O75030-10;O75030-9;O75030-11	13;13;12;12;12;12;12;12;12;10;10;9;3;3;3;3	13;13;12;12;12;12;12;12;12;10;10;9;3;3;3;3	7;7;6;6;6;6;6;6;6;4;4;3;0;0;0;0	Microphthalmia-associated transcription factor	MITF	sp|O75030-2|MITF_HUMAN Isoform A2 of Microphthalmia-associated transcription factor OS=Homo sapiens GN=MITF;sp|O75030|MITF_HUMAN Microphthalmia-associated transcription factor OS=Homo sapiens GN=MITF PE=1 SV=2;sp|O75030-12|MITF_HUMAN Isoform 12 of Micropht	16	13	13	7	26	18.1	58.162	520	520;526;468;495;501;504;510;519;525;413;419;357;197;280;318;347	0	66.524	10886000000
938 KIF21B	O75037-3;O75037-4;O75037-2;O75037	O75037-3;O75037-4;O75037-2;O75037	17;17;16;16	14;14;13;13	14;14;13;13	Kinesin-like protein KIF21B	KIF21B	sp|O75037-3|KI21B_HUMAN Isoform 3 of Kinesin-like protein KIF21B OS=Homo sapiens GN=KIF21B;sp|O75037-4|KI21B_HUMAN Isoform 4 of Kinesin-like protein KIF21B OS=Homo sapiens GN=KIF21B;sp|O75037-2|KI21B_HUMAN Isoform 2 of Kinesin-like protein KIF21B OS=Homo s	4	17	14	14	11.3	11.3	179.75	1610	1610;1623;1624;1637	0	8.2758	1058100000
939 SRGAP2	O75044	O75044	42	42	26	SLIT-ROBO Rho GTPase-activating protein 2	SRGAP2	sp|O75044|SRGP2_HUMAN SLIT-ROBO Rho GTPase-activating protein 2 OS=Homo sapiens GN=SRGAP2 PE=1 SV=2	1	42	42	26	50.3	30.3	120.88	1071	1071	0	323.31	31329000000
940 NOS1AP	O75052-3;O75052;O75052-2	O75052-3;O75052	7;7;1	7;7;1	7;7;1	Carboxyl-terminal PDZ ligand of neuronal nitric oxide synthase protein	NOS1AP	sp|O75052-3|CAPON_HUMAN Isoform 3 of Carboxyl-terminal PDZ ligand of neuronal nitric oxide synthase protein OS=Homo sapiens GN=NOS1AP;sp|O75052|CAPON_HUMAN Carboxyl-terminal PDZ ligand of neuronal nitric oxide synthase protein OS=Homo sapiens GN=NOS1AP PE=	3	7	7	7	17.4	17.4	55.568	501	501;506;211	0.00065041	3.1704	3558400000
941 IGSF3	O75054;O75054-2	O75054;O75054-2	16;15	16;15	16;15	Immunoglobulin superfamily member 3	IGSF3	sp|O75054|IGSF3_HUMAN Immunoglobulin superfamily member 3 OS=Homo sapiens GN=IGSF3 PE=2 SV=3;sp|O75054-2|IGSF3_HUMAN Isoform 2 of Immunoglobulin superfamily member 3 OS=Homo sapiens GN=IGSF3	2	16	16	16	16	16	135.19	1194	1194;1214	0	14.705	723800000
942 DNAJC6	O75061-4;O75061;O75061-2;O75061-3	O75061-4;O75061;O75061-2;O75061-3	20;20;20;13	20;20;20;13	20;20;20;13	Putative tyrosine-protein phosphatase auxilin	DNAJC6	sp|O75061-4|AUXI_HUMAN Isoform 4 of Putative tyrosine-protein phosphatase auxilin OS=Homo sapiens GN=DNAJC6;sp|O75061|AUXI_HUMAN Putative tyrosine-protein phosphatase auxilin OS=Homo sapiens GN=DNAJC6 PE=1 SV=3;sp|O75061-2|AUXI_HUMAN Isoform 2 of Putative	4	20	20	20	25.1	25.1	98.648	900	900;913;970;442	0	45.004	3141200000
943 FAM20B	O75063	O75063	7	7	7	Glycosaminoglycan xylosylkinase	FAM20B	sp|O75063|XYLK_HUMAN Glycosaminoglycan xylosylkinase OS=Homo sapiens GN=FAM20B PE=1 SV=1	1	7	7	7	25.7	25.7	46.432	409	409	0	6.9657	485770000
944 DENND4B	O75064	O75064	8	8	8	DENN domain-containing protein 4B	DENND4B	sp|O75064|DEN4B_HUMAN DENN domain-containing protein 4B OS=Homo sapiens GN=DENND4B PE=1 SV=4	1	8	8	8	6.2	6.2	163.84	1496	1496	0	11.715	204320000
945 EFCAB14	O75071	O75071	1	1	1	EF-hand calcium-binding domain-containing protein 14	EFCAB14	sp|O75071|EFC14_HUMAN EF-hand calcium-binding domain-containing protein 14 OS=Homo sapiens GN=EFCAB14 PE=1 SV=1	1	1	1	1	3	3	55.031	495	495	1	-2	834540000	+
946 CBFA2T3	O75081;O75081-4;O75081-2;Q06455-6;Q06455-5;O75081-5	O75081;O75081-4;O75081-2	18;17;16;4;4;1	18;17;16;4;4;1	13;12;11;0;0;1	Protein CBFA2T3	CBFA2T3	sp|O75081|MTG16_HUMAN Protein CBFA2T3 OS=Homo sapiens GN=CBFA2T3 PE=1 SV=2;sp|O75081-4|MTG16_HUMAN Isoform 3 of Protein CBFA2T3 OS=Homo sapiens GN=CBFA2T3;sp|O75081-2|MTG16_HUMAN Isoform 2 of Protein CBFA2T3 OS=Homo sapiens GN=CBFA2T3	6	18	18	13	38.3	28.9	71.191	653	653;577;567;400;427;78	0	69.586	7272800000
947 WDR1	O75083;O75083-3	O75083;O75083-3	36;20	36;20	36;20	WD repeat-containing protein 1	WDR1	sp|O75083|WDR1_HUMAN WD repeat-containing protein 1 OS=Homo sapiens GN=WDR1 PE=1 SV=4;sp|O75083-3|WDR1_HUMAN Isoform 2 of WD repeat-containing protein 1 OS=Homo sapiens GN=WDR1	2	36	36	36	69.6	69.6	66.193	606	606;466	0	323.31	1164400000000
948 SLIT1	O75093;O75093-2	O75093;O75093-2	11;6	11;6	11;6	Slit homolog 1 protein	SLIT1	sp|O75093|SLIT1_HUMAN Slit homolog 1 protein OS=Homo sapiens GN=SLIT1 PE=2 SV=4;sp|O75093-2|SLIT1_HUMAN Isoform 2 of Slit homolog 1 protein OS=Homo sapiens GN=SLIT1	2	11	11	11	9.4	9.4	167.92	1534	1534;815	0	7.4543	7364200000
949 SLIT3	O75094;O75094-4;O75094-2;O75094-3	O75094;O75094-4;O75094-2;O75094-3	24;24;23;22	23;23;22;21	23;23;22;21	Slit homolog 3 protein	SLIT3	sp|O75094|SLIT3_HUMAN Slit homolog 3 protein OS=Homo sapiens GN=SLIT3 PE=2 SV=3;sp|O75094-4|SLIT3_HUMAN Isoform 4 of Slit homolog 3 protein OS=Homo sapiens GN=SLIT3;sp|O75094-2|SLIT3_HUMAN Isoform 2 of Slit homolog 3 protein OS=Homo sapiens GN=SLIT3;sp|O75	4	24	23	23	23	23	167.71	1523	1523;1530;1423;1472	0	63.412	918290000
950 MEGF6	O75095-2;O75095	O75095-2;O75095	8;8	8;8	8;8	Multiple epidermal growth factor-like domains protein 6	MEGF6	sp|O75095-2|MEGF6_HUMAN Isoform 2 of Multiple epidermal growth factor-like domains protein 6 OS=Homo sapiens GN=MEGF6;sp|O75095|MEGF6_HUMAN Multiple epidermal growth factor-like domains protein 6 OS=Homo sapiens GN=MEGF6 PE=1 SV=4	2	8	8	8	10.2	10.2	128.61	1229	1229;1541	0	22.34	467050000
951 LDB3	O75112-7;O75112-2;O75112;O75112-3;O75112-4;O75112-5;O75112-6	O75112-7;O75112-2;O75112;O75112-3	12;10;10;7;5;4;3	12;10;10;7;5;4;3	12;10;10;7;5;4;3	LIM domain-binding protein 3	LDB3	sp|O75112-7|LDB3_HUMAN Isoform 7 of LIM domain-binding protein 3 OS=Homo sapiens GN=LDB3;sp|O75112-2|LDB3_HUMAN Isoform 2 of LIM domain-binding protein 3 OS=Homo sapiens GN=LDB3;sp|O75112|LDB3_HUMAN LIM domain-binding protein 3 OS=Homo sapiens GN=LDB3 PE=1	7	12	12	12	24.5	24.5	78.504	732	732;617;727;470;398;330;283	0	15.615	963390000
952 N4BP1	O75113	O75113	26	26	26	NEDD4-binding protein 1	N4BP1	sp|O75113|N4BP1_HUMAN NEDD4-binding protein 1 OS=Homo sapiens GN=N4BP1 PE=1 SV=4	1	26	26	26	36.6	36.6	100.38	896	896	0	71.978	7232600000
953 ROCK2	O75116	O75116	73	64	64	Rho-associated protein kinase 2	ROCK2	sp|O75116|ROCK2_HUMAN Rho-associated protein kinase 2 OS=Homo sapiens GN=ROCK2 PE=1 SV=4	1	73	64	64	47	47	160.9	1388	1388	0	323.31	102320000000
954 CLASP2	O75122;O75122-2	O75122	50;18	1;0	1;0	CLIP-associating protein 2	CLASP2	sp|O75122|CLAP2_HUMAN CLIP-associating protein 2 OS=Homo sapiens GN=CLASP2 PE=1 SV=2	2	50	1	1	1.3	1.3	141.13	1294	1294;431	0	12.256	644630000
955 CLASP2	O75122-3	O75122-3	58	58	9	CLIP-associating protein 2	CLASP2	sp|O75122-3|CLAP2_HUMAN Isoform 3 of CLIP-associating protein 2 OS=Homo sapiens GN=CLASP2	1	58	58	9	47.9	7.5	165.92	1515	1515	0	323.31	56633000000
956 PTCD1	O75127	O75127	11	11	11	Pentatricopeptide repeat-containing protein 1, mitochondrial	PTCD1	sp|O75127|PTCD1_HUMAN Pentatricopeptide repeat-containing protein 1, mitochondrial OS=Homo sapiens GN=PTCD1 PE=1 SV=2	1	11	11	11	18.6	18.6	78.855	700	700	0	16.914	1296100000
957 COBL	O75128-3;O75128;O75128-7;O75128-2;O75128-6;O75128-5;O75128-4	O75128-3;O75128;O75128-7;O75128-2;O75128-6	20;20;20;20;14;6;6	20;20;20;20;14;6;6	20;20;20;20;14;6;6	Protein cordon-bleu	COBL	sp|O75128-3|COBL_HUMAN Isoform 3 of Protein cordon-bleu OS=Homo sapiens GN=COBL;sp|O75128|COBL_HUMAN Protein cordon-bleu OS=Homo sapiens GN=COBL PE=1 SV=2;sp|O75128-7|COBL_HUMAN Isoform 7 of Protein cordon-bleu OS=Homo sapiens GN=COBL;sp|O75128-2|COBL_HUMA	7	20	20	20	23	23	130.88	1214	1214;1261;1271;1343;803;379;469	0	34.146	1472100000
958 CPNE3	O75131;Q9HCH3-2;O95741;O95741-2	O75131	26;1;1;1	26;1;1;1	25;0;0;0	Copine-3	CPNE3	sp|O75131|CPNE3_HUMAN Copine-3 OS=Homo sapiens GN=CPNE3 PE=1 SV=1	4	26	26	25	49.3	47.7	60.13	537	537;301;557;612	0	323.31	244380000000
959 ZBED4	O75132	O75132	5	5	5	Zinc finger BED domain-containing protein 4	ZBED4	sp|O75132|ZBED4_HUMAN Zinc finger BED domain-containing protein 4 OS=Homo sapiens GN=ZBED4 PE=1 SV=2	1	5	5	5	4.5	4.5	130.32	1171	1171	0.0015761	2.4896	3383500000
960 DEPDC5	O75140-1;O75140-4;O75140-9;O75140;O75140-8;O75140-3;O75140-5;O75140-6;O75140-2;O75140-7	O75140-1;O75140-4;O75140-9;O75140;O75140-8;O75140-3;O75140-5;O75140-6;O75140-2;O75140-7	8;8;8;8;7;7;7;6;4;4	8;8;8;8;7;7;7;6;4;4	8;8;8;8;7;7;7;6;4;4	DEP domain-containing protein 5	DEPDC5	sp|O75140-1|DEPD5_HUMAN Isoform 1 of DEP domain-containing protein 5 OS=Homo sapiens GN=DEPDC5;sp|O75140-4|DEPD5_HUMAN Isoform 4 of DEP domain-containing protein 5 OS=Homo sapiens GN=DEPDC5;sp|O75140-9|DEPD5_HUMAN Isoform 9 of DEP domain-containing protein	10	8	8	8	8	8	177.91	1572	1572;1581;1594;1603;1503;1503;1552;1229;559;989	0	4.2643	375460000
961 ATG13	O75143-2;O75143;O75143-5;O75143-3;O75143-4	O75143-2;O75143;O75143-5;O75143-3;O75143-4	13;13;13;12;9	13;13;13;12;9	13;13;13;12;9	Autophagy-related protein 13	ATG13	sp|O75143-2|ATG13_HUMAN Isoform 2 of Autophagy-related protein 13 OS=Homo sapiens GN=ATG13;sp|O75143|ATG13_HUMAN Autophagy-related protein 13 OS=Homo sapiens GN=ATG13 PE=1 SV=1;sp|O75143-5|ATG13_HUMAN Isoform 5 of Autophagy-related protein 13 OS=Homo sapie	5	13	13	13	35.8	35.8	52.822	480	480;517;550;405;401	0	121.01	4059800000
962 PPFIA3	O75145-2;O75145	O75145-2;O75145	14;14	9;9	9;9	Liprin-alpha-3	PPFIA3	sp|O75145-2|LIPA3_HUMAN Isoform 2 of Liprin-alpha-3 OS=Homo sapiens GN=PPFIA3;sp|O75145|LIPA3_HUMAN Liprin-alpha-3 OS=Homo sapiens GN=PPFIA3 PE=1 SV=3	2	14	9	9	10.4	10.4	132.36	1185	1185;1194	0	19.304	261050000
963 HIP1R	O75146;O75146-2	O75146;O75146-2	46;24	46;24	44;23	Huntingtin-interacting protein 1-related protein	HIP1R	sp|O75146|HIP1R_HUMAN Huntingtin-interacting protein 1-related protein OS=Homo sapiens GN=HIP1R PE=1 SV=2;sp|O75146-2|HIP1R_HUMAN Isoform 2 of Huntingtin-interacting protein 1-related protein OS=Homo sapiens GN=HIP1R	2	46	46	44	46.3	44.1	119.39	1068	1068;615	0	294.74	33470000000
964 OBSL1	O75147-4;O75147;O75147-1;O75147-2	O75147-4;O75147;O75147-1;O75147-2	32;32;29;28	32;32;29;28	32;32;29;28	Obscurin-like protein 1	OBSL1	sp|O75147-4|OBSL1_HUMAN Isoform 4 of Obscurin-like protein 1 OS=Homo sapiens GN=OBSL1;sp|O75147|OBSL1_HUMAN Obscurin-like protein 1 OS=Homo sapiens GN=OBSL1 PE=1 SV=4;sp|O75147-1|OBSL1_HUMAN Isoform 3 of Obscurin-like protein 1 OS=Homo sapiens GN=OBSL1;sp|	4	32	32	32	27.9	27.9	168.52	1543	1543;1896;1401;1025	0	54.412	4227500000
965 RNF40	O75150;O75150-4;O75150-3	O75150;O75150-4;O75150-3	50;46;38	46;42;34	46;42;34	E3 ubiquitin-protein ligase BRE1B	RNF40	sp|O75150|BRE1B_HUMAN E3 ubiquitin-protein ligase BRE1B OS=Homo sapiens GN=RNF40 PE=1 SV=4;sp|O75150-4|BRE1B_HUMAN Isoform 4 of E3 ubiquitin-protein ligase BRE1B OS=Homo sapiens GN=RNF40;sp|O75150-3|BRE1B_HUMAN Isoform 3 of E3 ubiquitin-protein ligase BRE1	3	50	46	46	45.4	45.4	113.65	1001	1001;901;838	0	323.31	72201000000
966 ZC3H11A	O75152	O75152	33	33	33	Zinc finger CCCH domain-containing protein 11A	ZC3H11A	sp|O75152|ZC11A_HUMAN Zinc finger CCCH domain-containing protein 11A OS=Homo sapiens GN=ZC3H11A PE=1 SV=3	1	33	33	33	52.2	52.2	89.13	810	810	0	168.12	30269000000
967 CLUH	O75153	O75153	53	53	52	Clustered mitochondria protein homolog	CLUH	sp|O75153|CLU_HUMAN Clustered mitochondria protein homolog OS=Homo sapiens GN=CLUH PE=1 SV=2	1	53	53	52	52.3	51.8	146.67	1309	1309	0	323.31	163150000000
968 RAB11FIP3	O75154-2;O75154;O75154-3	O75154-2;O75154;O75154-3	9;9;9	8;8;8	8;8;8	Rab11 family-interacting protein 3	RAB11FIP3	sp|O75154-2|RFIP3_HUMAN Isoform 2 of Rab11 family-interacting protein 3 OS=Homo sapiens GN=RAB11FIP3;sp|O75154|RFIP3_HUMAN Rab11 family-interacting protein 3 OS=Homo sapiens GN=RAB11FIP3 PE=1 SV=1;sp|O75154-3|RFIP3_HUMAN Isoform 3 of Rab11 family-interacti	3	9	8	8	20	20	52.451	460	460;756;801	0	6.3947	980480000
969 CAND2	O75155	O75155	29	25	3	Cullin-associated NEDD8-dissociated protein 2	CAND2	sp|O75155|CAND2_HUMAN Cullin-associated NEDD8-dissociated protein 2 OS=Homo sapiens GN=CAND2 PE=1 SV=3	1	29	25	3	25.9	2.8	135.25	1236	1236	0	38.426	1798500000
970 CAND2	O75155-2	O75155-2	27	1	1	Cullin-associated NEDD8-dissociated protein 2	CAND2	sp|O75155-2|CAND2_HUMAN Isoform 2 of Cullin-associated NEDD8-dissociated protein 2 OS=Homo sapiens GN=CAND2	1	27	1	1	0.7	0.7	122.66	1119	1119	1	-2	443490000	+
971 TSC22D2	O75157-2;O75157	O75157-2;O75157	10;10	8;8	7;7	TSC22 domain family protein 2	TSC22D2	sp|O75157-2|T22D2_HUMAN Isoform 2 of TSC22 domain family protein 2 OS=Homo sapiens GN=TSC22D2;sp|O75157|T22D2_HUMAN TSC22 domain family protein 2 OS=Homo sapiens GN=TSC22D2 PE=1 SV=3	2	10	8	7	15.2	14.2	76.391	756	756;780	0	18.511	13693000000
972 KDM4A	O75164;O75164-2	O75164	20;4	20;4	18;4	Lysine-specific demethylase 4A	KDM4A	sp|O75164|KDM4A_HUMAN Lysine-specific demethylase 4A OS=Homo sapiens GN=KDM4A PE=1 SV=2	2	20	20	18	24	22.6	120.66	1064	1064;481	0	18.364	2932200000
973 DNAJC13	O75165	O75165	102	102	102	DnaJ homolog subfamily C member 13	DNAJC13	sp|O75165|DJC13_HUMAN DnaJ homolog subfamily C member 13 OS=Homo sapiens GN=DNAJC13 PE=1 SV=5	1	102	102	102	52.2	52.2	254.41	2243	2243	0	323.31	102450000000
974 PHACTR2	O75167-5;O75167-2;O75167;O75167-4	O75167-5;O75167-2;O75167;O75167-4	5;5;5;5	5;5;5;5	5;5;5;5	Phosphatase and actin regulator 2	PHACTR2	sp|O75167-5|PHAR2_HUMAN Isoform 5 of Phosphatase and actin regulator 2 OS=Homo sapiens GN=PHACTR2;sp|O75167-2|PHAR2_HUMAN Isoform 2 of Phosphatase and actin regulator 2 OS=Homo sapiens GN=PHACTR2;sp|O75167|PHAR2_HUMAN Phosphatase and actin regulator 2 OS=H	4	5	5	5	11.6	11.6	61.457	554	554;565;634;645	0	9.6521	1608700000
975 PPP6R2	O75170-3;O75170-6;O75170-2;O75170-4;O75170-5;O75170	O75170-3;O75170-6;O75170-2;O75170-4;O75170-5;O75170	31;30;30;30;30;29	31;30;30;30;30;29	31;30;30;30;30;29	Serine/threonine-protein phosphatase 6 regulatory subunit 2	PPP6R2	sp|O75170-3|PP6R2_HUMAN Isoform 3 of Serine/threonine-protein phosphatase 6 regulatory subunit 2 OS=Homo sapiens GN=PPP6R2;sp|O75170-6|PP6R2_HUMAN Isoform 6 of Serine/threonine-protein phosphatase 6 regulatory subunit 2 OS=Homo sapiens GN=PPP6R2;sp|O75170-	6	31	31	31	44.6	44.6	101.4	933	933;905;927;932;959;966	0	89.984	16283000000
976 ADAMTS4	O75173;O75173-2	O75173;O75173-2	17;15	17;15	17;15	A disintegrin and metalloproteinase with thrombospondin motifs 4	ADAMTS4	sp|O75173|ATS4_HUMAN A disintegrin and metalloproteinase with thrombospondin motifs 4 OS=Homo sapiens GN=ADAMTS4 PE=1 SV=3;sp|O75173-2|ATS4_HUMAN Isoform 2 of A disintegrin and metalloproteinase with thrombospondin motifs 4 OS=Homo sapiens GN=ADAMTS4	2	17	17	17	36.2	36.2	90.196	837	837;846	0	75.634	1103800000
977 CNOT3	O75175;O75175-2;O75175-3	O75175;O75175-2	18;14;8	18;14;8	18;14;8	CCR4-NOT transcription complex subunit 3	CNOT3	sp|O75175|CNOT3_HUMAN CCR4-NOT transcription complex subunit 3 OS=Homo sapiens GN=CNOT3 PE=1 SV=1;sp|O75175-2|CNOT3_HUMAN Isoform 2 of CCR4-NOT transcription complex subunit 3 OS=Homo sapiens GN=CNOT3	3	18	18	18	27.1	27.1	81.871	753	753;609;571	0	244.44	23693000000
978 SS18L1	O75177;O75177-2;O75177-4;O75177-3;O75177-5	O75177;O75177-2	5;3;1;1;1	5;3;1;1;1	5;3;1;1;1	Calcium-responsive transactivator	SS18L1	sp|O75177|CREST_HUMAN Calcium-responsive transactivator OS=Homo sapiens GN=SS18L1 PE=1 SV=2;sp|O75177-2|CREST_HUMAN Isoform 2 of Calcium-responsive transactivator OS=Homo sapiens GN=SS18L1	5	5	5	5	13.9	13.9	42.99	396	396;374;265;314;399	0	5.7254	353800000
979 ANKRD17	O75179-2;O75179;O75179-7;O75179-6;O75179-4;O75179-3;O75179-5	O75179-2;O75179;O75179-7;O75179-6;O75179-4	67;67;66;61;43;27;16	67;67;66;61;43;27;16	47;47;46;41;34;16;7	Ankyrin repeat domain-containing protein 17	ANKRD17	sp|O75179-2|ANR17_HUMAN Isoform 2 of Ankyrin repeat domain-containing protein 17 OS=Homo sapiens GN=ANKRD17;sp|O75179|ANR17_HUMAN Ankyrin repeat domain-containing protein 17 OS=Homo sapiens GN=ANKRD17 PE=1 SV=3;sp|O75179-7|ANR17_HUMAN Isoform 7 of Ankyrin	7	67	67	47	35.3	26.6	274.18	2602	2602;2603;2490;2352;2010;1187;751	0	323.31	60950000000
980 SIN3B	O75182-2;O75182;O75182-3	O75182-2;O75182	23;23;8	23;23;8	23;23;8	Paired amphipathic helix protein Sin3b	SIN3B	sp|O75182-2|SIN3B_HUMAN Isoform 2 of Paired amphipathic helix protein Sin3b OS=Homo sapiens GN=SIN3B;sp|O75182|SIN3B_HUMAN Paired amphipathic helix protein Sin3b OS=Homo sapiens GN=SIN3B PE=1 SV=2	3	23	23	23	24.4	24.4	129.36	1130	1130;1162;353	0	25.699	3721400000
981 DNAJB6	O75190;O75190-3;O75190-2;O75190-4;Q8WWF6;Q7Z6W7	O75190;O75190-3;O75190-2;O75190-4	13;12;10;7;4;2	13;12;10;7;4;2	12;11;9;6;4;2	DnaJ homolog subfamily B member 6	DNAJB6	sp|O75190|DNJB6_HUMAN DnaJ homolog subfamily B member 6 OS=Homo sapiens GN=DNAJB6 PE=1 SV=2;sp|O75190-3|DNJB6_HUMAN Isoform C of DnaJ homolog subfamily B member 6 OS=Homo sapiens GN=DNAJB6;sp|O75190-2|DNJB6_HUMAN Isoform B of DnaJ homolog subfamily B membe	6	13	13	12	42.9	39.9	36.087	326	326;325;241;277;145;309	0	90.282	30265000000
982 XYLB	O75191;O75191-2	O75191;O75191-2	14;10	14;10	14;10	Xylulose kinase	XYLB	sp|O75191|XYLB_HUMAN Xylulose kinase OS=Homo sapiens GN=XYLB PE=1 SV=3;sp|O75191-2|XYLB_HUMAN Isoform 2 of Xylulose kinase OS=Homo sapiens GN=XYLB	2	14	14	14	40.7	40.7	58.382	536	536;399	0	84.241	5178100000
983 COQ9	O75208;O75208-2	O75208	8;2	8;2	8;2	Ubiquinone biosynthesis protein COQ9, mitochondrial	COQ9	sp|O75208|COQ9_HUMAN Ubiquinone biosynthesis protein COQ9, mitochondrial OS=Homo sapiens GN=COQ9 PE=1 SV=1	2	8	8	8	39.3	39.3	35.509	318	318;135	0	81.758	10353000000
984 GGCT	O75223;O75223-3;O75223-2;O75223-4	O75223	15;7;5;5	15;7;5;5	15;7;5;5	Gamma-glutamylcyclotransferase	GGCT	sp|O75223|GGCT_HUMAN Gamma-glutamylcyclotransferase OS=Homo sapiens GN=GGCT PE=1 SV=1	4	15	15	15	81.9	81.9	21.007	188	188;94;114;166	0	284.95	113710000000
985 NDUFS7	O75251-2;O75251	O75251-2;O75251	6;6	6;6	6;6	NADH dehydrogenase [ubiquinone] iron-sulfur protein 7, mitochondrial	NDUFS7	sp|O75251-2|NDUS7_HUMAN Isoform 2 of NADH dehydrogenase [ubiquinone] iron-sulfur protein 7, mitochondrial OS=Homo sapiens GN=NDUFS7;sp|O75251|NDUS7_HUMAN NADH dehydrogenase [ubiquinone] iron-sulfur protein 7, mitochondrial OS=Homo sapiens GN=NDUFS7 PE=1 SV	2	6	6	6	30.1	30.1	22.202	206	206;213	0	18.312	5912300000
986 SMIM24	O75264	O75264	2	2	2	Small integral membrane protein 24	SMIM24	sp|O75264|SIM24_HUMAN Small integral membrane protein 24 OS=Homo sapiens GN=SMIM24 PE=2 SV=2	1	2	2	2	15.4	15.4	14.964	130	130	0	34.754	1462700000
987 ZNF780A	O75290;O75290-3	O75290;O75290-3	1;1	1;1	1;1	Zinc finger protein 780A	ZNF780A	sp|O75290|Z780A_HUMAN Zinc finger protein 780A OS=Homo sapiens GN=ZNF780A PE=2 SV=3;sp|O75290-3|Z780A_HUMAN Isoform 3 of Zinc finger protein 780A OS=Homo sapiens GN=ZNF780A	2	1	1	1	3.4	3.4	74.53	641	641;642	0.0096096	1.5401	272260000
988 NDUFS2	O75306-2;O75306	O75306-2;O75306	21;21	21;21	21;21	NADH dehydrogenase [ubiquinone] iron-sulfur protein 2, mitochondrial	NDUFS2	sp|O75306-2|NDUS2_HUMAN Isoform 2 of NADH dehydrogenase [ubiquinone] iron-sulfur protein 2, mitochondrial OS=Homo sapiens GN=NDUFS2;sp|O75306|NDUS2_HUMAN NADH dehydrogenase [ubiquinone] iron-sulfur protein 2, mitochondrial OS=Homo sapiens GN=NDUFS2 PE=1 SV	2	21	21	21	56	56	51.851	457	457;463	0	196.25	35143000000
989 ZPR1	O75312	O75312	23	23	23	Zinc finger protein ZPR1	ZPR1	sp|O75312|ZPR1_HUMAN Zinc finger protein ZPR1 OS=Homo sapiens GN=ZPR1 PE=1 SV=1	1	23	23	23	64.9	64.9	50.925	459	459	0	323.31	61414000000
990 USP12	O75317	O75317	4	2	2	Ubiquitin carboxyl-terminal hydrolase 12	USP12	sp|O75317|UBP12_HUMAN Ubiquitin carboxyl-terminal hydrolase 12 OS=Homo sapiens GN=USP12 PE=1 SV=2	1	4	2	2	5.7	5.7	42.857	370	370	0.0028854	2.0578	513410000
991 DUSP11	O75319;O75319-2	O75319	14;6	14;6	14;6	RNA/RNP complex-1-interacting phosphatase	DUSP11	sp|O75319|DUS11_HUMAN RNA/RNP complex-1-interacting phosphatase OS=Homo sapiens GN=DUSP11 PE=1 SV=1	2	14	14	14	53.3	53.3	38.938	330	330;226	0	27.449	4577700000
992 GBAS	O75323	O75323	8	8	3	Protein NipSnap homolog 2	GBAS	sp|O75323|NIPS2_HUMAN Protein NipSnap homolog 2 OS=Homo sapiens GN=GBAS PE=1 SV=1	1	8	8	3	33.9	13.3	33.742	286	286	0	32.418	15222000000
993 SEMA7A	O75326;O75326-2	O75326;O75326-2	10;9	10;9	10;9	Semaphorin-7A	SEMA7A	sp|O75326|SEM7A_HUMAN Semaphorin-7A OS=Homo sapiens GN=SEMA7A PE=1 SV=1;sp|O75326-2|SEM7A_HUMAN Isoform 2 of Semaphorin-7A OS=Homo sapiens GN=SEMA7A	2	10	10	10	18.9	18.9	74.823	666	666;652	0	58.624	5404300000
994 HMMR	O75330-2;O75330;O75330-3;O75330-4	O75330-2;O75330;O75330-3;O75330-4	32;32;32;30	32;32;32;30	32;32;32;30	Hyaluronan mediated motility receptor	HMMR	sp|O75330-2|HMMR_HUMAN Isoform 2 of Hyaluronan mediated motility receptor OS=Homo sapiens GN=HMMR;sp|O75330|HMMR_HUMAN Hyaluronan mediated motility receptor OS=Homo sapiens GN=HMMR PE=1 SV=2;sp|O75330-3|HMMR_HUMAN Isoform 3 of Hyaluronan mediated motility	4	32	32	32	48.5	48.5	82.3	709	709;724;725;638	0	323.31	27717000000
995 PPFIA2	O75334-6;O75334-5;O75334-4;O75334-3;O75334;O75334-2;O75334-8;O75334-7	O75334-6;O75334-5;O75334-4;O75334-3;O75334;O75334-2;O75334-8;O75334-7	12;12;12;12;12;11;7;7	1;1;1;1;1;1;1;1	1;1;1;1;1;1;1;1	Liprin-alpha-2	PPFIA2	sp|O75334-6|LIPA2_HUMAN Isoform 6 of Liprin-alpha-2 OS=Homo sapiens GN=PPFIA2;sp|O75334-5|LIPA2_HUMAN Isoform 5 of Liprin-alpha-2 OS=Homo sapiens GN=PPFIA2;sp|O75334-4|LIPA2_HUMAN Isoform 4 of Liprin-alpha-2 OS=Homo sapiens GN=PPFIA2;sp|O75334-3|LIPA2_HUMA	8	12	1	1	0.7	0.7	131.58	1152	1152;1156;1236;1251;1257;1232;443;783	1	-2	132680000	+
996 PPFIA4	O75335;O75335-2;O75335-1	O75335	9;4;4	1;1;1	1;1;1	Liprin-alpha-4	PPFIA4	sp|O75335|LIPA4_HUMAN Liprin-alpha-4 OS=Homo sapiens GN=PPFIA4 PE=2 SV=3	3	9	1	1	0.6	0.6	134.4	1185	1185;692;701	1	-2	181150000	+
997 CILP	O75339	O75339	5	5	5	Cartilage intermediate layer protein 1;Cartilage intermediate layer protein 1 C1;Cartilage intermediate layer protein 1 C2	CILP	sp|O75339|CILP1_HUMAN Cartilage intermediate layer protein 1 OS=Homo sapiens GN=CILP PE=1 SV=4	1	5	5	5	4.6	4.6	132.56	1184	1184	0.0017797	2.3997	3005400000
998 PDCD6	O75340;O75340-2;O75340-3	O75340;O75340-2	11;10;2	11;10;2	11;10;2	Programmed cell death protein 6	PDCD6	sp|O75340|PDCD6_HUMAN Programmed cell death protein 6 OS=Homo sapiens GN=PDCD6 PE=1 SV=1;sp|O75340-2|PDCD6_HUMAN Isoform 2 of Programmed cell death protein 6 OS=Homo sapiens GN=PDCD6	3	11	11	11	62.8	62.8	21.868	191	191;189;69	0	206.22	91554000000
999 ZNF253	O75346	O75346	2	1	0	Zinc finger protein 253	ZNF253	sp|O75346|ZN253_HUMAN Zinc finger protein 253 OS=Homo sapiens GN=ZNF253 PE=2 SV=2	1	2	1	0	2	0	57.602	499	499	1	-2	82894000	+
1000 TBCA	O75347;O75347-2	O75347;O75347-2	14;9	14;9	14;9	Tubulin-specific chaperone A	TBCA	sp|O75347|TBCA_HUMAN Tubulin-specific chaperone A OS=Homo sapiens GN=TBCA PE=1 SV=3;sp|O75347-2|TBCA_HUMAN Isoform 2 of Tubulin-specific chaperone A OS=Homo sapiens GN=TBCA	2	14	14	14	61.1	61.1	12.855	108	108;129	0	302.42	596100000000
1001 ATP6V1G1	O75348	O75348	6	6	4	V-type proton ATPase subunit G 1	ATP6V1G1	sp|O75348|VATG1_HUMAN V-type proton ATPase subunit G 1 OS=Homo sapiens GN=ATP6V1G1 PE=1 SV=3	1	6	6	4	64.4	50.8	13.757	118	118	0	323.31	35410000000
1002 VPS4B	O75351	O75351	26	26	20	Vacuolar protein sorting-associated protein 4B	VPS4B	sp|O75351|VPS4B_HUMAN Vacuolar protein sorting-associated protein 4B OS=Homo sapiens GN=VPS4B PE=1 SV=2	1	26	26	20	62.8	54.1	49.301	444	444	0	302.87	96125000000
1003 MPDU1	O75352-2;O75352	O75352-2;O75352	3;3	3;3	3;3	Mannose-P-dolichol utilization defect 1 protein	MPDU1	sp|O75352-2|MPU1_HUMAN Isoform 2 of Mannose-P-dolichol utilization defect 1 protein OS=Homo sapiens GN=MPDU1;sp|O75352|MPU1_HUMAN Mannose-P-dolichol utilization defect 1 protein OS=Homo sapiens GN=MPDU1 PE=1 SV=2	2	3	3	3	18.3	18.3	19.752	186	186;247	0	5.5186	736240000
1004 ENTPD6	O75354-2;O75354-3;O75354	O75354-2;O75354-3;O75354	2;2;2	2;2;2	2;2;2	Ectonucleoside triphosphate diphosphohydrolase 6	ENTPD6	sp|O75354-2|ENTP6_HUMAN Isoform 2 of Ectonucleoside triphosphate diphosphohydrolase 6 OS=Homo sapiens GN=ENTPD6;sp|O75354-3|ENTP6_HUMAN Isoform 3 of Ectonucleoside triphosphate diphosphohydrolase 6 OS=Homo sapiens GN=ENTPD6;sp|O75354|ENTP6_HUMAN Ectonucleo	3	2	2	2	4.5	4.5	51.158	467	467;483;484	0.0021793	2.2331	42566000
1005 ENTPD5	O75356	O75356	11	11	10	Ectonucleoside triphosphate diphosphohydrolase 5	ENTPD5	sp|O75356|ENTP5_HUMAN Ectonucleoside triphosphate diphosphohydrolase 5 OS=Homo sapiens GN=ENTPD5 PE=1 SV=1	1	11	11	10	38.8	37.1	47.517	428	428	0	41.891	1371000000
1006 ZNF217	O75362	O75362	14	14	14	Zinc finger protein 217	ZNF217	sp|O75362|ZN217_HUMAN Zinc finger protein 217 OS=Homo sapiens GN=ZNF217 PE=1 SV=1	1	14	14	14	20.3	20.3	115.27	1048	1048	0	91.169	2207400000
1007 BCAS1	O75363;O75363-2	O75363;O75363-2	16;14	16;14	16;14	Breast carcinoma-amplified sequence 1	BCAS1	sp|O75363|BCAS1_HUMAN Breast carcinoma-amplified sequence 1 OS=Homo sapiens GN=BCAS1 PE=1 SV=2;sp|O75363-2|BCAS1_HUMAN Isoform 2 of Breast carcinoma-amplified sequence 1 OS=Homo sapiens GN=BCAS1	2	16	16	16	47.8	47.8	61.708	584	584;614	0	150.72	1657800000
1008 H2AFY	O75367-3;O75367	O75367-3;O75367	20;20	18;18	1;1	Core histone macro-H2A.1	H2AFY	sp|O75367-3|H2AY_HUMAN Isoform 3 of Core histone macro-H2A.1 OS=Homo sapiens GN=H2AFY;sp|O75367|H2AY_HUMAN Core histone macro-H2A.1 OS=Homo sapiens GN=H2AFY PE=1 SV=4	2	20	18	1	46.1	2.4	39.488	371	371;372	0	323.31	216880000000
1009 H2AFY	O75367-2	O75367-2	20	1	1	Core histone macro-H2A.1	H2AFY	sp|O75367-2|H2AY_HUMAN Isoform 1 of Core histone macro-H2A.1 OS=Homo sapiens GN=H2AFY	1	20	1	1	9.8	9.8	39.183	369	369	0	10.565	172160000
1010 SH3BGRL	O75368	O75368	12	12	12	SH3 domain-binding glutamic acid-rich-like protein	SH3BGRL	sp|O75368|SH3L1_HUMAN SH3 domain-binding glutamic acid-rich-like protein OS=Homo sapiens GN=SH3BGRL PE=1 SV=1	1	12	12	12	85.1	85.1	12.774	114	114	0	306.66	78922000000
1011 FLNB	O75369-2;O75369-9;O75369;O75369-6;O75369-3;O75369-7;O75369-5;O75369-4	O75369-2;O75369-9;O75369;O75369-6;O75369-3;O75369-7;O75369-5;O75369-4	184;184;184;180;180;165;151;151	1;1;1;1;1;1;1;1	1;1;1;1;1;1;1;1	Filamin-B	FLNB	sp|O75369-2|FLNB_HUMAN Isoform 2 of Filamin-B OS=Homo sapiens GN=FLNB;sp|O75369-9|FLNB_HUMAN Isoform 9 of Filamin-B OS=Homo sapiens GN=FLNB;sp|O75369|FLNB_HUMAN Filamin-B OS=Homo sapiens GN=FLNB PE=1 SV=2;sp|O75369-6|FLNB_HUMAN Isoform 6 of Filamin-B OS=Ho	8	184	1	1	1.3	1.3	275.66	2578	2578;2591;2602;2537;2561;2422;2146;2150	0	151.85	23817000000
1012 FLNB	O75369-8	O75369-8	186	186	3	Filamin-B	FLNB	sp|O75369-8|FLNB_HUMAN Isoform 8 of Filamin-B OS=Homo sapiens GN=FLNB	1	186	186	3	79.3	1.9	281.63	2633	2633	0	323.31	3946500000000
1013 NCOR1	O75376;O75376-2;O75376-3	O75376;O75376-2	66;63;19	64;61;17	64;61;17	Nuclear receptor corepressor 1	NCOR1	sp|O75376|NCOR1_HUMAN Nuclear receptor corepressor 1 OS=Homo sapiens GN=NCOR1 PE=1 SV=2;sp|O75376-2|NCOR1_HUMAN Isoform 2 of Nuclear receptor corepressor 1 OS=Homo sapiens GN=NCOR1	3	66	64	64	35.8	35.8	270.21	2440	2440;2337;914	0	247.75	37968000000
1014 VAMP4	O75379-2;O75379	O75379-2;O75379	3;3	3;3	3;3	Vesicle-associated membrane protein 4	VAMP4	sp|O75379-2|VAMP4_HUMAN Isoform 2 of Vesicle-associated membrane protein 4 OS=Homo sapiens GN=VAMP4;sp|O75379|VAMP4_HUMAN Vesicle-associated membrane protein 4 OS=Homo sapiens GN=VAMP4 PE=1 SV=2	2	3	3	3	32.1	32.1	16.24	140	140;141	0	15.504	419790000
1015 NDUFS6	O75380	O75380	7	7	7	NADH dehydrogenase [ubiquinone] iron-sulfur protein 6, mitochondrial	NDUFS6	sp|O75380|NDUS6_HUMAN NADH dehydrogenase [ubiquinone] iron-sulfur protein 6, mitochondrial OS=Homo sapiens GN=NDUFS6 PE=1 SV=1	1	7	7	7	58.9	58.9	13.711	124	124	0	258.11	26205000000
1016 PEX14	O75381-2;O75381	O75381-2;O75381	7;7	7;7	7;7	Peroxisomal membrane protein PEX14	PEX14	sp|O75381-2|PEX14_HUMAN Isoform 2 of Peroxisomal membrane protein PEX14 OS=Homo sapiens GN=PEX14;sp|O75381|PEX14_HUMAN Peroxisomal membrane protein PEX14 OS=Homo sapiens GN=PEX14 PE=1 SV=1	2	7	7	7	35.9	35.9	36.701	334	334;377	0	62.24	1529500000
1017 TRIM3	O75382-2;O75382;O75382-3;O75382-4	O75382-2;O75382;O75382-3;O75382-4	18;18;15;14	16;16;13;13	16;16;13;13	Tripartite motif-containing protein 3	TRIM3	sp|O75382-2|TRIM3_HUMAN Isoform Beta of Tripartite motif-containing protein 3 OS=Homo sapiens GN=TRIM3;sp|O75382|TRIM3_HUMAN Tripartite motif-containing protein 3 OS=Homo sapiens GN=TRIM3 PE=1 SV=2;sp|O75382-3|TRIM3_HUMAN Isoform Gamma of Tripartite motif-	4	18	16	16	29.6	29.6	79.609	733	733;744;665;625	0	78.755	4419900000
1018 ULK1	O75385	O75385	6	6	6	Serine/threonine-protein kinase ULK1	ULK1	sp|O75385|ULK1_HUMAN Serine/threonine-protein kinase ULK1 OS=Homo sapiens GN=ULK1 PE=1 SV=2	1	6	6	6	10	10	112.63	1050	1050	0.001177	2.8435	559820000
1019 TULP3	O75386;O75386-2	O75386;O75386-2	6;6	6;6	5;5	Tubby-related protein 3	TULP3	sp|O75386|TULP3_HUMAN Tubby-related protein 3 OS=Homo sapiens GN=TULP3 PE=1 SV=2;sp|O75386-2|TULP3_HUMAN Isoform 2 of Tubby-related protein 3 OS=Homo sapiens GN=TULP3	2	6	6	5	19.2	16.1	49.642	442	442;501	0	6.3952	701620000
1020 CS	O75390	O75390	21	21	21	Citrate synthase, mitochondrial	CS	sp|O75390|CISY_HUMAN Citrate synthase, mitochondrial OS=Homo sapiens GN=CS PE=1 SV=2	1	21	21	21	53	53	51.712	466	466	0	323.31	234840000000
1021 SPAG7	O75391	O75391	15	15	15	Sperm-associated antigen 7	SPAG7	sp|O75391|SPAG7_HUMAN Sperm-associated antigen 7 OS=Homo sapiens GN=SPAG7 PE=1 SV=2	1	15	15	15	54.2	54.2	26.034	227	227	0	255.35	21141000000
1022 MRPL33	O75394	O75394	2	2	2	39S ribosomal protein L33, mitochondrial	MRPL33	sp|O75394|RM33_HUMAN 39S ribosomal protein L33, mitochondrial OS=Homo sapiens GN=MRPL33 PE=1 SV=1	1	2	2	2	38.5	38.5	7.6191	65	65	0	4.1869	3537700000
1023 SEC22B	O75396	O75396	11	11	11	Vesicle-trafficking protein SEC22b	SEC22B	sp|O75396|SC22B_HUMAN Vesicle-trafficking protein SEC22b OS=Homo sapiens GN=SEC22B PE=1 SV=4	1	11	11	11	47.4	47.4	24.593	215	215	0	136.33	33057000000
1024 PRPF40A	O75400;O75400-2	O75400;O75400-2	34;32	34;32	2;2	Pre-mRNA-processing factor 40 homolog A	PRPF40A	sp|O75400|PR40A_HUMAN Pre-mRNA-processing factor 40 homolog A OS=Homo sapiens GN=PRPF40A PE=1 SV=2;sp|O75400-2|PR40A_HUMAN Isoform 2 of Pre-mRNA-processing factor 40 homolog A OS=Homo sapiens GN=PRPF40A	2	34	34	2	37.2	2.9	108.8	957	957;930	0	323.31	111320000000
1025 PRPF40A	O75400-3	O75400-3	33	1	1	Pre-mRNA-processing factor 40 homolog A	PRPF40A	sp|O75400-3|PR40A_HUMAN Isoform 3 of Pre-mRNA-processing factor 40 homolog A OS=Homo sapiens GN=PRPF40A	1	33	1	1	1.1	1.1	106.91	939	939	0.0011761	2.8343	723820000
1026 TACC1	O75410;O75410-2;O75410-7;O75410-3;O75410-6;O75410-5;O75410-4;O75410-8	O75410;O75410-2;O75410-7;O75410-3;O75410-6;O75410-5;O75410-4	42;42;38;33;27;25;25;14	40;40;36;31;25;23;23;13	40;40;36;31;25;23;23;13	Transforming acidic coiled-coil-containing protein 1	TACC1	sp|O75410|TACC1_HUMAN Transforming acidic coiled-coil-containing protein 1 OS=Homo sapiens GN=TACC1 PE=1 SV=2;sp|O75410-2|TACC1_HUMAN Isoform 2 of Transforming acidic coiled-coil-containing protein 1 OS=Homo sapiens GN=TACC1;sp|O75410-7|TACC1_HUMAN Isoform	8	42	40	40	58.6	58.6	87.793	805	805;817;731;610;395;367;379;154	0	323.31	33186000000
1027 NME6	O75414;O75414-2	O75414;O75414-2	4;2	4;2	4;2	Nucleoside diphosphate kinase 6	NME6	sp|O75414|NDK6_HUMAN Nucleoside diphosphate kinase 6 OS=Homo sapiens GN=NME6 PE=1 SV=3;sp|O75414-2|NDK6_HUMAN Isoform 2 of Nucleoside diphosphate kinase 6 OS=Homo sapiens GN=NME6	2	4	4	4	23.7	23.7	21.142	186	186;119	0.00011154	3.9265	352440000
1028 CDC45	O75419-2;O75419;O75419-3	O75419-2;O75419;O75419-3	18;18;18	18;18;18	18;18;18	Cell division control protein 45 homolog	CDC45	sp|O75419-2|CDC45_HUMAN Isoform 2 of Cell division control protein 45 homolog OS=Homo sapiens GN=CDC45;sp|O75419|CDC45_HUMAN Cell division control protein 45 homolog OS=Homo sapiens GN=CDC45 PE=1 SV=1;sp|O75419-3|CDC45_HUMAN Isoform 3 of Cell division cont	3	18	18	18	36.9	36.9	60.244	520	520;566;598	0	74.041	7193600000
1029 GIGYF1	O75420	O75420	13	13	13	PERQ amino acid-rich with GYF domain-containing protein 1	GIGYF1	sp|O75420|PERQ1_HUMAN PERQ amino acid-rich with GYF domain-containing protein 1 OS=Homo sapiens GN=GIGYF1 PE=1 SV=2	1	13	13	13	18.6	18.6	114.6	1035	1035	0	27.774	2637500000
1030 LRCH4	O75427	O75427	20	20	20	Leucine-rich repeat and calponin homology domain-containing protein 4	LRCH4	sp|O75427|LRCH4_HUMAN Leucine-rich repeat and calponin homology domain-containing protein 4 OS=Homo sapiens GN=LRCH4 PE=1 SV=2	1	20	20	20	46.9	46.9	73.449	683	683	0	32.954	1859200000
1031 MTX2	O75431-2;O75431	O75431-2;O75431	10;10	10;10	10;10	Metaxin-2	MTX2	sp|O75431-2|MTX2_HUMAN Isoform 2 of Metaxin-2 OS=Homo sapiens GN=MTX2;sp|O75431|MTX2_HUMAN Metaxin-2 OS=Homo sapiens GN=MTX2 PE=1 SV=1	2	10	10	10	44.7	44.7	28.823	253	253;263	0	323.31	31560000000
1032 VPS26A	O75436;O75436-2	O75436;O75436-2	22;15	22;15	19;13	Vacuolar protein sorting-associated protein 26A	VPS26A	sp|O75436|VP26A_HUMAN Vacuolar protein sorting-associated protein 26A OS=Homo sapiens GN=VPS26A PE=1 SV=2;sp|O75436-2|VP26A_HUMAN Isoform 2 of Vacuolar protein sorting-associated protein 26A OS=Homo sapiens GN=VPS26A	2	22	22	19	65.1	57.8	38.169	327	327;251	0	323.31	164200000000
1033 NDUFB1	O75438;O75438-2	O75438;O75438-2	4;2	4;2	4;2	NADH dehydrogenase [ubiquinone] 1 beta subcomplex subunit 1	NDUFB1	sp|O75438|NDUB1_HUMAN NADH dehydrogenase [ubiquinone] 1 beta subcomplex subunit 1 OS=Homo sapiens GN=NDUFB1 PE=1 SV=1;sp|O75438-2|NDUB1_HUMAN Isoform 2 of NADH dehydrogenase [ubiquinone] 1 beta subcomplex subunit 1 OS=Homo sapiens GN=NDUFB1	2	4	4	4	70.7	70.7	6.9611	58	58;105	0.00011157	3.9308	404230000
1034 PMPCB	O75439	O75439	25	25	24	Mitochondrial-processing peptidase subunit beta	PMPCB	sp|O75439|MPPB_HUMAN Mitochondrial-processing peptidase subunit beta OS=Homo sapiens GN=PMPCB PE=1 SV=2	1	25	25	24	61.1	59.7	54.366	489	489	0	323.31	37986000000
1035 MAF	O75444;O75444-1	O75444;O75444-1	2;2	2;2	2;2	Transcription factor Maf	MAF	sp|O75444|MAF_HUMAN Transcription factor Maf OS=Homo sapiens GN=MAF PE=1 SV=2;sp|O75444-1|MAF_HUMAN Isoform 1 of Transcription factor Maf OS=Homo sapiens GN=MAF	2	2	2	2	4.8	4.8	38.492	373	373;403	0.00064977	3.1411	283080000
1036 SAP30	O75446	O75446	4	4	4	Histone deacetylase complex subunit SAP30	SAP30	sp|O75446|SAP30_HUMAN Histone deacetylase complex subunit SAP30 OS=Homo sapiens GN=SAP30 PE=1 SV=1	1	4	4	4	18.6	18.6	23.306	220	220	0	13.273	5880200000
1037 MED24	O75448-2;O75448	O75448-2;O75448	29;29	29;29	29;29	Mediator of RNA polymerase II transcription subunit 24	MED24	sp|O75448-2|MED24_HUMAN Isoform 2 of Mediator of RNA polymerase II transcription subunit 24 OS=Homo sapiens GN=MED24;sp|O75448|MED24_HUMAN Mediator of RNA polymerase II transcription subunit 24 OS=Homo sapiens GN=MED24 PE=1 SV=1	2	29	29	29	42.3	42.3	108.94	976	976;989	0	132.15	11996000000
1038 KATNA1	O75449;O75449-2	O75449;O75449-2	16;8	16;8	14;6	Katanin p60 ATPase-containing subunit A1	KATNA1	sp|O75449|KTNA1_HUMAN Katanin p60 ATPase-containing subunit A1 OS=Homo sapiens GN=KATNA1 PE=1 SV=1;sp|O75449-2|KTNA1_HUMAN Isoform 2 of Katanin p60 ATPase-containing subunit A1 OS=Homo sapiens GN=KATNA1	2	16	16	14	34.8	31	55.964	491	491;311	0	25.051	13534000000
1039 PAGE1	O75459	O75459	5	5	5	P antigen family member 1	PAGE1	sp|O75459|PAGE1_HUMAN P antigen family member 1 OS=Homo sapiens GN=PAGE1 PE=1 SV=2	1	5	5	5	45.9	45.9	16.15	146	146	0	178.76	1095400000
1040 E2F6	O75461;O75461-3;O75461-2	O75461;O75461-3	6;4;2	6;4;2	6;4;2	Transcription factor E2F6	E2F6	sp|O75461|E2F6_HUMAN Transcription factor E2F6 OS=Homo sapiens GN=E2F6 PE=1 SV=1;sp|O75461-3|E2F6_HUMAN Isoform 3 of Transcription factor E2F6 OS=Homo sapiens GN=E2F6	3	6	6	6	24.9	24.9	31.844	281	281;249;206	0	5.1045	253120000
1041 PSIP1	O75475;O75475-3	O75475;O75475-3	30;16	28;14	14;0	PC4 and SFRS1-interacting protein	PSIP1	sp|O75475|PSIP1_HUMAN PC4 and SFRS1-interacting protein OS=Homo sapiens GN=PSIP1 PE=1 SV=1;sp|O75475-3|PSIP1_HUMAN Isoform 3 of PC4 and SFRS1-interacting protein OS=Homo sapiens GN=PSIP1	2	30	28	14	49.6	24.5	60.103	530	530;329	0	323.31	94745000000
1042 PSIP1	O75475-2	O75475-2	17	1	1	PC4 and SFRS1-interacting protein	PSIP1	sp|O75475-2|PSIP1_HUMAN Isoform 2 of PC4 and SFRS1-interacting protein OS=Homo sapiens GN=PSIP1	1	17	1	1	5.1	5.1	37.725	333	333	0.0014894	2.7556	49590000
1043 ERLIN1	O75477	O75477	10	7	7	Erlin-1	ERLIN1	sp|O75477|ERLN1_HUMAN Erlin-1 OS=Homo sapiens GN=ERLIN1 PE=1 SV=1	1	10	7	7	27.2	27.2	38.925	346	346	0	21.206	1176200000
1044 SUPT3H	O75486-2;O75486-3;O75486	O75486-2;O75486-3;O75486	2;2;2	2;2;2	2;2;2	Transcription initiation protein SPT3 homolog	SUPT3H	sp|O75486-2|SUPT3_HUMAN Isoform 2 of Transcription initiation protein SPT3 homolog OS=Homo sapiens GN=SUPT3H;sp|O75486-3|SUPT3_HUMAN Isoform 3 of Transcription initiation protein SPT3 homolog OS=Homo sapiens GN=SUPT3H;sp|O75486|SUPT3_HUMAN Transcription in	3	2	2	2	7.3	7.3	35.792	317	317;328;399	0.0028833	2.0469	339810000
1045 GPC4	O75487;O75487-2	O75487;O75487-2	19;17	19;17	17;15	Glypican-4;Secreted glypican-4	GPC4	sp|O75487|GPC4_HUMAN Glypican-4 OS=Homo sapiens GN=GPC4 PE=1 SV=4;sp|O75487-2|GPC4_HUMAN Isoform 2 of Glypican-4 OS=Homo sapiens GN=GPC4	2	19	19	17	47.8	43.3	62.411	556	556;486	0	85.62	4636600000
1046 NDUFS3	O75489;O75489-2	O75489	14;4	14;4	14;4	NADH dehydrogenase [ubiquinone] iron-sulfur protein 3, mitochondrial	NDUFS3	sp|O75489|NDUS3_HUMAN NADH dehydrogenase [ubiquinone] iron-sulfur protein 3, mitochondrial OS=Homo sapiens GN=NDUFS3 PE=1 SV=1	2	14	14	14	50.4	50.4	30.241	264	264;132	0	154.54	47112000000
1047 SRSF10	O75494-6;O75494-3;O75494-4;O75494-2;O75494	O75494-6;O75494-3;O75494-4;O75494-2;O75494	10;10;9;9;9	10;10;9;9;9	1;1;0;0;0	Serine/arginine-rich splicing factor 10	SRSF10	sp|O75494-6|SRS10_HUMAN Isoform 6 of Serine/arginine-rich splicing factor 10 OS=Homo sapiens GN=SRSF10;sp|O75494-3|SRS10_HUMAN Isoform 3 of Serine/arginine-rich splicing factor 10 OS=Homo sapiens GN=SRSF10;sp|O75494-4|SRS10_HUMAN Isoform 4 of Serine/argini	5	10	10	1	51.6	13.2	22.135	182	182;183;173;261;262	0	135.21	90392000000
1048 GMNN	O75496	O75496	11	11	11	Geminin	GMNN	sp|O75496|GEMI_HUMAN Geminin OS=Homo sapiens GN=GMNN PE=1 SV=1	1	11	11	11	52.6	52.6	23.565	209	209	0	150.52	8181800000
1049 CLN5	O75503	O75503	9	9	9	Ceroid-lipofuscinosis neuronal protein 5	CLN5	sp|O75503|CLN5_HUMAN Ceroid-lipofuscinosis neuronal protein 5 OS=Homo sapiens GN=CLN5 PE=1 SV=2	1	9	9	9	22.6	22.6	41.496	358	358	0	12.481	3696100000
1050 HSBP1	O75506	O75506	4	4	4	Heat shock factor-binding protein 1	HSBP1	sp|O75506|HSBP1_HUMAN Heat shock factor-binding protein 1 OS=Homo sapiens GN=HSBP1 PE=1 SV=1	1	4	4	4	72.4	72.4	8.5435	76	76	0	323.31	37152000000
1051 ECI2	O75521-2;O75521	O75521-2;O75521	20;20	20;20	20;20	Enoyl-CoA delta isomerase 2, mitochondrial	ECI2	sp|O75521-2|ECI2_HUMAN Isoform 2 of Enoyl-CoA delta isomerase 2, mitochondrial OS=Homo sapiens GN=ECI2;sp|O75521|ECI2_HUMAN Enoyl-CoA delta isomerase 2, mitochondrial OS=Homo sapiens GN=ECI2 PE=1 SV=4	2	20	20	20	61.6	61.6	39.609	359	359;394	0	323.31	44900000000
1052 KHDRBS3	O75525-2;O75525	O75525-2;O75525	12;12	12;12	11;11	KH domain-containing, RNA-binding, signal transduction-associated protein 3	KHDRBS3	sp|O75525-2|KHDR3_HUMAN Isoform 2 of KH domain-containing, RNA-binding, signal transduction-associated protein 3 OS=Homo sapiens GN=KHDRBS3;sp|O75525|KHDR3_HUMAN KH domain-containing, RNA-binding, signal transduction-associated protein 3 OS=Homo sapiens GN	2	12	12	11	35.8	35.8	30.249	271	271;346	0	67.074	60546000000
1053 RBMXL2	O75526	O75526	5	1	1	RNA-binding motif protein, X-linked-like-2	RBMXL2	sp|O75526|RMXL2_HUMAN RNA-binding motif protein, X-linked-like-2 OS=Homo sapiens GN=RBMXL2 PE=1 SV=3	1	5	1	1	2	2	42.814	392	392	1	-2	450310000	+
1054 TADA3	O75528;O75528-2	O75528;O75528-2	10;9	10;9	10;9	Transcriptional adapter 3	TADA3	sp|O75528|TADA3_HUMAN Transcriptional adapter 3 OS=Homo sapiens GN=TADA3 PE=1 SV=1;sp|O75528-2|TADA3_HUMAN Isoform 2 of Transcriptional adapter 3 OS=Homo sapiens GN=TADA3	2	10	10	10	30.8	30.8	48.902	432	432;369	0	23.506	5367700000
1055 TAF5L	O75529;O75529-2	O75529;O75529-2	10;5	10;5	10;5	TAF5-like RNA polymerase II p300/CBP-associated factor-associated factor 65 kDa subunit 5L	TAF5L	sp|O75529|TAF5L_HUMAN TAF5-like RNA polymerase II p300/CBP-associated factor-associated factor 65 kDa subunit 5L OS=Homo sapiens GN=TAF5L PE=1 SV=1;sp|O75529-2|TAF5L_HUMAN Isoform 2 of TAF5-like RNA polymerase II p300/CBP-associated factor-associated facto	2	10	10	10	18.7	18.7	66.155	589	589;325	0	16.145	1996900000
1056 EED	O75530-3;O75530	O75530-3;O75530	19;19	19;19	1;1	Polycomb protein EED	EED	sp|O75530-3|EED_HUMAN Isoform 3 of Polycomb protein EED OS=Homo sapiens GN=EED;sp|O75530|EED_HUMAN Polycomb protein EED OS=Homo sapiens GN=EED PE=1 SV=2	2	19	19	1	53.2	3.2	45.524	400	400;441	0	95.327	27409000000
1057 EED	O75530-2	O75530-2	19	1	1	Polycomb protein EED	EED	sp|O75530-2|EED_HUMAN Isoform 2 of Polycomb protein EED OS=Homo sapiens GN=EED	1	19	1	1	2.4	2.4	53.06	466	466	1	-2	389970000	+
1058 BANF1	O75531	O75531	8	8	8	Barrier-to-autointegration factor;Barrier-to-autointegration factor, N-terminally processed	BANF1	sp|O75531|BAF_HUMAN Barrier-to-autointegration factor OS=Homo sapiens GN=BANF1 PE=1 SV=1	1	8	8	8	71.9	71.9	10.058	89	89	0	146.42	259240000000
1059 SF3B1	O75533;O75533-2	O75533	74;6	74;6	74;6	Splicing factor 3B subunit 1	SF3B1	sp|O75533|SF3B1_HUMAN Splicing factor 3B subunit 1 OS=Homo sapiens GN=SF3B1 PE=1 SV=3	2	74	74	74	61.4	61.4	145.83	1304	1304;144	0	323.31	473080000000
1060 CSDE1	O75534;O75534-4;O75534-2;O75534-3	O75534;O75534-4;O75534-2;O75534-3	55;54;53;52	55;54;53;52	55;54;53;52	Cold shock domain-containing protein E1	CSDE1	sp|O75534|CSDE1_HUMAN Cold shock domain-containing protein E1 OS=Homo sapiens GN=CSDE1 PE=1 SV=2;sp|O75534-4|CSDE1_HUMAN Isoform 4 of Cold shock domain-containing protein E1 OS=Homo sapiens GN=CSDE1;sp|O75534-2|CSDE1_HUMAN Isoform 2 of Cold shock domain-co	4	55	55	55	70.2	70.2	88.884	798	798;844;767;813	0	323.31	415890000000
1061 WBP4	O75554;O75554-2	O75554;O75554-2	7;6	7;6	7;6	WW domain-binding protein 4	WBP4	sp|O75554|WBP4_HUMAN WW domain-binding protein 4 OS=Homo sapiens GN=WBP4 PE=1 SV=1;sp|O75554-2|WBP4_HUMAN Isoform 2 of WW domain-binding protein 4 OS=Homo sapiens GN=WBP4	2	7	7	7	21.3	21.3	42.506	376	376;355	0	33.526	4294100000
1062 STX11	O75558	O75558	5	5	5	Syntaxin-11	STX11	sp|O75558|STX11_HUMAN Syntaxin-11 OS=Homo sapiens GN=STX11 PE=1 SV=1	1	5	5	5	22.6	22.6	33.195	287	287	0	9.1413	120010000
1063 SKAP2	O75563	O75563	11	11	11	Src kinase-associated phosphoprotein 2	SKAP2	sp|O75563|SKAP2_HUMAN Src kinase-associated phosphoprotein 2 OS=Homo sapiens GN=SKAP2 PE=1 SV=1	1	11	11	11	38.2	38.2	41.216	359	359	0	64.295	1473400000
1064 PRKRA	O75569;O75569-3;O75569-2	O75569;O75569-3;O75569-2	15;12;12	15;12;12	15;12;12	Interferon-inducible double-stranded RNA-dependent protein kinase activator A	PRKRA	sp|O75569|PRKRA_HUMAN Interferon-inducible double-stranded RNA-dependent protein kinase activator A OS=Homo sapiens GN=PRKRA PE=1 SV=1;sp|O75569-3|PRKRA_HUMAN Isoform 3 of Interferon-inducible double-stranded RNA-dependent protein kinase activator A OS=Hom	3	15	15	15	47.9	47.9	34.404	313	313;288;302	0	187.64	57787000000
1065 MTRF1	O75570	O75570	3	3	1	Peptide chain release factor 1, mitochondrial	MTRF1	sp|O75570|RF1M_HUMAN Peptide chain release factor 1, mitochondrial OS=Homo sapiens GN=MTRF1 PE=1 SV=2	1	3	3	1	9.7	4.3	52.305	445	445	0	6.7826	301750000
1066 CRCP	O75575;O75575-2;O75575-3;O75575-4	O75575;O75575-2;O75575-3	3;2;2;1	3;2;2;1	3;2;2;1	DNA-directed RNA polymerase III subunit RPC9	CRCP	sp|O75575|RPC9_HUMAN DNA-directed RNA polymerase III subunit RPC9 OS=Homo sapiens GN=CRCP PE=1 SV=1;sp|O75575-2|RPC9_HUMAN Isoform 2 of DNA-directed RNA polymerase III subunit RPC9 OS=Homo sapiens GN=CRCP;sp|O75575-3|RPC9_HUMAN Isoform 3 of DNA-directed RN	4	3	3	3	26.4	26.4	16.871	148	148;115;141;71	0	42.333	2158500000
1067 RPS6KA5	O75582;O75582-3;O75582-2	O75582;O75582-3;O75582-2	22;20;14	22;20;14	20;19;13	Ribosomal protein S6 kinase alpha-5	RPS6KA5	sp|O75582|KS6A5_HUMAN Ribosomal protein S6 kinase alpha-5 OS=Homo sapiens GN=RPS6KA5 PE=1 SV=1;sp|O75582-3|KS6A5_HUMAN Isoform 3 of Ribosomal protein S6 kinase alpha-5 OS=Homo sapiens GN=RPS6KA5;sp|O75582-2|KS6A5_HUMAN Isoform 2 of Ribosomal protein S6 kin	3	22	22	20	36.2	34	89.864	802	802;723;549	0	159.95	12717000000
1068 MED6	O75586;O75586-3	O75586	7;2	7;2	1;1	Mediator of RNA polymerase II transcription subunit 6	MED6	sp|O75586|MED6_HUMAN Mediator of RNA polymerase II transcription subunit 6 OS=Homo sapiens GN=MED6 PE=1 SV=2	2	7	7	1	32.5	8.1	28.424	246	246;181	0	33.41	4456200000
1069 MYCBP2	O75592-2;O75592	O75592-2;O75592	77;77	77;77	77;77	E3 ubiquitin-protein ligase MYCBP2	MYCBP2	sp|O75592-2|MYCB2_HUMAN Isoform 2 of E3 ubiquitin-protein ligase MYCBP2 OS=Homo sapiens GN=MYCBP2;sp|O75592|MYCB2_HUMAN E3 ubiquitin-protein ligase MYCBP2 OS=Homo sapiens GN=MYCBP2 PE=1 SV=3	2	77	77	77	20.8	20.8	509.7	4637	4637;4640	0	299.02	17914000000
1070 GCAT	O75600;O75600-2	O75600;O75600-2	11;11	11;11	11;11	2-amino-3-ketobutyrate coenzyme A ligase, mitochondrial	GCAT	sp|O75600|KBL_HUMAN 2-amino-3-ketobutyrate coenzyme A ligase, mitochondrial OS=Homo sapiens GN=GCAT PE=1 SV=1;sp|O75600-2|KBL_HUMAN Isoform 2 of 2-amino-3-ketobutyrate coenzyme A ligase, mitochondrial OS=Homo sapiens GN=GCAT	2	11	11	11	43.9	43.9	45.285	419	419;445	0	72.11	3178300000
1071 NPM3	O75607	O75607	7	7	7	Nucleoplasmin-3	NPM3	sp|O75607|NPM3_HUMAN Nucleoplasmin-3 OS=Homo sapiens GN=NPM3 PE=1 SV=3	1	7	7	7	60.1	60.1	19.343	178	178	0	323.31	28598000000
1072 LYPLA1	O75608;O75608-2	O75608;O75608-2	9;8	9;8	9;8	Acyl-protein thioesterase 1	LYPLA1	sp|O75608|LYPA1_HUMAN Acyl-protein thioesterase 1 OS=Homo sapiens GN=LYPLA1 PE=1 SV=1;sp|O75608-2|LYPA1_HUMAN Isoform 2 of Acyl-protein thioesterase 1 OS=Homo sapiens GN=LYPLA1	2	9	9	9	77.8	77.8	24.669	230	230;214	0	280.56	63261000000
1073 ERAL1	O75616;O75616-2	O75616;O75616-2	14;8	14;8	14;8	GTPase Era, mitochondrial	ERAL1	sp|O75616|ERAL1_HUMAN GTPase Era, mitochondrial OS=Homo sapiens GN=ERAL1 PE=1 SV=2;sp|O75616-2|ERAL1_HUMAN Isoform HERA-B of GTPase Era, mitochondrial OS=Homo sapiens GN=ERAL1	2	14	14	14	39.6	39.6	48.349	437	437;276	0	120	9013900000
1074 CREG1	O75629	O75629	6	6	6	Protein CREG1	CREG1	sp|O75629|CREG1_HUMAN Protein CREG1 OS=Homo sapiens GN=CREG1 PE=1 SV=1	1	6	6	6	36.8	36.8	24.074	220	220	0	82.242	4264600000
1075 SERPINB7	O75635;O75635-2	O75635;O75635-2	14;13	14;13	14;13	Serpin B7	SERPINB7	sp|O75635|SPB7_HUMAN Serpin B7 OS=Homo sapiens GN=SERPINB7 PE=1 SV=1;sp|O75635-2|SPB7_HUMAN Isoform 2 of Serpin B7 OS=Homo sapiens GN=SERPINB7	2	14	14	14	42.6	42.6	42.904	380	380;363	0	27.894	2650500000
1076 CTAG2	O75638	O75638	5	1	1	Cancer/testis antigen 2	CTAG2	sp|O75638|CTAG2_HUMAN Cancer/testis antigen 2 OS=Homo sapiens GN=CTAG2 PE=1 SV=2	1	5	1	1	11	11	21.06	210	210	0.0028884	2.0813	55322000
1077 CTAG2	O75638-2	O75638-2	5	5	1	Cancer/testis antigen 2	CTAG2	sp|O75638-2|CTAG2_HUMAN Isoform LAGE-1A of Cancer/testis antigen 2 OS=Homo sapiens GN=CTAG2	1	5	5	1	48.9	6.7	18.236	180	180	0	4.8101	427890000
1078 SNRNP200	O75643;O75643-2	O75643	126;36	126;36	126;36	U5 small nuclear ribonucleoprotein 200 kDa helicase	SNRNP200	sp|O75643|U520_HUMAN U5 small nuclear ribonucleoprotein 200 kDa helicase OS=Homo sapiens GN=SNRNP200 PE=1 SV=2	2	126	126	126	62	62	244.5	2136	2136;625	0	323.31	625860000000
1079 TRMU	O75648;O75648-2;O75648-5	O75648;O75648-2	7;6;1	7;6;1	3;3;1	Mitochondrial tRNA-specific 2-thiouridylase 1	TRMU	sp|O75648|MTU1_HUMAN Mitochondrial tRNA-specific 2-thiouridylase 1 OS=Homo sapiens GN=TRMU PE=1 SV=2;sp|O75648-2|MTU1_HUMAN Isoform 2 of Mitochondrial tRNA-specific 2-thiouridylase 1 OS=Homo sapiens GN=TRMU	3	7	7	3	18.8	8.6	47.744	421	421;376;166	0	11.718	1055200000
1080 TIPRL	O75663;O75663-2	O75663;O75663-2	17;12	17;12	17;12	TIP41-like protein	TIPRL	sp|O75663|TIPRL_HUMAN TIP41-like protein OS=Homo sapiens GN=TIPRL PE=1 SV=2;sp|O75663-2|TIPRL_HUMAN Isoform 2 of TIP41-like protein OS=Homo sapiens GN=TIPRL	2	17	17	17	76.1	76.1	31.444	272	272;178	0	198.08	88474000000
1081 OFD1	O75665;O75665-3;O75665-2	O75665;O75665-3	23;22;8	23;22;8	23;22;8	Oral-facial-digital syndrome 1 protein	OFD1	sp|O75665|OFD1_HUMAN Oral-facial-digital syndrome 1 protein OS=Homo sapiens GN=OFD1 PE=1 SV=1;sp|O75665-3|OFD1_HUMAN Isoform 3 of Oral-facial-digital syndrome 1 protein OS=Homo sapiens GN=OFD1	3	23	23	23	26.2	26.2	116.67	1012	1012;972;367	0	38.454	4176100000
1082 TOM1L1	O75674;O75674-3	O75674;O75674-3	11;8	1;1	1;1	TOM1-like protein 1	TOM1L1	sp|O75674|TM1L1_HUMAN TOM1-like protein 1 OS=Homo sapiens GN=TOM1L1 PE=1 SV=2;sp|O75674-3|TM1L1_HUMAN Isoform 3 of TOM1-like protein 1 OS=Homo sapiens GN=TOM1L1	2	11	1	1	7.6	7.6	52.988	476	476;399	0	29.656	895170000
1083 TOM1L1	O75674-2	O75674-2	11	11	1	TOM1-like protein 1	TOM1L1	sp|O75674-2|TM1L1_HUMAN Isoform 2 of TOM1-like protein 1 OS=Homo sapiens GN=TOM1L1	1	11	11	1	48.3	5.2	38.713	346	346	0	137.15	13361000000
1084 RPS6KA4	O75676;O75676-2	O75676;O75676-2	21;20	19;18	19;18	Ribosomal protein S6 kinase alpha-4	RPS6KA4	sp|O75676|KS6A4_HUMAN Ribosomal protein S6 kinase alpha-4 OS=Homo sapiens GN=RPS6KA4 PE=1 SV=1;sp|O75676-2|KS6A4_HUMAN Isoform 2 of Ribosomal protein S6 kinase alpha-4 OS=Homo sapiens GN=RPS6KA4	2	21	19	19	31.9	31.9	85.605	772	772;766	0	49.8	5652400000
1085 SURF6	O75683	O75683	12	12	12	Surfeit locus protein 6	SURF6	sp|O75683|SURF6_HUMAN Surfeit locus protein 6 OS=Homo sapiens GN=SURF6 PE=1 SV=3	1	12	12	12	40.7	40.7	41.45	361	361	0	58.957	25032000000
1086 PPM1B	O75688;O75688-4;O75688-2;O75688-5;O75688-3	O75688;O75688-4;O75688-2;O75688-5	20;18;18;14;6	20;18;18;14;6	17;15;15;11;6	Protein phosphatase 1B	PPM1B	sp|O75688|PPM1B_HUMAN Protein phosphatase 1B OS=Homo sapiens GN=PPM1B PE=1 SV=1;sp|O75688-4|PPM1B_HUMAN Isoform 4 of Protein phosphatase 1B OS=Homo sapiens GN=PPM1B;sp|O75688-2|PPM1B_HUMAN Isoform Beta-2 of Protein phosphatase 1B OS=Homo sapiens GN=PPM1B;s	5	20	20	17	52.4	45.9	52.642	479	479;380;387;327;192	0	181.94	34244000000
1087 ADAP1	O75689;O75689-3;O75689-2;Q9NPF8-2;Q9NPF8	O75689;O75689-3;O75689-2	15;13;13;1;1	15;13;13;1;1	15;13;13;1;1	Arf-GAP with dual PH domain-containing protein 1	ADAP1	sp|O75689|ADAP1_HUMAN Arf-GAP with dual PH domain-containing protein 1 OS=Homo sapiens GN=ADAP1 PE=1 SV=2;sp|O75689-3|ADAP1_HUMAN Isoform 3 of Arf-GAP with dual PH domain-containing protein 1 OS=Homo sapiens GN=ADAP1;sp|O75689-2|ADAP1_HUMAN Isoform 2 of Ar	5	15	15	15	34.5	34.5	43.395	374	374;302;385;380;381	0	11.98	1446600000
1088 UTP20	O75691	O75691	88	88	88	Small subunit processome component 20 homolog	UTP20	sp|O75691|UTP20_HUMAN Small subunit processome component 20 homolog OS=Homo sapiens GN=UTP20 PE=1 SV=3	1	88	88	88	37.2	37.2	318.38	2785	2785	0	323.31	44930000000
1089 NUP155	O75694;O75694-2	O75694;O75694-2	57;56	57;56	57;56	Nuclear pore complex protein Nup155	NUP155	sp|O75694|NU155_HUMAN Nuclear pore complex protein Nup155 OS=Homo sapiens GN=NUP155 PE=1 SV=1;sp|O75694-2|NU155_HUMAN Isoform 2 of Nuclear pore complex protein Nup155 OS=Homo sapiens GN=NUP155	2	57	57	57	53.3	53.3	155.2	1391	1391;1332	0	323.31	176660000000
1090 RP2	O75695	O75695	8	8	8	Protein XRP2	RP2	sp|O75695|XRP2_HUMAN Protein XRP2 OS=Homo sapiens GN=RP2 PE=1 SV=4	1	8	8	8	18.9	18.9	39.641	350	350	0	5.2238	733680000
1091 WDHD1	O75717;O75717-2	O75717;O75717-2	60;54	60;54	60;54	WD repeat and HMG-box DNA-binding protein 1	WDHD1	sp|O75717|WDHD1_HUMAN WD repeat and HMG-box DNA-binding protein 1 OS=Homo sapiens GN=WDHD1 PE=1 SV=1;sp|O75717-2|WDHD1_HUMAN Isoform 2 of WD repeat and HMG-box DNA-binding protein 1 OS=Homo sapiens GN=WDHD1	2	60	60	60	62.7	62.7	125.97	1129	1129;1006	0	323.31	87767000000
1092 CRTAP	O75718	O75718	19	19	19	Cartilage-associated protein	CRTAP	sp|O75718|CRTAP_HUMAN Cartilage-associated protein OS=Homo sapiens GN=CRTAP PE=1 SV=1	1	19	19	19	57.6	57.6	46.561	401	401	0	200.81	66237000000
1093 SLC25A12	O75746;O75746-2	O75746;O75746-2	16;15	10;9	10;9	Calcium-binding mitochondrial carrier protein Aralar1	SLC25A12	sp|O75746|CMC1_HUMAN Calcium-binding mitochondrial carrier protein Aralar1 OS=Homo sapiens GN=SLC25A12 PE=1 SV=2;sp|O75746-2|CMC1_HUMAN Isoform 2 of Calcium-binding mitochondrial carrier protein Aralar1 OS=Homo sapiens GN=SLC25A12	2	16	10	10	18.7	18.7	74.761	678	678;571	0	42.749	468210000
1094 TCEA3	O75764;O75764-2	O75764	15;6	15;6	15;6	Transcription elongation factor A protein 3	TCEA3	sp|O75764|TCEA3_HUMAN Transcription elongation factor A protein 3 OS=Homo sapiens GN=TCEA3 PE=1 SV=2	2	15	15	15	45.1	45.1	38.971	348	348;154	0	95.172	1864300000
1095 RAD51D	O75771;O75771-5;O75771-8;O75771-4;O75771-7;O75771-3;O75771-2;O75771-6	O75771;O75771-5;O75771-8;O75771-4;O75771-7;O75771-3	7;6;6;5;4;4;1;1	7;6;6;5;4;4;1;1	7;6;6;5;4;4;1;1	DNA repair protein RAD51 homolog 4	RAD51D	sp|O75771|RA51D_HUMAN DNA repair protein RAD51 homolog 4 OS=Homo sapiens GN=RAD51D PE=1 SV=1;sp|O75771-5|RA51D_HUMAN Isoform 5 of DNA repair protein RAD51 homolog 4 OS=Homo sapiens GN=RAD51D;sp|O75771-8|RA51D_HUMAN Isoform 8 of DNA repair protein RAD51 hom	8	7	7	7	30.5	30.5	35.049	328	328;328;348;283;212;216;49;118	0	12.76	437000000
1096 PALM	O75781-2;O75781	O75781-2;O75781	3;3	3;3	3;3	Paralemmin-1	PALM	sp|O75781-2|PALM_HUMAN Isoform 2 of Paralemmin-1 OS=Homo sapiens GN=PALM;sp|O75781|PALM_HUMAN Paralemmin-1 OS=Homo sapiens GN=PALM PE=1 SV=2	2	3	3	3	15.2	15.2	37.157	343	343;387	0.0011827	2.9483	146470000
1097 ATP6AP2	O75787-2;O75787	O75787-2;O75787	10;10	10;10	10;10	Renin receptor	ATP6AP2	sp|O75787-2|RENR_HUMAN Isoform 2 of Renin receptor OS=Homo sapiens GN=ATP6AP2;sp|O75787|RENR_HUMAN Renin receptor OS=Homo sapiens GN=ATP6AP2 PE=1 SV=2	2	10	10	10	36.5	36.5	35.612	318	318;350	0	24.369	1466900000
1098 GRAP2	O75791;O75791-2	O75791	15;6	15;6	15;6	GRB2-related adapter protein 2	GRAP2	sp|O75791|GRAP2_HUMAN GRB2-related adapter protein 2 OS=Homo sapiens GN=GRAP2 PE=1 SV=1	2	15	15	15	63.6	63.6	37.909	330	330;217	0	115.08	7629900000
1099 RNASEH2A	O75792	O75792	18	18	18	Ribonuclease H2 subunit A	RNASEH2A	sp|O75792|RNH2A_HUMAN Ribonuclease H2 subunit A OS=Homo sapiens GN=RNASEH2A PE=1 SV=2	1	18	18	18	60.9	60.9	33.395	299	299	0	190.35	39555000000
1100 CDC123	O75794	O75794	16	16	16	Cell division cycle protein 123 homolog	CDC123	sp|O75794|CD123_HUMAN Cell division cycle protein 123 homolog OS=Homo sapiens GN=CDC123 PE=1 SV=1	1	16	16	16	56.2	56.2	39.134	336	336	0	117.04	24707000000
1101 CAPN15	O75808;O75808-2	O75808;O75808-2	7;5	7;5	7;5	Calpain-15	CAPN15	sp|O75808|CAN15_HUMAN Calpain-15 OS=Homo sapiens GN=CAPN15 PE=1 SV=1;sp|O75808-2|CAN15_HUMAN Isoform 2 of Calpain-15 OS=Homo sapiens GN=CAPN15	2	7	7	7	11.4	11.4	117.31	1086	1086;415	0	18.575	1091100000
1102 BCAR3	O75815;O75815-3;O75815-2;Q6S5L8-2;Q92529-2	O75815;O75815-3;O75815-2	35;29;20;1;1	35;29;20;1;1	34;28;20;0;0	Breast cancer anti-estrogen resistance protein 3	BCAR3	sp|O75815|BCAR3_HUMAN Breast cancer anti-estrogen resistance protein 3 OS=Homo sapiens GN=BCAR3 PE=1 SV=1;sp|O75815-3|BCAR3_HUMAN Isoform 3 of Breast cancer anti-estrogen resistance protein 3 OS=Homo sapiens GN=BCAR3;sp|O75815-2|BCAR3_HUMAN Isoform 2 of Br	5	35	35	34	56.1	55.3	92.565	825	825;734;501;387;471	0	154.41	11323000000
1103 POP7	O75817	O75817	3	3	3	Ribonuclease P protein subunit p20	POP7	sp|O75817|POP7_HUMAN Ribonuclease P protein subunit p20 OS=Homo sapiens GN=POP7 PE=1 SV=2	1	3	3	3	31.4	31.4	15.651	140	140	0	65.079	6194200000
1104 RPP40	O75818-2;O75818	O75818-2;O75818	14;14	14;14	14;14	Ribonuclease P protein subunit p40	RPP40	sp|O75818-2|RPP40_HUMAN Isoform 2 of Ribonuclease P protein subunit p40 OS=Homo sapiens GN=RPP40;sp|O75818|RPP40_HUMAN Ribonuclease P protein subunit p40 OS=Homo sapiens GN=RPP40 PE=1 SV=3	2	14	14	14	57.1	57.1	39.327	340	340;363	0	199.99	19393000000
1105 EIF3G	O75821	O75821	29	29	29	Eukaryotic translation initiation factor 3 subunit G	EIF3G	sp|O75821|EIF3G_HUMAN Eukaryotic translation initiation factor 3 subunit G OS=Homo sapiens GN=EIF3G PE=1 SV=2	1	29	29	29	75.3	75.3	35.611	320	320	0	323.31	318100000000
1106 EIF3J	O75822;O75822-2	O75822;O75822-2	20;14	20;14	5;5	Eukaryotic translation initiation factor 3 subunit J	EIF3J	sp|O75822|EIF3J_HUMAN Eukaryotic translation initiation factor 3 subunit J OS=Homo sapiens GN=EIF3J PE=1 SV=2;sp|O75822-2|EIF3J_HUMAN Isoform 2 of Eukaryotic translation initiation factor 3 subunit J OS=Homo sapiens GN=EIF3J	2	20	20	5	53.5	16.3	29.062	258	258;204	0	312.21	199570000000
1107 EIF3J	O75822-3	O75822-3	16	1	1	Eukaryotic translation initiation factor 3 subunit J	EIF3J	sp|O75822-3|EIF3J_HUMAN Isoform 3 of Eukaryotic translation initiation factor 3 subunit J OS=Homo sapiens GN=EIF3J	1	16	1	1	9.1	9.1	23.026	209	209	1	-2	51709000	+
1108 CBR3	O75828	O75828	20	20	18	Carbonyl reductase [NADPH] 3	CBR3	sp|O75828|CBR3_HUMAN Carbonyl reductase [NADPH] 3 OS=Homo sapiens GN=CBR3 PE=1 SV=3	1	20	20	18	83	72.6	30.85	277	277	0	323.31	174520000000
1109 PSMD10	O75832;O75832-2	O75832;O75832-2	14;7	14;7	14;7	26S proteasome non-ATPase regulatory subunit 10	PSMD10	sp|O75832|PSD10_HUMAN 26S proteasome non-ATPase regulatory subunit 10 OS=Homo sapiens GN=PSMD10 PE=1 SV=1;sp|O75832-2|PSD10_HUMAN Isoform 2 of 26S proteasome non-ATPase regulatory subunit 10 OS=Homo sapiens GN=PSMD10	2	14	14	14	61.9	61.9	24.428	226	226;151	0	323.31	54619000000
1110 KLF7	O75840-2;O75840-4;O75840	O75840-2;O75840-4;O75840	1;1;1	1;1;1	1;1;1	Krueppel-like factor 7	KLF7	sp|O75840-2|KLF7_HUMAN Isoform 2 of Krueppel-like factor 7 OS=Homo sapiens GN=KLF7;sp|O75840-4|KLF7_HUMAN Isoform 4 of Krueppel-like factor 7 OS=Homo sapiens GN=KLF7;sp|O75840|KLF7_HUMAN Krueppel-like factor 7 OS=Homo sapiens GN=KLF7 PE=2 SV=1	3	1	1	1	6.7	6.7	29.563	269	269;274;302	0.0025883	2.182	239410000
1111 AP1G2	O75843	O75843	24	24	24	AP-1 complex subunit gamma-like 2	AP1G2	sp|O75843|AP1G2_HUMAN AP-1 complex subunit gamma-like 2 OS=Homo sapiens GN=AP1G2 PE=1 SV=1	1	24	24	24	38.3	38.3	87.116	785	785	0	107.14	14092000000
1112 ZMPSTE24	O75844	O75844	9	9	9	CAAX prenyl protease 1 homolog	ZMPSTE24	sp|O75844|FACE1_HUMAN CAAX prenyl protease 1 homolog OS=Homo sapiens GN=ZMPSTE24 PE=1 SV=2	1	9	9	9	22.7	22.7	54.812	475	475	0	27.483	1747600000
1113 PPP1R37	O75864;O75864-2	O75864	14;2	14;2	14;2	Protein phosphatase 1 regulatory subunit 37	PPP1R37	sp|O75864|PPR37_HUMAN Protein phosphatase 1 regulatory subunit 37 OS=Homo sapiens GN=PPP1R37 PE=1 SV=4	2	14	14	14	25.9	25.9	74.766	691	691;257	0	23.529	2171800000
1114 TRAPPC6A	O75865;O75865-2	O75865;O75865-2	6;6	6;6	6;6	Trafficking protein particle complex subunit 6A	TRAPPC6A	sp|O75865|TPC6A_HUMAN Trafficking protein particle complex subunit 6A OS=Homo sapiens GN=TRAPPC6A PE=1 SV=2;sp|O75865-2|TPC6A_HUMAN Isoform 2 of Trafficking protein particle complex subunit 6A OS=Homo sapiens GN=TRAPPC6A	2	6	6	6	33.3	33.3	17.604	159	159;173	0	4.8769	1869600000
1115 IDH1	O75874	O75874	27	26	26	Isocitrate dehydrogenase [NADP] cytoplasmic	IDH1	sp|O75874|IDHC_HUMAN Isocitrate dehydrogenase [NADP] cytoplasmic OS=Homo sapiens GN=IDH1 PE=1 SV=2	1	27	26	26	57.5	57.5	46.659	414	414	0	323.31	520470000000
1116 GATB	O75879	O75879	9	9	9	Glutamyl-tRNA(Gln) amidotransferase subunit B, mitochondrial	GATB	sp|O75879|GATB_HUMAN Glutamyl-tRNA(Gln) amidotransferase subunit B, mitochondrial OS=Homo sapiens GN=GATB PE=1 SV=1	1	9	9	9	22.3	22.3	61.863	557	557	0	27.779	1642500000
1117 SCO1	O75880	O75880	3	3	3	Protein SCO1 homolog, mitochondrial	SCO1	sp|O75880|SCO1_HUMAN Protein SCO1 homolog, mitochondrial OS=Homo sapiens GN=SCO1 PE=1 SV=1	1	3	3	3	8.6	8.6	33.814	301	301	0.0018773	2.3288	1253000000
1118 ATRN	O75882-3;O75882-2;O75882	O75882-3;O75882-2;O75882	7;7;7	7;7;7	7;7;7	Attractin	ATRN	sp|O75882-3|ATRN_HUMAN Isoform 3 of Attractin OS=Homo sapiens GN=ATRN;sp|O75882-2|ATRN_HUMAN Isoform 2 of Attractin OS=Homo sapiens GN=ATRN;sp|O75882|ATRN_HUMAN Attractin OS=Homo sapiens GN=ATRN PE=1 SV=2	3	7	7	7	8.1	8.1	133.7	1198	1198;1272;1429	0	8.8433	527690000
1119 RBBP9	O75884;O75884-2	O75884;O75884-2	9;7	9;7	9;7	Putative hydrolase RBBP9	RBBP9	sp|O75884|RBBP9_HUMAN Putative hydrolase RBBP9 OS=Homo sapiens GN=RBBP9 PE=1 SV=2;sp|O75884-2|RBBP9_HUMAN Isoform 2 of Putative hydrolase RBBP9 OS=Homo sapiens GN=RBBP9	2	9	9	9	73.7	73.7	21	186	186;173	0	202.64	21811000000
1120 STAM2	O75886;O75886-2	O75886;O75886-2	20;16	20;16	17;15	Signal transducing adapter molecule 2	STAM2	sp|O75886|STAM2_HUMAN Signal transducing adapter molecule 2 OS=Homo sapiens GN=STAM2 PE=1 SV=1;sp|O75886-2|STAM2_HUMAN Isoform 2 of Signal transducing adapter molecule 2 OS=Homo sapiens GN=STAM2	2	20	20	17	45.3	41.5	58.164	525	525;342	0	143.07	40032000000
1121 ALDH1L1	O75891;O75891-3;O75891-2;O75891-4	O75891;O75891-3;O75891-2	23;23;19;11	20;20;17;10	20;20;17;10	Cytosolic 10-formyltetrahydrofolate dehydrogenase	ALDH1L1	sp|O75891|AL1L1_HUMAN Cytosolic 10-formyltetrahydrofolate dehydrogenase OS=Homo sapiens GN=ALDH1L1 PE=1 SV=2;sp|O75891-3|AL1L1_HUMAN Isoform 3 of Cytosolic 10-formyltetrahydrofolate dehydrogenase OS=Homo sapiens GN=ALDH1L1;sp|O75891-2|AL1L1_HUMAN Isoform 2	4	23	20	20	30.2	30.2	98.828	902	902;912;801;505	0	108	3032200000
1122 DGAT1	O75907	O75907	4	4	4	Diacylglycerol O-acyltransferase 1	DGAT1	sp|O75907|DGAT1_HUMAN Diacylglycerol O-acyltransferase 1 OS=Homo sapiens GN=DGAT1 PE=1 SV=2	1	4	4	4	13.3	13.3	55.278	488	488	0	6.5676	164110000
1123 CCNK	O75909;O75909-4;O75909-1;O75909-2	O75909;O75909-4;O75909-1;O75909-2	15;15;13;12	15;15;13;12	15;15;13;12	Cyclin-K	CCNK	sp|O75909|CCNK_HUMAN Cyclin-K OS=Homo sapiens GN=CCNK PE=1 SV=2;sp|O75909-4|CCNK_HUMAN Isoform 4 of Cyclin-K OS=Homo sapiens GN=CCNK;sp|O75909-1|CCNK_HUMAN Isoform 3 of Cyclin-K OS=Homo sapiens GN=CCNK;sp|O75909-2|CCNK_HUMAN Isoform 2 of Cyclin-K OS=Homo s	4	15	15	15	32.2	32.2	64.239	580	580;600;357;354	0	207.75	29615000000
1124 DHRS3	O75911;O75911-2	O75911	7;1	7;1	7;1	Short-chain dehydrogenase/reductase 3	DHRS3	sp|O75911|DHRS3_HUMAN Short-chain dehydrogenase/reductase 3 OS=Homo sapiens GN=DHRS3 PE=1 SV=2	2	7	7	7	26.8	26.8	33.548	302	302;167	0	7.1137	540530000
1125 PAK3	O75914-2;O75914;O75914-4;O75914-3	O75914-2;O75914;O75914-4;O75914-3	16;16;16;16	4;4;4;4	4;4;4;4	Serine/threonine-protein kinase PAK 3	PAK3	sp|O75914-2|PAK3_HUMAN Isoform 2 of Serine/threonine-protein kinase PAK 3 OS=Homo sapiens GN=PAK3;sp|O75914|PAK3_HUMAN Serine/threonine-protein kinase PAK 3 OS=Homo sapiens GN=PAK3 PE=1 SV=2;sp|O75914-4|PAK3_HUMAN Isoform 4 of Serine/threonine-protein kina	4	16	4	4	12.7	12.7	60.692	544	544;559;565;580	0	25.589	142720000
1126 ARL6IP5	O75915	O75915	5	5	5	PRA1 family protein 3	ARL6IP5	sp|O75915|PRAF3_HUMAN PRA1 family protein 3 OS=Homo sapiens GN=ARL6IP5 PE=1 SV=1	1	5	5	5	27.7	27.7	21.614	188	188	0	69.183	4795900000
1127 DYSF	O75923-15;O75923-3;O75923-9;O75923;O75923-14;O75923-6;O75923-12;O75923-5;O75923-11;O75923-4;O75923-10;O75923-2;O75923-8;O75923-7;O75923-13	O75923-15;O75923-3;O75923-9;O75923;O75923-14;O75923-6;O75923-12;O75923-5;O75923-11;O75923-4;O75923-10;O75923-2;O75923-8;O75923-7;O75923-13	13;13;13;13;13;13;13;13;13;13;13;13;13;13;13	12;12;12;12;12;12;12;12;12;12;12;12;12;12;12	12;12;12;12;12;12;12;12;12;12;12;12;12;12;12	Dysferlin	DYSF	sp|O75923-15|DYSF_HUMAN Isoform 15 of Dysferlin OS=Homo sapiens GN=DYSF;sp|O75923-3|DYSF_HUMAN Isoform 3 of Dysferlin OS=Homo sapiens GN=DYSF;sp|O75923-9|DYSF_HUMAN Isoform 9 of Dysferlin OS=Homo sapiens GN=DYSF;sp|O75923|DYSF_HUMAN Dysferlin OS=Homo sapie	15	13	12	12	8.3	8.3	222.31	1954	1954;2066;2067;2080;2081;2087;2088;2097;2098;2101;2102;2111;2112;2118;2119	0	6.5535	1165200000
1128 PIAS1	O75925;O75925-2;O75925-3	O75925;O75925-2	8;8;3	8;8;3	7;7;3	E3 SUMO-protein ligase PIAS1	PIAS1	sp|O75925|PIAS1_HUMAN E3 SUMO-protein ligase PIAS1 OS=Homo sapiens GN=PIAS1 PE=1 SV=2;sp|O75925-2|PIAS1_HUMAN Isoform 2 of E3 SUMO-protein ligase PIAS1 OS=Homo sapiens GN=PIAS1	3	8	8	7	18.7	16.4	71.835	651	651;653;325	0	25.534	1891600000
1129 PIAS2	O75928-2;O75928	O75928-2;O75928	7;7	4;4	1;1	E3 SUMO-protein ligase PIAS2	PIAS2	sp|O75928-2|PIAS2_HUMAN Isoform PIAS2-alpha of E3 SUMO-protein ligase PIAS2 OS=Homo sapiens GN=PIAS2;sp|O75928|PIAS2_HUMAN E3 SUMO-protein ligase PIAS2 OS=Homo sapiens GN=PIAS2 PE=1 SV=3	2	7	4	1	11.5	3.7	63.395	572	572;621	0	13.689	678910000
1130 BCAS2	O75934	O75934	12	12	12	Pre-mRNA-splicing factor SPF27	BCAS2	sp|O75934|SPF27_HUMAN Pre-mRNA-splicing factor SPF27 OS=Homo sapiens GN=BCAS2 PE=1 SV=1	1	12	12	12	59.6	59.6	26.131	225	225	0	323.31	64355000000
1131 DCTN3	O75935-3;O75935;O75935-2	O75935-3;O75935;O75935-2	9;9;6	9;9;6	9;9;6	Dynactin subunit 3	DCTN3	sp|O75935-3|DCTN3_HUMAN Isoform 3 of Dynactin subunit 3 OS=Homo sapiens GN=DCTN3;sp|O75935|DCTN3_HUMAN Dynactin subunit 3 OS=Homo sapiens GN=DCTN3 PE=1 SV=1;sp|O75935-2|DCTN3_HUMAN Isoform 2 of Dynactin subunit 3 OS=Homo sapiens GN=DCTN3	3	9	9	9	55.1	55.1	18.001	158	158;186;176	0	22.759	31487000000
1132 BBOX1	O75936	O75936	11	11	11	Gamma-butyrobetaine dioxygenase	BBOX1	sp|O75936|BODG_HUMAN Gamma-butyrobetaine dioxygenase OS=Homo sapiens GN=BBOX1 PE=1 SV=1	1	11	11	11	33.3	33.3	44.714	387	387	0	11.753	1405400000
1133 DNAJC8	O75937	O75937	15	15	15	DnaJ homolog subfamily C member 8	DNAJC8	sp|O75937|DNJC8_HUMAN DnaJ homolog subfamily C member 8 OS=Homo sapiens GN=DNAJC8 PE=1 SV=2	1	15	15	15	43.1	43.1	29.841	253	253	0	291.48	141370000000
1134 SMNDC1	O75940	O75940	9	9	9	Survival of motor neuron-related-splicing factor 30	SMNDC1	sp|O75940|SPF30_HUMAN Survival of motor neuron-related-splicing factor 30 OS=Homo sapiens GN=SMNDC1 PE=1 SV=1	1	9	9	9	47.1	47.1	26.711	238	238	0	323.31	41173000000
1135 RAD17	O75943-2;O75943;O75943-4;O75943-3	O75943-2;O75943;O75943-4	12;12;9;5	12;12;9;5	12;12;9;5	Cell cycle checkpoint protein RAD17	RAD17	sp|O75943-2|RAD17_HUMAN Isoform 2 of Cell cycle checkpoint protein RAD17 OS=Homo sapiens GN=RAD17;sp|O75943|RAD17_HUMAN Cell cycle checkpoint protein RAD17 OS=Homo sapiens GN=RAD17 PE=1 SV=2;sp|O75943-4|RAD17_HUMAN Isoform 4 of Cell cycle checkpoint protei	4	12	12	12	19.3	19.3	75.835	670	670;681;584;505	0	16.716	2183700000
1136 ATP5H	O75947;O75947-2	O75947;O75947-2	12;8	12;8	12;8	ATP synthase subunit d, mitochondrial	ATP5H	sp|O75947|ATP5H_HUMAN ATP synthase subunit d, mitochondrial OS=Homo sapiens GN=ATP5H PE=1 SV=3;sp|O75947-2|ATP5H_HUMAN Isoform 2 of ATP synthase subunit d, mitochondrial OS=Homo sapiens GN=ATP5H	2	12	12	12	72.7	72.7	18.491	161	161;137	0	124.93	8193600000
1137 DNAJB5	O75953-4;O75953-5;O75953	O75953-4;O75953-5;O75953	7;7;6	7;7;6	7;7;6	DnaJ homolog subfamily B member 5	DNAJB5	sp|O75953-4|DNJB5_HUMAN Isoform 2 of DnaJ homolog subfamily B member 5 OS=Homo sapiens GN=DNAJB5;sp|O75953-5|DNJB5_HUMAN Isoform 3 of DnaJ homolog subfamily B member 5 OS=Homo sapiens GN=DNAJB5;sp|O75953|DNJB5_HUMAN DnaJ homolog subfamily B member 5 OS=Hom	3	7	7	7	27.9	27.9	47.174	420	420;462;348	0	4.7235	1031900000
1138 FLOT1	O75955;O75955-2	O75955;O75955-2	21;18	21;18	21;18	Flotillin-1	FLOT1	sp|O75955|FLOT1_HUMAN Flotillin-1 OS=Homo sapiens GN=FLOT1 PE=1 SV=3;sp|O75955-2|FLOT1_HUMAN Isoform 2 of Flotillin-1 OS=Homo sapiens GN=FLOT1	2	21	21	21	65.1	65.1	47.355	427	427;379	0	207.41	17811000000
1139 TRIO	O75962;O75962-4;O75962-2;O75962-5;O75962-3	O75962;O75962-4;O75962-2;O75962-5	108;106;103;98;10	108;106;103;98;10	97;95;92;87;10	Triple functional domain protein	TRIO	sp|O75962|TRIO_HUMAN Triple functional domain protein OS=Homo sapiens GN=TRIO PE=1 SV=2;sp|O75962-4|TRIO_HUMAN Isoform 4 of Triple functional domain protein OS=Homo sapiens GN=TRIO;sp|O75962-2|TRIO_HUMAN Isoform 2 of Triple functional domain protein OS=Hom	5	108	108	97	41.6	38.1	346.9	3097	3097;3038;2921;2563;596	0	323.31	55339000000
1140 ATP5L	O75964	O75964	6	6	6	ATP synthase subunit g, mitochondrial	ATP5L	sp|O75964|ATP5L_HUMAN ATP synthase subunit g, mitochondrial OS=Homo sapiens GN=ATP5L PE=1 SV=3	1	6	6	6	47.6	47.6	11.428	103	103	0	15.457	3306000000
1141 MPDZ	O75970-5;O75970-2;O75970-3;O75970	O75970-5;O75970-2;O75970-3;O75970	47;47;46;46	46;46;45;45	46;46;45;45	Multiple PDZ domain protein	MPDZ	sp|O75970-5|MPDZ_HUMAN Isoform 4 of Multiple PDZ domain protein OS=Homo sapiens GN=MPDZ;sp|O75970-2|MPDZ_HUMAN Isoform 2 of Multiple PDZ domain protein OS=Homo sapiens GN=MPDZ;sp|O75970-3|MPDZ_HUMAN Isoform 3 of Multiple PDZ domain protein OS=Homo sapiens	4	47	46	46	33.8	33.8	214.8	2008	2008;2041;2037;2070	0	95.545	10861000000
1142 CPD	O75976;O75976-2	O75976;O75976-2	37;27	37;27	37;27	Carboxypeptidase D	CPD	sp|O75976|CBPD_HUMAN Carboxypeptidase D OS=Homo sapiens GN=CPD PE=1 SV=2;sp|O75976-2|CBPD_HUMAN Isoform 2 of Carboxypeptidase D OS=Homo sapiens GN=CPD	2	37	37	37	31.9	31.9	152.93	1380	1380;1133	0	198.3	11489000000
1143 SASH3	O75995	O75995	8	8	8	SAM and SH3 domain-containing protein 3	SASH3	sp|O75995|SASH3_HUMAN SAM and SH3 domain-containing protein 3 OS=Homo sapiens GN=SASH3 PE=1 SV=2	1	8	8	8	34.2	34.2	41.595	380	380	0	157.2	6808700000
1144 GLRX3	O76003	O76003	22	22	22	Glutaredoxin-3	GLRX3	sp|O76003|GLRX3_HUMAN Glutaredoxin-3 OS=Homo sapiens GN=GLRX3 PE=1 SV=2	1	22	22	22	66.3	66.3	37.432	335	335	0	323.31	356720000000
1145 RSL1D1	O76021;O76021-2	O76021	32;15	32;15	32;15	Ribosomal L1 domain-containing protein 1	RSL1D1	sp|O76021|RL1D1_HUMAN Ribosomal L1 domain-containing protein 1 OS=Homo sapiens GN=RSL1D1 PE=1 SV=3	2	32	32	32	47.1	47.1	54.972	490	490;270	0	323.31	230860000000
1146 WFS1	O76024	O76024	10	10	10	Wolframin	WFS1	sp|O76024|WFS1_HUMAN Wolframin OS=Homo sapiens GN=WFS1 PE=1 SV=2	1	10	10	10	16.1	16.1	100.29	890	890	0	15.321	5027900000
1147 ANXA9	O76027	O76027	16	16	16	Annexin A9	ANXA9	sp|O76027|ANXA9_HUMAN Annexin A9 OS=Homo sapiens GN=ANXA9 PE=1 SV=3	1	16	16	16	61.7	61.7	38.363	345	345	0	51.978	3055700000
1148 CLPX	O76031	O76031	31	31	31	ATP-dependent Clp protease ATP-binding subunit clpX-like, mitochondrial	CLPX	sp|O76031|CLPX_HUMAN ATP-dependent Clp protease ATP-binding subunit clpX-like, mitochondrial OS=Homo sapiens GN=CLPX PE=1 SV=2	1	31	31	31	57.2	57.2	69.223	633	633	0	212.95	25685000000
1149 NEBL	O76041	O76041	8	1	1	Nebulette	NEBL	sp|O76041|NEBL_HUMAN Nebulette OS=Homo sapiens GN=NEBL PE=1 SV=1	1	8	1	1	0.7	0.7	116.45	1014	1014	1	-2	411010000	+
1150 NEBL	O76041-2	O76041-2	17	15	8	Nebulette	NEBL	sp|O76041-2|NEBL_HUMAN Isoform 2 of Nebulette OS=Homo sapiens GN=NEBL	1	17	15	8	64.4	34.4	31.196	270	270	0	82.57	3842100000
1151 SEC14L2	O76054;O76054-5;O76054-4;Q9UDX4;Q9UDX4-3;Q9UDX4-2	O76054;O76054-5;O76054-4	14;12;11;2;1;1	14;12;11;2;1;1	14;12;11;2;1;1	SEC14-like protein 2	SEC14L2	sp|O76054|S14L2_HUMAN SEC14-like protein 2 OS=Homo sapiens GN=SEC14L2 PE=1 SV=1;sp|O76054-5|S14L2_HUMAN Isoform 3 of SEC14-like protein 2 OS=Homo sapiens GN=SEC14L2;sp|O76054-4|S14L2_HUMAN Isoform 2 of SEC14-like protein 2 OS=Homo sapiens GN=SEC14L2	6	14	14	14	52.6	52.6	46.145	403	403;320;392;400;323;341	0	122.6	8563900000
1152 STC2	O76061	O76061	5	5	5	Stanniocalcin-2	STC2	sp|O76061|STC2_HUMAN Stanniocalcin-2 OS=Homo sapiens GN=STC2 PE=1 SV=1	1	5	5	5	19.9	19.9	33.248	302	302	0	9.4955	1011900000
1153 RNF8	O76064-3;O76064	O76064-3;O76064	2;2	2;2	2;2	E3 ubiquitin-protein ligase RNF8	RNF8	sp|O76064-3|RNF8_HUMAN Isoform 3 of E3 ubiquitin-protein ligase RNF8 OS=Homo sapiens GN=RNF8;sp|O76064|RNF8_HUMAN E3 ubiquitin-protein ligase RNF8 OS=Homo sapiens GN=RNF8 PE=1 SV=1	2	2	2	2	6.2	6.2	50.828	448	448;485	0.0050725	1.7723	62580000
1154 SNCG	O76070	O76070	11	11	11	Gamma-synuclein	SNCG	sp|O76070|SYUG_HUMAN Gamma-synuclein OS=Homo sapiens GN=SNCG PE=1 SV=2	1	11	11	11	81.9	81.9	13.331	127	127	0	323.31	45972000000
1155 CIAO1	O76071	O76071	15	15	15	Probable cytosolic iron-sulfur protein assembly protein CIAO1	CIAO1	sp|O76071|CIAO1_HUMAN Probable cytosolic iron-sulfur protein assembly protein CIAO1 OS=Homo sapiens GN=CIAO1 PE=1 SV=1	1	15	15	15	73.5	73.5	37.84	339	339	0	323.31	37627000000
1156 PDE5A	O76074-2;O76074	O76074-2;O76074	42;42	42;42	42;42	cGMP-specific 3,5-cyclic phosphodiesterase	PDE5A	sp|O76074-2|PDE5A_HUMAN Isoform PDE5A2 of cGMP-specific 3,5-cyclic phosphodiesterase OS=Homo sapiens GN=PDE5A;sp|O76074|PDE5A_HUMAN cGMP-specific 3,5-cyclic phosphodiesterase OS=Homo sapiens GN=PDE5A PE=1 SV=2	2	42	42	42	55.6	55.6	94.804	833	833;875	0	323.31	10378000000
1157 DFFB	O76075;O76075-2	O76075;O76075-2	8;6	8;6	8;6	DNA fragmentation factor subunit beta	DFFB	sp|O76075|DFFB_HUMAN DNA fragmentation factor subunit beta OS=Homo sapiens GN=DFFB PE=1 SV=1;sp|O76075-2|DFFB_HUMAN Isoform Beta of DNA fragmentation factor subunit beta OS=Homo sapiens GN=DFFB	2	8	8	8	35.5	35.5	39.109	338	338;270	0	38.574	927820000
1158 ZFAND5	O76080	O76080	11	11	10	AN1-type zinc finger protein 5	ZFAND5	sp|O76080|ZFAN5_HUMAN AN1-type zinc finger protein 5 OS=Homo sapiens GN=ZFAND5 PE=1 SV=1	1	11	11	10	70.4	65.7	23.132	213	213	0	99.489	9370800000
1159 RGS20	O76081-6;O76081-5;O76081-2;O76081;O76081-4;O76081-3	O76081-6;O76081-5;O76081-2;O76081	3;2;2;2;1;1	3;2;2;2;1;1	3;2;2;2;1;1	Regulator of G-protein signaling 20	RGS20	sp|O76081-6|RGS20_HUMAN Isoform 5 of Regulator of G-protein signaling 20 OS=Homo sapiens GN=RGS20;sp|O76081-5|RGS20_HUMAN Isoform 4 of Regulator of G-protein signaling 20 OS=Homo sapiens GN=RGS20;sp|O76081-2|RGS20_HUMAN Isoform 1 of Regulator of G-protein	6	3	3	3	19.1	19.1	27.059	241	241;220;273;388;152;180	0	6.7723	200160000
1160 FGF18	O76093	O76093	1	1	1	Fibroblast growth factor 18	FGF18	sp|O76093|FGF18_HUMAN Fibroblast growth factor 18 OS=Homo sapiens GN=FGF18 PE=1 SV=1	1	1	1	1	10.6	10.6	23.988	207	207	0	4.8699	7188300
1161 SRP72	O76094;O76094-2	O76094;O76094-2	35;32	35;32	35;32	Signal recognition particle subunit SRP72	SRP72	sp|O76094|SRP72_HUMAN Signal recognition particle subunit SRP72 OS=Homo sapiens GN=SRP72 PE=1 SV=3;sp|O76094-2|SRP72_HUMAN Isoform 2 of Signal recognition particle subunit SRP72 OS=Homo sapiens GN=SRP72	2	35	35	35	62.3	62.3	74.605	671	671;610	0	323.31	167750000000
1162 JTB	O76095-2;O76095	O76095-2;O76095	1;1	1;1	1;1	Protein JTB	JTB	sp|O76095-2|JTB_HUMAN Isoform 2 of Protein JTB OS=Homo sapiens GN=JTB;sp|O76095|JTB_HUMAN Protein JTB OS=Homo sapiens GN=JTB PE=1 SV=1	2	1	1	1	11.1	11.1	13.355	117	117;146	0.001178	2.855	375170000
1163 CST7	O76096	O76096	3	3	3	Cystatin-F	CST7	sp|O76096|CYTF_HUMAN Cystatin-F OS=Homo sapiens GN=CST7 PE=1 SV=1	1	3	3	3	18.6	18.6	16.454	145	145	0	8.5452	864070000
1164 DXO	O77932	O77932	8	8	8	Decapping and exoribonuclease protein	DXO	sp|O77932|DXO_HUMAN Decapping and exoribonuclease protein OS=Homo sapiens GN=DXO PE=2 SV=2	1	8	8	8	29.5	29.5	44.928	396	396	0	16.618	1917200000
1165 DDAH1	O94760	O94760	19	19	4	N(G),N(G)-dimethylarginine dimethylaminohydrolase 1	DDAH1	sp|O94760|DDAH1_HUMAN N(G),N(G)-dimethylarginine dimethylaminohydrolase 1 OS=Homo sapiens GN=DDAH1 PE=1 SV=3	1	19	19	4	68.1	15.1	31.121	285	285	0	323.31	171630000000
1166 DDAH1	O94760-2	O94760-2	16	1	1	N(G),N(G)-dimethylarginine dimethylaminohydrolase 1	DDAH1	sp|O94760-2|DDAH1_HUMAN Isoform 2 of N(G),N(G)-dimethylarginine dimethylaminohydrolase 1 OS=Homo sapiens GN=DDAH1	1	16	1	1	8.8	8.8	20.189	182	182	1	-2	1301400000	+
1167 RECQL4	O94761	O94761	17	17	17	ATP-dependent DNA helicase Q4	RECQL4	sp|O94761|RECQ4_HUMAN ATP-dependent DNA helicase Q4 OS=Homo sapiens GN=RECQL4 PE=1 SV=1	1	17	17	17	20.5	20.5	133.08	1208	1208	0	20.618	2513700000
1168 RECQL5	O94762;O94762-4;O94762-2;O94762-3	O94762;O94762-4	23;21;7;7	23;21;7;7	23;21;7;7	ATP-dependent DNA helicase Q5	RECQL5	sp|O94762|RECQ5_HUMAN ATP-dependent DNA helicase Q5 OS=Homo sapiens GN=RECQL5 PE=1 SV=2;sp|O94762-4|RECQ5_HUMAN Isoform 4 of ATP-dependent DNA helicase Q5 OS=Homo sapiens GN=RECQL5	4	23	23	23	24.5	24.5	108.86	991	991;964;410;435	0	25.656	2280000000
1169 URI1	O94763-3;O94763;O94763-2	O94763-3;O94763;O94763-2	23;23;19	23;23;19	5;5;5	Unconventional prefoldin RPB5 interactor 1	URI1	sp|O94763-3|RMP_HUMAN Isoform 3 of Unconventional prefoldin RPB5 interactor 1 OS=Homo sapiens GN=URI1;sp|O94763|RMP_HUMAN Unconventional prefoldin RPB5 interactor 1 OS=Homo sapiens GN=URI1 PE=1 SV=3;sp|O94763-2|RMP_HUMAN Isoform 2 of Unconventional prefold	3	23	23	5	60.5	11	56.977	509	509;535;459	0	234.32	18634000000
1170 URI1	O94763-4	O94763-4	19	1	1	Unconventional prefoldin RPB5 interactor 1	URI1	sp|O94763-4|RMP_HUMAN Isoform 4 of Unconventional prefoldin RPB5 interactor 1 OS=Homo sapiens GN=URI1	1	19	1	1	2.9	2.9	53.446	475	475	1	-2	474990000	+
1171 B3GAT3	O94766-2;O94766	O94766-2;O94766	7;7	7;7	7;7	Galactosylgalactosylxylosylprotein 3-beta-glucuronosyltransferase 3	B3GAT3	sp|O94766-2|B3GA3_HUMAN Isoform 2 of Galactosylgalactosylxylosylprotein 3-beta-glucuronosyltransferase 3 OS=Homo sapiens GN=B3GAT3;sp|O94766|B3GA3_HUMAN Galactosylgalactosylxylosylprotein 3-beta-glucuronosyltransferase 3 OS=Homo sapiens GN=B3GAT3 PE=1 SV=2	2	7	7	7	20	20	34.624	315	315;335	0	5.9576	1057400000
1172 STK17B	O94768	O94768	3	3	3	Serine/threonine-protein kinase 17B	STK17B	sp|O94768|ST17B_HUMAN Serine/threonine-protein kinase 17B OS=Homo sapiens GN=STK17B PE=1 SV=1	1	3	3	3	12.4	12.4	42.344	372	372	0	18.616	1435400000
1173 MTA2	O94776;O94776-2	O94776;O94776-2	36;27	36;27	32;23	Metastasis-associated protein MTA2	MTA2	sp|O94776|MTA2_HUMAN Metastasis-associated protein MTA2 OS=Homo sapiens GN=MTA2 PE=1 SV=1;sp|O94776-2|MTA2_HUMAN Isoform 2 of Metastasis-associated protein MTA2 OS=Homo sapiens GN=MTA2	2	36	36	32	64.5	59	75.022	668	668;495	0	323.31	88019000000
1174 USP1	O94782	O94782	16	16	16	Ubiquitin carboxyl-terminal hydrolase 1	USP1	sp|O94782|UBP1_HUMAN Ubiquitin carboxyl-terminal hydrolase 1 OS=Homo sapiens GN=USP1 PE=1 SV=1	1	16	16	16	27.4	27.4	88.206	785	785	0	28.438	3038000000
1175 ALDH1A2	O94788;O94788-2;O94788-3;O94788-4	O94788;O94788-2;O94788-3;O94788-4	26;24;23;20	23;22;20;17	22;21;19;16	Retinal dehydrogenase 2	ALDH1A2	sp|O94788|AL1A2_HUMAN Retinal dehydrogenase 2 OS=Homo sapiens GN=ALDH1A2 PE=1 SV=3;sp|O94788-2|AL1A2_HUMAN Isoform 2 of Retinal dehydrogenase 2 OS=Homo sapiens GN=ALDH1A2;sp|O94788-3|AL1A2_HUMAN Isoform 3 of Retinal dehydrogenase 2 OS=Homo sapiens GN=ALDH1	4	26	23	22	59.3	57.7	56.723	518	518;480;497;422	0	323.31	16170000000
1176 STK10	O94804	O94804	41	39	39	Serine/threonine-protein kinase 10	STK10	sp|O94804|STK10_HUMAN Serine/threonine-protein kinase 10 OS=Homo sapiens GN=STK10 PE=1 SV=1	1	41	39	39	39.4	39.4	112.13	968	968	0	300.6	29943000000
1177 PRKD3	O94806;O94806-2	O94806;O94806-2	26;16	26;16	20;14	Serine/threonine-protein kinase D3	PRKD3	sp|O94806|KPCD3_HUMAN Serine/threonine-protein kinase D3 OS=Homo sapiens GN=PRKD3 PE=1 SV=1;sp|O94806-2|KPCD3_HUMAN Isoform 2 of Serine/threonine-protein kinase D3 OS=Homo sapiens GN=PRKD3	2	26	26	20	39.7	32.1	100.47	890	890;611	0	168.22	6112800000
1178 GFPT2	O94808	O94808	42	34	34	Glutamine--fructose-6-phosphate aminotransferase [isomerizing] 2	GFPT2	sp|O94808|GFPT2_HUMAN Glutamine--fructose-6-phosphate aminotransferase [isomerizing] 2 OS=Homo sapiens GN=GFPT2 PE=1 SV=3	1	42	34	34	52.2	52.2	76.93	682	682	0	280.11	11870000000
1179 TPPP	O94811	O94811	7	7	7	Tubulin polymerization-promoting protein	TPPP	sp|O94811|TPPP_HUMAN Tubulin polymerization-promoting protein OS=Homo sapiens GN=TPPP PE=1 SV=1	1	7	7	7	43.8	43.8	23.693	219	219	0	19.849	815760000
1180 SLIT2	O94813-3;O94813-2;O94813	O94813-3;O94813-2;O94813	31;31;31	31;31;31	30;30;30	Slit homolog 2 protein;Slit homolog 2 protein N-product;Slit homolog 2 protein C-product	SLIT2	sp|O94813-3|SLIT2_HUMAN Isoform 3 of Slit homolog 2 protein OS=Homo sapiens GN=SLIT2;sp|O94813-2|SLIT2_HUMAN Isoform 2 of Slit homolog 2 protein OS=Homo sapiens GN=SLIT2;sp|O94813|SLIT2_HUMAN Slit homolog 2 protein OS=Homo sapiens GN=SLIT2 PE=1 SV=1	3	31	31	30	28.3	27.8	168.89	1521	1521;1525;1529	0	105.16	3836100000
1181 ATG12	O94817	O94817	4	4	4	Ubiquitin-like protein ATG12	ATG12	sp|O94817|ATG12_HUMAN Ubiquitin-like protein ATG12 OS=Homo sapiens GN=ATG12 PE=1 SV=1	1	4	4	4	23.6	23.6	15.113	140	140	0.00033058	3.5828	3504300000
1182 KBTBD11	O94819	O94819	20	20	20	Kelch repeat and BTB domain-containing protein 11	KBTBD11	sp|O94819|KBTBB_HUMAN Kelch repeat and BTB domain-containing protein 11 OS=Homo sapiens GN=KBTBD11 PE=1 SV=1	1	20	20	20	46.9	46.9	65.719	623	623	0	126.59	3239600000
1183 LTN1	O94822;O94822-3;O94822-2	O94822;O94822-3	50;50;10	50;50;10	50;50;10	E3 ubiquitin-protein ligase listerin	LTN1	sp|O94822|LTN1_HUMAN E3 ubiquitin-protein ligase listerin OS=Homo sapiens GN=LTN1 PE=1 SV=6;sp|O94822-3|LTN1_HUMAN Isoform 3 of E3 ubiquitin-protein ligase listerin OS=Homo sapiens GN=LTN1	3	50	50	50	34.3	34.3	200.55	1766	1766;1812;437	0	151.25	21991000000
1184 ATP10B	O94823;O94823-2;O94823-3	O94823;O94823-2	6;3;1	6;3;1	6;3;1	Probable phospholipid-transporting ATPase VB	ATP10B	sp|O94823|AT10B_HUMAN Probable phospholipid-transporting ATPase VB OS=Homo sapiens GN=ATP10B PE=2 SV=2;sp|O94823-2|AT10B_HUMAN Isoform B of Probable phospholipid-transporting ATPase VB OS=Homo sapiens GN=ATP10B	3	6	6	6	5.5	5.5	165.39	1461	1461;529;501	1	-2	8065200000	+
1185 TOMM70A	O94826	O94826	23	23	23	Mitochondrial import receptor subunit TOM70	TOMM70A	sp|O94826|TOM70_HUMAN Mitochondrial import receptor subunit TOM70 OS=Homo sapiens GN=TOMM70 PE=1 SV=1	1	23	23	23	52.8	52.8	67.454	608	608	0	288.21	17914000000
1186 IPO13	O94829	O94829	16	16	16	Importin-13	IPO13	sp|O94829|IPO13_HUMAN Importin-13 OS=Homo sapiens GN=IPO13 PE=1 SV=3	1	16	16	16	22.2	22.2	108.19	963	963	0	28.105	3265100000
1187 DDHD2	O94830;O94830-2	O94830	18;8	18;8	18;8	Phospholipase DDHD2	DDHD2	sp|O94830|DDHD2_HUMAN Phospholipase DDHD2 OS=Homo sapiens GN=DDHD2 PE=1 SV=2	2	18	18	18	32.6	32.6	81.031	711	711;330	0	42.252	5959200000
1188 MYO1D	O94832	O94832	59	59	57	Unconventional myosin-Id	MYO1D	sp|O94832|MYO1D_HUMAN Unconventional myosin-Id OS=Homo sapiens GN=MYO1D PE=1 SV=2	1	59	59	57	62.2	61.3	116.2	1006	1006	0	323.31	52078000000
1189 TOX4	O94842-3;O94842-2;O94842	O94842-3;O94842-2;O94842	11;11;11	11;11;11	7;7;7	TOX high mobility group box family member 4	TOX4	sp|O94842-3|TOX4_HUMAN Isoform 3 of TOX high mobility group box family member 4 OS=Homo sapiens GN=TOX4;sp|O94842-2|TOX4_HUMAN Isoform 2 of TOX high mobility group box family member 4 OS=Homo sapiens GN=TOX4;sp|O94842|TOX4_HUMAN TOX high mobility group box	3	11	11	7	22.4	14.8	63.594	595	595;598;621	0	159.43	12754000000
1190 MICAL2	O94851-5;O94851-4;O94851;O94851-6;O94851-3;O94851-2	O94851-5;O94851-4;O94851;O94851-6;O94851-3;O94851-2	23;23;23;22;22;16	20;20;20;19;19;14	20;20;20;19;19;14	Protein-methionine sulfoxide oxidase MICAL2	MICAL2	sp|O94851-5|MICA2_HUMAN Isoform 5 of Protein-methionine sulfoxide oxidase MICAL2 OS=Homo sapiens GN=MICAL2;sp|O94851-4|MICA2_HUMAN Isoform 4 of Protein-methionine sulfoxide oxidase MICAL2 OS=Homo sapiens GN=MICAL2;sp|O94851|MICA2_HUMAN Protein-methionine s	6	23	20	20	29	29	106.21	934	934;976;1124;955;1103;784	0	40.037	5885700000
1191 KIAA0754	O94854;O94854-2	O94854;O94854-2	6;5	6;5	6;5	Uncharacterized protein KIAA0754	KIAA0754	sp|O94854|K0754_HUMAN Uncharacterized protein KIAA0754 OS=Homo sapiens GN=KIAA0754 PE=2 SV=4;sp|O94854-2|K0754_HUMAN Isoform 2 of Uncharacterized protein KIAA0754 OS=Homo sapiens GN=KIAA0754	2	6	6	6	5.6	5.6	135.15	1291	1291;980	0	5.8431	1571500000
1192 SEC24D	O94855;O94855-2	O94855;O94855-2	37;37	35;35	35;35	Protein transport protein Sec24D	SEC24D	sp|O94855|SC24D_HUMAN Protein transport protein Sec24D OS=Homo sapiens GN=SEC24D PE=1 SV=2;sp|O94855-2|SC24D_HUMAN Isoform 2 of Protein transport protein Sec24D OS=Homo sapiens GN=SEC24D	2	37	35	35	40	40	113.01	1032	1032;1033	0	323.31	45152000000
1193 SUPT7L	O94864-2;O94864;O94864-4	O94864-2;O94864	7;7;2	7;7;2	7;7;2	STAGA complex 65 subunit gamma	SUPT7L	sp|O94864-2|ST65G_HUMAN Isoform 2 of STAGA complex 65 subunit gamma OS=Homo sapiens GN=SUPT7L;sp|O94864|ST65G_HUMAN STAGA complex 65 subunit gamma OS=Homo sapiens GN=SUPT7L PE=1 SV=1	3	7	7	7	18.9	18.9	45.95	412	412;414;279	0	53.822	1825300000
1194 FCHSD2	O94868;O94868-2;O94868-3	O94868;O94868-2;O94868-3	10;9;7	10;9;7	10;9;7	F-BAR and double SH3 domains protein 2	FCHSD2	sp|O94868|FCSD2_HUMAN F-BAR and double SH3 domains protein 2 OS=Homo sapiens GN=FCHSD2 PE=1 SV=3;sp|O94868-2|FCSD2_HUMAN Isoform 2 of F-BAR and double SH3 domains protein 2 OS=Homo sapiens GN=FCHSD2;sp|O94868-3|FCSD2_HUMAN Isoform 3 of F-BAR and double SH3	3	10	10	10	19.6	19.6	84.275	740	740;684;515	0	12.076	562930000
1195 UFL1	O94874;O94874-2;O94874-3	O94874;O94874-2;O94874-3	41;33;27	41;33;27	40;32;27	E3 UFM1-protein ligase 1	UFL1	sp|O94874|UFL1_HUMAN E3 UFM1-protein ligase 1 OS=Homo sapiens GN=UFL1 PE=1 SV=2;sp|O94874-2|UFL1_HUMAN Isoform 2 of E3 UFM1-protein ligase 1 OS=Homo sapiens GN=UFL1;sp|O94874-3|UFL1_HUMAN Isoform 3 of E3 UFM1-protein ligase 1 OS=Homo sapiens GN=UFL1	3	41	41	40	53.8	52.9	89.594	794	794;729;509	0	323.31	65962000000
1196 SORBS2	O94875-11;O94875-9;O94875	O94875-11;O94875-9;O94875	27;26;25	26;25;24	0;0;0	Sorbin and SH3 domain-containing protein 2	SORBS2	sp|O94875-11|SRBS2_HUMAN Isoform 11 of Sorbin and SH3 domain-containing protein 2 OS=Homo sapiens GN=SORBS2;sp|O94875-9|SRBS2_HUMAN Isoform 9 of Sorbin and SH3 domain-containing protein 2 OS=Homo sapiens GN=SORBS2;sp|O94875|SRBS2_HUMAN Sorbin and SH3 domai	3	27	26	0	27.1	0	134.59	1200	1200;644;1100	0	93.259	10131000000
1197 SORBS2	O94875-12;O94875-4;O94875-3;O94875-8;O94875-2;O94875-10;O94875-5	O94875-12;O94875-4;O94875-3;O94875-8;O94875-2;O94875-10;O94875-5	27;26;25;25;25;25;21	2;2;2;1;1;2;2	2;2;2;1;1;2;2	Sorbin and SH3 domain-containing protein 2	SORBS2	sp|O94875-12|SRBS2_HUMAN Isoform 12 of Sorbin and SH3 domain-containing protein 2 OS=Homo sapiens GN=SORBS2;sp|O94875-4|SRBS2_HUMAN Isoform 4 of Sorbin and SH3 domain-containing protein 2 OS=Homo sapiens GN=SORBS2;sp|O94875-3|SRBS2_HUMAN Isoform 3 of Sorbi	7	27	2	2	6.4	6.4	80.965	731	731;691;645;661;666;824;645	0	14.361	212760000
1198 SORBS2	O94875-7	O94875-7	24	1	0	Sorbin and SH3 domain-containing protein 2	SORBS2	sp|O94875-7|SRBS2_HUMAN Isoform 7 of Sorbin and SH3 domain-containing protein 2 OS=Homo sapiens GN=SORBS2	1	24	1	0	1.2	0	113.55	1004	1004	1	-2	59566000	+
1199 TMCC1	O94876-2;O94876	O94876-2;O94876	3;3	3;3	3;3	Transmembrane and coiled-coil domains protein 1	TMCC1	sp|O94876-2|TMCC1_HUMAN Isoform 2 of Transmembrane and coiled-coil domains protein 1 OS=Homo sapiens GN=TMCC1;sp|O94876|TMCC1_HUMAN Transmembrane and coiled-coil domains protein 1 OS=Homo sapiens GN=TMCC1 PE=1 SV=3	2	3	3	3	9.3	9.3	53.003	474	474;653	0.0015828	2.587	250100000
1200 PHF14	O94880	O94880	28	28	3	PHD finger protein 14	PHF14	sp|O94880|PHF14_HUMAN PHD finger protein 14 OS=Homo sapiens GN=PHF14 PE=1 SV=2	1	28	28	3	38.4	4.6	100.05	888	888	0	323.31	23572000000
1201 PHF14	O94880-2	O94880-2	28	3	3	PHD finger protein 14	PHF14	sp|O94880-2|PHF14_HUMAN Isoform 2 of PHD finger protein 14 OS=Homo sapiens GN=PHF14	1	28	3	3	3.8	3.8	75.503	663	663	0	5.3558	1189000000
1202 SASH1	O94885	O94885	31	31	30	SAM and SH3 domain-containing protein 1	SASH1	sp|O94885|SASH1_HUMAN SAM and SH3 domain-containing protein 1 OS=Homo sapiens GN=SASH1 PE=1 SV=3	1	31	31	30	35.4	34.1	136.65	1247	1247	0	254.32	6684300000
1203 TMEM63A	O94886	O94886	5	5	5	CSC1-like protein 1	TMEM63A	sp|O94886|CSCL1_HUMAN CSC1-like protein 1 OS=Homo sapiens GN=TMEM63A PE=1 SV=3	1	5	5	5	6.3	6.3	92.125	807	807	0	4.6555	3837100000
1204 FARP2	O94887;O94887-3;O94887-2	O94887;O94887-3;O94887-2	21;17;17	21;17;17	21;17;17	FERM, RhoGEF and pleckstrin domain-containing protein 2	FARP2	sp|O94887|FARP2_HUMAN FERM, RhoGEF and pleckstrin domain-containing protein 2 OS=Homo sapiens GN=FARP2 PE=1 SV=3;sp|O94887-3|FARP2_HUMAN Isoform 3 of FERM, RhoGEF and pleckstrin domain-containing protein 2 OS=Homo sapiens GN=FARP2;sp|O94887-2|FARP2_HUMAN I	3	21	21	21	25.8	25.8	119.89	1054	1054;638;647	0	131.79	7960600000
1205 UBXN7	O94888	O94888	17	17	17	UBX domain-containing protein 7	UBXN7	sp|O94888|UBXN7_HUMAN UBX domain-containing protein 7 OS=Homo sapiens GN=UBXN7 PE=1 SV=2	1	17	17	17	49.7	49.7	54.862	489	489	0	323.31	42398000000
1206 KLHL18	O94889;O94889-2	O94889;O94889-2	6;5	6;5	5;4	Kelch-like protein 18	KLHL18	sp|O94889|KLH18_HUMAN Kelch-like protein 18 OS=Homo sapiens GN=KLHL18 PE=1 SV=3;sp|O94889-2|KLH18_HUMAN Isoform 2 of Kelch-like protein 18 OS=Homo sapiens GN=KLHL18	2	6	6	5	12.7	11.5	63.638	574	574;509	0.0039857	1.9015	442220000
1207 TOX	O94900	O94900	10	7	7	Thymocyte selection-associated high mobility group box protein TOX	TOX	sp|O94900|TOX_HUMAN Thymocyte selection-associated high mobility group box protein TOX OS=Homo sapiens GN=TOX PE=2 SV=3	1	10	7	7	17.9	17.9	57.512	526	526	0	118.52	2495400000
1208 SUN1	O94901;O94901-9;O94901-5;O94901-8;O94901-6;O94901-2;O94901-7;O94901-3	O94901;O94901-9;O94901-5;O94901-8;O94901-6	12;12;11;11;9;3;3;3	12;12;11;11;9;3;3;3	12;12;11;11;9;3;3;3	SUN domain-containing protein 1	SUN1	sp|O94901|SUN1_HUMAN SUN domain-containing protein 1 OS=Homo sapiens GN=SUN1 PE=1 SV=3;sp|O94901-9|SUN1_HUMAN Isoform 9 of SUN domain-containing protein 1 OS=Homo sapiens GN=SUN1;sp|O94901-5|SUN1_HUMAN Isoform 5 of SUN domain-containing protein 1 OS=Homo s	8	12	12	12	20.3	20.3	90.063	812	812;916;702;785;682;257;278;341	0	27.238	3476700000
1209 PROSC	O94903	O94903	12	12	12	Proline synthase co-transcribed bacterial homolog protein	PROSC	sp|O94903|PROSC_HUMAN Proline synthase co-transcribed bacterial homolog protein OS=Homo sapiens GN=PROSC PE=1 SV=1	1	12	12	12	58.9	58.9	30.344	275	275	0	141.93	62662000000
1210 ERLIN2	O94905;O94905-2;O94905-3	O94905	19;4;4	19;4;4	16;3;3	Erlin-2	ERLIN2	sp|O94905|ERLN2_HUMAN Erlin-2 OS=Homo sapiens GN=ERLIN2 PE=1 SV=1	3	19	19	16	59.6	54	37.839	339	339;152;206	0	155.4	50509000000
1211 PRPF6	O94906;O94906-2	O94906;O94906-2	50;49	50;49	50;49	Pre-mRNA-processing factor 6	PRPF6	sp|O94906|PRP6_HUMAN Pre-mRNA-processing factor 6 OS=Homo sapiens GN=PRPF6 PE=1 SV=1;sp|O94906-2|PRP6_HUMAN Isoform 2 of Pre-mRNA-processing factor 6 OS=Homo sapiens GN=PRPF6	2	50	50	50	52.5	52.5	106.92	941	941;901	0	323.31	113590000000
1212 DKK1	O94907	O94907	9	9	7	Dickkopf-related protein 1	DKK1	sp|O94907|DKK1_HUMAN Dickkopf-related protein 1 OS=Homo sapiens GN=DKK1 PE=1 SV=1	1	9	9	7	44.7	40.6	28.671	266	266	0	92.14	4934900000
1213 PCF11	O94913	O94913	40	40	40	Pre-mRNA cleavage complex 2 protein Pcf11	PCF11	sp|O94913|PCF11_HUMAN Pre-mRNA cleavage complex 2 protein Pcf11 OS=Homo sapiens GN=PCF11 PE=1 SV=3	1	40	40	40	31.3	31.3	173.05	1555	1555	0	99.228	13438000000
1214 FRYL	O94915	O94915	79	79	65	Protein furry homolog-like	FRYL	sp|O94915|FRYL_HUMAN Protein furry homolog-like OS=Homo sapiens GN=FRYL PE=1 SV=2	1	79	79	65	31.4	26.1	339.59	3013	3013	0	247.53	25772000000
1215 FRYL	O94915-2	O94915-2	10	1	1	Protein furry homolog-like	FRYL	sp|O94915-2|FRYL_HUMAN Isoform 2 of Protein furry homolog-like OS=Homo sapiens GN=FRYL	1	10	1	1	3	3	45.597	403	403	0	5.9245	627190000
1216 NFAT5	O94916-4;O94916-5;O94916-2;O94916-3;O94916	O94916-4;O94916-5;O94916-2;O94916-3;O94916	21;21;20;20;20	21;21;20;20;20	21;21;20;20;20	Nuclear factor of activated T-cells 5	NFAT5	sp|O94916-4|NFAT5_HUMAN Isoform D of Nuclear factor of activated T-cells 5 OS=Homo sapiens GN=NFAT5;sp|O94916-5|NFAT5_HUMAN Isoform E of Nuclear factor of activated T-cells 5 OS=Homo sapiens GN=NFAT5;sp|O94916-2|NFAT5_HUMAN Isoform A of Nuclear factor of a	5	21	21	21	20.2	20.2	167.73	1548	1548;1549;1455;1484;1531	0	55.923	4978700000
1217 ENDOD1	O94919	O94919	3	3	3	Endonuclease domain-containing 1 protein	ENDOD1	sp|O94919|ENDD1_HUMAN Endonuclease domain-containing 1 protein OS=Homo sapiens GN=ENDOD1 PE=1 SV=2	1	3	3	3	6.4	6.4	55.016	500	500	0	5.3501	188620000
1218 GLCE	O94923	O94923	4	4	4	D-glucuronyl C5-epimerase	GLCE	sp|O94923|GLCE_HUMAN D-glucuronyl C5-epimerase OS=Homo sapiens GN=GLCE PE=1 SV=3	1	4	4	4	10.9	10.9	70.1	617	617	0	7.025	452530000
1219 GLS	O94925;O94925-2	O94925	34;5	34;5	6;0	Glutaminase kidney isoform, mitochondrial	GLS	sp|O94925|GLSK_HUMAN Glutaminase kidney isoform, mitochondrial OS=Homo sapiens GN=GLS PE=1 SV=1	2	34	34	6	56.5	10.5	73.46	669	669;169	0	323.31	122850000000
1220 GLS	O94925-3	O94925-3	31	3	3	Glutaminase kidney isoform, mitochondrial	GLS	sp|O94925-3|GLSK_HUMAN Isoform 3 of Glutaminase kidney isoform, mitochondrial OS=Homo sapiens GN=GLS	1	31	3	3	5.9	5.9	65.459	598	598	0	207.36	16527000000
1221 HAUS5	O94927;O94927-2	O94927	19;6	19;6	19;6	HAUS augmin-like complex subunit 5	HAUS5	sp|O94927|HAUS5_HUMAN HAUS augmin-like complex subunit 5 OS=Homo sapiens GN=HAUS5 PE=1 SV=2	2	19	19	19	40.1	40.1	71.682	633	633;290	0	57.934	7431400000
1222 ABLIM3	O94929;O94929-4	O94929	18;5	1;0	0;0	Actin-binding LIM protein 3	ABLIM3	sp|O94929|ABLM3_HUMAN Actin-binding LIM protein 3 OS=Homo sapiens GN=ABLIM3 PE=1 SV=3	2	18	1	0	1	0	77.801	683	683;169	1	-2	564070000	+
1223 ABLIM3	O94929-3;O94929-2	O94929-3;O94929-2	18;17	18;17	1;1	Actin-binding LIM protein 3	ABLIM3	sp|O94929-3|ABLM3_HUMAN Isoform 3 of Actin-binding LIM protein 3 OS=Homo sapiens GN=ABLIM3;sp|O94929-2|ABLM3_HUMAN Isoform 2 of Actin-binding LIM protein 3 OS=Homo sapiens GN=ABLIM3	2	18	18	1	40.1	2	67.072	588	588;544	0	79.215	3837000000
1224 UBOX5	O94941-2;O94941	O94941-2;O94941	7;7	7;7	7;7	RING finger protein 37	UBOX5	sp|O94941-2|RNF37_HUMAN Isoform 2 of RING finger protein 37 OS=Homo sapiens GN=UBOX5;sp|O94941|RNF37_HUMAN RING finger protein 37 OS=Homo sapiens GN=UBOX5 PE=1 SV=1	2	7	7	7	25.5	25.5	53.276	487	487;541	0	27.276	320040000
1225 FBXO21	O94952-1;O94952	O94952-1;O94952	10;10	10;10	10;10	F-box only protein 21	FBXO21	sp|O94952-1|FBX21_HUMAN Isoform 2 of F-box only protein 21 OS=Homo sapiens GN=FBXO21;sp|O94952|FBX21_HUMAN F-box only protein 21 OS=Homo sapiens GN=FBXO21 PE=2 SV=2	2	10	10	10	21.3	21.3	71.478	621	621;628	0	51.975	4411400000
1226 KDM4B	O94953;O94953-2	O94953	15;6	14;5	14;5	Lysine-specific demethylase 4B	KDM4B	sp|O94953|KDM4B_HUMAN Lysine-specific demethylase 4B OS=Homo sapiens GN=KDM4B PE=1 SV=4	2	15	14	14	19.3	19.3	121.9	1096	1096;448	0	21.45	1347700000
1227 RHOBTB3	O94955	O94955	4	4	4	Rho-related BTB domain-containing protein 3	RHOBTB3	sp|O94955|RHBT3_HUMAN Rho-related BTB domain-containing protein 3 OS=Homo sapiens GN=RHOBTB3 PE=1 SV=2	1	4	4	4	10	10	69.413	611	611	0	4.9853	166080000
1228 SOGA1	O94964-2;O94964;O94964-4	O94964-2;O94964;O94964-4	57;55;41	54;52;38	39;37;36	Protein SOGA1;N-terminal form;C-terminal 80 kDa form	SOGA1	sp|O94964-2|SOGA1_HUMAN Isoform 2 of Protein SOGA1 OS=Homo sapiens GN=SOGA1;sp|O94964|SOGA1_HUMAN Protein SOGA1 OS=Homo sapiens GN=SOGA1 PE=1 SV=2;sp|O94964-4|SOGA1_HUMAN Isoform 4 of Protein SOGA1 OS=Homo sapiens GN=SOGA1	3	57	54	39	39.1	27.4	183.86	1661	1661;1423;1016	0	109.34	11268000000
1229 USP19	O94966-6;O94966-7;O94966-5;O94966-3;O94966-4;O94966;O94966-2	O94966-6;O94966-7;O94966-5;O94966-3;O94966-4;O94966	40;39;38;37;36;35;17	40;39;38;37;36;35;17	40;39;38;37;36;35;17	Ubiquitin carboxyl-terminal hydrolase 19	USP19	sp|O94966-6|UBP19_HUMAN Isoform 6 of Ubiquitin carboxyl-terminal hydrolase 19 OS=Homo sapiens GN=USP19;sp|O94966-7|UBP19_HUMAN Isoform 7 of Ubiquitin carboxyl-terminal hydrolase 19 OS=Homo sapiens GN=USP19;sp|O94966-5|UBP19_HUMAN Isoform 5 of Ubiquitin car	7	40	40	40	44.4	44.4	151.92	1384	1384;1372;1419;1281;1268;1318;660	0	249.79	20378000000
1230 WDR47	O94967-2;O94967;O94967-3;O94967-4	O94967-2;O94967;O94967-3;O94967-4	17;17;17;17	17;17;17;17	17;17;17;17	WD repeat-containing protein 47	WDR47	sp|O94967-2|WDR47_HUMAN Isoform 2 of WD repeat-containing protein 47 OS=Homo sapiens GN=WDR47;sp|O94967|WDR47_HUMAN WD repeat-containing protein 47 OS=Homo sapiens GN=WDR47 PE=1 SV=1;sp|O94967-3|WDR47_HUMAN Isoform 3 of WD repeat-containing protein 47 OS=H	4	17	17	17	27.5	27.5	98.515	891	891;919;920;927	0	36.519	7879100000
1231 TRIM37	O94972;O94972-2;O94972-3	O94972;O94972-2;O94972-3	8;7;7	8;7;7	8;7;7	E3 ubiquitin-protein ligase TRIM37	TRIM37	sp|O94972|TRI37_HUMAN E3 ubiquitin-protein ligase TRIM37 OS=Homo sapiens GN=TRIM37 PE=1 SV=2;sp|O94972-2|TRI37_HUMAN Isoform 2 of E3 ubiquitin-protein ligase TRIM37 OS=Homo sapiens GN=TRIM37;sp|O94972-3|TRI37_HUMAN Isoform 3 of E3 ubiquitin-protein ligase	3	8	8	8	14	14	107.9	964	964;803;930	0	16.341	1854300000
1232 AP2A2	O94973	O94973	41	30	1	AP-2 complex subunit alpha-2	AP2A2	sp|O94973|AP2A2_HUMAN AP-2 complex subunit alpha-2 OS=Homo sapiens GN=AP2A2 PE=1 SV=2	1	41	30	1	39.8	1.4	103.96	939	939	0	323.31	66669000000
1233 AP2A2	O94973-2	O94973-2	41	1	0	AP-2 complex subunit alpha-2	AP2A2	sp|O94973-2|AP2A2_HUMAN Isoform 2 of AP-2 complex subunit alpha-2 OS=Homo sapiens GN=AP2A2	1	41	1	0	1.5	0	104.09	940	940	1	-2	409530000	+
1234 AP2A2	O94973-3	O94973-3	33	1	1	AP-2 complex subunit alpha-2	AP2A2	sp|O94973-3|AP2A2_HUMAN Isoform 3 of AP-2 complex subunit alpha-2 OS=Homo sapiens GN=AP2A2	1	33	1	1	3.2	3.2	73.127	656	656	1	-2	111340000	+
1235 SEC31A	O94979;O94979-3;O94979-9;O94979-2;O94979-8;O94979-4;O94979-6;O94979-10;O94979-5	O94979;O94979-3;O94979-9;O94979-2;O94979-8;O94979-4;O94979-6;O94979-10	52;50;50;50;50;48;46;46;24	52;50;50;50;50;48;46;46;24	17;15;15;15;15;13;11;11;11	Protein transport protein Sec31A	SEC31A	sp|O94979|SC31A_HUMAN Protein transport protein Sec31A OS=Homo sapiens GN=SEC31A PE=1 SV=3;sp|O94979-3|SC31A_HUMAN Isoform 3 of Protein transport protein Sec31A OS=Homo sapiens GN=SEC31A;sp|O94979-9|SC31A_HUMAN Isoform 9 of Protein transport protein Sec31A	9	52	52	17	51	15.7	133.01	1220	1220;1106;1200;1205;1233;1181;1067;1166;509	0	323.31	282350000000
1236 SEC31A	O94979-7	O94979-7	37	2	2	Protein transport protein Sec31A	SEC31A	sp|O94979-7|SC31A_HUMAN Isoform 7 of Protein transport protein Sec31A OS=Homo sapiens GN=SEC31A	1	37	2	2	2.3	2.3	105.75	969	969	0	4.1917	464530000
1237 CLSTN1	O94985-2;O94985	O94985-2;O94985	16;16	16;16	16;16	Calsyntenin-1;Soluble Alc-alpha;CTF1-alpha	CLSTN1	sp|O94985-2|CSTN1_HUMAN Isoform 2 of Calsyntenin-1 OS=Homo sapiens GN=CLSTN1;sp|O94985|CSTN1_HUMAN Calsyntenin-1 OS=Homo sapiens GN=CLSTN1 PE=1 SV=1	2	16	16	16	19.6	19.6	108.64	971	971;981	0	63.154	1764000000
1238 CEP152	O94986-3;O94986;O94986-2;O94986-1	O94986-3;O94986;O94986-2;O94986-1	25;25;23;21	25;25;23;21	25;25;23;21	Centrosomal protein of 152 kDa	CEP152	sp|O94986-3|CE152_HUMAN Isoform 3 of Centrosomal protein of 152 kDa OS=Homo sapiens GN=CEP152;sp|O94986|CE152_HUMAN Centrosomal protein of 152 kDa OS=Homo sapiens GN=CEP152 PE=1 SV=4;sp|O94986-2|CE152_HUMAN Isoform 2 of Centrosomal protein of 152 kDa OS=Ho	4	25	25	25	18.3	18.3	189.07	1654	1654;1710;1368;1275	0	38.599	4803300000
1239 HEXIM1	O94992	O94992	14	14	13	Protein HEXIM1	HEXIM1	sp|O94992|HEXI1_HUMAN Protein HEXIM1 OS=Homo sapiens GN=HEXIM1 PE=1 SV=1	1	14	14	13	39.8	37.6	40.623	359	359	0	323.31	58888000000
1240 SEMA3D	O95025	O95025	35	35	34	Semaphorin-3D	SEMA3D	sp|O95025|SEM3D_HUMAN Semaphorin-3D OS=Homo sapiens GN=SEMA3D PE=2 SV=2	1	35	35	34	50.2	48.5	89.65	777	777	0	320.94	17265000000
1241 TJP3	O95049;O95049-4;O95049-3;O95049-5	O95049;O95049-4;O95049-3;O95049-5	27;27;27;25	27;27;27;25	27;27;27;25	Tight junction protein ZO-3	TJP3	sp|O95049|ZO3_HUMAN Tight junction protein ZO-3 OS=Homo sapiens GN=TJP3 PE=1 SV=3;sp|O95049-4|ZO3_HUMAN Isoform 4 of Tight junction protein ZO-3 OS=Homo sapiens GN=TJP3;sp|O95049-3|ZO3_HUMAN Isoform 3 of Tight junction protein ZO-3 OS=Homo sapiens GN=TJP3;	4	27	27	27	41	41	101.4	919	919;928;938;883	0	119.58	11626000000
1242 DIRAS1	O95057	O95057	1	1	1	GTP-binding protein Di-Ras1	DIRAS1	sp|O95057|DIRA1_HUMAN GTP-binding protein Di-Ras1 OS=Homo sapiens GN=DIRAS1 PE=1 SV=1	1	1	1	1	6.1	6.1	22.329	198	198	0.0018758	2.3093	20580000
1243 RPP14	O95059	O95059	6	6	6	Ribonuclease P protein subunit p14	RPP14	sp|O95059|RPP14_HUMAN Ribonuclease P protein subunit p14 OS=Homo sapiens GN=RPP14 PE=1 SV=3	1	6	6	6	57.3	57.3	13.693	124	124	0	26.845	4911900000
1244 CCNB2	O95067	O95067	16	16	15	G2/mitotic-specific cyclin-B2	CCNB2	sp|O95067|CCNB2_HUMAN G2/mitotic-specific cyclin-B2 OS=Homo sapiens GN=CCNB2 PE=1 SV=1	1	16	16	15	47.7	47.7	45.281	398	398	0	129.22	6332000000
1245 YIF1A	O95070	O95070	3	3	3	Protein YIF1A	YIF1A	sp|O95070|YIF1A_HUMAN Protein YIF1A OS=Homo sapiens GN=YIF1A PE=1 SV=2	1	3	3	3	15.7	15.7	32.011	293	293	0	11.141	1412300000
1246 UBR5	O95071-2;O95071	O95071-2;O95071	86;86	86;86	86;86	E3 ubiquitin-protein ligase UBR5	UBR5	sp|O95071-2|UBR5_HUMAN Isoform 2 of E3 ubiquitin-protein ligase UBR5 OS=Homo sapiens GN=UBR5;sp|O95071|UBR5_HUMAN E3 ubiquitin-protein ligase UBR5 OS=Homo sapiens GN=UBR5 PE=1 SV=2	2	86	86	86	38.3	38.3	309.22	2798	2798;2799	0	323.31	65849000000
1247 AGFG2	O95081;O95081-2	O95081;O95081-2	9;5	8;4	8;4	Arf-GAP domain and FG repeat-containing protein 2	AGFG2	sp|O95081|AGFG2_HUMAN Arf-GAP domain and FG repeat-containing protein 2 OS=Homo sapiens GN=AGFG2 PE=1 SV=2;sp|O95081-2|AGFG2_HUMAN Isoform 2 of Arf-GAP domain and FG repeat-containing protein 2 OS=Homo sapiens GN=AGFG2	2	9	8	8	26.8	26.8	48.962	481	481;156	0	76.269	2803100000
1248 PRSS23	O95084;O95084-2	O95084;O95084-2	15;11	15;11	15;11	Serine protease 23	PRSS23	sp|O95084|PRS23_HUMAN Serine protease 23 OS=Homo sapiens GN=PRSS23 PE=1 SV=1;sp|O95084-2|PRS23_HUMAN Isoform 2 of Serine protease 23 OS=Homo sapiens GN=PRSS23	2	15	15	15	47.5	47.5	43.001	383	383;351	0	75.061	11946000000
1249 SCAF4	O95104;O95104-2;O95104-3	O95104;O95104-2;O95104-3	19;18;18	16;15;15	16;15;15	Splicing factor, arginine/serine-rich 15	SCAF4	sp|O95104|SFR15_HUMAN Splicing factor, arginine/serine-rich 15 OS=Homo sapiens GN=SCAF4 PE=1 SV=3;sp|O95104-2|SFR15_HUMAN Isoform 2 of Splicing factor, arginine/serine-rich 15 OS=Homo sapiens GN=SCAF4;sp|O95104-3|SFR15_HUMAN Isoform 3 of Splicing factor, a	3	19	16	16	19.5	19.5	125.87	1147	1147;1125;1132	0	284.69	19551000000
1250 NDUFB6	O95139	O95139	2	2	2	NADH dehydrogenase [ubiquinone] 1 beta subcomplex subunit 6	NDUFB6	sp|O95139|NDUB6_HUMAN NADH dehydrogenase [ubiquinone] 1 beta subcomplex subunit 6 OS=Homo sapiens GN=NDUFB6 PE=1 SV=3	1	2	2	2	24.2	24.2	15.489	128	128	0	4.8102	276450000
1251 MFN2	O95140;O95140-2	O95140	27;10	27;10	25;10	Mitofusin-2	MFN2	sp|O95140|MFN2_HUMAN Mitofusin-2 OS=Homo sapiens GN=MFN2 PE=1 SV=3	2	27	27	25	40.4	39.5	86.401	757	757;436	0	160.85	19728000000
1252 DUSP14	O95147	O95147	4	4	4	Dual specificity protein phosphatase 14	DUSP14	sp|O95147|DUS14_HUMAN Dual specificity protein phosphatase 14 OS=Homo sapiens GN=DUSP14 PE=1 SV=1	1	4	4	4	25.8	25.8	22.255	198	198	0	10.227	338120000
1253 SNUPN	O95149	O95149	10	10	10	Snurportin-1	SNUPN	sp|O95149|SPN1_HUMAN Snurportin-1 OS=Homo sapiens GN=SNUPN PE=1 SV=1	1	10	10	10	32.8	32.8	41.142	360	360	0	28.499	9254100000
1254 AKR7A3	O95154	O95154	13	12	8	Aflatoxin B1 aldehyde reductase member 3	AKR7A3	sp|O95154|ARK73_HUMAN Aflatoxin B1 aldehyde reductase member 3 OS=Homo sapiens GN=AKR7A3 PE=1 SV=2	1	13	12	8	51.4	40.2	37.206	331	331	0	44.563	2728500000
1255 UBE4B	O95155-2;O95155;O95155-4;O95155-3	O95155-2;O95155;O95155-4;O95155-3	44;44;44;38	44;44;44;38	44;44;44;38	Ubiquitin conjugation factor E4 B	UBE4B	sp|O95155-2|UBE4B_HUMAN Isoform 2 of Ubiquitin conjugation factor E4 B OS=Homo sapiens GN=UBE4B;sp|O95155|UBE4B_HUMAN Ubiquitin conjugation factor E4 B OS=Homo sapiens GN=UBE4B PE=1 SV=1;sp|O95155-4|UBE4B_HUMAN Isoform 4 of Ubiquitin conjugation factor E4	4	44	44	44	51.2	51.2	133.27	1173	1173;1302;1353;1061	0	316.92	31025000000
1256 ZFPL1	O95159	O95159	11	11	11	Zinc finger protein-like 1	ZFPL1	sp|O95159|ZFPL1_HUMAN Zinc finger protein-like 1 OS=Homo sapiens GN=ZFPL1 PE=1 SV=2	1	11	11	11	33.9	33.9	34.114	310	310	0	34.5	10871000000
1257 IKBKAP	O95163	O95163	54	54	54	Elongator complex protein 1	IKBKAP	sp|O95163|ELP1_HUMAN Elongator complex protein 1 OS=Homo sapiens GN=IKBKAP PE=1 SV=3	1	54	54	54	51.6	51.6	150.25	1332	1332	0	323.31	59409000000
1258 UBL3	O95164	O95164	2	2	2	Ubiquitin-like protein 3	UBL3	sp|O95164|UBL3_HUMAN Ubiquitin-like protein 3 OS=Homo sapiens GN=UBL3 PE=1 SV=1	1	2	2	2	20.5	20.5	13.157	117	117	0.0073478	1.636	74859000
1259 GABARAP	O95166	O95166	4	1	1	Gamma-aminobutyric acid receptor-associated protein	GABARAP	sp|O95166|GBRAP_HUMAN Gamma-aminobutyric acid receptor-associated protein OS=Homo sapiens GN=GABARAP PE=1 SV=1	1	4	1	1	9.4	9.4	13.918	117	117	0.00032963	3.5209	3749000000
1260 NDUFB4	O95168-2;O95168	O95168-2;O95168	3;3	3;3	3;3	NADH dehydrogenase [ubiquinone] 1 beta subcomplex subunit 4	NDUFB4	sp|O95168-2|NDUB4_HUMAN Isoform 2 of NADH dehydrogenase [ubiquinone] 1 beta subcomplex subunit 4 OS=Homo sapiens GN=NDUFB4;sp|O95168|NDUB4_HUMAN NADH dehydrogenase [ubiquinone] 1 beta subcomplex subunit 4 OS=Homo sapiens GN=NDUFB4 PE=1 SV=3	2	3	3	3	33.3	33.3	14.026	120	120;129	0	12.488	1096600000
1261 NDUFB8	O95169-3;O95169;O95169-2	O95169-3;O95169;O95169-2	3;3;2	3;3;2	3;3;2	NADH dehydrogenase [ubiquinone] 1 beta subcomplex subunit 8, mitochondrial	NDUFB8	sp|O95169-3|NDUB8_HUMAN Isoform 3 of NADH dehydrogenase [ubiquinone] 1 beta subcomplex subunit 8, mitochondrial OS=Homo sapiens GN=NDUFB8;sp|O95169|NDUB8_HUMAN NADH dehydrogenase [ubiquinone] 1 beta subcomplex subunit 8, mitochondrial OS=Homo sapiens GN=ND	3	3	3	3	27.1	27.1	18.479	155	155;186;172	0	8.4867	149610000
1262 SCEL	O95171;O95171-3	O95171;O95171-3	32;29	1;1	1;1	Sciellin	SCEL	sp|O95171|SCEL_HUMAN Sciellin OS=Homo sapiens GN=SCEL PE=1 SV=2;sp|O95171-3|SCEL_HUMAN Isoform 3 of Sciellin OS=Homo sapiens GN=SCEL	2	32	1	1	1.7	1.7	77.551	688	688;646	0	6.2267	689010000
1263 SCEL	O95171-2	O95171-2	33	33	2	Sciellin	SCEL	sp|O95171-2|SCEL_HUMAN Isoform 2 of Sciellin OS=Homo sapiens GN=SCEL	1	33	33	2	54.6	2.1	75.325	668	668	0	323.31	14796000000
1264 NDUFA7	O95182	O95182	10	10	10	NADH dehydrogenase [ubiquinone] 1 alpha subcomplex subunit 7	NDUFA7	sp|O95182|NDUA7_HUMAN NADH dehydrogenase [ubiquinone] 1 alpha subcomplex subunit 7 OS=Homo sapiens GN=NDUFA7 PE=1 SV=3	1	10	10	10	64.6	64.6	12.551	113	113	0	100.52	20503000000
1265 VAMP5	O95183	O95183	3	3	3	Vesicle-associated membrane protein 5	VAMP5	sp|O95183|VAMP5_HUMAN Vesicle-associated membrane protein 5 OS=Homo sapiens GN=VAMP5 PE=1 SV=1	1	3	3	3	28.4	28.4	12.805	116	116	0	7.6407	381150000
1266 RTN3	O95197-7;O95197-2;O95197	O95197-7;O95197-2;O95197	3;3;3	3;3;3	2;2;2	Reticulon-3	RTN3	sp|O95197-7|RTN3_HUMAN Isoform 7 of Reticulon-3 OS=Homo sapiens GN=RTN3;sp|O95197-2|RTN3_HUMAN Isoform 2 of Reticulon-3 OS=Homo sapiens GN=RTN3;sp|O95197|RTN3_HUMAN Reticulon-3 OS=Homo sapiens GN=RTN3 PE=1 SV=2	3	3	3	2	4.1	2.9	100.82	920	920;1013;1032	0	12.162	5069000000
1267 RTN3	O95197-3;O95197-6;O95197-5;O95197-4	O95197-3;O95197-6;O95197-5;O95197-4	2;1;1;1	1;1;1;0	1;1;1;0	Reticulon-3	RTN3	sp|O95197-3|RTN3_HUMAN Isoform 3 of Reticulon-3 OS=Homo sapiens GN=RTN3;sp|O95197-6|RTN3_HUMAN Isoform 6 of Reticulon-3 OS=Homo sapiens GN=RTN3;sp|O95197-5|RTN3_HUMAN Isoform 5 of Reticulon-3 OS=Homo sapiens GN=RTN3;sp|O95197-4|RTN3_HUMAN Isoform 4 of Reti	4	2	1	1	6.4	6.4	25.609	236	236;214;241;255	0	9.646	1348800000
1268 RCBTB2	O95199-2;O95199	O95199-2;O95199	2;2	2;2	2;2	RCC1 and BTB domain-containing protein 2	RCBTB2	sp|O95199-2|RCBT2_HUMAN Isoform 2 of RCC1 and BTB domain-containing protein 2 OS=Homo sapiens GN=RCBTB2;sp|O95199|RCBT2_HUMAN RCC1 and BTB domain-containing protein 2 OS=Homo sapiens GN=RCBTB2 PE=1 SV=1	2	2	2	2	5.3	5.3	57.769	527	527;551	0.0011755	2.8318	53171000
1269 LETM1	O95202;O95202-2;O95202-3	O95202	32;6;6	32;6;6	32;6;6	LETM1 and EF-hand domain-containing protein 1, mitochondrial	LETM1	sp|O95202|LETM1_HUMAN LETM1 and EF-hand domain-containing protein 1, mitochondrial OS=Homo sapiens GN=LETM1 PE=1 SV=1	3	32	32	32	51.3	51.3	83.353	739	739;254;294	0	125.22	8979000000
1270 EPN2	O95208-2;O95208-3;O95208;O95208-5	O95208-2;O95208-3;O95208;O95208-5	17;16;16;9	17;16;16;9	16;15;15;9	Epsin-2	EPN2	sp|O95208-2|EPN2_HUMAN Isoform 2 of Epsin-2 OS=Homo sapiens GN=EPN2;sp|O95208-3|EPN2_HUMAN Isoform 3 of Epsin-2 OS=Homo sapiens GN=EPN2;sp|O95208|EPN2_HUMAN Epsin-2 OS=Homo sapiens GN=EPN2 PE=1 SV=3;sp|O95208-5|EPN2_HUMAN Isoform 4 of Epsin-2 OS=Homo sapie	4	17	17	16	36.8	35.6	62.299	584	584;545;641;356	0	106.69	8377400000
1271 ZRANB2	O95218-2;O95218	O95218-2;O95218	18;18	18;18	18;18	Zinc finger Ran-binding domain-containing protein 2	ZRANB2	sp|O95218-2|ZRAB2_HUMAN Isoform 2 of Zinc finger Ran-binding domain-containing protein 2 OS=Homo sapiens GN=ZRANB2;sp|O95218|ZRAB2_HUMAN Zinc finger Ran-binding domain-containing protein 2 OS=Homo sapiens GN=ZRANB2 PE=1 SV=2	2	18	18	18	43.8	43.8	36.318	320	320;330	0	323.31	101910000000
1272 SNX4	O95219;O95219-2	O95219;O95219-2	26;15	26;15	26;15	Sorting nexin-4	SNX4	sp|O95219|SNX4_HUMAN Sorting nexin-4 OS=Homo sapiens GN=SNX4 PE=1 SV=1;sp|O95219-2|SNX4_HUMAN Isoform 2 of Sorting nexin-4 OS=Homo sapiens GN=SNX4	2	26	26	26	63.1	63.1	51.908	450	450;305	0	220.03	24269000000
1273 ZWINT	O95229	O95229	8	8	1	ZW10 interactor	ZWINT	sp|O95229|ZWINT_HUMAN ZW10 interactor OS=Homo sapiens GN=ZWINT PE=1 SV=2	1	8	8	1	39.4	4.7	31.293	277	277	0	91.424	4217100000
1274 ZWINT	O95229-2	O95229-2	8	1	1	ZW10 interactor	ZWINT	sp|O95229-2|ZWINT_HUMAN Isoform 2 of ZW10 interactor OS=Homo sapiens GN=ZWINT	1	8	1	1	5.7	5.7	25.544	230	230	1	-2	119550000	+
1275 LUC7L3	O95232;O95232-2	O95232	20;3	20;3	20;3	Luc7-like protein 3	LUC7L3	sp|O95232|LC7L3_HUMAN Luc7-like protein 3 OS=Homo sapiens GN=LUC7L3 PE=1 SV=2	2	20	20	20	38.4	38.4	51.466	432	432;79	0	323.31	65691000000
1276 KIF20A	O95235;O95235-2	O95235;O95235-2	40;39	40;39	40;39	Kinesin-like protein KIF20A	KIF20A	sp|O95235|KI20A_HUMAN Kinesin-like protein KIF20A OS=Homo sapiens GN=KIF20A PE=1 SV=1;sp|O95235-2|KI20A_HUMAN Isoform 2 of Kinesin-like protein KIF20A OS=Homo sapiens GN=KIF20A	2	40	40	40	58.3	58.3	100.28	890	890;872	0	323.31	24703000000
[truncated: 9,238 more rows]

## Sheet: NCI60 Trypsin
ID	786O	A498	A549	ACHN	BT549	CAKI1	CCRFCEM	COLO205	DU145	EKVX	HCC2998	HCT116	HCT15	HL60	HOP62	HOP92	HS578T	HT29	IGROV1	K562	KM12	LOXIMVI	M14	MALME3M	MCF7	MDAMB231	MDAMB435	MDAMB468	MOLT4	NCIADRES	NCIH226	NCIH23	NCIH322M	NCIH460	NCIH522	OVCAR3	OVCAR4	OVCAR5	OVCAR8	PC3	RPMI8226	RXF393	SF268	SF295	SF539	SKMEL2	SKMEL28	SKMEL5	SKOV3
[truncated: 11,993 more rows]
[truncated: 11 more columns]

[truncated: 7 more sheets: Annotation CRC65 Trypsin, CRC65 Trypsin, Annotation NCI60 GluC, NCI60 GluC, Annotation Trypsin Phospho, NCI60 Trypsin Phosphoproteins, CRC65 Trypsin Phosphoproteins]
