# Supplementary material for: Proteome activity landscapes of tumor cell lines determine drug responses
Source: Nat Commun. 2020 Jul 20;11:3639. doi: 10.1038/s41467-020-17336-9 (PMC7371697; doi:10.1038/s41467-020-17336-9)
Supplement: Supplementary file 7 — Supplementary Data 4 [file 41467_2020_17336_MOESM7_ESM.xlsx]

## Sheet: Legend
The two tables are:
NCI60	Edge set enrichment analysis for functional associations recaptiulated by the NCI60 dataset
CRC65	Edge set enrichment analysis for functional associations recapitulated by the CRC65 dataset
Header descriptions
NCI60 and CRC65
Pathway name:	The name of the pathway
Pathway size:	Total number of edges in the pathway
Pathway edges:	Number of edges in the pathway considered for edge set enrichment analysis. This is the overlap between all edges of the pathway and edges identified in either of the three edge sets (e.g. 'shared edges'). An edge is identified if we quantified both protein members in at least seven cell lines.
Number of edges:	The number of edges in the respective edge set (i.e. 'shared edges', 'edges only identified at the protein level' or 'edges only identified at the phosphoprotein level')
Overlap:	The number of edges overlapping between the pathway and the respective edge set (i.e. 'shared edges', 'edges only identified at the protein level' or 'edges only identified at the phosphoprotein level') that show a Pearson correlation coefficient > 0.5. These are "recapitulated associations" in the main text.
P-value:	P-value of the edge set enrichment analysis
Odds ratio:	Odds ratio of the edge set enrichment analysis

## Sheet: NCI60
Pathway name	Database	Pathway size	Pathway edges	Shared edges				Edges identified in protein only				Edges identified in phospho-site only
				Number of edges	Overlap	P value	Odds ratio	Number of edges	Overlap	P value	Odds ratio	Number of edges	Overlap	P value	Odds ratio
Acute myeloid leukemia	KEGG	183	55	681	1	0.696107	0.846409	4838	2	0.998761	0.210097	1438	2	0.717155	0.79687
Adherens junction	KEGG	172	80	681	1	0.823276	0.578097	4838	7	0.969163	0.534027	1438	7	0.0697396	2.03059
Adipocytokine signaling pathway	KEGG	234	52	681	0	1	0	4838	0	1	0	1438	3	0.419448	1.29393
Adrenergic signaling in cardiomyocytes	KEGG	932	42	681	0	1	0	4838	0	1	0	1438	2	0.571857	1.05633
African trypanosomiasis	KEGG	37	6	681	0	1	0	4838	1	0.62835	1.11527	1438	0	1	0
Alanine, aspartate and glutamate metabolism	KEGG	116	11	681	0	1	0	4838	1	0.837129	0.557525	1438	1	0.398817	2.11309
Alcoholism	KEGG	2286	47	681	0	1	0	4838	2	0.995968	0.24752	1438	1	0.886444	0.458859
Aldosterone-regulated sodium reabsorption	KEGG	49	11	681	0	1	0	4838	0	1	0	1438	0	1	0
Alzheimer's disease	KEGG	75	14	681	0	1	0	4838	0	1	0	1438	1	0.476734	1.62535
Amino sugar and nucleotide sugar metabolism	KEGG	149	16	681	0	1	0	4838	1	0.928634	0.371615	1438	1	0.522988	1.40855
Amoebiasis	KEGG	90	9	681	1	0.176969	5.7209	4838	1	0.773448	0.696953	1438	0	1	0
Amphetamine addiction	KEGG	255	32	681	0	1	0	4838	0	1	0	1438	1	0.772546	0.681215
Amyotrophic lateral sclerosis (ALS)	KEGG	52	21	681	0	1	0	4838	0	1	0	1438	0	1	0
Apoptosis	KEGG	195	67	681	0	1	0	4838	0	1	0	1438	4	0.359217	1.34217
Arginine and proline metabolism	KEGG	210	18	681	1	0.322658	2.69155	4838	2	0.782985	0.696891	1438	1	0.565155	1.24277
Axon guidance	KEGG	320	50	681	1	0.661325	0.932925	4838	1	0.99974	0.113618	1438	3	0.394935	1.34908
Bacterial invasion of epithelial cells	KEGG	103	63	681	1	0.744492	0.737008	4838	3	0.997712	0.278362	1438	6	0.0646319	2.22872
B cell receptor signaling pathway	KEGG	184	73	681	1	0.794301	0.634443	4838	4	0.997326	0.322697	1438	3	0.646811	0.905139
beta-Alanine metabolism	KEGG	166	7	681	0	1	0	4838	1	0.684877	0.929316	1438	0	1	0
Bladder cancer	KEGG	47	16	681	1	0.292686	3.05064	4838	0	1	0	1438	0	1	0
Calcium signaling pathway	KEGG	810	74	681	1	0.798714	0.625732	4838	2	0.99993	0.154546	1438	4	0.431334	1.20768
Carbohydrate digestion and absorption	KEGG	33	12	681	0	1	0	4838	0	1	0	1438	2	0.0998128	4.22906
Cell cycle	KEGG	651	308	681	17	0.000391178	2.71332	4838	47	0.514156	1.00416	1438	35	5.99864e-07	2.75074
Chagas disease (American trypanosomiasis)	KEGG	233	48	681	0	1	0	4838	2	0.996517	0.242131	1438	5	0.0646161	2.46129
Chemokine signaling pathway	KEGG	1816	115	681	3	0.44779	1.22557	4838	2	1	0.0983219	1438	3	0.896919	0.564928
Cholinergic synapse	KEGG	655	51	681	0	1	0	4838	1	0.99978	0.111341	1438	4	0.198223	1.8
Chronic myeloid leukemia	KEGG	236	109	681	1	0.905819	0.422475	4838	2	1	0.103858	1438	5	0.550645	1.01566
Circadian entrainment	KEGG	976	35	681	1	0.531265	1.34514	4838	1	0.996901	0.163834	1438	2	0.473694	1.28065
Circadian rhythm	KEGG	107	28	681	0	1	0	4838	1	0.990155	0.206363	1438	2	0.363131	1.62578
Citrate cycle (TCA cycle)	KEGG	114	6	681	1	0.121759	9.15475	4838	1	0.62835	1.11527	1438	0	1	0
Cocaine addiction	KEGG	107	14	681	0	1	0	4838	1	0.900725	0.428817	1438	0	1	0
Colorectal cancer	KEGG	106	40	681	0	1	0	4838	0	1	0	1438	2	0.545213	1.11197
Cysteine and methionine metabolism	KEGG	125	31	681	0	1	0	4838	1	0.994001	0.185706	1438	1	0.761768	0.703946
Cytosolic DNA-sensing pathway	KEGG	32	17	681	0	1	0	4838	0	1	0	1438	1	0.544559	1.32049
Dilated cardiomyopathy	KEGG	389	39	681	0	1	0	4838	1	0.998399	0.146567	1438	3	0.257846	1.76192
Dopaminergic synapse	KEGG	820	104	681	0	1	0	4838	9	0.983263	0.52739	1438	3	0.854413	0.626682
Dorso-ventral axis formation	KEGG	14	6	681	0	1	0	4838	0	1	0	1438	0	1	0
Drug metabolism - other enzymes	KEGG	284	22	681	0	1	0	4838	0	1	0	1438	0	1	0
ECM-receptor interaction	KEGG	599	51	681	0	1	0	4838	1	0.99978	0.111341	1438	2	0.677493	0.862034
Endometrial cancer	KEGG	136	60	681	1	0.727322	0.774557	4838	0	1	0	1438	0	1	0
Epithelial cell signaling in Helicobacter pylori infection	KEGG	50	11	681	0	1	0	4838	1	0.837129	0.557525	1438	2	0.0856636	4.69889
Epstein-Barr virus infection	KEGG	213	88	681	1	0.851434	0.524804	4838	3	0.999932	0.196309	1438	9	0.0179221	2.41534
ErbB signaling pathway	KEGG	258	115	681	1	0.917323	0.400162	4838	3	0.999999	0.148836	1438	6	0.419542	1.16349
Estrogen signaling pathway	KEGG	289	56	681	1	0.702623	0.830994	4838	1	0.999904	0.101201	1438	2	0.726406	0.782087
Ether lipid metabolism	KEGG	648	11	681	0	1	0	4838	0	1	0	1438	0	1	0
Fc epsilon RI signaling pathway	KEGG	198	74	681	1	0.798714	0.625732	4838	1	0.999995	0.0761961	1438	1	0.967505	0.288889
Fc gamma R-mediated phagocytosis	KEGG	363	155	681	0	1	0	4838	5	1	0.185032	1438	9	0.268272	1.30408
Focal adhesion	KEGG	2221	392	681	8	0.60325	0.951896	4838	11	1	0.159082	1438	23	0.123021	1.32183
FoxO signaling pathway	KEGG	448	103	681	1	0.892716	0.447413	4838	1	1	0.0544738	1438	1	0.991535	0.206556
Fructose and mannose metabolism	KEGG	168	29	681	0	1	0	4838	2	0.948201	0.412806	1438	0	1	0
Gap junction	KEGG	294	39	681	2	0.203056	2.47561	4838	1	0.998399	0.146567	1438	1	0.835515	0.5556
Gastric acid secretion	KEGG	215	12	681	0	1	0	4838	0	1	0	1438	0	1	0
Glioma	KEGG	218	47	681	1	0.638575	0.993862	4838	0	1	0	1438	3	0.357693	1.44119
Glutamatergic synapse	KEGG	532	19	681	0	1	0	4838	0	1	0	1438	0	1	0
Glutathione metabolism	KEGG	639	12	681	0	1	0	4838	1	0.861905	0.506823	1438	2	0.0998128	4.22906
Glycerolipid metabolism	KEGG	647	33	681	0	1	0	4838	0	1	0	1438	2	0.443234	1.36335
Glycerophospholipid metabolism	KEGG	1350	46	681	0	1	0	4838	0	1	0	1438	1	0.88106	0.469072
Glycolysis - Gluconeogenesis	KEGG	382	58	681	1	0.71524	0.801785	4838	6	0.893044	0.642958	1438	3	0.490686	1.15256
GnRH signaling pathway	KEGG	307	80	681	2	0.513249	1.17276	4838	1	0.999998	0.0703933	1438	3	0.706975	0.822664
Hedgehog signaling pathway	KEGG	131	8	681	0	1	0	4838	0	1	0	1438	0	1	0
Hepatitis B	KEGG	314	111	681	1	0.909821	0.414767	4838	2	1	0.101945	1438	10	0.0288892	2.09911
Hepatitis C	KEGG	216	76	681	0	1	0	4838	1	0.999996	0.0741587	1438	4	0.451586	1.17406
Herpes simplex infection	KEGG	192	82	681	2	0.526474	1.14337	4838	5	0.996767	0.361429	1438	5	0.312547	1.37299
HIF-1 signaling pathway	KEGG	323	121	681	1	0.927425	0.380079	4838	2	1	0.0933436	1438	2	0.975219	0.354142
Hippo signaling pathway	KEGG	692	137	681	2	0.794439	0.67636	4838	1	1	0.0407969	1438	5	0.746784	0.799475
HTLV-I infection	KEGG	767	233	681	13	0.00165439	2.73436	4838	28	0.930469	0.760228	1438	22	0.000950502	2.22124
Huntington's disease	KEGG	75	18	681	0	1	0	4838	4	0.288541	1.59362	1438	0	1	0
Inflammatory mediator regulation of TRP channels	KEGG	239	56	681	0	1	0	4838	0	1	0	1438	0	1	0
Influenza A	KEGG	269	98	681	1	0.880416	0.470551	4838	3	0.999984	0.17558	1438	8	0.0758732	1.88265
Inositol phosphate metabolism	KEGG	672	183	681	0	1	0	4838	2	1	0.061228	1438	5	0.920326	0.591966
Insulin secretion	KEGG	178	18	681	0	1	0	4838	0	1	0	1438	0	1	0
Insulin signaling pathway	KEGG	494	156	681	1	0.966081	0.293908	4838	4	1	0.146037	1438	2	0.993918	0.27334
Jak-STAT signaling pathway	KEGG	868	89	681	0	1	0	4838	0	1	0	1438	5	0.375659	1.2583
Legionellosis	KEGG	39	8	681	0	1	0	4838	0	1	0	1438	0	1	0
Leishmaniasis	KEGG	107	21	681	1	0.365254	2.2877	4838	0	1	0	1438	0	1	0
Leukocyte transendothelial migration	KEGG	297	45	681	1	0.622568	1.03912	4838	0	1	0	1438	3	0.332676	1.50991
Long-term depression	KEGG	277	38	681	1	0.560758	1.23596	4838	2	0.985227	0.309503	1438	0	1	0
Long-term potentiation	KEGG	395	55	681	2	0.329881	1.7273	4838	2	0.998761	0.210097	1438	2	0.717155	0.79687
Lysine degradation	KEGG	395	171	681	9	0.0116926	2.56039	4838	7	0.999999	0.236905	1438	12	0.0878902	1.59926
MAPK signaling pathway	KEGG	1196	167	681	2	0.875237	0.552852	4838	3	1	0.101447	1438	7	0.633813	0.923827
Measles	KEGG	241	59	681	1	0.721346	0.787936	4838	2	0.999318	0.195324	1438	3	0.502146	1.13194
Melanogenesis	KEGG	444	46	681	1	0.630658	1.01598	4838	1	0.999496	0.123735	1438	1	0.88106	0.469072
Melanoma	KEGG	326	46	681	1	0.630658	1.01598	4838	2	0.995335	0.253155	1438	2	0.621677	0.960149
Morphine addiction	KEGG	631	9	681	0	1	0	4838	0	1	0	1438	0	1	0
mTOR signaling pathway	KEGG	153	65	681	0	1	0	4838	1	0.999978	0.0869402	1438	0	1	0
Natural killer cell mediated cytotoxicity	KEGG	421	62	681	1	0.738892	0.749114	4838	1	0.999964	0.0912261	1438	1	0.943327	0.345855
Neurotrophin signaling pathway	KEGG	427	138	681	2	0.797751	0.671366	4838	3	1	0.123373	1438	9	0.1732	1.47674
NF-kappa B signaling pathway	KEGG	191	44	681	2	0.242582	2.18047	4838	2	0.99376	0.26523	1438	1	0.869516	0.490914
Nicotinate and nicotinamide metabolism	KEGG	250	7	681	0	1	0	4838	0	1	0	1438	0	1	0
NOD-like receptor signaling pathway	KEGG	101	40	681	1	0.579383	1.1725	4838	1	0.998643	0.142803	1438	1	0.842959	0.541336
Non-alcoholic fatty liver disease (NAFLD)	KEGG	146	37	681	0	1	0	4838	0	1	0	1438	5	0.0245625	3.30848
Non-small cell lung cancer	KEGG	177	69	681	1	0.775661	0.671849	4838	2	0.999849	0.16611	1438	4	0.379946	1.30079
Notch signaling pathway	KEGG	189	42	681	1	0.59722	1.11524	4838	0	1	0	1438	1	0.856851	0.514895
Olfactory transduction	KEGG	1301	8	681	1	0.158962	6.53821	4838	0	1	0	1438	1	0.309306	3.01899
One carbon pool by folate	KEGG	143	13	681	0	1	0	4838	2	0.609813	1.01384	1438	1	0.451953	1.76086
Oocyte meiosis	KEGG	623	203	681	11	0.00455103	2.64563	4838	35	0.234846	1.16283	1438	22	0.000141015	2.59169
Osteoclast differentiation	KEGG	422	64	681	1	0.749972	0.725286	4838	0	1	0	1438	7	0.0250744	2.60172
Oxidative phosphorylation	KEGG	1081	45	681	1	0.622568	1.03912	4838	1	0.999406	0.126552	1438	2	0.609656	0.98251
p53 signaling pathway	KEGG	103	38	681	1	0.560758	1.23596	4838	0	1	0	1438	1	0.827719	0.570635
Pancreatic cancer	KEGG	182	69	681	0	1	0	4838	0	1	0	1438	2	0.824903	0.630069
Pancreatic secretion	KEGG	64	7	681	0	1	0	4838	0	1	0	1438	0	1	0
Pantothenate and CoA biosynthesis	KEGG	45	11	681	0	1	0	4838	0	1	0	1438	0	1	0
Pathogenic Escherichia coli infection	KEGG	50	20	681	0	1	0	4838	0	1	0	1438	2	0.228061	2.34883
Pathways in cancer	KEGG	1195	232	681	2	0.960365	0.395781	4838	1	1	0.023958	1438	7	0.903758	0.65553
Pentose phosphate pathway	KEGG	145	48	681	0	1	0	4838	2	0.996517	0.242131	1438	1	0.891584	0.449082
Pertussis	KEGG	129	7	681	0	1	0	4838	0	1	0	1438	2	0.0368433	8.4597
Phosphatidylinositol signaling system	KEGG	1184	333	681	0	1	0	4838	1	1	0.016603	1438	8	0.984719	0.5173
PI3K-Akt signaling pathway	KEGG	3535	313	681	2	0.991239	0.291934	4838	3	1	0.0533768	1438	10	0.903782	0.695057
Prion diseases	KEGG	23	8	681	1	0.158962	6.53821	4838	0	1	0	1438	0	1	0
Progesterone-mediated oocyte maturation	KEGG	182	31	681	1	0.488844	1.52465	4838	0	1	0	1438	3	0.163262	2.26593
Prolactin signaling pathway	KEGG	222	56	681	1	0.702623	0.830994	4838	1	0.999904	0.101201	1438	2	0.726406	0.782087
Prostate cancer	KEGG	343	109	681	3	0.413821	1.29519	4838	2	1	0.103858	1438	2	0.960412	0.394015
Proteoglycans in cancer	KEGG	738	166	681	1	0.972711	0.276002	4838	3	1	0.102073	1438	10	0.219444	1.35659
Purine metabolism	KEGG	4929	371	681	2	0.997133	0.245576	4838	26	1	0.417099	1438	14	0.791061	0.826725
Pyrimidine metabolism	KEGG	1968	207	681	4	0.649375	0.900265	4838	23	0.963849	0.695569	1438	4	0.985414	0.414625
Pyruvate metabolism	KEGG	213	16	681	1	0.292686	3.05064	4838	1	0.928634	0.371615	1438	2	0.161513	3.0204
Rap1 signaling pathway	KEGG	1384	130	681	2	0.769887	0.713509	4838	2	1	0.0867514	1438	6	0.537788	1.02225
Ras signaling pathway	KEGG	1451	105	681	1	0.897274	0.43878	4838	0	1	0	1438	4	0.704167	0.83616
Regulation of actin cytoskeleton	KEGG	865	271	681	8	0.22664	1.39527	4838	5	1	0.103891	1438	11	0.684511	0.892911
Renal cell carcinoma	KEGG	101	48	681	1	0.646323	0.972685	4838	0	1	0	1438	2	0.644856	0.918344
Retrograde endocannabinoid signaling	KEGG	604	13	681	0	1	0	4838	0	1	0	1438	0	1	0
RIG-I-like receptor signaling pathway	KEGG	81	42	681	0	1	0	4838	1	0.999025	0.135827	1438	2	0.571857	1.05633
Salivary secretion	KEGG	105	10	681	0	1	0	4838	0	1	0	1438	0	1	0
Salmonella infection	KEGG	177	93	681	0	1	0	4838	0	1	0	1438	6	0.244146	1.45873
Selenocompound metabolism	KEGG	36	9	681	0	1	0	4838	0	1	0	1438	1	0.340533	2.64167
Serotonergic synapse	KEGG	441	14	681	0	1	0	4838	0	1	0	1438	0	1	0
Shigellosis	KEGG	104	52	681	0	1	0	4838	1	0.999813	0.109154	1438	5	0.0849157	2.25158
Small cell lung cancer	KEGG	299	99	681	0	1	0	4838	2	0.999999	0.114608	1438	3	0.830464	0.659431
Starch and sucrose metabolism	KEGG	444	25	681	0	1	0	4838	1	0.983845	0.232183	1438	1	0.685493	0.880105
T cell receptor signaling pathway	KEGG	246	96	681	1	0.875111	0.480488	4838	5	0.999421	0.305666	1438	3	0.814525	0.680771
TGF-beta signaling pathway	KEGG	242	41	681	0	1	0	4838	0	1	0	1438	3	0.282639	1.66907
Thyroid cancer	KEGG	49	9	681	1	0.176969	5.7209	4838	1	0.773448	0.696953	1438	0	1	0
Thyroid hormone signaling pathway	KEGG	534	139	681	4	0.347141	1.35669	4838	2	1	0.0810252	1438	6	0.603543	0.952788
Thyroid hormone synthesis	KEGG	185	35	681	0	1	0	4838	0	1	0	1438	1	0.802044	0.621047
Tight junction	KEGG	391	99	681	4	0.162878	1.93039	4838	5	0.999604	0.295878	1438	3	0.830464	0.659431
TNF signaling pathway	KEGG	145	57	681	0	1	0	4838	0	1	0	1438	4	0.256572	1.59591
Toll-like receptor signaling pathway	KEGG	232	64	681	1	0.749972	0.725286	4838	1	0.999974	0.0883235	1438	6	0.068724	2.19009
Toxoplasmosis	KEGG	185	53	681	1	0.682644	0.879019	4838	0	1	0	1438	0	1	0
Tuberculosis	KEGG	483	37	681	0	1	0	4838	0	1	0	1438	0	1	0
Type II diabetes mellitus	KEGG	151	28	681	0	1	0	4838	0	1	0	1438	2	0.363131	1.62578
Vascular smooth muscle contraction	KEGG	368	89	681	4	0.123846	2.15818	4838	4	0.999669	0.261799	1438	3	0.772357	0.736352
Vasopressin-regulated water reabsorption	KEGG	69	10	681	0	1	0	4838	0	1	0	1438	0	1	0
VEGF signaling pathway	KEGG	338	78	681	1	0.815441	0.593151	4838	4	0.998592	0.300838	1438	5	0.277115	1.4484
Vibrio cholerae infection	KEGG	51	15	681	1	0.277208	3.26865	4838	1	0.915828	0.398173	1438	0	1	0
Wnt signaling pathway	KEGG	860	90	681	0	1	0	4838	1	1	0.0624608	1438	3	0.778828	0.727865
2-LTR circle formation	REACTOME	9	6	681	0	1	0	4838	2	0.228371	2.78881	1438	1	0.242351	4.22681
Abortive elongation of HIV-1 transcript in the absence of Tat	REACTOME	253	55	681	0	1	0	4838	19	0.000305378	2.95044	1438	1	0.921612	0.390778
Activated NOTCH1 Transmits Signal to the Nucleus	REACTOME	153	22	681	0	1	0	4838	0	1	0	1438	0	1	0
activated TAK1 mediates p38 MAPK activation	REACTOME	71	32	681	1	0.499795	1.47542	4838	1	0.994914	0.179709	1438	0	1	0
Activated TLR4 signalling	REACTOME	674	160	681	2	0.85953	0.577476	4838	6	0.999999	0.216283	1438	10	0.188804	1.41112
Activation of ATR in response to replication stress	REACTOME	306	175	681	5	0.32096	1.34718	4838	27	0.49969	1.01735	1438	31	6.73425e-11	4.62531
Activation of BAD and translocation to mitochondria	REACTOME	29	10	681	0	1	0	4838	0	1	0	1438	0	1	0
Activation of BH3-only proteins	REACTOME	42	11	681	0	1	0	4838	0	1	0	1438	0	1	0
Activation of gene expression by SREBF (SREBP)	REACTOME	276	62	681	1	0.738892	0.749114	4838	1	0.999964	0.0912261	1438	2	0.776656	0.703739
Activation of IRF3-IRF7 mediated by TBK1-IKK epsilon	REACTOME	102	15	681	0	1	0	4838	0	1	0	1438	2	0.145474	3.25282
Activation of NIMA Kinases NEK9, NEK6, NEK7	REACTOME	8	6	681	1	0.121759	9.15475	4838	0	1	0	1438	0	1	0
Activation of NMDA receptor upon glutamate binding and postsynaptic events	REACTOME	251	31	681	0	1	0	4838	0	1	0	1438	2	0.411818	1.45745
Activation of Rac	REACTOME	74	28	681	0	1	0	4838	0	1	0	1438	0	1	0
Activation of the AP-1 family of transcription factors	REACTOME	14	8	681	0	1	0	4838	0	1	0	1438	4	0.000251315	21.1737
Activation of the pre-replicative complex	REACTOME	421	222	681	7	0.200016	1.49351	4838	66	2.84456e-08	2.37792	1438	17	0.0243824	1.76074
Adherens junctions interactions	REACTOME	85	27	681	4	0.00246842	7.99107	4838	3	0.800799	0.696828	1438	5	0.00658698	4.81376
AKT phosphorylates targets in the cytosol	REACTOME	30	24	681	0	1	0	4838	0	1	0	1438	0	1	0
AKT phosphorylates targets in the nucleus	REACTOME	18	11	681	0	1	0	4838	0	1	0	1438	0	1	0
Amino acid and derivative metabolism	REACTOME	1505	349	681	15	0.00879937	2.07685	4838	157	1.91096e-40	4.67884	1438	11	0.9206	0.685074
Amino acid and oligopeptide SLC transporters	REACTOME	179	14	681	0	1	0	4838	1	0.900725	0.428817	1438	3	0.0230767	5.77042
Amino acid transport across the plasma membrane	REACTOME	78	14	681	0	1	0	4838	1	0.900725	0.428817	1438	3	0.0230767	5.77042
AMPK inhibits chREBP transcriptional activation activity	REACTOME	9	9	681	0	1	0	4838	0	1	0	1438	0	1	0
Antigen activates B Cell Receptor (BCR) leading to generation of second messengers	REACTOME	190	86	681	0	1	0	4838	0	1	0	1438	4	0.548526	1.03056
Antigen Presentation- Folding, assembly and peptide loading of class I MHC	REACTOME	143	32	681	0	1	0	4838	0	1	0	1438	0	1	0
Antigen processing-Cross presentation	REACTOME	1132	361	681	15	0.0117226	2.00405	4838	157	3.06599e-38	4.40173	1438	9	0.983858	0.537216
Antiviral mechanism by IFN-stimulated genes	REACTOME	669	454	681	15	0.0660467	1.57473	4838	90	0.00449644	1.38586	1438	24	0.243114	1.18207
APC-C-Cdc20 mediated degradation of Cyclin B	REACTOME	187	91	681	10	2.55708e-05	5.71263	4838	22	0.0164384	1.78139	1438	13	0.000223851	3.54347
APC-Cdc20 mediated degradation of Nek2A	REACTOME	228	120	681	12	1.0789e-05	5.15221	4838	24	0.0936305	1.39596	1438	14	0.00106508	2.80747
Apoptosis	REACTOME	1298	439	681	15	0.0525498	1.63124	4838	156	3.33293e-26	3.14267	1438	11	0.989989	0.539392
Apoptotic cleavage of cellular proteins	REACTOME	32	25	681	0	1	0	4838	0	1	0	1438	2	0.312993	1.83795
Apoptotic execution phase	REACTOME	47	30	681	0	1	0	4838	0	1	0	1438	2	0.395782	1.50955
Apoptotic factor-mediated response	REACTOME	16	12	681	0	1	0	4838	0	1	0	1438	0	1	0
Aquaporin-mediated transport	REACTOME	150	9	681	1	0.176969	5.7209	4838	0	1	0	1438	0	1	0
ARMS-mediated activation	REACTOME	55	15	681	1	0.277208	3.26865	4838	0	1	0	1438	0	1	0
Asparagine N-linked glycosylation	REACTOME	207	17	681	0	1	0	4838	1	0.939492	0.348376	1438	0	1	0
Assembly of collagen fibrils and other multimeric structures	REACTOME	90	15	681	0	1	0	4838	1	0.915828	0.398173	1438	2	0.145474	3.25282
Assembly of the ORC complex at the origin of replication	REACTOME	15	6	681	1	0.121759	9.15475	4838	0	1	0	1438	3	0.00166268	21.1596
Assembly of the pre-replicative complex	REACTOME	1234	459	681	19	0.00516756	2.00209	4838	175	1.39411e-33	3.52719	1438	18	0.764044	0.860478
Association of licensing factors with the pre-replicative complex	REACTOME	17	7	681	1	0.140562	7.62919	4838	0	1	0	1438	2	0.0368433	8.4597
Association of TriC-CCT with target proteins during biosynthesis	REACTOME	196	108	681	1	0.903751	0.426437	4838	34	1.60409e-05	2.57291	1438	3	0.871391	0.602729
Asymmetric localization of PCP proteins	REACTOME	1040	328	681	15	0.00509582	2.21779	4838	154	1.5954e-42	5.06425	1438	9	0.962958	0.593443
ATF4 activates genes	REACTOME	105	37	681	1	0.551139	1.27033	4838	11	0.0185615	2.36212	1438	0	1	0
Attenuation phase	REACTOME	35	22	681	0	1	0	4838	2	0.86882	0.557434	1438	0	1	0
AUF1 (hnRNP D0) destabilizes mRNA	REACTOME	1013	362	681	15	0.0119968	1.99821	4838	163	5.19821e-42	4.69156	1438	11	0.939461	0.659415
Autodegradation of the E3 ubiquitin ligase COP1	REACTOME	1127	380	681	15	0.0178452	1.89859	4838	156	2.06422e-34	3.97926	1438	12	0.92727	0.686223
Axon guidance	REACTOME	1211	289	681	5	0.74329	0.803457	4838	7	1	0.137169	1438	8	0.952171	0.599178
Base Excision Repair	REACTOME	25	11	681	1	0.211836	4.57663	4838	3	0.227462	2.09167	1438	0	1	0
Basigin interactions	REACTOME	36	16	681	3	0.00444093	10.5926	4838	1	0.928634	0.371615	1438	3	0.0332053	4.88238
beta-catenin independent WNT signaling	REACTOME	1553	366	681	15	0.0131445	1.97519	4838	157	2.31984e-37	4.29564	1438	9	0.985839	0.529604
Beta-catenin phosphorylation cascade	REACTOME	123	56	681	0	1	0	4838	6	0.872813	0.668725	1438	0	1	0
Biological oxidations	REACTOME	738	20	681	0	1	0	4838	1	0.963122	0.293338	1438	2	0.228061	2.34883
BMAL1-CLOCK,NPAS2 activates circadian gene expression	REACTOME	99	13	681	0	1	0	4838	0	1	0	1438	0	1	0
Branched-chain amino acid catabolism	REACTOME	48	6	681	0	1	0	4838	1	0.62835	1.11527	1438	1	0.242351	4.22681
Budding and maturation of HIV virion	REACTOME	292	77	681	0	1	0	4838	3	0.999672	0.225582	1438	2	0.868402	0.562713
Butyrate Response Factor 1 (BRF1) destabilizes mRNA	REACTOME	94	47	681	1	0.638575	0.993862	4838	12	0.0450756	1.91392	1438	0	1	0
Ca2+ pathway	REACTOME	352	20	681	0	1	0	4838	0	1	0	1438	0	1	0
Ca-dependent events	REACTOME	92	20	681	1	0.351361	2.4081	4838	0	1	0	1438	1	0.603598	1.11189
Calmodulin induced events	REACTOME	91	19	681	1	0.337164	2.54204	4838	0	1	0	1438	1	0.584821	1.1737
Calnexin-calreticulin cycle	REACTOME	13	6	681	0	1	0	4838	1	0.62835	1.11527	1438	0	1	0
CaM pathway	REACTOME	91	19	681	1	0.337164	2.54204	4838	0	1	0	1438	1	0.584821	1.1737
Carbohydrate metabolism	REACTOME	1559	412	681	15	0.0333127	1.74372	4838	94	2.66182e-05	1.66108	1438	22	0.240137	1.19461
Caspase-mediated cleavage of cytoskeletal proteins	REACTOME	12	10	681	0	1	0	4838	0	1	0	1438	1	0.370348	2.34788
CD28 co-stimulation	REACTOME	112	19	681	0	1	0	4838	0	1	0	1438	0	1	0
CD28 dependent PI3K-Akt signaling	REACTOME	62	17	681	0	1	0	4838	0	1	0	1438	0	1	0
CDC6 association with the ORC-origin complex	REACTOME	31	17	681	1	0.307834	2.85991	4838	0	1	0	1438	5	0.000734744	8.82819
CDK-mediated phosphorylation and removal of Cdc6	REACTOME	1126	379	681	15	0.0174719	1.90386	4838	156	1.42763e-34	3.99726	1438	10	0.978471	0.569483
CDO in myogenesis	REACTOME	181	42	681	0	1	0	4838	0	1	0	1438	3	0.295115	1.62622
CDT1 association with the CDC6-ORC-origin complex	REACTOME	1162	400	681	16	0.0131753	1.92665	4838	156	2.27944e-31	3.65031	1438	18	0.541738	0.995336
Cell-Cell communication	REACTOME	255	87	681	5	0.0390588	2.80073	4838	6	0.99425	0.41232	1438	9	0.0167384	2.44637
Cell-cell junction organization	REACTOME	100	34	681	5	0.000736774	7.93246	4838	3	0.907931	0.539344	1438	6	0.00382207	4.54102
Cell death signalling via NRAGE, NRIF and NADE	REACTOME	106	34	681	0	1	0	4838	0	1	0	1438	2	0.458589	1.32071
cell division	REACTOME	47	30	681	1	0.477652	1.57728	4838	9	0.0300273	2.39242	1438	1	0.750479	0.728244
Cell-extracellular matrix interactions	REACTOME	18	10	681	0	1	0	4838	2	0.463302	1.39416	1438	0	1	0
Cell junction organization	REACTOME	154	59	681	5	0.00856375	4.25658	4838	6	0.902086	0.630804	1438	8	0.00487807	3.32634
Cell surface interactions at the vascular wall	REACTOME	132	22	681	3	0.0111053	7.2437	4838	1	0.973491	0.265382	1438	5	0.00259044	6.23005
Cellular response to heat stress	REACTOME	99	59	681	0	1	0	4838	4	0.984988	0.405047	1438	0	1	0
Cellular response to hypoxia	REACTOME	123	13	681	0	1	0	4838	1	0.882912	0.464572	1438	1	0.451953	1.76086
Cellular Senescence	REACTOME	5412	450	681	13	0.171189	1.36701	4838	43	0.999856	0.585443	1438	31	0.013833	1.57527
Chaperonin-mediated protein folding	REACTOME	401	152	681	2	0.83938	0.608431	4838	36	0.00388772	1.73594	1438	6	0.688736	0.867579
ChREBP activates metabolic gene expression	REACTOME	13	7	681	0	1	0	4838	0	1	0	1438	1	0.276602	3.52223
Chromatin modifying enzymes	REACTOME	1992	251	681	3	0.906734	0.55107	4838	20	0.999813	0.48064	1438	28	1.09661e-05	2.68508
Chromatin organization	REACTOME	1992	251	681	3	0.906734	0.55107	4838	20	0.999813	0.48064	1438	28	1.09661e-05	2.68508
Chromosome Maintenance	REACTOME	2055	123	681	3	0.491781	1.14358	4838	21	0.317532	1.14862	1438	10	0.0523202	1.87553
Circadian Clock	REACTOME	210	27	681	0	1	0	4838	1	0.988388	0.214307	1438	0	1	0
Clathrin derived vesicle budding	REACTOME	689	213	681	0	1	0	4838	3	1	0.0790897	1438	3	0.996822	0.300325
Clearance of Nuclear Envelope Membranes from Chromatin	REACTOME	14	9	681	0	1	0	4838	0	1	0	1438	2	0.0594952	6.04162
Cleavage of Growing Transcript in the Termination Region	REACTOME	582	415	681	14	0.0647157	1.60861	4838	207	1.86513e-62	5.75215	1438	10	0.991397	0.518239
Cohesin Loading onto Chromatin	REACTOME	44	27	681	1	0.442588	1.75946	4838	8	0.0426267	2.34997	1438	1	0.713303	0.812352
Collagen biosynthesis and modifying enzymes	REACTOME	696	36	681	0	1	0	4838	0	1	0	1438	1	0.811001	0.603282
Collagen formation	REACTOME	765	51	681	0	1	0	4838	1	0.99978	0.111341	1438	3	0.407229	1.32093
Condensation of Prometaphase Chromosomes	REACTOME	45	24	681	13	3.55564e-16	55.0199	4838	7	0.0607943	2.29783	1438	0	1	0
Condensation of Prophase Chromosomes	REACTOME	1934	23	681	1	0.392154	2.0796	4838	3	0.701612	0.836313	1438	3	0.0833245	3.17298
Constitutive PI3K-AKT Signaling in Cancer	REACTOME	370	45	681	0	1	0	4838	0	1	0	1438	0	1	0
Constitutive Signaling by NOTCH1 HD Domain Mutants	REACTOME	67	9	681	0	1	0	4838	0	1	0	1438	0	1	0
Constitutive Signaling by NOTCH1 HD+PEST Domain Mutants	REACTOME	302	99	681	2	0.628792	0.942473	4838	1	1	0.0567056	1438	4	0.65961	0.889145
Constitutive Signaling by NOTCH1 PEST Domain Mutants	REACTOME	302	99	681	2	0.628792	0.942473	4838	1	1	0.0567056	1438	4	0.65961	0.889145
Conversion from APC-C-Cdc20 to APC-C-Cdh1 in late anaphase	REACTOME	120	66	681	9	1.11581e-05	7.29919	4838	20	0.00143193	2.4302	1438	9	0.00278952	3.3499
Cooperation of Prefoldin and TriC-CCT in actin and tubulin folding	REACTOME	233	72	681	2	0.457983	1.30712	4838	24	9.97436e-05	2.79696	1438	3	0.637536	0.918287
COPII (Coat Protein 2) Mediated Vesicle Transport	REACTOME	23	9	681	0	1	0	4838	0	1	0	1438	0	1	0
COPI Mediated Transport	REACTOME	37	29	681	3	0.0236042	5.29301	4838	16	7.39489e-07	6.88164	1438	1	0.738656	0.754277
Costimulation by the CD28 family	REACTOME	547	84	681	0	1	0	4838	6	0.991995	0.428226	1438	4	0.529825	1.05641
CREB phosphorylation through the activation of CaMKII	REACTOME	86	9	681	0	1	0	4838	0	1	0	1438	0	1	0
CREB phosphorylation through the activation of Ras	REACTOME	182	24	681	0	1	0	4838	0	1	0	1438	2	0.296063	1.92167
CRMPs in Sema3A signaling	REACTOME	101	12	681	0	1	0	4838	0	1	0	1438	0	1	0
Cross-presentation of soluble exogenous antigens (endosomes)	REACTOME	946	325	681	15	0.00468997	2.23952	4838	154	3.81381e-43	5.15365	1438	9	0.960176	0.599137
CTLA4 inhibitory signaling	REACTOME	160	66	681	0	1	0	4838	6	0.948758	0.557067	1438	3	0.578371	1.00594
Cyclin A-B1 associated events during G2-M transition	REACTOME	65	13	681	1	0.245228	3.81382	4838	5	0.0360005	3.48743	1438	3	0.0187509	6.34703
Cyclin D associated events in G1	REACTOME	205	81	681	0	1	0	4838	4	0.999047	0.289085	1438	1	0.976512	0.26355
Cytosolic sensors of pathogen-associated DNA	REACTOME	312	91	681	0	1	0	4838	7	0.989665	0.463907	1438	2	0.921406	0.473984
Cytosolic tRNA aminoacylation	REACTOME	79	37	681	0	1	0	4838	5	0.682268	0.871144	1438	0	1	0
DAG and IP3 signaling	REACTOME	94	22	681	1	0.378849	2.17873	4838	0	1	0	1438	1	0.638644	1.00593
DAP12 interactions	REACTOME	939	180	681	3	0.743517	0.773891	4838	0	1	0	1438	4	0.964742	0.47866
DAP12 signaling	REACTOME	927	180	681	3	0.743517	0.773891	4838	0	1	0	1438	4	0.964742	0.47866
DARPP-32 events	REACTOME	56	25	681	1	0.417917	1.90622	4838	3	0.755236	0.76023	1438	0	1	0
DCC mediated attractive signaling	REACTOME	78	37	681	1	0.551139	1.27033	4838	1	0.997773	0.154721	1438	1	0.819553	0.586505
deactivation of the beta-catenin transactivating complex	REACTOME	157	72	681	0	1	0	4838	3	0.999338	0.241974	1438	1	0.964348	0.297046
Deadenylation-dependent mRNA decay	REACTOME	354	129	681	3	0.523609	1.08891	4838	28	0.0305593	1.54899	1438	8	0.229045	1.39885
Deadenylation of mRNA	REACTOME	210	84	681	1	0.837965	0.550167	4838	17	0.129899	1.41626	1438	5	0.330489	1.33815
Defective AMN causes hereditary megaloblastic anemia 1	REACTOME	80	7	681	0	1	0	4838	0	1	0	1438	0	1	0
Defective BTD causes biotidinase deficiency	REACTOME	80	7	681	0	1	0	4838	0	1	0	1438	0	1	0
Defective CD320 causes methylmalonic aciduria	REACTOME	80	7	681	0	1	0	4838	0	1	0	1438	0	1	0
Defective CUBN causes hereditary megaloblastic anemia 1	REACTOME	80	7	681	0	1	0	4838	0	1	0	1438	0	1	0
Defective GIF causes intrinsic factor deficiency	REACTOME	80	7	681	0	1	0	4838	0	1	0	1438	0	1	0
Defective HLCS causes multiple carboxylase deficiency	REACTOME	80	7	681	0	1	0	4838	0	1	0	1438	0	1	0
Defective LMBRD1 causes methylmalonic aciduria and homocystinuria type cblF	REACTOME	80	7	681	0	1	0	4838	0	1	0	1438	0	1	0
Defective MMAA causes methylmalonic aciduria type cblA	REACTOME	80	7	681	0	1	0	4838	0	1	0	1438	0	1	0
Defective MMAB causes methylmalonic aciduria type cblB	REACTOME	80	7	681	0	1	0	4838	0	1	0	1438	0	1	0
Defective MMACHC causes methylmalonic aciduria and homocystinuria type cblC	REACTOME	80	7	681	0	1	0	4838	0	1	0	1438	0	1	0
Defective MMADHC causes methylmalonic aciduria and homocystinuria type cblD	REACTOME	80	7	681	0	1	0	4838	0	1	0	1438	0	1	0
Defective MTR causes methylmalonic aciduria and homocystinuria type cblG	REACTOME	80	7	681	0	1	0	4838	0	1	0	1438	0	1	0
Defective MTRR causes methylmalonic aciduria and homocystinuria type cblE	REACTOME	80	7	681	0	1	0	4838	0	1	0	1438	0	1	0
Defective MUT causes methylmalonic aciduria mut type	REACTOME	80	7	681	0	1	0	4838	0	1	0	1438	0	1	0
Defective TCN2 causes hereditary megaloblastic anemia	REACTOME	80	7	681	0	1	0	4838	0	1	0	1438	0	1	0
Defects in biotin (Btn) metabolism	REACTOME	80	7	681	0	1	0	4838	0	1	0	1438	0	1	0
Defects in cobalamin (B12) metabolism	REACTOME	80	7	681	0	1	0	4838	0	1	0	1438	0	1	0
Defects in vitamin and cofactor metabolism	REACTOME	80	7	681	0	1	0	4838	0	1	0	1438	0	1	0
degradation of AXIN	REACTOME	1370	434	681	15	0.0485113	1.65098	4838	156	8.15247e-27	3.19979	1438	9	0.997873	0.443869
Degradation of beta-catenin by the destruction complex	REACTOME	123	56	681	0	1	0	4838	6	0.872813	0.668725	1438	0	1	0
degradation of DVL	REACTOME	1421	490	681	15	0.107323	1.45368	4838	156	1.10762e-20	2.65763	1438	11	0.99739	0.481152
Degradation of the extracellular matrix	REACTOME	197	7	681	0	1	0	4838	0	1	0	1438	0	1	0
Depolymerisation of the Nuclear Lamina	REACTOME	38	24	681	0	1	0	4838	0	1	0	1438	3	0.0921662	3.0218
Deposition of new CENPA-containing nucleosomes at the centromere	REACTOME	1655	79	681	0	1	0	4838	8	0.928288	0.627683	1438	8	0.0261832	2.38784
Detoxification of Reactive Oxygen Species	REACTOME	31	13	681	0	1	0	4838	3	0.315892	1.6732	1438	1	0.451953	1.76086
DEx-H-box helicases activate type I IFN and inflammatory cytokines production	REACTOME	35	18	681	0	1	0	4838	0	1	0	1438	2	0.19442	2.64281
disassembly of the destruction complex and recruitment of AXIN to the membrane	REACTOME	174	62	681	0	1	0	4838	6	0.925364	0.596945	1438	0	1	0
DNA Damage-Telomere Stress Induced Senescence	REACTOME	981	72	681	0	1	0	4838	4	0.996965	0.327455	1438	7	0.0437941	2.28115
DNA Repair	REACTOME	572	143	681	2	0.813612	0.647454	4838	26	0.188599	1.24039	1438	2	0.989693	0.298669
DNA replication initiation	REACTOME	15	6	681	1	0.121759	9.15475	4838	3	0.0490529	5.5785	1438	0	1	0
DNA strand elongation	REACTOME	167	70	681	6	0.00386765	4.31466	4838	39	5.68902e-15	7.06323	1438	2	0.830975	0.620782
Double-Strand Break Repair	REACTOME	41	20	681	0	1	0	4838	6	0.0710619	2.39154	1438	0	1	0
Downregulation of ERBB2-ERBB3 signaling	REACTOME	31	7	681	0	1	0	4838	0	1	0	1438	0	1	0
Downregulation of SMAD2-3-SMAD4 transcriptional activity	REACTOME	99	38	681	0	1	0	4838	2	0.985227	0.309503	1438	0	1	0
Downregulation of TGF-beta receptor signaling	REACTOME	105	22	681	0	1	0	4838	0	1	0	1438	0	1	0
Downstream signaling of activated FGFR	REACTOME	830	143	681	2	0.813612	0.647454	4838	0	1	0	1438	2	0.989693	0.298669
Downstream signal transduction	REACTOME	738	147	681	2	0.825491	0.629512	4838	0	1	0	1438	2	0.991232	0.290392
Downstream TCR signaling	REACTOME	261	46	681	1	0.630658	1.01598	4838	1	0.999496	0.123735	1438	0	1	0
DSCAM interactions	REACTOME	24	8	681	0	1	0	4838	0	1	0	1438	0	1	0
Dual incision reaction in GG-NER	REACTOME	190	55	681	0	1	0	4838	5	0.935567	0.557159	1438	0	1	0
Dual incision reaction in TC-NER	REACTOME	186	31	681	0	1	0	4838	7	0.181882	1.62722	1438	0	1	0
E2F-enabled inhibition of pre-replication complex formation	REACTOME	36	15	681	2	0.0399543	7.04959	4838	0	1	0	1438	4	0.00380056	7.70074
E2F mediated regulation of DNA replication	REACTOME	88	44	681	3	0.0677937	3.35534	4838	3	0.972375	0.407644	1438	12	3.8136e-07	7.98003
Early Phase of HIV Life Cycle	REACTOME	16	8	681	0	1	0	4838	2	0.349364	1.85897	1438	1	0.309306	3.01899
ECM proteoglycans	REACTOME	96	7	681	0	1	0	4838	0	1	0	1438	0	1	0
EGFR downregulation	REACTOME	229	74	681	1	0.798714	0.625732	4838	4	0.997646	0.318075	1438	4	0.431334	1.20768
EGFR interacts with phospholipase C-gamma	REACTOME	97	23	681	1	0.392154	2.0796	4838	0	1	0	1438	1	0.654988	0.960177
Elongation arrest and recovery	REACTOME	465	153	681	3	0.638938	0.913985	4838	35	0.00773931	1.65865	1438	4	0.919087	0.565893
Endosomal Sorting Complex Required For Transport (ESCRT)	REACTOME	168	33	681	0	1	0	4838	1	0.995688	0.174086	1438	0	1	0
Energy dependent regulation of mTOR by LKB1-AMPK	REACTOME	90	42	681	0	1	0	4838	3	0.964589	0.428581	1438	4	0.120459	2.22701
eNOS activation and regulation	REACTOME	43	7	681	0	1	0	4838	0	1	0	1438	0	1	0
Epigenetic regulation of gene expression	REACTOME	3291	180	681	13	0.00014496	3.60812	4838	31	0.253082	1.16112	1438	10	0.297456	1.2443
ERK activation	REACTOME	21	6	681	1	0.121759	9.15475	4838	0	1	0	1438	0	1	0
ERK-MAPK targets	REACTOME	52	21	681	0	1	0	4838	4	0.39924	1.31226	1438	2	0.245034	2.22532
ERKs are inactivated	REACTOME	35	12	681	0	1	0	4838	4	0.0959718	2.78955	1438	0	1	0
ER-Phagosome pathway	REACTOME	1114	357	681	15	0.0106742	2.02766	4838	157	5.84618e-39	4.49041	1438	9	0.982091	0.543464
ER to Golgi Transport	REACTOME	23	9	681	0	1	0	4838	0	1	0	1438	0	1	0
Establishment of Sister Chromatid Cohesion	REACTOME	51	34	681	1	0.521001	1.38592	4838	11	0.00957529	2.67041	1438	3	0.197555	2.04642
Export of Viral Ribonucleoproteins from Nucleus	REACTOME	406	351	681	16	0.00401822	2.21202	4838	106	7.3054e-13	2.44402	1438	17	0.42019	1.07607
Extension of Telomeres	REACTOME	85	29	681	3	0.0236042	5.29301	4838	12	0.00061716	3.94317	1438	0	1	0
Extracellular matrix organization	REACTOME	1413	99	681	0	1	0	4838	1	1	0.0567056	1438	8	0.0794482	1.86193
Factors involved in megakaryocyte development and platelet production	REACTOME	258	73	681	9	2.56244e-05	6.50076	4838	5	0.990727	0.409401	1438	2	0.848064	0.594493
Fanconi Anemia pathway	REACTOME	134	16	681	1	0.292686	3.05064	4838	1	0.928634	0.371615	1438	2	0.161513	3.0204
Fatty acid, triacylglycerol, and ketone body metabolism	REACTOME	1923	295	681	3	0.95305	0.467368	4838	4	1	0.0758855	1438	16	0.262257	1.21381
Fatty Acyl-CoA Biosynthesis	REACTOME	70	8	681	0	1	0	4838	0	1	0	1438	0	1	0
FBXW7 Mutants and NOTCH1 in Cancer	REACTOME	395	117	681	2	0.71749	0.794498	4838	1	1	0.0478744	1438	4	0.780216	0.747068
Fc epsilon receptor (FCERI) signaling	REACTOME	911	254	681	3	0.910888	0.544431	4838	1	1	0.0218553	1438	7	0.943861	0.596706
FCERI mediated Ca+2 mobilization	REACTOME	155	42	681	1	0.59722	1.11524	4838	0	1	0	1438	1	0.856851	0.514895
FCERI mediated MAPK activation	REACTOME	170	75	681	2	0.479139	1.25328	4838	0	1	0	1438	5	0.251114	1.51062
FCERI mediated NF-kB activation	REACTOME	93	39	681	1	0.570171	1.2034	4838	1	0.998399	0.146567	1438	1	0.835515	0.5556
Fcgamma receptor (FCGR) dependent phagocytosis	REACTOME	685	244	681	2	0.968159	0.37601	4838	6	1	0.13951	1438	17	0.0520639	1.58893
Folding of actin by CCT-TriC	REACTOME	36	36	681	1	0.54131	1.30667	4838	22	4.13847e-10	8.79683	1438	2	0.488541	1.24294
Formation of annular gap junctions	REACTOME	33	15	681	0	1	0	4838	2	0.689281	0.857806	1438	0	1	0
Formation of ATP by chemiosmotic coupling	REACTOME	153	6	681	0	1	0	4838	0	1	0	1438	0	1	0
Formation of HIV-1 elongation complex containing HIV-1 Tat	REACTOME	788	233	681	3	0.877928	0.594543	4838	49	0.0104675	1.48987	1438	5	0.981633	0.461391
Formation of HIV elongation complex in the absence of HIV Tat	REACTOME	829	256	681	3	0.913564	0.540092	4838	49	0.0503822	1.3232	1438	7	0.946641	0.591874
Formation of incision complex in GG-NER	REACTOME	190	55	681	0	1	0	4838	5	0.935567	0.557159	1438	0	1	0
Formation of RNA Pol II elongation complex	REACTOME	829	256	681	3	0.913564	0.540092	4838	49	0.0503822	1.3232	1438	7	0.946641	0.591874
Formation of Senescence-Associated Heterochromatin Foci (SAHF)	REACTOME	64	43	681	0	1	0	4838	0	1	0	1438	5	0.04355	2.78559
formation of the beta-catenin-TCF transactivating complex	REACTOME	2287	68	681	0	1	0	4838	3	0.998847	0.256902	1438	1	0.957085	0.314821
Formation of the Early Elongation Complex	REACTOME	298	65	681	0	1	0	4838	24	1.47112e-05	3.27515	1438	1	0.950683	0.329611
Formation of the HIV-1 Early Elongation Complex	REACTOME	298	65	681	0	1	0	4838	24	1.47112e-05	3.27515	1438	1	0.950683	0.329611
Formation of transcription-coupled NER (TC-NER) repair complex	REACTOME	186	31	681	0	1	0	4838	7	0.181882	1.62722	1438	0	1	0
Formation of tubulin folding intermediates by CCT-TriC	REACTOME	132	60	681	2	0.368782	1.57813	4838	23	1.07646e-05	3.4778	1438	1	0.937823	0.357603
Frs2-mediated activation	REACTOME	60	13	681	1	0.245228	3.81382	4838	0	1	0	1438	0	1	0
FRS2-mediated cascade	REACTOME	298	9	681	1	0.176969	5.7209	4838	0	1	0	1438	0	1	0
G0 and Early G1	REACTOME	166	97	681	6	0.018044	3.03205	4838	3	0.999981	0.177455	1438	24	6.33982e-12	7.04521
G1 Phase	REACTOME	205	81	681	0	1	0	4838	4	0.999047	0.289085	1438	1	0.976512	0.26355
G1-S DNA Damage Checkpoints	REACTOME	1188	388	681	15	0.0210547	1.85742	4838	156	3.69614e-33	3.84086	1438	12	0.938161	0.671443
G1-S-Specific Transcription	REACTOME	31	21	681	0	1	0	4838	0	1	0	1438	8	2.05081e-06	13.0634
G2-M Checkpoints	REACTOME	315	179	681	6	0.186714	1.59075	4838	27	0.550373	0.990432	1438	33	5.33112e-12	4.86278
G2-M DNA damage checkpoint	REACTOME	8	6	681	0	1	0	4838	0	1	0	1438	3	0.00166268	21.1596
GAB1 signalosome	REACTOME	535	121	681	0	1	0	4838	0	1	0	1438	1	0.996329	0.175469
G alpha (12-13) signalling events	REACTOME	326	12	681	0	1	0	4838	0	1	0	1438	0	1	0
G alpha (q) signalling events	REACTOME	2961	12	681	0	1	0	4838	0	1	0	1438	0	1	0
Gap-filling DNA repair synthesis and ligation in GG-NER	REACTOME	74	23	681	0	1	0	4838	11	0.000225915	5.12049	1438	0	1	0
Gap-filling DNA repair synthesis and ligation in TC-NER	REACTOME	74	23	681	0	1	0	4838	11	0.000225915	5.12049	1438	0	1	0
Gap junction degradation	REACTOME	42	21	681	0	1	0	4838	2	0.850893	0.586793	1438	0	1	0
Gap junction trafficking	REACTOME	43	21	681	0	1	0	4838	2	0.850893	0.586793	1438	0	1	0
Gap junction trafficking and regulation	REACTOME	46	24	681	0	1	0	4838	2	0.898861	0.506721	1438	0	1	0
Gastrin-CREB signalling pathway via PKC and MAPK	REACTOME	3031	30	681	1	0.477652	1.57728	4838	0	1	0	1438	2	0.395782	1.50955
Generation of second messenger molecules	REACTOME	272	18	681	1	0.322658	2.69155	4838	0	1	0	1438	0	1	0
Generic Transcription Pathway	REACTOME	907	156	681	2	0.849762	0.592551	4838	6	0.999999	0.222084	1438	12	0.0510444	1.76673
Global Genomic NER (GG-NER)	REACTOME	261	77	681	0	1	0	4838	15	0.185205	1.35012	1438	0	1	0
Glucagon-like Peptide-1 (GLP1) regulates insulin secretion	REACTOME	167	16	681	1	0.292686	3.05064	4838	0	1	0	1438	0	1	0
Glucagon signaling in metabolic regulation	REACTOME	106	8	681	1	0.158962	6.53821	4838	0	1	0	1438	0	1	0
Gluconeogenesis	REACTOME	55	13	681	0	1	0	4838	3	0.315892	1.6732	1438	0	1	0
Glucose metabolism	REACTOME	223	61	681	0	1	0	4838	9	0.593861	0.96502	1438	1	0.940638	0.351631
Glucose transport	REACTOME	444	300	681	15	0.0022261	2.43767	4838	84	9.16969e-09	2.18905	1438	17	0.201678	1.27217
Glutamate Binding, Activation of AMPA Receptors and Synaptic Plasticity	REACTOME	122	11	681	0	1	0	4838	1	0.837129	0.557525	1438	1	0.398817	2.11309
Glycerophospholipid biosynthesis	REACTOME	560	24	681	0	1	0	4838	0	1	0	1438	1	0.670593	0.918401
Glycogen breakdown (glycogenolysis)	REACTOME	46	13	681	0	1	0	4838	1	0.882912	0.464572	1438	0	1	0
Glycogen storage diseases	REACTOME	1559	412	681	15	0.0333127	1.74372	4838	94	2.66182e-05	1.66108	1438	22	0.240137	1.19461
Glycolysis	REACTOME	70	31	681	0	1	0	4838	7	0.181882	1.62722	1438	0	1	0
Glycosaminoglycan metabolism	REACTOME	648	9	681	0	1	0	4838	0	1	0	1438	2	0.0594952	6.04162
Golgi Associated Vesicle Biogenesis	REACTOME	578	193	681	0	1	0	4838	3	1	0.0874802	1438	1	0.999871	0.109377
Golgi Cisternae Pericentriolar Stack Reorganization	REACTOME	39	29	681	1	0.466216	1.63367	4838	4	0.66269	0.892111	1438	2	0.379547	1.56551
Golgi to ER Retrograde Transport	REACTOME	37	29	681	3	0.0236042	5.29301	4838	16	7.39489e-07	6.88164	1438	1	0.738656	0.754277
GPCR downstream signaling	REACTOME	10003	35	681	0	1	0	4838	0	1	0	1438	0	1	0
G-protein mediated events	REACTOME	176	20	681	1	0.351361	2.4081	4838	0	1	0	1438	1	0.603598	1.11189
GPVI-mediated activation cascade	REACTOME	81	14	681	0	1	0	4838	0	1	0	1438	1	0.476734	1.62535
GRB2 events in EGFR signaling	REACTOME	57	10	681	1	0.194591	5.0851	4838	0	1	0	1438	0	1	0
GRB2 events in ERBB2 signaling	REACTOME	119	14	681	1	0.261391	3.5202	4838	0	1	0	1438	0	1	0
GRB2-SOS provides linkage to MAPK signaling for Integrins	REACTOME	97	21	681	1	0.365254	2.2877	4838	0	1	0	1438	2	0.245034	2.22532
HATs acetylate histones	REACTOME	1992	251	681	3	0.906734	0.55107	4838	20	0.999813	0.48064	1438	28	1.09661e-05	2.68508
Hemostasis	REACTOME	1465	209	681	15	4.93574e-05	3.59147	4838	14	0.99995	0.398599	1438	12	0.237912	1.28917
Hexose uptake	REACTOME	485	300	681	15	0.0022261	2.43767	4838	84	9.16969e-09	2.18905	1438	17	0.201678	1.27217
HIV elongation arrest and recovery	REACTOME	465	153	681	3	0.638938	0.913985	4838	35	0.00773931	1.65865	1438	4	0.919087	0.565893
HIV Transcription Elongation	REACTOME	788	233	681	3	0.877928	0.594543	4838	49	0.0104675	1.48987	1438	5	0.981633	0.461391
HIV Transcription Initiation	REACTOME	741	190	681	3	0.775576	0.732271	4838	36	0.0928836	1.30576	1438	19	0.00104495	2.36504
Homologous Recombination Repair	REACTOME	28	11	681	0	1	0	4838	4	0.0723982	3.18797	1438	0	1	0
Homologous recombination repair of replication-independent double-strand breaks	REACTOME	28	11	681	0	1	0	4838	4	0.0723982	3.18797	1438	0	1	0
HSF1 activation	REACTOME	23	19	681	0	1	0	4838	2	0.808194	0.655874	1438	0	1	0
HSF1-dependent transactivation	REACTOME	53	30	681	0	1	0	4838	3	0.855628	0.619336	1438	0	1	0
HuR stabilizes mRNA	REACTOME	17	12	681	1	0.228713	4.16044	4838	2	0.564595	1.11529	1438	0	1	0
IGF1R signaling cascade	REACTOME	489	86	681	1	0.844846	0.537187	4838	4	0.999506	0.271407	1438	4	0.548526	1.03056
IKK complex recruitment mediated by RIP1	REACTOME	187	9	681	0	1	0	4838	1	0.773448	0.696953	1438	0	1	0
Inactivation of APC-C via direct inhibition of the APC-C complex	REACTOME	153	105	681	12	2.67178e-06	5.98611	4838	22	0.0702936	1.48015	1438	14	0.000273023	3.2718
Inactivation of Cdc42 and Rac	REACTOME	25	6	681	0	1	0	4838	1	0.62835	1.11527	1438	0	1	0
Inhibition of replication initiation of damaged DNA by RB1-E2F1	REACTOME	22	9	681	1	0.176969	5.7209	4838	3	0.145275	2.78918	1438	0	1	0
Inhibition of the proteolytic activity of APC-C required for the onset of anaphase by mitotic spindle checkpoint components	REACTOME	153	105	681	12	2.67178e-06	5.98611	4838	22	0.0702936	1.48015	1438	14	0.000273023	3.2718
Initiation of Nuclear Envelope Reformation	REACTOME	23	19	681	0	1	0	4838	1	0.956504	0.309646	1438	2	0.211175	2.48716
Inositol phosphate metabolism	REACTOME	297	77	681	0	1	0	4838	1	0.999997	0.0731802	1438	3	0.682208	0.8561
Insulin processing	REACTOME	45	15	681	0	1	0	4838	11	7.47387e-07	15.3645	1438	0	1	0
Insulin receptor signalling cascade	REACTOME	505	99	681	1	0.882984	0.465734	4838	4	0.999914	0.234155	1438	4	0.65961	0.889145
Integration of energy metabolism	REACTOME	530	45	681	1	0.622568	1.03912	4838	3	0.97563	0.397924	1438	1	0.875422	0.479748
Integration of provirus	REACTOME	9	6	681	0	1	0	4838	2	0.228371	2.78881	1438	1	0.242351	4.22681
Integrin alphaIIb beta3 signaling	REACTOME	180	50	681	2	0.290345	1.90755	4838	0	1	0	1438	2	0.666895	0.880022
Integrin cell surface interactions	REACTOME	161	17	681	0	1	0	4838	0	1	0	1438	3	0.0389995	4.53361
Interaction between L1 and Ankyrins	REACTOME	221	37	681	1	0.551139	1.27033	4838	0	1	0	1438	2	0.503122	1.20739
Interactions of Rev with host cellular proteins	REACTOME	467	408	681	17	0.00742002	2.01297	4838	116	5.21343e-12	2.24493	1438	22	0.226494	1.20715
Interactions of Vpr with host cellular proteins	REACTOME	438	381	681	15	0.0182245	1.89334	4838	84	0.000232235	1.58723	1438	18	0.457804	1.04811
Interferon alpha-beta signaling	REACTOME	313	37	681	0	1	0	4838	2	0.982975	0.318357	1438	3	0.23337	1.86577
Interferon gamma signaling	REACTOME	176	28	681	0	1	0	4838	3	0.820776	0.668931	1438	2	0.363131	1.62578
Interleukin-1 signaling	REACTOME	167	38	681	1	0.560758	1.23596	4838	1	0.998112	0.150533	1438	0	1	0
Interleukin-2 signaling	REACTOME	331	26	681	1	0.430386	1.82999	4838	0	1	0	1438	0	1	0
Interleukin-3, 5 and GM-CSF signaling	REACTOME	384	46	681	0	1	0	4838	0	1	0	1438	1	0.88106	0.469072
Interleukin-6 signaling	REACTOME	46	11	681	0	1	0	4838	0	1	0	1438	0	1	0
Interleukin receptor SHC signaling	REACTOME	266	17	681	0	1	0	4838	0	1	0	1438	0	1	0
Intrinsic Pathway for Apoptosis	REACTOME	72	25	681	0	1	0	4838	0	1	0	1438	0	1	0
Ion channel transport	REACTOME	1543	30	681	0	1	0	4838	2	0.954813	0.398049	1438	1	0.750479	0.728244
IRAK2 mediated activation of TAK1 complex	REACTOME	20	6	681	1	0.121759	9.15475	4838	0	1	0	1438	0	1	0
IRAK2 mediated activation of TAK1 complex upon TLR7-8 or 9 stimulation	REACTOME	20	6	681	1	0.121759	9.15475	4838	0	1	0	1438	0	1	0
IRF3-mediated induction of type I IFN	REACTOME	39	18	681	0	1	0	4838	1	0.948698	0.327872	1438	0	1	0
IRS-mediated signalling	REACTOME	460	85	681	1	0.841443	0.5436	4838	4	0.999436	0.274768	1438	4	0.539224	1.04332
IRS-related events	REACTOME	467	85	681	1	0.841443	0.5436	4838	4	0.999436	0.274768	1438	4	0.539224	1.04332
IRS-related events triggered by IGF1R	REACTOME	471	85	681	1	0.841443	0.5436	4838	4	0.999436	0.274768	1438	4	0.539224	1.04332
ISG15 antiviral mechanism	REACTOME	669	454	681	15	0.0660467	1.57473	4838	90	0.00449644	1.38586	1438	24	0.243114	1.18207
JNK (c-Jun kinases) phosphorylation and activation mediated by activated human TAK1	REACTOME	65	31	681	1	0.488844	1.52465	4838	0	1	0	1438	0	1	0
Kinesins	REACTOME	15	15	681	3	0.0036661	11.4764	4838	4	0.183721	2.02851	1438	0	1	0
KSRP destabilizes mRNA	REACTOME	82	39	681	1	0.570171	1.2034	4838	11	0.0273068	2.19325	1438	0	1	0
L1CAM interactions	REACTOME	415	106	681	2	0.66563	0.878841	4838	4	0.999967	0.218029	1438	4	0.711166	0.827935
Lagging Strand Synthesis	REACTOME	122	49	681	3	0.0873565	2.99016	4838	21	3.22802e-06	4.1958	1438	2	0.656016	0.898775
Laminin interactions	REACTOME	121	22	681	0	1	0	4838	1	0.973491	0.265382	1438	0	1	0
Leading Strand Synthesis	REACTOME	71	30	681	3	0.0258197	5.09714	4838	14	4.46696e-05	4.89011	1438	2	0.395782	1.50955
Loss of Function of SMAD2-3 in Cancer	REACTOME	369	112	681	0	1	0	4838	3	0.999998	0.152949	1438	2	0.96476	0.383231
Loss of Function of SMAD4 in Cancer	REACTOME	369	112	681	0	1	0	4838	3	0.999998	0.152949	1438	2	0.96476	0.383231
Loss of Function of TGFBR1 in Cancer	REACTOME	369	112	681	0	1	0	4838	3	0.999998	0.152949	1438	2	0.96476	0.383231
Loss of Function of TGFBR2 in Cancer	REACTOME	369	112	681	0	1	0	4838	3	0.999998	0.152949	1438	2	0.96476	0.383231
LRR FLII-interacting protein 1 (LRRFIP1) activates type I IFN production	REACTOME	6	6	681	0	1	0	4838	0	1	0	1438	0	1	0
Lysosome Vesicle Biogenesis	REACTOME	214	33	681	0	1	0	4838	2	0.970141	0.359488	1438	3	0.185929	2.11463
MAP kinase activation in TLR cascade	REACTOME	192	88	681	2	0.564668	1.06336	4838	5	0.998436	0.335227	1438	6	0.207385	1.54793
MAPK targets- Nuclear events mediated by MAP kinases	REACTOME	72	32	681	0	1	0	4838	4	0.738502	0.796418	1438	6	0.00278088	4.8905
MASTL Facilitates Mitotic Progression	REACTOME	23	8	681	0	1	0	4838	2	0.349364	1.85897	1438	2	0.047675	7.04913
Meiosis	REACTOME	3327	168	681	0	1	0	4838	18	0.963559	0.667901	1438	6	0.775686	0.781478
Meiotic recombination	REACTOME	1978	29	681	0	1	0	4838	4	0.66269	0.892111	1438	1	0.738656	0.754277
Meiotic synapsis	REACTOME	1993	140	681	0	1	0	4838	14	0.972425	0.618468	1438	5	0.763452	0.781631
Membrane Trafficking	REACTOME	1333	410	681	3	0.993218	0.334062	4838	37	0.99993	0.549689	1438	8	0.998361	0.417153
Metabolism of nitric oxide	REACTOME	43	7	681	0	1	0	4838	0	1	0	1438	0	1	0
Metabolism of vitamins and cofactors	REACTOME	80	7	681	0	1	0	4838	0	1	0	1438	0	1	0
Metabolism of water-soluble vitamins and cofactors	REACTOME	80	7	681	0	1	0	4838	0	1	0	1438	0	1	0
Metal ion SLC transporters	REACTOME	85	6	681	0	1	0	4838	0	1	0	1438	0	1	0
Methylation	REACTOME	14	7	681	0	1	0	4838	1	0.684877	0.929316	1438	2	0.0368433	8.4597
MHC class II antigen presentation	REACTOME	1063	100	681	3	0.361745	1.41575	4838	18	0.25508	1.22483	1438	2	0.944062	0.430327
Mitochondrial biogenesis	REACTOME	179	34	681	0	1	0	4838	3	0.907931	0.539344	1438	0	1	0
Mitochondrial protein import	REACTOME	338	7	681	0	1	0	4838	2	0.289193	2.23087	1438	0	1	0
Mitochondrial tRNA aminoacylation	REACTOME	20	6	681	0	1	0	4838	0	1	0	1438	0	1	0
Mitotic Spindle Checkpoint	REACTOME	154	106	681	12	2.95492e-06	5.92225	4838	22	0.0764807	1.46248	1438	14	0.000301684	3.23614
MPS I - Hurler syndrome	REACTOME	648	9	681	0	1	0	4838	0	1	0	1438	2	0.0594952	6.04162
MPS II - Hunter syndrome	REACTOME	648	9	681	0	1	0	4838	0	1	0	1438	2	0.0594952	6.04162
MPS IIIA - Sanfilippo syndrome A	REACTOME	648	9	681	0	1	0	4838	0	1	0	1438	2	0.0594952	6.04162
MPS IIIB - Sanfilippo syndrome B	REACTOME	648	9	681	0	1	0	4838	0	1	0	1438	2	0.0594952	6.04162
MPS IIIC - Sanfilippo syndrome C	REACTOME	648	9	681	0	1	0	4838	0	1	0	1438	2	0.0594952	6.04162
MPS IIID - Sanfilippo syndrome D	REACTOME	648	9	681	0	1	0	4838	0	1	0	1438	2	0.0594952	6.04162
MPS IV - Morquio syndrome A	REACTOME	648	9	681	0	1	0	4838	0	1	0	1438	2	0.0594952	6.04162
MPS IV - Morquio syndrome B	REACTOME	648	9	681	0	1	0	4838	0	1	0	1438	2	0.0594952	6.04162
MPS IX - Natowicz syndrome	REACTOME	648	9	681	0	1	0	4838	0	1	0	1438	2	0.0594952	6.04162
MPS VII - Sly syndrome	REACTOME	648	9	681	0	1	0	4838	0	1	0	1438	2	0.0594952	6.04162
MPS VI - Maroteaux-Lamy syndrome	REACTOME	648	9	681	0	1	0	4838	0	1	0	1438	2	0.0594952	6.04162
mRNA 3'-end processing	REACTOME	528	406	681	14	0.0561089	1.64603	4838	204	2.96869e-62	5.83468	1438	10	0.989117	0.530177
mRNA Capping	REACTOME	354	66	681	0	1	0	4838	18	0.00823953	2.09507	1438	5	0.177719	1.73402
mRNA decay by 3' to 5' exoribonuclease	REACTOME	45	15	681	1	0.277208	3.26865	4838	7	0.00389474	4.88448	1438	0	1	0
mRNA decay by 5' to 3' exoribonuclease	REACTOME	99	30	681	1	0.477652	1.57728	4838	4	0.689512	0.857747	1438	3	0.15226	2.34977
mTORC1-mediated signalling	REACTOME	23	11	681	0	1	0	4838	1	0.837129	0.557525	1438	0	1	0
mTOR signalling	REACTOME	115	55	681	0	1	0	4838	4	0.975988	0.43688	1438	4	0.236708	1.65861
Mucopolysaccharidoses	REACTOME	648	9	681	0	1	0	4838	0	1	0	1438	2	0.0594952	6.04162
Muscle contraction	REACTOME	635	91	681	7	0.00342383	3.83883	4838	11	0.835373	0.766184	1438	8	0.0536013	2.04183
MyD88 cascade initiated on plasma membrane	REACTOME	323	134	681	2	0.784214	0.691799	4838	6	0.999981	0.260467	1438	8	0.260468	1.34313
MyD88 dependent cascade initiated on endosome	REACTOME	355	140	681	2	0.804234	0.661593	4838	6	0.999991	0.248749	1438	8	0.299728	1.28183
MyD88-independent cascade	REACTOME	563	154	681	2	0.84465	0.600387	4838	6	0.999999	0.225102	1438	10	0.160246	1.47021
MyD88-Mal cascade initiated on plasma membrane	REACTOME	396	134	681	2	0.784214	0.691799	4838	6	0.999981	0.260467	1438	8	0.260468	1.34313
Myoclonic epilepsy of Lafora	REACTOME	1559	412	681	15	0.0333127	1.74372	4838	94	2.66182e-05	1.66108	1438	22	0.240137	1.19461
Myogenesis	REACTOME	181	42	681	0	1	0	4838	0	1	0	1438	3	0.295115	1.62622
NCAM signaling for neurite out-growth	REACTOME	210	41	681	2	0.218798	2.34836	4838	0	1	0	1438	1	0.850066	0.527785
Negative epigenetic regulation of rRNA expression	REACTOME	2614	126	681	9	0.00160007	3.55012	4838	20	0.455057	1.05231	1438	7	0.343564	1.24379
Negative regulation of FGFR signaling	REACTOME	310	12	681	0	1	0	4838	1	0.861905	0.506823	1438	0	1	0
Negative regulators of RIG-I-MDA5 signaling	REACTOME	102	46	681	0	1	0	4838	0	1	0	1438	4	0.153231	2.01462
Nephrin interactions	REACTOME	57	20	681	0	1	0	4838	0	1	0	1438	1	0.603598	1.11189
NEP-NS2 Interacts with the Cellular Export Machinery	REACTOME	406	351	681	16	0.00401822	2.21202	4838	106	7.3054e-13	2.44402	1438	17	0.42019	1.07607
Netrin-1 signaling	REACTOME	131	41	681	1	0.588398	1.14316	4838	1	0.99885	0.139228	1438	1	0.850066	0.527785
Neuronal System	REACTOME	1649	52	681	0	1	0	4838	1	0.999813	0.109154	1438	3	0.419448	1.29393
Neurotransmitter Receptor Binding And Downstream Transmission In The Postsynaptic Cell	REACTOME	827	46	681	0	1	0	4838	1	0.999496	0.123735	1438	3	0.345196	1.47475
NF-kB activation through FADD-RIP-1 pathway mediated by caspase-8 and -10	REACTOME	61	41	681	0	1	0	4838	1	0.99885	0.139228	1438	2	0.558678	1.0834
NF-kB is activated and signals survival	REACTOME	39	22	681	0	1	0	4838	0	1	0	1438	0	1	0
NGF signalling via TRKA from the plasma membrane	REACTOME	883	203	681	2	0.933291	0.453308	4838	6	1	0.168804	1438	6	0.90063	0.641892
N-glycan trimming in the ER and Calnexin-Calreticulin cycle	REACTOME	15	6	681	0	1	0	4838	1	0.62835	1.11527	1438	0	1	0
NICD traffics to nucleus	REACTOME	65	19	681	1	0.337164	2.54204	4838	0	1	0	1438	2	0.211175	2.48716
Nitric oxide stimulates guanylate cyclase	REACTOME	75	6	681	0	1	0	4838	1	0.62835	1.11527	1438	0	1	0
NOD1-2 Signaling Pathway	REACTOME	119	37	681	1	0.551139	1.27033	4838	1	0.997773	0.154721	1438	1	0.819553	0.586505
Nonhomologous End-joining (NHEJ)	REACTOME	13	9	681	0	1	0	4838	2	0.407676	1.59337	1438	0	1	0
Non-integrin membrane-ECM interactions	REACTOME	91	14	681	0	1	0	4838	1	0.900725	0.428817	1438	1	0.476734	1.62535
NoRC negatively regulates rRNA expression	REACTOME	2435	119	681	9	0.00107169	3.77717	4838	20	0.350291	1.12696	1438	7	0.29253	1.32183
NOTCH1 Intracellular Domain Regulates Transcription	REACTOME	245	96	681	2	0.612064	0.972645	4838	1	1	0.0585028	1438	4	0.635697	0.91823
NOTCH2 Activation and Transmission of Signal to the Nucleus	REACTOME	80	8	681	0	1	0	4838	0	1	0	1438	1	0.309306	3.01899
NOTCH2 intracellular domain regulates transcription	REACTOME	48	18	681	0	1	0	4838	1	0.948698	0.327872	1438	0	1	0
Notch-HLH transcription pathway	REACTOME	65	19	681	1	0.337164	2.54204	4838	0	1	0	1438	2	0.211175	2.48716
NRAGE signals death through JNK	REACTOME	49	30	681	0	1	0	4838	0	1	0	1438	2	0.395782	1.50955
Nuclear Envelope Breakdown	REACTOME	572	464	681	16	0.0433705	1.64797	4838	85	0.0371132	1.25504	1438	33	0.0072926	1.63188
Nuclear Envelope Reassembly	REACTOME	23	19	681	0	1	0	4838	1	0.956504	0.309646	1438	2	0.211175	2.48716
Nuclear Events (kinase and transcription factor activation)	REACTOME	58	24	681	0	1	0	4838	4	0.506612	1.11534	1438	2	0.296063	1.92167
Nuclear import of Rev protein	REACTOME	409	354	681	16	0.00435739	2.19214	4838	94	2.22525e-08	2.03608	1438	21	0.125406	1.33708
Nuclear Pore Complex (NPC) Disassembly	REACTOME	517	428	681	16	0.0231779	1.79402	4838	85	0.00535528	1.38863	1438	28	0.0332573	1.48818
Nuclear Receptor transcription pathway	REACTOME	49	11	681	0	1	0	4838	0	1	0	1438	1	0.398817	2.11309
Nucleosome assembly	REACTOME	1655	79	681	0	1	0	4838	8	0.928288	0.627683	1438	8	0.0261832	2.38784
Nucleotide-binding domain, leucine rich repeat containing receptor (NLR) signaling pathways	REACTOME	136	42	681	1	0.59722	1.11524	4838	1	0.999025	0.135827	1438	1	0.856851	0.514895
Nucleotide Excision Repair	REACTOME	381	98	681	0	1	0	4838	18	0.227506	1.25554	1438	0	1	0
Nucleotide metabolism	REACTOME	330	75	681	0	1	0	4838	3	0.999565	0.231866	1438	3	0.66485	0.879938
O-linked glycosylation	REACTOME	692	9	681	0	1	0	4838	0	1	0	1438	0	1	0
O-linked glycosylation of mucins	REACTOME	620	9	681	0	1	0	4838	0	1	0	1438	0	1	0
Oncogene Induced Senescence	REACTOME	103	51	681	0	1	0	4838	0	1	0	1438	1	0.905651	0.422096
Opioid Signalling	REACTOME	533	39	681	1	0.570171	1.2034	4838	3	0.948944	0.46435	1438	1	0.835515	0.5556
Organelle biogenesis and maintenance	REACTOME	179	34	681	0	1	0	4838	3	0.907931	0.539344	1438	0	1	0
Oxidative Stress Induced Senescence	REACTOME	3190	186	681	1	0.98234	0.245998	4838	13	0.999801	0.417452	1438	6	0.85015	0.702911
Oxygen-dependent proline hydroxylation of Hypoxia-inducible Factor Alpha	REACTOME	91	7	681	0	1	0	4838	1	0.684877	0.929316	1438	1	0.276602	3.52223
p130Cas linkage to MAPK signaling for integrins	REACTOME	97	28	681	2	0.120167	3.52391	4838	0	1	0	1438	1	0.726273	0.782239
p53-Dependent G1 DNA Damage Response	REACTOME	1138	387	681	15	0.0206312	1.86247	4838	156	2.59305e-33	3.85764	1438	12	0.936881	0.673256
p53-Dependent G1-S DNA damage checkpoint	REACTOME	1138	387	681	15	0.0206312	1.86247	4838	156	2.59305e-33	3.85764	1438	12	0.936881	0.673256
p53-Independent DNA Damage Response	REACTOME	1128	352	681	15	0.00946908	2.05809	4838	156	3.22259e-39	4.55255	1438	9	0.979633	0.551478
p53-Independent G1-S DNA damage checkpoint	REACTOME	1128	352	681	15	0.00946908	2.05809	4838	156	3.22259e-39	4.55255	1438	9	0.979633	0.551478
p75 NTR receptor-mediated signalling	REACTOME	189	67	681	0	1	0	4838	1	0.999984	0.0842994	1438	2	0.81217	0.649498
p75NTR recruits signalling complexes	REACTOME	41	15	681	0	1	0	4838	0	1	0	1438	0	1	0
p75NTR signals via NF-kB	REACTOME	65	31	681	0	1	0	4838	0	1	0	1438	0	1	0
Packaging Of Telomere Ends	REACTOME	894	15	681	0	1	0	4838	1	0.915828	0.398173	1438	2	0.145474	3.25282
Pausing and recovery of HIV elongation	REACTOME	465	153	681	3	0.638938	0.913985	4838	35	0.00773931	1.65865	1438	4	0.919087	0.565893
Pausing and recovery of Tat-mediated HIV elongation	REACTOME	435	136	681	3	0.559314	1.03138	4838	35	0.000976572	1.93915	1438	3	0.948409	0.475406
PCP-CE pathway	REACTOME	1208	346	681	15	0.00816781	2.09586	4838	157	5.1005e-41	4.75362	1438	9	0.976276	0.561409
Peptide hormone metabolism	REACTOME	145	16	681	0	1	0	4838	11	2.06041e-06	12.287	1438	0	1	0
PERK regulates gene expression	REACTOME	108	37	681	1	0.551139	1.27033	4838	11	0.0185615	2.36212	1438	0	1	0
Phase II conjugation	REACTOME	144	19	681	0	1	0	4838	1	0.956504	0.309646	1438	2	0.211175	2.48716
Phospholipase C-mediated cascade	REACTOME	170	22	681	1	0.378849	2.17873	4838	0	1	0	1438	1	0.638644	1.00593
Phospholipid metabolism	REACTOME	1038	196	681	0	1	0	4838	2	1	0.0570974	1438	7	0.787199	0.781325
Phosphorylation of the APC-C	REACTOME	134	77	681	9	3.94705e-05	6.11765	4838	20	0.0098282	1.96053	1438	13	3.84965e-05	4.32056
PI3K-AKT activation	REACTOME	523	115	681	0	1	0	4838	0	1	0	1438	1	0.99515	0.18474
PI3K-AKT Signaling in Cancer	REACTOME	510	110	681	0	1	0	4838	0	1	0	1438	1	0.993883	0.193247
PI-3K cascade	REACTOME	510	110	681	0	1	0	4838	0	1	0	1438	1	0.993883	0.193247
PI3K Cascade	REACTOME	404	74	681	0	1	0	4838	4	0.997646	0.318075	1438	4	0.431334	1.20768
PI3K events in ERBB2 signaling	REACTOME	510	110	681	0	1	0	4838	0	1	0	1438	1	0.993883	0.193247
PI3K events in ERBB4 signaling	REACTOME	510	110	681	0	1	0	4838	0	1	0	1438	1	0.993883	0.193247
PI Metabolism	REACTOME	410	170	681	0	1	0	4838	2	1	0.0659979	1438	6	0.785145	0.771897
PIP3 activates AKT signaling	REACTOME	510	110	681	0	1	0	4838	0	1	0	1438	1	0.993883	0.193247
PKA activation	REACTOME	39	9	681	1	0.176969	5.7209	4838	0	1	0	1438	1	0.340533	2.64167
PKA activation in glucagon signalling	REACTOME	21	8	681	1	0.158962	6.53821	4838	0	1	0	1438	0	1	0
PKA-mediated phosphorylation of CREB	REACTOME	42	11	681	1	0.211836	4.57663	4838	0	1	0	1438	1	0.398817	2.11309
PKB-mediated events	REACTOME	123	55	681	0	1	0	4838	4	0.975988	0.43688	1438	4	0.236708	1.65861
Platelet activation, signaling and aggregation	REACTOME	736	93	681	3	0.320746	1.5262	4838	1	1	0.0604173	1438	4	0.610721	0.949275
Platelet Aggregation (Plug Formation)	REACTOME	187	50	681	2	0.290345	1.90755	4838	0	1	0	1438	2	0.666895	0.880022
Platelet calcium homeostasis	REACTOME	91	6	681	0	1	0	4838	0	1	0	1438	1	0.242351	4.22681
Platelet homeostasis	REACTOME	302	24	681	0	1	0	4838	7	0.0607943	2.29783	1438	1	0.670593	0.918401
Platelet sensitization by LDL	REACTOME	41	12	681	0	1	0	4838	6	0.00497	5.58134	1438	0	1	0
PLC beta mediated events	REACTOME	124	20	681	1	0.351361	2.4081	4838	0	1	0	1438	1	0.603598	1.11189
PLCG1 events in ERBB2 signaling	REACTOME	100	25	681	1	0.417917	1.90622	4838	0	1	0	1438	1	0.685493	0.880105
PLC-gamma1 signalling	REACTOME	97	23	681	1	0.392154	2.0796	4838	0	1	0	1438	1	0.654988	0.960177
Polo-like kinase mediated events	REACTOME	49	29	681	1	0.466216	1.63367	4838	1	0.991654	0.198985	1438	10	3.14154e-07	11.187
Polymerase switching	REACTOME	71	30	681	3	0.0258197	5.09714	4838	14	4.46696e-05	4.89011	1438	2	0.395782	1.50955
Polymerase switching on the C-strand of the telomere	REACTOME	31	12	681	2	0.0261949	9.16715	4838	6	0.00497	5.58134	1438	0	1	0
Post-chaperonin tubulin folding pathway	REACTOME	105	19	681	0	1	0	4838	2	0.808194	0.655874	1438	1	0.584821	1.1737
Post-Elongation Processing of Intron-Containing pre-mRNA	REACTOME	528	406	681	14	0.0561089	1.64603	4838	204	2.96869e-62	5.83468	1438	10	0.989117	0.530177
Post-Elongation Processing of Intronless pre-mRNA	REACTOME	145	54	681	0	1	0	4838	20	7.06489e-05	3.28933	1438	1	0.917894	0.398164
Post-Elongation Processing of the Transcript	REACTOME	582	415	681	14	0.0647157	1.60861	4838	207	1.86513e-62	5.75215	1438	10	0.991397	0.518239
Post NMDA receptor activation events	REACTOME	196	31	681	0	1	0	4838	0	1	0	1438	2	0.411818	1.45745
Post-transcriptional silencing by small RNAs	REACTOME	12	9	681	0	1	0	4838	0	1	0	1438	0	1	0
Post-translational protein modification	REACTOME	1012	35	681	0	1	0	4838	1	0.996901	0.163834	1438	1	0.802044	0.621047
PP2A-mediated dephosphorylation of key metabolic factors	REACTOME	18	6	681	0	1	0	4838	3	0.0490529	5.5785	1438	0	1	0
PPARA activates gene expression	REACTOME	1643	276	681	3	0.936565	0.500201	4838	4	1	0.0812441	1438	16	0.186278	1.30333
PRC2 methylates histones and DNA	REACTOME	2000	56	681	4	0.0318362	3.53137	4838	11	0.223916	1.36385	1438	3	0.467385	1.19613
Prefoldin mediated transfer of substrate to CCT-TriC	REACTOME	225	64	681	2	0.399252	1.47612	4838	23	3.64014e-05	3.13804	1438	2	0.791517	0.680993
Pre-NOTCH Expression and Processing	REACTOME	309	141	681	1	0.953003	0.325563	4838	1	1	0.0396223	1438	7	0.454868	1.10402
Pre-NOTCH Transcription and Translation	REACTOME	245	137	681	1	0.948735	0.335183	4838	1	1	0.0407969	1438	6	0.589367	0.967398
Processing and activation of SUMO	REACTOME	21	9	681	0	1	0	4838	0	1	0	1438	1	0.340533	2.64167
Processing of Capped Intronless Pre-mRNA	REACTOME	145	54	681	0	1	0	4838	20	7.06489e-05	3.28933	1438	1	0.917894	0.398164
Processing of DNA ends prior to end rejoining	REACTOME	6	6	681	0	1	0	4838	1	0.62835	1.11527	1438	0	1	0
Processing of Intronless Pre-mRNAs	REACTOME	91	45	681	0	1	0	4838	17	0.000183299	3.3937	1438	1	0.875422	0.479748
Processive synthesis on the C-strand of the telomere	REACTOME	46	16	681	1	0.292686	3.05064	4838	8	0.00115813	5.58324	1438	0	1	0
Processive synthesis on the lagging strand	REACTOME	87	34	681	2	0.164398	2.86265	4838	14	0.000234407	3.91149	1438	1	0.792663	0.639887
Prolonged ERK activation events	REACTOME	71	19	681	1	0.337164	2.54204	4838	0	1	0	1438	0	1	0
Protein folding	REACTOME	506	171	681	2	0.883469	0.539697	4838	38	0.00930018	1.59782	1438	7	0.658244	0.901175
Purine metabolism	REACTOME	123	30	681	0	1	0	4838	1	0.992924	0.192117	1438	2	0.395782	1.50955
Purine ribonucleoside monophosphate biosynthesis	REACTOME	16	6	681	0	1	0	4838	1	0.62835	1.11527	1438	0	1	0
Pyrimidine metabolism	REACTOME	55	9	681	0	1	0	4838	0	1	0	1438	0	1	0
Pyruvate metabolism	REACTOME	77	20	681	3	0.00848482	8.09804	4838	3	0.605138	0.984001	1438	1	0.603598	1.11189
Pyruvate metabolism and Citric Acid (TCA) cycle	REACTOME	181	24	681	4	0.00157232	9.192	4838	3	0.729469	0.79646	1438	1	0.670593	0.918401
RAF-MAP kinase cascade	REACTOME	39	9	681	1	0.176969	5.7209	4838	0	1	0	1438	0	1	0
Rap1 signalling	REACTOME	22	9	681	0	1	0	4838	0	1	0	1438	2	0.0594952	6.04162
Ras activation uopn Ca2+ infux through NMDA receptor	REACTOME	160	9	681	0	1	0	4838	0	1	0	1438	0	1	0
Receptor-ligand binding initiates the second proteolytic cleavage of Notch receptor	REACTOME	53	7	681	0	1	0	4838	0	1	0	1438	1	0.276602	3.52223
Recruitment of NuMA to mitotic centrosomes	REACTOME	39	16	681	0	1	0	4838	1	0.928634	0.371615	1438	2	0.161513	3.0204
Recruitment of repair and signaling proteins to double-strand breaks	REACTOME	14	7	681	0	1	0	4838	3	0.076315	4.18389	1438	0	1	0
Recycling of eIF2-GDP	REACTOME	28	10	681	0	1	0	4838	7	0.00014673	13.0261	1438	0	1	0
Recycling pathway of L1	REACTOME	135	47	681	0	1	0	4838	3	0.981078	0.379809	1438	1	0.886444	0.458859
Regulation of actin dynamics for phagocytic cup formation	REACTOME	600	234	681	2	0.961781	0.392344	4838	6	1	0.145683	1438	16	0.0664203	1.55657
Regulation of activated PAK-2p34 by proteasome mediated degradation	REACTOME	1125	378	681	15	0.0171047	1.90917	4838	156	9.85536e-35	4.01542	1438	9	0.989711	0.512176
Regulation of AMPK activity via LKB1	REACTOME	73	31	681	0	1	0	4838	3	0.870719	0.597195	1438	4	0.0495752	3.13528
Regulation of Apoptosis	REACTOME	1138	382	681	15	0.01861	1.88813	4838	156	4.29202e-34	3.94374	1438	9	0.990765	0.506616
Regulation of cholesterol biosynthesis by SREBP (SREBF)	REACTOME	319	67	681	1	0.765718	0.692252	4838	1	0.999984	0.0842994	1438	2	0.81217	0.649498
Regulation of gene expression by Hypoxia-inducible Factor	REACTOME	30	6	681	0	1	0	4838	0	1	0	1438	0	1	0
Regulation of Glucokinase by Glucokinase Regulatory Protein	REACTOME	406	300	681	15	0.0022261	2.43767	4838	84	9.16969e-09	2.18905	1438	17	0.201678	1.27217
Regulation of HSF1-mediated heat shock response	REACTOME	47	24	681	0	1	0	4838	1	0.980945	0.242287	1438	0	1	0
Regulation of Hypoxia-inducible Factor (HIF) by oxygen	REACTOME	123	13	681	0	1	0	4838	1	0.882912	0.464572	1438	1	0.451953	1.76086
Regulation of IFNA signaling	REACTOME	196	10	681	0	1	0	4838	1	0.807909	0.619493	1438	2	0.0721925	5.28649
Regulation of IFNG signaling	REACTOME	39	7	681	0	1	0	4838	0	1	0	1438	0	1	0
Regulation of innate immune responses to cytosolic DNA	REACTOME	46	8	681	0	1	0	4838	1	0.732807	0.796544	1438	0	1	0
Regulation of insulin secretion	REACTOME	456	17	681	1	0.307834	2.85991	4838	0	1	0	1438	0	1	0
Regulation of lipid metabolism by Peroxisome proliferator-activated receptor alpha (PPARalpha)	REACTOME	1663	281	681	3	0.941358	0.491127	4838	4	1	0.0797626	1438	16	0.205151	1.27853
Regulation of mRNA stability by proteins that bind AU-rich elements	REACTOME	1182	449	681	17	0.0176527	1.8194	4838	181	1.82256e-38	3.87327	1438	11	0.992243	0.526901
Regulation of ornithine decarboxylase (ODC)	REACTOME	1130	325	681	15	0.00468997	2.23952	4838	154	3.81381e-43	5.15365	1438	9	0.960176	0.599137
Regulation of pyruvate dehydrogenase (PDH) complex	REACTOME	47	10	681	1	0.194591	5.0851	4838	3	0.185172	2.39067	1438	0	1	0
Regulation of Rheb GTPase activity by AMPK	REACTOME	33	19	681	0	1	0	4838	3	0.568714	1.04555	1438	0	1	0
Regulation of signaling by CBL	REACTOME	69	29	681	0	1	0	4838	0	1	0	1438	1	0.738656	0.754277
Regulation of the Fanconi anemia pathway	REACTOME	25	10	681	1	0.194591	5.0851	4838	0	1	0	1438	0	1	0
Regulation of water balance by renal Aquaporins	REACTOME	144	9	681	1	0.176969	5.7209	4838	0	1	0	1438	0	1	0
Regulatory RNA pathways	REACTOME	17	12	681	0	1	0	4838	1	0.861905	0.506823	1438	0	1	0
Release of eIF4E	REACTOME	15	6	681	0	1	0	4838	1	0.62835	1.11527	1438	0	1	0
Removal of DNA patch containing abasic residue	REACTOME	18	8	681	0	1	0	4838	1	0.732807	0.796544	1438	0	1	0
Removal of the Flap Intermediate	REACTOME	87	34	681	2	0.164398	2.86265	4838	14	0.000234407	3.91149	1438	1	0.792663	0.639887
Removal of the Flap Intermediate from the C-strand	REACTOME	41	13	681	0	1	0	4838	6	0.00805205	4.78401	1438	0	1	0
Repair synthesis for gap-filling by DNA polymerase in TC-NER	REACTOME	74	23	681	0	1	0	4838	11	0.000225915	5.12049	1438	0	1	0
Repair synthesis of patch ~27-30 bases long by DNA polymerase	REACTOME	74	23	681	0	1	0	4838	11	0.000225915	5.12049	1438	0	1	0
Resolution of Abasic Sites (AP sites)	REACTOME	25	11	681	1	0.211836	4.57663	4838	3	0.227462	2.09167	1438	0	1	0
Resolution of AP sites via the multiple-nucleotide patch replacement pathway	REACTOME	22	10	681	0	1	0	4838	3	0.185172	2.39067	1438	0	1	0
Respiratory electron transport, ATP synthesis by chemiosmotic coupling, and heat production by uncoupling proteins.	REACTOME	1298	9	681	0	1	0	4838	0	1	0	1438	0	1	0
Retrograde neurotrophin signalling	REACTOME	71	14	681	0	1	0	4838	1	0.900725	0.428817	1438	1	0.476734	1.62535
REV-ERBA represses gene expression	REACTOME	84	12	681	0	1	0	4838	0	1	0	1438	0	1	0
Rev-mediated nuclear export of HIV RNA	REACTOME	410	355	681	16	0.00447552	2.1856	4838	106	1.60154e-12	2.4044	1438	18	0.342272	1.12993
Rho GTPase cycle	REACTOME	1818	66	681	1	0.760582	0.702925	4838	0	1	0	1438	2	0.805497	0.659668
RIG-I-MDA5 mediated induction of IFN-alpha-beta pathways	REACTOME	381	163	681	0	1	0	4838	2	1	0.0688853	1438	12	0.0666265	1.68444
RIP-mediated NFkB activation via ZBP1	REACTOME	77	37	681	0	1	0	4838	1	0.997773	0.154721	1438	2	0.503122	1.20739
RNA Pol II CTD phosphorylation and interaction with CE	REACTOME	325	55	681	0	1	0	4838	14	0.032822	1.90651	1438	5	0.102084	2.11617
RNA Polymerase I Chain Elongation	REACTOME	1476	29	681	0	1	0	4838	7	0.14047	1.77528	1438	0	1	0
RNA Polymerase II HIV Promoter Escape	REACTOME	741	190	681	3	0.775576	0.732271	4838	36	0.0928836	1.30576	1438	19	0.00104495	2.36504
RNA Polymerase III Abortive And Retractive Initiation	REACTOME	628	157	681	4	0.434046	1.19639	4838	14	0.99295	0.544601	1438	4	0.928183	0.551026
RNA Polymerase III Chain Elongation	REACTOME	152	20	681	0	1	0	4838	4	0.362314	1.39432	1438	0	1	0
RNA Polymerase III Transcription	REACTOME	628	157	681	4	0.434046	1.19639	4838	14	0.99295	0.544601	1438	4	0.928183	0.551026
RNA Polymerase III Transcription Initiation	REACTOME	538	122	681	4	0.265378	1.55296	4838	12	0.968645	0.607334	1438	4	0.806961	0.715294
RNA Polymerase III Transcription Initiation From Type 1 Promoter	REACTOME	350	77	681	3	0.228034	1.85722	4838	10	0.752588	0.831906	1438	1	0.971725	0.277458
RNA Polymerase III Transcription Initiation From Type 2 Promoter	REACTOME	324	65	681	3	0.162647	2.21753	4838	10	0.536934	1.01386	1438	1	0.950683	0.329611
RNA Polymerase III Transcription Initiation From Type 3 Promoter	REACTOME	377	65	681	1	0.755335	0.713931	4838	6	0.943626	0.56653	1438	3	0.567938	1.0222
RNA Polymerase III Transcription Termination	REACTOME	242	55	681	0	1	0	4838	6	0.861549	0.682398	1438	0	1	0
RNA Polymerase II Pre-transcription Events	REACTOME	1158	352	681	6	0.766803	0.790961	4838	70	0.0103098	1.38975	1438	22	0.0794379	1.41461
RNA Polymerase II Promoter Escape	REACTOME	741	190	681	3	0.775576	0.732271	4838	36	0.0928836	1.30576	1438	19	0.00104495	2.36504
RNA Polymerase II Transcription Elongation	REACTOME	829	256	681	3	0.913564	0.540092	4838	49	0.0503822	1.3232	1438	7	0.946641	0.591874
RNA Polymerase II Transcription Initiation	REACTOME	741	190	681	3	0.775576	0.732271	4838	36	0.0928836	1.30576	1438	19	0.00104495	2.36504
RNA Polymerase II Transcription Initiation And Promoter Clearance	REACTOME	741	190	681	3	0.775576	0.732271	4838	36	0.0928836	1.30576	1438	19	0.00104495	2.36504
RNA Polymerase II Transcription Pre-Initiation And Promoter Opening	REACTOME	741	190	681	3	0.775576	0.732271	4838	36	0.0928836	1.30576	1438	19	0.00104495	2.36504
RNA Polymerase II Transcription Termination	REACTOME	582	415	681	14	0.0647157	1.60861	4838	207	1.86513e-62	5.75215	1438	10	0.991397	0.518239
RNA Polymerase I Promoter Clearance	REACTOME	1736	154	681	11	0.000505945	3.55769	4838	29	0.127763	1.29541	1438	6	0.700707	0.855798
RNA Polymerase I Promoter Escape	REACTOME	231	36	681	0	1	0	4838	7	0.302413	1.34643	1438	0	1	0
RNA Polymerase I, RNA Polymerase III, and Mitochondrial Transcription	REACTOME	2451	327	681	15	0.00495749	2.22498	4838	43	0.869453	0.842871	1438	10	0.928363	0.664051
RNA Polymerase I Transcription	REACTOME	1830	170	681	11	0.0011455	3.19814	4838	29	0.279688	1.1477	1438	6	0.785145	0.771897
RNA Polymerase I Transcription Initiation	REACTOME	411	150	681	11	0.000404807	3.66107	4838	29	0.0999174	1.33843	1438	6	0.676454	0.879687
RNA Polymerase I Transcription Termination	REACTOME	253	45	681	0	1	0	4838	7	0.537383	1.02721	1438	0	1	0
Role of Abl in Robo-Slit signaling	REACTOME	29	14	681	0	1	0	4838	0	1	0	1438	0	1	0
Role of LAT2-NTAL-LAB on calcium mobilization	REACTOME	558	132	681	0	1	0	4838	0	1	0	1438	1	0.997798	0.160673
Role of phospholipids in phagocytosis	REACTOME	64	10	681	0	1	0	4838	0	1	0	1438	1	0.370348	2.34788
RORA activates circadian gene expression	REACTOME	104	10	681	0	1	0	4838	0	1	0	1438	0	1	0
RSK activation	REACTOME	8	6	681	0	1	0	4838	0	1	0	1438	1	0.242351	4.22681
S6K1-mediated signalling	REACTOME	14	6	681	0	1	0	4838	1	0.62835	1.11527	1438	0	1	0
SCF-beta-TrCP mediated degradation of Emi1	REACTOME	1374	465	681	15	0.0773058	1.53568	4838	175	9.27293e-33	3.45344	1438	17	0.845835	0.799226
SCF(Skp2)-mediated degradation of p27-p21	REACTOME	1475	495	681	15	0.114071	1.4383	4838	164	1.05316e-23	2.82449	1438	10	0.999082	0.431612
Sema3A PAK dependent Axon repulsion	REACTOME	62	12	681	0	1	0	4838	0	1	0	1438	0	1	0
SEMA3A-Plexin repulsion signaling by inhibiting Integrin adhesion	REACTOME	58	7	681	0	1	0	4838	0	1	0	1438	0	1	0
Sema4D induced cell migration and growth-cone collapse	REACTOME	135	29	681	2	0.12732	3.39329	4838	1	0.991654	0.198985	1438	1	0.738656	0.754277
Sema4D in semaphorin signaling	REACTOME	149	32	681	2	0.149332	3.05366	4838	1	0.994914	0.179709	1438	3	0.174492	2.18761
Semaphorin interactions	REACTOME	333	62	681	2	0.384098	1.52542	4838	1	0.999964	0.0912261	1438	3	0.535705	1.07425
Senescence-Associated Secretory Phenotype (SASP)	REACTOME	2985	157	681	12	0.000152274	3.8333	4838	26	0.350407	1.10731	1438	17	0.000778113	2.58357
SHC1 events in EGFR signaling	REACTOME	64	12	681	1	0.228713	4.16044	4838	0	1	0	1438	0	1	0
SHC1 events in ERBB2 signaling	REACTOME	144	18	681	1	0.322658	2.69155	4838	0	1	0	1438	0	1	0
SHC1 events in ERBB4 signaling	REACTOME	106	12	681	1	0.228713	4.16044	4838	0	1	0	1438	0	1	0
SHC-mediated signalling	REACTOME	61	10	681	1	0.194591	5.0851	4838	0	1	0	1438	0	1	0
SHC-related events	REACTOME	64	10	681	1	0.194591	5.0851	4838	0	1	0	1438	0	1	0
SHC-related events triggered by IGF1R	REACTOME	66	10	681	1	0.194591	5.0851	4838	0	1	0	1438	0	1	0
Signal attenuation	REACTOME	33	16	681	0	1	0	4838	0	1	0	1438	0	1	0
Signaling by BMP	REACTOME	98	6	681	0	1	0	4838	0	1	0	1438	0	1	0
Signaling by constitutively active EGFR	REACTOME	83	32	681	0	1	0	4838	0	1	0	1438	0	1	0
Signaling by EGFR	REACTOME	924	231	681	3	0.874281	0.599797	4838	4	1	0.0975137	1438	6	0.952146	0.56149
Signaling by EGFR in Cancer	REACTOME	959	252	681	3	0.908138	0.548839	4838	4	1	0.0891864	1438	6	0.973364	0.513199
Signaling by ERBB2	REACTOME	835	182	681	3	0.750207	0.765195	4838	0	1	0	1438	2	0.997917	0.233656
Signaling by ERBB4	REACTOME	778	128	681	1	0.937662	0.359045	4838	0	1	0	1438	1	0.997348	0.165758
Signaling by FGFR	REACTOME	1206	155	681	2	0.847225	0.596443	4838	1	1	0.0359921	1438	2	0.993665	0.275135
Signaling by FGFR1 fusion mutants	REACTOME	48	39	681	0	1	0	4838	0	1	0	1438	1	0.835515	0.5556
Signaling by FGFR1 mutants	REACTOME	58	39	681	0	1	0	4838	0	1	0	1438	1	0.835515	0.5556
Signaling by FGFR in disease	REACTOME	1262	203	681	2	0.933291	0.453308	4838	1	1	0.02743	1438	3	0.995361	0.315446
Signaling by FGFR mutants	REACTOME	303	41	681	0	1	0	4838	0	1	0	1438	1	0.850066	0.527785
Signaling by GPCR	REACTOME	10502	90	681	2	0.576897	1.03918	4838	3	0.999949	0.191782	1438	3	0.778828	0.727865
Signaling by Hippo	REACTOME	45	22	681	1	0.378849	2.17873	4838	0	1	0	1438	0	1	0
Signaling by Insulin receptor	REACTOME	744	102	681	1	0.890361	0.451857	4838	4	0.999943	0.226961	1438	4	0.682437	0.861842
Signaling by Interleukins	REACTOME	671	103	681	2	0.650216	0.905032	4838	1	1	0.0544738	1438	1	0.991535	0.206556
Signaling by Leptin	REACTOME	67	11	681	1	0.211836	4.57663	4838	0	1	0	1438	0	1	0
Signaling by NGF	REACTOME	1075	270	681	2	0.980306	0.339246	4838	7	1	0.147183	1438	8	0.924628	0.643036
Signaling by NOTCH	REACTOME	724	253	681	2	0.973013	0.362422	4838	3	1	0.0663361	1438	10	0.711393	0.868407
Signaling by NOTCH1	REACTOME	395	117	681	2	0.71749	0.794498	4838	1	1	0.0478744	1438	4	0.780216	0.747068
Signaling by NOTCH1 HD Domain Mutants in Cancer	REACTOME	395	117	681	2	0.71749	0.794498	4838	1	1	0.0478744	1438	4	0.780216	0.747068
Signaling by NOTCH1 HD+PEST Domain Mutants in Cancer	REACTOME	395	117	681	2	0.71749	0.794498	4838	1	1	0.0478744	1438	4	0.780216	0.747068
Signaling by NOTCH1 in Cancer	REACTOME	395	117	681	2	0.71749	0.794498	4838	1	1	0.0478744	1438	4	0.780216	0.747068
Signaling by NOTCH1 PEST Domain Mutants in Cancer	REACTOME	395	117	681	2	0.71749	0.794498	4838	1	1	0.0478744	1438	4	0.780216	0.747068
Signaling by NOTCH1 t(7;9)(NOTCH1-M1580_K2555) Translocation Mutant	REACTOME	395	117	681	2	0.71749	0.794498	4838	1	1	0.0478744	1438	4	0.780216	0.747068
Signaling by NOTCH2	REACTOME	128	26	681	0	1	0	4838	1	0.986304	0.222888	1438	1	0.69972	0.844874
Signaling by PDGF	REACTOME	794	147	681	2	0.825491	0.629512	4838	0	1	0	1438	2	0.991232	0.290392
Signaling by Rho GTPases	REACTOME	1818	66	681	1	0.760582	0.702925	4838	0	1	0	1438	2	0.805497	0.659668
Signaling by Robo receptor	REACTOME	142	52	681	0	1	0	4838	1	0.999813	0.109154	1438	0	1	0
Signaling by SCF-KIT	REACTOME	710	155	681	1	0.965335	0.295826	4838	0	1	0	1438	1	0.999244	0.136559
Signaling by TGF-beta Receptor Complex	REACTOME	369	112	681	0	1	0	4838	3	0.999998	0.152949	1438	2	0.96476	0.383231
Signaling by TGF-beta Receptor Complex in Cancer	REACTOME	369	112	681	0	1	0	4838	3	0.999998	0.152949	1438	2	0.96476	0.383231
Signaling by Type 1 Insulin-like Growth Factor 1 Receptor (IGF1R)	REACTOME	489	86	681	1	0.844846	0.537187	4838	4	0.999506	0.271407	1438	4	0.548526	1.03056
Signalling to ERKs	REACTOME	130	25	681	1	0.417917	1.90622	4838	1	0.983845	0.232183	1438	1	0.685493	0.880105
Signalling to p38 via RIT and RIN	REACTOME	48	10	681	1	0.194591	5.0851	4838	0	1	0	1438	0	1	0
Signalling to RAS	REACTOME	93	15	681	1	0.277208	3.26865	4838	1	0.915828	0.398173	1438	1	0.500395	1.5092
Signal transduction by L1	REACTOME	25	14	681	1	0.261391	3.5202	4838	1	0.900725	0.428817	1438	1	0.476734	1.62535
SIRT1 negatively regulates rRNA Expression	REACTOME	1398	7	681	0	1	0	4838	0	1	0	1438	0	1	0
SLBP Dependent Processing of Replication-Dependent Histone Pre-mRNAs	REACTOME	55	10	681	0	1	0	4838	4	0.0521809	3.71943	1438	0	1	0
SLBP independent Processing of Histone Pre-mRNAs	REACTOME	45	6	681	0	1	0	4838	3	0.0490529	5.5785	1438	0	1	0
SLC-mediated transmembrane transport	REACTOME	1741	333	681	15	0.00583513	2.18251	4838	85	6.32795e-07	1.92751	1438	20	0.121302	1.35471
SMAC binds to IAPs	REACTOME	7	7	681	0	1	0	4838	0	1	0	1438	0	1	0
SMAC-mediated apoptotic response	REACTOME	7	7	681	0	1	0	4838	0	1	0	1438	0	1	0
SMAC-mediated dissociation of IAP-caspase complexes	REACTOME	7	7	681	0	1	0	4838	0	1	0	1438	0	1	0
SMAD2-3 MH2 Domain Mutants in Cancer	REACTOME	369	112	681	0	1	0	4838	3	0.999998	0.152949	1438	2	0.96476	0.383231
SMAD2-3 Phosphorylation Motif Mutants in Cancer	REACTOME	369	112	681	0	1	0	4838	3	0.999998	0.152949	1438	2	0.96476	0.383231
SMAD2-SMAD3-SMAD4 heterotrimer regulates transcription	REACTOME	103	37	681	0	1	0	4838	0	1	0	1438	2	0.503122	1.20739
SMAD4 MH2 Domain Mutants in Cancer	REACTOME	369	112	681	0	1	0	4838	3	0.999998	0.152949	1438	2	0.96476	0.383231
Smooth Muscle Contraction	REACTOME	196	79	681	7	0.0015265	4.4799	4838	11	0.672024	0.90176	1438	7	0.0660859	2.05886
SOS-mediated signalling	REACTOME	56	11	681	1	0.211836	4.57663	4838	0	1	0	1438	0	1	0
Sphingolipid de novo biosynthesis	REACTOME	52	7	681	0	1	0	4838	0	1	0	1438	0	1	0
Sphingolipid metabolism	REACTOME	112	7	681	0	1	0	4838	0	1	0	1438	0	1	0
Spry regulation of FGF signaling	REACTOME	34	10	681	0	1	0	4838	1	0.807909	0.619493	1438	0	1	0
Stabilization of p53	REACTOME	1129	381	681	15	0.0182245	1.89334	4838	156	2.97923e-34	3.96142	1438	12	0.928715	0.68434
Stimuli-sensing channels	REACTOME	312	28	681	0	1	0	4838	1	0.990155	0.206363	1438	1	0.726273	0.782239
STING mediated induction of host immune responses	REACTOME	42	19	681	0	1	0	4838	1	0.956504	0.309646	1438	0	1	0
Striated Muscle Contraction	REACTOME	439	12	681	0	1	0	4838	0	1	0	1438	1	0.425999	1.92103
SUMO is transferred from E1 to E2 (UBE2I, UBC9)	REACTOME	12	6	681	0	1	0	4838	0	1	0	1438	1	0.242351	4.22681
SUMOylation	REACTOME	21	9	681	0	1	0	4838	0	1	0	1438	1	0.340533	2.64167
Syndecan interactions	REACTOME	26	7	681	0	1	0	4838	1	0.684877	0.929316	1438	0	1	0
Synthesis and interconversion of nucleotide di- and triphosphates	REACTOME	43	16	681	0	1	0	4838	2	0.72374	0.796502	1438	1	0.522988	1.40855
Synthesis of IP3 and IP4 in the cytosol	REACTOME	142	55	681	0	1	0	4838	1	0.999886	0.103078	1438	3	0.455557	1.21917
Synthesis of PIPs at the early endosome membrane	REACTOME	53	37	681	0	1	0	4838	2	0.982975	0.318357	1438	0	1	0
Synthesis of PIPs at the Golgi membrane	REACTOME	51	11	681	0	1	0	4838	0	1	0	1438	0	1	0
Synthesis of PIPs at the late endosome membrane	REACTOME	37	17	681	0	1	0	4838	0	1	0	1438	0	1	0
Synthesis of PIPs at the plasma membrane	REACTOME	325	137	681	0	1	0	4838	0	1	0	1438	6	0.589367	0.967398
TAK1 activates NFkB by phosphorylation and activation of IKKs complex	REACTOME	116	53	681	1	0.682644	0.879019	4838	1	0.999842	0.107051	1438	2	0.697864	0.828174
Tat-mediated elongation of the HIV-1 transcript	REACTOME	788	233	681	3	0.877928	0.594543	4838	49	0.0104675	1.48987	1438	5	0.981633	0.461391
Tat-mediated HIV elongation arrest and recovery	REACTOME	435	136	681	3	0.559314	1.03138	4838	35	0.000976572	1.93915	1438	3	0.948409	0.475406
TCR signaling	REACTOME	451	65	681	2	0.406763	1.45265	4838	1	0.999978	0.0869402	1438	0	1	0
Telomere C-strand (Lagging Strand) Synthesis	REACTOME	76	28	681	3	0.0214965	5.50567	4838	12	0.00041951	4.18983	1438	0	1	0
Telomere C-strand synthesis initiation	REACTOME	15	6	681	1	0.121759	9.15475	4838	3	0.0490529	5.5785	1438	0	1	0
Telomere Maintenance	REACTOME	979	44	681	3	0.0677937	3.35534	4838	13	0.0115947	2.34187	1438	2	0.597346	1.00594
TGF-beta receptor signaling activates SMADs	REACTOME	125	28	681	0	1	0	4838	1	0.990155	0.206363	1438	0	1	0
TGF-beta receptor signaling in EMT (epithelial to mesenchymal transition)	REACTOME	96	19	681	0	1	0	4838	0	1	0	1438	0	1	0
TGFBR1 KD Mutants in Cancer	REACTOME	369	112	681	0	1	0	4838	3	0.999998	0.152949	1438	2	0.96476	0.383231
TGFBR1 LBD Mutants in Cancer	REACTOME	369	112	681	0	1	0	4838	3	0.999998	0.152949	1438	2	0.96476	0.383231
TGFBR2 Kinase Domain Mutants in Cancer	REACTOME	369	112	681	0	1	0	4838	3	0.999998	0.152949	1438	2	0.96476	0.383231
TGFBR2 MSI Frameshift Mutants in Cancer	REACTOME	369	112	681	0	1	0	4838	3	0.999998	0.152949	1438	2	0.96476	0.383231
The citric acid (TCA) cycle and respiratory electron transport	REACTOME	2013	45	681	5	0.00266712	5.74883	4838	7	0.537383	1.02721	1438	1	0.875422	0.479748
Thrombin signalling through proteinase activated receptors (PARs)	REACTOME	247	6	681	0	1	0	4838	0	1	0	1438	0	1	0
Tight junction interactions	REACTOME	15	7	681	1	0.140562	7.62919	4838	0	1	0	1438	1	0.276602	3.52223
Toll Like Receptor 10 (TLR10) Cascade	REACTOME	323	134	681	2	0.784214	0.691799	4838	6	0.999981	0.260467	1438	8	0.260468	1.34313
Toll Like Receptor 2 (TLR2) Cascade	REACTOME	396	134	681	2	0.784214	0.691799	4838	6	0.999981	0.260467	1438	8	0.260468	1.34313
Toll Like Receptor 3 (TLR3) Cascade	REACTOME	563	154	681	2	0.84465	0.600387	4838	6	0.999999	0.225102	1438	10	0.160246	1.47021
Toll Like Receptor 4 (TLR4) Cascade	REACTOME	696	160	681	2	0.85953	0.577476	4838	6	0.999999	0.216283	1438	10	0.188804	1.41112
Toll Like Receptor 5 (TLR5) Cascade	REACTOME	323	134	681	2	0.784214	0.691799	4838	6	0.999981	0.260467	1438	8	0.260468	1.34313
Toll Like Receptor 7-8 (TLR7-8) Cascade	REACTOME	355	140	681	2	0.804234	0.661593	4838	6	0.999991	0.248749	1438	8	0.299728	1.28183
Toll Like Receptor 9 (TLR9) Cascade	REACTOME	362	140	681	2	0.804234	0.661593	4838	6	0.999991	0.248749	1438	8	0.299728	1.28183
Toll-Like Receptors Cascades	REACTOME	777	167	681	2	0.875237	0.552852	4838	6	1	0.206826	1438	10	0.224735	1.34791
Toll Like Receptor TLR1-TLR2 Cascade	REACTOME	396	134	681	2	0.784214	0.691799	4838	6	0.999981	0.260467	1438	8	0.260468	1.34313
Toll Like Receptor TLR6-TLR2 Cascade	REACTOME	396	134	681	2	0.784214	0.691799	4838	6	0.999981	0.260467	1438	8	0.260468	1.34313
TRAF3-dependent IRF activation pathway	REACTOME	47	42	681	0	1	0	4838	1	0.999025	0.135827	1438	4	0.120459	2.22701
TRAF6 mediated induction of NFkB and MAP kinases upon TLR7-8 or 9 activation	REACTOME	328	134	681	2	0.784214	0.691799	4838	6	0.999981	0.260467	1438	8	0.260468	1.34313
TRAF6 Mediated Induction of proinflammatory cytokines	REACTOME	274	128	681	2	0.762417	0.724881	4838	6	0.999959	0.273338	1438	8	0.222929	1.41055
TRAF6 mediated IRF7 activation	REACTOME	143	39	681	0	1	0	4838	1	0.998399	0.146567	1438	3	0.257846	1.76192
TRAF6 mediated IRF7 activation in TLR7-8 or 9 signaling	REACTOME	53	8	681	0	1	0	4838	0	1	0	1438	0	1	0
TRAF6 mediated NF-kB activation	REACTOME	103	55	681	0	1	0	4838	1	0.999886	0.103078	1438	5	0.102084	2.11617
Trafficking of AMPA receptors	REACTOME	122	11	681	0	1	0	4838	1	0.837129	0.557525	1438	1	0.398817	2.11309
Transcriptional activation of mitochondrial biogenesis	REACTOME	159	29	681	0	1	0	4838	2	0.948201	0.412806	1438	0	1	0
Transcriptional activity of SMAD2-SMAD3-SMAD4 heterotrimer	REACTOME	182	70	681	0	1	0	4838	2	0.99987	0.163661	1438	2	0.830975	0.620782
Transcriptional regulation of white adipocyte differentiation	REACTOME	1239	193	681	2	0.920422	0.477196	4838	3	1	0.0874802	1438	13	0.0993692	1.5304
Transcription-coupled NER (TC-NER)	REACTOME	260	54	681	0	1	0	4838	18	0.000711112	2.79473	1438	0	1	0
Transcription of the HIV genome	REACTOME	1366	420	681	6	0.887922	0.659587	4838	75	0.0750985	1.2155	1438	28	0.0270273	1.51895
trans-Golgi Network Vesicle Budding	REACTOME	689	213	681	0	1	0	4838	3	1	0.0790897	1438	3	0.996822	0.300325
Translocation of GLUT4 to the plasma membrane	REACTOME	377	105	681	0	1	0	4838	16	0.538149	1.00245	1438	4	0.704167	0.83616
Transmembrane transport of small molecules	REACTOME	6436	418	681	16	0.0191033	1.83937	4838	91	0.000208368	1.5623	1438	23	0.193472	1.23376
Transmission across Chemical Synapses	REACTOME	1023	52	681	0	1	0	4838	1	0.999813	0.109154	1438	3	0.419448	1.29393
Transport of glucose and other sugars, bile salts and organic acids, metal ions and amine compounds	REACTOME	153	6	681	0	1	0	4838	0	1	0	1438	0	1	0
Transport of inorganic cations-anions and amino acids-oligopeptides	REACTOME	697	27	681	0	1	0	4838	1	0.988388	0.214307	1438	3	0.120823	2.64395
Transport of Mature mRNA Derived from an Intronless Transcript	REACTOME	578	482	681	17	0.0319239	1.68856	4838	135	3.3087e-13	2.20286	1438	33	0.012377	1.56551
Transport of Ribonucleoproteins into the Host Nucleus	REACTOME	406	351	681	15	0.00924151	2.06446	4838	89	4.76988e-07	1.91077	1438	20	0.172235	1.28029
Transport of the SLBP Dependant Mature mRNA	REACTOME	520	457	681	15	0.0690013	1.56389	4838	112	1.17767e-07	1.82935	1438	33	0.00585594	1.65921
Transport of the SLBP independent Mature mRNA	REACTOME	488	427	681	15	0.0432301	1.67942	4838	108	3.50704e-08	1.90795	1438	30	0.0118911	1.60897
Transport to the Golgi and subsequent modification	REACTOME	37	9	681	0	1	0	4838	0	1	0	1438	0	1	0
TRIF-mediated TLR3-TLR4 signaling	REACTOME	563	154	681	2	0.84465	0.600387	4838	6	0.999999	0.225102	1438	10	0.160246	1.47021
Triglyceride Biosynthesis	REACTOME	181	11	681	0	1	0	4838	0	1	0	1438	0	1	0
Tristetraprolin (TTP) destabilizes mRNA	REACTOME	109	46	681	1	0.630658	1.01598	4838	12	0.0387442	1.97047	1438	0	1	0
tRNA Aminoacylation	REACTOME	99	43	681	0	1	0	4838	5	0.803597	0.733424	1438	0	1	0
Type I hemidesmosome assembly	REACTOME	36	15	681	0	1	0	4838	1	0.915828	0.398173	1438	2	0.145474	3.25282
U12 Dependent Splicing	REACTOME	861	231	681	14	0.000499119	2.99025	4838	149	3.95932e-65	10.4216	1438	3	0.998406	0.276451
Ubiquitin-dependent degradation of Cyclin D	REACTOME	1126	351	681	15	0.00924151	2.06446	4838	156	2.10509e-39	4.57606	1438	9	0.979106	0.553109
Ubiquitin-dependent degradation of Cyclin D1	REACTOME	1126	351	681	15	0.00924151	2.06446	4838	156	2.10509e-39	4.57606	1438	9	0.979106	0.553109
Ubiquitin Mediated Degradation of Phosphorylated Cdc25A	REACTOME	1128	352	681	15	0.00946908	2.05809	4838	156	3.22259e-39	4.55255	1438	9	0.979633	0.551478
Unfolded Protein Response (UPR)	REACTOME	170	39	681	1	0.570171	1.2034	4838	11	0.0273068	2.19325	1438	0	1	0
Unwinding of DNA	REACTOME	45	21	681	3	0.00974366	7.64868	4838	18	1.53785e-12	33.5468	1438	0	1	0
Vif-mediated degradation of APOBEC3G	REACTOME	1323	378	681	15	0.0171047	1.90917	4838	162	1.87594e-38	4.29226	1438	10	0.977935	0.57105
Viral Messenger RNA Synthesis	REACTOME	91	10	681	0	1	0	4838	6	0.00148653	8.37229	1438	1	0.370348	2.34788
Vpr-mediated nuclear import of PICs	REACTOME	438	381	681	15	0.0182245	1.89334	4838	84	0.000232235	1.58723	1438	18	0.457804	1.04811
Vpu mediated degradation of CD4	REACTOME	1222	406	681	15	0.0298518	1.77083	4838	174	3.22998e-41	4.30075	1438	12	0.957645	0.640383
WNT5A-dependent internalization of FZD2, FZD5 and ROR2	REACTOME	70	6	681	0	1	0	4838	3	0.0490529	5.5785	1438	0	1	0
WNT5A-dependent internalization of FZD4	REACTOME	73	12	681	0	1	0	4838	3	0.271292	1.85915	1438	0	1	0
WNT mediated activation of DVL	REACTOME	18	10	681	0	1	0	4838	1	0.807909	0.619493	1438	0	1	0
YAP1- and WWTR1 (TAZ)-stimulated gene expression	REACTOME	81	12	681	0	1	0	4838	0	1	0	1438	0	1	0
ZBP1(DAI) mediated induction of type I IFNs	REACTOME	92	38	681	0	1	0	4838	1	0.998112	0.150533	1438	2	0.517431	1.17382
Zinc transporters	REACTOME	70	6	681	0	1	0	4838	0	1	0	1438	0	1	0
acetylation and deacetylation of rela in nucleus	BIOCARTA	9	9	681	0	1	0	4838	0	1	0	1438	0	1	0
actions of nitric oxide in the heart	BIOCARTA	33	13	681	1	0.245228	3.81382	4838	0	1	0	1438	0	1	0
activation of camp-dependent protein kinase pka	BIOCARTA	19	10	681	1	0.194591	5.0851	4838	0	1	0	1438	0	1	0
activation of csk by camp-dependent protein kinase inhibits signaling through the t cell receptor	BIOCARTA	92	10	681	1	0.194591	5.0851	4838	0	1	0	1438	0	1	0
agrin in postsynaptic differentiation	BIOCARTA	117	47	681	3	0.0792694	3.12625	4838	1	0.999573	0.121041	1438	3	0.357693	1.44119
akap95 role in mitosis and chromosome dynamics	BIOCARTA	48	19	681	1	0.337164	2.54204	4838	0	1	0	1438	0	1	0
akt signaling pathway	BIOCARTA	12	6	681	0	1	0	4838	0	1	0	1438	0	1	0
angiotensin ii mediated activation of jnk pathway via pyk2 dependent signaling	BIOCARTA	43	29	681	1	0.466216	1.63367	4838	0	1	0	1438	1	0.738656	0.754277
apoptotic signaling in response to dna damage	BIOCARTA	21	11	681	0	1	0	4838	0	1	0	1438	0	1	0
atm signaling pathway	BIOCARTA	37	29	681	0	1	0	4838	0	1	0	1438	1	0.738656	0.754277
attenuation of gpcr signaling	BIOCARTA	42	10	681	1	0.194591	5.0851	4838	0	1	0	1438	0	1	0
b cell survival pathway	BIOCARTA	104	32	681	0	1	0	4838	0	1	0	1438	1	0.772546	0.681215
bcr signaling pathway	BIOCARTA	68	26	681	0	1	0	4838	0	1	0	1438	2	0.329831	1.76139
bioactive peptide induced signaling pathway	BIOCARTA	50	6	681	0	1	0	4838	0	1	0	1438	0	1	0
cadmium induces dna synthesis and proliferation in macrophages	BIOCARTA	13	9	681	1	0.176969	5.7209	4838	1	0.773448	0.696953	1438	0	1	0
calcium signaling by hbx of hepatitis b virus	BIOCARTA	19	10	681	0	1	0	4838	0	1	0	1438	1	0.370348	2.34788
caspase cascade in apoptosis	BIOCARTA	39	25	681	0	1	0	4838	0	1	0	1438	1	0.685493	0.880105
ccr3 signaling in eosinophils	BIOCARTA	32	6	681	0	1	0	4838	0	1	0	1438	0	1	0
cdk regulation of dna replication	BIOCARTA	132	87	681	4	0.116573	2.21038	4838	19	0.062454	1.56019	1438	6	0.200281	1.56709
cell cycle- g1-s check point	BIOCARTA	79	38	681	2	0.195234	2.54431	4838	0	1	0	1438	1	0.827719	0.570635
cell cycle- g2-m checkpoint	BIOCARTA	47	18	681	0	1	0	4838	0	1	0	1438	1	0.565155	1.24277
cell to cell adhesion signaling	BIOCARTA	34	13	681	2	0.030525	8.33248	4838	2	0.609813	1.01384	1438	1	0.451953	1.76086
ceramide signaling pathway	BIOCARTA	74	19	681	1	0.337164	2.54204	4838	0	1	0	1438	0	1	0
chrebp regulation by carbohydrates and camp	BIOCARTA	48	31	681	1	0.488844	1.52465	4838	3	0.870719	0.597195	1438	0	1	0
chromatin remodeling by hswi-snf atp-dependent complexes	BIOCARTA	120	78	681	0	1	0	4838	11	0.654994	0.915261	1438	4	0.471598	1.14225
control of gene expression by vitamin d receptor	BIOCARTA	92	53	681	3	0.10451	2.75052	4838	5	0.921489	0.580416	1438	1	0.914001	0.405835
corticosteroids and cardioprotection	BIOCARTA	24	7	681	0	1	0	4838	0	1	0	1438	0	1	0
ctcf- first multivalent nuclear factor	BIOCARTA	26	13	681	0	1	0	4838	0	1	0	1438	0	1	0
cyclin e destruction pathway	BIOCARTA	14	8	681	0	1	0	4838	0	1	0	1438	0	1	0
cycling of ran in nucleocytoplasmic transport	BIOCARTA	21	21	681	0	1	0	4838	4	0.39924	1.31226	1438	2	0.245034	2.22532
cyclins and cell cycle regulation	BIOCARTA	58	25	681	0	1	0	4838	1	0.983845	0.232183	1438	1	0.685493	0.880105
cystic fibrosis transmembrane conductance regulator (cftr) and beta 2 adrenergic receptor (b2ar) pathway	BIOCARTA	67	21	681	1	0.365254	2.2877	4838	0	1	0	1438	0	1	0
downregulated of mta-3 in er-negative breast tumors	BIOCARTA	10	9	681	0	1	0	4838	2	0.407676	1.59337	1438	0	1	0
e2f1 destruction pathway	BIOCARTA	15	8	681	0	1	0	4838	0	1	0	1438	0	1	0
egf signaling pathway	BIOCARTA	34	14	681	0	1	0	4838	0	1	0	1438	0	1	0
endocytotic role of ndk phosphins and dynamin	BIOCARTA	58	48	681	0	1	0	4838	2	0.996517	0.242131	1438	5	0.0646161	2.46129
erk1-erk2 mapk signaling pathway	BIOCARTA	43	23	681	1	0.392154	2.0796	4838	0	1	0	1438	2	0.279072	2.01321
erk and pi-3 kinase are necessary for collagen binding in corneal epithelia	BIOCARTA	281	120	681	7	0.0148833	2.85093	4838	3	0.999999	0.142449	1438	8	0.176377	1.51169
erythropoietin mediated neuroprotection through nf-kb	BIOCARTA	31	13	681	0	1	0	4838	0	1	0	1438	0	1	0
eukaryotic protein translation	BIOCARTA	63	31	681	0	1	0	4838	5	0.518946	1.07241	1438	2	0.411818	1.45745
fas signaling pathway (cd95)	BIOCARTA	59	27	681	0	1	0	4838	1	0.988388	0.214307	1438	1	0.713303	0.812352
fc epsilon receptor i signaling in mast cells	BIOCARTA	75	22	681	1	0.378849	2.17873	4838	0	1	0	1438	2	0.26205	2.11386
fmlp induced chemokine gene expression in hmc-1 cells	BIOCARTA	44	13	681	1	0.245228	3.81382	4838	0	1	0	1438	0	1	0
gata3 participate in activating the th2 cytokine genes expression	BIOCARTA	25	12	681	1	0.228713	4.16044	4838	0	1	0	1438	0	1	0
granzyme a mediated apoptosis pathway	BIOCARTA	18	10	681	0	1	0	4838	2	0.463302	1.39416	1438	1	0.370348	2.34788
growth hormone signaling pathway	BIOCARTA	35	7	681	0	1	0	4838	0	1	0	1438	0	1	0
hiv-1 nef- negative effector of fas and tnf	BIOCARTA	107	37	681	0	1	0	4838	0	1	0	1438	1	0.819553	0.586505
how does salmonella hijack a cell	BIOCARTA	38	11	681	0	1	0	4838	3	0.227462	2.09167	1438	0	1	0
how progesterone initiates the oocyte maturation	BIOCARTA	66	34	681	1	0.521001	1.38592	4838	0	1	0	1438	0	1	0
human cytomegalovirus and map kinase pathways	BIOCARTA	28	28	681	1	0.45453	1.69424	4838	0	1	0	1438	0	1	0
hypoxia and p53 in the cardiovascular system	BIOCARTA	56	23	681	0	1	0	4838	0	1	0	1438	0	1	0
hypoxia-inducible factor in the cardivascular system	BIOCARTA	56	21	681	0	1	0	4838	1	0.968733	0.278661	1438	0	1	0
igf-1 signaling pathway	BIOCARTA	33	13	681	0	1	0	4838	1	0.882912	0.464572	1438	2	0.114551	3.84486
il-2 receptor beta chain in t cell activation	BIOCARTA	113	30	681	1	0.477652	1.57728	4838	0	1	0	1438	2	0.395782	1.50955
il 6 signaling pathway	BIOCARTA	27	6	681	0	1	0	4838	0	1	0	1438	0	1	0
inactivation of gsk3 by akt causes accumulation of b-catenin in alveolar macrophages	BIOCARTA	77	18	681	0	1	0	4838	0	1	0	1438	0	1	0
induction of apoptosis through dr3 and dr4-5 death receptors	BIOCARTA	63	14	681	0	1	0	4838	0	1	0	1438	2	0.129797	3.52399
influence of ras and rho proteins on g1 to s transition	BIOCARTA	38	23	681	1	0.392154	2.0796	4838	0	1	0	1438	0	1	0
inhibition of cellular proliferation by gleevec	BIOCARTA	23	13	681	0	1	0	4838	0	1	0	1438	2	0.114551	3.84486
insulin signaling pathway	BIOCARTA	23	6	681	0	1	0	4838	0	1	0	1438	0	1	0
integrin signaling pathway	BIOCARTA	353	121	681	7	0.0155154	2.82583	4838	5	0.999978	0.239568	1438	12	0.0087397	2.33653
internal ribosome entry pathway	BIOCARTA	15	10	681	0	1	0	4838	2	0.463302	1.39416	1438	1	0.370348	2.34788
keratinocyte differentiation	BIOCARTA	93	41	681	1	0.588398	1.14316	4838	0	1	0	1438	0	1	0
links between pyk2 and map kinases	BIOCARTA	36	27	681	1	0.442588	1.75946	4838	0	1	0	1438	1	0.713303	0.812352
map kinase inactivation of smrt corepressor	BIOCARTA	22	10	681	0	1	0	4838	0	1	0	1438	0	1	0
mapkinase signaling pathway	BIOCARTA	17	13	681	0	1	0	4838	0	1	0	1438	0	1	0
mcalpain and friends in cell motility	BIOCARTA	348	126	681	6	0.0541358	2.29724	4838	0	1	0	1438	6	0.507106	1.05648
mechanism of gene regulation by peroxisome proliferators via ppara	BIOCARTA	16	10	681	1	0.194591	5.0851	4838	0	1	0	1438	0	1	0
mechanism of protein import into the nucleus	BIOCARTA	51	40	681	0	1	0	4838	5	0.748326	0.796376	1438	4	0.105343	2.35071
mechanisms of transcriptional repression by dna methylation	BIOCARTA	36	30	681	0	1	0	4838	16	1.36026e-06	6.38989	1438	1	0.750479	0.728244
melanocyte development and pigmentation pathway	BIOCARTA	19	13	681	1	0.245228	3.81382	4838	0	1	0	1438	2	0.114551	3.84486
mets affect on macrophage differentiation	BIOCARTA	28	12	681	0	1	0	4838	0	1	0	1438	0	1	0
mtor signaling pathway	BIOCARTA	44	31	681	0	1	0	4838	3	0.870719	0.597195	1438	3	0.163262	2.26593
multiple antiapoptotic pathways from igf-1r signaling lead to bad phosphorylation	BIOCARTA	26	6	681	0	1	0	4838	0	1	0	1438	0	1	0
multi-step regulation of transcription by pitx2	BIOCARTA	56	23	681	0	1	0	4838	0	1	0	1438	0	1	0
nerve growth factor pathway (ngf)	BIOCARTA	28	12	681	0	1	0	4838	0	1	0	1438	4	0.00153631	10.5867
nfat and hypertrophy of the heart	BIOCARTA	45	8	681	0	1	0	4838	0	1	0	1438	0	1	0
nfkb activation by nontypeable hemophilus influenzae	BIOCARTA	45	10	681	0	1	0	4838	0	1	0	1438	0	1	0
nf-kb signaling pathway	BIOCARTA	88	26	681	0	1	0	4838	1	0.986304	0.222888	1438	0	1	0
nitric oxide signaling pathway	BIOCARTA	28	18	681	1	0.322658	2.69155	4838	0	1	0	1438	0	1	0
nuclear receptors coordinate the activities of chromatin remodeling complexes and coactivators to facilitate initiation of transcription in carcinoma cells	BIOCARTA	20	9	681	0	1	0	4838	1	0.773448	0.696953	1438	0	1	0
p38 mapk signaling pathway	BIOCARTA	26	14	681	0	1	0	4838	1	0.900725	0.428817	1438	0	1	0
p53 signaling pathway	BIOCARTA	28	13	681	2	0.030525	8.33248	4838	0	1	0	1438	1	0.451953	1.76086
pdgf signaling pathway	BIOCARTA	43	14	681	0	1	0	4838	1	0.900725	0.428817	1438	2	0.129797	3.52399
phosphoinositides and their downstream targets	BIOCARTA	11	7	681	0	1	0	4838	0	1	0	1438	0	1	0
phospholipase c-epsilon pathway	BIOCARTA	19	10	681	1	0.194591	5.0851	4838	0	1	0	1438	0	1	0
phospholipids as signalling intermediaries	BIOCARTA	69	10	681	1	0.194591	5.0851	4838	0	1	0	1438	0	1	0
phosphorylation of mek1 by cdk5-p35 down regulates the map kinase pathway	BIOCARTA	28	10	681	1	0.194591	5.0851	4838	0	1	0	1438	0	1	0
pkc-catalyzed phosphorylation of inhibitory phosphoprotein of myosin phosphatase	BIOCARTA	24	6	681	0	1	0	4838	0	1	0	1438	0	1	0
proteasome complex	BIOCARTA	211	78	681	5	0.0260245	3.14688	4838	60	7.28275e-34	18.8154	1438	3	0.690633	0.844657
protein kinase a at the centrosome	BIOCARTA	56	36	681	0	1	0	4838	0	1	0	1438	1	0.811001	0.603282
pten dependent cell cycle arrest and apoptosis	BIOCARTA	26	18	681	0	1	0	4838	0	1	0	1438	1	0.565155	1.24277
rac1 cell motility signaling pathway	BIOCARTA	19	11	681	0	1	0	4838	0	1	0	1438	0	1	0
ras-independent pathway in nk cell-mediated cytotoxicity	BIOCARTA	40	7	681	0	1	0	4838	0	1	0	1438	0	1	0
rb tumor suppressor-checkpoint signaling in response to dna damage	BIOCARTA	16	9	681	0	1	0	4838	0	1	0	1438	1	0.340533	2.64167
regulation of bad phosphorylation	BIOCARTA	61	18	681	1	0.322658	2.69155	4838	0	1	0	1438	0	1	0
regulation of cell cycle progression by plk3	BIOCARTA	38	18	681	0	1	0	4838	0	1	0	1438	0	1	0
regulation of ck1-cdk5 by type 1 glutamate receptors	BIOCARTA	47	25	681	1	0.417917	1.90622	4838	0	1	0	1438	0	1	0
regulation of eif2	BIOCARTA	25	12	681	0	1	0	4838	3	0.271292	1.85915	1438	0	1	0
regulation of eif-4e and p70s6 kinase	BIOCARTA	37	24	681	1	0.405175	1.98913	4838	0	1	0	1438	0	1	0
regulation of p27 phosphorylation during cell cycle progression	BIOCARTA	31	11	681	0	1	0	4838	0	1	0	1438	0	1	0
regulation of splicing through sam68	BIOCARTA	16	15	681	1	0.277208	3.26865	4838	0	1	0	1438	0	1	0
regulation of transcriptional activity by pml	BIOCARTA	19	16	681	1	0.292686	3.05064	4838	0	1	0	1438	0	1	0
repression of pain sensation by the transcriptional regulator dream	BIOCARTA	33	23	681	1	0.392154	2.0796	4838	0	1	0	1438	0	1	0
reversal of insulin resistance by leptin	BIOCARTA	34	15	681	0	1	0	4838	3	0.404804	1.39424	1438	0	1	0
rho cell motility signaling pathway	BIOCARTA	19	7	681	0	1	0	4838	0	1	0	1438	0	1	0
rho-selective guanine exchange factor akap13 mediates stress fiber formation	BIOCARTA	22	7	681	0	1	0	4838	0	1	0	1438	0	1	0
rna polymerase iii transcription	BIOCARTA	21	10	681	1	0.194591	5.0851	4838	1	0.807909	0.619493	1438	0	1	0
role of brca1 brca2 and atr in cancer susceptibility	BIOCARTA	51	29	681	0	1	0	4838	3	0.839016	0.64318	1438	1	0.738656	0.754277
role of egf receptor transactivation by gpcrs in cardiac hypertrophy	BIOCARTA	47	15	681	1	0.277208	3.26865	4838	0	1	0	1438	2	0.145474	3.25282
role of erbb2 in signal transduction and oncology	BIOCARTA	41	16	681	1	0.292686	3.05064	4838	0	1	0	1438	0	1	0
role of erk5 in neuronal survival pathway	BIOCARTA	25	18	681	1	0.322658	2.69155	4838	0	1	0	1438	1	0.565155	1.24277
role of mal in rho-mediated activation of srf	BIOCARTA	25	14	681	1	0.261391	3.5202	4838	0	1	0	1438	0	1	0
role of mef2d in t-cell apoptosis	BIOCARTA	84	9	681	0	1	0	4838	0	1	0	1438	1	0.340533	2.64167
role of nicotinic acetylcholine receptors in the regulation of apoptosis	BIOCARTA	36	8	681	0	1	0	4838	0	1	0	1438	1	0.309306	3.01899
role of pi3k subunit p85 in regulation of actin organization and cell migration	BIOCARTA	40	9	681	0	1	0	4838	3	0.145275	2.78918	1438	0	1	0
role of ppar-gamma coactivators in obesity and thermogenesis	BIOCARTA	24	9	681	0	1	0	4838	0	1	0	1438	0	1	0
role of ran in mitotic spindle regulation	BIOCARTA	22	19	681	2	0.0615368	5.39005	4838	1	0.956504	0.309646	1438	2	0.211175	2.48716
role of <U+00DF>-arrestins in the activation and targeting of map kinases	BIOCARTA	26	21	681	1	0.365254	2.2877	4838	0	1	0	1438	1	0.621526	1.05629
roles of <U+00DF> arrestin dependent recruitment of src kinases in gpcr signaling	BIOCARTA	14	7	681	1	0.140562	7.62919	4838	0	1	0	1438	0	1	0
segmentation clock	BIOCARTA	26	6	681	0	1	0	4838	0	1	0	1438	0	1	0
signaling pathway from g-protein families	BIOCARTA	40	21	681	1	0.365254	2.2877	4838	0	1	0	1438	0	1	0
signal transduction through il1r	BIOCARTA	80	25	681	1	0.417917	1.90622	4838	1	0.983845	0.232183	1438	1	0.685493	0.880105
skeletal muscle hypertrophy is regulated via akt-mtor pathway	BIOCARTA	38	21	681	1	0.365254	2.2877	4838	3	0.639454	0.929287	1438	0	1	0
sonic hedgehog receptor ptc1 regulates cell cycle	BIOCARTA	17	7	681	0	1	0	4838	3	0.076315	4.18389	1438	1	0.276602	3.52223
spliceosomal assembly	BIOCARTA	25	18	681	2	0.0558305	5.72785	4838	16	9.00273e-12	44.7633	1438	0	1	0
sprouty regulation of tyrosine kinase signals	BIOCARTA	29	14	681	1	0.261391	3.5202	4838	0	1	0	1438	0	1	0
<U+00DF>-arrestins in gpcr desensitization	BIOCARTA	11	6	681	0	1	0	4838	1	0.62835	1.11527	1438	0	1	0
stathmin and breast cancer resistance to antimicrotubule agents	BIOCARTA	40	18	681	2	0.0558305	5.72785	4838	0	1	0	1438	0	1	0
sumoylation by ranbp2 regulates transcriptional repression	BIOCARTA	50	46	681	1	0.630658	1.01598	4838	6	0.719958	0.836211	1438	3	0.345196	1.47475
t cell receptor signaling pathway	BIOCARTA	110	11	681	0	1	0	4838	0	1	0	1438	1	0.398817	2.11309
telomeres telomerase cellular aging and immortality	BIOCARTA	22	7	681	0	1	0	4838	1	0.684877	0.929316	1438	0	1	0
tgf beta signaling pathway	BIOCARTA	42	19	681	0	1	0	4838	1	0.956504	0.309646	1438	0	1	0
the igf-1 receptor and longevity	BIOCARTA	19	6	681	0	1	0	4838	0	1	0	1438	0	1	0
the information processing pathway at the ifn beta enhancer	BIOCARTA	231	136	681	0	1	0	4838	13	0.980136	0.588244	1438	6	0.582181	0.974872
the prc2 complex sets long-term gene silencing through modification of histone tails	BIOCARTA	34	34	681	6	7.5911e-05	9.87242	4838	15	5.42025e-05	4.41269	1438	5	0.0175115	3.65104
tnfr1 signaling pathway	BIOCARTA	70	17	681	0	1	0	4838	0	1	0	1438	1	0.544559	1.32049
tnfr2 signaling pathway	BIOCARTA	35	10	681	0	1	0	4838	0	1	0	1438	0	1	0
tnf-stress related signaling	BIOCARTA	58	16	681	0	1	0	4838	1	0.928634	0.371615	1438	1	0.522988	1.40855
toll-like receptor pathway	BIOCARTA	91	18	681	1	0.322658	2.69155	4838	1	0.948698	0.327872	1438	1	0.565155	1.24277
tpo signaling pathway	BIOCARTA	36	8	681	0	1	0	4838	0	1	0	1438	1	0.309306	3.01899
transcription factor creb and its extracellular signals	BIOCARTA	33	20	681	1	0.351361	2.4081	4838	0	1	0	1438	0	1	0
transcription regulation by methyltransferase of carm1	BIOCARTA	41	23	681	1	0.392154	2.0796	4838	0	1	0	1438	0	1	0
trefoil factors initiate mucosal healing	BIOCARTA	45	26	681	1	0.430386	1.82999	4838	0	1	0	1438	2	0.329831	1.76139
trka receptor signaling pathway	BIOCARTA	21	8	681	0	1	0	4838	0	1	0	1438	1	0.309306	3.01899
tumor suppressor arf inhibits ribosomal biogenesis	BIOCARTA	30	7	681	0	1	0	4838	1	0.684877	0.929316	1438	0	1	0
ucalpain and friends in cell spread	BIOCARTA	195	70	681	2	0.443604	1.34565	4838	0	1	0	1438	7	0.0384607	2.35356
vegf hypoxia and angiogenesis	BIOCARTA	46	11	681	1	0.211836	4.57663	4838	1	0.837129	0.557525	1438	1	0.398817	2.11309
west nile virus	BIOCARTA	10	8	681	0	1	0	4838	0	1	0	1438	0	1	0
wnt signaling pathway	BIOCARTA	77	23	681	1	0.392154	2.0796	4838	0	1	0	1438	0	1	0
y branching of actin filaments	BIOCARTA	48	12	681	0	1	0	4838	3	0.271292	1.85915	1438	0	1	0
a6b1 and a6b4 Integrin signaling	NCI	58	26	681	0	1	0	4838	1	0.986304	0.222888	1438	0	1	0
ALK1 signaling events	NCI	100	12	681	0	1	0	4838	0	1	0	1438	0	1	0
Alpha4 beta1 integrin signaling events	NCI	82	57	681	3	0.122864	2.54658	4838	1	0.999918	0.0993897	1438	6	0.0431555	2.49131
Alpha6 beta4 integrin-ligand interactions	NCI	32	8	681	0	1	0	4838	1	0.732807	0.796544	1438	0	1	0
Alpha9 beta1 integrin signaling events	NCI	54	10	681	0	1	0	4838	0	1	0	1438	1	0.370348	2.34788
Angiopoietin receptor Tie2-mediated signaling	NCI	105	25	681	1	0.417917	1.90622	4838	0	1	0	1438	2	0.312993	1.83795
AP-1 transcription factor network	NCI	141	39	681	0	1	0	4838	2	0.987188	0.301127	1438	3	0.257846	1.76192
Arf1 pathway	NCI	65	29	681	0	1	0	4838	4	0.66269	0.892111	1438	0	1	0
Arf6 signaling events	NCI	56	6	681	0	1	0	4838	0	1	0	1438	0	1	0
Arf6 trafficking events	NCI	84	24	681	3	0.0141425	6.55455	4838	9	0.00641833	3.34983	1438	1	0.670593	0.918401
ATF-2 transcription factor network	NCI	92	30	681	0	1	0	4838	0	1	0	1438	3	0.15226	2.34977
ATM pathway	NCI	138	81	681	0	1	0	4838	3	0.999814	0.213982	1438	3	0.714893	0.81209
ATR signaling pathway	NCI	272	161	681	5	0.263026	1.46871	4838	25	0.488354	1.02514	1438	17	0.00103199	2.51157
Atypical NF-kappaB pathway	NCI	26	18	681	0	1	0	4838	0	1	0	1438	0	1	0
Aurora A signaling	NCI	36	8	681	0	1	0	4838	0	1	0	1438	0	1	0
Aurora B signaling	NCI	98	59	681	13	2.89778e-10	13.1455	4838	7	0.813173	0.75027	1438	3	0.502146	1.13194
BARD1 signaling events	NCI	97	52	681	1	0.675691	0.896283	4838	4	0.966129	0.46424	1438	3	0.419448	1.29393
BCR signaling pathway	NCI	247	97	681	0	1	0	4838	2	0.999998	0.11703	1438	5	0.447596	1.14858
Beta1 integrin cell surface interactions	NCI	191	30	681	0	1	0	4838	0	1	0	1438	2	0.395782	1.50955
Beta3 integrin cell surface interactions	NCI	91	12	681	0	1	0	4838	0	1	0	1438	1	0.425999	1.92103
Beta5 beta6 beta7 and beta8 integrin cell surface interactions	NCI	33	7	681	0	1	0	4838	0	1	0	1438	0	1	0
BMP receptor signaling	NCI	64	8	681	0	1	0	4838	0	1	0	1438	0	1	0
Calcineurin-regulated NFAT-dependent transcription in lymphocytes	NCI	149	24	681	0	1	0	4838	2	0.898861	0.506721	1438	0	1	0
Calcium signaling in the CD4+ TCR pathway	NCI	79	15	681	0	1	0	4838	0	1	0	1438	0	1	0
Canonical NF-kappaB pathway	NCI	60	35	681	0	1	0	4838	1	0.996901	0.163834	1438	0	1	0
Canonical Wnt signaling pathway	NCI	31	7	681	0	1	0	4838	0	1	0	1438	0	1	0
Caspase Cascade in Apoptosis	NCI	133	46	681	0	1	0	4838	0	1	0	1438	3	0.345196	1.47475
CD40-CD40L signaling	NCI	133	25	681	0	1	0	4838	0	1	0	1438	2	0.312993	1.83795
CDC42 signaling events	NCI	123	47	681	1	0.638575	0.993862	4838	7	0.586041	0.975775	1438	3	0.357693	1.44119
Ceramide signaling pathway	NCI	158	36	681	1	0.54131	1.30667	4838	1	0.997373	0.159147	1438	1	0.811001	0.603282
Class I PI3K signaling events	NCI	157	53	681	0	1	0	4838	1	0.999842	0.107051	1438	2	0.697864	0.828174
Class I PI3K signaling events mediated by Akt	NCI	44	33	681	0	1	0	4838	1	0.995688	0.174086	1438	0	1	0
C-MYB transcription factor network	NCI	105	39	681	1	0.570171	1.2034	4838	0	1	0	1438	3	0.257846	1.76192
C-MYC pathway	NCI	88	56	681	0	1	0	4838	4	0.978624	0.428462	1438	2	0.726406	0.782087
CXCR3-mediated signaling events	NCI	67	19	681	1	0.337164	2.54204	4838	0	1	0	1438	0	1	0
CXCR4-mediated signaling events	NCI	222	39	681	2	0.203056	2.47561	4838	1	0.998399	0.146567	1438	1	0.835515	0.5556
Degradation of beta catenin	NCI	26	8	681	0	1	0	4838	0	1	0	1438	0	1	0
Direct p53 effectors	NCI	161	64	681	0	1	0	4838	2	0.999678	0.179539	1438	3	0.557348	1.039
DNA-PK pathway in nonhomologous end joining	NCI	62	33	681	1	0.510513	1.42927	4838	2	0.970141	0.359488	1438	1	0.782837	0.659906
Downstream signaling in na<U+00EF>ve CD8+ T cells	NCI	175	27	681	0	1	0	4838	0	1	0	1438	2	0.346551	1.69088
E2F transcription factor network	NCI	122	68	681	3	0.178452	2.11491	4838	4	0.994984	0.347972	1438	6	0.0865527	2.04862
E-cadherin signaling in keratinocytes	NCI	48	43	681	1	0.605852	1.08865	4838	3	0.96871	0.417851	1438	3	0.307622	1.58551
E-cadherin signaling in the nascent adherens junction	NCI	89	60	681	7	0.000288258	6.08965	4838	4	0.986675	0.397799	1438	3	0.513473	1.11204
EGFR-dependent Endothelin signaling events	NCI	25	6	681	0	1	0	4838	0	1	0	1438	0	1	0
Endogenous TLR signaling	NCI	125	18	681	0	1	0	4838	1	0.948698	0.327872	1438	0	1	0
Endothelins	NCI	95	23	681	1	0.392154	2.0796	4838	0	1	0	1438	1	0.654988	0.960177
EPHA2 forward signaling	NCI	37	17	681	0	1	0	4838	0	1	0	1438	0	1	0
EPHA forward signaling	NCI	57	6	681	0	1	0	4838	0	1	0	1438	0	1	0
EPHB forward signaling	NCI	49	25	681	1	0.417917	1.90622	4838	0	1	0	1438	2	0.312993	1.83795
Ephrin B reverse signaling	NCI	31	19	681	0	1	0	4838	0	1	0	1438	1	0.584821	1.1737
EPO signaling pathway	NCI	96	23	681	0	1	0	4838	0	1	0	1438	1	0.654988	0.960177
ErbB1 downstream signaling	NCI	360	169	681	2	0.879418	0.546196	4838	6	1	0.204273	1438	3	0.98375	0.380483
ErbB2-ErbB3 signaling events	NCI	107	56	681	1	0.702623	0.830994	4838	0	1	0	1438	2	0.726406	0.782087
ErbB4 signaling events	NCI	84	14	681	0	1	0	4838	0	1	0	1438	0	1	0
Fanconi anemia pathway	NCI	434	119	681	1	0.924203	0.386547	4838	23	0.131215	1.33752	1438	11	0.0190786	2.16034
FAS (CD95) signaling pathway	NCI	88	31	681	0	1	0	4838	1	0.994001	0.185706	1438	3	0.163262	2.26593
Fc-epsilon receptor I signaling in mast cells	NCI	240	65	681	2	0.406763	1.45265	4838	1	0.999978	0.0869402	1438	2	0.798615	0.670162
FGF signaling pathway	NCI	96	22	681	0	1	0	4838	1	0.973491	0.265382	1438	4	0.0158433	4.70401
FOXA1 transcription factor network	NCI	50	12	681	0	1	0	4838	0	1	0	1438	0	1	0
FoxO family signaling	NCI	48	19	681	0	1	0	4838	1	0.956504	0.309646	1438	0	1	0
Glucocorticoid receptor regulatory network	NCI	133	51	681	0	1	0	4838	1	0.99978	0.111341	1438	1	0.905651	0.422096
GMCSF-mediated signaling events	NCI	121	22	681	1	0.378849	2.17873	4838	0	1	0	1438	0	1	0
Hedgehog signaling events mediated by Gli proteins	NCI	98	42	681	3	0.0606004	3.52763	4838	10	0.095038	1.74402	1438	2	0.571857	1.05633
HIF-1-alpha transcription factor network	NCI	130	43	681	0	1	0	4838	3	0.96871	0.417851	1438	0	1	0
HIF-2-alpha transcription factor network	NCI	51	6	681	0	1	0	4838	1	0.62835	1.11527	1438	0	1	0
HIV-1 Nef- Negative effector of Fas and TNF-alpha	NCI	131	40	681	0	1	0	4838	0	1	0	1438	1	0.842959	0.541336
Hypoxic and oxygen homeostasis regulation of HIF-1-alpha	NCI	27	6	681	0	1	0	4838	1	0.62835	1.11527	1438	0	1	0
IFN-gamma pathway	NCI	90	31	681	0	1	0	4838	0	1	0	1438	5	0.0119481	4.07287
IGF1 pathway	NCI	95	39	681	3	0.0505291	3.82211	4838	1	0.998399	0.146567	1438	1	0.835515	0.5556
IL12-mediated signaling events	NCI	287	22	681	1	0.378849	2.17873	4838	1	0.973491	0.265382	1438	3	0.0748701	3.34008
IL12 signaling mediated by STAT4	NCI	59	6	681	0	1	0	4838	0	1	0	1438	2	0.0271201	10.5734
IL1-mediated signaling events	NCI	145	43	681	1	0.605852	1.08865	4838	1	0.999173	0.132588	1438	2	0.584746	1.03051
IL23-mediated signaling events	NCI	184	17	681	0	1	0	4838	0	1	0	1438	1	0.544559	1.32049
IL27-mediated signaling events	NCI	94	11	681	0	1	0	4838	0	1	0	1438	1	0.398817	2.11309
IL2-mediated signaling events	NCI	294	30	681	0	1	0	4838	1	0.992924	0.192117	1438	2	0.395782	1.50955
IL2 signaling events mediated by PI3K	NCI	196	41	681	0	1	0	4838	1	0.99885	0.139228	1438	1	0.850066	0.527785
IL2 signaling events mediated by STAT5	NCI	133	30	681	0	1	0	4838	0	1	0	1438	1	0.750479	0.728244
IL3-mediated signaling events	NCI	90	17	681	0	1	0	4838	0	1	0	1438	0	1	0
IL4-mediated signaling events	NCI	175	16	681	0	1	0	4838	0	1	0	1438	0	1	0
IL6-mediated signaling events	NCI	173	45	681	0	1	0	4838	0	1	0	1438	0	1	0
Insulin-mediated glucose transport	NCI	42	10	681	0	1	0	4838	1	0.807909	0.619493	1438	0	1	0
Insulin Pathway	NCI	143	56	681	0	1	0	4838	7	0.767688	0.796292	1438	1	0.925161	0.38366
Integrin family cell surface interactions	NCI	23	6	681	0	1	0	4838	1	0.62835	1.11527	1438	0	1	0
Integrin-linked kinase signaling	NCI	67	46	681	2	0.258501	2.08119	4838	4	0.934234	0.530676	1438	4	0.153231	2.01462
Integrins in angiogenesis	NCI	190	50	681	2	0.290345	1.90755	4838	0	1	0	1438	2	0.666895	0.880022
Internalization of ErbB1	NCI	82	32	681	0	1	0	4838	0	1	0	1438	1	0.772546	0.681215
JNK signaling in the CD4+ TCR pathway	NCI	26	19	681	0	1	0	4838	0	1	0	1438	1	0.584821	1.1737
Lissencephaly gene (LIS1) in neuronal migration and development	NCI	57	23	681	0	1	0	4838	2	0.884745	0.53087	1438	0	1	0
LKB1 signaling events	NCI	54	28	681	0	1	0	4838	1	0.990155	0.206363	1438	1	0.726273	0.782239
LPA receptor mediated events	NCI	98	44	681	1	0.614301	1.06327	4838	1	0.999299	0.1295	1438	2	0.597346	1.00594
mTOR signaling pathway	NCI	143	99	681	1	0.882984	0.465734	4838	1	1	0.0567056	1438	4	0.65961	0.889145
N-cadherin signaling events	NCI	76	54	681	3	0.108991	2.69654	4838	1	0.999866	0.105027	1438	4	0.226917	1.69184
Nectin adhesion pathway	NCI	61	35	681	1	0.531265	1.34514	4838	1	0.996901	0.163834	1438	1	0.802044	0.621047
Nephrin-Neph1 signaling in the kidney podocyte	NCI	53	15	681	0	1	0	4838	0	1	0	1438	0	1	0
Netrin-mediated signaling events	NCI	77	17	681	1	0.307834	2.85991	4838	0	1	0	1438	0	1	0
Neurotrophic factor-mediated Trk receptor signaling	NCI	249	64	681	0	1	0	4838	1	0.999974	0.0883235	1438	4	0.328112	1.4094
Noncanonical Wnt signaling pathway	NCI	54	7	681	0	1	0	4838	0	1	0	1438	0	1	0
Nongenotropic Androgen signaling	NCI	40	24	681	1	0.405175	1.98913	4838	0	1	0	1438	0	1	0
Notch-mediated HES-HEY network	NCI	80	33	681	0	1	0	4838	0	1	0	1438	1	0.782837	0.659906
Notch signaling pathway	NCI	113	26	681	0	1	0	4838	0	1	0	1438	5	0.00557113	5.04263
Osteopontin-mediated events	NCI	81	39	681	0	1	0	4838	0	1	0	1438	2	0.531463	1.14206
p38 MAPK signaling pathway	NCI	52	29	681	0	1	0	4838	1	0.991654	0.198985	1438	0	1	0
p38 signaling mediated by MAPKAP kinases	NCI	35	17	681	0	1	0	4838	1	0.939492	0.348376	1438	0	1	0
p53 pathway	NCI	71	19	681	0	1	0	4838	0	1	0	1438	1	0.584821	1.1737
p73 transcription factor network	NCI	81	38	681	0	1	0	4838	0	1	0	1438	0	1	0
p75(NTR)-mediated signaling	NCI	201	59	681	0	1	0	4838	1	0.999941	0.0959553	1438	1	0.934874	0.36378
PAR1-mediated thrombin signaling events	NCI	44	6	681	0	1	0	4838	0	1	0	1438	0	1	0
PDGFR-alpha signaling pathway	NCI	24	6	681	0	1	0	4838	1	0.62835	1.11527	1438	1	0.242351	4.22681
PDGFR-beta signaling pathway	NCI	528	177	681	2	0.89488	0.521093	4838	6	1	0.194658	1438	7	0.692987	0.869197
Plasma membrane estrogen receptor signaling	NCI	64	28	681	0	1	0	4838	2	0.940671	0.428699	1438	0	1	0
PLK1 signaling events	NCI	69	48	681	6	0.000537514	6.57924	4838	13	0.0240447	2.07397	1438	3	0.370156	1.40912
Posttranslational regulation of adherens junction stability and dissassembly	NCI	142	79	681	4	0.0894866	2.44654	4838	4	0.998763	0.296815	1438	6	0.14706	1.7393
Presenilin action in Notch and Wnt signaling	NCI	125	44	681	1	0.614301	1.06327	4838	0	1	0	1438	0	1	0
RAC1 signaling pathway	NCI	180	81	681	2	0.519892	1.15788	4838	6	0.988915	0.445404	1438	5	0.303624	1.3911
Ras signaling in the CD4+ TCR pathway	NCI	16	12	681	0	1	0	4838	0	1	0	1438	1	0.425999	1.92103
Reelin signaling pathway	NCI	98	10	681	0	1	0	4838	0	1	0	1438	0	1	0
Regulation of Androgen receptor activity	NCI	65	6	681	0	1	0	4838	0	1	0	1438	1	0.242351	4.22681
Regulation of cytoplasmic and nuclear SMAD2-3 signaling	NCI	27	13	681	0	1	0	4838	0	1	0	1438	0	1	0
Regulation of nuclear beta catenin signaling and target gene transcription	NCI	161	58	681	0	1	0	4838	1	0.999931	0.0976424	1438	0	1	0
Regulation of nuclear SMAD2-3 signaling	NCI	258	105	681	3	0.39081	1.34616	4838	12	0.891608	0.718802	1438	7	0.197317	1.51133
Regulation of p38-alpha and p38-beta	NCI	28	14	681	0	1	0	4838	0	1	0	1438	0	1	0
Regulation of RAC1 activity	NCI	41	30	681	0	1	0	4838	0	1	0	1438	0	1	0
Regulation of Ras family activation	NCI	96	13	681	0	1	0	4838	0	1	0	1438	0	1	0
Regulation of retinoblastoma protein	NCI	84	48	681	2	0.274432	1.99059	4838	3	0.983345	0.371355	1438	3	0.370156	1.40912
Regulation of Telomerase	NCI	189	90	681	5	0.0441464	2.70155	4838	24	0.00348236	2.03278	1438	5	0.384707	1.24345
Retinoic acid receptors-mediated signaling	NCI	35	20	681	0	1	0	4838	3	0.605138	0.984001	1438	0	1	0
RhoA signaling pathway	NCI	40	16	681	0	1	0	4838	0	1	0	1438	3	0.0332053	4.88238
Role of Calcineurin-dependent NFAT signaling in lymphocytes	NCI	79	42	681	0	1	0	4838	2	0.991668	0.278512	1438	0	1	0
SHP2 signaling	NCI	217	28	681	0	1	0	4838	0	1	0	1438	2	0.363131	1.62578
Signaling events mediated by focal adhesion kinase	NCI	176	124	681	4	0.274848	1.52697	4838	2	1	0.0910382	1438	4	0.81689	0.703326
Signaling events mediated by HDAC Class I	NCI	192	125	681	12	1.63626e-05	4.92342	4838	31	0.00340458	1.84427	1438	2	0.978838	0.34258
Signaling events mediated by HDAC Class II	NCI	60	38	681	1	0.560758	1.23596	4838	6	0.528916	1.04558	1438	1	0.827719	0.570635
Signaling events mediated by HDAC Class III	NCI	41	17	681	0	1	0	4838	1	0.939492	0.348376	1438	1	0.544559	1.32049
Signaling events mediated by Hepatocyte Growth Factor Receptor (c-Met)	NCI	220	118	681	3	0.464477	1.19349	4838	2	1	0.0957684	1438	3	0.906391	0.550136
Signaling events mediated by PTP1B	NCI	83	23	681	0	1	0	4838	1	0.977525	0.253309	1438	1	0.654988	0.960177
Signaling events mediated by Stem cell factor receptor (c-Kit)	NCI	108	21	681	0	1	0	4838	0	1	0	1438	0	1	0
Signaling events mediated by TCPTP	NCI	74	27	681	0	1	0	4838	0	1	0	1438	2	0.346551	1.69088
Signaling events mediated by VEGFR1 and VEGFR2	NCI	167	57	681	4	0.0336793	3.46463	4838	2	0.99908	0.202442	1438	1	0.928549	0.376797
Signaling events regulated by Ret tyrosine kinase	NCI	142	53	681	1	0.682644	0.879019	4838	3	0.991287	0.334158	1438	1	0.914001	0.405835
Signaling mediated by p38-alpha and p38-beta	NCI	55	17	681	0	1	0	4838	1	0.939492	0.348376	1438	0	1	0
Signaling mediated by p38-gamma and p38-delta	NCI	10	6	681	0	1	0	4838	0	1	0	1438	0	1	0
Stabilization and expansion of the E-cadherin adherens junction	NCI	130	71	681	6	0.00414981	4.24821	4838	10	0.654145	0.91391	1438	4	0.400602	1.26188
Sumoylation by RanBP2 regulates transcriptional repression	NCI	35	29	681	3	0.0236042	5.29301	4838	7	0.14047	1.77528	1438	0	1	0
Syndecan-1-mediated signaling events	NCI	39	12	681	0	1	0	4838	0	1	0	1438	0	1	0
Syndecan-4-mediated signaling events	NCI	34	6	681	0	1	0	4838	0	1	0	1438	0	1	0
TCR signaling in na<U+00EF>ve CD4+ T cells	NCI	349	70	681	2	0.443604	1.34565	4838	2	0.99987	0.163661	1438	3	0.61848	0.94576
TCR signaling in na<U+00EF>ve CD8+ T cells	NCI	254	45	681	2	0.250538	2.12967	4838	2	0.994604	0.259052	1438	0	1	0
TGF-beta receptor signaling	NCI	209	52	681	0	1	0	4838	1	0.999813	0.109154	1438	0	1	0
TNF receptor signaling pathway	NCI	157	31	681	0	1	0	4838	1	0.994001	0.185706	1438	0	1	0
TRAIL signaling pathway	NCI	78	15	681	0	1	0	4838	1	0.915828	0.398173	1438	0	1	0
Trk receptor signaling mediated by PI3K and PLC-gamma	NCI	61	36	681	0	1	0	4838	0	1	0	1438	0	1	0
Trk receptor signaling mediated by the MAPK pathway	NCI	37	21	681	0	1	0	4838	1	0.968733	0.278661	1438	2	0.245034	2.22532
Urokinase-type plasminogen activator (uPA) and uPAR-mediated signaling	NCI	104	19	681	0	1	0	4838	2	0.808194	0.655874	1438	2	0.211175	2.48716
Validated nuclear estrogen receptor alpha network	NCI	105	43	681	1	0.605852	1.08865	4838	5	0.803597	0.733424	1438	1	0.86333	0.502619
Validated targets of C-MYC transcriptional activation	NCI	251	137	681	0	1	0	4838	7	0.999946	0.299242	1438	6	0.589367	0.967398
Validated targets of C-MYC transcriptional repression	NCI	155	55	681	1	0.696107	0.846409	4838	0	1	0	1438	0	1	0
Validated transcriptional targets of AP1 family members Fra1 and Fra2	NCI	90	32	681	0	1	0	4838	1	0.994914	0.179709	1438	2	0.42764	1.40883
VEGFR1 specific signals	NCI	47	14	681	0	1	0	4838	0	1	0	1438	0	1	0
VEGFR3 signaling in lymphatic endothelium	NCI	62	22	681	0	1	0	4838	0	1	0	1438	4	0.0158433	4.70401
Apoptosis	SPIKE	149	55	681	0	1	0	4838	1	0.999886	0.103078	1438	5	0.102084	2.11617
Apoptosis_anti_apoptosis	SPIKE	251	103	681	0	1	0	4838	1	1	0.0544738	1438	6	0.322292	1.30794
Apoptosis_In_The_Ear	SPIKE	316	120	681	0	1	0	4838	1	1	0.0466623	1438	8	0.176377	1.51169
ATM	SPIKE	412	196	681	3	0.793185	0.709369	4838	3	1	0.0861108	1438	10	0.393481	1.13667
autophagy	SPIKE	509	236	681	3	0.883221	0.586831	4838	5	1	0.119788	1438	12	0.379919	1.13277
Base_Excision_Repair	SPIKE	555	264	681	3	0.923552	0.523402	4838	5	1	0.106726	1438	12	0.533582	1.00598
Caspases_Cascade	SPIKE	588	276	681	3	0.936565	0.500201	4838	5	1	0.101955	1438	14	0.367797	1.13005
DAPk_family	SPIKE	615	296	681	3	0.953796	0.465757	4838	5	1	0.0948764	1438	15	0.362164	1.12898
DDR_and_Chromatin_Remodeling	SPIKE	672	332	681	3	0.974316	0.41431	4838	10	1	0.171462	1438	17	0.333666	1.14172
DNA_damage_induced_G1.S_checkpoint	SPIKE	686	334	681	3	0.975154	0.41178	4838	10	1	0.170391	1438	17	0.342607	1.13444
DSB	SPIKE	750	375	681	4	0.960709	0.489929	4838	11	1	0.166618	1438	18	0.430932	1.06596
G1.S	SPIKE	750	375	681	4	0.960709	0.489929	4838	11	1	0.166618	1438	18	0.430932	1.06596
G2.M	SPIKE	843	435	681	16	0.0263984	1.7637	4838	13	1	0.169548	1438	21	0.409905	1.07256
GJB2	SPIKE	868	439	681	16	0.0283829	1.74679	4838	13	1	0.167931	1438	21	0.426425	1.06221
Hearing_and_Vision	SPIKE	962	471	681	17	0.0264505	1.73009	4838	13	1	0.156009	1438	25	0.231521	1.18736
Hearing.related.SIX1.Interactions	SPIKE	880	442	681	16	0.0299424	1.73432	4838	13	1	0.166738	1438	21	0.438836	1.05453
mapk	SPIKE	1000	491	681	18	0.0199426	1.75984	4838	13	1	0.149369	1438	25	0.298395	1.13564
Mismatch_repair	SPIKE	1008	498	681	19	0.0117312	1.83683	4838	13	1	0.147174	1438	26	0.251807	1.16664
1D-myo-inositol hexakisphosphate biosynthesis II (mammalian)	HUMANCYC	47	21	681	0	1	0	4838	0	1	0	1438	1	0.621526	1.05629
3-phosphoinositide biosynthesis	HUMANCYC	103	27	681	0	1	0	4838	0	1	0	1438	0	1	0
3-phosphoinositide degradation	HUMANCYC	67	21	681	0	1	0	4838	0	1	0	1438	1	0.621526	1.05629
D-myo-inositol (1,3,4)-trisphosphate biosynthesis	HUMANCYC	44	20	681	0	1	0	4838	0	1	0	1438	1	0.603598	1.11189
D-myo-inositol (1,4,5)-trisphosphate biosynthesis	HUMANCYC	115	22	681	0	1	0	4838	0	1	0	1438	1	0.638644	1.00593
gluconeogenesis	HUMANCYC	21	8	681	0	1	0	4838	2	0.349364	1.85897	1438	1	0.309306	3.01899
glycogenolysis	HUMANCYC	15	6	681	0	1	0	4838	1	0.62835	1.11527	1438	0	1	0
glycolysis	HUMANCYC	34	17	681	0	1	0	4838	2	0.754907	0.743376	1438	1	0.544559	1.32049
superpathway of D-myo-inositol (1,4,5)-trisphosphate metabolism	HUMANCYC	74	24	681	0	1	0	4838	0	1	0	1438	1	0.670593	0.918401
superpathway of inositol phosphate compounds	HUMANCYC	369	106	681	0	1	0	4838	1	1	0.0529115	1438	3	0.863133	0.614473
superpathway of pyrimidine deoxyribonucleoside salvage	HUMANCYC	45	7	681	0	1	0	4838	0	1	0	1438	1	0.276602	3.52223
superpathway of pyrimidine ribonucleotides de novo biosynthesis	HUMANCYC	36	8	681	0	1	0	4838	0	1	0	1438	1	0.309306	3.01899
UTP and CTP de novo biosynthesis	HUMANCYC	34	7	681	0	1	0	4838	0	1	0	1438	1	0.276602	3.52223
Alzheimer disease-amyloid secretase pathway	PANTHER	20	8	681	0	1	0	4838	0	1	0	1438	3	0.00434832	12.7009
Alzheimer disease-presenilin pathway	PANTHER	284	17	681	0	1	0	4838	1	0.939492	0.348376	1438	1	0.544559	1.32049
B cell activation	PANTHER	65	16	681	0	1	0	4838	0	1	0	1438	1	0.522988	1.40855
Cadherin signaling pathway	PANTHER	1185	32	681	2	0.149332	3.05366	4838	2	0.965694	0.371485	1438	5	0.0136457	3.92207
DNA replication	PANTHER	10	6	681	0	1	0	4838	0	1	0	1438	1	0.242351	4.22681
EGF receptor signaling pathway	PANTHER	543	256	681	0	1	0	4838	1	1	0.0216822	1438	8	0.896373	0.679653
Enkephalin release	PANTHER	41	8	681	0	1	0	4838	0	1	0	1438	0	1	0
FGF signaling pathway	PANTHER	291	60	681	0	1	0	4838	1	0.99995	0.0943255	1438	1	0.937823	0.357603
General transcription by RNA polymerase I	PANTHER	48	14	681	0	1	0	4838	0	1	0	1438	0	1	0
General transcription regulation	PANTHER	367	84	681	1	0.837965	0.550167	4838	7	0.979072	0.506211	1438	5	0.330489	1.33815
Heterotrimeric G-protein signaling pathway-Gi alpha and Gs alpha mediated pathway	PANTHER	716	10	681	1	0.194591	5.0851	4838	0	1	0	1438	0	1	0
Huntington disease	PANTHER	302	46	681	1	0.630658	1.01598	4838	6	0.719958	0.836211	1438	1	0.88106	0.469072
Nicotinic acetylcholine receptor signaling pathway	PANTHER	340	12	681	0	1	0	4838	0	1	0	1438	0	1	0
p53 pathway	PANTHER	14	10	681	1	0.194591	5.0851	4838	1	0.807909	0.619493	1438	0	1	0
p53 pathway feedback loops 2	PANTHER	14	8	681	0	1	0	4838	0	1	0	1438	0	1	0
PI3 kinase pathway	PANTHER	92	8	681	0	1	0	4838	0	1	0	1438	0	1	0
T cell activation	PANTHER	77	33	681	1	0.510513	1.42927	4838	0	1	0	1438	1	0.782837	0.659906
Transcription regulation by bZIP transcription factor	PANTHER	446	116	681	1	0.9191	0.39667	4838	8	0.997993	0.412077	1438	5	0.60624	0.951385
Wnt signaling pathway	PANTHER	1174	210	681	3	0.829822	0.661094	4838	3	1	0.0802449	1438	7	0.841446	0.727103

## Sheet: CRC65
Pathway name	Database	Pathway size	Pathway edges	Shared edges				Edges identified in protein only				Edges identified in phospho-site only
				Number of edges	Overlap	P value	Odds ratio	Number of edges	Overlap	P value	Odds ratio	Number of edges	Overlap	P value	Odds ratio
Acute myeloid leukemia	KEGG	183	63	1925	0	1	0	10034	8	0.998621	0.382067	1825	2	0.830689	0.621133
Adherens junction	KEGG	172	88	1925	1	0.99164	0.205575	10034	3	1	0.0925499	1825	7	0.152128	1.6407
Adipocytokine signaling pathway	KEGG	234	71	1925	0	1	0	10034	4	1	0.156672	1825	1	0.974098	0.270424
Adrenergic signaling in cardiomyocytes	KEGG	932	54	1925	0	1	0	10034	0	1	0	1825	1	0.937837	0.357339
African trypanosomiasis	KEGG	37	6	1925	0	1	0	10034	0	1	0	1825	0	1	0
Alanine, aspartate and glutamate metabolism	KEGG	116	15	1925	0	1	0	10034	3	0.825955	0.657399	1825	0	1	0
Alcoholism	KEGG	2286	36	1925	0	1	0	10034	2	0.999866	0.154531	1825	1	0.843003	0.541383
Aldosterone-regulated sodium reabsorption	KEGG	49	10	1925	0	1	0	10034	1	0.960169	0.292126	1825	0	1	0
Alzheimer's disease	KEGG	75	26	1925	0	1	0	10034	0	1	0	1825	2	0.376922	1.58036
Amino sugar and nucleotide sugar metabolism	KEGG	149	21	1925	1	0.680384	0.895973	10034	6	0.540557	1.05198	1825	1	0.660347	0.947835
Amoebiasis	KEGG	90	9	1925	0	1	0	10034	1	0.945018	0.32865	1825	0	1	0
Amphetamine addiction	KEGG	255	38	1925	0	1	0	10034	0	1	0	1825	3	0.29662	1.6259
Amyotrophic lateral sclerosis (ALS)	KEGG	52	18	1925	0	1	0	10034	1	0.99698	0.154616	1825	1	0.603679	1.11519
Apoptosis	KEGG	195	61	1925	1	0.963671	0.298317	10034	4	0.999994	0.184227	1825	0	1	0
Arginine and proline metabolism	KEGG	210	35	1925	1	0.850646	0.526825	10034	3	0.998737	0.24632	1825	1	0.834713	0.557322
Axon guidance	KEGG	320	83	1925	1	0.989025	0.218142	10034	3	1	0.0983528	1825	4	0.602774	0.959774
Bacterial invasion of epithelial cells	KEGG	103	51	1925	2	0.75906	0.73117	10034	7	0.994224	0.418009	1825	2	0.732009	0.773518
Basal cell carcinoma	KEGG	303	12	1925	0	1	0	10034	1	0.979097	0.238999	1825	1	0.460422	1.72375
B cell receptor signaling pathway	KEGG	184	77	1925	1	0.984787	0.235404	10034	7	0.999985	0.262465	1825	2	0.903578	0.504982
beta-Alanine metabolism	KEGG	166	18	1925	0	1	0	10034	2	0.976293	0.328583	1825	0	1	0
Bile secretion	KEGG	64	8	1925	0	1	0	10034	0	1	0	1825	0	1	0
Bladder cancer	KEGG	47	22	1925	0	1	0	10034	4	0.893846	0.584236	1825	2	0.302741	1.89672
Butanoate metabolism	KEGG	85	11	1925	0	1	0	10034	3	0.620799	0.986189	1825	0	1	0
Calcium signaling pathway	KEGG	810	145	1925	3	0.984308	0.377639	10034	2	1	0.0365905	1825	6	0.739309	0.8177
Carbohydrate digestion and absorption	KEGG	33	9	1925	0	1	0	10034	0	1	0	1825	0	1	0
Cell cycle	KEGG	651	321	1925	39	1.26799e-06	2.50882	10034	61	0.99986	0.61465	1825	38	9.15429e-07	2.57817
Chagas disease (American trypanosomiasis)	KEGG	233	52	1925	0	1	0	10034	3	0.999989	0.160763	1825	3	0.486969	1.16091
Chemical carcinogenesis	KEGG	892	7	1925	0	1	0	10034	0	1	0	1825	0	1	0
Chemokine signaling pathway	KEGG	1816	112	1925	0	1	0	10034	9	1	0.229099	1825	6	0.492988	1.07326
Cholinergic synapse	KEGG	655	73	1925	0	1	0	10034	4	1	0.15212	1825	6	0.158797	1.69993
Chronic myeloid leukemia	KEGG	236	108	1925	0	1	0	10034	8	1	0.209758	1825	3	0.911949	0.540879
Circadian entrainment	KEGG	976	66	1925	0	1	0	10034	2	1	0.0820026	1825	4	0.422995	1.22353
Circadian rhythm	KEGG	107	68	1925	0	1	0	10034	3	1	0.121118	1825	2	0.861123	0.573994
Citrate cycle (TCA cycle)	KEGG	114	41	1925	3	0.369606	1.41539	10034	19	0.00774401	2.27362	1825	2	0.615803	0.972137
Cocaine addiction	KEGG	107	12	1925	0	1	0	10034	0	1	0	1825	0	1	0
Colorectal cancer	KEGG	106	46	1925	0	1	0	10034	1	1	0.0583494	1825	3	0.407362	1.32312
Cysteine and methionine metabolism	KEGG	125	46	1925	1	0.917867	0.397928	10034	13	0.512766	1.03605	1825	0	1	0
Cytosolic DNA-sensing pathway	KEGG	32	16	1925	0	1	0	10034	2	0.959203	0.375607	1825	0	1	0
Dilated cardiomyopathy	KEGG	389	38	1925	1	0.873118	0.484077	10034	4	0.99722	0.309107	1825	0	1	0
Dopaminergic synapse	KEGG	820	112	1925	1	0.997737	0.161014	10034	9	1	0.229099	1825	6	0.492988	1.07326
Dorso-ventral axis formation	KEGG	14	11	1925	0	1	0	10034	2	0.850407	0.584319	1825	0	1	0
Drug metabolism - cytochrome P450	KEGG	727	15	1925	0	1	0	10034	0	1	0	1825	0	1	0
Drug metabolism - other enzymes	KEGG	284	22	1925	2	0.325436	1.79284	10034	5	0.766378	0.773392	1825	0	1	0
ECM-receptor interaction	KEGG	599	31	1925	1	0.814376	0.597139	10034	3	0.996342	0.281547	1825	2	0.4646	1.30772
Endocrine and other factor-regulated calcium reabsorption	KEGG	64	8	1925	0	1	0	10034	0	1	0	1825	0	1	0
Endometrial cancer	KEGG	136	53	1925	0	1	0	10034	6	0.998844	0.335312	1825	2	0.751304	0.743141
Epithelial cell signaling in Helicobacter pylori infection	KEGG	50	10	1925	0	1	0	10034	1	0.960169	0.292126	1825	0	1	0
Epstein-Barr virus infection	KEGG	213	84	1925	1	0.989607	0.215507	10034	5	1	0.166033	1825	4	0.612264	0.94775
ErbB signaling pathway	KEGG	258	119	1925	0	1	0	10034	10	1	0.24051	1825	2	0.984074	0.32332
Estrogen signaling pathway	KEGG	289	64	1925	0	1	0	10034	3	1	0.12908	1825	3	0.628205	0.932214
Ether lipid metabolism	KEGG	648	25	1925	0	1	0	10034	1	0.999684	0.109491	1825	3	0.127643	2.58748
Fatty acid degradation	KEGG	297	19	1925	0	1	0	10034	5	0.633447	0.939207	1825	0	1	0
Fc epsilon RI signaling pathway	KEGG	198	67	1925	0	1	0	10034	9	0.998231	0.40758	1825	4	0.434319	1.20407
Fc gamma R-mediated phagocytosis	KEGG	363	153	1925	0	1	0	10034	10	1	0.183093	1825	7	0.650341	0.90856
Focal adhesion	KEGG	2221	321	1925	2	1	0.11142	10034	21	1	0.182379	1825	11	0.931359	0.670689
FoxO signaling pathway	KEGG	448	170	1925	0	1	0	10034	14	1	0.234942	1825	2	0.998429	0.224837
Fructose and mannose metabolism	KEGG	168	45	1925	1	0.913278	0.406983	10034	7	0.980731	0.484089	1825	4	0.187492	1.85121
GABAergic synapse	KEGG	560	15	1925	0	1	0	10034	0	1	0	1825	1	0.537562	1.35426
Galactose metabolism	KEGG	116	6	1925	0	1	0	10034	2	0.525412	1.31499	1825	0	1	0
Gap junction	KEGG	294	59	1925	0	1	0	10034	5	0.999937	0.243124	1825	4	0.34266	1.37951
Gastric acid secretion	KEGG	215	26	1925	0	1	0	10034	0	1	0	1825	2	0.376922	1.58036
Glioma	KEGG	218	48	1925	0	1	0	10034	6	0.996415	0.375357	1825	2	0.700692	0.824037
Glutamatergic synapse	KEGG	532	40	1925	0	1	0	10034	1	0.999997	0.0673415	1825	2	0.602269	0.997748
Glutathione metabolism	KEGG	639	24	1925	0	1	0	10034	2	0.995579	0.238923	1825	4	0.0299383	3.79697
Glycerolipid metabolism	KEGG	647	76	1925	2	0.915665	0.483809	10034	1	1	0.0349699	1825	6	0.180832	1.62693
Glycerophospholipid metabolism	KEGG	1350	129	1925	2	0.992629	0.281472	10034	2	1	0.0412254	1825	7	0.469762	1.08803
Glycolysis - Gluconeogenesis	KEGG	382	81	1925	3	0.808365	0.688764	10034	18	0.886597	0.750962	1825	0	1	0
Glyoxylate and dicarboxylate metabolism	KEGG	37	7	1925	0	1	0	10034	4	0.0964818	3.50767	1825	0	1	0
GnRH signaling pathway	KEGG	307	92	1925	0	1	0	10034	5	1	0.15072	1825	6	0.314047	1.32365
Hedgehog signaling pathway	KEGG	131	17	1925	1	0.602801	1.12009	10034	0	1	0	1825	1	0.582762	1.18492
Hepatitis B	KEGG	314	100	1925	0	1	0	10034	5	1	0.137987	1825	3	0.882969	0.585624
Hepatitis C	KEGG	216	69	1925	1	0.97649	0.26316	10034	6	0.999976	0.250009	1825	2	0.866574	0.56541
Herpes simplex infection	KEGG	192	75	1925	6	0.204632	1.56001	10034	12	0.993627	0.500328	1825	7	0.0815237	1.95512
HIF-1 signaling pathway	KEGG	323	146	1925	1	0.999645	0.123124	10034	6	1	0.11218	1825	4	0.938339	0.532981
Hippo signaling pathway	KEGG	692	200	1925	6	0.956201	0.552844	10034	29	0.999997	0.4444	1825	8	0.789376	0.788961
Histidine metabolism	KEGG	86	10	1925	0	1	0	10034	0	1	0	1825	1	0.401977	2.1069
HTLV-I infection	KEGG	767	240	1925	27	0.000188952	2.28966	10034	35	0.999999	0.447079	1825	18	0.0584358	1.54238
Huntington's disease	KEGG	75	22	1925	0	1	0	10034	5	0.766378	0.773392	1825	1	0.677376	0.902675
Inflammatory mediator regulation of TRP channels	KEGG	239	65	1925	0	1	0	10034	1	1	0.0409974	1825	6	0.106494	1.9309
Influenza A	KEGG	269	83	1925	0	1	0	10034	9	0.999944	0.319222	1825	6	0.236416	1.47872
Inositol phosphate metabolism	KEGG	672	258	1925	0	1	0	10034	5	1	0.0515026	1825	7	0.976057	0.52687
Insulin secretion	KEGG	178	23	1925	0	1	0	10034	0	1	0	1825	1	0.693551	0.861619
Insulin signaling pathway	KEGG	494	190	1925	2	0.999625	0.189806	10034	22	1	0.342925	1825	8	0.740804	0.832553
Jak-STAT signaling pathway	KEGG	868	104	1925	1	0.996502	0.17356	10034	4	1	0.10484	1825	1	0.995271	0.183608
Leishmaniasis	KEGG	107	18	1925	1	0.623804	1.0542	10034	2	0.976293	0.328583	1825	2	0.227185	2.37095
Leukocyte transendothelial migration	KEGG	297	44	1925	0	1	0	10034	3	0.999893	0.192188	1825	1	0.895987	0.440567
Long-term depression	KEGG	277	43	1925	1	0.903316	0.426388	10034	6	0.989429	0.426123	1825	2	0.641801	0.924663
Long-term potentiation	KEGG	395	70	1925	0	1	0	10034	10	0.997335	0.437753	1825	3	0.68794	0.848585
Lysine degradation	KEGG	395	175	1925	4	0.984443	0.417991	10034	11	1	0.17549	1825	10	0.38124	1.14974
MAPK signaling pathway	KEGG	1196	237	1925	2	0.999965	0.151637	10034	18	1	0.214742	1825	14	0.30189	1.1916
Measles	KEGG	241	46	1925	0	1	0	10034	2	0.999993	0.119366	1825	0	1	0
Melanogenesis	KEGG	444	52	1925	0	1	0	10034	4	0.999925	0.218842	1825	3	0.486969	1.16091
Melanoma	KEGG	326	44	1925	0	1	0	10034	4	0.99939	0.262686	1825	1	0.895987	0.440567
Metabolism of xenobiotics by cytochrome P450	KEGG	1110	7	1925	0	1	0	10034	0	1	0	1825	0	1	0
Morphine addiction	KEGG	631	33	1925	0	1	0	10034	0	1	0	1825	2	0.497591	1.22328
mTOR signaling pathway	KEGG	153	59	1925	0	1	0	10034	6	0.999719	0.297288	1825	0	1	0
Mucin type O-Glycan biosynthesis	KEGG	347	6	1925	0	1	0	10034	0	1	0	1825	0	1	0
Natural killer cell mediated cytotoxicity	KEGG	421	60	1925	0	1	0	10034	6	0.999779	0.291772	1825	4	0.354187	1.35484
Neurotrophin signaling pathway	KEGG	427	128	1925	0	1	0	10034	13	1	0.296365	1825	8	0.312251	1.26497
NF-kappa B signaling pathway	KEGG	191	45	1925	1	0.913278	0.406983	10034	5	0.997968	0.328381	1825	4	0.187492	1.85121
N-Glycan biosynthesis	KEGG	142	6	1925	0	1	0	10034	2	0.525412	1.31499	1825	0	1	0
Nicotinate and nicotinamide metabolism	KEGG	250	6	1925	0	1	0	10034	0	1	0	1825	0	1	0
NOD-like receptor signaling pathway	KEGG	101	58	1925	1	0.957232	0.314045	10034	11	0.95115	0.615061	1825	9	0.002255	3.49402
Non-alcoholic fatty liver disease (NAFLD)	KEGG	146	46	1925	0	1	0	10034	0	1	0	1825	1	0.906161	0.420962
Non-small cell lung cancer	KEGG	177	65	1925	0	1	0	10034	6	0.999935	0.266998	1825	1	0.964719	0.295827
Notch signaling pathway	KEGG	189	39	1925	1	0.879832	0.471325	10034	3	0.999574	0.21892	1825	1	0.865462	0.498599
Olfactory transduction	KEGG	1301	10	1925	0	1	0	10034	1	0.960169	0.292126	1825	1	0.401977	2.1069
One carbon pool by folate	KEGG	143	14	1925	0	1	0	10034	4	0.56639	1.05197	1825	0	1	0
Oocyte meiosis	KEGG	623	229	1925	31	1.58471e-06	2.83516	10034	26	1	0.335087	1825	21	0.00580565	1.92458
Osteoclast differentiation	KEGG	422	83	1925	1	0.989025	0.218142	10034	3	1	0.0983528	1825	5	0.402961	1.21579
Ovarian steroidogenesis	KEGG	167	13	1925	0	1	0	10034	0	1	0	1825	0	1	0
Oxidative phosphorylation	KEGG	1081	66	1925	2	0.870195	0.559555	10034	18	0.566666	0.986169	1825	4	0.422995	1.22353
p53 signaling pathway	KEGG	103	45	1925	1	0.913278	0.406983	10034	1	1	0.0596778	1825	1	0.901205	0.430542
Pancreatic cancer	KEGG	182	69	1925	0	1	0	10034	3	1	0.119278	1825	5	0.26373	1.48232
Pancreatic secretion	KEGG	64	13	1925	0	1	0	10034	0	1	0	1825	1	0.487468	1.58005
Pantothenate and CoA biosynthesis	KEGG	45	21	1925	0	1	0	10034	0	1	0	1825	1	0.660347	0.947835
Parkinson's disease	KEGG	29	7	1925	0	1	0	10034	1	0.895238	0.438256	1825	0	1	0
Pathogenic Escherichia coli infection	KEGG	50	14	1925	0	1	0	10034	1	0.989031	0.202217	1825	0	1	0
Pathways in cancer	KEGG	1195	251	1925	2	0.999983	0.143053	10034	16	1	0.177744	1825	10	0.812167	0.785432
Pentose phosphate pathway	KEGG	145	45	1925	1	0.913278	0.406983	10034	12	0.608666	0.956284	1825	0	1	0
Pertussis	KEGG	129	15	1925	0	1	0	10034	0	1	0	1825	1	0.537562	1.35426
Phenylalanine metabolism	KEGG	62	11	1925	0	1	0	10034	3	0.620799	0.986189	1825	0	1	0
Phosphatidylinositol signaling system	KEGG	1184	470	1925	0	1	0	10034	6	1	0.03343	1825	13	0.994387	0.535953
PI3K-Akt signaling pathway	KEGG	3535	308	1925	4	0.999948	0.23421	10034	24	1	0.220374	1825	14	0.6835	0.901976
Prion diseases	KEGG	23	9	1925	1	0.386614	2.24076	10034	3	0.470472	1.31502	1825	0	1	0
Progesterone-mediated oocyte maturation	KEGG	182	45	1925	1	0.913278	0.406983	10034	6	0.993095	0.404269	1825	2	0.66639	0.881605
Prolactin signaling pathway	KEGG	222	66	1925	0	1	0	10034	5	0.99999	0.21517	1825	3	0.648956	0.902568
Propanoate metabolism	KEGG	67	7	1925	1	0.316232	2.98762	10034	3	0.298129	1.97273	1825	1	0.302235	3.16054
Prostate cancer	KEGG	343	112	1925	1	0.997737	0.161014	10034	12	0.999996	0.314749	1825	4	0.818277	0.701466
Proteoglycans in cancer	KEGG	738	201	1925	3	0.998667	0.270392	10034	15	1	0.210904	1825	13	0.209906	1.31309
Purine metabolism	KEGG	4929	424	1925	11	0.997808	0.474305	10034	51	1	0.356341	1825	8	0.999757	0.361772
Pyrimidine metabolism	KEGG	1968	201	1925	9	0.740543	0.839273	10034	41	0.992199	0.672599	1825	6	0.940712	0.581923
Pyruvate metabolism	KEGG	213	35	1925	1	0.850646	0.526825	10034	6	0.947839	0.543831	1825	1	0.834713	0.557322
Rap1 signaling pathway	KEGG	1384	163	1925	1	0.99986	0.11014	10034	7	1	0.117393	1825	10	0.301332	1.24034
Ras signaling pathway	KEGG	1451	170	1925	3	0.994665	0.320873	10034	10	1	0.163534	1825	8	0.622263	0.935881
Regulation of actin cytoskeleton	KEGG	865	282	1925	3	0.99997	0.191438	10034	27	1	0.276499	1825	14	0.5528	0.99023
Renal cell carcinoma	KEGG	101	48	1925	1	0.92633	0.380973	10034	6	0.996415	0.375357	1825	1	0.915341	0.403026
Retrograde endocannabinoid signaling	KEGG	604	40	1925	0	1	0	10034	0	1	0	1825	3	0.324447	1.53791
RIG-I-like receptor signaling pathway	KEGG	81	40	1925	0	1	0	10034	5	0.993509	0.375419	1825	1	0.872211	0.485809
Salivary secretion	KEGG	105	16	1925	0	1	0	10034	0	1	0	1825	1	0.560743	1.26395
Salmonella infection	KEGG	177	100	1925	2	0.971309	0.365072	10034	9	0.999999	0.259425	1825	9	0.0635004	1.87926
Serotonergic synapse	KEGG	441	20	1925	0	1	0	10034	1	0.998415	0.13833	1825	2	0.264964	2.10751
Shigellosis	KEGG	104	44	1925	0	1	0	10034	8	0.94609	0.58407	1825	2	0.65427	0.902621
Small cell lung cancer	KEGG	299	77	1925	0	1	0	10034	5	0.999999	0.182222	1825	3	0.748165	0.768157
Sphingolipid metabolism	KEGG	554	34	1925	0	1	0	10034	1	0.999983	0.0796034	1825	3	0.241588	1.83583
Starch and sucrose metabolism	KEGG	444	26	1925	0	1	0	10034	5	0.882179	0.625952	1825	1	0.737375	0.758158
Sulfur metabolism	KEGG	19	12	1925	1	0.478845	1.62942	10034	6	0.082815	2.63076	1825	1	0.460422	1.72375
Synthesis and degradation of ketone bodies	KEGG	28	6	1925	0	1	0	10034	2	0.525412	1.31499	1825	0	1	0
T cell receptor signaling pathway	KEGG	246	94	1925	0	1	0	10034	10	0.999984	0.312379	1825	2	0.952709	0.411476
Terpenoid backbone biosynthesis	KEGG	48	9	1925	0	1	0	10034	3	0.470472	1.31502	1825	1	0.370422	2.3702
TGF-beta signaling pathway	KEGG	242	45	1925	0	1	0	10034	3	0.999919	0.187605	1825	6	0.0240036	2.92267
Thyroid cancer	KEGG	49	10	1925	1	0.419041	1.99164	10034	3	0.549357	1.1271	1825	1	0.401977	2.1069
Thyroid hormone signaling pathway	KEGG	534	133	1925	11	0.0944208	1.61928	10034	11	1	0.236277	1825	4	0.905203	0.586914
Thyroid hormone synthesis	KEGG	185	36	1925	0	1	0	10034	0	1	0	1825	1	0.843003	0.541383
Tight junction	KEGG	391	124	1925	8	0.333145	1.23687	10034	6	1	0.133206	1825	7	0.428812	1.13471
TNF signaling pathway	KEGG	145	60	1925	0	1	0	10034	5	0.999951	0.238695	1825	1	0.954358	0.320944
Toll-like receptor signaling pathway	KEGG	232	69	1925	1	0.97649	0.26316	10034	8	0.999626	0.344358	1825	7	0.0570052	2.14466
Toxoplasmosis	KEGG	185	48	1925	1	0.92633	0.380973	10034	7	0.989336	0.448618	1825	4	0.218965	1.72494
Tuberculosis	KEGG	483	69	1925	0	1	0	10034	7	0.999897	0.296417	1825	4	0.456771	1.16696
Type II diabetes mellitus	KEGG	151	30	1925	0	1	0	10034	1	0.999937	0.0905968	1825	3	0.188581	2.10812
Tyrosine metabolism	KEGG	163	18	1925	0	1	0	10034	4	0.773682	0.751309	1825	1	0.603679	1.11519
Valine, leucine and isoleucine degradation	KEGG	190	20	1925	1	0.662538	0.943157	10034	7	0.300515	1.41635	1825	0	1	0
Vascular smooth muscle contraction	KEGG	368	100	1925	0	1	0	10034	9	0.999999	0.259425	1825	4	0.744066	0.789425
Vasopressin-regulated water reabsorption	KEGG	69	12	1925	0	1	0	10034	1	0.979097	0.238999	1825	0	1	0
VEGF signaling pathway	KEGG	338	88	1925	0	1	0	10034	6	1	0.191946	1825	3	0.823576	0.668534
Vibrio cholerae infection	KEGG	51	26	1925	0	1	0	10034	1	0.999771	0.105108	1825	1	0.737375	0.758158
Viral myocarditis	KEGG	23	9	1925	0	1	0	10034	1	0.945018	0.32865	1825	0	1	0
Wnt signaling pathway	KEGG	860	136	1925	1	0.999388	0.13229	10034	6	1	0.120855	1825	4	0.914015	0.573525
Abortive elongation of HIV-1 transcript in the absence of Tat	REACTOME	253	45	1925	5	0.087551	2.24333	10034	20	0.0110946	2.1061	1825	1	0.901205	0.430542
Acetylcholine Neurotransmitter Release Cycle	REACTOME	37	6	1925	0	1	0	10034	0	1	0	1825	1	0.265421	3.79239
Activated NOTCH1 Transmits Signal to the Nucleus	REACTOME	153	27	1925	0	1	0	10034	2	0.99813	0.21023	1825	0	1	0
activated TAK1 mediates p38 MAPK activation	REACTOME	71	40	1925	1	0.88619	0.459227	10034	5	0.993509	0.375419	1825	3	0.324447	1.53791
Activated TLR4 signalling	REACTOME	674	190	1925	1	0.999968	0.0943799	10034	20	1	0.308002	1825	9	0.61598	0.942343
Activation of ATR in response to replication stress	REACTOME	306	193	1925	6	0.945287	0.573656	10034	35	0.999148	0.581094	1825	41	2.92391e-15	5.20673
Activation of BAD and translocation to mitochondria	REACTOME	29	12	1925	0	1	0	10034	0	1	0	1825	0	1	0
Activation of BH3-only proteins	REACTOME	42	17	1925	0	1	0	10034	0	1	0	1825	0	1	0
Activation of DNA fragmentation factor	REACTOME	14	12	1925	1	0.478845	1.62942	10034	3	0.68406	0.876588	1825	0	1	0
Activation of gene expression by SREBF (SREBP)	REACTOME	276	104	1925	2	0.976139	0.350715	10034	2	1	0.0513785	1825	6	0.421997	1.16117
Activation of IRF3-IRF7 mediated by TBK1-IKK epsilon	REACTOME	102	11	1925	0	1	0	10034	1	0.971145	0.262906	1825	1	0.43195	1.89623
Activation of Kainate Receptors upon glutamate binding	REACTOME	169	6	1925	0	1	0	10034	2	0.525412	1.31499	1825	1	0.265421	3.79239
Activation of NIMA Kinases NEK9, NEK6, NEK7	REACTOME	8	6	1925	1	0.27807	3.58521	10034	0	1	0	1825	1	0.265421	3.79239
Activation of NMDA receptor upon glutamate binding and postsynaptic events	REACTOME	251	33	1925	1	0.833495	0.559785	10034	2	0.999675	0.169504	1825	0	1	0
Activation of Rac	REACTOME	74	37	1925	1	0.866031	0.497528	10034	5	0.987307	0.410652	1825	0	1	0
Activation of the AP-1 family of transcription factors	REACTOME	14	11	1925	0	1	0	10034	0	1	0	1825	1	0.43195	1.89623
Activation of the pre-replicative complex	REACTOME	421	244	1925	16	0.221587	1.25973	10034	61	0.832883	0.875871	1825	38	5.45047e-10	3.54984
Acyl chain remodelling of PC	REACTOME	60	6	1925	0	1	0	10034	0	1	0	1825	0	1	0
Adherens junctions interactions	REACTOME	85	21	1925	4	0.0226294	4.22306	10034	1	0.998852	0.131409	1825	4	0.0189804	4.46778
Adrenaline,noradrenaline inhibits insulin secretion	REACTOME	259	9	1925	0	1	0	10034	1	0.945018	0.32865	1825	0	1	0
AKT phosphorylates targets in the cytosol	REACTOME	30	30	1925	0	1	0	10034	0	1	0	1825	0	1	0
AKT phosphorylates targets in the nucleus	REACTOME	18	14	1925	0	1	0	10034	3	0.786152	0.717176	1825	1	0.513158	1.45846
Amino acid and derivative metabolism	REACTOME	1505	444	1925	50	4.55073e-07	2.30813	10034	227	3.8299e-26	2.79149	1825	4	1	0.170525
Amino acid and oligopeptide SLC transporters	REACTOME	179	40	1925	1	0.88619	0.459227	10034	2	0.999959	0.138244	1825	2	0.602269	0.997748
Amino acid synthesis and interconversion (transamination)	REACTOME	34	6	1925	0	1	0	10034	3	0.211709	2.63027	1825	0	1	0
Amino acid transport across the plasma membrane	REACTOME	78	32	1925	0	1	0	10034	2	0.999564	0.175161	1825	2	0.481258	1.2641
AMPK inhibits chREBP transcriptional activation activity	REACTOME	9	9	1925	0	1	0	10034	0	1	0	1825	0	1	0
Antigen activates B Cell Receptor (BCR) leading to generation of second messengers	REACTOME	190	114	1925	1	0.997971	0.158155	10034	7	1	0.17147	1825	5	0.68143	0.869242
Antigen Presentation- Folding, assembly and peptide loading of class I MHC	REACTOME	143	59	1925	4	0.379941	1.30393	10034	3	0.999999	0.140631	1825	3	0.572719	1.0156
Antigen processing-Cross presentation	REACTOME	1132	454	1925	49	2.01331e-06	2.19855	10034	241	7.78848e-31	3.0238	1825	7	0.999978	0.294168
Antiviral mechanism by IFN-stimulated genes	REACTOME	669	478	1925	161	8.81553e-85	9.83963	10034	223	2.73305e-19	2.32934	1825	14	0.990822	0.568671
APC-C-Cdc20 mediated degradation of Cyclin B	REACTOME	187	91	1925	30	1.70583e-16	8.93646	10034	28	0.280138	1.16927	1825	4	0.674637	0.871317
APC-Cdc20 mediated degradation of Nek2A	REACTOME	228	136	1925	27	2.39184e-09	4.4876	10034	39	0.415952	1.05759	1825	10	0.145368	1.50728
Apoptosis induced DNA fragmentation	REACTOME	14	12	1925	1	0.478845	1.62942	10034	3	0.68406	0.876588	1825	0	1	0
Apoptotic cleavage of cellular proteins	REACTOME	32	27	1925	1	0.769304	0.689088	10034	0	1	0	1825	1	0.750544	0.728977
Apoptotic execution phase	REACTOME	47	40	1925	2	0.631868	0.943127	10034	3	0.999677	0.212995	1825	1	0.872211	0.485809
Apoptotic factor-mediated response	REACTOME	16	12	1925	0	1	0	10034	3	0.68406	0.876588	1825	0	1	0
Aquaporin-mediated transport	REACTOME	150	11	1925	0	1	0	10034	0	1	0	1825	1	0.43195	1.89623
ARMS-mediated activation	REACTOME	55	16	1925	0	1	0	10034	3	0.859229	0.606758	1825	1	0.560743	1.26395
Asparagine N-linked glycosylation	REACTOME	207	18	1925	0	1	0	10034	7	0.20421	1.67399	1825	2	0.227185	2.37095
Assembly of collagen fibrils and other multimeric structures	REACTOME	90	10	1925	1	0.419041	1.99164	10034	0	1	0	1825	3	0.0115576	8.13643
Assembly Of The HIV Virion	REACTOME	36	7	1925	0	1	0	10034	2	0.616326	1.05196	1825	0	1	0
Assembly of the ORC complex at the origin of replication	REACTOME	15	6	1925	0	1	0	10034	1	0.855393	0.525921	1825	2	0.0328922	9.48682
Association of licensing factors with the pre-replicative complex	REACTOME	17	6	1925	0	1	0	10034	1	0.855393	0.525921	1825	1	0.265421	3.79239
Association of TriC-CCT with target proteins during biosynthesis	REACTOME	196	116	1925	5	0.739915	0.806729	10034	50	0.00022512	1.99733	1825	4	0.838703	0.676335
Asymmetric localization of PCP proteins	REACTOME	1040	411	1925	49	1.05831e-07	2.46284	10034	215	1.54724e-26	2.92596	1825	4	0.999999	0.184529
ATF4 activates genes	REACTOME	105	28	1925	4	0.0579522	2.99073	10034	11	0.120916	1.70242	1825	0	1	0
Attenuation phase	REACTOME	35	22	1925	1	0.697286	0.853283	10034	8	0.240345	1.50316	1825	0	1	0
AUF1 (hnRNP D0) destabilizes mRNA	REACTOME	1013	451	1925	51	3.08783e-07	2.31982	10034	243	2.12992e-32	3.12368	1825	4	1	0.16782
Autodegradation of the E3 ubiquitin ligase COP1	REACTOME	1127	467	1925	49	4.43372e-06	2.12936	10034	238	4.36564e-27	2.77523	1825	7	0.999987	0.285746
Axon guidance	REACTOME	1211	369	1925	4	0.999997	0.19472	10034	27	1	0.205481	1825	15	0.830285	0.801643
Base Excision Repair	REACTOME	25	10	1925	2	0.09477	4.4834	10034	3	0.549357	1.1271	1825	1	0.401977	2.1069
Basigin interactions	REACTOME	36	21	1925	1	0.680384	0.895973	10034	4	0.87067	0.618621	1825	0	1	0
beta-catenin independent WNT signaling	REACTOME	1553	466	1925	49	4.17884e-06	2.13448	10034	220	8.13636e-20	2.38216	1825	10	0.999522	0.412517
Beta-catenin phosphorylation cascade	REACTOME	123	60	1925	0	1	0	10034	4	0.999991	0.187524	1825	0	1	0
Biological oxidations	REACTOME	738	30	1925	0	1	0	10034	6	0.873266	0.657297	1825	5	0.0157247	3.7985
Biotin transport and metabolism	REACTOME	12	6	1925	0	1	0	10034	0	1	0	1825	0	1	0
BMAL1-CLOCK,NPAS2 activates circadian gene expression	REACTOME	99	39	1925	1	0.879832	0.471325	10034	1	0.999997	0.0691163	1825	2	0.588378	1.02475
Branched-chain amino acid catabolism	REACTOME	48	7	1925	0	1	0	10034	4	0.0964818	3.50767	1825	0	1	0
Budding and maturation of HIV virion	REACTOME	292	149	1925	2	0.997184	0.243035	10034	22	0.999932	0.454375	1825	8	0.472247	1.07589
Butyrate Response Factor 1 (BRF1) destabilizes mRNA	REACTOME	94	39	1925	5	0.0532046	2.63936	10034	7	0.941676	0.574975	1825	1	0.865462	0.498599
Ca2+ pathway	REACTOME	352	30	1925	0	1	0	10034	0	1	0	1825	5	0.0157247	3.7985
Ca-dependent events	REACTOME	92	21	1925	0	1	0	10034	1	0.998852	0.131409	1825	1	0.660347	0.947835
Calmodulin induced events	REACTOME	91	20	1925	0	1	0	10034	1	0.998415	0.13833	1825	1	0.64242	0.997749
Calnexin-calreticulin cycle	REACTOME	13	10	1925	0	1	0	10034	7	0.00634219	6.13851	1825	1	0.401977	2.1069
CaM pathway	REACTOME	91	20	1925	0	1	0	10034	1	0.998415	0.13833	1825	1	0.64242	0.997749
Carbohydrate metabolism	REACTOME	1559	429	1925	151	1.31401e-82	10.4755	10034	149	0.00062458	1.40547	1825	6	0.999985	0.266491
Caspase-mediated cleavage of cytoskeletal proteins	REACTOME	12	12	1925	0	1	0	10034	0	1	0	1825	0	1	0
CD28 co-stimulation	REACTOME	112	27	1925	1	0.769304	0.689088	10034	2	0.99813	0.21023	1825	3	0.151119	2.37171
CD28 dependent PI3K-Akt signaling	REACTOME	62	19	1925	0	1	0	10034	1	0.997812	0.146021	1825	2	0.246049	2.23166
CDC6 association with the ORC-origin complex	REACTOME	31	16	1925	0	1	0	10034	1	0.994244	0.175243	1825	4	0.00704144	6.32983
CDK-mediated phosphorylation and removal of Cdc6	REACTOME	1126	466	1925	49	4.17884e-06	2.13448	10034	238	2.93525e-27	2.78751	1825	8	0.999948	0.328193
CDO in myogenesis	REACTOME	181	42	1925	0	1	0	10034	0	1	0	1825	3	0.352269	1.45897
CDT1 association with the CDC6-ORC-origin complex	REACTOME	1162	487	1925	49	1.37714e-05	2.031	10034	239	3.03828e-24	2.57179	1825	13	0.996513	0.516473
Cell-Cell communication	REACTOME	255	93	1925	7	0.221006	1.46028	10034	5	1	0.149002	1825	12	0.00234194	2.82032
Cell-cell junction organization	REACTOME	100	30	1925	5	0.0193866	3.5906	10034	2	0.999218	0.187686	1825	6	0.00330149	4.75099
Cell death signalling via NRAGE, NRIF and NADE	REACTOME	106	44	1925	0	1	0	10034	2	0.999988	0.12506	1825	2	0.65427	0.902621
cell division	REACTOME	47	30	1925	6	0.00429421	4.49066	10034	22	2.42562e-07	7.24471	1825	0	1	0
Cell-extracellular matrix interactions	REACTOME	18	7	1925	1	0.316232	2.98762	10034	0	1	0	1825	0	1	0
Cell junction organization	REACTOME	154	52	1925	7	0.0190012	2.79403	10034	2	0.999999	0.105019	1825	10	0.000223556	4.53262
Cell surface interactions at the vascular wall	REACTOME	132	25	1925	1	0.742819	0.746556	10034	5	0.859084	0.657331	1825	0	1	0
Cellular response to heat stress	REACTOME	99	64	1925	3	0.664412	0.881153	10034	21	0.208787	1.28496	1825	0	1	0
Cellular response to hypoxia	REACTOME	123	14	1925	0	1	0	10034	1	0.989031	0.202217	1825	0	1	0
Cellular Senescence	REACTOME	5412	494	1925	43	0.00101285	1.72476	10034	56	1	0.33249	1825	26	0.426741	1.05397
Chaperonin-mediated protein folding	REACTOME	401	155	1925	7	0.716994	0.847037	10034	70	1.98506e-06	2.17395	1825	6	0.794089	0.762599
ChREBP activates metabolic gene expression	REACTOME	13	7	1925	1	0.316232	2.98762	10034	0	1	0	1825	0	1	0
Chromatin modifying enzymes	REACTOME	1992	332	1925	26	0.0303103	1.52977	10034	57	0.999997	0.542499	1825	45	1.49577e-09	3.02209
Chromatin organization	REACTOME	1992	332	1925	26	0.0303103	1.52977	10034	57	0.999997	0.542499	1825	45	1.49577e-09	3.02209
Chromosome Maintenance	REACTOME	2055	101	1925	7	0.285727	1.33571	10034	25	0.76845	0.864755	1825	19	5.75938e-07	4.42788
Circadian Clock	REACTOME	210	90	1925	1	0.992503	0.200944	10034	5	1	0.154278	1825	2	0.943947	0.430229
Citric acid cycle (TCA cycle)	REACTOME	69	22	1925	2	0.325436	1.79284	10034	8	0.240345	1.50316	1825	1	0.677376	0.902675
Clathrin derived vesicle budding	REACTOME	689	306	1925	5	0.99974	0.29586	10034	37	1	0.359401	1825	12	0.844129	0.772268
Clearance of Nuclear Envelope Membranes from Chromatin	REACTOME	14	8	1925	0	1	0	10034	2	0.693171	0.8766	1825	0	1	0
Cleavage of Growing Transcript in the Termination Region	REACTOME	582	455	1925	51	4.04601e-07	2.29656	10034	269	1.27961e-45	3.88043	1825	13	0.991556	0.554386
Coenzyme A biosynthesis	REACTOME	7	6	1925	0	1	0	10034	0	1	0	1825	0	1	0
Cohesin Loading onto Chromatin	REACTOME	44	27	1925	3	0.169079	2.24205	10034	22	8.32343e-09	11.5936	1825	0	1	0
Collagen biosynthesis and modifying enzymes	REACTOME	696	14	1925	0	1	0	10034	3	0.786152	0.717176	1825	1	0.513158	1.45846
Collagen formation	REACTOME	765	24	1925	1	0.728458	0.779038	10034	3	0.97814	0.375544	1825	4	0.0299383	3.79697
Condensation of Prometaphase Chromosomes	REACTOME	45	32	1925	18	2.22124e-15	23.2422	10034	13	0.0759003	1.80033	1825	0	1	0
Condensation of Prophase Chromosomes	REACTOME	1934	40	1925	9	0.000194435	5.22152	10034	8	0.897124	0.657228	1825	2	0.602269	0.997748
Constitutive PI3K-AKT Signaling in Cancer	REACTOME	370	81	1925	0	1	0	10034	3	1	0.100882	1825	1	0.984526	0.236553
Constitutive Signaling by NOTCH1 HD Domain Mutants	REACTOME	67	17	1925	0	1	0	10034	2	0.96886	0.350499	1825	0	1	0
Constitutive Signaling by NOTCH1 HD+PEST Domain Mutants	REACTOME	302	92	1925	1	0.993276	0.196516	10034	12	0.999745	0.393786	1825	5	0.491682	1.08972
Constitutive Signaling by NOTCH1 PEST Domain Mutants	REACTOME	302	92	1925	1	0.993276	0.196516	10034	12	0.999745	0.393786	1825	5	0.491682	1.08972
Conversion from APC-C-Cdc20 to APC-C-Cdh1 in late anaphase	REACTOME	120	77	1925	26	9.02261e-15	9.24648	10034	15	0.960799	0.635692	1825	2	0.903578	0.504982
Cooperation of Prefoldin and TriC-CCT in actin and tubulin folding	REACTOME	233	67	1925	3	0.694543	0.839775	10034	45	1.67653e-11	5.39871	1825	2	0.855468	0.582841
COPI Mediated Transport	REACTOME	37	29	1925	6	0.00359373	4.68633	10034	16	0.00156096	3.2402	1825	2	0.43036	1.40465
Costimulation by the CD28 family	REACTOME	547	90	1925	2	0.954752	0.406675	10034	8	0.999997	0.255973	1825	9	0.0363895	2.11178
CREB phosphorylation through the activation of CaMKII	REACTOME	86	6	1925	0	1	0	10034	0	1	0	1825	0	1	0
CREB phosphorylation through the activation of Ras	REACTOME	182	26	1925	1	0.756421	0.716673	10034	2	0.997506	0.218998	1825	0	1	0
CRMPs in Sema3A signaling	REACTOME	101	24	1925	0	1	0	10034	1	0.999564	0.114256	1825	1	0.708916	0.824134
Cross-presentation of soluble exogenous antigens (endosomes)	REACTOME	946	406	1925	49	7.24195e-08	2.49769	10034	215	1.80104e-27	3.00329	1825	4	0.999999	0.186852
CTLA4 inhibitory signaling	REACTOME	160	64	1925	1	0.969141	0.284087	10034	6	0.999917	0.271611	1825	6	0.100684	1.96423
Cyclin A-B1 associated events during G2-M transition	REACTOME	65	20	1925	3	0.0859467	3.16563	10034	5	0.682389	0.876563	1825	3	0.0758153	3.34904
Cyclin D associated events in G1	REACTOME	205	72	1925	0	1	0	10034	4	1	0.154363	1825	3	0.706175	0.82394
Cytosolic sensors of pathogen-associated DNA	REACTOME	312	92	1925	0	1	0	10034	14	0.998287	0.471291	1825	4	0.682953	0.861391
Cytosolic sulfonation of small molecules	REACTOME	42	8	1925	0	1	0	10034	1	0.924105	0.375669	1825	1	0.337204	2.709
Cytosolic tRNA aminoacylation	REACTOME	79	37	1925	7	0.00289895	4.19285	10034	21	0.000175474	3.4564	1825	0	1	0
DAG and IP3 signaling	REACTOME	94	23	1925	0	1	0	10034	1	0.999398	0.119454	1825	1	0.693551	0.861619
DAP12 interactions	REACTOME	939	256	1925	0	1	0	10034	14	1	0.150958	1825	11	0.740589	0.85024
DAP12 signaling	REACTOME	927	256	1925	0	1	0	10034	14	1	0.150958	1825	11	0.740589	0.85024
DARPP-32 events	REACTOME	56	28	1925	0	1	0	10034	1	0.99988	0.0973149	1825	2	0.412806	1.45872
DCC mediated attractive signaling	REACTOME	78	39	1925	0	1	0	10034	4	0.997832	0.300265	1825	2	0.588378	1.02475
deactivation of the beta-catenin transactivating complex	REACTOME	157	84	1925	1	0.989607	0.215507	10034	16	0.972891	0.618165	1825	1	0.986742	0.227983
Deadenylation-dependent mRNA decay	REACTOME	354	139	1925	13	0.0329149	1.85457	10034	54	0.0024869	1.67434	1825	12	0.0469152	1.79643
Deadenylation of mRNA	REACTOME	210	99	1925	8	0.152929	1.57779	10034	46	4.46761e-05	2.28839	1825	8	0.123559	1.66947
Defective AMN causes hereditary megaloblastic anemia 1	REACTOME	80	22	1925	0	1	0	10034	1	0.999168	0.125147	1825	0	1	0
Defective BTD causes biotidinase deficiency	REACTOME	80	22	1925	0	1	0	10034	1	0.999168	0.125147	1825	0	1	0
Defective CD320 causes methylmalonic aciduria	REACTOME	80	22	1925	0	1	0	10034	1	0.999168	0.125147	1825	0	1	0
Defective CUBN causes hereditary megaloblastic anemia 1	REACTOME	80	22	1925	0	1	0	10034	1	0.999168	0.125147	1825	0	1	0
Defective GIF causes intrinsic factor deficiency	REACTOME	80	22	1925	0	1	0	10034	1	0.999168	0.125147	1825	0	1	0
Defective HLCS causes multiple carboxylase deficiency	REACTOME	80	22	1925	0	1	0	10034	1	0.999168	0.125147	1825	0	1	0
Defective LMBRD1 causes methylmalonic aciduria and homocystinuria type cblF	REACTOME	80	22	1925	0	1	0	10034	1	0.999168	0.125147	1825	0	1	0
Defective MMAA causes methylmalonic aciduria type cblA	REACTOME	80	22	1925	0	1	0	10034	1	0.999168	0.125147	1825	0	1	0
Defective MMAB causes methylmalonic aciduria type cblB	REACTOME	80	22	1925	0	1	0	10034	1	0.999168	0.125147	1825	0	1	0
Defective MMACHC causes methylmalonic aciduria and homocystinuria type cblC	REACTOME	80	22	1925	0	1	0	10034	1	0.999168	0.125147	1825	0	1	0
Defective MMADHC causes methylmalonic aciduria and homocystinuria type cblD	REACTOME	80	22	1925	0	1	0	10034	1	0.999168	0.125147	1825	0	1	0
Defective MTR causes methylmalonic aciduria and homocystinuria type cblG	REACTOME	80	22	1925	0	1	0	10034	1	0.999168	0.125147	1825	0	1	0
Defective MTRR causes methylmalonic aciduria and homocystinuria type cblE	REACTOME	80	22	1925	0	1	0	10034	1	0.999168	0.125147	1825	0	1	0
Defective MUT causes methylmalonic aciduria mut type	REACTOME	80	22	1925	0	1	0	10034	1	0.999168	0.125147	1825	0	1	0
Defective TCN2 causes hereditary megaloblastic anemia	REACTOME	80	22	1925	0	1	0	10034	1	0.999168	0.125147	1825	0	1	0
Defects in biotin (Btn) metabolism	REACTOME	80	22	1925	0	1	0	10034	1	0.999168	0.125147	1825	0	1	0
Defects in cobalamin (B12) metabolism	REACTOME	80	22	1925	0	1	0	10034	1	0.999168	0.125147	1825	0	1	0
Defects in vitamin and cofactor metabolism	REACTOME	80	22	1925	0	1	0	10034	1	0.999168	0.125147	1825	0	1	0
Degradation of beta-catenin by the destruction complex	REACTOME	123	60	1925	0	1	0	10034	4	0.999991	0.187524	1825	0	1	0
Degradation of the extracellular matrix	REACTOME	197	7	1925	0	1	0	10034	1	0.895238	0.438256	1825	0	1	0
Depolymerisation of the Nuclear Lamina	REACTOME	38	19	1925	0	1	0	10034	0	1	0	1825	2	0.246049	2.23166
Deposition of new CENPA-containing nucleosomes at the centromere	REACTOME	1655	64	1925	1	0.969141	0.284087	10034	14	0.878154	0.736015	1825	13	1.43941e-05	4.85982
Detoxification of Reactive Oxygen Species	REACTOME	31	13	1925	0	1	0	10034	2	0.90997	0.478053	1825	0	1	0
DEx-H-box helicases activate type I IFN and inflammatory cytokines production	REACTOME	35	18	1925	0	1	0	10034	2	0.976293	0.328583	1825	2	0.227185	2.37095
disassembly of the destruction complex and recruitment of AXIN to the membrane	REACTOME	174	71	1925	0	1	0	10034	5	0.999997	0.198832	1825	0	1	0
Diseases associated with visual transduction	REACTOME	307	10	1925	0	1	0	10034	1	0.960169	0.292126	1825	0	1	0
DNA Damage-Telomere Stress Induced Senescence	REACTOME	981	85	1925	4	0.663587	0.884726	10034	7	0.999998	0.235476	1825	10	0.00998108	2.5359
DNA Repair	REACTOME	572	143	1925	8	0.486185	1.06224	10034	49	0.0460507	1.37269	1825	24	1.8922e-07	3.86107
DNA replication initiation	REACTOME	15	6	1925	3	0.00261287	17.9393	10034	2	0.525412	1.31499	1825	0	1	0
DNA strand elongation	REACTOME	167	59	1925	13	9.94629e-06	5.09151	10034	33	4.1599e-06	3.34539	1825	2	0.802139	0.664799
Dopamine Neurotransmitter Release Cycle	REACTOME	54	13	1925	0	1	0	10034	0	1	0	1825	1	0.487468	1.58005
Double-Strand Break Repair	REACTOME	41	17	1925	0	1	0	10034	10	0.00663661	3.75952	1825	4	0.00884766	5.84247
Downregulation of ERBB2-ERBB3 signaling	REACTOME	31	7	1925	0	1	0	10034	1	0.895238	0.438256	1825	0	1	0
Downregulation of SMAD2-3-SMAD4 transcriptional activity	REACTOME	99	38	1925	0	1	0	10034	5	0.989825	0.398196	1825	1	0.858357	0.512089
Downregulation of TGF-beta receptor signaling	REACTOME	105	32	1925	0	1	0	10034	2	0.999564	0.175161	1825	3	0.214734	1.96264
Downstream signaling of activated FGFR	REACTOME	830	219	1925	0	1	0	10034	11	1	0.138137	1825	9	0.773276	0.811525
Downstream signal transduction	REACTOME	738	206	1925	0	1	0	10034	10	1	0.133315	1825	8	0.81509	0.764919
Downstream TCR signaling	REACTOME	261	47	1925	0	1	0	10034	7	0.986978	0.459851	1825	1	0.910869	0.411799
DSCAM interactions	REACTOME	24	11	1925	0	1	0	10034	2	0.850407	0.584319	1825	1	0.43195	1.89623
Dual incision reaction in GG-NER	REACTOME	190	55	1925	1	0.949653	0.331521	10034	18	0.235733	1.27991	1825	6	0.0563383	2.32567
Dual incision reaction in TC-NER	REACTOME	186	31	1925	2	0.492993	1.23613	10034	11	0.212018	1.4469	1825	2	0.4646	1.30772
E2F-enabled inhibition of pre-replication complex formation	REACTOME	36	15	1925	1	0.557215	1.28017	10034	1	0.992054	0.187767	1825	3	0.036365	4.74506
E2F mediated regulation of DNA replication	REACTOME	88	42	1925	6	0.0221904	2.9928	10034	1	0.999999	0.0640517	1825	10	3.28204e-05	5.95059
Early Phase of HIV Life Cycle	REACTOME	16	7	1925	0	1	0	10034	4	0.0964818	3.50767	1825	0	1	0
EGFR downregulation	REACTOME	229	97	1925	3	0.892453	0.57126	10034	33	0.0960706	1.35718	1825	1	0.993216	0.197036
EGFR interacts with phospholipase C-gamma	REACTOME	97	24	1925	0	1	0	10034	1	0.999564	0.114256	1825	1	0.708916	0.824134
Elongation arrest and recovery	REACTOME	465	120	1925	10	0.103305	1.63238	10034	39	0.133367	1.26729	1825	14	0.00277722	2.51528
Endosomal Sorting Complex Required For Transport (ESCRT)	REACTOME	168	72	1925	0	1	0	10034	8	0.999809	0.32818	1825	3	0.706175	0.82394
Energy dependent regulation of mTOR by LKB1-AMPK	REACTOME	90	49	1925	2	0.739188	0.762328	10034	5	0.999224	0.298487	1825	1	0.919589	0.394618
eNOS activation	REACTOME	19	9	1925	0	1	0	10034	2	0.756799	0.751359	1825	1	0.370422	2.3702
eNOS activation and regulation	REACTOME	43	16	1925	0	1	0	10034	2	0.959203	0.375607	1825	1	0.560743	1.26395
Epigenetic regulation of gene expression	REACTOME	3291	187	1925	13	0.191618	1.34118	10034	47	0.793708	0.882335	1825	14	0.0880141	1.5382
ERK activation	REACTOME	21	6	1925	0	1	0	10034	1	0.855393	0.525921	1825	0	1	0
ERK-MAPK targets	REACTOME	52	27	1925	0	1	0	10034	7	0.646259	0.920398	1825	0	1	0
ERKs are inactivated	REACTOME	35	15	1925	0	1	0	10034	5	0.399884	1.31508	1825	0	1	0
ER-Phagosome pathway	REACTOME	1114	447	1925	49	1.29223e-06	2.23786	10034	240	1.05129e-31	3.09915	1825	4	1	0.169355
Establishment of Sister Chromatid Cohesion	REACTOME	51	41	1925	0	1	0	10034	20	0.00306477	2.50757	1825	1	0.878621	0.47365
Export of Viral Ribonucleoproteins from Nucleus	REACTOME	406	351	1925	164	3.74792e-113	17.0771	10034	150	6.03582e-10	1.97723	1825	6	0.999671	0.327487
Extension of Telomeres	REACTOME	85	22	1925	5	0.00507765	5.28067	10034	11	0.0209002	2.63157	1825	1	0.677376	0.902675
Extracellular matrix organization	REACTOME	1413	63	1925	1	0.967416	0.288677	10034	7	0.999583	0.328247	1825	5	0.20768	1.63595
Factors involved in megakaryocyte development and platelet production	REACTOME	258	70	1925	6	0.164544	1.68214	10034	6	0.999981	0.246094	1825	3	0.68794	0.848585
Fanconi Anemia pathway	REACTOME	134	23	1925	1	0.713295	0.814473	10034	3	0.972058	0.394331	1825	10	6.11006e-08	14.6536
Fatty acid, triacylglycerol, and ketone body metabolism	REACTOME	1923	406	1925	17	0.867761	0.781225	10034	24	1	0.163227	1825	21	0.472312	1.03444
Fatty Acyl-CoA Biosynthesis	REACTOME	70	15	1925	0	1	0	10034	4	0.626938	0.956319	1825	0	1	0
FBXW7 Mutants and NOTCH1 in Cancer	REACTOME	395	106	1925	1	0.996863	0.170245	10034	13	0.999958	0.366832	1825	5	0.618181	0.93831
Fc epsilon receptor (FCERI) signaling	REACTOME	911	349	1925	2	1	0.102339	10034	23	1	0.183671	1825	18	0.484195	1.03122
FCERI mediated Ca+2 mobilization	REACTOME	155	54	1925	0	1	0	10034	2	0.999999	0.100972	1825	5	0.132759	1.93696
FCERI mediated MAPK activation	REACTOME	170	70	1925	1	0.977735	0.259338	10034	7	0.999919	0.291702	1825	4	0.467885	1.14925
FCERI mediated NF-kB activation	REACTOME	93	53	1925	1	0.943868	0.344291	10034	7	0.996204	0.399809	1825	3	0.499743	1.13766
Fcgamma receptor (FCGR) dependent phagocytosis	REACTOME	685	309	1925	7	0.997411	0.41325	10034	50	0.999999	0.505234	1825	10	0.949384	0.632002
Folding of actin by CCT-TriC	REACTOME	36	36	1925	1	0.858547	0.511758	10034	25	2.04041e-07	5.98905	1825	2	0.544563	1.11526
Formation of annular gap junctions	REACTOME	33	15	1925	0	1	0	10034	3	0.825955	0.657399	1825	0	1	0
Formation of ATP by chemiosmotic coupling	REACTOME	153	10	1925	1	0.419041	1.99164	10034	9	6.85815e-05	23.6883	1825	0	1	0
Formation of HIV-1 elongation complex containing HIV-1 Tat	REACTOME	788	192	1925	11	0.435944	1.08958	10034	76	0.00019784	1.72848	1825	13	0.167966	1.37946
Formation of HIV elongation complex in the absence of HIV Tat	REACTOME	829	213	1925	11	0.574893	0.975732	10034	76	0.00566958	1.46239	1825	18	0.0216559	1.75733
Formation of incision complex in GG-NER	REACTOME	190	55	1925	1	0.949653	0.331521	10034	18	0.235733	1.27991	1825	6	0.0563383	2.32567
Formation of RNA Pol II elongation complex	REACTOME	829	213	1925	11	0.574893	0.975732	10034	76	0.00566958	1.46239	1825	18	0.0216559	1.75733
Formation of Senescence-Associated Heterochromatin Foci (SAHF)	REACTOME	64	56	1925	3	0.57382	1.01439	10034	3	0.999996	0.148608	1825	4	0.308177	1.45922
formation of the beta-catenin-TCF transactivating complex	REACTOME	2287	100	1925	2	0.971309	0.365072	10034	16	0.997754	0.500129	1825	2	0.96344	0.386217
Formation of the Early Elongation Complex	REACTOME	298	55	1925	5	0.164274	1.79407	10034	24	0.00751071	2.03853	1825	1	0.940957	0.350711
Formation of the HIV-1 Early Elongation Complex	REACTOME	298	55	1925	5	0.164274	1.79407	10034	24	0.00751071	2.03853	1825	1	0.940957	0.350711
Formation of transcription-coupled NER (TC-NER) repair complex	REACTOME	186	31	1925	2	0.492993	1.23613	10034	11	0.212018	1.4469	1825	2	0.4646	1.30772
Formation of tubulin folding intermediates by CCT-TriC	REACTOME	132	52	1925	3	0.523183	1.09731	10034	41	2.04286e-14	9.83735	1825	0	1	0
Frs2-mediated activation	REACTOME	60	17	1925	0	1	0	10034	3	0.886777	0.563402	1825	1	0.582762	1.18492
FRS2-mediated cascade	REACTOME	298	40	1925	0	1	0	10034	5	0.993509	0.375419	1825	2	0.602269	0.997748
G0 and Early G1	REACTOME	166	89	1925	4	0.698523	0.842993	10034	7	0.999999	0.223956	1825	27	1.54096e-14	8.36442
G1 Phase	REACTOME	205	72	1925	0	1	0	10034	4	1	0.154363	1825	3	0.706175	0.82394
G1-S DNA Damage Checkpoints	REACTOME	1188	476	1925	49	7.47096e-06	2.08399	10034	238	1.40922e-25	2.66938	1825	8	0.999965	0.321086
G1-S-Specific Transcription	REACTOME	31	19	1925	2	0.265734	2.10937	10034	0	1	0	1825	5	0.00202424	6.78446
G2-M Checkpoints	REACTOME	315	199	1925	7	0.906021	0.652084	10034	36	0.999311	0.57931	1825	41	8.87472e-15	5.00876
G2-M DNA damage checkpoint	REACTOME	8	6	1925	0	1	0	10034	1	0.855393	0.525921	1825	1	0.265421	3.79239
GAB1 signalosome	REACTOME	535	178	1925	1	0.999938	0.100754	10034	5	1	0.0755492	1825	7	0.793409	0.775166
GABA synthesis, release, reuptake and degradation	REACTOME	81	15	1925	0	1	0	10034	0	1	0	1825	1	0.537562	1.35426
G alpha (12-13) signalling events	REACTOME	326	37	1925	0	1	0	10034	2	0.999901	0.150111	1825	1	0.850878	0.526329
G alpha (i) signalling events	REACTOME	4263	27	1925	0	1	0	10034	1	0.999834	0.101062	1825	1	0.750544	0.728977
G alpha (q) signalling events	REACTOME	2961	32	1925	0	1	0	10034	0	1	0	1825	2	0.481258	1.2641
G alpha (s) signalling events	REACTOME	1818	30	1925	0	1	0	10034	0	1	0	1825	0	1	0
Gap-filling DNA repair synthesis and ligation in GG-NER	REACTOME	74	20	1925	2	0.285711	1.99216	10034	11	0.00874328	3.21658	1825	1	0.64242	0.997749
Gap-filling DNA repair synthesis and ligation in TC-NER	REACTOME	74	20	1925	2	0.285711	1.99216	10034	11	0.00874328	3.21658	1825	1	0.64242	0.997749
Gap junction degradation	REACTOME	42	21	1925	0	1	0	10034	3	0.954772	0.438144	1825	0	1	0
Gap junction trafficking	REACTOME	43	21	1925	0	1	0	10034	3	0.954772	0.438144	1825	0	1	0
Gap junction trafficking and regulation	REACTOME	46	24	1925	0	1	0	10034	3	0.97814	0.375544	1825	0	1	0
Gastrin-CREB signalling pathway via PKC and MAPK	REACTOME	3031	55	1925	0	1	0	10034	6	0.999274	0.321603	1825	3	0.524791	1.09382
Generic Transcription Pathway	REACTOME	907	179	1925	12	0.238893	1.28949	10034	19	1	0.310976	1825	14	0.0667087	1.61316
Global Genomic NER (GG-NER)	REACTOME	261	74	1925	3	0.756786	0.756826	10034	28	0.0348076	1.60244	1825	7	0.077073	1.98434
Glucagon-like Peptide-1 (GLP1) regulates insulin secretion	REACTOME	167	27	1925	0	1	0	10034	0	1	0	1825	1	0.750544	0.728977
Glucagon signaling in metabolic regulation	REACTOME	106	8	1925	0	1	0	10034	0	1	0	1825	1	0.337204	2.709
Gluconeogenesis	REACTOME	55	22	1925	1	0.697286	0.853283	10034	7	0.403788	1.22746	1825	0	1	0
Glucose metabolism	REACTOME	223	73	1925	3	0.748569	0.76766	10034	20	0.555978	0.992383	1825	0	1	0
Glucose transport	REACTOME	444	300	1925	148	1.93016e-106	18.8239	10034	119	3.46603e-06	1.73772	1825	6	0.99779	0.384867
Glutamate Binding, Activation of AMPA Receptors and Synaptic Plasticity	REACTOME	122	18	1925	0	1	0	10034	3	0.909397	0.525827	1825	0	1	0
Glutamate Neurotransmitter Release Cycle	REACTOME	47	10	1925	0	1	0	10034	0	1	0	1825	2	0.0864357	4.743
Glutathione conjugation	REACTOME	39	9	1925	0	1	0	10034	2	0.756799	0.751359	1825	3	0.00840051	9.49147
Glutathione synthesis and recycling	REACTOME	24	8	1925	0	1	0	10034	1	0.924105	0.375669	1825	2	0.0574468	6.32398
Glycerophospholipid biosynthesis	REACTOME	560	74	1925	0	1	0	10034	1	1	0.0359307	1825	3	0.723582	0.800684
Glycogen breakdown (glycogenolysis)	REACTOME	46	12	1925	1	0.478845	1.62942	10034	2	0.883676	0.525874	1825	0	1	0
Glycogen storage diseases	REACTOME	1559	429	1925	151	1.31401e-82	10.4755	10034	149	0.00062458	1.40547	1825	6	0.999985	0.266491
Glycolysis	REACTOME	70	34	1925	1	0.842303	0.542805	10034	13	0.116259	1.6288	1825	0	1	0
Glycosaminoglycan metabolism	REACTOME	648	11	1925	0	1	0	10034	0	1	0	1825	0	1	0
Golgi Associated Vesicle Biogenesis	REACTOME	578	282	1925	2	0.999996	0.127097	10034	34	1	0.358407	1825	9	0.946879	0.623103
Golgi Cisternae Pericentriolar Stack Reorganization	REACTOME	39	29	1925	1	0.793063	0.639829	10034	5	0.932981	0.547656	1825	3	0.175831	2.18922
Golgi to ER Retrograde Transport	REACTOME	37	29	1925	6	0.00359373	4.68633	10034	16	0.00156096	3.2402	1825	2	0.43036	1.40465
GPCR downstream signaling	REACTOME	10003	132	1925	0	1	0	10034	3	1	0.0608808	1825	6	0.653627	0.902407
G-protein beta-gamma signalling	REACTOME	167	6	1925	0	1	0	10034	0	1	0	1825	1	0.265421	3.79239
G-protein mediated events	REACTOME	176	21	1925	0	1	0	10034	1	0.998852	0.131409	1825	1	0.660347	0.947835
GPVI-mediated activation cascade	REACTOME	81	15	1925	0	1	0	10034	0	1	0	1825	0	1	0
GRB2 events in EGFR signaling	REACTOME	57	15	1925	0	1	0	10034	4	0.626938	0.956319	1825	1	0.537562	1.35426
GRB2 events in ERBB2 signaling	REACTOME	119	18	1925	0	1	0	10034	4	0.773682	0.751309	1825	1	0.603679	1.11519
GRB2-SOS provides linkage to MAPK signaling for Integrins	REACTOME	97	15	1925	1	0.557215	1.28017	10034	5	0.399884	1.31508	1825	1	0.537562	1.35426
HATs acetylate histones	REACTOME	1992	332	1925	26	0.0303103	1.52977	10034	57	0.999997	0.542499	1825	45	1.49577e-09	3.02209
Hemostasis	REACTOME	1465	203	1925	9	0.750863	0.830572	10034	19	1	0.270171	1825	4	0.992179	0.379698
Hexose uptake	REACTOME	485	300	1925	148	1.93016e-106	18.8239	10034	119	3.46603e-06	1.73772	1825	6	0.99779	0.384867
HIV elongation arrest and recovery	REACTOME	465	120	1925	10	0.103305	1.63238	10034	39	0.133367	1.26729	1825	14	0.00277722	2.51528
HIV Transcription Elongation	REACTOME	788	192	1925	11	0.435944	1.08958	10034	76	0.00019784	1.72848	1825	13	0.167966	1.37946
HIV Transcription Initiation	REACTOME	741	153	1925	8	0.563437	0.988672	10034	50	0.0928155	1.27803	1825	11	0.146499	1.47132
Homologous Recombination Repair	REACTOME	28	11	1925	0	1	0	10034	4	0.358847	1.50296	1825	4	0.00156065	10.8524
Homologous recombination repair of replication-independent double-strand breaks	REACTOME	28	11	1925	0	1	0	10034	4	0.358847	1.50296	1825	4	0.00156065	10.8524
HSF1 activation	REACTOME	23	19	1925	0	1	0	10034	7	0.250984	1.53444	1825	0	1	0
HSF1-dependent transactivation	REACTOME	53	30	1925	1	0.804009	0.617748	10034	11	0.178914	1.5231	1825	0	1	0
HuR stabilizes mRNA	REACTOME	17	12	1925	5	0.000237619	12.8279	10034	4	0.431013	1.31505	1825	0	1	0
IGF1R signaling cascade	REACTOME	489	144	1925	2	0.996412	0.25163	10034	16	1	0.327643	1825	4	0.934043	0.540626
IKK complex recruitment mediated by RIP1	REACTOME	187	12	1925	0	1	0	10034	1	0.979097	0.238999	1825	1	0.460422	1.72375
Inactivation of APC-C via direct inhibition of the APC-C complex	REACTOME	153	105	1925	27	4.42506e-12	6.27646	10034	28	0.616778	0.956214	1825	6	0.430981	1.14941
Inactivation of Cdc42 and Rac	REACTOME	25	6	1925	0	1	0	10034	0	1	0	1825	0	1	0
Inhibition of replication initiation of damaged DNA by RB1-E2F1	REACTOME	22	9	1925	3	0.00973518	8.97208	10034	0	1	0	1825	2	0.0714601	5.42067
Inhibition of the proteolytic activity of APC-C required for the onset of anaphase by mitotic spindle checkpoint components	REACTOME	153	105	1925	27	4.42506e-12	6.27646	10034	28	0.616778	0.956214	1825	6	0.430981	1.14941
Initiation of Nuclear Envelope Reformation	REACTOME	23	11	1925	0	1	0	10034	0	1	0	1825	1	0.43195	1.89623
Inositol phosphate metabolism	REACTOME	297	114	1925	0	1	0	10034	2	1	0.0467734	1825	2	0.980139	0.337803
Insulin processing	REACTOME	45	10	1925	0	1	0	10034	10	2.5101e-06	Inf	1825	0	1	0
Insulin receptor recycling	REACTOME	240	6	1925	0	1	0	10034	0	1	0	1825	1	0.265421	3.79239
Insulin receptor signalling cascade	REACTOME	505	164	1925	2	0.998645	0.220436	10034	18	1	0.322998	1825	4	0.966956	0.472783
Integration of energy metabolism	REACTOME	530	66	1925	1	0.972322	0.27533	10034	5	0.99999	0.21517	1825	1	0.96649	0.291268
Integrin alphaIIb beta3 signaling	REACTOME	180	34	1925	1	0.842303	0.542805	10034	6	0.937219	0.563272	1825	1	0.825986	0.574228
Integrin cell surface interactions	REACTOME	161	10	1925	0	1	0	10034	2	0.80866	0.657433	1825	0	1	0
Interaction between L1 and Ankyrins	REACTOME	221	29	1925	2	0.457914	1.32777	10034	0	1	0	1825	0	1	0
Interactions of Rev with host cellular proteins	REACTOME	467	408	1925	176	4.32188e-114	14.858	10034	184	2.01967e-14	2.1819	1825	13	0.971885	0.621207
Interactions of Vpr with host cellular proteins	REACTOME	438	353	1925	148	1.15173e-93	13.9289	10034	137	2.68709e-06	1.67723	1825	11	0.968508	0.607366
Interferon alpha-beta signaling	REACTOME	313	24	1925	2	0.364553	1.62975	10034	4	0.929483	0.525779	1825	3	0.116438	2.71087
Interferon gamma signaling	REACTOME	176	32	1925	2	0.509984	1.1949	10034	5	0.96321	0.486756	1825	4	0.0741789	2.71181
Interleukin-1 signaling	REACTOME	167	60	1925	2	0.832988	0.617549	10034	9	0.992951	0.463614	1825	7	0.0298763	2.50945
Interleukin-2 signaling	REACTOME	331	32	1925	0	1	0	10034	4	0.98815	0.375482	1825	1	0.807125	0.61131
Interleukin-3, 5 and GM-CSF signaling	REACTOME	384	54	1925	0	1	0	10034	3	0.999994	0.154447	1825	0	1	0
Interleukin-6 signaling	REACTOME	46	11	1925	0	1	0	10034	0	1	0	1825	0	1	0
Interleukin receptor SHC signaling	REACTOME	266	20	1925	0	1	0	10034	1	0.998415	0.13833	1825	0	1	0
Intrinsic Pathway for Apoptosis	REACTOME	72	31	1925	0	1	0	10034	4	0.985032	0.3894	1825	0	1	0
Ion channel transport	REACTOME	1543	75	1925	0	1	0	10034	3	1	0.109314	1825	3	0.731978	0.789541
Ion transport by P-type ATPases	REACTOME	154	24	1925	0	1	0	10034	2	0.995579	0.238923	1825	0	1	0
IRAK1 recruits IKK complex	REACTOME	33	7	1925	0	1	0	10034	2	0.616326	1.05196	1825	0	1	0
IRAK1 recruits IKK complex upon TLR7-8 or 9 stimulation	REACTOME	33	7	1925	0	1	0	10034	2	0.616326	1.05196	1825	0	1	0
IRAK2 mediated activation of TAK1 complex	REACTOME	20	10	1925	1	0.419041	1.99164	10034	1	0.960169	0.292126	1825	1	0.401977	2.1069
IRAK2 mediated activation of TAK1 complex upon TLR7-8 or 9 stimulation	REACTOME	20	10	1925	1	0.419041	1.99164	10034	1	0.960169	0.292126	1825	1	0.401977	2.1069
IRF3-mediated induction of type I IFN	REACTOME	39	20	1925	0	1	0	10034	4	0.843249	0.657365	1825	1	0.64242	0.997749
Iron uptake and transport	REACTOME	265	11	1925	0	1	0	10034	0	1	0	1825	2	0.102242	4.216
IRS-mediated signalling	REACTOME	460	142	1925	2	0.996049	0.255239	10034	16	0.999999	0.332868	1825	4	0.929476	0.548494
IRS-related events	REACTOME	467	145	1925	2	0.996582	0.249863	10034	16	1	0.325091	1825	4	0.936224	0.536777
IRS-related events triggered by IGF1R	REACTOME	471	142	1925	2	0.996049	0.255239	10034	16	0.999999	0.332868	1825	4	0.929476	0.548494
ISG15 antiviral mechanism	REACTOME	669	478	1925	161	8.81553e-85	9.83963	10034	223	2.73305e-19	2.32934	1825	14	0.990822	0.568671
JNK (c-Jun kinases) phosphorylation and activation mediated by activated human TAK1	REACTOME	65	39	1925	1	0.879832	0.471325	10034	3	0.999574	0.21892	1825	3	0.310525	1.58068
Kinesins	REACTOME	15	7	1925	4	0.000239322	23.9381	10034	1	0.895238	0.438256	1825	0	1	0
KSRP destabilizes mRNA	REACTOME	82	31	1925	4	0.0787782	2.65802	10034	13	0.0596239	1.90036	1825	0	1	0
L1CAM interactions	REACTOME	415	95	1925	2	0.963933	0.384755	10034	10	0.999987	0.308693	1825	1	0.992479	0.20124
Lagging Strand Synthesis	REACTOME	122	38	1925	9	0.000127524	5.5824	10034	16	0.0375508	1.91415	1825	2	0.574129	1.05326
Laminin interactions	REACTOME	121	13	1925	1	0.506399	1.49359	10034	1	0.984857	0.219075	1825	2	0.135875	3.44923
Latent infection of Homo sapiens with Mycobacterium tuberculosis	REACTOME	257	7	1925	0	1	0	10034	0	1	0	1825	1	0.302235	3.16054
Leading Strand Synthesis	REACTOME	71	22	1925	9	8.38576e-07	12.4543	10034	10	0.0549412	2.19273	1825	1	0.677376	0.902675
Lipid and lipoprotein metabolism	REACTOME	97	7	1925	0	1	0	10034	0	1	0	1825	1	0.302235	3.16054
Loss of Function of SMAD2-3 in Cancer	REACTOME	369	127	1925	0	1	0	10034	9	1	0.199864	1825	7	0.453452	1.10624
Loss of Function of SMAD4 in Cancer	REACTOME	369	127	1925	0	1	0	10034	9	1	0.199864	1825	7	0.453452	1.10624
Loss of Function of TGFBR1 in Cancer	REACTOME	369	127	1925	0	1	0	10034	9	1	0.199864	1825	7	0.453452	1.10624
Loss of Function of TGFBR2 in Cancer	REACTOME	369	127	1925	0	1	0	10034	9	1	0.199864	1825	7	0.453452	1.10624
LRR FLII-interacting protein 1 (LRRFIP1) activates type I IFN production	REACTOME	6	6	1925	0	1	0	10034	0	1	0	1825	0	1	0
Lysosome Vesicle Biogenesis	REACTOME	214	51	1925	2	0.75906	0.73117	10034	5	0.999525	0.285489	1825	2	0.732009	0.773518
MAP kinase activation in TLR cascade	REACTOME	192	108	1925	1	0.997187	0.167053	10034	13	0.999972	0.359023	1825	4	0.795767	0.72853
MAPK targets- Nuclear events mediated by MAP kinases	REACTOME	72	42	1925	0	1	0	10034	7	0.966014	0.525638	1825	1	0.88471	0.462084
MASTL Facilitates Mitotic Progression	REACTOME	23	8	1925	1	0.352378	2.56073	10034	2	0.693171	0.8766	1825	1	0.337204	2.709
Meiosis	REACTOME	3327	175	1925	4	0.984443	0.417991	10034	28	0.999893	0.499531	1825	8	0.654465	0.907729
Meiotic recombination	REACTOME	1978	36	1925	1	0.858547	0.511758	10034	5	0.984207	0.423886	1825	1	0.843003	0.541383
Meiotic synapsis	REACTOME	1993	140	1925	3	0.98063	0.391479	10034	23	0.99931	0.515871	1825	7	0.556695	0.997742
MEK activation	REACTOME	18	6	1925	0	1	0	10034	2	0.525412	1.31499	1825	1	0.265421	3.79239
Membrane binding and targetting of GAG proteins	REACTOME	33	6	1925	0	1	0	10034	1	0.855393	0.525921	1825	0	1	0
Metabolism of nitric oxide	REACTOME	43	16	1925	0	1	0	10034	2	0.959203	0.375607	1825	1	0.560743	1.26395
Metabolism of vitamins and cofactors	REACTOME	80	22	1925	0	1	0	10034	1	0.999168	0.125147	1825	0	1	0
Metabolism of water-soluble vitamins and cofactors	REACTOME	80	22	1925	0	1	0	10034	1	0.999168	0.125147	1825	0	1	0
Metal ion SLC transporters	REACTOME	85	8	1925	0	1	0	10034	0	1	0	1825	0	1	0
Methylation	REACTOME	14	7	1925	0	1	0	10034	1	0.895238	0.438256	1825	1	0.302235	3.16054
MHC class II antigen presentation	REACTOME	1063	98	1925	9	0.0746398	1.81593	10034	24	0.783931	0.852582	1825	1	0.993557	0.194999
Mitochondrial biogenesis	REACTOME	179	47	1925	2	0.717931	0.796256	10034	2	0.999995	0.116709	1825	3	0.420933	1.29301
Mitochondrial protein import	REACTOME	338	29	1925	3	0.196017	2.06936	10034	11	0.148456	1.60778	1825	0	1	0
Mitochondrial tRNA aminoacylation	REACTOME	20	7	1925	0	1	0	10034	3	0.298129	1.97273	1825	0	1	0
Mitotic Spindle Checkpoint	REACTOME	154	106	1925	27	5.64004e-12	6.19687	10034	28	0.639165	0.943897	1825	6	0.439941	1.13788
MPS I - Hurler syndrome	REACTOME	648	11	1925	0	1	0	10034	0	1	0	1825	0	1	0
MPS II - Hunter syndrome	REACTOME	648	11	1925	0	1	0	10034	0	1	0	1825	0	1	0
MPS IIIA - Sanfilippo syndrome A	REACTOME	648	11	1925	0	1	0	10034	0	1	0	1825	0	1	0
MPS IIIB - Sanfilippo syndrome B	REACTOME	648	11	1925	0	1	0	10034	0	1	0	1825	0	1	0
MPS IIIC - Sanfilippo syndrome C	REACTOME	648	11	1925	0	1	0	10034	0	1	0	1825	0	1	0
MPS IIID - Sanfilippo syndrome D	REACTOME	648	11	1925	0	1	0	10034	0	1	0	1825	0	1	0
MPS IV - Morquio syndrome A	REACTOME	648	11	1925	0	1	0	10034	0	1	0	1825	0	1	0
MPS IV - Morquio syndrome B	REACTOME	648	11	1925	0	1	0	10034	0	1	0	1825	0	1	0
MPS IX - Natowicz syndrome	REACTOME	648	11	1925	0	1	0	10034	0	1	0	1825	0	1	0
MPS VII - Sly syndrome	REACTOME	648	11	1925	0	1	0	10034	0	1	0	1825	0	1	0
MPS VI - Maroteaux-Lamy syndrome	REACTOME	648	11	1925	0	1	0	10034	0	1	0	1825	0	1	0
mRNA 3'-end processing	REACTOME	528	435	1925	51	1.00063e-07	2.41754	10034	262	1.47033e-46	4.06254	1825	13	0.985701	0.581001
mRNA Capping	REACTOME	354	45	1925	3	0.427357	1.28046	10034	24	0.000227224	3.01025	1825	2	0.66639	0.881605
mRNA decay by 3' to 5' exoribonuclease	REACTOME	45	10	1925	4	0.00126294	11.9675	10034	5	0.111445	2.63059	1825	0	1	0
mRNA decay by 5' to 3' exoribonuclease	REACTOME	99	30	1925	1	0.804009	0.617748	10034	3	0.995247	0.291985	1825	4	0.0610819	2.92056
mTORC1-mediated signalling	REACTOME	23	12	1925	0	1	0	10034	3	0.68406	0.876588	1825	1	0.460422	1.72375
mTOR signalling	REACTOME	115	63	1925	2	0.85266	0.587126	10034	8	0.998621	0.382067	1825	2	0.830689	0.621133
Mucopolysaccharidoses	REACTOME	648	11	1925	0	1	0	10034	0	1	0	1825	0	1	0
Muscle contraction	REACTOME	635	74	1925	0	1	0	10034	7	0.999969	0.274247	1825	3	0.723582	0.800684
MyD88 cascade initiated on plasma membrane	REACTOME	323	164	1925	1	0.999867	0.10946	10034	19	1	0.343338	1825	7	0.71963	0.844633
MyD88 dependent cascade initiated on endosome	REACTOME	355	170	1925	1	0.999904	0.105552	10034	19	1	0.329622	1825	8	0.622263	0.935881
MyD88-independent cascade	REACTOME	563	178	1925	1	0.999938	0.100754	10034	20	1	0.331543	1825	9	0.537075	1.00961
MyD88-Mal cascade initiated on plasma membrane	REACTOME	396	169	1925	1	0.999899	0.106184	10034	19	1	0.331832	1825	7	0.747843	0.818445
Myoclonic epilepsy of Lafora	REACTOME	1559	429	1925	151	1.31401e-82	10.4755	10034	149	0.00062458	1.40547	1825	6	0.999985	0.266491
Myogenesis	REACTOME	181	42	1925	0	1	0	10034	0	1	0	1825	3	0.352269	1.45897
NCAM signaling for neurite out-growth	REACTOME	210	69	1925	1	0.97649	0.26316	10034	5	0.999995	0.205061	1825	6	0.131397	1.80805
Nef-mediates down modulation of cell surface receptors by recruiting them to clathrin adapters	REACTOME	61	6	1925	0	1	0	10034	1	0.855393	0.525921	1825	0	1	0
Negative epigenetic regulation of rRNA expression	REACTOME	2614	135	1925	8	0.42195	1.12938	10034	37	0.547448	0.992879	1825	9	0.236391	1.35582
Negative regulation of FGFR signaling	REACTOME	310	73	1925	1	0.981088	0.248511	10034	5	0.999998	0.19297	1825	4	0.500696	1.09918
Negative regulation of the PI3K-AKT network	REACTOME	12	6	1925	0	1	0	10034	0	1	0	1825	0	1	0
Negative regulators of RIG-I-MDA5 signaling	REACTOME	102	33	1925	0	1	0	10034	1	0.999976	0.0820941	1825	1	0.816798	0.59219
Nephrin interactions	REACTOME	57	23	1925	0	1	0	10034	1	0.999398	0.119454	1825	0	1	0
NEP-NS2 Interacts with the Cellular Export Machinery	REACTOME	406	351	1925	164	3.74792e-113	17.0771	10034	150	6.03582e-10	1.97723	1825	6	0.999671	0.327487
Netrin-1 signaling	REACTOME	131	46	1925	0	1	0	10034	4	0.999637	0.250159	1825	2	0.678164	0.861543
Netrin mediated repulsion signals	REACTOME	27	6	1925	0	1	0	10034	0	1	0	1825	0	1	0
Neuronal System	REACTOME	1649	85	1925	1	0.990157	0.212935	10034	7	0.999998	0.235476	1825	3	0.805186	0.693053
Neurotransmitter Receptor Binding And Downstream Transmission In The Postsynaptic Cell	REACTOME	827	57	1925	1	0.954842	0.319662	10034	7	0.998398	0.367777	1825	1	0.946734	0.338166
Neurotransmitter Release Cycle	REACTOME	147	26	1925	0	1	0	10034	0	1	0	1825	2	0.376922	1.58036
NF-kB activation through FADD-RIP-1 pathway mediated by caspase-8 and -10	REACTOME	61	41	1925	0	1	0	10034	2	0.99997	0.134695	1825	0	1	0
NF-kB is activated and signals survival	REACTOME	39	15	1925	0	1	0	10034	0	1	0	1825	0	1	0
NGF signalling via TRKA from the plasma membrane	REACTOME	883	259	1925	0	1	0	10034	20	1	0.218512	1825	10	0.840405	0.76002
N-glycan trimming in the ER and Calnexin-Calreticulin cycle	REACTOME	15	10	1925	0	1	0	10034	7	0.00634219	6.13851	1825	1	0.401977	2.1069
NICD traffics to nucleus	REACTOME	65	14	1925	0	1	0	10034	2	0.930606	0.4382	1825	0	1	0
Nitric oxide stimulates guanylate cyclase	REACTOME	75	7	1925	0	1	0	10034	0	1	0	1825	0	1	0
NOD1-2 Signaling Pathway	REACTOME	119	56	1925	1	0.952318	0.325483	10034	7	0.998007	0.375295	1825	5	0.14823	1.86097
Nonhomologous End-joining (NHEJ)	REACTOME	13	6	1925	0	1	0	10034	6	0.000436708	Inf	1825	0	1	0
Non-integrin membrane-ECM interactions	REACTOME	91	17	1925	1	0.602801	1.12009	10034	2	0.96886	0.350499	1825	0	1	0
NoRC negatively regulates rRNA expression	REACTOME	2435	128	1925	8	0.365264	1.19551	10034	37	0.397873	1.06954	1825	9	0.19312	1.43586
Norepinephrine Neurotransmitter Release Cycle	REACTOME	38	6	1925	0	1	0	10034	0	1	0	1825	1	0.265421	3.79239
NOSTRIN mediated eNOS trafficking	REACTOME	10	6	1925	0	1	0	10034	0	1	0	1825	0	1	0
NOTCH1 Intracellular Domain Regulates Transcription	REACTOME	245	79	1925	1	0.986356	0.229355	10034	11	0.998774	0.424791	1825	5	0.362773	1.28166
NOTCH2 Activation and Transmission of Signal to the Nucleus	REACTOME	80	24	1925	0	1	0	10034	1	0.999564	0.114256	1825	0	1	0
NOTCH2 intracellular domain regulates transcription	REACTOME	48	18	1925	0	1	0	10034	1	0.99698	0.154616	1825	0	1	0
Notch-HLH transcription pathway	REACTOME	65	14	1925	0	1	0	10034	2	0.930606	0.4382	1825	0	1	0
NRAGE signals death through JNK	REACTOME	49	37	1925	0	1	0	10034	2	0.999901	0.150111	1825	2	0.559523	1.08334
Nuclear Envelope Breakdown	REACTOME	572	458	1925	157	5.9682e-84	10.087	10034	133	0.251468	1.07725	1825	24	0.440443	1.04899
Nuclear Envelope Reassembly	REACTOME	23	11	1925	0	1	0	10034	0	1	0	1825	1	0.43195	1.89623
Nuclear Events (kinase and transcription factor activation)	REACTOME	58	31	1925	0	1	0	10034	7	0.790983	0.766897	1825	0	1	0
Nuclear import of Rev protein	REACTOME	409	354	1925	159	2.44734e-106	15.8317	10034	152	3.09681e-10	1.994	1825	13	0.905188	0.720719
Nuclear Pore Complex (NPC) Disassembly	REACTOME	517	428	1925	157	5.38349e-89	11.2131	10034	131	0.0863342	1.16206	1825	21	0.571095	0.977885
Nuclear Receptor transcription pathway	REACTOME	49	12	1925	0	1	0	10034	2	0.883676	0.525874	1825	2	0.118759	3.79391
Nucleosome assembly	REACTOME	1655	64	1925	1	0.969141	0.284087	10034	14	0.878154	0.736015	1825	13	1.43941e-05	4.85982
Nucleotide-binding domain, leucine rich repeat containing receptor (NLR) signaling pathways	REACTOME	136	61	1925	1	0.963671	0.298317	10034	7	0.999343	0.340429	1825	6	0.0842947	2.07153
Nucleotide Excision Repair	REACTOME	381	95	1925	5	0.568269	0.995573	10034	35	0.0302464	1.53593	1825	9	0.0487061	1.98873
Nucleotide metabolism	REACTOME	330	88	1925	1	0.99164	0.205575	10034	12	0.999434	0.414569	1825	1	0.989212	0.217476
O-linked glycosylation	REACTOME	692	21	1925	0	1	0	10034	1	0.998852	0.131409	1825	0	1	0
O-linked glycosylation of mucins	REACTOME	620	21	1925	0	1	0	10034	1	0.998852	0.131409	1825	0	1	0
Oncogene Induced Senescence	REACTOME	103	54	1925	0	1	0	10034	4	0.999956	0.210073	1825	4	0.285381	1.51767
Opioid Signalling	REACTOME	533	47	1925	0	1	0	10034	2	0.999995	0.116709	1825	2	0.689596	0.842373
Organelle biogenesis and maintenance	REACTOME	179	47	1925	2	0.717931	0.796256	10034	2	0.999995	0.116709	1825	3	0.420933	1.29301
Oxidative Stress Induced Senescence	REACTOME	3190	188	1925	4	0.990708	0.388312	10034	14	1	0.210495	1825	5	0.961609	0.51663
p130Cas linkage to MAPK signaling for integrins	REACTOME	97	15	1925	0	1	0	10034	1	0.992054	0.187767	1825	0	1	0
p38MAPK events	REACTOME	25	7	1925	0	1	0	10034	1	0.895238	0.438256	1825	1	0.302235	3.16054
p53-Dependent G1 DNA Damage Response	REACTOME	1138	475	1925	49	7.05697e-06	2.08902	10034	238	9.66148e-26	2.68074	1825	8	0.999963	0.321783
p53-Dependent G1-S DNA damage checkpoint	REACTOME	1138	475	1925	49	7.05697e-06	2.08902	10034	238	9.66148e-26	2.68074	1825	8	0.999963	0.321783
p53-Independent DNA Damage Response	REACTOME	1128	436	1925	49	6.26482e-07	2.30212	10034	238	6.49966e-33	3.21351	1825	4	1	0.173723
p53-Independent G1-S DNA damage checkpoint	REACTOME	1128	436	1925	49	6.26482e-07	2.30212	10034	238	6.49966e-33	3.21351	1825	4	1	0.173723
p75 NTR receptor-mediated signalling	REACTOME	189	71	1925	0	1	0	10034	2	1	0.076046	1825	4	0.478914	1.13206
p75NTR recruits signalling complexes	REACTOME	41	15	1925	0	1	0	10034	0	1	0	1825	1	0.537562	1.35426
p75NTR signals via NF-kB	REACTOME	65	24	1925	0	1	0	10034	0	1	0	1825	1	0.708916	0.824134
Packaging Of Telomere Ends	REACTOME	894	15	1925	1	0.557215	1.28017	10034	0	1	0	1825	5	0.000618161	9.50079
Pausing and recovery of HIV elongation	REACTOME	465	120	1925	10	0.103305	1.63238	10034	39	0.133367	1.26729	1825	14	0.00277722	2.51528
Pausing and recovery of Tat-mediated HIV elongation	REACTOME	435	105	1925	10	0.0511633	1.89102	10034	39	0.0202491	1.55615	1825	9	0.0808678	1.78106
PCP-CE pathway	REACTOME	1208	436	1925	49	6.26482e-07	2.30212	10034	220	2.06641e-24	2.7161	1825	5	0.999998	0.217784
Peptide hormone metabolism	REACTOME	145	12	1925	0	1	0	10034	11	6.19978e-06	28.9572	1825	1	0.460422	1.72375
PERK regulates gene expression	REACTOME	108	30	1925	4	0.0714695	2.76054	10034	11	0.178914	1.5231	1825	0	1	0
Peroxisomal lipid metabolism	REACTOME	46	7	1925	0	1	0	10034	1	0.895238	0.438256	1825	0	1	0
Phagosomal maturation (early endosomal stage)	REACTOME	257	7	1925	0	1	0	10034	0	1	0	1825	1	0.302235	3.16054
Phase II conjugation	REACTOME	144	29	1925	0	1	0	10034	6	0.850549	0.685894	1825	5	0.0136542	3.95754
Phospholipase C-mediated cascade	REACTOME	170	32	1925	0	1	0	10034	1	0.999967	0.0847455	1825	1	0.807125	0.61131
Phospholipid metabolism	REACTOME	1038	255	1925	0	1	0	10034	9	1	0.0954056	1825	7	0.973776	0.53329
Phosphorylation of Emi1	REACTOME	12	8	1925	0	1	0	10034	2	0.693171	0.8766	1825	2	0.0574468	6.32398
Phosphorylation of the APC-C	REACTOME	134	77	1925	30	7.40471e-19	11.6017	10034	16	0.931216	0.689335	1825	9	0.0146972	2.5164
PI3K-AKT activation	REACTOME	523	164	1925	0	1	0	10034	5	1	0.0822451	1825	6	0.835416	0.718971
PI3K-AKT Signaling in Cancer	REACTOME	510	164	1925	0	1	0	10034	5	1	0.0822451	1825	6	0.835416	0.718971
PI-3K cascade	REACTOME	510	164	1925	0	1	0	10034	5	1	0.0822451	1825	6	0.835416	0.718971
PI3K Cascade	REACTOME	404	125	1925	2	0.991085	0.290659	10034	12	1	0.278405	1825	3	0.953044	0.46529
PI3K events in ERBB2 signaling	REACTOME	510	164	1925	0	1	0	10034	5	1	0.0822451	1825	6	0.835416	0.718971
PI3K events in ERBB4 signaling	REACTOME	510	164	1925	0	1	0	10034	5	1	0.0822451	1825	6	0.835416	0.718971
PI Metabolism	REACTOME	410	179	1925	0	1	0	10034	8	1	0.122337	1825	4	0.980768	0.432071
PIP3 activates AKT signaling	REACTOME	510	164	1925	0	1	0	10034	5	1	0.0822451	1825	6	0.835416	0.718971
PKA activation	REACTOME	39	11	1925	0	1	0	10034	1	0.971145	0.262906	1825	1	0.43195	1.89623
PKA activation in glucagon signalling	REACTOME	21	8	1925	0	1	0	10034	0	1	0	1825	1	0.337204	2.709
PKA-mediated phosphorylation of CREB	REACTOME	42	13	1925	0	1	0	10034	1	0.984857	0.219075	1825	1	0.487468	1.58005
PKB-mediated events	REACTOME	123	69	1925	2	0.885791	0.534454	10034	8	0.999626	0.344358	1825	2	0.866574	0.56541
Platelet activation, signaling and aggregation	REACTOME	736	77	1925	2	0.919279	0.477345	10034	7	0.999985	0.262465	1825	1	0.980985	0.249031
Platelet Aggregation (Plug Formation)	REACTOME	187	34	1925	1	0.842303	0.542805	10034	6	0.937219	0.563272	1825	1	0.825986	0.574228
Platelet calcium homeostasis	REACTOME	91	16	1925	0	1	0	10034	0	1	0	1825	0	1	0
Platelet homeostasis	REACTOME	302	33	1925	0	1	0	10034	2	0.999675	0.169504	1825	0	1	0
Platelet sensitization by LDL	REACTOME	41	10	1925	0	1	0	10034	2	0.80866	0.657433	1825	0	1	0
PLC beta mediated events	REACTOME	124	21	1925	0	1	0	10034	1	0.998852	0.131409	1825	1	0.660347	0.947835
PLCG1 events in ERBB2 signaling	REACTOME	100	26	1925	0	1	0	10034	1	0.999771	0.105108	1825	1	0.737375	0.758158
PLC-gamma1 signalling	REACTOME	97	23	1925	0	1	0	10034	1	0.999398	0.119454	1825	1	0.693551	0.861619
Polo-like kinase mediated events	REACTOME	49	40	1925	1	0.88619	0.459227	10034	2	0.999959	0.138244	1825	16	2.95915e-11	12.7384
Polymerase switching	REACTOME	71	22	1925	9	8.38576e-07	12.4543	10034	10	0.0549412	2.19273	1825	1	0.677376	0.902675
Polymerase switching on the C-strand of the telomere	REACTOME	31	7	1925	4	0.000239322	23.9381	10034	3	0.298129	1.97273	1825	0	1	0
Post-chaperonin tubulin folding pathway	REACTOME	105	15	1925	3	0.0416309	4.48521	10034	5	0.399884	1.31508	1825	0	1	0
Post-Elongation Processing of Intron-Containing pre-mRNA	REACTOME	528	435	1925	51	1.00063e-07	2.41754	10034	262	1.47033e-46	4.06254	1825	13	0.985701	0.581001
Post-Elongation Processing of Intronless pre-mRNA	REACTOME	145	75	1925	1	0.983038	0.241781	10034	43	5.78326e-08	3.54483	1825	0	1	0
Post-Elongation Processing of the Transcript	REACTOME	582	455	1925	51	4.04601e-07	2.29656	10034	269	1.27961e-45	3.88043	1825	13	0.991556	0.554386
Post NMDA receptor activation events	REACTOME	196	33	1925	1	0.833495	0.559785	10034	2	0.999675	0.169504	1825	0	1	0
Post-transcriptional silencing by small RNAs	REACTOME	12	9	1925	0	1	0	10034	0	1	0	1825	2	0.0714601	5.42067
Post-translational protein modification	REACTOME	1012	53	1925	2	0.777606	0.702455	10034	14	0.624599	0.943975	1825	4	0.274076	1.54869
PP2A-mediated dephosphorylation of key metabolic factors	REACTOME	18	6	1925	0	1	0	10034	1	0.855393	0.525921	1825	0	1	0
PPARA activates gene expression	REACTOME	1643	352	1925	17	0.683311	0.908593	10034	15	1	0.115737	1825	20	0.313624	1.14357
PRC2 methylates histones and DNA	REACTOME	2000	57	1925	5	0.182093	1.72497	10034	11	0.943242	0.628453	1825	5	0.156239	1.82498
Prefoldin mediated transfer of substrate to CCT-TriC	REACTOME	225	59	1925	1	0.959496	0.308621	10034	39	7.69567e-10	5.14408	1825	2	0.802139	0.664799
Pre-NOTCH Expression and Processing	REACTOME	309	125	1925	1	0.998886	0.144079	10034	3	1	0.064391	1825	10	0.0973837	1.65199
Pre-NOTCH Transcription and Translation	REACTOME	245	123	1925	1	0.998757	0.14645	10034	3	1	0.0654692	1825	10	0.089819	1.68133
Processing and activation of SUMO	REACTOME	21	15	1925	2	0.18644	2.75871	10034	5	0.399884	1.31508	1825	2	0.171508	2.91845
Processing of Capped Intronless Pre-mRNA	REACTOME	145	75	1925	1	0.983038	0.241781	10034	43	5.78326e-08	3.54483	1825	0	1	0
Processing of Intronless Pre-mRNAs	REACTOME	91	55	1925	1	0.949653	0.331521	10034	36	5.15952e-09	4.997	1825	0	1	0
Processive synthesis on the C-strand of the telomere	REACTOME	46	10	1925	1	0.419041	1.99164	10034	5	0.111445	2.63059	1825	1	0.401977	2.1069
Processive synthesis on the lagging strand	REACTOME	87	26	1925	4	0.0459422	3.26278	10034	9	0.271623	1.39262	1825	2	0.376922	1.58036
Prolonged ERK activation events	REACTOME	71	20	1925	0	1	0	10034	3	0.942758	0.463934	1825	1	0.64242	0.997749
Protein folding	REACTOME	506	170	1925	10	0.410501	1.12065	10034	75	2.58852e-06	2.08432	1825	6	0.859062	0.692546
Purine metabolism	REACTOME	123	37	1925	1	0.866031	0.497528	10034	6	0.964364	0.50871	1825	0	1	0
Purine ribonucleoside monophosphate biosynthesis	REACTOME	16	10	1925	1	0.419041	1.99164	10034	5	0.111445	2.63059	1825	0	1	0
Pyruvate metabolism	REACTOME	77	20	1925	2	0.285711	1.99216	10034	5	0.682389	0.876563	1825	1	0.64242	0.997749
Pyruvate metabolism and Citric Acid (TCA) cycle	REACTOME	181	54	1925	6	0.0644744	2.24398	10034	21	0.0465677	1.67493	1825	2	0.760494	0.728828
RAF-MAP kinase cascade	REACTOME	39	12	1925	0	1	0	10034	3	0.68406	0.876588	1825	1	0.460422	1.72375
RAF phosphorylates MEK	REACTOME	18	6	1925	0	1	0	10034	2	0.525412	1.31499	1825	1	0.265421	3.79239
Rap1 signalling	REACTOME	22	9	1925	0	1	0	10034	0	1	0	1825	0	1	0
Ras activation uopn Ca2+ infux through NMDA receptor	REACTOME	160	14	1925	0	1	0	10034	1	0.989031	0.202217	1825	0	1	0
Receptor-ligand binding initiates the second proteolytic cleavage of Notch receptor	REACTOME	53	12	1925	0	1	0	10034	1	0.979097	0.238999	1825	0	1	0
Recruitment of NuMA to mitotic centrosomes	REACTOME	39	16	1925	2	0.206034	2.56154	10034	5	0.462436	1.19545	1825	0	1	0
Recruitment of repair and signaling proteins to double-strand breaks	REACTOME	14	7	1925	0	1	0	10034	3	0.298129	1.97273	1825	3	0.00377497	14.2364
Recycling of eIF2-GDP	REACTOME	28	15	1925	0	1	0	10034	13	3.04844e-06	17.1169	1825	0	1	0
Recycling pathway of L1	REACTOME	135	47	1925	0	1	0	10034	7	0.986978	0.459851	1825	0	1	0
Regulated proteolysis of p75NTR	REACTOME	21	7	1925	0	1	0	10034	0	1	0	1825	0	1	0
Regulation of actin dynamics for phagocytic cup formation	REACTOME	600	302	1925	7	0.996663	0.423142	10034	50	0.999998	0.519405	1825	10	0.939814	0.647285
Regulation of activated PAK-2p34 by proteasome mediated degradation	REACTOME	1125	465	1925	50	1.77194e-06	2.1899	10034	262	2.66467e-39	3.45844	1825	4	1	0.162657
Regulation of AMPK activity via LKB1	REACTOME	73	38	1925	1	0.873118	0.484077	10034	4	0.99722	0.309107	1825	1	0.858357	0.512089
Regulation of Apoptosis	REACTOME	1138	473	1925	50	2.88497e-06	2.14802	10034	262	1.4715e-37	3.32595	1825	5	1	0.200349
Regulation of beta-cell development	REACTOME	35	8	1925	1	0.352378	2.56073	10034	2	0.693171	0.8766	1825	0	1	0
Regulation of cholesterol biosynthesis by SREBP (SREBF)	REACTOME	319	121	1925	2	0.989225	0.300464	10034	7	1	0.160899	1825	6	0.569009	0.989039
regulation of FZD by ubiquitination	REACTOME	112	20	1925	0	1	0	10034	2	0.986354	0.292055	1825	0	1	0
Regulation of gene expression by Hypoxia-inducible Factor	REACTOME	30	10	1925	0	1	0	10034	0	1	0	1825	0	1	0
Regulation of gene expression in beta cells	REACTOME	20	7	1925	1	0.316232	2.98762	10034	2	0.616326	1.05196	1825	0	1	0
Regulation of Glucokinase by Glucokinase Regulatory Protein	REACTOME	406	300	1925	148	1.93016e-106	18.8239	10034	119	3.46603e-06	1.73772	1825	6	0.99779	0.384867
Regulation of HSF1-mediated heat shock response	REACTOME	47	29	1925	2	0.457914	1.32777	10034	10	0.259036	1.38451	1825	0	1	0
Regulation of Hypoxia-inducible Factor (HIF) by oxygen	REACTOME	123	14	1925	0	1	0	10034	1	0.989031	0.202217	1825	0	1	0
Regulation of IFNG signaling	REACTOME	39	7	1925	0	1	0	10034	2	0.616326	1.05196	1825	1	0.302235	3.16054
Regulation of innate immune responses to cytosolic DNA	REACTOME	46	10	1925	0	1	0	10034	3	0.549357	1.1271	1825	0	1	0
Regulation of insulin secretion	REACTOME	456	38	1925	0	1	0	10034	1	0.999995	0.0709869	1825	1	0.858357	0.512089
Regulation of KIT signaling	REACTOME	42	24	1925	0	1	0	10034	2	0.995579	0.238923	1825	0	1	0
Regulation of lipid metabolism by Peroxisome proliferator-activated receptor alpha (PPARalpha)	REACTOME	1663	362	1925	17	0.725742	0.881999	10034	17	1	0.128113	1825	21	0.275711	1.1694
Regulation of ornithine decarboxylase (ODC)	REACTOME	1130	406	1925	49	7.24195e-08	2.49769	10034	215	1.80104e-27	3.00329	1825	4	0.999999	0.186852
Regulation of pyruvate dehydrogenase (PDH) complex	REACTOME	47	10	1925	1	0.419041	1.99164	10034	3	0.549357	1.1271	1825	1	0.401977	2.1069
Regulation of Rheb GTPase activity by AMPK	REACTOME	33	19	1925	1	0.643697	0.995582	10034	2	0.981994	0.309245	1825	0	1	0
Regulation of signaling by CBL	REACTOME	69	35	1925	0	1	0	10034	1	0.999987	0.0772592	1825	0	1	0
Regulation of the Fanconi anemia pathway	REACTOME	25	10	1925	1	0.419041	1.99164	10034	2	0.80866	0.657433	1825	2	0.0864357	4.743
Regulation of water balance by renal Aquaporins	REACTOME	144	11	1925	0	1	0	10034	0	1	0	1825	1	0.43195	1.89623
Regulatory RNA pathways	REACTOME	17	14	1925	1	0.532496	1.37867	10034	2	0.930606	0.4382	1825	2	0.153489	3.16172
Release of eIF4E	REACTOME	15	6	1925	0	1	0	10034	3	0.211709	2.63027	1825	1	0.265421	3.79239
Removal of DNA patch containing abasic residue	REACTOME	18	7	1925	0	1	0	10034	3	0.298129	1.97273	1825	0	1	0
Removal of the Flap Intermediate	REACTOME	87	26	1925	4	0.0459422	3.26278	10034	9	0.271623	1.39262	1825	2	0.376922	1.58036
Removal of the Flap Intermediate from the C-strand	REACTOME	41	8	1925	0	1	0	10034	5	0.0409355	4.38453	1825	0	1	0
Repair synthesis for gap-filling by DNA polymerase in TC-NER	REACTOME	74	20	1925	2	0.285711	1.99216	10034	11	0.00874328	3.21658	1825	1	0.64242	0.997749
Repair synthesis of patch ~27-30 bases long by DNA polymerase	REACTOME	74	20	1925	2	0.285711	1.99216	10034	11	0.00874328	3.21658	1825	1	0.64242	0.997749
Resolution of Abasic Sites (AP sites)	REACTOME	25	10	1925	2	0.09477	4.4834	10034	3	0.549357	1.1271	1825	1	0.401977	2.1069
Resolution of AP sites via the multiple-nucleotide patch replacement pathway	REACTOME	22	9	1925	1	0.386614	2.24076	10034	3	0.470472	1.31502	1825	1	0.370422	2.3702
Respiratory electron transport	REACTOME	1145	18	1925	0	1	0	10034	12	0.000614844	5.26456	1825	0	1	0
Respiratory electron transport, ATP synthesis by chemiosmotic coupling, and heat production by uncoupling proteins.	REACTOME	1298	28	1925	1	0.781506	0.663546	10034	21	2.42972e-07	7.90304	1825	0	1	0
Retinoid metabolism and transport	REACTOME	200	9	1925	0	1	0	10034	0	1	0	1825	0	1	0
Retrograde neurotrophin signalling	REACTOME	71	9	1925	0	1	0	10034	2	0.756799	0.751359	1825	0	1	0
REV-ERBA represses gene expression	REACTOME	84	36	1925	1	0.858547	0.511758	10034	1	0.999991	0.075049	1825	1	0.843003	0.541383
Rev-mediated nuclear export of HIV RNA	REACTOME	410	355	1925	165	2.20881e-113	16.9185	10034	151	7.88749e-10	1.96112	1825	6	0.999718	0.323696
Rho GTPase cycle	REACTOME	1818	225	1925	0	1	0	10034	10	1	0.121446	1825	9	0.799173	0.788845
RIG-I-MDA5 mediated induction of IFN-alpha-beta pathways	REACTOME	381	140	1925	0	1	0	10034	6	1	0.11723	1825	8	0.403535	1.14957
RIP-mediated NFkB activation via ZBP1	REACTOME	77	45	1925	0	1	0	10034	5	0.997968	0.328381	1825	2	0.66639	0.881605
RNA Pol II CTD phosphorylation and interaction with CE	REACTOME	325	36	1925	3	0.296194	1.63008	10034	19	0.00119023	2.94283	1825	1	0.843003	0.541383
RNA Polymerase I Chain Elongation	REACTOME	1476	39	1925	1	0.879832	0.471325	10034	13	0.25937	1.31533	1825	0	1	0
RNA Polymerase II HIV Promoter Escape	REACTOME	741	153	1925	8	0.563437	0.988672	10034	50	0.0928155	1.27803	1825	11	0.146499	1.47132
RNA Polymerase III Abortive And Retractive Initiation	REACTOME	628	131	1925	5	0.82785	0.710378	10034	15	0.999998	0.339061	1825	15	0.00240473	2.46329
RNA Polymerase III Chain Elongation	REACTOME	152	10	1925	0	1	0	10034	2	0.80866	0.657433	1825	0	1	0
RNA Polymerase III Transcription	REACTOME	628	131	1925	5	0.82785	0.710378	10034	15	0.999998	0.339061	1825	15	0.00240473	2.46329
RNA Polymerase III Transcription Initiation	REACTOME	538	106	1925	5	0.665162	0.886862	10034	13	0.999958	0.366832	1825	15	0.000261582	3.14225
RNA Polymerase III Transcription Initiation From Type 1 Promoter	REACTOME	350	66	1925	4	0.463778	1.15648	10034	11	0.986597	0.525449	1825	6	0.112473	1.89869
RNA Polymerase III Transcription Initiation From Type 2 Promoter	REACTOME	324	55	1925	3	0.561477	1.03394	10034	11	0.924033	0.657126	1825	3	0.524791	1.09382
RNA Polymerase III Transcription Initiation From Type 3 Promoter	REACTOME	377	55	1925	1	0.949653	0.331521	10034	4	0.999967	0.205946	1825	9	0.00153986	3.72202
RNA Polymerase III Transcription Termination	REACTOME	242	35	1925	0	1	0	10034	4	0.994204	0.339055	1825	0	1	0
RNA Polymerase II Pre-transcription Events	REACTOME	1158	284	1925	16	0.432936	1.07043	10034	94	0.0223586	1.30394	1825	26	0.00238895	1.92357
RNA Polymerase II Promoter Escape	REACTOME	741	153	1925	8	0.563437	0.988672	10034	50	0.0928155	1.27803	1825	11	0.146499	1.47132
RNA Polymerase II Transcription Elongation	REACTOME	829	213	1925	11	0.574893	0.975732	10034	76	0.00566958	1.46239	1825	18	0.0216559	1.75733
RNA Polymerase II Transcription Initiation	REACTOME	741	153	1925	8	0.563437	0.988672	10034	50	0.0928155	1.27803	1825	11	0.146499	1.47132
RNA Polymerase II Transcription Initiation And Promoter Clearance	REACTOME	741	153	1925	8	0.563437	0.988672	10034	50	0.0928155	1.27803	1825	11	0.146499	1.47132
RNA Polymerase II Transcription Pre-Initiation And Promoter Opening	REACTOME	741	153	1925	8	0.563437	0.988672	10034	50	0.0928155	1.27803	1825	11	0.146499	1.47132
RNA Polymerase II Transcription Termination	REACTOME	582	455	1925	51	4.04601e-07	2.29656	10034	269	1.27961e-45	3.88043	1825	13	0.991556	0.554386
RNA Polymerase I Promoter Clearance	REACTOME	1736	180	1925	17	0.0150299	1.87679	10034	49	0.567477	0.983602	1825	19	0.00181383	2.25015
RNA Polymerase I Promoter Escape	REACTOME	231	45	1925	1	0.913278	0.406983	10034	12	0.608666	0.956284	1825	0	1	0
RNA Polymerase I Promoter Opening	REACTOME	1325	7	1925	0	1	0	10034	1	0.895238	0.438256	1825	0	1	0
RNA Polymerase I, RNA Polymerase III, and Mitochondrial Transcription	REACTOME	2451	330	1925	22	0.157491	1.28326	10034	64	0.999775	0.630375	1825	37	4.56697e-06	2.42267
RNA Polymerase I Transcription	REACTOME	1830	198	1925	17	0.0340603	1.68919	10034	49	0.832459	0.864196	1825	22	0.000413849	2.38622
RNA Polymerase I Transcription Initiation	REACTOME	411	173	1925	17	0.0104352	1.96133	10034	48	0.505842	1.00991	1825	19	0.00113865	2.35305
RNA Polymerase I Transcription Termination	REACTOME	253	55	1925	1	0.949653	0.331521	10034	12	0.866386	0.733619	1825	5	0.140401	1.8982
Role of Abl in Robo-Slit signaling	REACTOME	29	14	1925	0	1	0	10034	0	1	0	1825	0	1	0
Role of DCC in regulating apoptosis	REACTOME	12	7	1925	0	1	0	10034	0	1	0	1825	1	0.302235	3.16054
Role of LAT2-NTAL-LAB on calcium mobilization	REACTOME	558	202	1925	0	1	0	10034	8	1	0.107739	1825	8	0.798229	0.780782
Role of phospholipids in phagocytosis	REACTOME	64	7	1925	0	1	0	10034	0	1	0	1825	0	1	0
RORA activates circadian gene expression	REACTOME	104	37	1925	1	0.866031	0.497528	10034	1	0.999993	0.0729616	1825	1	0.850878	0.526329
S6K1-mediated signalling	REACTOME	14	7	1925	0	1	0	10034	1	0.895238	0.438256	1825	0	1	0
Sema3A PAK dependent Axon repulsion	REACTOME	62	22	1925	1	0.697286	0.853283	10034	1	0.999168	0.125147	1825	0	1	0
SEMA3A-Plexin repulsion signaling by inhibiting Integrin adhesion	REACTOME	58	13	1925	0	1	0	10034	1	0.984857	0.219075	1825	1	0.487468	1.58005
Sema4D induced cell migration and growth-cone collapse	REACTOME	135	49	1925	1	0.930229	0.373025	10034	1	1	0.0546964	1825	4	0.229757	1.68656
Sema4D in semaphorin signaling	REACTOME	149	55	1925	1	0.949653	0.331521	10034	1	1	0.048608	1825	4	0.296752	1.48787
Sema4D mediated inhibition of cell attachment and migration	REACTOME	22	7	1925	0	1	0	10034	0	1	0	1825	0	1	0
Semaphorin interactions	REACTOME	333	109	1925	2	0.981079	0.334278	10034	4	1	0.099829	1825	6	0.46664	1.10464
Senescence-Associated Secretory Phenotype (SASP)	REACTOME	2985	186	1925	35	5.2641e-11	4.21193	10034	32	0.99966	0.54501	1825	9	0.590423	0.96375
Serotonin Neurotransmitter Release Cycle	REACTOME	54	13	1925	0	1	0	10034	0	1	0	1825	1	0.487468	1.58005
SHC1 events in EGFR signaling	REACTOME	64	18	1925	0	1	0	10034	4	0.773682	0.751309	1825	1	0.603679	1.11519
SHC1 events in ERBB2 signaling	REACTOME	144	26	1925	0	1	0	10034	4	0.953931	0.477949	1825	1	0.737375	0.758158
SHC1 events in ERBB4 signaling	REACTOME	106	15	1925	0	1	0	10034	4	0.626938	0.956319	1825	1	0.537562	1.35426
SHC-mediated cascade	REACTOME	203	22	1925	0	1	0	10034	2	0.992207	0.262833	1825	1	0.677376	0.902675
SHC-mediated signalling	REACTOME	61	15	1925	0	1	0	10034	4	0.626938	0.956319	1825	1	0.537562	1.35426
SHC-related events	REACTOME	64	16	1925	0	1	0	10034	4	0.681772	0.876576	1825	1	0.560743	1.26395
SHC-related events triggered by IGF1R	REACTOME	66	15	1925	0	1	0	10034	4	0.626938	0.956319	1825	1	0.537562	1.35426
Signal attenuation	REACTOME	33	23	1925	0	1	0	10034	3	0.972058	0.394331	1825	0	1	0
Signaling by BMP	REACTOME	98	10	1925	0	1	0	10034	0	1	0	1825	1	0.401977	2.1069
Signaling by constitutively active EGFR	REACTOME	83	34	1925	0	1	0	10034	6	0.937219	0.563272	1825	0	1	0
Signaling by EGFR	REACTOME	924	317	1925	4	0.999965	0.227416	10034	43	1	0.410213	1825	10	0.958659	0.615389
Signaling by EGFR in Cancer	REACTOME	959	338	1925	4	0.999987	0.212986	10034	48	1	0.432581	1825	10	0.976217	0.575635
Signaling by ERBB2	REACTOME	835	243	1925	2	0.999974	0.147836	10034	14	1	0.159607	1825	9	0.86359	0.727782
Signaling by ERBB4	REACTOME	778	184	1925	0	1	0	10034	10	1	0.150297	1825	7	0.820146	0.748758
Signaling by FGFR	REACTOME	1206	270	1925	1	1	0.0661524	10034	15	1	0.153434	1825	13	0.598413	0.958634
Signaling by FGFR1 fusion mutants	REACTOME	48	31	1925	0	1	0	10034	0	1	0	1825	2	0.4646	1.30772
Signaling by FGFR1 mutants	REACTOME	58	32	1925	0	1	0	10034	0	1	0	1825	2	0.481258	1.2641
Signaling by FGFR in disease	REACTOME	1262	310	1925	1	1	0.0575205	10034	15	1	0.132427	1825	15	0.592372	0.96363
Signaling by FGFR mutants	REACTOME	303	71	1925	0	1	0	10034	2	1	0.076046	1825	3	0.697162	0.836081
Signaling by GPCR	REACTOME	10502	196	1925	0	1	0	10034	11	1	0.155446	1825	9	0.652713	0.911948
Signaling by Hippo	REACTOME	45	30	1925	0	1	0	10034	6	0.873266	0.657297	1825	1	0.786221	0.653508
Signaling by Insulin receptor	REACTOME	744	170	1925	2	0.998991	0.212526	10034	18	1	0.310179	1825	5	0.931867	0.573291
Signaling by Interleukins	REACTOME	671	136	1925	2	0.994726	0.266714	10034	15	0.999999	0.32499	1825	9	0.242841	1.34512
Signaling by Leptin	REACTOME	67	14	1925	0	1	0	10034	3	0.786152	0.717176	1825	1	0.513158	1.45846
Signaling by NGF	REACTOME	1075	330	1925	0	1	0	10034	22	1	0.186062	1825	14	0.774664	0.838641
Signaling by NOTCH	REACTOME	724	236	1925	2	0.999963	0.15229	10034	16	1	0.189971	1825	15	0.206788	1.28906
Signaling by NOTCH1	REACTOME	395	106	1925	1	0.996863	0.170245	10034	13	0.999958	0.366832	1825	5	0.618181	0.93831
Signaling by NOTCH1 HD Domain Mutants in Cancer	REACTOME	395	106	1925	1	0.996863	0.170245	10034	13	0.999958	0.366832	1825	5	0.618181	0.93831
Signaling by NOTCH1 HD+PEST Domain Mutants in Cancer	REACTOME	395	106	1925	1	0.996863	0.170245	10034	13	0.999958	0.366832	1825	5	0.618181	0.93831
Signaling by NOTCH1 in Cancer	REACTOME	395	106	1925	1	0.996863	0.170245	10034	13	0.999958	0.366832	1825	5	0.618181	0.93831
Signaling by NOTCH1 PEST Domain Mutants in Cancer	REACTOME	395	106	1925	1	0.996863	0.170245	10034	13	0.999958	0.366832	1825	5	0.618181	0.93831
Signaling by NOTCH1 t(7;9)(NOTCH1-M1580_K2555) Translocation Mutant	REACTOME	395	106	1925	1	0.996863	0.170245	10034	13	0.999958	0.366832	1825	5	0.618181	0.93831
Signaling by NOTCH2	REACTOME	128	42	1925	0	1	0	10034	2	0.999978	0.131322	1825	0	1	0
Signaling by PDGF	REACTOME	794	206	1925	0	1	0	10034	10	1	0.133315	1825	8	0.81509	0.764919
Signaling by Rho GTPases	REACTOME	1818	225	1925	0	1	0	10034	10	1	0.121446	1825	9	0.799173	0.788845
Signaling by Robo receptor	REACTOME	142	63	1925	1	0.967416	0.288677	10034	6	0.999893	0.276386	1825	0	1	0
Signaling by SCF-KIT	REACTOME	710	251	1925	0	1	0	10034	12	1	0.131006	1825	7	0.970423	0.542096
Signaling by TGF-beta Receptor Complex	REACTOME	369	127	1925	0	1	0	10034	9	1	0.199864	1825	7	0.453452	1.10624
Signaling by TGF-beta Receptor Complex in Cancer	REACTOME	369	127	1925	0	1	0	10034	9	1	0.199864	1825	7	0.453452	1.10624
Signaling by Type 1 Insulin-like Growth Factor 1 Receptor (IGF1R)	REACTOME	489	144	1925	2	0.996412	0.25163	10034	16	1	0.327643	1825	4	0.934043	0.540626
Signalling to ERKs	REACTOME	130	30	1925	0	1	0	10034	5	0.944924	0.525732	1825	2	0.447629	1.35445
Signalling to p38 via RIT and RIN	REACTOME	48	12	1925	0	1	0	10034	3	0.68406	0.876588	1825	1	0.460422	1.72375
Signalling to RAS	REACTOME	93	22	1925	0	1	0	10034	5	0.766378	0.773392	1825	2	0.302741	1.89672
Signal regulatory protein (SIRP) family interactions	REACTOME	20	7	1925	0	1	0	10034	0	1	0	1825	1	0.302235	3.16054
Signal transduction by L1	REACTOME	25	15	1925	0	1	0	10034	3	0.825955	0.657399	1825	1	0.537562	1.35426
SIRT1 negatively regulates rRNA Expression	REACTOME	1398	9	1925	1	0.386614	2.24076	10034	1	0.945018	0.32865	1825	0	1	0
SLBP Dependent Processing of Replication-Dependent Histone Pre-mRNAs	REACTOME	55	21	1925	0	1	0	10034	8	0.197978	1.61884	1825	0	1	0
SLBP independent Processing of Histone Pre-mRNAs	REACTOME	45	15	1925	0	1	0	10034	6	0.209945	1.75363	1825	0	1	0
SLC-mediated transmembrane transport	REACTOME	1741	467	1925	149	9.83314e-75	9.01647	10034	127	0.586049	0.982097	1825	20	0.794863	0.846518
SMAC binds to IAPs	REACTOME	7	7	1925	0	1	0	10034	3	0.298129	1.97273	1825	0	1	0
SMAC-mediated apoptotic response	REACTOME	7	7	1925	0	1	0	10034	3	0.298129	1.97273	1825	0	1	0
SMAC-mediated dissociation of IAP-caspase complexes	REACTOME	7	7	1925	0	1	0	10034	3	0.298129	1.97273	1825	0	1	0
SMAD2-3 MH2 Domain Mutants in Cancer	REACTOME	369	127	1925	0	1	0	10034	9	1	0.199864	1825	7	0.453452	1.10624
SMAD2-3 Phosphorylation Motif Mutants in Cancer	REACTOME	369	127	1925	0	1	0	10034	9	1	0.199864	1825	7	0.453452	1.10624
SMAD2-SMAD3-SMAD4 heterotrimer regulates transcription	REACTOME	103	35	1925	0	1	0	10034	3	0.998737	0.24632	1825	4	0.0962319	2.44917
SMAD4 MH2 Domain Mutants in Cancer	REACTOME	369	127	1925	0	1	0	10034	9	1	0.199864	1825	7	0.453452	1.10624
Smooth Muscle Contraction	REACTOME	196	67	1925	0	1	0	10034	7	0.999835	0.30632	1825	2	0.855468	0.582841
Sodium-Proton exchangers	REACTOME	20	9	1925	0	1	0	10034	0	1	0	1825	0	1	0
SOS-mediated signalling	REACTOME	56	17	1925	0	1	0	10034	4	0.730667	0.809123	1825	1	0.582762	1.18492
Sphingolipid de novo biosynthesis	REACTOME	52	12	1925	0	1	0	10034	0	1	0	1825	1	0.460422	1.72375
Sphingolipid metabolism	REACTOME	112	12	1925	0	1	0	10034	0	1	0	1825	1	0.460422	1.72375
Spry regulation of FGF signaling	REACTOME	34	24	1925	1	0.728458	0.779038	10034	3	0.97814	0.375544	1825	1	0.708916	0.824134
Stabilization of p53	REACTOME	1129	469	1925	49	4.98733e-06	2.11915	10034	238	9.59326e-27	2.751	1825	7	0.999988	0.284493
Stimuli-sensing channels	REACTOME	312	36	1925	0	1	0	10034	1	0.999991	0.075049	1825	3	0.268944	1.72454
STING mediated induction of host immune responses	REACTOME	42	21	1925	0	1	0	10034	4	0.87067	0.618621	1825	1	0.660347	0.947835
Striated Muscle Contraction	REACTOME	439	7	1925	0	1	0	10034	0	1	0	1825	1	0.302235	3.16054
Sulfur amino acid metabolism	REACTOME	29	8	1925	0	1	0	10034	2	0.693171	0.8766	1825	0	1	0
SUMO is proteolytically processed	REACTOME	9	6	1925	0	1	0	10034	2	0.525412	1.31499	1825	1	0.265421	3.79239
SUMO is transferred from E1 to E2 (UBE2I, UBC9)	REACTOME	12	9	1925	2	0.0784892	5.12376	10034	3	0.470472	1.31502	1825	1	0.370422	2.3702
SUMOylation	REACTOME	21	15	1925	2	0.18644	2.75871	10034	5	0.399884	1.31508	1825	2	0.171508	2.91845
Syndecan interactions	REACTOME	26	11	1925	1	0.449755	1.79242	10034	2	0.850407	0.584319	1825	0	1	0
Synthesis and interconversion of nucleotide di- and triphosphates	REACTOME	43	16	1925	0	1	0	10034	4	0.681772	0.876576	1825	1	0.560743	1.26395
Synthesis And Processing Of GAG, GAGPOL Polyproteins	REACTOME	33	6	1925	0	1	0	10034	1	0.855393	0.525921	1825	0	1	0
Synthesis of IP3 and IP4 in the cytosol	REACTOME	142	69	1925	0	1	0	10034	2	1	0.078322	1825	0	1	0
Synthesis of PC	REACTOME	40	8	1925	0	1	0	10034	0	1	0	1825	0	1	0
Synthesis of PIPs at the early endosome membrane	REACTOME	53	43	1925	0	1	0	10034	2	0.999983	0.128115	1825	0	1	0
Synthesis of PIPs at the Golgi membrane	REACTOME	51	15	1925	0	1	0	10034	2	0.946706	0.404507	1825	0	1	0
Synthesis of PIPs at the late endosome membrane	REACTOME	37	23	1925	0	1	0	10034	2	0.994125	0.250309	1825	0	1	0
Synthesis of PIPs at the plasma membrane	REACTOME	325	139	1925	0	1	0	10034	5	1	0.0976821	1825	4	0.92209	0.560731
TAK1 activates NFkB by phosphorylation and activation of IKKs complex	REACTOME	116	68	1925	1	0.975176	0.267095	10034	9	0.998559	0.400659	1825	6	0.124928	1.83721
Tat-mediated elongation of the HIV-1 transcript	REACTOME	788	192	1925	11	0.435944	1.08958	10034	76	0.00019784	1.72848	1825	13	0.167966	1.37946
Tat-mediated HIV elongation arrest and recovery	REACTOME	435	105	1925	10	0.0511633	1.89102	10034	39	0.0202491	1.55615	1825	9	0.0808678	1.78106
TCR signaling	REACTOME	451	53	1925	0	1	0	10034	8	0.989457	0.467108	1825	1	0.934553	0.364221
Telomere C-strand (Lagging Strand) Synthesis	REACTOME	76	19	1925	5	0.00255831	6.41334	10034	9	0.0516348	2.36805	1825	1	0.623547	1.05323
Telomere C-strand synthesis initiation	REACTOME	15	6	1925	3	0.00261287	17.9393	10034	2	0.525412	1.31499	1825	0	1	0
Telomere Maintenance	REACTOME	979	37	1925	6	0.0122838	3.47598	10034	11	0.444272	1.11274	1825	6	0.00959781	3.67763
Tetrahydrobiopterin (BH4) synthesis, recycling, salvage and regulation	REACTOME	20	7	1925	0	1	0	10034	2	0.616326	1.05196	1825	1	0.302235	3.16054
TGF-beta receptor signaling activates SMADs	REACTOME	125	41	1925	0	1	0	10034	2	0.99997	0.134695	1825	3	0.338368	1.4974
TGF-beta receptor signaling in EMT (epithelial to mesenchymal transition)	REACTOME	96	26	1925	0	1	0	10034	1	0.999771	0.105108	1825	1	0.737375	0.758158
TGFBR1 KD Mutants in Cancer	REACTOME	369	127	1925	0	1	0	10034	9	1	0.199864	1825	7	0.453452	1.10624
TGFBR1 LBD Mutants in Cancer	REACTOME	369	127	1925	0	1	0	10034	9	1	0.199864	1825	7	0.453452	1.10624
TGFBR2 Kinase Domain Mutants in Cancer	REACTOME	369	127	1925	0	1	0	10034	9	1	0.199864	1825	7	0.453452	1.10624
TGFBR2 MSI Frameshift Mutants in Cancer	REACTOME	369	127	1925	0	1	0	10034	9	1	0.199864	1825	7	0.453452	1.10624
The citric acid (TCA) cycle and respiratory electron transport	REACTOME	2013	114	1925	7	0.39781	1.17299	10034	46	0.00209019	1.78253	1825	4	0.828743	0.688672
The role of Nef in HIV-1 replication and disease pathogenesis	REACTOME	65	7	1925	0	1	0	10034	1	0.895238	0.438256	1825	0	1	0
Tight junction interactions	REACTOME	15	9	1925	1	0.386614	2.24076	10034	1	0.945018	0.32865	1825	2	0.0714601	5.42067
Toll Like Receptor 10 (TLR10) Cascade	REACTOME	323	164	1925	1	0.999867	0.10946	10034	19	1	0.343338	1825	7	0.71963	0.844633
Toll Like Receptor 2 (TLR2) Cascade	REACTOME	396	169	1925	1	0.999899	0.106184	10034	19	1	0.331832	1825	7	0.747843	0.818445
Toll Like Receptor 3 (TLR3) Cascade	REACTOME	563	178	1925	1	0.999938	0.100754	10034	20	1	0.331543	1825	9	0.537075	1.00961
Toll Like Receptor 4 (TLR4) Cascade	REACTOME	696	190	1925	1	0.999968	0.0943799	10034	20	1	0.308002	1825	9	0.61598	0.942343
Toll Like Receptor 5 (TLR5) Cascade	REACTOME	323	164	1925	1	0.999867	0.10946	10034	19	1	0.343338	1825	7	0.71963	0.844633
Toll Like Receptor 7-8 (TLR7-8) Cascade	REACTOME	355	170	1925	1	0.999904	0.105552	10034	19	1	0.329622	1825	8	0.622263	0.935881
Toll Like Receptor 9 (TLR9) Cascade	REACTOME	362	171	1925	1	0.999909	0.104928	10034	20	1	0.347003	1825	8	0.628831	0.930112
Toll-Like Receptors Cascades	REACTOME	777	198	1925	1	0.999979	0.0905253	10034	21	1	0.310559	1825	10	0.535475	1.00841
Toll Like Receptor TLR1-TLR2 Cascade	REACTOME	396	169	1925	1	0.999899	0.106184	10034	19	1	0.331832	1825	7	0.747843	0.818445
Toll Like Receptor TLR6-TLR2 Cascade	REACTOME	396	169	1925	1	0.999899	0.106184	10034	19	1	0.331832	1825	7	0.747843	0.818445
TRAF3-dependent IRF activation pathway	REACTOME	47	28	1925	0	1	0	10034	0	1	0	1825	3	0.163335	2.27693
TRAF6 mediated induction of NFkB and MAP kinases upon TLR7-8 or 9 activation	REACTOME	328	164	1925	1	0.999867	0.10946	10034	19	1	0.343338	1825	7	0.71963	0.844633
TRAF6 Mediated Induction of proinflammatory cytokines	REACTOME	274	157	1925	1	0.999805	0.114399	10034	19	0.999999	0.360909	1825	7	0.676664	0.884229
TRAF6 mediated IRF7 activation	REACTOME	143	27	1925	0	1	0	10034	0	1	0	1825	4	0.0439622	3.30174
TRAF6 mediated IRF7 activation in TLR7-8 or 9 signaling	REACTOME	53	8	1925	0	1	0	10034	0	1	0	1825	1	0.337204	2.709
TRAF6 mediated NF-kB activation	REACTOME	103	55	1925	0	1	0	10034	4	0.999967	0.205946	1825	2	0.769389	0.715056
Trafficking of AMPA receptors	REACTOME	122	18	1925	0	1	0	10034	3	0.909397	0.525827	1825	0	1	0
Trafficking of GluR2-containing AMPA receptors	REACTOME	55	8	1925	0	1	0	10034	1	0.924105	0.375669	1825	0	1	0
Transcriptional activation of mitochondrial biogenesis	REACTOME	159	42	1925	2	0.658374	0.895919	10034	2	0.999978	0.131322	1825	3	0.352269	1.45897
Transcriptional activity of SMAD2-SMAD3-SMAD4 heterotrimer	REACTOME	182	68	1925	0	1	0	10034	7	0.99987	0.301288	1825	4	0.44558	1.18523
Transcriptional regulation of pluripotent stem cells	REACTOME	86	6	1925	0	1	0	10034	0	1	0	1825	1	0.265421	3.79239
Transcriptional regulation of white adipocyte differentiation	REACTOME	1239	202	1925	16	0.0702916	1.54604	10034	13	1	0.179828	1825	15	0.0839308	1.52491
Transcription-coupled NER (TC-NER)	REACTOME	260	51	1925	4	0.282949	1.5262	10034	22	0.0119542	1.99729	1825	3	0.474039	1.18513
Transcription of the HIV genome	REACTOME	1366	338	1925	16	0.709902	0.889543	10034	114	0.00710542	1.34229	1825	28	0.00670598	1.72333
Transferrin endocytosis and recycling	REACTOME	242	8	1925	0	1	0	10034	0	1	0	1825	2	0.0574468	6.32398
trans-Golgi Network Vesicle Budding	REACTOME	689	306	1925	5	0.99974	0.29586	10034	37	1	0.359401	1825	12	0.844129	0.772268
Translocation of GLUT4 to the plasma membrane	REACTOME	377	123	1925	4	0.895042	0.601539	10034	50	0.00113841	1.80519	1825	3	0.949362	0.473072
Transmission across Chemical Synapses	REACTOME	1023	84	1925	1	0.989607	0.215507	10034	7	0.999997	0.238543	1825	3	0.798707	0.70163
Transport of glucose and other sugars, bile salts and organic acids, metal ions and amine compounds	REACTOME	153	8	1925	0	1	0	10034	0	1	0	1825	0	1	0
Transport of inorganic cations-anions and amino acids-oligopeptides	REACTOME	697	146	1925	1	0.999645	0.123124	10034	7	1	0.131836	1825	13	0.0321543	1.85914
Transport of Mature mRNA Derived from an Intronless Transcript	REACTOME	578	482	1925	157	3.07056e-80	9.33588	10034	239	4.94412e-25	2.6252	1825	9	0.999906	0.357547
Transport of Ribonucleoproteins into the Host Nucleus	REACTOME	406	351	1925	150	2.10574e-96	14.4156	10034	164	1.18944e-14	2.32807	1825	7	0.998918	0.3834
Transport of the SLBP Dependant Mature mRNA	REACTOME	520	457	1925	161	3.58539e-88	10.5439	10034	207	2.76153e-16	2.20231	1825	9	0.999771	0.377776
Transport of the SLBP independent Mature mRNA	REACTOME	488	427	1925	156	4.02093e-88	11.1354	10034	189	7.93753e-14	2.10932	1825	9	0.999353	0.405244
TRIF-mediated TLR3-TLR4 signaling	REACTOME	563	178	1925	1	0.999938	0.100754	10034	20	1	0.331543	1825	9	0.537075	1.00961
Triglyceride Biosynthesis	REACTOME	181	39	1925	0	1	0	10034	6	0.975963	0.477845	1825	0	1	0
Tristetraprolin (TTP) destabilizes mRNA	REACTOME	109	49	1925	8	0.00389784	3.50688	10034	13	0.616887	0.949618	1825	1	0.919589	0.394618
tRNA Aminoacylation	REACTOME	99	44	1925	7	0.00782943	3.39887	10034	24	0.000143335	3.16084	1825	0	1	0
Type I hemidesmosome assembly	REACTOME	36	15	1925	1	0.557215	1.28017	10034	0	1	0	1825	4	0.00549663	6.90422
U12 Dependent Splicing	REACTOME	861	253	1925	39	1.98433e-09	3.31253	10034	161	3.76336e-33	4.66067	1825	3	0.999776	0.22622
Ubiquitin-dependent degradation of Cyclin D	REACTOME	1126	465	1925	49	3.93764e-06	2.13989	10034	238	1.96911e-27	2.7999	1825	4	1	0.162657
Ubiquitin-dependent degradation of Cyclin D1	REACTOME	1126	465	1925	49	3.93764e-06	2.13989	10034	238	1.96911e-27	2.7999	1825	4	1	0.162657
Ubiquitin Mediated Degradation of Phosphorylated Cdc25A	REACTOME	1128	436	1925	49	6.26482e-07	2.30212	10034	238	6.49966e-33	3.21351	1825	4	1	0.173723
Unfolded Protein Response (UPR)	REACTOME	170	34	1925	4	0.102801	2.39212	10034	12	0.203627	1.43497	1825	1	0.825986	0.574228
Unwinding of DNA	REACTOME	45	21	1925	4	0.0226294	4.22306	10034	17	5.4063e-07	11.1932	1825	0	1	0
Vif-mediated degradation of APOBEC3G	REACTOME	1323	435	1925	49	5.85579e-07	2.30816	10034	238	4.04652e-33	3.22994	1825	4	1	0.174131
Viral Messenger RNA Synthesis	REACTOME	91	6	1925	2	0.036324	8.96794	10034	3	0.211709	2.63027	1825	0	1	0
Visual phototransduction	REACTOME	307	10	1925	0	1	0	10034	1	0.960169	0.292126	1825	0	1	0
Vitamin B5 (pantothenate) metabolism	REACTOME	12	11	1925	0	1	0	10034	0	1	0	1825	0	1	0
Vpr-mediated nuclear import of PICs	REACTOME	438	353	1925	148	1.15173e-93	13.9289	10034	137	2.68709e-06	1.67723	1825	11	0.968508	0.607366
Vpu mediated degradation of CD4	REACTOME	1222	496	1925	50	1.07463e-05	2.03588	10034	276	5.47763e-40	3.3639	1825	4	1	0.15227
WNT5A-dependent internalization of FZD2, FZD5 and ROR2	REACTOME	70	10	1925	0	1	0	10034	5	0.111445	2.63059	1825	0	1	0
WNT5A-dependent internalization of FZD4	REACTOME	73	12	1925	0	1	0	10034	5	0.214514	1.87877	1825	0	1	0
WNT mediated activation of DVL	REACTOME	18	13	1925	0	1	0	10034	4	0.500728	1.16886	1825	0	1	0
YAP1- and WWTR1 (TAZ)-stimulated gene expression	REACTOME	81	22	1925	1	0.697286	0.853283	10034	1	0.999168	0.125147	1825	1	0.677376	0.902675
ZBP1(DAI) mediated induction of type I IFNs	REACTOME	92	48	1925	0	1	0	10034	5	0.99901	0.305439	1825	2	0.700692	0.824037
Zinc transporters	REACTOME	70	8	1925	0	1	0	10034	0	1	0	1825	0	1	0
acetylation and deacetylation of rela in nucleus	BIOCARTA	9	6	1925	0	1	0	10034	0	1	0	1825	0	1	0
actions of nitric oxide in the heart	BIOCARTA	33	16	1925	1	0.580627	1.19479	10034	0	1	0	1825	2	0.189847	2.70994
activation of camp-dependent protein kinase pka	BIOCARTA	19	10	1925	1	0.419041	1.99164	10034	0	1	0	1825	1	0.401977	2.1069
activation of csk by camp-dependent protein kinase inhibits signaling through the t cell receptor	BIOCARTA	92	10	1925	1	0.419041	1.99164	10034	0	1	0	1825	1	0.401977	2.1069
agrin in postsynaptic differentiation	BIOCARTA	117	56	1925	1	0.952318	0.325483	10034	5	0.999864	0.257453	1825	5	0.14823	1.86097
akap95 role in mitosis and chromosome dynamics	BIOCARTA	48	19	1925	1	0.643697	0.995582	10034	1	0.997812	0.146021	1825	2	0.246049	2.23166
akt signaling pathway	BIOCARTA	12	6	1925	0	1	0	10034	1	0.855393	0.525921	1825	0	1	0
angiotensin ii mediated activation of jnk pathway via pyk2 dependent signaling	BIOCARTA	43	33	1925	0	1	0	10034	3	0.997844	0.262759	1825	2	0.497591	1.22328
apoptotic signaling in response to dna damage	BIOCARTA	21	8	1925	0	1	0	10034	0	1	0	1825	1	0.337204	2.709
atm signaling pathway	BIOCARTA	37	34	1925	0	1	0	10034	1	0.999983	0.0796034	1825	1	0.825986	0.574228
attenuation of gpcr signaling	BIOCARTA	42	10	1925	1	0.419041	1.99164	10034	0	1	0	1825	1	0.401977	2.1069
basic mechanisms of sumoylation	BIOCARTA	13	8	1925	1	0.352378	2.56073	10034	2	0.693171	0.8766	1825	1	0.337204	2.709
b cell survival pathway	BIOCARTA	104	16	1925	0	1	0	10034	1	0.994244	0.175243	1825	1	0.560743	1.26395
bcr signaling pathway	BIOCARTA	68	42	1925	0	1	0	10034	2	0.999978	0.131322	1825	2	0.628979	0.947807
bioactive peptide induced signaling pathway	BIOCARTA	50	7	1925	0	1	0	10034	2	0.616326	1.05196	1825	0	1	0
cadmium induces dna synthesis and proliferation in macrophages	BIOCARTA	13	9	1925	0	1	0	10034	2	0.756799	0.751359	1825	1	0.370422	2.3702
calcium signaling by hbx of hepatitis b virus	BIOCARTA	19	15	1925	0	1	0	10034	2	0.946706	0.404507	1825	1	0.537562	1.35426
caspase cascade in apoptosis	BIOCARTA	39	22	1925	2	0.325436	1.79284	10034	2	0.992207	0.262833	1825	1	0.677376	0.902675
ccr3 signaling in eosinophils	BIOCARTA	32	6	1925	0	1	0	10034	1	0.855393	0.525921	1825	0	1	0
cdk regulation of dna replication	BIOCARTA	132	87	1925	5	0.489594	1.09294	10034	16	0.982386	0.591982	1825	14	0.000103837	3.65573
cell cycle- g1-s check point	BIOCARTA	79	38	1925	2	0.603781	0.99558	10034	2	0.999926	0.145935	1825	2	0.574129	1.05326
cell cycle- g2-m checkpoint	BIOCARTA	47	30	1925	0	1	0	10034	1	0.999937	0.0905968	1825	0	1	0
cell to cell adhesion signaling	BIOCARTA	34	13	1925	1	0.506399	1.49359	10034	0	1	0	1825	4	0.00311973	8.44161
ceramide signaling pathway	BIOCARTA	74	17	1925	0	1	0	10034	2	0.96886	0.350499	1825	1	0.582762	1.18492
chrebp regulation by carbohydrates and camp	BIOCARTA	48	31	1925	1	0.814376	0.597139	10034	1	0.999954	0.0875736	1825	1	0.796941	0.631706
chromatin remodeling by hswi-snf atp-dependent complexes	BIOCARTA	120	66	1925	3	0.684733	0.85313	10034	9	0.997833	0.414745	1825	2	0.849604	0.591966
control of gene expression by vitamin d receptor	BIOCARTA	92	63	1925	5	0.239292	1.54625	10034	15	0.787673	0.821575	1825	2	0.830689	0.621133
corticosteroids and cardioprotection	BIOCARTA	24	8	1925	0	1	0	10034	0	1	0	1825	1	0.337204	2.709
ctcf- first multivalent nuclear factor	BIOCARTA	26	13	1925	0	1	0	10034	0	1	0	1825	2	0.135875	3.44923
cyclin e destruction pathway	BIOCARTA	14	8	1925	0	1	0	10034	0	1	0	1825	1	0.337204	2.709
cycling of ran in nucleocytoplasmic transport	BIOCARTA	21	21	1925	4	0.0226294	4.22306	10034	8	0.197978	1.61884	1825	2	0.283877	1.99655
cyclins and cell cycle regulation	BIOCARTA	58	25	1925	0	1	0	10034	3	0.982946	0.358404	1825	1	0.723511	0.789772
cystic fibrosis transmembrane conductance regulator (cftr) and beta 2 adrenergic receptor (b2ar) pathway	BIOCARTA	67	28	1925	1	0.781506	0.663546	10034	2	0.9986	0.202138	1825	2	0.412806	1.45872
e2f1 destruction pathway	BIOCARTA	15	8	1925	0	1	0	10034	0	1	0	1825	1	0.337204	2.709
effects of calcineurin in keratinocyte differentiation	BIOCARTA	7	6	1925	0	1	0	10034	0	1	0	1825	2	0.0328922	9.48682
egf signaling pathway	BIOCARTA	34	15	1925	0	1	0	10034	1	0.992054	0.187767	1825	1	0.537562	1.35426
endocytotic role of ndk phosphins and dynamin	BIOCARTA	58	48	1925	3	0.469411	1.195	10034	8	0.973169	0.525591	1825	4	0.218965	1.72494
erk1-erk2 mapk signaling pathway	BIOCARTA	43	31	1925	1	0.814376	0.597139	10034	7	0.790983	0.766897	1825	1	0.796941	0.631706
erk and pi-3 kinase are necessary for collagen binding in corneal epithelia	BIOCARTA	281	83	1925	3	0.821292	0.671505	10034	11	0.999446	0.401159	1825	5	0.402961	1.21579
erythropoietin mediated neuroprotection through nf-kb	BIOCARTA	31	21	1925	0	1	0	10034	0	1	0	1825	0	1	0
eukaryotic protein translation	BIOCARTA	63	49	1925	3	0.483121	1.16899	10034	35	2.13178e-10	6.59287	1825	1	0.919589	0.394618
fas signaling pathway (cd95)	BIOCARTA	59	34	1925	0	1	0	10034	0	1	0	1825	0	1	0
fc epsilon receptor i signaling in mast cells	BIOCARTA	75	28	1925	0	1	0	10034	3	0.992024	0.315364	1825	4	0.0493267	3.1641
fmlp induced chemokine gene expression in hmc-1 cells	BIOCARTA	44	15	1925	0	1	0	10034	3	0.825955	0.657399	1825	2	0.171508	2.91845
gata3 participate in activating the th2 cytokine genes expression	BIOCARTA	25	13	1925	1	0.506399	1.49359	10034	1	0.984857	0.219075	1825	1	0.487468	1.58005
granzyme a mediated apoptosis pathway	BIOCARTA	18	10	1925	0	1	0	10034	7	0.00634219	6.13851	1825	0	1	0
growth hormone signaling pathway	BIOCARTA	35	9	1925	0	1	0	10034	1	0.945018	0.32865	1825	0	1	0
hiv-1 nef- negative effector of fas and tnf	BIOCARTA	107	28	1925	0	1	0	10034	1	0.99988	0.0973149	1825	2	0.412806	1.45872
how does salmonella hijack a cell	BIOCARTA	38	22	1925	1	0.697286	0.853283	10034	9	0.123835	1.82131	1825	1	0.677376	0.902675
how progesterone initiates the oocyte maturation	BIOCARTA	66	35	1925	1	0.850646	0.526825	10034	3	0.998737	0.24632	1825	1	0.834713	0.557322
human cytomegalovirus and map kinase pathways	BIOCARTA	28	24	1925	0	1	0	10034	3	0.97814	0.375544	1825	0	1	0
hypoxia and p53 in the cardiovascular system	BIOCARTA	56	37	1925	0	1	0	10034	1	0.999993	0.0729616	1825	0	1	0
hypoxia-inducible factor in the cardivascular system	BIOCARTA	56	35	1925	0	1	0	10034	1	0.999987	0.0772592	1825	0	1	0
igf-1 signaling pathway	BIOCARTA	33	15	1925	0	1	0	10034	3	0.825955	0.657399	1825	1	0.537562	1.35426
il-2 receptor beta chain in t cell activation	BIOCARTA	113	27	1925	0	1	0	10034	4	0.962971	0.457152	1825	2	0.394986	1.5171
il 2 signaling pathway	BIOCARTA	58	6	1925	0	1	0	10034	1	0.855393	0.525921	1825	1	0.265421	3.79239
il 6 signaling pathway	BIOCARTA	27	10	1925	0	1	0	10034	6	0.0316259	3.94636	1825	0	1	0
inactivation of gsk3 by akt causes accumulation of b-catenin in alveolar macrophages	BIOCARTA	77	19	1925	0	1	0	10034	0	1	0	1825	0	1	0
induction of apoptosis through dr3 and dr4-5 death receptors	BIOCARTA	63	15	1925	0	1	0	10034	0	1	0	1825	0	1	0
influence of ras and rho proteins on g1 to s transition	BIOCARTA	38	24	1925	0	1	0	10034	2	0.995579	0.238923	1825	2	0.340157	1.72414
inhibition of cellular proliferation by gleevec	BIOCARTA	23	13	1925	0	1	0	10034	1	0.984857	0.219075	1825	1	0.487468	1.58005
insulin signaling pathway	BIOCARTA	23	12	1925	0	1	0	10034	3	0.68406	0.876588	1825	0	1	0
integrin signaling pathway	BIOCARTA	353	106	1925	3	0.923583	0.521207	10034	11	0.999996	0.303734	1825	6	0.439941	1.13788
internal ribosome entry pathway	BIOCARTA	15	15	1925	2	0.18644	2.75871	10034	11	0.000296184	7.23786	1825	0	1	0
keratinocyte differentiation	BIOCARTA	93	51	1925	0	1	0	10034	4	0.999903	0.223506	1825	3	0.474039	1.18513
links between pyk2 and map kinases	BIOCARTA	36	31	1925	0	1	0	10034	4	0.985032	0.3894	1825	2	0.4646	1.30772
map kinase inactivation of smrt corepressor	BIOCARTA	22	13	1925	0	1	0	10034	1	0.984857	0.219075	1825	0	1	0
mapkinase signaling pathway	BIOCARTA	17	14	1925	1	0.532496	1.37867	10034	0	1	0	1825	1	0.513158	1.45846
mcalpain and friends in cell motility	BIOCARTA	348	101	1925	2	0.972598	0.361374	10034	12	0.999961	0.353794	1825	6	0.394951	1.19794
mechanism of gene regulation by peroxisome proliferators via ppara	BIOCARTA	16	10	1925	1	0.419041	1.99164	10034	0	1	0	1825	1	0.401977	2.1069
mechanism of protein import into the nucleus	BIOCARTA	51	40	1925	5	0.0582703	2.56398	10034	19	0.00557558	2.38196	1825	5	0.0482984	2.71275
mechanisms of transcriptional repression by dna methylation	BIOCARTA	36	25	1925	1	0.742819	0.746556	10034	15	0.00067117	3.949	1825	0	1	0
melanocyte development and pigmentation pathway	BIOCARTA	19	13	1925	0	1	0	10034	4	0.500728	1.16886	1825	1	0.487468	1.58005
mets affect on macrophage differentiation	BIOCARTA	28	18	1925	0	1	0	10034	1	0.99698	0.154616	1825	1	0.603679	1.11519
mtor signaling pathway	BIOCARTA	44	35	1925	4	0.111472	2.31504	10034	14	0.0755368	1.75423	1825	0	1	0
multiple antiapoptotic pathways from igf-1r signaling lead to bad phosphorylation	BIOCARTA	26	6	1925	0	1	0	10034	1	0.855393	0.525921	1825	0	1	0
multi-step regulation of transcription by pitx2	BIOCARTA	56	32	1925	0	1	0	10034	0	1	0	1825	0	1	0
nerve growth factor pathway (ngf)	BIOCARTA	28	15	1925	0	1	0	10034	1	0.992054	0.187767	1825	2	0.171508	2.91845
nfat and hypertrophy of the heart	BIOCARTA	45	11	1925	0	1	0	10034	1	0.971145	0.262906	1825	1	0.43195	1.89623
nfkb activation by nontypeable hemophilus influenzae	BIOCARTA	45	16	1925	0	1	0	10034	1	0.994244	0.175243	1825	1	0.560743	1.26395
nf-kb signaling pathway	BIOCARTA	88	38	1925	0	1	0	10034	1	0.999995	0.0709869	1825	4	0.120971	2.23301
nitric oxide signaling pathway	BIOCARTA	28	13	1925	1	0.506399	1.49359	10034	0	1	0	1825	2	0.135875	3.44923
p38 mapk signaling pathway	BIOCARTA	26	22	1925	0	1	0	10034	1	0.999168	0.125147	1825	0	1	0
p53 signaling pathway	BIOCARTA	28	13	1925	0	1	0	10034	0	1	0	1825	1	0.487468	1.58005
pdgf signaling pathway	BIOCARTA	43	15	1925	0	1	0	10034	1	0.992054	0.187767	1825	1	0.537562	1.35426
phosphoinositides and their downstream targets	BIOCARTA	11	10	1925	0	1	0	10034	0	1	0	1825	0	1	0
phospholipase c-epsilon pathway	BIOCARTA	19	10	1925	1	0.419041	1.99164	10034	0	1	0	1825	1	0.401977	2.1069
phospholipids as signalling intermediaries	BIOCARTA	69	11	1925	0	1	0	10034	3	0.620799	0.986189	1825	1	0.43195	1.89623
phosphorylation of mek1 by cdk5-p35 down regulates the map kinase pathway	BIOCARTA	28	15	1925	0	1	0	10034	3	0.825955	0.657399	1825	3	0.036365	4.74506
pkc-catalyzed phosphorylation of inhibitory phosphoprotein of myosin phosphatase	BIOCARTA	24	6	1925	0	1	0	10034	2	0.525412	1.31499	1825	0	1	0
polyadenylation of mrna	BIOCARTA	6	6	1925	0	1	0	10034	6	0.000436708	Inf	1825	0	1	0
proteasome complex	BIOCARTA	211	105	1925	15	0.000414134	3.00219	10034	83	6.24864e-28	9.99518	1825	0	1	0
protein kinase a at the centrosome	BIOCARTA	56	36	1925	1	0.858547	0.511758	10034	7	0.902964	0.634519	1825	0	1	0
pten dependent cell cycle arrest and apoptosis	BIOCARTA	26	18	1925	0	1	0	10034	2	0.976293	0.328583	1825	1	0.603679	1.11519
rac1 cell motility signaling pathway	BIOCARTA	19	10	1925	0	1	0	10034	2	0.80866	0.657433	1825	0	1	0
ras signaling pathway	BIOCARTA	17	8	1925	0	1	0	10034	1	0.924105	0.375669	1825	1	0.337204	2.709
rb tumor suppressor-checkpoint signaling in response to dna damage	BIOCARTA	16	12	1925	0	1	0	10034	0	1	0	1825	0	1	0
regulation of bad phosphorylation	BIOCARTA	61	18	1925	1	0.623804	1.0542	10034	0	1	0	1825	1	0.603679	1.11519
regulation of cell cycle progression by plk3	BIOCARTA	38	18	1925	0	1	0	10034	1	0.99698	0.154616	1825	1	0.603679	1.11519
regulation of ck1-cdk5 by type 1 glutamate receptors	BIOCARTA	47	26	1925	1	0.756421	0.716673	10034	0	1	0	1825	2	0.376922	1.58036
regulation of eif2	BIOCARTA	25	19	1925	0	1	0	10034	9	0.0516348	2.36805	1825	1	0.623547	1.05323
regulation of eif-4e and p70s6 kinase	BIOCARTA	37	26	1925	1	0.756421	0.716673	10034	9	0.271623	1.39262	1825	0	1	0
regulation of p27 phosphorylation during cell cycle progression	BIOCARTA	31	11	1925	0	1	0	10034	0	1	0	1825	1	0.43195	1.89623
regulation of splicing through sam68	BIOCARTA	16	15	1925	0	1	0	10034	2	0.946706	0.404507	1825	2	0.171508	2.91845
regulation of transcriptional activity by pml	BIOCARTA	19	16	1925	1	0.580627	1.19479	10034	2	0.959203	0.375607	1825	0	1	0
repression of pain sensation by the transcriptional regulator dream	BIOCARTA	33	20	1925	1	0.662538	0.943157	10034	0	1	0	1825	2	0.264964	2.10751
reversal of insulin resistance by leptin	BIOCARTA	34	15	1925	0	1	0	10034	1	0.992054	0.187767	1825	1	0.537562	1.35426
rho cell motility signaling pathway	BIOCARTA	19	11	1925	0	1	0	10034	0	1	0	1825	1	0.43195	1.89623
rho-selective guanine exchange factor akap13 mediates stress fiber formation	BIOCARTA	22	6	1925	0	1	0	10034	0	1	0	1825	0	1	0
rna polymerase iii transcription	BIOCARTA	21	15	1925	1	0.557215	1.28017	10034	2	0.946706	0.404507	1825	2	0.171508	2.91845
role of brca1 brca2 and atr in cancer susceptibility	BIOCARTA	51	30	1925	0	1	0	10034	4	0.981145	0.404388	1825	2	0.447629	1.35445
role of egf receptor transactivation by gpcrs in cardiac hypertrophy	BIOCARTA	47	20	1925	0	1	0	10034	5	0.682389	0.876563	1825	2	0.264964	2.10751
role of erbb2 in signal transduction and oncology	BIOCARTA	41	20	1925	0	1	0	10034	3	0.942758	0.463934	1825	1	0.64242	0.997749
role of erk5 in neuronal survival pathway	BIOCARTA	25	13	1925	0	1	0	10034	3	0.73906	0.788909	1825	2	0.135875	3.44923
role of mal in rho-mediated activation of srf	BIOCARTA	25	13	1925	0	1	0	10034	2	0.90997	0.478053	1825	1	0.487468	1.58005
role of mef2d in t-cell apoptosis	BIOCARTA	84	13	1925	0	1	0	10034	3	0.73906	0.788909	1825	1	0.487468	1.58005
role of nicotinic acetylcholine receptors in the regulation of apoptosis	BIOCARTA	36	6	1925	0	1	0	10034	0	1	0	1825	0	1	0
role of pi3k subunit p85 in regulation of actin organization and cell migration	BIOCARTA	40	16	1925	1	0.580627	1.19479	10034	9	0.0145682	3.38311	1825	0	1	0
role of ppar-gamma coactivators in obesity and thermogenesis	BIOCARTA	24	9	1925	0	1	0	10034	0	1	0	1825	0	1	0
role of ran in mitotic spindle regulation	BIOCARTA	22	22	1925	4	0.0265298	3.98855	10034	5	0.766378	0.773392	1825	4	0.0222994	4.21953
role of <U+00DF>-arrestins in the activation and targeting of map kinases	BIOCARTA	26	21	1925	0	1	0	10034	3	0.954772	0.438144	1825	2	0.283877	1.99655
roles of <U+00DF> arrestin dependent recruitment of src kinases in gpcr signaling	BIOCARTA	14	7	1925	0	1	0	10034	2	0.616326	1.05196	1825	1	0.302235	3.16054
segmentation clock	BIOCARTA	26	7	1925	0	1	0	10034	0	1	0	1825	0	1	0
signaling pathway from g-protein families	BIOCARTA	40	23	1925	1	0.713295	0.814473	10034	0	1	0	1825	3	0.105626	2.84648
signal transduction through il1r	BIOCARTA	80	38	1925	1	0.873118	0.484077	10034	3	0.99944	0.225183	1825	2	0.574129	1.05326
skeletal muscle hypertrophy is regulated via akt-mtor pathway	BIOCARTA	38	27	1925	0	1	0	10034	14	0.00638723	2.83462	1825	0	1	0
sonic hedgehog receptor ptc1 regulates cell cycle	BIOCARTA	17	9	1925	1	0.386614	2.24076	10034	4	0.216422	2.10434	1825	0	1	0
spliceosomal assembly	BIOCARTA	25	12	1925	0	1	0	10034	12	1.90219e-07	Inf	1825	0	1	0
sprouty regulation of tyrosine kinase signals	BIOCARTA	29	18	1925	0	1	0	10034	4	0.773682	0.751309	1825	1	0.603679	1.11519
<U+00DF>-arrestins in gpcr desensitization	BIOCARTA	11	6	1925	0	1	0	10034	1	0.855393	0.525921	1825	0	1	0
stathmin and breast cancer resistance to antimicrotubule agents	BIOCARTA	40	18	1925	2	0.245754	2.2414	10034	1	0.99698	0.154616	1825	2	0.227185	2.37095
stress induction of hsp regulation	BIOCARTA	20	7	1925	0	1	0	10034	0	1	0	1825	0	1	0
sumoylation by ranbp2 regulates transcriptional repression	BIOCARTA	50	43	1925	5	0.0750568	2.36157	10034	12	0.536828	1.01803	1825	1	0.890493	0.45107
t cell receptor signaling pathway	BIOCARTA	110	17	1925	0	1	0	10034	1	0.99583	0.164285	1825	3	0.0504786	4.06719
telomeres telomerase cellular aging and immortality	BIOCARTA	22	7	1925	0	1	0	10034	1	0.895238	0.438256	1825	0	1	0
tgf beta signaling pathway	BIOCARTA	42	29	1925	0	1	0	10034	0	1	0	1825	2	0.43036	1.40465
the igf-1 receptor and longevity	BIOCARTA	19	6	1925	0	1	0	10034	1	0.855393	0.525921	1825	0	1	0
the information processing pathway at the ifn beta enhancer	BIOCARTA	231	120	1925	6	0.613461	0.943009	10034	17	0.999849	0.433098	1825	1	0.997928	0.158848
the prc2 complex sets long-term gene silencing through modification of histone tails	BIOCARTA	34	27	1925	4	0.0517564	3.12084	10034	16	0.000539894	3.82958	1825	0	1	0
tnfr1 signaling pathway	BIOCARTA	70	14	1925	2	0.167132	2.98866	10034	1	0.989031	0.202217	1825	0	1	0
tnfr2 signaling pathway	BIOCARTA	35	10	1925	0	1	0	10034	0	1	0	1825	2	0.0864357	4.743
tnf-stress related signaling	BIOCARTA	58	20	1925	0	1	0	10034	1	0.998415	0.13833	1825	1	0.64242	0.997749
toll-like receptor pathway	BIOCARTA	91	26	1925	1	0.756421	0.716673	10034	3	0.986731	0.34281	1825	1	0.737375	0.758158
tpo signaling pathway	BIOCARTA	36	11	1925	0	1	0	10034	1	0.971145	0.262906	1825	1	0.43195	1.89623
transcription factor creb and its extracellular signals	BIOCARTA	33	23	1925	1	0.713295	0.814473	10034	1	0.999398	0.119454	1825	2	0.321514	1.80629
transcription regulation by methyltransferase of carm1	BIOCARTA	41	20	1925	1	0.662538	0.943157	10034	0	1	0	1825	2	0.264964	2.10751
trefoil factors initiate mucosal healing	BIOCARTA	45	27	1925	0	1	0	10034	5	0.901953	0.597481	1825	3	0.151119	2.37171
tumor suppressor arf inhibits ribosomal biogenesis	BIOCARTA	30	7	1925	0	1	0	10034	1	0.895238	0.438256	1825	0	1	0
ucalpain and friends in cell spread	BIOCARTA	195	52	1925	0	1	0	10034	9	0.969917	0.550026	1825	6	0.044801	2.47743
vegf hypoxia and angiogenesis	BIOCARTA	46	15	1925	1	0.557215	1.28017	10034	1	0.992054	0.187767	1825	3	0.036365	4.74506
wnt signaling pathway	BIOCARTA	77	28	1925	0	1	0	10034	1	0.99988	0.0973149	1825	0	1	0
y branching of actin filaments	BIOCARTA	48	27	1925	2	0.421463	1.43406	10034	15	0.00198822	3.2906	1825	0	1	0
a6b1 and a6b4 Integrin signaling	NCI	58	21	1925	1	0.680384	0.895973	10034	0	1	0	1825	1	0.660347	0.947835
ALK1 signaling events	NCI	100	22	1925	0	1	0	10034	1	0.999168	0.125147	1825	4	0.0222994	4.21953
Alpha4 beta1 integrin signaling events	NCI	82	34	1925	1	0.842303	0.542805	10034	3	0.998349	0.254274	1825	3	0.241588	1.83583
Alpha9 beta1 integrin signaling events	NCI	54	9	1925	0	1	0	10034	1	0.945018	0.32865	1825	0	1	0
Angiopoietin receptor Tie2-mediated signaling	NCI	105	20	1925	0	1	0	10034	1	0.998415	0.13833	1825	3	0.0758153	3.34904
AP-1 transcription factor network	NCI	141	64	1925	0	1	0	10034	1	1	0.0416497	1825	2	0.837221	0.611097
Arf1 pathway	NCI	65	37	1925	4	0.129739	2.17454	10034	9	0.727455	0.845181	1825	1	0.850878	0.526329
Arf6 trafficking events	NCI	84	18	1925	1	0.623804	1.0542	10034	9	0.0357047	2.63124	1825	5	0.00155523	7.30844
ATF-2 transcription factor network	NCI	92	35	1925	0	1	0	10034	0	1	0	1825	2	0.529251	1.14908
ATM pathway	NCI	138	89	1925	1	0.992083	0.203233	10034	7	0.999999	0.223956	1825	7	0.158475	1.62064
ATR signaling pathway	NCI	272	171	1925	3	0.994895	0.318954	10034	38	0.952914	0.750464	1825	23	1.61621e-05	2.97074
Atypical NF-kappaB pathway	NCI	26	11	1925	0	1	0	10034	0	1	0	1825	1	0.43195	1.89623
Aurora A signaling	NCI	36	26	1925	2	0.402768	1.49385	10034	1	0.999771	0.105108	1825	3	0.139213	2.475
Aurora B signaling	NCI	98	34	1925	18	9.38095e-15	20.3415	10034	5	0.97575	0.453154	1825	3	0.241588	1.83583
BARD1 signaling events	NCI	97	57	1925	0	1	0	10034	10	0.971931	0.559098	1825	8	0.00725198	3.10411
BCR signaling pathway	NCI	247	115	1925	0	1	0	10034	11	1	0.277357	1825	3	0.93178	0.506971
Beta1 integrin cell surface interactions	NCI	191	12	1925	0	1	0	10034	1	0.979097	0.238999	1825	1	0.460422	1.72375
Beta3 integrin cell surface interactions	NCI	91	8	1925	0	1	0	10034	0	1	0	1825	1	0.337204	2.709
BMP receptor signaling	NCI	64	14	1925	0	1	0	10034	0	1	0	1825	1	0.513158	1.45846
Calcineurin-regulated NFAT-dependent transcription in lymphocytes	NCI	149	29	1925	0	1	0	10034	0	1	0	1825	1	0.774934	0.676868
Calcium signaling in the CD4+ TCR pathway	NCI	79	18	1925	0	1	0	10034	0	1	0	1825	1	0.603679	1.11519
Canonical NF-kappaB pathway	NCI	60	32	1925	0	1	0	10034	3	0.997189	0.271829	1825	5	0.0204698	3.51727
Canonical Wnt signaling pathway	NCI	31	19	1925	0	1	0	10034	0	1	0	1825	0	1	0
Caspase Cascade in Apoptosis	NCI	133	50	1925	2	0.749293	0.746424	10034	4	0.999873	0.228373	1825	1	0.923623	0.386553
CD40-CD40L signaling	NCI	133	17	1925	0	1	0	10034	0	1	0	1825	1	0.582762	1.18492
CDC42 signaling events	NCI	123	58	1925	3	0.597842	0.977448	10034	18	0.321098	1.18373	1825	1	0.949407	0.332224
Ceramide signaling pathway	NCI	158	39	1925	0	1	0	10034	3	0.999574	0.21892	1825	1	0.865462	0.498599
Circadian rhythm pathway	NCI	18	13	1925	0	1	0	10034	3	0.73906	0.788909	1825	2	0.135875	3.44923
Class I PI3K signaling events	NCI	157	48	1925	0	1	0	10034	1	1	0.0558622	1825	0	1	0
Class I PI3K signaling events mediated by Akt	NCI	44	35	1925	0	1	0	10034	3	0.998737	0.24632	1825	1	0.834713	0.557322
C-MYB transcription factor network	NCI	105	42	1925	0	1	0	10034	1	0.999999	0.0640517	1825	2	0.628979	0.947807
C-MYC pathway	NCI	88	69	1925	3	0.713466	0.81428	10034	9	0.998828	0.393968	1825	6	0.131397	1.80805
Coregulation of Androgen receptor activity	NCI	78	6	1925	0	1	0	10034	3	0.211709	2.63027	1825	0	1	0
CXCR3-mediated signaling events	NCI	67	17	1925	0	1	0	10034	4	0.730667	0.809123	1825	2	0.20843	2.52917
CXCR4-mediated signaling events	NCI	222	55	1925	1	0.949653	0.331521	10034	3	0.999995	0.151471	1825	3	0.524791	1.09382
Degradation of beta catenin	NCI	26	17	1925	0	1	0	10034	1	0.99583	0.164285	1825	0	1	0
Direct p53 effectors	NCI	161	79	1925	0	1	0	10034	2	1	0.0681245	1825	1	0.982846	0.242632
DNA-PK pathway in nonhomologous end joining	NCI	62	27	1925	0	1	0	10034	6	0.795176	0.75126	1825	1	0.750544	0.728977
Downstream signaling in na<U+00EF>ve CD8+ T cells	NCI	175	34	1925	0	1	0	10034	1	0.999983	0.0796034	1825	3	0.241588	1.83583
E2F transcription factor network	NCI	122	56	1925	2	0.803077	0.663371	10034	4	0.999975	0.201978	1825	11	8.97105e-05	4.65628
E-cadherin signaling in keratinocytes	NCI	48	38	1925	0	1	0	10034	1	0.999995	0.0709869	1825	2	0.574129	1.05326
E-cadherin signaling in the nascent adherens junction	NCI	89	58	1925	4	0.367781	1.32811	10034	8	0.996092	0.420318	1825	5	0.164422	1.79055
EGFR-dependent Endothelin signaling events	NCI	25	10	1925	0	1	0	10034	3	0.549357	1.1271	1825	0	1	0
Endogenous TLR signaling	NCI	125	22	1925	0	1	0	10034	2	0.992207	0.262833	1825	0	1	0
Endothelins	NCI	95	26	1925	0	1	0	10034	2	0.997506	0.218998	1825	2	0.376922	1.58036
EPHA2 forward signaling	NCI	37	15	1925	0	1	0	10034	0	1	0	1825	4	0.00549663	6.90422
EPHA forward signaling	NCI	57	9	1925	0	1	0	10034	1	0.945018	0.32865	1825	0	1	0
EPHB forward signaling	NCI	49	40	1925	1	0.88619	0.459227	10034	3	0.999677	0.212995	1825	2	0.602269	0.997748
Ephrin B reverse signaling	NCI	31	20	1925	0	1	0	10034	0	1	0	1825	0	1	0
EPO signaling pathway	NCI	96	29	1925	0	1	0	10034	1	0.999913	0.0938359	1825	1	0.774934	0.676868
ErbB1 downstream signaling	NCI	360	204	1925	9	0.755915	0.826289	10034	47	0.938446	0.786297	1825	6	0.945759	0.573056
ErbB2-ErbB3 signaling events	NCI	107	63	1925	0	1	0	10034	6	0.999893	0.276386	1825	3	0.617517	0.947778
ErbB4 signaling events	NCI	84	7	1925	0	1	0	10034	1	0.895238	0.438256	1825	0	1	0
Fanconi anemia pathway	NCI	434	142	1925	2	0.996049	0.255239	10034	35	0.806772	0.859752	1825	27	2.06013e-09	4.50229
FAS (CD95) signaling pathway	NCI	88	37	1925	0	1	0	10034	2	0.999901	0.150111	1825	0	1	0
Fc-epsilon receptor I signaling in mast cells	NCI	240	80	1925	1	0.987079	0.226445	10034	5	1	0.174914	1825	5	0.372828	1.26453
FGF signaling pathway	NCI	96	51	1925	0	1	0	10034	4	0.999903	0.223506	1825	5	0.111016	2.06343
FOXA1 transcription factor network	NCI	50	12	1925	0	1	0	10034	0	1	0	1825	0	1	0
FOXA2 and FOXA3 transcription factor networks	NCI	39	7	1925	0	1	0	10034	0	1	0	1825	0	1	0
FOXM1 transcription factor network	NCI	48	24	1925	0	1	0	10034	0	1	0	1825	4	0.0299383	3.79697
FoxO family signaling	NCI	48	30	1925	0	1	0	10034	4	0.981145	0.404388	1825	0	1	0
Glucocorticoid receptor regulatory network	NCI	133	58	1925	1	0.957232	0.314045	10034	3	0.999998	0.143193	1825	1	0.949407	0.332224
GMCSF-mediated signaling events	NCI	121	25	1925	0	1	0	10034	3	0.982946	0.358404	1825	1	0.723511	0.789772
Hedgehog signaling events mediated by Gli proteins	NCI	98	44	1925	5	0.0811756	2.30085	10034	11	0.70148	0.87649	1825	2	0.65427	0.902621
HIF-1-alpha transcription factor network	NCI	130	58	1925	0	1	0	10034	1	1	0.0460444	1825	2	0.794362	0.67669
HIV-1 Nef- Negative effector of Fas and TNF-alpha	NCI	131	29	1925	0	1	0	10034	1	0.999913	0.0938359	1825	2	0.43036	1.40465
Hypoxic and oxygen homeostasis regulation of HIF-1-alpha	NCI	27	7	1925	0	1	0	10034	0	1	0	1825	0	1	0
IFN-gamma pathway	NCI	90	24	1925	0	1	0	10034	3	0.97814	0.375544	1825	1	0.708916	0.824134
IGF1 pathway	NCI	95	47	1925	1	0.922213	0.389266	10034	3	0.999954	0.179064	1825	3	0.420933	1.29301
IL12-mediated signaling events	NCI	287	15	1925	0	1	0	10034	2	0.946706	0.404507	1825	1	0.537562	1.35426
IL1-mediated signaling events	NCI	145	56	1925	1	0.952318	0.325483	10034	9	0.985156	0.503144	1825	3	0.537052	1.07314
IL23-mediated signaling events	NCI	184	10	1925	0	1	0	10034	0	1	0	1825	0	1	0
IL27-mediated signaling events	NCI	94	8	1925	0	1	0	10034	0	1	0	1825	0	1	0
IL2-mediated signaling events	NCI	294	34	1925	0	1	0	10034	6	0.937219	0.563272	1825	2	0.513592	1.18502
IL2 signaling events mediated by PI3K	NCI	196	40	1925	2	0.631868	0.943127	10034	12	0.422445	1.12722	1825	0	1	0
IL2 signaling events mediated by STAT5	NCI	133	28	1925	0	1	0	10034	3	0.992024	0.315364	1825	0	1	0
IL3-mediated signaling events	NCI	90	17	1925	0	1	0	10034	1	0.99583	0.164285	1825	0	1	0
IL4-mediated signaling events	NCI	175	24	1925	0	1	0	10034	1	0.999564	0.114256	1825	1	0.708916	0.824134
IL6-mediated signaling events	NCI	173	47	1925	1	0.922213	0.389266	10034	3	0.999954	0.179064	1825	0	1	0
Insulin-mediated glucose transport	NCI	42	11	1925	0	1	0	10034	0	1	0	1825	0	1	0
Insulin Pathway	NCI	143	76	1925	0	1	0	10034	9	0.999736	0.352663	1825	2	0.899542	0.511821
Integrin family cell surface interactions	NCI	23	6	1925	1	0.27807	3.58521	10034	2	0.525412	1.31499	1825	0	1	0
Integrin-linked kinase signaling	NCI	67	19	1925	2	0.265734	2.10937	10034	3	0.927831	0.492947	1825	1	0.623547	1.05323
Integrins in angiogenesis	NCI	190	41	1925	1	0.892211	0.447733	10034	1	0.999998	0.0656555	1825	2	0.615803	0.972137
Internalization of ErbB1	NCI	82	44	1925	0	1	0	10034	3	0.999893	0.192188	1825	1	0.895987	0.440567
JNK signaling in the CD4+ TCR pathway	NCI	26	7	1925	0	1	0	10034	0	1	0	1825	0	1	0
Lissencephaly gene (LIS1) in neuronal migration and development	NCI	57	21	1925	0	1	0	10034	5	0.726712	0.821753	1825	1	0.660347	0.947835
LKB1 signaling events	NCI	54	31	1925	1	0.814376	0.597139	10034	6	0.893013	0.630926	1825	0	1	0
LPA receptor mediated events	NCI	98	50	1925	0	1	0	10034	0	1	0	1825	4	0.240676	1.64984
mTOR signaling pathway	NCI	143	101	1925	2	0.972598	0.361374	10034	18	0.99167	0.569551	1825	7	0.242904	1.41326
N-cadherin signaling events	NCI	76	29	1925	0	1	0	10034	0	1	0	1825	3	0.175831	2.18922
Nectin adhesion pathway	NCI	61	34	1925	1	0.842303	0.542805	10034	1	0.999983	0.0796034	1825	3	0.241588	1.83583
Nephrin-Neph1 signaling in the kidney podocyte	NCI	53	12	1925	0	1	0	10034	0	1	0	1825	0	1	0
Netrin-mediated signaling events	NCI	77	21	1925	0	1	0	10034	3	0.954772	0.438144	1825	0	1	0
Neurotrophic factor-mediated Trk receptor signaling	NCI	249	61	1925	1	0.963671	0.298317	10034	5	0.999962	0.234424	1825	0	1	0
Noncanonical Wnt signaling pathway	NCI	54	7	1925	0	1	0	10034	1	0.895238	0.438256	1825	0	1	0
Nongenotropic Androgen signaling	NCI	40	20	1925	0	1	0	10034	2	0.986354	0.292055	1825	1	0.64242	0.997749
Notch-mediated HES-HEY network	NCI	80	30	1925	0	1	0	10034	0	1	0	1825	1	0.786221	0.653508
Notch signaling pathway	NCI	113	22	1925	0	1	0	10034	1	0.999168	0.125147	1825	2	0.302741	1.89672
Osteopontin-mediated events	NCI	81	26	1925	2	0.402768	1.49385	10034	0	1	0	1825	1	0.737375	0.758158
p38 MAPK signaling pathway	NCI	52	29	1925	1	0.793063	0.639829	10034	2	0.998953	0.194644	1825	0	1	0
p38 signaling mediated by MAPKAP kinases	NCI	35	13	1925	0	1	0	10034	1	0.984857	0.219075	1825	0	1	0
p53 pathway	NCI	71	41	1925	0	1	0	10034	5	0.994833	0.364919	1825	3	0.338368	1.4974
p73 transcription factor network	NCI	81	42	1925	3	0.384179	1.37906	10034	8	0.925009	0.618469	1825	2	0.628979	0.947807
p75(NTR)-mediated signaling	NCI	201	69	1925	0	1	0	10034	2	1	0.078322	1825	6	0.131397	1.80805
PDGFR-alpha signaling pathway	NCI	24	7	1925	0	1	0	10034	1	0.895238	0.438256	1825	1	0.302235	3.16054
PDGFR-beta signaling pathway	NCI	528	220	1925	6	0.977386	0.500883	10034	44	0.996163	0.655934	1825	8	0.865651	0.714114
Plasma membrane estrogen receptor signaling	NCI	64	20	1925	0	1	0	10034	3	0.942758	0.463934	1825	1	0.64242	0.997749
PLK1 signaling events	NCI	69	50	1925	7	0.0155318	2.92414	10034	9	0.957854	0.576897	1825	12	4.96237e-06	6.01879
Posttranslational regulation of adherens junction stability and dissassembly	NCI	142	80	1925	4	0.616181	0.943068	10034	2	1	0.0672485	1825	6	0.211951	1.5388
Presenilin action in Notch and Wnt signaling	NCI	125	52	1925	0	1	0	10034	1	1	0.0514731	1825	2	0.741811	0.758026
RAC1 signaling pathway	NCI	180	113	1925	7	0.389074	1.18409	10034	31	0.546725	0.994196	1825	2	0.979246	0.340856
Ras signaling in the CD4+ TCR pathway	NCI	16	14	1925	0	1	0	10034	2	0.930606	0.4382	1825	2	0.153489	3.16172
Reelin signaling pathway	NCI	98	15	1925	0	1	0	10034	1	0.992054	0.187767	1825	0	1	0
Regulation of Androgen receptor activity	NCI	65	9	1925	0	1	0	10034	0	1	0	1825	1	0.370422	2.3702
Regulation of cytoplasmic and nuclear SMAD2-3 signaling	NCI	27	13	1925	0	1	0	10034	1	0.984857	0.219075	1825	1	0.487468	1.58005
Regulation of nuclear beta catenin signaling and target gene transcription	NCI	161	77	1925	1	0.984787	0.235404	10034	3	1	0.106351	1825	2	0.903578	0.504982
Regulation of nuclear SMAD2-3 signaling	NCI	258	98	1925	3	0.896404	0.56523	10034	15	0.99861	0.474493	1825	3	0.874503	0.597988
Regulation of p38-alpha and p38-beta	NCI	28	15	1925	1	0.557215	1.28017	10034	5	0.399884	1.31508	1825	0	1	0
Regulation of RAC1 activity	NCI	41	30	1925	0	1	0	10034	8	0.611569	0.956301	1825	0	1	0
Regulation of Ras family activation	NCI	96	28	1925	0	1	0	10034	3	0.992024	0.315364	1825	1	0.763052	0.701957
Regulation of retinoblastoma protein	NCI	84	44	1925	2	0.683327	0.853207	10034	3	0.999893	0.192188	1825	3	0.379949	1.38772
Regulation of Telomerase	NCI	189	83	1925	4	0.645116	0.907176	10034	30	0.0540939	1.49005	1825	6	0.236416	1.47872
Retinoic acid receptors-mediated signaling	NCI	35	13	1925	0	1	0	10034	2	0.90997	0.478053	1825	0	1	0
RhoA signaling pathway	NCI	40	15	1925	0	1	0	10034	0	1	0	1825	2	0.171508	2.91845
Role of Calcineurin-dependent NFAT signaling in lymphocytes	NCI	79	44	1925	1	0.908432	0.41646	10034	3	0.999893	0.192188	1825	1	0.895987	0.440567
S1P2 pathway	NCI	22	8	1925	0	1	0	10034	0	1	0	1825	1	0.337204	2.709
SHP2 signaling	NCI	217	35	1925	0	1	0	10034	4	0.994204	0.339055	1825	1	0.834713	0.557322
Signaling events mediated by focal adhesion kinase	NCI	176	147	1925	0	1	0	10034	6	1	0.11138	1825	6	0.751036	0.806055
Signaling events mediated by HDAC Class I	NCI	192	113	1925	15	0.000908023	2.7565	10034	43	0.00972048	1.61811	1825	3	0.92658	0.516218
Signaling events mediated by HDAC Class II	NCI	60	40	1925	3	0.35497	1.45369	10034	14	0.18818	1.41664	1825	0	1	0
Signaling events mediated by HDAC Class III	NCI	41	21	1925	1	0.680384	0.895973	10034	3	0.954772	0.438144	1825	1	0.660347	0.947835
Signaling events mediated by Hepatocyte Growth Factor Receptor (c-Met)	NCI	220	130	1925	2	0.992973	0.279265	10034	15	0.999997	0.342022	1825	10	0.117876	1.58292
Signaling events mediated by PTP1B	NCI	83	28	1925	0	1	0	10034	3	0.992024	0.315364	1825	1	0.763052	0.701957
Signaling events mediated by Stem cell factor receptor (c-Kit)	NCI	108	42	1925	0	1	0	10034	3	0.999814	0.202058	1825	3	0.352269	1.45897
Signaling events mediated by TCPTP	NCI	74	29	1925	0	1	0	10034	4	0.976316	0.420549	1825	1	0.774934	0.676868
Signaling events mediated by VEGFR1 and VEGFR2	NCI	167	62	1925	0	1	0	10034	4	0.999995	0.181044	1825	5	0.198741	1.6647
Signaling events regulated by Ret tyrosine kinase	NCI	142	52	1925	1	0.940731	0.351052	10034	5	0.999629	0.279404	1825	3	0.486969	1.16091
Signaling mediated by p38-alpha and p38-beta	NCI	55	19	1925	0	1	0	10034	1	0.997812	0.146021	1825	1	0.623547	1.05323
Signaling mediated by p38-gamma and p38-delta	NCI	10	10	1925	0	1	0	10034	0	1	0	1825	0	1	0
Stabilization and expansion of the E-cadherin adherens junction	NCI	130	69	1925	3	0.713466	0.81428	10034	6	0.999976	0.250009	1825	6	0.131397	1.80805
Sumoylation by RanBP2 regulates transcriptional repression	NCI	35	35	1925	2	0.558659	1.08616	10034	19	0.000756209	3.12675	1825	1	0.834713	0.557322
Syndecan-1-mediated signaling events	NCI	39	12	1925	0	1	0	10034	0	1	0	1825	0	1	0
Syndecan-2-mediated signaling events	NCI	50	6	1925	0	1	0	10034	1	0.855393	0.525921	1825	0	1	0
Syndecan-4-mediated signaling events	NCI	34	14	1925	0	1	0	10034	1	0.989031	0.202217	1825	0	1	0
TCR signaling in na<U+00EF>ve CD4+ T cells	NCI	349	58	1925	0	1	0	10034	4	0.999985	0.194483	1825	1	0.949407	0.332224
TCR signaling in na<U+00EF>ve CD8+ T cells	NCI	254	40	1925	0	1	0	10034	2	0.999959	0.138244	1825	1	0.872211	0.485809
TGF-beta receptor signaling	NCI	209	83	1925	0	1	0	10034	4	1	0.132814	1825	3	0.792049	0.710421
TNF receptor signaling pathway	NCI	157	36	1925	0	1	0	10034	3	0.999036	0.238847	1825	0	1	0
TRAIL signaling pathway	NCI	78	14	1925	0	1	0	10034	1	0.989031	0.202217	1825	1	0.513158	1.45846
Trk receptor signaling mediated by PI3K and PLC-gamma	NCI	61	33	1925	1	0.833495	0.559785	10034	2	0.999675	0.169504	1825	0	1	0
Trk receptor signaling mediated by the MAPK pathway	NCI	37	27	1925	0	1	0	10034	6	0.795176	0.75126	1825	3	0.151119	2.37171
Urokinase-type plasminogen activator (uPA) and uPAR-mediated signaling	NCI	104	17	1925	0	1	0	10034	2	0.96886	0.350499	1825	0	1	0
Validated nuclear estrogen receptor alpha network	NCI	105	17	1925	0	1	0	10034	1	0.99583	0.164285	1825	2	0.20843	2.52917
Validated targets of C-MYC transcriptional activation	NCI	251	157	1925	4	0.96894	0.467411	10034	26	0.999575	0.520715	1825	17	0.00234787	2.31419
Validated targets of C-MYC transcriptional repression	NCI	155	73	1925	1	0.981088	0.248511	10034	0	1	0	1825	1	0.976633	0.262897
Validated transcriptional targets of AP1 family members Fra1 and Fra2	NCI	90	36	1925	0	1	0	10034	0	1	0	1825	2	0.544563	1.11526
VEGFR1 specific signals	NCI	47	15	1925	0	1	0	10034	2	0.946706	0.404507	1825	1	0.537562	1.35426
VEGFR3 signaling in lymphatic endothelium	NCI	62	19	1925	0	1	0	10034	5	0.633447	0.939207	1825	0	1	0
Apoptosis	SPIKE	149	57	1925	1	0.954842	0.319662	10034	6	0.999547	0.308969	1825	0	1	0
Apoptosis_anti_apoptosis	SPIKE	251	113	1925	1	0.997857	0.159572	10034	11	0.999999	0.282816	1825	1	0.997027	0.16881
Apoptosis_In_The_Ear	SPIKE	316	129	1925	1	0.999104	0.139558	10034	11	1	0.244323	1825	1	0.998697	0.147638
ATM	SPIKE	412	210	1925	1	0.999989	0.0852968	10034	14	1	0.186713	1825	7	0.905971	0.652363
autophagy	SPIKE	509	259	1925	2	0.999988	0.138568	10034	23	1	0.254584	1825	8	0.950179	0.602469
Base_Excision_Repair	SPIKE	555	287	1925	2	0.999997	0.124847	10034	24	1	0.23816	1825	9	0.953363	0.611806
Caspases_Cascade	SPIKE	588	295	1925	2	0.999998	0.121408	10034	24	1	0.231059	1825	9	0.962283	0.594554
DAPk_family	SPIKE	615	315	1925	2	0.999999	0.113578	10034	25	1	0.224777	1825	9	0.978261	0.555369
DDR_and_Chromatin_Remodeling	SPIKE	672	344	1925	3	0.999999	0.156348	10034	33	1	0.276663	1825	10	0.979801	0.565195
DNA_damage_induced_G1.S_checkpoint	SPIKE	686	346	1925	3	0.999999	0.155427	10034	33	1	0.274874	1825	11	0.962427	0.620184
DSB	SPIKE	750	391	1925	3	1	0.13722	10034	40	1	0.296882	1825	18	0.677557	0.91398
G1.S	SPIKE	750	391	1925	3	1	0.13722	10034	40	1	0.296882	1825	18	0.677557	0.91398
G2.M	SPIKE	843	457	1925	10	0.999725	0.397785	10034	48	1	0.305299	1825	24	0.436155	1.05144
GJB2	SPIKE	868	462	1925	10	0.99977	0.393327	10034	48	1	0.301554	1825	24	0.457594	1.03928
Hearing_and_Vision	SPIKE	962	496	1925	10	0.999934	0.365445	10034	53	1	0.310976	1825	31	0.122719	1.26837
Hearing.related.SIX1.Interactions	SPIKE	880	466	1925	10	0.999801	0.389831	10034	48	1	0.298623	1825	26	0.314196	1.12193
1D-myo-inositol hexakisphosphate biosynthesis II (mammalian)	HUMANCYC	47	31	1925	0	1	0	10034	0	1	0	1825	0	1	0
2-oxobutanoate degradation I	HUMANCYC	15	6	1925	0	1	0	10034	3	0.211709	2.63027	1825	0	1	0
3-phosphoinositide biosynthesis	HUMANCYC	103	25	1925	0	1	0	10034	2	0.996677	0.228527	1825	1	0.723511	0.789772
3-phosphoinositide degradation	HUMANCYC	67	28	1925	0	1	0	10034	0	1	0	1825	1	0.763052	0.701957
CDP-diacylglycerol biosynthesis I	HUMANCYC	72	12	1925	0	1	0	10034	1	0.979097	0.238999	1825	0	1	0
D-myo-inositol (1,3,4)-trisphosphate biosynthesis	HUMANCYC	44	28	1925	0	1	0	10034	0	1	0	1825	0	1	0
D-myo-inositol (1,4,5)-trisphosphate biosynthesis	HUMANCYC	115	32	1925	0	1	0	10034	1	0.999967	0.0847455	1825	1	0.807125	0.61131
D-myo-inositol-5-phosphate metabolism	HUMANCYC	37	13	1925	0	1	0	10034	1	0.984857	0.219075	1825	2	0.135875	3.44923
gluconeogenesis	HUMANCYC	21	8	1925	0	1	0	10034	4	0.152028	2.63043	1825	0	1	0
glycolysis	HUMANCYC	34	15	1925	0	1	0	10034	8	0.0307688	3.00705	1825	0	1	0
phosphatidylglycerol biosynthesis II (non-plastidic)	HUMANCYC	74	12	1925	0	1	0	10034	1	0.979097	0.238999	1825	0	1	0
superpathway of D-myo-inositol (1,4,5)-trisphosphate metabolism	HUMANCYC	74	34	1925	0	1	0	10034	0	1	0	1825	0	1	0
superpathway of inositol phosphate compounds	HUMANCYC	369	137	1925	0	1	0	10034	4	1	0.0787287	1825	6	0.688505	0.867838
superpathway of pyrimidine deoxyribonucleoside salvage	HUMANCYC	45	7	1925	0	1	0	10034	1	0.895238	0.438256	1825	1	0.302235	3.16054
superpathway of pyrimidine ribonucleotides de novo biosynthesis	HUMANCYC	36	8	1925	0	1	0	10034	2	0.693171	0.8766	1825	0	1	0
triacylglycerol biosynthesis	HUMANCYC	160	14	1925	0	1	0	10034	0	1	0	1825	1	0.513158	1.45846
UTP and CTP de novo biosynthesis	HUMANCYC	34	7	1925	0	1	0	10034	2	0.616326	1.05196	1825	0	1	0
xA6xC3-glutamyl cycle	HUMANCYC	30	6	1925	0	1	0	10034	0	1	0	1825	2	0.0328922	9.48682
Alzheimer disease-amyloid secretase pathway	PANTHER	20	8	1925	0	1	0	10034	0	1	0	1825	1	0.337204	2.709
Alzheimer disease-presenilin pathway	PANTHER	284	19	1925	1	0.643697	0.995582	10034	1	0.997812	0.146021	1825	1	0.623547	1.05323
Angiogenesis	PANTHER	143	8	1925	0	1	0	10034	0	1	0	1825	0	1	0
Axon guidance mediated by semaphorins	PANTHER	16	6	1925	0	1	0	10034	0	1	0	1825	1	0.265421	3.79239
B cell activation	PANTHER	65	27	1925	0	1	0	10034	1	0.999834	0.101062	1825	1	0.750544	0.728977
Cadherin signaling pathway	PANTHER	1185	62	1925	1	0.965595	0.293418	10034	1	1	0.0430186	1825	6	0.0895825	2.03448
Circadian clock system	PANTHER	12	12	1925	0	1	0	10034	0	1	0	1825	0	1	0
EGF receptor signaling pathway	PANTHER	543	282	1925	0	1	0	10034	4	1	0.0374573	1825	13	0.660344	0.91555
Enkephalin release	PANTHER	41	8	1925	0	1	0	10034	0	1	0	1825	0	1	0
FGF signaling pathway	PANTHER	291	164	1925	0	1	0	10034	2	1	0.0322757	1825	6	0.835416	0.718971
General transcription by RNA polymerase I	PANTHER	48	14	1925	0	1	0	10034	1	0.989031	0.202217	1825	1	0.513158	1.45846
General transcription regulation	PANTHER	367	70	1925	0	1	0	10034	8	0.999701	0.338791	1825	9	0.00807301	2.80574
Heterotrimeric G-protein signaling pathway-Gi alpha and Gs alpha mediated pathway	PANTHER	716	10	1925	0	1	0	10034	0	1	0	1825	1	0.401977	2.1069
Huntington disease	PANTHER	302	49	1925	1	0.930229	0.373025	10034	10	0.903012	0.674032	1825	5	0.0975647	2.15733
Integrin signalling pathway	PANTHER	4376	302	1925	4	0.999932	0.238968	10034	17	1	0.15544	1825	20	0.125596	1.34828
Nicotinic acetylcholine receptor signaling pathway	PANTHER	340	14	1925	0	1	0	10034	0	1	0	1825	0	1	0
Notch signaling pathway	PANTHER	38	9	1925	0	1	0	10034	0	1	0	1825	0	1	0
p53 pathway	PANTHER	14	10	1925	1	0.419041	1.99164	10034	1	0.960169	0.292126	1825	0	1	0
PI3 kinase pathway	PANTHER	92	8	1925	0	1	0	10034	0	1	0	1825	0	1	0
Synaptic_vesicle_trafficking	PANTHER	129	13	1925	0	1	0	10034	0	1	0	1825	0	1	0
T cell activation	PANTHER	77	16	1925	0	1	0	10034	0	1	0	1825	1	0.560743	1.26395
TGF-beta signaling pathway	PANTHER	65	8	1925	0	1	0	10034	0	1	0	1825	1	0.337204	2.709
Transcription regulation by bZIP transcription factor	PANTHER	446	100	1925	0	1	0	10034	12	0.999951	0.357827	1825	10	0.0283608	2.1124
Wnt signaling pathway	PANTHER	1174	260	1925	4	0.999554	0.278515	10034	28	1	0.31547	1825	11	0.758267	0.836484
