# Supplementary material for: Proteome activity landscapes of tumor cell lines determine drug responses
Source: Nat Commun. 2020 Jul 20;11:3639. doi: 10.1038/s41467-020-17336-9 (PMC7371697; doi:10.1038/s41467-020-17336-9)
Supplement: Supplementary file 8 — Supplementary Data 5 [file 41467_2020_17336_MOESM8_ESM.xlsx]

## Sheet: Legend
The table is:
Integrated K(inase)-S(ubstrate) Database	The kinase-substrate databases used in this study:
	KEA (from Lachmann, A. and Ma'ayan, A. (2009). "KEA: kinase enrichment analysis." Bioinformatics 25(5):684-6.)
	PhosphoELM (from Dinkel, H., et al. (2011). "Phospho.ELM: a database of phosphorylation sites--update 2011." Nucleic Acids Res 39(Database issue):D261-7.)
	PhosphoNetworks (from Hu, J., et al. (2014). "PhosphoNetworks: a database for human phosphorylation networks." Bioinformatics 30(1):141-2.)
	PhosphoSitePlus (from Hornbeck, P.V., et al. (2014). "PhosphoSitePlus, 2014: mutations, PTMs and recalibrations." Nucleic Acids Res 43(Database issue):D512-20.)
	SIGNOR (from Perfetto, L., et al. (2016). "SIGNOR: a database of causal relationships between biological entities." Nucleic Acids Res 44(D1):D548-54.)
	Uniprot (from The UniProt Consortium (2017). "UniProt: the universal protein knowledgebase." Nucleic Acids Res 45(D1):D158-169.)
	Kinases not present in the Uniprot kinase list (https://www.uniprot.org/docs/pkinfam.txt; downloaded on 16th Aug 2013) were excluded from the databases above
	Kinases with less than six substrate proteins were excluded from the databases above
Header descriptions
Kinase accession	Accession of the kinase (database-specific)
Substrate Uniprot accession	Uniprot accession of the substrate
Substrate gene name	Gene name of the substrate
Substrate Uniprot Entry name	Uniprot entry name of the substrate
Substrate phosphorylated sequence	Sequence-window around the p-site on this substrate
Amino acid	Phosphorylated amino acid
Position of phosphorylation	Phosphorylated position in the corresponding protein sequence
Database	Database this information is derived from
Mapped kinase gene name	Semi-automatic mapping of Kinase accession to kinase gene name based on Uniprot and manual curation

## Sheet: Integrated K-S Database
Kinase accession	Substrate Uniprot accession	Substrate gene name	Substrate Uniprot Entry name	Substrate phosphorylated sequence	Amino acid	Position of phosphorylation	Database	Mapped kinase Mapped kinase gene name
AAK1	P49757	NUMB	NUMB_HUMAN	LRVVDEKTKDLIVDQ	T	102	PhosphoELM	AAK1
AAK1	Q96CW1	AP2M1	AP2M1_HUMAN	SQITSQVTGQIGWRR	T	156	PhosphoELM	AAK1
AAK1	Q96CW1	AP2M1	AP2M1_HUMAN	SQITSQVTGQIGWRR	T	156	PhosphoELM	AAK1
AAK1	Q9BXS5	AP1M1	AP1M1_HUMAN	QEGHKLETGAPRPPA	T	144	PhosphoELM	AAK1
AAK1	P49757	NUMB	NUMB_HUMAN	LRVVDEKTKDLIVDQ	T	102	PhosphoSitePlus	AAK1
AAK1	Q96CW1	AP2M1	AP2M1_HUMAN	SQITSQVTGQIGWRR	T	156	PhosphoSitePlus	AAK1
AAK1	P49757	NUMB	NUMB_HUMAN	LRVVDEKTKDLIVDQ	T	102	SIGNOR	AAK1
AAK1	Q96CW1	AP2M1	AP2M1_HUMAN	SQITSQVTGQIGWRR	T	156	SIGNOR	AAK1
AAK1	Q9BXS5	AP1M1	AP1M1_HUMAN	QEGHKLETGAPRPPA	T	144	SIGNOR	AAK1
ABL	O15162	PLSCR1	PLS1_HUMAN	PVYNQPVYNQPVGAA	Y	74	PhosphoELM	ABL1
ABL	O15162	PLSCR1	PLS1_HUMAN	PVPNQPVYNQPVYNQ	Y	69	PhosphoELM	ABL1
ABL	O15350	TP73	P73_HUMAN	SVPTHSPYAQPSSTF	Y	99	PhosphoELM	ABL1
ABL	O43586	PSTPIP1	PPIP1_HUMAN	PERNEGVYTAIAVQE	Y	345	PhosphoELM	ABL1
ABL	P00519	ABL1	ABL1_HUMAN	RLMTGDTYTAHAGAK	Y	393	PhosphoELM	ABL1
ABL	P00519	ABL1	ABL1_HUMAN	RLMTGDTYTAHAGAK	Y	393	PhosphoELM	ABL1
ABL	P04040	CAT	CATA_HUMAN	NGEAVYCKFHYKT	Y	231	PhosphoELM	ABL1
ABL	P04040	CAT	CATA_HUMAN	YRARVANYQRDGPMC	Y	386	PhosphoELM	ABL1
ABL	P04083	ANXA1	ANXA1_HUMAN	IENEEQEYVQTVKSS	Y	21	PhosphoELM	ABL1
ABL	P07203	GPX1	GPX1_HUMAN	EILNSLKYVRPGGGF	Y	96	PhosphoELM	ABL1
ABL	P11274	BCR	BCR_HUMAN	VSPSPTTYRMFRDKS	Y	360	PhosphoELM	ABL1
ABL	P11274	BCR	BCR_HUMAN	ADAEKPFYVNVEFHH	Y	177	PhosphoELM	ABL1
ABL	P11387	TOP1	TOP1_HUMAN	AKMLDHEYTTKEIFR	Y	268	PhosphoELM	ABL1
ABL	P15941	MUC1	MUC1_HUMAN	NGGSSLSYTNPAVAA	Y	1243	PhosphoELM	ABL1
ABL	P25963	NFKBIA	IKBA_HUMAN	FTEDELPYDDCVFGG	Y	305	PhosphoELM	ABL1
ABL	P29350	PTPN6	PTN6_HUMAN	QKGQESEYGNITYPP	Y	536	PhosphoELM	ABL1
ABL	P29350	PTPN6	PTN6_HUMAN	SKHKEDVYENLHTKN	Y	564	PhosphoELM	ABL1
ABL	P43351	RAD52	RAD52_HUMAN	DLNNGKFYVGVCAFV	Y	104	PhosphoELM	ABL1
ABL	P46108	CRK	CRK_HUMAN	GGPEPGPYAQPSVNT	Y	221	PhosphoELM	ABL1
ABL	P46109	CRKL	CRKL_HUMAN	IPEPAHAYAQPQTTT	Y	207	PhosphoELM	ABL1
ABL	P55211	CASP9	CASP9_HUMAN	RGDLAYILSMEPC	Y	153	PhosphoELM	ABL1
ABL	Q00535	CDK5	CDK5_HUMAN	EKIGEGTYGTVFKAK	Y	15	PhosphoELM	ABL1
ABL	Q00987	MDM2	MDM2_HUMAN	QSQESEDYSQPSTSS	Y	394	PhosphoELM	ABL1
ABL	Q00987	MDM2	MDM2_HUMAN	QSQESEDYSQPSTSS	Y	394	PhosphoELM	ABL1
ABL	Q00987	MDM2	MDM2_HUMAN	QSQESEDYSQPSTSS	Y	394	PhosphoELM	ABL1
ABL	Q06187	BTK	BTK_HUMAN	LKKVVALYDYMPM	Y	223	PhosphoELM	ABL1
ABL	Q06609	RAD51	RAD51_HUMAN	ETRICKIYDSPCLPE	Y	315	PhosphoELM	ABL1
ABL	Q06609	RAD51	RAD51_HUMAN	ETRICKIYDSPCLPE	Y	315	PhosphoELM	ABL1
ABL	Q06609	RAD51	RAD51_HUMAN	HTVEAVAYAPKKELI	Y	54	PhosphoELM	ABL1
ABL	Q15139	PRKD1	KPCD1_HUMAN	TTANVVYYVGENVVN	Y	502	PhosphoELM	ABL1
ABL	Q15139	PRKD1	KPCD1_HUMAN	NDTGSRYYKEIPLSE	Y	463	PhosphoELM	ABL1
ABL	Q15139	PRKD1	KPCD1_HUMAN	NDTGSRYYKEIPLSE	Y	463	PhosphoELM	ABL1
ABL	Q15139	PRKD1	KPCD1_HUMAN	KEGWMVHYTSKDTLR	Y	432	PhosphoELM	ABL1
ABL	Q99638	RAD9A	RAD9A_HUMAN	SRIGDELYLEPLEDG	Y	28	PhosphoELM	ABL1
ABL	Q9NRQ2	PLSCR4	PLS4_HUMAN	VRYQPGKYPMPNQSV	Y	88	PhosphoELM	ABL1
ABL	Q9NRQ2	PLSCR4	PLS4_HUMAN	GGIHPVRYQPGKYPM	Y	83	PhosphoELM	ABL1
ABL	Q9Y6W5	WASF2	WASF2_HUMAN	GKEALKFYTDPSYFF	Y	150	PhosphoELM	ABL1
ABL	O15162	PLSCR1	PLS1_HUMAN	PVPNQPVYNQPVYNQ	Y	69	Uniprot	ABL1
ABL	O15162	PLSCR1	PLS1_HUMAN	PVYNQPVYNQPVGAA	Y	74	Uniprot	ABL1
ABL	O15269	SPTLC1	SPTC1_HUMAN	KTEEAIIYSYGFATI	Y	164	Uniprot	ABL1
ABL	P46527	CDKN1B	CDN1B_HUMAN	KGSLPEFYYRPPRPP	Y	88	Uniprot	ABL1
ABL	Q15139	PRKD1	KPCD1_HUMAN	NDTGSRYYKEIPLSE	Y	463	Uniprot	ABL1
ABL	Q9NRQ2	PLSCR4	PLS4_HUMAN	GGIHPVRYQPGKYPM	Y	83	Uniprot	ABL1
ABL	Q9NRQ2	PLSCR4	PLS4_HUMAN	VRYQPGKYPMPNQSV	Y	88	Uniprot	ABL1
ABL	Q9Y6N7	ROBO1	ROBO1_HUMAN	MLPESTVYGDVDLSN	Y	1038	Uniprot	ABL1
ABL	Q9Y6N7	ROBO1	ROBO1_HUMAN	PSGQPTPYATTQLIQ	Y	1073	Uniprot	ABL1
ABL	Q9Y6N7	ROBO1	ROBO1_HUMAN	QEVAPVQYNIVEQNK	Y	1114	Uniprot	ABL1
BCR/ABL	P11274	BCR	BCR_HUMAN	ADAEKPFYVNVEFHH	Y	177	PhosphoSitePlus	ABL1
BCR/ABL	P11274	BCR	BCR_HUMAN	VSPSPTTYRMFRDKS	Y	360	PhosphoSitePlus	ABL1
BCR/ABL	P11274	BCR	BCR_HUMAN	FEDCGGGYTPDCSSN	Y	328	PhosphoSitePlus	ABL1
BCR/ABL	P11274	BCR	BCR_HUMAN	YQPYQSIYVGGMMEG	Y	283	PhosphoSitePlus	ABL1
BCR/ABL	P43351	RAD52	RAD52_HUMAN	DLNNGKFYVGVCAFV	Y	104	PhosphoSitePlus	ABL1
BCR/ABL	P46109	CRKL	CRKL_HUMAN	IPEPAHAYAQPQTTT	Y	207	PhosphoSitePlus	ABL1
BCR/ABL	P62993	GRB2	GRB2_HUMAN	TGMFPRNYVTPVNRN	Y	209	PhosphoSitePlus	ABL1
BCR/ABL	Q06609	RAD51	RAD51_HUMAN	ETRICKIYDSPCLPE	Y	315	PhosphoSitePlus	ABL1
BCR/ABL FUSION	P11274	BCR	BCR_HUMAN	ADAEKPFYVNVEFHH	Y	177	SIGNOR	ABL1
BCR/ABL FUSION	P11274	BCR	BCR_HUMAN	YQPYQSIYVGGMMEG	Y	283	SIGNOR	ABL1
BCR/ABL FUSION	P11274	BCR	BCR_HUMAN	VSPSPTTYRMFRDKS	Y	360	SIGNOR	ABL1
BCR/ABL FUSION	P35222	CTNNB1	CTNB1_HUMAN	RNEGVATYAAAVLFR	Y	654	SIGNOR	ABL1
BCR/ABL FUSION	P35222	CTNNB1	CTNB1_HUMAN	VADIDGQYAMTRAQR	Y	86	SIGNOR	ABL1
BCR/ABL FUSION	P46109	CRKL	CRKL_HUMAN	IPEPAHAYAQPQTTT	Y	207	SIGNOR	ABL1
BCR/ABL FUSION	P62993	GRB2	GRB2_HUMAN	TGMFPRNYVTPVNRN	Y	209	SIGNOR	ABL1
ABL1	O00213	APBB1	APBB1_HUMAN	VQKFQVYYLGNVPVA	Y	547	KEA	ABL1
ABL1	O00401	WASL	WASL_HUMAN	RETSKVIYDFIEKTG	Y	256	KEA	ABL1
ABL1	O00401	WASL	WASL_HUMAN	EITTNRFYGPQVNNI	Y	175	KEA	ABL1
ABL1	O15162	PLSCR1	PLS1_HUMAN	PVYNQPVYNQPVGAA	Y	74	KEA	ABL1
ABL1	O15162	PLSCR1	PLS1_HUMAN	PVPNQPVYNQPVYNQ	Y	69	KEA	ABL1
ABL1	O15350	TP73	P73_HUMAN	SVPTHSPYAQPSSTF	Y	99	KEA	ABL1
ABL1	O43586	PSTPIP1	PPIP1_HUMAN	PERNEGVYTAIAVQE	Y	345	KEA	ABL1
ABL1	O43602	DCX	DCX_HUMAN	RYFKGIVYAVSSDRF	Y	151	KEA	ABL1
ABL1	O60674	JAK2	JAK2_HUMAN	VLPQDKEYYKVKEPG	Y	1007	KEA	ABL1
ABL1	O60674	JAK2	JAK2_HUMAN	LPQDKEYYKVKEPGE	Y	1008	KEA	ABL1
ABL1	O75553	DAB1	DAB1_HUMAN	PETEENIYQVPTSQK	Y	220	KEA	ABL1
ABL1	O75688	PPM1B	PPM1B_HUMAN	RNVIEAVYSRLNPHR	Y	367	KEA	ABL1
ABL1	P00519	ABL1	ABL1_HUMAN	EGCPEKVYELMRACW	Y	469	KEA	ABL1
ABL1	P00519	ABL1	ABL1_HUMAN	GKPSQSPSQEAAGEA	S	919	KEA	ABL1
ABL1	P00519	ABL1	ABL1_HUMAN	RLMTGDTYTAHAGAK	Y	393	KEA	ABL1
ABL1	P00519	ABL1	ABL1_HUMAN	KRNKPTVYGVSPNYD	Y	226	KEA	ABL1
ABL1	P00533	EGFR	EGFR_HUMAN	DVVDADEYLIPQQGF	Y	1016	KEA	ABL1
ABL1	P00533	EGFR	EGFR_HUMAN	STAEEYLRVAPQS	Y	1197	KEA	ABL1
ABL1	P04040	CAT	CATA_HUMAN	YRARVANYQRDGPMC	Y	386	KEA	ABL1
ABL1	P04040	CAT	CATA_HUMAN	NGEAVYCKFHYKT	Y	231	KEA	ABL1
ABL1	P04083	ANXA1	ANXA1_HUMAN	IENEEQEYVQTVKSS	Y	21	KEA	ABL1
ABL1	P05412	JUN	JUN_HUMAN	LHSEPPVYANLSNFN	Y	170	KEA	ABL1
ABL1	P07203	GPX1	GPX1_HUMAN	EILNSLKYVRPGGGF	Y	98	KEA	ABL1
ABL1	P08581	MET	MET_HUMAN	STFIGEHYVHVTY	Y	1349	KEA	ABL1
ABL1	P08581	MET	MET_HUMAN	YVHVTYVNVKCVA	Y	1356	KEA	ABL1
ABL1	P10636	MAPT	TAU_HUMAN	DHGAEIVYKSPVVSG	Y	711	KEA	ABL1
ABL1	P11274	BCR	BCR_HUMAN	SCGVDGDYEDAELNP	Y	246	KEA	ABL1
ABL1	P11274	BCR	BCR_HUMAN	VSPSPTTYRMFRDKS	Y	360	KEA	ABL1
ABL1	P11274	BCR	BCR_HUMAN	ADAEKPFYVNVEFHH	Y	177	KEA	ABL1
ABL1	P11387	TOP1	TOP1_HUMAN	AKMLDHEYTTKEIFR	Y	268	KEA	ABL1
ABL1	P15172	MYOD1	MYOD1_HUMAN	FATTDDFYDDPCFDS	Y	30	KEA	ABL1
ABL1	P15391	CD19	CD19_HUMAN	EDMRGILYAAPQLRS	Y	508	KEA	ABL1
ABL1	P15941	MUC1	MUC1_HUMAN	NGGSSLSYTNPAVAA	Y	1243	KEA	ABL1
ABL1	P22681	CBL	CBL_HUMAN	SENEDDGYDVPKPPV	Y	774	KEA	ABL1
ABL1	P22681	CBL	CBL_HUMAN	EGEEDTEYMTPSSRP	Y	700	KEA	ABL1
ABL1	P25963	NFKBIA	IKBA_HUMAN	FTEDELPYDDCVFGG	Y	305	KEA	ABL1
ABL1	P29350	PTPN6	PTN6_HUMAN	SKHKEDVYENLHTKN	Y	564	KEA	ABL1
ABL1	P29350	PTPN6	PTN6_HUMAN	QKGQESEYGNITYPP	Y	536	KEA	ABL1
ABL1	P43351	RAD52	RAD52_HUMAN	DLNNGKFYVGVCAFV	Y	104	KEA	ABL1
ABL1	P43403	ZAP70	ZAP70_HUMAN	AAHLPFFYGSISRAE	Y	12	KEA	ABL1
ABL1	P43403	ZAP70	ZAP70_HUMAN	TSVYESPYSDPEELK	Y	319	KEA	ABL1
ABL1	P46108	CRK	CRK_HUMAN	GGPEPGPYAQPSVNT	Y	221	KEA	ABL1
ABL1	P46109	CRKL	CRKL_HUMAN	IPEPAHAYAQPQTTT	Y	207	KEA	ABL1
ABL1	P46527	CDKN1B	CDN1B_HUMAN	KGSLPEFYYRPPRPP	Y	88	KEA	ABL1
ABL1	P49023	PXN	PAXI_HUMAN	VGEEEHVYSFPNKQK	Y	118	KEA	ABL1
ABL1	P55211	CASP9	CASP9_HUMAN	RGDLAYILSMEPC	Y	153	KEA	ABL1
ABL1	P62993	GRB2	GRB2_HUMAN	TGMFPRNYVTPVNRN	Y	209	KEA	ABL1
ABL1	Q00535	CDK5	CDK5_HUMAN	EKIGEGTYGTVFKAK	Y	15	KEA	ABL1
ABL1	Q00987	MDM2	MDM2_HUMAN	QSQESEDYSQPSTSS	Y	394	KEA	ABL1
ABL1	Q03135	CAV1	CAV1_HUMAN	VDSEGHLYTVPIREQ	Y	14	KEA	ABL1
ABL1	Q06187	BTK	BTK_HUMAN	LKKVVALYDYMPM	Y	223	KEA	ABL1
ABL1	Q06609	RAD51	RAD51_HUMAN	ETRICKIYDSPCLPE	Y	315	KEA	ABL1
ABL1	Q06609	RAD51	RAD51_HUMAN	HTVEAVAYAPKKELI	Y	54	KEA	ABL1
ABL1	Q13671	RIN1	RIN1_HUMAN	KPAQDPLYDVPSG	Y	36	KEA	ABL1
ABL1	Q14847	LASP1	LASP1_HUMAN	IPTSAPVYQQPQQQP	Y	171	KEA	ABL1
ABL1	Q15057	ACAP2	ACAP2_HUMAN	MRESEGLYGQPGDET	Y	742	KEA	ABL1
ABL1	Q15139	PRKD1	KPCD1_HUMAN	KEGWMVHYTSKDTLR	Y	432	KEA	ABL1
ABL1	Q15139	PRKD1	KPCD1_HUMAN	NDTGSRYYKEIPLSE	Y	463	KEA	ABL1
ABL1	Q15139	PRKD1	KPCD1_HUMAN	TTANVVYYVGENVVN	Y	502	KEA	ABL1
ABL1	Q92918	MAP4K1	M4K1_HUMAN	FLMTKSGYQPPRLKE	Y	232	KEA	ABL1
ABL1	Q99569	PKP4	PKP4_HUMAN	ALNTTATYAEPYRPI	Y	478	KEA	ABL1
ABL1	Q99638	RAD9A	RAD9A_HUMAN	SRIGDELYLEPLEDG	Y	28	KEA	ABL1
ABL1	Q9NRQ2	PLSCR4	PLS4_HUMAN	GGIHPVRYQPGKYPM	Y	83	KEA	ABL1
ABL1	Q9NRQ2	PLSCR4	PLS4_HUMAN	VRYQPGKYPMPNQSV	Y	88	KEA	ABL1
ABL1	Q9Y6W5	WASF2	WASF2_HUMAN	GKEALKFYTDPSYFF	Y	150	KEA	ABL1
ABL1	O14818	PSMA7	PSA7_HUMAN	QTDPSGTYHAWKA	Y	153	PhosphoSitePlus	ABL1
ABL1	O14818	PSMA7	PSA7_HUMAN	EDPVTVEYITRYIAS	Y	106	PhosphoSitePlus	ABL1
ABL1	O15151	MDM4	MDM4_HUMAN	TVKEVMHYLGQYIMV	Y	55	PhosphoSitePlus	ABL1
ABL1	O15151	MDM4	MDM4_HUMAN	VKDPSPLYDMLRKNL	Y	99	PhosphoSitePlus	ABL1
ABL1	O15162	PLSCR1	PLS1_HUMAN	PVPNQPVYNQPVYNQ	Y	69	PhosphoSitePlus	ABL1
ABL1	O15162	PLSCR1	PLS1_HUMAN	PVYNQPVYNQPVGAA	Y	74	PhosphoSitePlus	ABL1
ABL1	O15269	SPTLC1	SPTC1_HUMAN	KTEEAIIYSYGFATI	Y	164	PhosphoSitePlus	ABL1
ABL1	O15350	TP73	P73_HUMAN	SVPTHSPYAQPSSTF	Y	99	PhosphoSitePlus	ABL1
ABL1	O60260	PARK2	PRKN2_HUMAN	SPAGRSIYNSFYVYC	Y	143	PhosphoSitePlus	ABL1
ABL1	O94916	NFAT5	NFAT5_HUMAN	PKRHTVLYISPPPED	Y	143	PhosphoSitePlus	ABL1
ABL1	O95433	AHSA1	AHSA1_HUMAN	LTSPEELYRVFTTQE	Y	223	PhosphoSitePlus	ABL1
ABL1	P00519	ABL1	ABL1_HUMAN	RLMTGDTYTAHAGAK	Y	393	PhosphoSitePlus	ABL1
ABL1	P00519	ABL1	ABL1_HUMAN	RLMTGDTYTAHAGAK	Y	412	PhosphoSitePlus	ABL1
ABL1	P00533	EGFR	EGFR_HUMAN	DVVDADEYLIPQQGF	Y	1016	PhosphoSitePlus	ABL1
ABL1	P00533	EGFR	EGFR_HUMAN	TFLPVPEYINQSVPK	Y	1092	PhosphoSitePlus	ABL1
ABL1	P00533	EGFR	EGFR_HUMAN	STAEEYLRVAPQS	Y	1197	PhosphoSitePlus	ABL1
ABL1	P01106	MYC	MYC_HUMAN	SGLCSPSYVAVTPFS	Y	74	PhosphoSitePlus	ABL1
ABL1	P01106	MYC	MYC_HUMAN	CDEEENFYQQQQQSE	Y	32	PhosphoSitePlus	ABL1
ABL1	P01112	HRAS	RASH_HUMAN	AQDLARSYGIPYIET	Y	137	PhosphoSitePlus	ABL1
ABL1	P03372	ESR1	ESR1_HUMAN	DSSKPAVYNYPEGAA	Y	52	PhosphoSitePlus	ABL1
ABL1	P03372	ESR1	ESR1_HUMAN	SIQGHNDYMCPATNQ	Y	219	PhosphoSitePlus	ABL1
ABL1	P04040	CAT	CATA_HUMAN	NGEAVYCKFHYKT	Y	231	PhosphoSitePlus	ABL1
ABL1	P04040	CAT	CATA_HUMAN	YRARVANYQRDGPMC	Y	386	PhosphoSitePlus	ABL1
ABL1	P04083	ANXA1	ANXA1_HUMAN	IENEEQEYVQTVKSS	Y	21	PhosphoSitePlus	ABL1
ABL1	P05412	JUN	JUN_HUMAN	LHSEPPVYANLSNFN	Y	170	PhosphoSitePlus	ABL1
ABL1	P06400	RB1	RB_HUMAN	RIPGGNIYISPLKSP	Y	805	PhosphoSitePlus	ABL1
ABL1	P07203	GPX1	GPX1_HUMAN	EILNSLKYVRPGGGF	Y	98	PhosphoSitePlus	ABL1
ABL1	P08581	MET	MET_HUMAN	YVHVTYVNVKCVA	Y	1356	PhosphoSitePlus	ABL1
ABL1	P08581	MET	MET_HUMAN	STFIGEHYVHVTY	Y	1349	PhosphoSitePlus	ABL1
ABL1	P09619	PDGFRB	PGFRB_HUMAN	GEGYKKKYQQVDEEF	Y	970	PhosphoSitePlus	ABL1
ABL1	P09619	PDGFRB	PGFRB_HUMAN	IITEYCRYGDLVDYL	Y	686	PhosphoSitePlus	ABL1
ABL1	P09619	PDGFRB	PGFRB_HUMAN	AHASDEIYEIMQKCW	Y	934	PhosphoSitePlus	ABL1
ABL1	P11274	BCR	BCR_HUMAN	ADAEKPFYVNVEFHH	Y	177	PhosphoSitePlus	ABL1
ABL1	P11387	TOP1	TOP1_HUMAN	AKMLDHEYTTKEIFR	Y	268	PhosphoSitePlus	ABL1
ABL1	P15391	CD19	CD19_HUMAN	EDMRGILYAAPQLRS	Y	508	PhosphoSitePlus	ABL1
ABL1	P15498	VAV1	VAV_HUMAN	TPGAANLYQVFIKYK	Y	267	PhosphoSitePlus	ABL1
ABL1	P16333	NCK1	NCK1_HUMAN	VDPGERLYDLNMPAY	Y	105	PhosphoSitePlus	ABL1
ABL1	P17275	JUNB	JUNB_HUMAN	VYTNLSSYSPASASS	Y	188	PhosphoSitePlus	ABL1
ABL1	P17275	JUNB	JUNB_HUMAN	GPEPPPVYTNLSSYS	Y	182	PhosphoSitePlus	ABL1
ABL1	P17275	JUNB	JUNB_HUMAN	PAGPGGVYAGPEPPP	Y	173	PhosphoSitePlus	ABL1
ABL1	P17676	CEBPB	CEBPB_HUMAN	RAIDFSPYLEPLGAP	Y	78	PhosphoSitePlus	ABL1
ABL1	P17844	DDX5	DDX5_HUMAN	NGMNQQAYAYPATAA	Y	593	PhosphoSitePlus	ABL1
ABL1	P17931	LGALS3	LEG3_HUMAN	AGPLIVPYNLPLPGG	Y	118	PhosphoSitePlus	ABL1
ABL1	P17931	LGALS3	LEG3_HUMAN	AYPATGPYGAPAGPL	Y	107	PhosphoSitePlus	ABL1
ABL1	P17931	LGALS3	LEG3_HUMAN	GAPAPGVYPGPPSGP	Y	79	PhosphoSitePlus	ABL1
ABL1	P19174	PLCG1	PLCG1_HUMAN	KGKKFLQYNRLQLSR	Y	1003	PhosphoSitePlus	ABL1
ABL1	P19174	PLCG1	PLCG1_HUMAN	IGTAEPDYGALYEGR	Y	771	PhosphoSitePlus	ABL1
ABL1	P25963	NFKBIA	IKBA_HUMAN	FTEDELPYDDCVFGG	Y	305	PhosphoSitePlus	ABL1
ABL1	P35222	CTNNB1	CTNB1_HUMAN	QVRLHYGLPVVVK	Y	489	PhosphoSitePlus	ABL1
ABL1	P35222	CTNNB1	CTNB1_HUMAN	RNEGVATYAAAVLFR	Y	654	PhosphoSitePlus	ABL1
ABL1	P35222	CTNNB1	CTNB1_HUMAN	VADIDGQYAMTRAQR	Y	86	PhosphoSitePlus	ABL1
ABL1	P42684	ABL2	ABL2_HUMAN	GLVTTLHYPAPKCNK	Y	261	PhosphoSitePlus	ABL1
ABL1	P42768	WAS	WASP_HUMAN	AETSKLIYDFIEDQG	Y	291	PhosphoSitePlus	ABL1
ABL1	P43351	RAD52	RAD52_HUMAN	DLNNGKFYVGVCAFV	Y	104	PhosphoSitePlus	ABL1
ABL1	P43403	ZAP70	ZAP70_HUMAN	TSVYESPYSDPEELK	Y	319	PhosphoSitePlus	ABL1
ABL1	P46108	CRK	CRK_HUMAN	GGPEPGPYAQPSVNT	Y	221	PhosphoSitePlus	ABL1
ABL1	P46108	CRK	CRK_HUMAN	QKRVPYDKTALAL	Y	251	PhosphoSitePlus	ABL1
ABL1	P46108	CRK	CRK_HUMAN	NLQNGPIYARVIQKR	Y	239	PhosphoSitePlus	ABL1
ABL1	P46109	CRKL	CRKL_HUMAN	IPEPAHAYAQPQTTT	Y	207	PhosphoSitePlus	ABL1
ABL1	P46527	CDKN1B	CDN1B_HUMAN	GSLPEFYYRPPRPPK	Y	89	PhosphoSitePlus	ABL1
ABL1	P46527	CDKN1B	CDN1B_HUMAN	KGSLPEFYYRPPRPP	Y	88	PhosphoSitePlus	ABL1
ABL1	P46937	YAP1	YAP1_HUMAN	SGLSMSSYSVPRTPD	Y	407	PhosphoSitePlus	ABL1
ABL1	P49023	PXN	PAXI_HUMAN	VGEEEHVYSFPNKQK	Y	118	PhosphoSitePlus	ABL1
ABL1	P49023	PXN	PAXI_HUMAN	FLSEETPYSYPTGNH	Y	31	PhosphoSitePlus	ABL1
ABL1	P50402	EMD	EMD_HUMAN	LLYQSKGYNDDYYEE	Y	90	PhosphoSitePlus	ABL1
ABL1	P50402	EMD	EMD_HUMAN	LTTLLRRYNIPHGPV	Y	19	PhosphoSitePlus	ABL1
ABL1	P50402	EMD	EMD_HUMAN	AYQSITHYRPVSASR	Y	167	PhosphoSitePlus	ABL1
ABL1	P50402	EMD	EMD_HUMAN	KDRERPMYGRDSAYQ	Y	155	PhosphoSitePlus	ABL1
ABL1	P50402	EMD	EMD_HUMAN	MYGRDSAYQSITHYR	Y	161	PhosphoSitePlus	ABL1
ABL1	P50402	EMD	EMD_HUMAN	SKGYNDDYYEESYFT	Y	94	PhosphoSitePlus	ABL1
ABL1	P50402	EMD	EMD_HUMAN	TRGDADMYDLPKKED	Y	74	PhosphoSitePlus	ABL1
ABL1	P50402	EMD	EMD_HUMAN	SYFTTRTYGEPESAG	Y	105	PhosphoSitePlus	ABL1
ABL1	P50402	EMD	EMD_HUMAN	YEKKIFEYETQRRRL	Y	41	PhosphoSitePlus	ABL1
ABL1	P50402	EMD	EMD_HUMAN	SSSAASSYSFSDLNS	Y	59	PhosphoSitePlus	ABL1
ABL1	P50402	EMD	EMD_HUMAN	KGYNDDYYEESYFTT	Y	95	PhosphoSitePlus	ABL1
ABL1	P50402	EMD	EMD_HUMAN	DDYYEESYFTTRTYG	Y	99	PhosphoSitePlus	ABL1
ABL1	P50402	EMD	EMD_HUMAN	KKEDALLYQSKGYND	Y	85	PhosphoSitePlus	ABL1
ABL1	P55211	CASP9	CASP9_HUMAN	RGDLAYILSMEPC	Y	153	PhosphoSitePlus	ABL1
ABL1	P56962	STX17	STX17_HUMAN	SQSLTQIYALPEIPQ	Y	157	PhosphoSitePlus	ABL1
ABL1	P63244	RACK1	RACK1_HUMAN	LTRDETNYGIPQRAL	Y	52	PhosphoSitePlus	ABL1
ABL1	Q00987	MDM2	MDM2_HUMAN	QSQESEDYSQPSTSS	Y	394	PhosphoSitePlus	ABL1
ABL1	Q00987	MDM2	MDM2_HUMAN	SDEDDEVYQVTVYQA	Y	276	PhosphoSitePlus	ABL1
ABL1	Q00987	MDM2	MDM2_HUMAN	STSSSIIYSSQEDVK	Y	405	PhosphoSitePlus	ABL1
ABL1	Q03135	CAV1	CAV1_HUMAN	VDSEGHLYTVPIREQ	Y	14	PhosphoSitePlus	ABL1
ABL1	Q03468	ERCC6	ERCC6_HUMAN	GANRVVIYDPDWNPS	Y	932	PhosphoSitePlus	ABL1
ABL1	Q06187	BTK	BTK_HUMAN	LKKVVALYDYMPM	Y	223	PhosphoSitePlus	ABL1
ABL1	Q06609	RAD51	RAD51_HUMAN	ETRICKIYDSPCLPE	Y	315	PhosphoSitePlus	ABL1
ABL1	Q06609	RAD51	RAD51_HUMAN	HTVEAVAYAPKKELI	Y	54	PhosphoSitePlus	ABL1
ABL1	Q13043	STK4	STK4_HUMAN	KIPQDGDYEFLKSWT	Y	433	PhosphoSitePlus	ABL1
ABL1	Q13188	STK3	STK3_HUMAN	MQQCDSPYVVKYYGS	Y	81	PhosphoSitePlus	ABL1
ABL1	Q13535	ATR	ATR_HUMAN	FPFEAEAYRNIEPVY	Y	310	PhosphoSitePlus	ABL1
ABL1	Q13535	ATR	ATR_HUMAN	DTDQLKLYEEPLSKL	Y	291	PhosphoSitePlus	ABL1
ABL1	Q13905	RAPGEF1	RPGF1_HUMAN	APIPSVPYAPFAAIL	Y	504	PhosphoSitePlus	ABL1
ABL1	Q14247	CTTN	SRC8_HUMAN	YPAEDSTYDEYENDL	Y	486	PhosphoSitePlus	ABL1
ABL1	Q14498	RBM39	RBM39_HUMAN	DRRFRGRYRSPYSGP	Y	95	PhosphoSitePlus	ABL1
ABL1	Q14498	RBM39	RBM39_HUMAN	RGRYRSPYSGPKFNS	Y	99	PhosphoSitePlus	ABL1
ABL1	Q14847	LASP1	LASP1_HUMAN	IPTSAPVYQQPQQQP	Y	171	PhosphoSitePlus	ABL1
ABL1	Q14980	NUMA1	NUMA1_HUMAN	VESLESLYFTPIPAR	Y	1774	PhosphoSitePlus	ABL1
ABL1	Q15118	PDK1	PDK1_HUMAN	ARRLCDLYYINSPEL	Y	243	PhosphoSitePlus	ABL1
ABL1	Q15139	PRKD1	KPCD1_HUMAN	NDTGSRYYKEIPLSE	Y	463	PhosphoSitePlus	ABL1
ABL1	Q15746	MYLK	MYLK_HUMAN	EKEPEVDYRTVTINT	Y	1449	PhosphoSitePlus	ABL1
ABL1	Q15746	MYLK	MYLK_HUMAN	VAPEVINYEPIGYAT	Y	1635	PhosphoSitePlus	ABL1
ABL1	Q15746	MYLK	MYLK_HUMAN	KSSRKSEYLLPVAPS	Y	611	PhosphoSitePlus	ABL1
ABL1	Q15746	MYLK	MYLK_HUMAN	LNGQPIQYARSTCEA	Y	556	PhosphoSitePlus	ABL1
ABL1	Q15746	MYLK	MYLK_HUMAN	QPWHAGQYEILLKNR	Y	792	PhosphoSitePlus	ABL1
ABL1	Q15746	MYLK	MYLK_HUMAN	QEGSIEVYEDAGSHY	Y	464	PhosphoSitePlus	ABL1
ABL1	Q15746	MYLK	MYLK_HUMAN	NQDDVGVYTCLVVNG	Y	231	PhosphoSitePlus	ABL1
ABL1	Q15746	MYLK	MYLK_HUMAN	DGGGSDRYGSLRPGW	Y	846	PhosphoSitePlus	ABL1
ABL1	Q15746	MYLK	MYLK_HUMAN	QISEGVEYIHKQGIV	Y	1575	PhosphoSitePlus	ABL1
ABL1	Q6P1J9	CDC73	CDC73_HUMAN	KIDTMGTYHGMTLKS	Y	315	PhosphoSitePlus	ABL1
ABL1	Q6P1J9	CDC73	CDC73_HUMAN	KQPIPAAYNRYDQER	Y	290	PhosphoSitePlus	ABL1
ABL1	Q6P1J9	CDC73	CDC73_HUMAN	IPAAYNRYDQERFKG	Y	293	PhosphoSitePlus	ABL1
ABL1	Q6ZUJ8	PIK3AP1	BCAP_HUMAN	QERPGNFYVSSESIR	Y	570	PhosphoSitePlus	ABL1
ABL1	Q6ZUJ8	PIK3AP1	BCAP_HUMAN	LGQEEDVYHTVDDDE	Y	513	PhosphoSitePlus	ABL1
ABL1	Q6ZUJ8	PIK3AP1	BCAP_HUMAN	AKVEFGVYESGPRKS	Y	694	PhosphoSitePlus	ABL1
ABL1	Q6ZUJ8	PIK3AP1	BCAP_HUMAN	QLPDNEPYIFKVFAE	Y	553	PhosphoSitePlus	ABL1
ABL1	Q6ZUJ8	PIK3AP1	BCAP_HUMAN	DRPQSSIYDPFAGMK	Y	594	PhosphoSitePlus	ABL1
ABL1	Q8IZP0	ABI1	ABI1_HUMAN	PPTVPNDYMTSPARL	Y	213	PhosphoSitePlus	ABL1
ABL1	Q92731	ESR2	ESR2_HUMAN	SIYIPSSYVDSHHEY	Y	36	PhosphoSitePlus	ABL1
ABL1	Q92769	HDAC2	HDAC2_HUMAN	IGAGKGKYYAVNFPM	Y	222	PhosphoSitePlus	ABL1
ABL1	Q92993	KAT5	KAT5_HUMAN	HPPGNEIYRKGTISF	Y	294	PhosphoSitePlus	ABL1
ABL1	Q99638	RAD9A	RAD9A_HUMAN	SRIGDELYLEPLEDG	Y	28	PhosphoSitePlus	ABL1
ABL1	Q9C0H9	SRCIN1	SRCN1_HUMAN	LVKGEGLYADPYGLL	Y	396	PhosphoSitePlus	ABL1
ABL1	Q9C0H9	SRCIN1	SRCN1_HUMAN	IYRKEPLYAAFPGSH	Y	264	PhosphoSitePlus	ABL1
ABL1	Q9H2X6	HIPK2	HIPK2_HUMAN	VSKAVCSTYLQSRYY	T	360	PhosphoSitePlus	ABL1
ABL1	Q9H3D4	TP63	P63_HUMAN	AIPSNTDYPGPHSFD	Y	171	PhosphoSitePlus	ABL1
ABL1	Q9H3D4	TP63	P63_HUMAN	RQSVLVPYEPPQVGT	Y	290	PhosphoSitePlus	ABL1
ABL1	Q9H3D4	TP63	P63_HUMAN	SVTAPSPYAQPSSTF	Y	149	PhosphoSitePlus	ABL1
ABL1	Q9H7P9	PLEKHG2	PKHG2_HUMAN	SEPVKDPYVMFPQ	Y	489	PhosphoSitePlus	ABL1
ABL1	Q9UL17	TBX21	TBX21_HUMAN	QFIAVTAYQEITQ	Y	305	PhosphoSitePlus	ABL1
ABL1	Q9UL17	TBX21	TBX21_HUMAN	VLQSLHKYQPRLHIV	Y	266	PhosphoSitePlus	ABL1
ABL1	Q9UL17	TBX21	TBX21_HUMAN	SMPGNRLYVHPDSPN	Y	220	PhosphoSitePlus	ABL1
ABL1	Q9Y6N7	ROBO1	ROBO1_HUMAN	QEVAPVQYNIVEQNK	Y	1114	PhosphoSitePlus	ABL1
ABL1	Q9Y6N7	ROBO1	ROBO1_HUMAN	MLPESTVYGDVDLSN	Y	1038	PhosphoSitePlus	ABL1
ABL1	Q9Y6N7	ROBO1	ROBO1_HUMAN	PSGQPTPYATTQLIQ	Y	1073	PhosphoSitePlus	ABL1
ABL1	Q9Y6Q9	NCOA3	NCOA3_HUMAN	HPQAASIYQSSEMKG	Y	1357	PhosphoSitePlus	ABL1
ABL1	O00213	APBB1	APBB1_HUMAN	VQKFQVYYLGNVPVA	Y	547	SIGNOR	ABL1
ABL1	O00401	WASL	WASL_HUMAN	EITTNRFYGPQVNNI	Y	175	SIGNOR	ABL1
ABL1	O00401	WASL	WASL_HUMAN	RETSKVIYDFIEKTG	Y	256	SIGNOR	ABL1
ABL1	O14818	PSMA7	PSA7_HUMAN	QTDPSGTYHAWKA	Y	153	SIGNOR	ABL1
ABL1	O15162	PLSCR1	PLS1_HUMAN	PVYNQPVYNQPVGAA	Y	74	SIGNOR	ABL1
ABL1	O15162	PLSCR1	PLS1_HUMAN	PVPNQPVYNQPVYNQ	Y	69	SIGNOR	ABL1
ABL1	O15269	SPTLC1	SPTC1_HUMAN	KTEEAIIYSYGFATI	Y	164	SIGNOR	ABL1
ABL1	O15350	TP73	P73_HUMAN	SVPTHSPYAQPSSTF	Y	99	SIGNOR	ABL1
ABL1	O43586	PSTPIP1	PPIP1_HUMAN	PERNEGVYTAIAVQE	Y	345	SIGNOR	ABL1
ABL1	O60260	PARK2	PRKN2_HUMAN	SPAGRSIYNSFYVYC	Y	143	SIGNOR	ABL1
ABL1	O60674	JAK2	JAK2_HUMAN	VLPQDKEYYKVKEPG	Y	1007	SIGNOR	ABL1
ABL1	P00519	ABL1	ABL1_HUMAN	RLMTGDTYTAHAGAK	Y	393	SIGNOR	ABL1
ABL1	P00533	EGFR	EGFR_HUMAN	STAEEYLRVAPQS	Y	1197	SIGNOR	ABL1
ABL1	P00533	EGFR	EGFR_HUMAN	ISLDNPDYQQDFFPK	Y	1172	SIGNOR	ABL1
ABL1	P03372	ESR1	ESR1_HUMAN	SIQGHNDYMCPATNQ	Y	219	SIGNOR	ABL1
ABL1	P03372	ESR1	ESR1_HUMAN	DSSKPAVYNYPEGAA	Y	52	SIGNOR	ABL1
ABL1	P04040	CAT	CATA_HUMAN	NGEAVYCKFHYKT	Y	231	SIGNOR	ABL1
ABL1	P04040	CAT	CATA_HUMAN	YRARVANYQRDGPMC	Y	386	SIGNOR	ABL1
ABL1	P05412	JUN	JUN_HUMAN	LHSEPPVYANLSNFN	Y	170	SIGNOR	ABL1
ABL1	P06400	RB1	RB_HUMAN	RIPGGNIYISPLKSP	Y	805	SIGNOR	ABL1
ABL1	P07203	GPX1	GPX1_HUMAN	EILNSLKYVRPGGGF	Y	98	SIGNOR	ABL1
ABL1	P09619	PDGFRB	PGFRB_HUMAN	IITEYCRYGDLVDYL	Y	686	SIGNOR	ABL1
ABL1	P09619	PDGFRB	PGFRB_HUMAN	GEGYKKKYQQVDEEF	Y	970	SIGNOR	ABL1
ABL1	P15391	CD19	CD19_HUMAN	EDMRGILYAAPQLRS	Y	508	SIGNOR	ABL1
ABL1	P16333	NCK1	NCK1_HUMAN	VDPGERLYDLNMPAY	Y	105	SIGNOR	ABL1
ABL1	P17676	CEBPB	CEBPB_HUMAN	RAIDFSPYLEPLGAP	Y	78	SIGNOR	ABL1
ABL1	P17844	DDX5	DDX5_HUMAN	NGMNQQAYAYPATAA	Y	593	SIGNOR	ABL1
ABL1	P17931	LGALS3	LEG3_HUMAN	AYPATGPYGAPAGPL	Y	107	SIGNOR	ABL1
ABL1	P17931	LGALS3	LEG3_HUMAN	AGPLIVPYNLPLPGG	Y	118	SIGNOR	ABL1
ABL1	P17931	LGALS3	LEG3_HUMAN	GAPAPGVYPGPPSGP	Y	79	SIGNOR	ABL1
ABL1	P29350	PTPN6	PTN6_HUMAN	QKGQESEYGNITYPP	Y	536	SIGNOR	ABL1
ABL1	P29350	PTPN6	PTN6_HUMAN	SKHKEDVYENLHTKN	Y	564	SIGNOR	ABL1
ABL1	P42684	ABL2	ABL2_HUMAN	GLVTTLHYPAPKCNK	Y	261	SIGNOR	ABL1
ABL1	P43351	RAD52	RAD52_HUMAN	DLNNGKFYVGVCAFV	Y	104	SIGNOR	ABL1
ABL1	P46108	CRK	CRK_HUMAN	GGPEPGPYAQPSVNT	Y	221	SIGNOR	ABL1
ABL1	P46527	CDKN1B	CDN1B_HUMAN	KGSLPEFYYRPPRPP	Y	88	SIGNOR	ABL1
ABL1	P46937	YAP1	YAP1_HUMAN	SGLSMSSYSVPRTPD	Y	407	SIGNOR	ABL1
ABL1	P55211	CASP9	CASP9_HUMAN	RGDLAYILSMEPC	Y	153	SIGNOR	ABL1
ABL1	P63244	GNB2L1	RACK1_HUMAN	LTRDETNYGIPQRAL	Y	52	SIGNOR	ABL1
ABL1	Q00535	CDK5	CDK5_HUMAN	EKIGEGTYGTVFKAK	Y	15	SIGNOR	ABL1
ABL1	Q00987	MDM2	MDM2_HUMAN	QSQESEDYSQPSTSS	Y	394	SIGNOR	ABL1
ABL1	Q00987	MDM2	MDM2_HUMAN	STSSSIIYSSQEDVK	Y	405	SIGNOR	ABL1
ABL1	Q00987	MDM2	MDM2_HUMAN	SDEDDEVYQVTVYQA	Y	276	SIGNOR	ABL1
ABL1	Q06187	BTK	BTK_HUMAN	LKKVVALYDYMPM	Y	223	SIGNOR	ABL1
ABL1	Q06609	RAD51	RAD51_HUMAN	ETRICKIYDSPCLPE	Y	315	SIGNOR	ABL1
ABL1	Q06609	RAD51	RAD51_HUMAN	HTVEAVAYAPKKELI	Y	54	SIGNOR	ABL1
ABL1	Q13188	STK3	STK3_HUMAN	MQQCDSPYVVKYYGS	Y	81	SIGNOR	ABL1
ABL1	Q13535	ATR	ATR_HUMAN	DTDQLKLYEEPLSKL	Y	291	SIGNOR	ABL1
ABL1	Q13535	ATR	ATR_HUMAN	FPFEAEAYRNIEPVY	Y	310	SIGNOR	ABL1
ABL1	Q13905	RAPGEF1	RPGF1_HUMAN	APIPSVPYAPFAAIL	Y	504	SIGNOR	ABL1
ABL1	Q14847	LASP1	LASP1_HUMAN	IPTSAPVYQQPQQQP	Y	171	SIGNOR	ABL1
ABL1	Q15139	PRKD1	KPCD1_HUMAN	KEGWMVHYTSKDTLR	Y	432	SIGNOR	ABL1
ABL1	Q15139	PRKD1	KPCD1_HUMAN	TTANVVYYVGENVVN	Y	502	SIGNOR	ABL1
ABL1	Q15139	PRKD1	KPCD1_HUMAN	NDTGSRYYKEIPLSE	Y	463	SIGNOR	ABL1
ABL1	Q15746	MYLK	MYLK_HUMAN	NQDDVGVYTCLVVNG	Y	231	SIGNOR	ABL1
ABL1	Q15746	MYLK	MYLK_HUMAN	QEGSIEVYEDAGSHY	Y	464	SIGNOR	ABL1
ABL1	Q15746	MYLK	MYLK_HUMAN	LNGQPIQYARSTCEA	Y	556	SIGNOR	ABL1
ABL1	Q15746	MYLK	MYLK_HUMAN	DGGGSDRYGSLRPGW	Y	846	SIGNOR	ABL1
ABL1	Q8IZP0	ABI1	ABI1_HUMAN	PPTVPNDYMTSPARL	Y	213	SIGNOR	ABL1
ABL1	Q99638	RAD9A	RAD9A_HUMAN	SRIGDELYLEPLEDG	Y	28	SIGNOR	ABL1
ABL1	Q9Y6N7	ROBO1	ROBO1_HUMAN	PSGQPTPYATTQLIQ	Y	1073	SIGNOR	ABL1
ABL1	Q9Y6Q9	NCOA3	NCOA3_HUMAN	HPQAASIYQSSEMKG	Y	1357	SIGNOR	ABL1
ABL1	O00213	APBB1	APBB1_HUMAN	VQKFQVYYLGNVPVA	Y	547	Uniprot	ABL1
ABL1	O14818	PSMA7	PSA7_HUMAN	QTDPSGTYHAWKA	Y	153	Uniprot	ABL1
ABL1	O15350	TP73	P73_HUMAN	SVPTHSPYAQPSSTF	Y	99	Uniprot	ABL1
ABL1	P00519	ABL1	ABL1_HUMAN	PNLFVALYDFVASGD	Y	70	Uniprot	ABL1
ABL1	P00519	ABL1	ABL1_HUMAN	KRNKPTVYGVSPNYD	Y	226	Uniprot	ABL1
ABL1	P00519	ABL1	ABL1_HUMAN	RLMTGDTYTAHAGAK	Y	393	Uniprot	ABL1
ABL1	P09619	PDGFRB	PGFRB_HUMAN	IITEYCRYGDLVDYL	Y	686	Uniprot	ABL1
ABL1	P09619	PDGFRB	PGFRB_HUMAN	AHASDEIYEIMQKCW	Y	934	Uniprot	ABL1
ABL1	P09619	PDGFRB	PGFRB_HUMAN	GEGYKKKYQQVDEEF	Y	970	Uniprot	ABL1
ABL1	P22681	CBL	CBL_HUMAN	EGEEDTEYMTPSSRP	Y	700	Uniprot	ABL1
ABL1	P42684	ABL2	ABL2_HUMAN	GLVTTLHYPAPKCNK	Y	261	Uniprot	ABL1
ABL1	P43351	RAD52	RAD52_HUMAN	DLNNGKFYVGVCAFV	Y	104	Uniprot	ABL1
ABL1	P46108	CRK	CRK_HUMAN	GGPEPGPYAQPSVNT	Y	221	Uniprot	ABL1
ABL1	P46937	YAP1	YAP1_HUMAN	SGLSMSSYSVPRTPD	Y	407	Uniprot	ABL1
ABL1	P55211	CASP9	CASP9_HUMAN	RGDLAYILSMEPC	Y	153	Uniprot	ABL1
ABL1	P56945	BCAR1	BCAR1_HUMAN	APGPQDIYDVPPVRG	Y	249	Uniprot	ABL1
ABL1	P56962	STX17	STX17_HUMAN	SQSLTQIYALPEIPQ	Y	157	Uniprot	ABL1
ABL1	Q00535	CDK5	CDK5_HUMAN	EKIGEGTYGTVFKAK	Y	15	Uniprot	ABL1
ABL1	Q03135	CAV1	CAV1_HUMAN	VDSEGHLYTVPIREQ	Y	14	Uniprot	ABL1
ABL1	Q05086	UBE3A	UBE3A_HUMAN	GDSHPVLYQSLKDLL	Y	659	Uniprot	ABL1
ABL1	Q06609	RAD51	RAD51_HUMAN	HTVEAVAYAPKKELI	Y	54	Uniprot	ABL1
ABL1	Q13671	RIN1	RIN1_HUMAN	KPAQDPLYDVPSG	Y	36	Uniprot	ABL1
ABL1	Q15118	PDK1	PDK1_HUMAN	ARRLCDLYYINSPEL	Y	243	Uniprot	ABL1
ABL1	Q15746	MYLK	MYLK_HUMAN	NQDDVGVYTCLVVNG	Y	231	Uniprot	ABL1
ABL1	Q15746	MYLK	MYLK_HUMAN	QEGSIEVYEDAGSHY	Y	464	Uniprot	ABL1
ABL1	Q15746	MYLK	MYLK_HUMAN	LNGQPIQYARSTCEA	Y	556	Uniprot	ABL1
ABL1	Q15746	MYLK	MYLK_HUMAN	KSSRKSEYLLPVAPS	Y	611	Uniprot	ABL1
ABL1	Q15746	MYLK	MYLK_HUMAN	QPWHAGQYEILLKNR	Y	792	Uniprot	ABL1
ABL1	Q15746	MYLK	MYLK_HUMAN	DGGGSDRYGSLRPGW	Y	846	Uniprot	ABL1
ABL1	Q15746	MYLK	MYLK_HUMAN	EKEPEVDYRTVTINT	Y	1449	Uniprot	ABL1
ABL1	Q15746	MYLK	MYLK_HUMAN	QISEGVEYIHKQGIV	Y	1575	Uniprot	ABL1
ABL1	Q15746	MYLK	MYLK_HUMAN	VAPEVINYEPIGYAT	Y	1635	Uniprot	ABL1
ABL1	Q6ZUJ8	PIK3AP1	BCAP_HUMAN	LGQEEDVYHTVDDDE	Y	513	Uniprot	ABL1
ABL1	Q6ZUJ8	PIK3AP1	BCAP_HUMAN	QLPDNEPYIFKVFAE	Y	553	Uniprot	ABL1
ABL1	Q6ZUJ8	PIK3AP1	BCAP_HUMAN	QERPGNFYVSSESIR	Y	570	Uniprot	ABL1
ABL1	Q6ZUJ8	PIK3AP1	BCAP_HUMAN	DRPQSSIYDPFAGMK	Y	594	Uniprot	ABL1
ABL1	Q6ZUJ8	PIK3AP1	BCAP_HUMAN	AKVEFGVYESGPRKS	Y	694	Uniprot	ABL1
ABL1	Q70E73	RAPH1	RAPH1_HUMAN	LLRASGIYYVPKGKA	Y	426	Uniprot	ABL1
ABL1	Q70E73	RAPH1	RAPH1_HUMAN	NVYYGQDYRNKYKAP	Y	456	Uniprot	ABL1
ABL1	Q70E73	RAPH1	RAPH1_HUMAN	GGSHISGYATLRRGP	Y	1226	Uniprot	ABL1
ABL1	Q8IZP0	ABI1	ABI1_HUMAN	PPTVPNDYMTSPARL	Y	213	Uniprot	ABL1
ABL1	Q9BX66	SORBS1	SRBS1_HUMAN	RAEPKSIYEYQPGKS	Y	536	Uniprot	ABL1
ABL1	Q9BX66	SORBS1	SRBS1_HUMAN	SETPGYIYSSNFHAV	Y	654	Uniprot	ABL1
ABL1	Q9BX66	SORBS1	SRBS1_HUMAN	LFSYQALYSYIPQND	Y	1240	Uniprot	ABL1
ABL1	Q9BZL6	PRKD2	KPCD2_HUMAN	NNTTNRYYKEIPLSE	Y	438	Uniprot	ABL1
ABL1	Q9UPY6	WASF3	WASF3_HUMAN	KKDGLKFYTDPSYFF	Y	151	Uniprot	ABL1
ABL1	Q9UPY6	WASF3	WASF3_HUMAN	HASDVTDYSYPATPN	Y	248	Uniprot	ABL1
ABL1	Q9UPY6	WASF3	WASF3_HUMAN	LPAQIIEYYNPSGPP	Y	337	Uniprot	ABL1
ABL1	Q9UPY6	WASF3	WASF3_HUMAN	SRRIAVEYSDSDDDS	Y	486	Uniprot	ABL1
ABL2	O15304	SIVA1	SIVA_HUMAN	RGVCAERYSQEVFEK	Y	34	KEA	ABL2
ABL2	P04040	CAT	CATA_HUMAN	YRARVANYQRDGPMC	Y	386	KEA	ABL2
ABL2	P04040	CAT	CATA_HUMAN	NGEAVYCKFHYKT	Y	231	KEA	ABL2
ABL2	P07203	GPX1	GPX1_HUMAN	EILNSLKYVRPGGGF	Y	98	KEA	ABL2
ABL2	P46108	CRK	CRK_HUMAN	GGPEPGPYAQPSVNT	Y	221	KEA	ABL2
ABL2	Q15653	NFKBIB	IKBB_HUMAN	PREAPDTYLAQGPDR	Y	161	KEA	ABL2
ABL2	O15304	SIVA1	SIVA_HUMAN	RGVCAERYSQEVFEK	Y	34	PhosphoELM	ABL2
ABL2	P04040	CAT	CATA_HUMAN	NGEAVYCKFHYKT	Y	231	PhosphoELM	ABL2
ABL2	P04040	CAT	CATA_HUMAN	YRARVANYQRDGPMC	Y	386	PhosphoELM	ABL2
ABL2	P07203	GPX1	GPX1_HUMAN	EILNSLKYVRPGGGF	Y	96	PhosphoELM	ABL2
ABL2	O15304	SIVA1	SIVA_HUMAN	RGVCAERYSQEVFEK	Y	34	PhosphoNetworks	ABL2
ABL2	P07203	GPX1	GPX1_HUMAN	EILNSLKYVRPGGGF	Y	98	PhosphoNetworks	ABL2
ABL2	P22681	CBL	CBL_HUMAN	DGFREGFYLFPDGRN	Y	337	PhosphoNetworks	ABL2
ABL2	P22681	CBL	CBL_HUMAN	EGEEDTEYMTPSSRP	Y	700	PhosphoNetworks	ABL2
ABL2	P22681	CBL	CBL_HUMAN	SENEDDGYDVPKPPV	Y	774	PhosphoNetworks	ABL2
ABL2	O14818	PSMA7	PSA7_HUMAN	QTDPSGTYHAWKA	Y	153	PhosphoSitePlus	ABL2
ABL2	O15304	SIVA1	SIVA_HUMAN	RGVCAERYSQEVFEK	Y	34	PhosphoSitePlus	ABL2
ABL2	P01112	HRAS	RASH_HUMAN	AQDLARSYGIPYIET	Y	137	PhosphoSitePlus	ABL2
ABL2	P04040	CAT	CATA_HUMAN	NGEAVYCKFHYKT	Y	231	PhosphoSitePlus	ABL2
ABL2	P04040	CAT	CATA_HUMAN	YRARVANYQRDGPMC	Y	386	PhosphoSitePlus	ABL2
ABL2	P05556	ITGB1	ITB1_HUMAN	DTGENPIYKSAVTTV	Y	783	PhosphoSitePlus	ABL2
ABL2	P07203	GPX1	GPX1_HUMAN	EILNSLKYVRPGGGF	Y	98	PhosphoSitePlus	ABL2
ABL2	P09619	PDGFRB	PGFRB_HUMAN	IITEYCRYGDLVDYL	Y	686	PhosphoSitePlus	ABL2
ABL2	P10636	MAPT	TAU_HUMAN	GGSVQIVYKPVDLSK	Y	310	PhosphoSitePlus	ABL2
ABL2	P10636	MAPT	TAU_HUMAN	DHGAEIVYKSPVVSG	Y	394	PhosphoSitePlus	ABL2
ABL2	P10636	MAPT	TAU_HUMAN	KSGDRSGYSSPGSPG	Y	197	PhosphoSitePlus	ABL2
ABL2	P17676	CEBPB	CEBPB_HUMAN	RAIDFSPYLEPLGAP	Y	78	PhosphoSitePlus	ABL2
ABL2	P17931	LGALS3	LEG3_HUMAN	AGPLIVPYNLPLPGG	Y	118	PhosphoSitePlus	ABL2
ABL2	P17931	LGALS3	LEG3_HUMAN	GAPAPGVYPGPPSGP	Y	79	PhosphoSitePlus	ABL2
ABL2	P42684	ABL2	ABL2_HUMAN	GLVTTLHYPAPKCNK	Y	261	PhosphoSitePlus	ABL2
ABL2	P42684	ABL2	ABL2_HUMAN	RLMTGDTYTAHAGAK	Y	439	PhosphoSitePlus	ABL2
ABL2	P46108	CRK	CRK_HUMAN	GGPEPGPYAQPSVNT	Y	221	PhosphoSitePlus	ABL2
ABL2	O14818	PSMA7	PSA7_HUMAN	QTDPSGTYHAWKA	Y	153	SIGNOR	ABL2
ABL2	O15304	SIVA1	SIVA_HUMAN	RGVCAERYSQEVFEK	Y	34	SIGNOR	ABL2
ABL2	P04040	CAT	CATA_HUMAN	NGEAVYCKFHYKT	Y	231	SIGNOR	ABL2
ABL2	P04040	CAT	CATA_HUMAN	YRARVANYQRDGPMC	Y	386	SIGNOR	ABL2
ABL2	P07203	GPX1	GPX1_HUMAN	EILNSLKYVRPGGGF	Y	98	SIGNOR	ABL2
ABL2	P17676	CEBPB	CEBPB_HUMAN	RAIDFSPYLEPLGAP	Y	78	SIGNOR	ABL2
ABL2	P17931	LGALS3	LEG3_HUMAN	AGPLIVPYNLPLPGG	Y	118	SIGNOR	ABL2
ABL2	P17931	LGALS3	LEG3_HUMAN	GAPAPGVYPGPPSGP	Y	79	SIGNOR	ABL2
ABL2	P42684	ABL2	ABL2_HUMAN	GLVTTLHYPAPKCNK	Y	261	SIGNOR	ABL2
ABL2	P46108	CRK	CRK_HUMAN	GGPEPGPYAQPSVNT	Y	221	SIGNOR	ABL2
ABL2	O14818	PSMA7	PSA7_HUMAN	QTDPSGTYHAWKA	Y	153	Uniprot	ABL2
ABL2	O15304	SIVA1	SIVA_HUMAN	RGVCAERYSQEVFEK	Y	34	Uniprot	ABL2
ABL2	P09619	PDGFRB	PGFRB_HUMAN	IITEYCRYGDLVDYL	Y	686	Uniprot	ABL2
ABL2	P09619	PDGFRB	PGFRB_HUMAN	AHASDEIYEIMQKCW	Y	934	Uniprot	ABL2
ABL2	P09619	PDGFRB	PGFRB_HUMAN	GEGYKKKYQQVDEEF	Y	970	Uniprot	ABL2
ABL2	P42684	ABL2	ABL2_HUMAN	KCNKPTVYGVSPIHD	Y	272	Uniprot	ABL2
ABL2	P42684	ABL2	ABL2_HUMAN	SSSSVVPYLPRLPIL	Y	568	Uniprot	ABL2
ABL2	P42684	ABL2	ABL2_HUMAN	ENQPHKKYELTGNFS	Y	683	Uniprot	ABL2
ABL2	P42684	ABL2	ABL2_HUMAN	GLVTTLHYPAPKCNK	Y	261	Uniprot	ABL2
ABL2	P42684	ABL2	ABL2_HUMAN	RLMTGDTYTAHAGAK	Y	439	Uniprot	ABL2
ABL2	Q13671	RIN1	RIN1_HUMAN	KPAQDPLYDVPSG	Y	36	Uniprot	ABL2
ABL2	Q9NRY4	ARHGAP35	RHG35_HUMAN	RNEEENIYSVPHDST	Y	1105	Uniprot	ABL2
ACVR1	Q15797	SMAD1	SMAD1_HUMAN	HNPISSVS_______	S	465	KEA	ACVR1
ACVR1	Q15797	SMAD1	SMAD1_HUMAN	GSPHNPISSVS____	S	462	KEA	ACVR1
ACVR1	Q15797	SMAD1	SMAD1_HUMAN	SPHNPISSVS_____	S	463	KEA	ACVR1
ACVR1	O15164	TRIM24	TIF1A_HUMAN	AQGNRQESTVSFNPY	S	316	PhosphoNetworks	ACVR1
ACVR1	P09769	FGR	FGR_HUMAN	GLEGDFRSYGAADHY	S	27	PhosphoNetworks	ACVR1
ACVR1	P14921	ETS1	ETS1_HUMAN	GKLGGQDSFESIESY	S	251	PhosphoNetworks	ACVR1
ACVR1	Q00987	MDM2	MDM2_HUMAN	SEEGQELSDEDDEVY	S	269	PhosphoNetworks	ACVR1
ACVR1	Q14934	NFATC4	NFAC4_HUMAN	PCGKRRYSSSGTPSS	S	272	PhosphoNetworks	ACVR1
ACVR1	Q14934	NFATC4	NFAC4_HUMAN	PQKTRRTSSEQAVAL	S	334	PhosphoNetworks	ACVR1
ACVR1	Q15349	RPS6KA2	KS6A2_HUMAN	DHDKRAYSFCGTIEY	S	218	PhosphoNetworks	ACVR1
ACVR1	Q15349	RPS6KA2	KS6A2_HUMAN	GQHPNIITLKDVYDD	T	471	PhosphoNetworks	ACVR1
ACVR1	Q15797	SMAD1	SMAD1_HUMAN	SPHNPISSVS	S	463	SIGNOR	ACVR1
ACVR1B	Q15796	SMAD2	SMAD2_HUMAN	SVRCSSMS_______	S	467	KEA	ACVR1B
ACVR1B	Q15796	SMAD2	SMAD2_HUMAN	SPSVRCSSMS_____	S	465	KEA	ACVR1B
ACVR1B	Q15796	SMAD2	SMAD2_HUMAN	GSPSVRCSSMS____	S	464	KEA	ACVR1B
ACVR1B	P45983	MAPK8	MK08_HUMAN	VMDLEERTKNGVIRG	T	367	PhosphoNetworks	ACVR1B
ACVR1B	O95551	TDP2	TYDP2_HUMAN	PKTYVDLTNEETTDS	T	88	PhosphoSitePlus	ACVR1B
ACVR1B	O95551	TDP2	TYDP2_HUMAN	VDLTNEETTDSTTSK	T	92	PhosphoSitePlus	ACVR1B
ACVR1B	O95551	TDP2	TYDP2_HUMAN	PKTYVDLTNEETTDS	T	88	Uniprot	ACVR1B
ACVR1B	O95551	TDP2	TYDP2_HUMAN	VDLTNEETTDSTTSK	T	92	Uniprot	ACVR1B
ADRBK1	P05387	RPLP2	RLA2_HUMAN	KKEESEESDDDMGFG	S	105	KEA	ADRBK1
ADRBK1	P05387	RPLP2	RLA2_HUMAN	KDEKKEESEESDDDM	S	102	KEA	ADRBK1
ADRBK1	P07550	ADRB2	ADRB2_HUMAN	GHQGTVPSDNIDSQG	S	396	KEA	ADRBK1
ADRBK1	P07550	ADRB2	ADRB2_HUMAN	VPSDNIDSQGRNCST	S	401	KEA	ADRBK1
ADRBK1	P07550	ADRB2	ADRB2_HUMAN	DSQGRNCSTNDSLL_	S	407	KEA	ADRBK1
ADRBK1	P07550	ADRB2	ADRB2_HUMAN	LCEDLPGTEDFVGHQ	T	384	KEA	ADRBK1
ADRBK1	P08913	ADRA2A	ADA2A_HUMAN	ALDLEESSSSDHAER	S	297	KEA	ADRBK1
ADRBK1	P08913	ADRA2A	ADA2A_HUMAN	DLEESSSSDHAERPP	S	299	KEA	ADRBK1
ADRBK1	P08913	ADRA2A	ADA2A_HUMAN	LDLEESSSSDHAERP	S	298	KEA	ADRBK1
ADRBK1	P08913	ADRA2A	ADA2A_HUMAN	DALDLEESSSSDHAE	S	296	KEA	ADRBK1
ADRBK1	P09619	PDGFRB	PGFRB_HUMAN	PRAEAEDSFL_____	S	1104	KEA	ADRBK1
ADRBK1	P15311	EZR	EZRI_HUMAN	QGRDKYKTLRQIRQG	T	567	KEA	ADRBK1
ADRBK1	P18545	PDE6G	CNRG_HUMAN	PGMEGLGTDITVICP	T	62	KEA	ADRBK1
ADRBK1	P21462	FPR1	FPR1_HUMAN	SDTATNSTLPSAEVE	T	339	KEA	ADRBK1
ADRBK1	P21462	FPR1	FPR1_HUMAN	LTEDSTQTSDTATNS	T	331	KEA	ADRBK1
ADRBK1	P21462	FPR1	FPR1_HUMAN	TQTSDTATNSTLPSA	T	336	KEA	ADRBK1
ADRBK1	P21462	FPR1	FPR1_HUMAN	DSTQTSDTATNSTLP	T	334	KEA	ADRBK1
ADRBK1	P21462	FPR1	FPR1_HUMAN	TEDSTQTSDTATNST	S	332	KEA	ADRBK1
ADRBK1	P21462	FPR1	FPR1_HUMAN	TSDTATNSTLPSAEV	S	338	KEA	ADRBK1
ADRBK1	P21462	FPR1	FPR1_HUMAN	RALTEDSTQTSDTAT	T	329	KEA	ADRBK1
ADRBK1	P21462	FPR1	FPR1_HUMAN	ERALTEDSTQTSDTA	S	328	KEA	ADRBK1
ADRBK1	P30411	BDKRB2	BKRB2_HUMAN	SMGTLRTSISVERQI	S	373	KEA	ADRBK1
ADRBK1	P30411	BDKRB2	BKRB2_HUMAN	GTLRTSISVERQIHK	S	375	KEA	ADRBK1
ADRBK1	P30411	BDKRB2	BKRB2_HUMAN	EPIQMENSMGTLRTS	S	366	KEA	ADRBK1
ADRBK1	P32245	MC4R	MC4R_HUMAN	RSQELRKTFKEIICC	T	312	KEA	ADRBK1
ADRBK1	P32245	MC4R	MC4R_HUMAN	GGLCDLSSRY_____	S	330	KEA	ADRBK1
ADRBK1	P32245	MC4R	MC4R_HUMAN	LGGLCDLSSRY____	S	329	KEA	ADRBK1
ADRBK1	P35367	HRH1	HRH1_HUMAN	WKRLRSHSRQYVSGL	S	398	KEA	ADRBK1
ADRBK1	P35372	OPRM1	OPRM_HUMAN	FREFCIPTSSNIEQQ	T	356	KEA	ADRBK1
ADRBK1	P35372	OPRM1	OPRM_HUMAN	EFCIPTSSNIEQQNS	S	358	KEA	ADRBK1
ADRBK1	P37840	SNCA	SYUA_HUMAN	NEAYEMPSEEGYQDY	S	129	KEA	ADRBK1
ADRBK1	P41143	OPRD1	OPRD_HUMAN	RERVTACTPSDGPGG	T	361	KEA	ADRBK1
ADRBK1	P41143	OPRD1	OPRD_HUMAN	ATARERVTACTPSDG	T	358	KEA	ADRBK1
ADRBK1	P41143	OPRD1	OPRD_HUMAN	RVTACTPSDGPGGGA	S	363	KEA	ADRBK1
ADRBK1	Q13509	TUBB3	TBB3_HUMAN	GMDEMEFTEAESNMN	T	409	KEA	ADRBK1
ADRBK1	Q13509	TUBB3	TBB3_HUMAN	YEDDEEESEAQGPK_	S	444	KEA	ADRBK1
ADRBK1	Q13509	TUBB3	TBB3_HUMAN	SNMNDLVSEYQQYQD	S	420	KEA	ADRBK1
ADRBK1	P04637	TP53	P53_HUMAN	AMDDLMLSPDDIEQW	S	46	PhosphoNetworks	ADRBK1
ADRBK1	P07550	ADRB2	ADRB2_HUMAN	KAYGNGYSSNGNTGE	S	355	PhosphoNetworks	ADRBK1
ADRBK1	P07550	ADRB2	ADRB2_HUMAN	LCEDLPGTEDFVGHQ	T	384	PhosphoNetworks	ADRBK1
ADRBK1	P07550	ADRB2	ADRB2_HUMAN	GHQGTVPSDNIDSQG	S	396	PhosphoNetworks	ADRBK1
ADRBK1	P07550	ADRB2	ADRB2_HUMAN	VPSDNIDSQGRNCST	S	401	PhosphoNetworks	ADRBK1
ADRBK1	P15311	EZR	EZRI_HUMAN	QGRDKYKTLRQIRQG	T	567	PhosphoNetworks	ADRBK1
ADRBK1	P21462	FPR1	FPR1_HUMAN	LTEDSTQTSDTATNS	T	331	PhosphoNetworks	ADRBK1
ADRBK1	P23588	EIF4B	IF4B_HUMAN	RNRDSDKTDTDWRAR	T	195	PhosphoNetworks	ADRBK1
ADRBK1	P23588	EIF4B	IF4B_HUMAN	RRDDRSWSSRDDYSR	S	311	PhosphoNetworks	ADRBK1
ADRBK1	P37840	SNCA	SYUA_HUMAN	RHTDDEMTGYVATRW	T	180	PhosphoNetworks	ADRBK1
ADRBK1	P37840	SNCA	SYUA_HUMAN	LDSDKRITAAQALAH	T	298	PhosphoNetworks	ADRBK1
ADRBK1	Q13509	TUBB3	TBB3_HUMAN	SNMNDLVSEYQQYQD	S	420	PhosphoNetworks	ADRBK1
ADRBK1	Q13509	TUBB3	TBB3_HUMAN	YEDDEEESEAQGPK_	S	444	PhosphoNetworks	ADRBK1
ADRBK1	O95398		RPGF3_HUMAN	GLGVHSRSQVVGICQ	S	108	PhosphoSitePlus	ADRBK1
ADRBK1	P07550	ADRB2	ADRB2_HUMAN	GHQGTVPSDNIDSQG	S	396	PhosphoSitePlus	ADRBK1
ADRBK1	P07550	ADRB2	ADRB2_HUMAN	RNCSTNDSLL_____	S	411	PhosphoSitePlus	ADRBK1
ADRBK1	P07550	ADRB2	ADRB2_HUMAN	KAYGNGYSSNGNTGE	S	355	PhosphoSitePlus	ADRBK1
ADRBK1	P07550	ADRB2	ADRB2_HUMAN	VPSDNIDSQGRNCST	S	401	PhosphoSitePlus	ADRBK1
ADRBK1	P07550	ADRB2	ADRB2_HUMAN	AYGNGYSSNGNTGEQ	S	356	PhosphoSitePlus	ADRBK1
ADRBK1	P07550	ADRB2	ADRB2_HUMAN	LCEDLPGTEDFVGHQ	T	384	PhosphoSitePlus	ADRBK1
ADRBK1	P07550	ADRB2	ADRB2_HUMAN	DSQGRNCSTNDSLL_	S	407	PhosphoSitePlus	ADRBK1
ADRBK1	P08069	IGF1R	IGF1R_HUMAN	EPGFREVSFYYSEEN	S	1278	PhosphoSitePlus	ADRBK1
ADRBK1	P08172	CHRM2	ACM2_HUMAN	DENTVSTSLGHSKDE	S	311	PhosphoSitePlus	ADRBK1
ADRBK1	P08172	CHRM2	ACM2_HUMAN	KESSNDSTSVSAVAS	T	287	PhosphoSitePlus	ADRBK1
ADRBK1	P08172	CHRM2	ACM2_HUMAN	TSVSAVASNMRDDEI	S	294	PhosphoSitePlus	ADRBK1
ADRBK1	P08172	CHRM2	ACM2_HUMAN	PNNNNMPSSDDGLEH	S	250	PhosphoSitePlus	ADRBK1
ADRBK1	P08172	CHRM2	ACM2_HUMAN	ESSNDSTSVSAVASN	S	288	PhosphoSitePlus	ADRBK1
ADRBK1	P08172	CHRM2	ACM2_HUMAN	NNNNMPSSDDGLEHN	S	251	PhosphoSitePlus	ADRBK1
ADRBK1	P08172	CHRM2	ACM2_HUMAN	QGEEKESSNDSTSVS	S	283	PhosphoSitePlus	ADRBK1
ADRBK1	P08172	CHRM2	ACM2_HUMAN	QDENTVSTSLGHSKD	T	310	PhosphoSitePlus	ADRBK1
ADRBK1	P08172	CHRM2	ACM2_HUMAN	NQDPVSPSLVQGRIV	S	234	PhosphoSitePlus	ADRBK1
ADRBK1	P08172	CHRM2	ACM2_HUMAN	EKESSNDSTSVSAVA	S	286	PhosphoSitePlus	ADRBK1
ADRBK1	P08172	CHRM2	ACM2_HUMAN	SNDSTSVSAVASNMR	S	290	PhosphoSitePlus	ADRBK1
ADRBK1	P08172	CHRM2	ACM2_HUMAN	KAPRDPVTENCVQGE	T	271	PhosphoSitePlus	ADRBK1
ADRBK1	P08172	CHRM2	ACM2_HUMAN	TQDENTVSTSLGHSK	S	309	PhosphoSitePlus	ADRBK1
ADRBK1	P08172	CHRM2	ACM2_HUMAN	VANQDPVSPSLVQGR	S	232	PhosphoSitePlus	ADRBK1
ADRBK1	P08172	CHRM2	ACM2_HUMAN	EITQDENTVSTSLGH	T	307	PhosphoSitePlus	ADRBK1
ADRBK1	P08172	CHRM2	ACM2_HUMAN	NMRDDEITQDENTVS	T	302	PhosphoSitePlus	ADRBK1
ADRBK1	P08172	CHRM2	ACM2_HUMAN	VQGEEKESSNDSTSV	S	282	PhosphoSitePlus	ADRBK1
ADRBK1	P09497	CLTB	CLCB_HUMAN	LCDFNPKSSKQCKDV	S	205	PhosphoSitePlus	ADRBK1
ADRBK1	P15311	EZR	EZRI_HUMAN	QGRDKYKTLRQIRQG	T	567	PhosphoSitePlus	ADRBK1
ADRBK1	P21731	TBXA2R	TA2R_HUMAN	AQQRPRDSEVEMMAQ	S	239	PhosphoSitePlus	ADRBK1
ADRBK1	P21731	TBXA2R	TA2R_HUMAN	RLPGSSDSRASASRA	S	357	PhosphoSitePlus	ADRBK1
ADRBK1	P26038	MSN	MOES_HUMAN	LGRDKYKTLRQIRQG	T	558	PhosphoSitePlus	ADRBK1
ADRBK1	P35241	RDX	RADI_HUMAN	AGRDKYKTLRQIRQG	T	564	PhosphoSitePlus	ADRBK1
ADRBK1	P35367	HRH1	HRH1_HUMAN	WKRLRSHSRQYVSGL	S	398	PhosphoSitePlus	ADRBK1
ADRBK1	P35372	OPRM1	OPRM_HUMAN	QNTRDHPSTANTVDR	S	377	PhosphoSitePlus	ADRBK1
ADRBK1	P37840	SNCA	SYUA_HUMAN	NEAYEMPSEEGYQDY	S	129	PhosphoSitePlus	ADRBK1
ADRBK1	P41143	OPRD1	OPRD_HUMAN	RVTACTPSDGPGGGA	S	363	PhosphoSitePlus	ADRBK1
ADRBK1	Q14940	SLC9A5	SL9A5_HUMAN	EEEESDSSETEKEDD	S	712	PhosphoSitePlus	ADRBK1
ADRBK1	Q14940	SLC9A5	SL9A5_HUMAN	AVILTVESEEEEEES	S	702	PhosphoSitePlus	ADRBK1
ADRBK1	Q14940	SLC9A5	SL9A5_HUMAN	EEEEESDSSETEKED	S	711	PhosphoSitePlus	ADRBK1
ADRBK1	Q14940	SLC9A5	SL9A5_HUMAN	SEEEEEESDSSETEK	S	709	PhosphoSitePlus	ADRBK1
ADRBK1	Q14940	SLC9A5	SL9A5_HUMAN	EESDSSETEKEDDEG	T	714	PhosphoSitePlus	ADRBK1
ADRBK1	Q15796	SMAD2	SMAD2_HUMAN	LPPLDDYTHSIPENT	T	197	PhosphoSitePlus	ADRBK1
ADRBK1	Q16539	MAPK14	MK14_HUMAN	IVKCQKLTDDHVQFL	T	123	PhosphoSitePlus	ADRBK1
ADRBK1	Q96A54	ADIPOR1	ADR1_HUMAN	ASNREADTVELAELG	T	24	PhosphoSitePlus	ADRBK1
ADRBK1	Q96A54	ADIPOR1	ADR1_HUMAN	_MSSHKGSVVAQGNG	S	7	PhosphoSitePlus	ADRBK1
ADRBK1	Q96A54	ADIPOR1	ADR1_HUMAN	PKAEEEQTCPVPQEE	T	53	PhosphoSitePlus	ADRBK1
ADRBK1	Q9Y2W7	KCNIP3	CSEN_HUMAN	FTKKELQSLYRGFKN	S	95	PhosphoSitePlus	ADRBK1
ADRBK1	P05387	RPLP2	RLA2_HUMAN	KKEESEESDDDMGFG	S	105	SIGNOR	ADRBK1
ADRBK1	P05387	RPLP2	RLA2_HUMAN	KDEKKEESEESDDDM	S	102	SIGNOR	ADRBK1
ADRBK1	P09497	CLTB	CLCB_HUMAN	LCDFNPKSSKQCKDV	S	205	SIGNOR	ADRBK1
ADRBK1	P15311	EZR	EZRI_HUMAN	QGRDKYKTLRQIRQG	T	567	SIGNOR	ADRBK1
ADRBK1	P18545	PDE6G	CNRG_HUMAN	PGMEGLGTDITVICP	T	62	SIGNOR	ADRBK1
ADRBK1	P21462	FPR1	FPR1_HUMAN	ERALTEDSTQTSDTA	S	328	SIGNOR	ADRBK1
ADRBK1	P21462	FPR1	FPR1_HUMAN	RALTEDSTQTSDTAT	T	329	SIGNOR	ADRBK1
ADRBK1	P21462	FPR1	FPR1_HUMAN	LTEDSTQTSDTATNS	T	331	SIGNOR	ADRBK1
ADRBK1	P21462	FPR1	FPR1_HUMAN	TEDSTQTSDTATNST	S	332	SIGNOR	ADRBK1
ADRBK1	P21462	FPR1	FPR1_HUMAN	DSTQTSDTATNSTLP	T	334	SIGNOR	ADRBK1
ADRBK1	P21462	FPR1	FPR1_HUMAN	TQTSDTATNSTLPSA	T	336	SIGNOR	ADRBK1
ADRBK1	P21462	FPR1	FPR1_HUMAN	SDTATNSTLPSAEVE	T	339	SIGNOR	ADRBK1
ADRBK1	P32245	MC4R	MC4R_HUMAN	RSQELRKTFKEIICC	T	312	SIGNOR	ADRBK1
ADRBK1	P32245	MC4R	MC4R_HUMAN	LGGLCDLSSRY	S	329	SIGNOR	ADRBK1
ADRBK1	P32245	MC4R	MC4R_HUMAN	LGGLCDLSSRY	S	330	SIGNOR	ADRBK1
ADRBK1	P35372	OPRM1	OPRM_HUMAN	FREFCIPTSSNIEQQ	T	356	SIGNOR	ADRBK1
ADRBK1	P35372	OPRM1	OPRM_HUMAN	EFCIPTSSNIEQQNS	S	358	SIGNOR	ADRBK1
ADRBK1	P37840	SNCA	SYUA_HUMAN	NEAYEMPSEEGYQDY	S	129	SIGNOR	ADRBK1
ADRBK1	P41143	OPRD1	OPRD_HUMAN	ATARERVTACTPSDG	T	358	SIGNOR	ADRBK1
ADRBK1	P41143	OPRD1	OPRD_HUMAN	RVTACTPSDGPGGGA	S	363	SIGNOR	ADRBK1
ADRBK1	Q16539	MAPK14	MK14_HUMAN	IVKCQKLTDDHVQFL	T	123	SIGNOR	ADRBK1
PKB	O00548	DLL1	DLL1_HUMAN	SERKRPDSGCSTSKD	S	694	Uniprot	AKT1
PKB	P23396	RPS3	RS3_HUMAN	GRRIRELTAVVQKRF	T	70	Uniprot	AKT1
PKB	P29317	EPHA2	EPHA2_HUMAN	RVSIRLPSTSGSEGV	S	897	Uniprot	AKT1
PKB	P98170	XIAP	XIAP_HUMAN	VGRHRKVSPNCRFIN	S	87	Uniprot	AKT1
PKB	Q13153	PAK1	PAK1_HUMAN	APPMRNTSTMIGAGS	S	21	Uniprot	AKT1
PKB	Q14678	KANK1	KANK1_HUMAN	GVRKRSYSAGSQL	S	325	Uniprot	AKT1
PKB	Q15027	ACAP1	ACAP1_HUMAN	SIRPRPGSLRSKPEP	S	554	Uniprot	AKT1
PKB	Q2PPJ7	RALGAPA2	RGPA2_HUMAN	SSWGRTYSFTSAMSR	S	486	Uniprot	AKT1
PKB	Q2PPJ7	RALGAPA2	RGPA2_HUMAN	TTVGRSFSLSWRSHP	S	696	Uniprot	AKT1
PKB	Q2PPJ7	RALGAPA2	RGPA2_HUMAN	PMRFRSATTSGAPGV	T	715	Uniprot	AKT1
PKB	Q53EL6	PDCD4	PDCD4_HUMAN	KRRLRKNSSRDSGRG	S	67	Uniprot	AKT1
PKB	Q53EL6	PDCD4	PDCD4_HUMAN	RGRKRFVSEGDGGRL	S	457	Uniprot	AKT1
PKB	Q92934	BAD	BAD_HUMAN	PFRGRSRSAPPNLWA	S	99	Uniprot	AKT1
PKB	Q9UBP6	METTL1	TRMB_HUMAN	YYRQRAHSNPMADHT	S	27	Uniprot	AKT1
PKB/AKT1	O14746	TERT	TERT_HUMAN	GARRRGGSASRSLPL	S	227	Uniprot	AKT1
PKB/AKT1	O15111	CHUK	IKKA_HUMAN	EMRERLGTGGFGNVC	T	23	Uniprot	AKT1
PKB/AKT1	O43524	FOXO3	FOXO3_HUMAN	QSRPRSCTWPLQRPE	T	32	Uniprot	AKT1
PKB/AKT1	O43524	FOXO3	FOXO3_HUMAN	APRRRAVSMDNSNKY	S	253	Uniprot	AKT1
PKB/AKT1	O60285	NUAK1	NUAK1_HUMAN	PARQRIRSCVSAENF	S	600	Uniprot	AKT1
PKB/AKT1	O60343	TBC1D4	TBCD4_HUMAN	EFRSRCSSVTGVQRR	S	318	Uniprot	AKT1
PKB/AKT1	O60343	TBC1D4	TBCD4_HUMAN	RMRGRLGSVDSFERS	S	588	Uniprot	AKT1
PKB/AKT1	O60343	TBC1D4	TBCD4_HUMAN	QFRRRAHTFSHPPSS	T	642	Uniprot	AKT1
PKB/AKT1	O60343	TBC1D4	TBCD4_HUMAN	EGRKRTSSTCSNESL	S	751	Uniprot	AKT1
PKB/AKT1	P04049	RAF1	RAF1_HUMAN	SQRQRSTSTPNVHMV	S	259	Uniprot	AKT1
PKB/AKT1	P05106	ITGB3	ITB3_HUMAN	LYKEATSTFTNITYR	T	779	Uniprot	AKT1
PKB/AKT1	P10276	RARA	RARA_HUMAN	FVCQDKSSGYHYGVS	S	96	Uniprot	AKT1
PKB/AKT1	P16220	CREB1	CREB1_HUMAN	EILSRRPSYRKILND	S	133	Uniprot	AKT1
PKB/AKT1	P18031	PTPN1	PTN1_HUMAN	RNRYRDVSPFDHSRI	S	50	Uniprot	AKT1
PKB/AKT1	P21453	S1PR1	S1PR1_HUMAN	RTRSRRLTFRKNISK	T	236	Uniprot	AKT1
PKB/AKT1	P26358	DNMT1	DNMT1_HUMAN	RTPRRSKSDGEAKPE	S	143	Uniprot	AKT1
PKB/AKT1	P42345	MTOR	MTOR_HUMAN	KQRPRKLTLMGSNGH	T	2173	Uniprot	AKT1
PKB/AKT1	P46527	CDKN1B	CDN1B_HUMAN	GIRKRPATDDSSTQN	T	157	Uniprot	AKT1
PKB/AKT1	P46527	CDKN1B	CDN1B_HUMAN	GSVEQTPKKPGLR	T	187	Uniprot	AKT1
PKB/AKT1	P46527	CDKN1B	CDN1B_HUMAN	PGLRRRQT_______	T	198	Uniprot	AKT1
PKB/AKT1	P49760	CLK2	CLK2_HUMAN	HKRRRSRSWSSSSDR	S	34	Uniprot	AKT1
PKB/AKT1	P49760	CLK2	CLK2_HUMAN	RRRRRSRTFSRSSSQ	T	127	Uniprot	AKT1
PKB/AKT1	P49815	TSC2	TSC2_HUMAN	SFRARSTSLNERPKS	S	939	Uniprot	AKT1
PKB/AKT1	P49815	TSC2	TSC2_HUMAN	GLRPRGYTISDSAPS	T	1462	Uniprot	AKT1
PKB/AKT1	P49840	GSK3A	GSK3A_HUMAN	SGRARTSSFAEPGGG	S	21	Uniprot	AKT1
PKB/AKT1	P49841	GSK3B	GSK3B_HUMAN	SGRPRTTSFAESCKP	S	9	Uniprot	AKT1
PKB/AKT1	P53396	ACLY	ACLY_HUMAN	PAPSRTASFSESRAD	S	455	Uniprot	AKT1
PKB/AKT1	P63104	YWHAZ	1433Z_HUMAN	VVGARRSSWRVVSSI	S	58	Uniprot	AKT1
PKB/AKT1	P67809	YBX1	YBOX1_HUMAN	NPRKYLRSVGDGETV	S	102	Uniprot	AKT1
PKB/AKT1	P78362	SRPK2	SRPK2_HUMAN	PSHDRSRTVSASSTG	T	492	Uniprot	AKT1
PKB/AKT1	P98177	FOXO4	FOXO4_HUMAN	QSRPRSCTWPLPRPE	T	32	Uniprot	AKT1
PKB/AKT1	P98177	FOXO4	FOXO4_HUMAN	APRRRAASMDSSSKL	S	197	Uniprot	AKT1
PKB/AKT1	P98177	FOXO4	FOXO4_HUMAN	TFRPRSSSSSVST	S	262	Uniprot	AKT1
PKB/AKT1	Q12778	FOXO1	FOXO1_HUMAN	SPRRRAASMDNNSKF	S	256	Uniprot	AKT1
PKB/AKT1	Q12778	FOXO1	FOXO1_HUMAN	TFRPRTSSSTISG	S	319	Uniprot	AKT1
PKB/AKT1	Q12778	FOXO1	FOXO1_HUMAN	LPRPRSCTWPLPRPE	T	24	Uniprot	AKT1
PKB/AKT1	Q13043	STK4	STK4_HUMAN	IIRLRNKTLTEDEIA	T	120	Uniprot	AKT1
PKB/AKT1	Q13043	STK4	STK4_HUMAN	TMKRRDETMQPAKPS	T	387	Uniprot	AKT1
PKB/AKT1	Q13188	STK3	STK3_HUMAN	IIRLRNKTLIEDEIA	T	117	Uniprot	AKT1
PKB/AKT1	Q13188	STK3	STK3_HUMAN	GTMKRTSPQVQRP	T	384	Uniprot	AKT1
PKB/AKT1	Q13322	GRB10	GRB10_HUMAN	STPVRSVSENSLVAM	S	428	Uniprot	AKT1
PKB/AKT1	Q13370	PDE3B	PDE3B_HUMAN	VIRPRRRSSCVSLGE	S	295	Uniprot	AKT1
PKB/AKT1	Q15910	EZH2	EZH2_HUMAN	CWRKRVKSEYMRLRQ	S	21	Uniprot	AKT1
PKB/AKT1	Q3V6T2	CCDC88A	GRDN_HUMAN	INRERQKSLTLTPTR	S	1417	Uniprot	AKT1
PKB/AKT1	Q86TI0	TBC1D1	TBCD1_HUMAN	VRRPMRKSFSQPGLR	S	235	Uniprot	AKT1
PKB/AKT1	Q86TI0	TBC1D1	TBCD1_HUMAN	NKAKRSLTESLESIL	T	505	Uniprot	AKT1
PKB/AKT1	Q86TI0	TBC1D1	TBCD1_HUMAN	RKLMRYHSVSTETPH	S	627	Uniprot	AKT1
PKB/AKT1	Q8NCD3	HJURP	HJURP_HUMAN	GLETRRLSLPSSKAK	S	486	Uniprot	AKT1
PKB/AKT1	Q8WX93	PALLD	PALLD_HUMAN	VRRPRSRSRDSGDEN	S	1118	Uniprot	AKT1
PKB/AKT1	Q92794	KAT6A	KAT6A_HUMAN	RGRKRKITLSSQSAS	T	369	Uniprot	AKT1
PKB/AKT1	Q92934	BAD	BAD_HUMAN	PFRGRSRSAPPNLWA	S	99	Uniprot	AKT1
PKB/AKT1	Q96B36	AKT1S1	AKTS1_HUMAN	LPRPRLNTSDFQKLK	T	246	Uniprot	AKT1
PKB/AKT1	Q99683	MAP3K5	M3K5_HUMAN	ATRGRGSSVGGGSRR	S	83	Uniprot	AKT1
PKB/AKT1	Q9UIK4	DAPK2	DAPK2_HUMAN	HPRRRSSTS______	T	369	Uniprot	AKT1
PKB/AKT1	Q9UKV3	ACIN1	ACINU_HUMAN	GPRSRSRSRDRRRKE	S	1180	Uniprot	AKT1
PKB/AKT1	Q9Y2I7	PIKFYVE	FYV1_HUMAN	LSLDRSGSPMVPSYE	S	318	Uniprot	AKT1
PKB/AKT1	Q9Y3C5	RNF11	RNF11_HUMAN	DWLMRSFTCPSCMEP	T	135	Uniprot	AKT1
AKT1	O00418	EEF2K	EF2K_HUMAN	SPQVRTLSGSRPPLL	S	366	KEA	AKT1
AKT1	O14492	SH2B2	SH2B2_HUMAN	SARSRSNSAERLLEA	S	598	KEA	AKT1
AKT1	O14746	TERT	TERT_HUMAN	GARRRGGSASRSLPL	S	227	KEA	AKT1
AKT1	O14746	TERT	TERT_HUMAN	AVRIRGKSYVQCQGI	S	824	KEA	AKT1
AKT1	O14757	CHEK1	CHK1_HUMAN	AKRPRVTSGGVSESP	S	280	KEA	AKT1
AKT1	O15111	CHUK	IKKA_HUMAN	EMRERLGTGGFGNVC	T	23	KEA	AKT1
AKT1	O15151	MDM4	MDM4_HUMAN	SKLTHSLSTSDITAI	S	342	KEA	AKT1
AKT1	O15360	FANCA	FANCA_HUMAN	CLRSRDPSLMVDFIL	S	1149	KEA	AKT1
AKT1	O43524	FOXO3	FOXO3_HUMAN	APRRRAVSMDNSNKY	S	253	KEA	AKT1
AKT1	O43524	FOXO3	FOXO3_HUMAN	DFRSRTNSSTVSG	S	315	KEA	AKT1
AKT1	O43524	FOXO3	FOXO3_HUMAN	QSRPRSCTWPLQRPE	T	32	KEA	AKT1
AKT1	O43900	PRICKLE3	PRIC3_HUMAN	AQRRRPRSPPPRAPS	S	502	KEA	AKT1
AKT1	O60825	PFKFB2	F262_HUMAN	IRRPRNYSVGSRPLK	S	483	KEA	AKT1
AKT1	O60825	PFKFB2	F262_HUMAN	PVRMRRNSFTPLSSS	S	466	KEA	AKT1
AKT1	O75446	SAP30	SAP30_HUMAN	NRRKRKGSDDDGGDS	S	131	KEA	AKT1
AKT1	O96004	HAND1	HAND1_HUMAN	KERRRTESINSAFAE	S	109	KEA	AKT1
AKT1	P02545	LM	LM_HUMAN	RSRGRASSHSSQTQG	S	404	KEA	AKT1
AKT1	P03372	ESR1	ESR1_HUMAN	GGRERLASTNDKGSM	S	167	KEA	AKT1
AKT1	P04049	RAF1	RAF1_HUMAN	SQRQRSTSTPNVHMV	S	259	KEA	AKT1
AKT1	P05106	ITGB3	ITB3_HUMAN	LYKEATSTFTNITYR	T	779	KEA	AKT1
AKT1	P07550	ADRB2	ADRB2_HUMAN	QAYAIASSIVSFYVP	S	204	KEA	AKT1
AKT1	P09601	HMOX1	HMOX1_HUMAN	LYRSRMNSLEMTPAV	S	188	KEA	AKT1
AKT1	P11137	MAP2	MTAP2_HUMAN	RSRLASVSADAEVAR	S	823	KEA	AKT1
AKT1	P15056	BRAF	BRAF_HUMAN	GQRDRSSSAPNVHIN	S	365	KEA	AKT1
AKT1	P15056	BRAF	BRAF_HUMAN	FGQRDRSSSAPNVHI	S	364	KEA	AKT1
AKT1	P15056	BRAF	BRAF_HUMAN	GPQRERKSSSSSEDR	S	428	KEA	AKT1
AKT1	P15056	BRAF	BRAF_HUMAN	PQRERKSSSSSEDRN	S	429	KEA	AKT1
AKT1	P15976	GATA1	GATA1_HUMAN	QTRNRKASGKGKKKR	S	310	KEA	AKT1
AKT1	P16220	CREB1	CREB1_HUMAN	EILSRRPSYRKILND	S	133	KEA	AKT1
AKT1	P17600	SYN1	SYN1_HUMAN	RQRQRDASPGRGSHG	S	427	KEA	AKT1
AKT1	P18031	PTPN1	PTN1_HUMAN	RNRYRDVSPFDHSRI	S	50	KEA	AKT1
AKT1	P21453	S1PR1	S1PR1_HUMAN	RTRSRRLTFRKNISK	T	236	KEA	AKT1
AKT1	P22736	NR4A1	NR4A1_HUMAN	GRRGRLPSKPKQPPD	S	351	KEA	AKT1
AKT1	P23588	EIF4B	IF4B_HUMAN	RERSRTGSESSQTGT	S	422	KEA	AKT1
AKT1	P23769	GATA2	GATA2_HUMAN	QTRNRKMSNKSKKSK	S	401	KEA	AKT1
AKT1	P24941	CDK2	CDK2_HUMAN	LKKIRLDTETEGVPS	T	39	KEA	AKT1
AKT1	P29474	NOS3	NOS3_HUMAN	TSRIRTQSFSLQERQ	S	1177	KEA	AKT1
AKT1	P30291	WEE1	WEE1_HUMAN	KKMNRSVSLTIY___	S	642	KEA	AKT1
AKT1	P31749	AKT1	AKT1_HUMAN	TERPRPNTFIIRCLQ	T	72	KEA	AKT1
AKT1	P31749	AKT1	AKT1_HUMAN	LSRERVFSEDRARFY	S	246	KEA	AKT1
AKT1	P35568	IRS1	IRS1_HUMAN	RFRKRTHSAGTSPTI	S	527	KEA	AKT1
AKT1	P35568	IRS1	IRS1_HUMAN	EFRPRSKSQSSSNCS	S	270	KEA	AKT1
AKT1	P35568	IRS1	IRS1_HUMAN	SFRVRASSDGEGTMS	S	330	KEA	AKT1
AKT1	P35568	IRS1	IRS1_HUMAN	TRRSRTESITATSPA	S	307	KEA	AKT1
AKT1	P38398	BRCA1	BRCA1_HUMAN	LKRKRRPTSGLHPED	T	509	KEA	AKT1
AKT1	P38936	CDKN1A	CDN1A_HUMAN	QGRKRRQTSMTDFYH	T	145	KEA	AKT1
AKT1	P38936	CDKN1A	CDN1A_HUMAN	GRKRRQTSMTDFYHS	S	146	KEA	AKT1
AKT1	P41279	MAP3K8	M3K8_HUMAN	EDQPRCQSLDSALLE	S	400	KEA	AKT1
AKT1	P41279	MAP3K8	M3K8_HUMAN	LERKRLLSRKELELP	S	413	KEA	AKT1
AKT1	P42345	MTOR	MTOR_HUMAN	RSRTRTDSYSAGQSV	S	2448	KEA	AKT1
AKT1	P42345	MTOR	MTOR_HUMAN	NKRSRTRTDSYSAGQ	T	2446	KEA	AKT1
AKT1	P42858	HTT	HD_HUMAN	GGRSRSGSIVELIAG	S	419	KEA	AKT1
AKT1	P45985	MAP2K4	MP2K4_HUMAN	IERLRTHSIESSGKL	S	80	KEA	AKT1
AKT1	P46527	CDKN1B	CDN1B_HUMAN	GIRKRPATDDSSTQN	T	157	KEA	AKT1
AKT1	P46937	YAP1	YAP1_HUMAN	PQHVRAHSSPASLQL	S	127	KEA	AKT1
AKT1	P49815	TSC2	TSC2_HUMAN	GARDRVRSMSGGHGL	S	1130	KEA	AKT1
AKT1	P49815	TSC2	TSC2_HUMAN	SFRARSTSLNERPKS	S	939	KEA	AKT1
AKT1	P49815	TSC2	TSC2_HUMAN	GLRPRGYTISDSAPS	T	1462	KEA	AKT1
AKT1	P49840	GSK3A	GSK3A_HUMAN	SGRARTSSFAEPGGG	S	21	KEA	AKT1
AKT1	P49841	GSK3B	GSK3B_HUMAN	SGRPRTTSFAESCKP	S	9	KEA	AKT1
AKT1	P51617	IRAK1	IRAK1_HUMAN	CERSGQRTASVLWPW	T	66	KEA	AKT1
AKT1	P51617	IRAK1	IRAK1_HUMAN	LRARDIITAWHPPAP	T	100	KEA	AKT1
AKT1	P54253	ATXN1	ATX1_HUMAN	ATRKRRWSAPESRKL	S	775	KEA	AKT1
AKT1	P54646	PRKAA2	AAPK2_HUMAN	STPQRSCSAAGLHRP	S	491	KEA	AKT1
AKT1	P55211	CASP9	CASP9_HUMAN	GLRTRTGSNIDCEKL	S	183	KEA	AKT1
AKT1	P55211	CASP9	CASP9_HUMAN	KLRRRFSSLHFMVEV	S	196	KEA	AKT1
AKT1	P60484	PTEN	PTEN_HUMAN	EPDHYRYSDTTDSDP	S	380	KEA	AKT1
AKT1	P60484	PTEN	PTEN_HUMAN	RYSDTTDSDPENEPF	S	385	KEA	AKT1
AKT1	P62995	TRA2B	TRA2B_HUMAN	IYRRRSPSPYYSRGG	S	266	KEA	AKT1
AKT1	P63000	RAC1	RAC1_HUMAN	YDRLRPLSYPQTDVF	S	71	KEA	AKT1
AKT1	P63104	YWHAZ	1433Z_HUMAN	VVGARRSSWRVVSSI	S	58	KEA	AKT1
AKT1	P63104	YWHAZ	1433Z_HUMAN	FYYEILNSPEKACSL	S	184	KEA	AKT1
AKT1	P67809	YBX1	YBOX1_HUMAN	NPRKYLRSVGDGETV	S	102	KEA	AKT1
AKT1	P98170	XIAP	XIAP_HUMAN	VGRHRKVSPNCRFIN	S	87	KEA	AKT1
AKT1	P98177	FOXO4	FOXO4_HUMAN	TFRPRSSSSSVST	S	262	KEA	AKT1
AKT1	P98177	FOXO4	FOXO4_HUMAN	PIPKALGTPVLTPPT	T	451	KEA	AKT1
AKT1	P98177	FOXO4	FOXO4_HUMAN	ALGTPVLTPPTEAAS	T	455	KEA	AKT1
AKT1	P98177	FOXO4	FOXO4_HUMAN	QSRPRSCTWPLPRPE	T	32	KEA	AKT1
AKT1	P98177	FOXO4	FOXO4_HUMAN	APRRRAASMDSSSKL	S	197	KEA	AKT1
AKT1	Q00987	MDM2	MDM2_HUMAN	KSDSISLSFDESLAL	S	192	KEA	AKT1
AKT1	Q00987	MDM2	MDM2_HUMAN	RQRKRHKSDSISLSF	S	186	KEA	AKT1
AKT1	Q00987	MDM2	MDM2_HUMAN	ISETEENSDELSGER	S	172	KEA	AKT1
AKT1	Q00987	MDM2	MDM2_HUMAN	SSRRRAISETEENSD	S	166	KEA	AKT1
AKT1	Q01970	PLCB3	PLCB3_HUMAN	LDRKRHNSISEAKMR	S	1105	KEA	AKT1
AKT1	Q04912	MST1R	RON_HUMAN	VRRPRPLSEPPRPT_	S	1394	KEA	AKT1
AKT1	Q05209	PTPN12	PTN12_HUMAN	FMRLRRLSTKYRTEK	S	39	KEA	AKT1
AKT1	Q09472	EP300	EP300_HUMAN	MLRRRMASMQRTGVV	S	1834	KEA	AKT1
AKT1	Q12778	FOXO1	FOXO1_HUMAN	TFRPRTSSSTISG	S	319	KEA	AKT1
AKT1	Q12778	FOXO1	FOXO1_HUMAN	SPRRRAASMDNNSKF	S	256	KEA	AKT1
AKT1	Q12778	FOXO1	FOXO1_HUMAN	LPRPRSCTWPLPRPE	T	24	KEA	AKT1
AKT1	Q12789	GTF3C1	TF3C1_HUMAN	CPRVRKNSSTDQGSD	S	1062	KEA	AKT1
AKT1	Q13043	STK4	STK4_HUMAN	TMKRRDETMQPAKPS	T	387	KEA	AKT1
AKT1	Q13153	PAK1	PAK1_HUMAN	PRPEHTKSVYTRSVI	S	199	KEA	AKT1
AKT1	Q13153	PAK1	PAK1_HUMAN	TKSVYTRSVIEPLPV	S	204	KEA	AKT1
AKT1	Q13370	PDE3B	PDE3B_HUMAN	TPQLRRSSGTSGLLP	S	442	KEA	AKT1
AKT1	Q13370	PDE3B	PDE3B_HUMAN	VIRPRRRSSCVSLGE	S	295	KEA	AKT1
AKT1	Q13370	PDE3B	PDE3B_HUMAN	CKIFRRPSLPCISRE	S	318	KEA	AKT1
AKT1	Q13522	PPP1R1A	PPR1A_HUMAN	QIRRRRPTPATLVLT	T	35	KEA	AKT1
AKT1	Q13541	EIF4EBP1	4EBP1_HUMAN	GGTLFSTTPGGTRII	T	46	KEA	AKT1
AKT1	Q13541	EIF4EBP1	4EBP1_HUMAN	PPGDYSTTPGGTLFS	T	37	KEA	AKT1
AKT1	Q13541	EIF4EBP1	4EBP1_HUMAN	FLMECRNSPVTKTPP	S	65	KEA	AKT1
AKT1	Q15080	NCF4	NCF4_HUMAN	LRRLRPRTRKVKSVS	T	154	KEA	AKT1
AKT1	Q15121	PEA15	PEA15_HUMAN	KDIIRQPSEEEIIKL	S	116	KEA	AKT1
AKT1	Q15139	PRKD1	KPCD1_HUMAN	GVRRRRLSNVSLTGV	S	205	KEA	AKT1
AKT1	Q15811	ITSN1	ITSN1_HUMAN	FRRVRSGSGISVISS	S	315	KEA	AKT1
AKT1	Q15910	EZH2	EZH2_HUMAN	CWRKRVKSEYMRLRQ	S	21	KEA	AKT1
AKT1	Q16584	MAP3K11	M3K11_HUMAN	PGRERGESPTTPPTP	S	674	KEA	AKT1
AKT1	Q16629	SFRS7	SRSF7_HUMAN	LRRSRSGSIKGSRYF	S	183	KEA	AKT1
AKT1	Q16629	SFRS7	SRSF7_HUMAN	PKRSRSPSGSPRRSA	S	225	KEA	AKT1
AKT1	Q3V6T2	CCDC88A	GRDN_HUMAN	INRERQKSLTLTPTR	S	1417	KEA	AKT1
AKT1	Q53EL6	PDCD4	PDCD4_HUMAN	KRRLRKNSSRDSGRG	S	67	KEA	AKT1
AKT1	Q53EL6	PDCD4	PDCD4_HUMAN	RGRKRFVSEGDGGRL	S	457	KEA	AKT1
AKT1	Q86YN6	PPARGC1B	PRGC2_HUMAN	PQLPPRDSPRCLMLA	S	570	KEA	AKT1
AKT1	Q8TAQ2	SMARCC2	SMRC2_HUMAN	KKRKRSPSPSPTPEA	S	304	KEA	AKT1
AKT1	Q8WWI1	LMO7	LMO7_HUMAN	WIRQRSASVNKEPVS	S	1493	KEA	AKT1
AKT1	Q92736	RYR2	RYR2_HUMAN	YNRTRRISQTSQVSV	S	2808	KEA	AKT1
AKT1	Q92922	SMARCC1	SMRC1_HUMAN	RKRKHSPSPPPPT	S	328	KEA	AKT1
AKT1	Q92934	BAD	BAD_HUMAN	GRELRRMSDEFVDSF	S	118	KEA	AKT1
AKT1	Q96B36	AKT1S1	AKTS1_HUMAN	LPRPRLNTSDFQKLK	T	246	KEA	AKT1
AKT1	Q96B36	AKT1S1	AKTS1_HUMAN	DLDRIAASMRALVLR	S	221	KEA	AKT1
AKT1	Q96PU5	NEDD4L	NED4L_HUMAN	AGRARSSTVTGGEEP	T	367	KEA	AKT1
AKT1	Q96QB1	DLC1	RHG07_HUMAN	RHRLRWHSFQSSHRP	S	1004	KEA	AKT1
AKT1	Q96QB1	DLC1	RHG07_HUMAN	VTRTRSLSACNKRVG	S	766	KEA	AKT1
AKT1	Q96QB1	DLC1	RHG07_HUMAN	SPVTRTRSLSACNKR	S	764	KEA	AKT1
AKT1	Q96S44	TP53RK	PRPK_HUMAN	RLRGRKRSMVG____	S	250	KEA	AKT1
AKT1	Q99640	PKMYT1	PMYT1_HUMAN	QLQPRRVSFRGEASE	S	83	KEA	AKT1
AKT1	Q99683	MAP3K5	M3K5_HUMAN	ATRGRGSSVGGGSRR	S	83	KEA	AKT1
AKT1	Q99759	MAP3K3	M3K3_HUMAN	EPRSRHLSVSSQNPG	S	166	KEA	AKT1
AKT1	Q99759	MAP3K3	M3K3_HUMAN	DPRGRLRSADSEL	S	337	KEA	AKT1
AKT1	Q9H4A3	WNK1	WNK1_HUMAN	EYRRRRHTMDKDSRG	T	60	KEA	AKT1
AKT1	Q9NPG3	UBN1	UBN1_HUMAN	EQRDRICSDEEEDEE	S	493	KEA	AKT1
AKT1	Q9UDY2	TJP2	ZO2_HUMAN	RDRSRGRSIDQDYER	S	244	KEA	AKT1
AKT1	Q9UQ35	SRRM2	SRRM2_HUMAN	GGRSRSSSPVTELAS	S	1103	KEA	AKT1
AKT1	Q9UQ35	SRRM2	SRRM2_HUMAN	RPRSRSPSSPELNNK	S	1501	KEA	AKT1
AKT1	Q9UQ35	SRRM2	SRRM2_HUMAN	PRRSRSVSPCSNVES	S	954	KEA	AKT1
AKT1	Q9UQ35	SRRM2	SRRM2_HUMAN	PQRERSGSESSVDQK	S	1519	KEA	AKT1
AKT1	Q9UQ35	SRRM2	SRRM2_HUMAN	PSRERSSSASSPEMK	S	1421	KEA	AKT1
AKT1	Q9UQ35	SRRM2	SRRM2_HUMAN	LDRARSRTPPSAPSQ	T	2409	KEA	AKT1
AKT1	Q9UQ35	SRRM2	SRRM2_HUMAN	PRRSRSGSSPEVKDK	S	1600	KEA	AKT1
AKT1	Q9UQ35	SRRM2	SRRM2_HUMAN	RRRGRSRTPPTSRKR	T	1844	KEA	AKT1
AKT1	Q9UQ35	SRRM2	SRRM2_HUMAN	RQRSRSGSSPEVDSK	S	1581	KEA	AKT1
AKT1	Q9UQ35	SRRM2	SRRM2_HUMAN	RKRSRSRSPLAIRRR	S	2046	KEA	AKT1
AKT1	Q9UQ35	SRRM2	SRRM2_HUMAN	RKRSRSTTPAPKSRR	T	252	KEA	AKT1
AKT1	Q9UQ35	SRRM2	SRRM2_HUMAN	PLRQRSRSGSSPEVD	S	1579	KEA	AKT1
AKT1	Q9UQ35	SRRM2	SRRM2_HUMAN	RRRSRSRTPPVTRRR	T	1962	KEA	AKT1
AKT1	Q9UQ35	SRRM2	SRRM2_HUMAN	QRRSRSNSSPEMKKS	S	745	KEA	AKT1
AKT1	Q9UQ35	SRRM2	SRRM2_HUMAN	HRRSRSRTPLISRRR	T	1880	KEA	AKT1
AKT1	Q9UQ35	SRRM2	SRRM2_HUMAN	SDRSRSATPPATRNH	T	2092	KEA	AKT1
AKT1	Q9UQ35	SRRM2	SRRM2_HUMAN	TPRPRSRSPSSPELN	S	1499	KEA	AKT1
AKT1	Q9UQ35	SRRM2	SRRM2_HUMAN	KKRKRSRSTTPAPKS	S	250	KEA	AKT1
AKT1	Q9UQ35	SRRM2	SRRM2_HUMAN	SPRQRSHSGSSSPSP	S	931	KEA	AKT1
AKT1	Q9UQC2	GAB2	GAB2_HUMAN	LLRERKSSAPSHSSQ	S	159	KEA	AKT1
AKT1	Q9Y4H2	IRS2	IRS2_HUMAN	EFRPRSKSQSSGSSA	S	306	KEA	AKT1
AKT1	Q9Y4H2	IRS2	IRS2_HUMAN	GLRKRTYSLTTPARQ	S	577	KEA	AKT1
AKT1	A0A024QZD5	SNRP70	A0A024QZD5_HUMAN	SRDRRRRSRSRDKEE	S	266	PhosphoNetworks	AKT1
AKT1	A0A024QZD5	SNRP70	A0A024QZD5_HUMAN	DRRRRSRSRDKEERR	S	268	PhosphoNetworks	AKT1
AKT1	A0A024QZD5	SNRP70	A0A024QZD5_HUMAN	RDRERRRSHRSERER	S	357	PhosphoNetworks	AKT1
AKT1	A0A024R228	HNRPK	A0A024R228_HUMAN	GRGGRGGSRARNLPL	S	302	PhosphoNetworks	AKT1
AKT1	A0A024R228	HNRPK	A0A024R228_HUMAN	IKQIRHESGASIKID	S	417	PhosphoNetworks	AKT1
AKT1	O15151	MDM4	MDM4_HUMAN	PDCRRTISAPVVRPK	S	367	PhosphoNetworks	AKT1
AKT1	O75817	POP7	POP7_HUMAN	LTRIRNNSAIHIRVF	S	128	PhosphoNetworks	AKT1
AKT1	O95218	ZRANB2	ZRAB2_HUMAN	QSRSRSSSRERSRSR	S	245	PhosphoNetworks	AKT1
AKT1	O95218	ZRANB2	ZRAB2_HUMAN	RSSSRERSRSRGSKS	S	249	PhosphoNetworks	AKT1
AKT1	O95218	ZRANB2	ZRAB2_HUMAN	SPRKRSYSSSSSSPE	S	275	PhosphoNetworks	AKT1
AKT1	O95218	ZRANB2	ZRAB2_HUMAN	RNRKRSRSRSSSSGD	S	290	PhosphoNetworks	AKT1
AKT1	O95218	ZRANB2	ZRAB2_HUMAN	RSRSRSSSSGDRKKR	S	294	PhosphoNetworks	AKT1
AKT1	O95218	ZRANB2	ZRAB2_HUMAN	RKKRRTRSRSPERRH	S	305	PhosphoNetworks	AKT1
AKT1	O95218	ZRANB2	ZRAB2_HUMAN	KRRTRSRSPERRHRS	S	307	PhosphoNetworks	AKT1
AKT1	P05060	CHGB	SCG1_HUMAN	LLHYRKKSAEFPDFY	S	617	PhosphoNetworks	AKT1
AKT1	P17612	PRKACA	KAPCA_HUMAN	DQFERIKTLGTGSFG	T	49	PhosphoNetworks	AKT1
AKT1	P17612	PRKACA	KAPCA_HUMAN	RVKGRTWTLCGTPEY	T	198	PhosphoNetworks	AKT1
AKT1	P19338	NCL	NUCL_HUMAN	EIDGRSISLYYTGEK	S	460	PhosphoNetworks	AKT1
AKT1	P25686	DJB2	DNJB2_HUMAN	LDVPRSASADDIKKA	S	15	PhosphoNetworks	AKT1
AKT1	P48436	SOX9	SOX9_HUMAN	YQPRRRKSVKNGQAE	S	181	PhosphoNetworks	AKT1
AKT1	P50750	CDK9	CDK9_HUMAN	FGLARAFSLAKNSQP	S	175	PhosphoNetworks	AKT1
AKT1	P50750	CDK9	CDK9_HUMAN	APPRRKGSQITQQST	S	347	PhosphoNetworks	AKT1
AKT1	Q05655	PRKCD	KPCD_HUMAN	LSTERGKTLVQKKPT	T	43	PhosphoNetworks	AKT1
AKT1	Q05655	PRKCD	KPCD_HUMAN	RASRRSDSASSEPVG	S	304	PhosphoNetworks	AKT1
AKT1	Q05655	PRKCD	KPCD_HUMAN	FGESRASTFCGTPDY	T	507	PhosphoNetworks	AKT1
AKT1	Q06413	MEF2C	MEF2C_HUMAN	GVTHRPPSAGNTGGL	S	192	PhosphoNetworks	AKT1
AKT1	Q06455	RUNX1T1	MTG8_HUMAN	AATPRSTTPGTPSTI	T	592	PhosphoNetworks	AKT1
AKT1	Q07955	SFRS1	SRSF1_HUMAN	VDGPRSPSYGRSRSR	S	201	PhosphoNetworks	AKT1
AKT1	Q07955	SFRS1	SRSF1_HUMAN	RSNSRSRSYSPRRSR	S	225	PhosphoNetworks	AKT1
AKT1	Q07955	SFRS1	SRSF1_HUMAN	NSRSRSYSPRRSRGS	S	227	PhosphoNetworks	AKT1
AKT1	Q12968	NFATC3	NFAC3_HUMAN	AQTQRPSSDSGCSHD	S	731	PhosphoNetworks	AKT1
AKT1	Q14247	CTTN	SRC8_HUMAN	EEQARAKTQTPPVSP	T	362	PhosphoNetworks	AKT1
AKT1	Q15642	TRIP10	CIP4_HUMAN	QPMNRAPSDSSLGTP	S	296	PhosphoNetworks	AKT1
AKT1	Q15642	TRIP10	CIP4_HUMAN	VLSNRGDSLSRHARP	S	426	PhosphoNetworks	AKT1
AKT1	Q6GQQ9	OTUD7B	OTU7B_HUMAN	KRLSRGISHASSSIV	S	100	PhosphoNetworks	AKT1
AKT1	Q6UN15	FIP1L1	FIP1_HUMAN	DRYGRAESPDLRRLP	S	289	PhosphoNetworks	AKT1
AKT1	Q8IVT2	C19ORF21	MISP_HUMAN	GQAVRKSSTVATLQG	S	156	PhosphoNetworks	AKT1
AKT1	Q8IVT2	C19ORF21	MISP_HUMAN	LHVGRASTPDWVSEG	T	377	PhosphoNetworks	AKT1
AKT1	Q8IVT2	C19ORF21	MISP_HUMAN	PGLRRALSSDSILSP	S	394	PhosphoNetworks	AKT1
AKT1	Q8IVT2	C19ORF21	MISP_HUMAN	TMSPRHLSESSGKPL	S	471	PhosphoNetworks	AKT1
AKT1	Q8TAD8	SNIP1	SNIP1_HUMAN	GNRARGVSRSPPKKK	S	74	PhosphoNetworks	AKT1
AKT1	Q8TAD8	SNIP1	SNIP1_HUMAN	ASGRRSKSPRSKRNR	S	91	PhosphoNetworks	AKT1
AKT1	Q8TAD8	SNIP1	SNIP1_HUMAN	PRSKRNRSPHHSTVK	S	99	PhosphoNetworks	AKT1
AKT1	Q8TAD8	SNIP1	SNIP1_HUMAN	HSHQRRTSNERPGSG	S	153	PhosphoNetworks	AKT1
AKT1	Q8WUF5	PPP1R13L	IASPP_HUMAN	TPFGRSESAPTLHPY	S	102	PhosphoNetworks	AKT1
AKT1	Q8WUF5	PPP1R13L	IASPP_HUMAN	SSLGRAPSPRPGPGP	S	158	PhosphoNetworks	AKT1
AKT1	Q8WUF5	PPP1R13L	IASPP_HUMAN	DFLGRAGSPRGSPLA	S	183	PhosphoNetworks	AKT1
AKT1	Q8WUF5	PPP1R13L	IASPP_HUMAN	DVFARPASPSLQLLP	S	280	PhosphoNetworks	AKT1
AKT1	Q8WUF5	PPP1R13L	IASPP_HUMAN	RPLKRRGSMEQAPAV	S	526	PhosphoNetworks	AKT1
AKT1	Q8WUM0	NUP133	NU133_HUMAN	GSTPRTASRKGLPLG	S	33	PhosphoNetworks	AKT1
AKT1	Q8WUM0	NUP133	NU133_HUMAN	SPVGRRSSLSSRGTP	S	57	PhosphoNetworks	AKT1
AKT1	Q8WXA9	SFRS12	SREK1_HUMAN	KTIKRKSSRSPSPRS	S	404	PhosphoNetworks	AKT1
AKT1	Q8WXA9	SFRS12	SREK1_HUMAN	RKSSRSPSPRSRNKK	S	408	PhosphoNetworks	AKT1
AKT1	Q9BW71	HIRIP3	HIRP3_HUMAN	KKGKRPPTPCSDPER	T	84	PhosphoNetworks	AKT1
AKT1	Q9BW71	HIRIP3	HIRP3_HUMAN	RKRFRFNSESESGSE	S	98	PhosphoNetworks	AKT1
AKT1	Q9BW71	HIRIP3	HIRP3_HUMAN	EENPRRASKAVEESS	S	136	PhosphoNetworks	AKT1
AKT1	Q9BW71	HIRIP3	HIRP3_HUMAN	RKQAREESEESEAEP	S	196	PhosphoNetworks	AKT1
AKT1	Q9BW71	HIRIP3	HIRP3_HUMAN	RKMARLGSTSGEESD	S	357	PhosphoNetworks	AKT1
AKT1	Q9BW71	HIRIP3	HIRP3_HUMAN	SDLEREVSDSEAGGG	S	370	PhosphoNetworks	AKT1
AKT1	Q9UER7	DAXX	DAXX_HUMAN	NRQQRAHSLFLASAE	S	97	PhosphoNetworks	AKT1
AKT1	Q9UKY1	ZHX1	ZHX1_HUMAN	MASRRKSTTPCMVLA	T	8	PhosphoNetworks	AKT1
AKT1	Q9UKY1	ZHX1	ZHX1_HUMAN	VENTRAESISSDEEV	S	45	PhosphoNetworks	AKT1
AKT1	Q9Y383	LUC7L2	LC7L2_HUMAN	KNPKRSRSREHRRHR	S	273	PhosphoNetworks	AKT1
AKT1	Q9Y383	LUC7L2	LC7L2_HUMAN	REHRRHRSRSMSRER	S	281	PhosphoNetworks	AKT1
AKT1	Q9Y383	LUC7L2	LC7L2_HUMAN	HRRHRSRSMSRERKR	S	283	PhosphoNetworks	AKT1
AKT1	Q9Y383	LUC7L2	LC7L2_HUMAN	RHRSRSMSRERKRRT	S	285	PhosphoNetworks	AKT1
AKT1	Q9Y383	LUC7L2	LC7L2_HUMAN	EKRHRHRSRSSSRSR	S	305	PhosphoNetworks	AKT1
AKT1	Q9Y383	LUC7L2	LC7L2_HUMAN	RHRHRSRSSSRSRSR	S	307	PhosphoNetworks	AKT1
AKT1	Q9Y383	LUC7L2	LC7L2_HUMAN	RHRSRSSSRSRSRSH	S	309	PhosphoNetworks	AKT1
AKT1	Q9Y383	LUC7L2	LC7L2_HUMAN	HQRSRHSSRDRSRER	S	323	PhosphoNetworks	AKT1
AKT1	Q9Y383	LUC7L2	LC7L2_HUMAN	RHSSRDRSRERSKRR	S	327	PhosphoNetworks	AKT1
AKT1	Q9Y383	LUC7L2	LC7L2_HUMAN	ASCDRDRSSRDRSPR	S	353	PhosphoNetworks	AKT1
AKT1	Q9Y383	LUC7L2	LC7L2_HUMAN	RSEDRRSSEEREAGE	S	384	PhosphoNetworks	AKT1
AKT1	Q9Y3T9	NOC2L	NOC2L_HUMAN	RGILRPLSTRHGVED	S	691	PhosphoNetworks	AKT1
AKT1	O14746	TERT	TERT_HUMAN	GARRRGGSASRSLPL	S	227	PhosphoSitePlus	AKT1
AKT1	O14746	TERT	TERT_HUMAN	AVRIRGKSYVQCQGI	S	824	PhosphoSitePlus	AKT1
AKT1	O14757	CHEK1	CHK1_HUMAN	AKRPRVTSGGVSESP	S	280	PhosphoSitePlus	AKT1
AKT1	O15111	CHUK	IKKA_HUMAN	EMRERLGTGGFGNVC	T	23	PhosphoSitePlus	AKT1
AKT1	O15151	MDM4	MDM4_HUMAN	PDCRRTISAPVVRPK	S	367	PhosphoSitePlus	AKT1
AKT1	O15360	FANCA	FANCA_HUMAN	CLRSRDPSLMVDFIL	S	1149	PhosphoSitePlus	AKT1
AKT1	O15519	CFLAR	CFLAR_HUMAN	LLRDTFTSLGYEVQK	S	273	PhosphoSitePlus	AKT1
AKT1	O43464	HTRA2	HTRA2_HUMAN	RVRVRLLSGDTYEAV	S	212	PhosphoSitePlus	AKT1
AKT1	O43521	BCL2L11	B2L11_HUMAN	FIFMRRSSLLSRSSS	S	87	PhosphoSitePlus	AKT1
AKT1	O43524	FOXO3	FOXO3_HUMAN	QSRPRSCTWPLQRPE	T	32	PhosphoSitePlus	AKT1
AKT1	O43524	FOXO3	FOXO3_HUMAN	APRRRAVSMDNSNKY	S	253	PhosphoSitePlus	AKT1
AKT1	O60285	NUAK1	NUAK1_HUMAN	PARQRIRSCVSAENF	S	600	PhosphoSitePlus	AKT1
AKT1	O60331	PIP5K1C	PI51C_HUMAN	RYRRRTQSSGQDGRP	S	555	PhosphoSitePlus	AKT1
AKT1	O60343	TBC1D4	TBCD4_HUMAN	EFRSRCSSVTGVQRR	S	318	PhosphoSitePlus	AKT1
AKT1	O60343	TBC1D4	TBCD4_HUMAN	QFRRRAHTFSHPPSS	T	642	PhosphoSitePlus	AKT1
AKT1	O60343	TBC1D4	TBCD4_HUMAN	RMRGRLGSVDSFERS	S	588	PhosphoSitePlus	AKT1
AKT1	O60825	PFKFB2	F262_HUMAN	PVRMRRNSFTPLSSS	S	466	PhosphoSitePlus	AKT1
AKT1	O60825	PFKFB2	F262_HUMAN	IRRPRNYSVGSRPLK	S	483	PhosphoSitePlus	AKT1
AKT1	O75376	NCOR1	NCOR1_HUMAN	TVRSRHTSVVSSGPS	S	1450	PhosphoSitePlus	AKT1
AKT1	O95999	BCL10	BCL10_HUMAN	EEGTCANSSEMFLPL	S	218	PhosphoSitePlus	AKT1
AKT1	O95999	BCL10	BCL10_HUMAN	PLRSRTVSRQ_____	S	231	PhosphoSitePlus	AKT1
AKT1	P00533	EGFR	EGFR_HUMAN	RCRGKSPSDCCHNQC	S	229	PhosphoSitePlus	AKT1
AKT1	P02545	LM	LM_HUMAN	RSRGRASSHSSQTQG	S	404	PhosphoSitePlus	AKT1
AKT1	P02545	LM	LM_HUMAN	QSRIRIDSLSAQLSQ	S	301	PhosphoSitePlus	AKT1
AKT1	P03372	ESR1	ESR1_HUMAN	GGRERLASTNDKGSM	S	167	PhosphoSitePlus	AKT1
AKT1	P03372	ESR1	ESR1_HUMAN	IKRSKKNSLALSLTA	S	305	PhosphoSitePlus	AKT1
AKT1	P04150	NR3C1	GCR_HUMAN	ANLNRSTSVPENPKS	S	134	PhosphoSitePlus	AKT1
AKT1	P04792	HSPB1	HSPB1_HUMAN	RALSRQLSSGVSEIR	S	82	PhosphoSitePlus	AKT1
AKT1	P05106	ITGB3	ITB3_HUMAN	LYKEATSTFTNITYR	T	779	PhosphoSitePlus	AKT1
AKT1	P07550	ADRB2	ADRB2_HUMAN	LLCLRRSSLKAYGNG	S	346	PhosphoSitePlus	AKT1
AKT1	P08047	SP1	SP1_HUMAN	CPKRFMRSDHLSKHI	S	698	PhosphoSitePlus	AKT1
AKT1	P08047	SP1	SP1_HUMAN	FSQARSSSTGSSSST	S	42	PhosphoSitePlus	AKT1
AKT1	P08047	SP1	SP1_HUMAN	ELQRHKRTHTGEKKF	T	679	PhosphoSitePlus	AKT1
AKT1	P08670	VIM	VIME_HUMAN	TTSTRTYSLGSALRP	S	39	PhosphoSitePlus	AKT1
AKT1	P09601	HMOX1	HMOX1_HUMAN	LYRSRMNSLEMTPAV	S	188	PhosphoSitePlus	AKT1
AKT1	P09651	HNRNPA1	ROA1_HUMAN	SQRGRSGSGNFGGGR	S	199	PhosphoSitePlus	AKT1
AKT1	P10275	AR	ANDR_HUMAN	CVRMRHLSQEFGWLQ	S	792	PhosphoSitePlus	AKT1
AKT1	P10275	AR	ANDR_HUMAN	SGRAREASGAPTSSK	S	215	PhosphoSitePlus	AKT1
AKT1	P10276	RARA	RARA_HUMAN	FVCQDKSSGYHYGVS	S	96	PhosphoSitePlus	AKT1
AKT1	P12755	SKI	SKI_HUMAN	QPRKRKLTVDTPGAP	T	458	PhosphoSitePlus	AKT1
AKT1	P14598	NCF1	NCF1_HUMAN	QDAYRRNSVRFLQQR	S	328	PhosphoSitePlus	AKT1
AKT1	P14598	NCF1	NCF1_HUMAN	GAPPRRSSIRHSI	S	304	PhosphoSitePlus	AKT1
AKT1	P15056	BRAF	BRAF_HUMAN	GQRDRSSSAPNVHIN	S	365	PhosphoSitePlus	AKT1
AKT1	P15056	BRAF	BRAF_HUMAN	PQRERKSSSSSEDRN	S	429	PhosphoSitePlus	AKT1
AKT1	P15976	GATA1	GATA1_HUMAN	QTRNRKASGKGKKKR	S	310	PhosphoSitePlus	AKT1
AKT1	P17542	TAL1	TAL1_HUMAN	EARHRVPTTELCRPP	T	90	PhosphoSitePlus	AKT1
AKT1	P18031	PTPN1	PTN1_HUMAN	RNRYRDVSPFDHSRI	S	50	PhosphoSitePlus	AKT1
AKT1	P19174	PLCG1	PLCG1_HUMAN	HGRAREGSFESRYQQ	S	1248	PhosphoSitePlus	AKT1
AKT1	P19634	SLC9A1	SL9A1_HUMAN	KTRQRLRSYNRHTLV	S	648	PhosphoSitePlus	AKT1
AKT1	P19634	SLC9A1	SL9A1_HUMAN	QRIQRCLSDPGPHPE	S	796	PhosphoSitePlus	AKT1
AKT1	P19634	SLC9A1	SL9A1_HUMAN	MSRARIGSDPLAYEP	S	703	PhosphoSitePlus	AKT1
AKT1	P21333	FL	FL_HUMAN	TRRRRAPSVANVGSH	S	2152	PhosphoSitePlus	AKT1
AKT1	P21453	S1PR1	S1PR1_HUMAN	RTRSRRLTFRKNISK	T	236	PhosphoSitePlus	AKT1
AKT1	P22736	NR4A1	NR4A1_HUMAN	GRRGRLPSKPKQPPD	S	351	PhosphoSitePlus	AKT1
AKT1	P23396	RPS3	RS3_HUMAN	GRRIRELTAVVQKRF	T	70	PhosphoSitePlus	AKT1
AKT1	P23769	GATA2	GATA2_HUMAN	QTRNRKMSNKSKKSK	S	401	PhosphoSitePlus	AKT1
AKT1	P24941	CDK2	CDK2_HUMAN	LKKIRLDTETEGVPS	T	39	PhosphoSitePlus	AKT1
AKT1	P26358	DNMT1	DNMT1_HUMAN	RTPRRSKSDGEAKPE	S	143	PhosphoSitePlus	AKT1
AKT1	P29317	EPHA2	EPHA2_HUMAN	RVSIRLPSTSGSEGV	S	897	PhosphoSitePlus	AKT1
AKT1	P29401	TKT	TKT_HUMAN	GCATRNRTVPFCSTF	T	382	PhosphoSitePlus	AKT1
AKT1	P29401	TKT	TKT_HUMAN	NRTVPFCSTFAAFFT	S	387	PhosphoSitePlus	AKT1
AKT1	P29474	NOS3	NOS3_HUMAN	SYKIRFNSISCSDPL	S	615	PhosphoSitePlus	AKT1
AKT1	P29474	NOS3	NOS3_HUMAN	TSRIRTQSFSLQERQ	S	1177	PhosphoSitePlus	AKT1
AKT1	P30291	WEE1	WEE1_HUMAN	KKMNRSVSLTIY___	S	642	PhosphoSitePlus	AKT1
AKT1	P31749	AKT1	AKT1_HUMAN	TERPRPNTFIIRCLQ	T	72	PhosphoSitePlus	AKT1
AKT1	P31749	AKT1	AKT1_HUMAN	LSRERVFSEDRARFY	S	246	PhosphoSitePlus	AKT1
AKT1	P33778	HIST1H2BB	H2B1B_HUMAN	RKRSRKESYSIYVYK	S	36	PhosphoSitePlus	AKT1
AKT1	P35222	CTNNB1	CTNB1_HUMAN	QDTQRRTSMGGTQQQ	S	552	PhosphoSitePlus	AKT1
AKT1	P35226	BMI1	BMI1_HUMAN	ANRPRKSSVNGSSAT	S	316	PhosphoSitePlus	AKT1
AKT1	P35232	PHB	PHB_HUMAN	LSRSRNITYLPAGQS	T	258	PhosphoSitePlus	AKT1
AKT1	P35240	NF2	MERL_HUMAN	MRRRKADSLEVQQMK	S	315	PhosphoSitePlus	AKT1
AKT1	P35240	NF2	MERL_HUMAN	AIRNKKGTELLLGVD	T	230	PhosphoSitePlus	AKT1
AKT1	P35240	NF2	MERL_HUMAN	GAIASRMSFSSLKRK	S	10	PhosphoSitePlus	AKT1
AKT1	P35568	IRS1	IRS1_HUMAN	VPSGRKGSGDYMPMS	S	629	PhosphoSitePlus	AKT1
AKT1	P38398	BRCA1	BRCA1_HUMAN	LKRKRRPTSGLHPED	T	509	PhosphoSitePlus	AKT1
AKT1	P38398	BRCA1	BRCA1_HUMAN	QTSKRHDSDTFPELK	S	694	PhosphoSitePlus	AKT1
AKT1	P38936	CDKN1A	CDN1A_HUMAN	GRKRRQTSMTDFYHS	S	146	PhosphoSitePlus	AKT1
AKT1	P38936	CDKN1A	CDN1A_HUMAN	QGRKRRQTSMTDFYH	T	145	PhosphoSitePlus	AKT1
AKT1	P41279	MAP3K8	M3K8_HUMAN	EDQPRCQSLDSALLE	S	400	PhosphoSitePlus	AKT1
AKT1	P42345	MTOR	MTOR_HUMAN	NKRSRTRTDSYSAGQ	T	2446	PhosphoSitePlus	AKT1
AKT1	P42345	MTOR	MTOR_HUMAN	RSRTRTDSYSAGQSV	S	2448	PhosphoSitePlus	AKT1
AKT1	P42858	HTT	HD_HUMAN	GGRSRSGSIVELIAG	S	419	PhosphoSitePlus	AKT1
AKT1	P45985	MAP2K4	MP2K4_HUMAN	IERLRTHSIESSGKL	S	80	PhosphoSitePlus	AKT1
AKT1	P46527	CDKN1B	CDN1B_HUMAN	GIRKRPATDDSSTQN	T	157	PhosphoSitePlus	AKT1
AKT1	P46527	CDKN1B	CDN1B_HUMAN	PGLRRRQT_______	T	198	PhosphoSitePlus	AKT1
AKT1	P46527	CDKN1B	CDN1B_HUMAN	NVRVSNGSPSLERMD	S	10	PhosphoSitePlus	AKT1
AKT1	P46937	YAP1	YAP1_HUMAN	PQHVRAHSSPASLQL	S	127	PhosphoSitePlus	AKT1
AKT1	P49760	CLK2	CLK2_HUMAN	HKRRRSRSWSSSSDR	S	34	PhosphoSitePlus	AKT1
AKT1	P49760	CLK2	CLK2_HUMAN	RRRRRSRTFSRSSSQ	T	127	PhosphoSitePlus	AKT1
AKT1	P49815	TSC2	TSC2_HUMAN	GLRPRGYTISDSAPS	T	1462	PhosphoSitePlus	AKT1
AKT1	P49815	TSC2	TSC2_HUMAN	SFRARSTSLNERPKS	S	939	PhosphoSitePlus	AKT1
AKT1	P49815	TSC2	TSC2_HUMAN	AFRCRSISVSEHVVR	S	981	PhosphoSitePlus	AKT1
AKT1	P49840	GSK3A	GSK3A_HUMAN	SGRARTSSFAEPGGG	S	21	PhosphoSitePlus	AKT1
AKT1	P49841	GSK3B	GSK3B_HUMAN	SGRPRTTSFAESCKP	S	9	PhosphoSitePlus	AKT1
AKT1	P49918	CDKN1C	CDN1C_HUMAN	GVGSVEQTPRKRLR_	T	310	PhosphoSitePlus	AKT1
AKT1	P49918	CDKN1C	CDN1C_HUMAN	FFAKRKRSAPEKSSG	S	282	PhosphoSitePlus	AKT1
AKT1	P51617	IRAK1	IRAK1_HUMAN	LRARDIITAWHPPAP	T	100	PhosphoSitePlus	AKT1
AKT1	P53365	ARFIP2	ARFP2_HUMAN	GTRGRLESAQATFQA	S	260	PhosphoSitePlus	AKT1
AKT1	P53804	TTC3	TTC3_HUMAN	AYTPRSLSAPIFTTS	S	378	PhosphoSitePlus	AKT1
AKT1	P54253	ATXN1	ATX1_HUMAN	ATRKRRWSAPESRKL	S	775	PhosphoSitePlus	AKT1
AKT1	P54274	TERF1	TERF1_HUMAN	SKRTRTITSQDKPSG	T	273	PhosphoSitePlus	AKT1
AKT1	P54578	USP14	UBP14_HUMAN	THQGRSSSSGHYVSW	S	432	PhosphoSitePlus	AKT1
AKT1	P55072	VCP	TERA_HUMAN	AATNRPNSIDPALRR	S	352	PhosphoSitePlus	AKT1
AKT1	P55072	VCP	TERA_HUMAN	AMRFARRSVSDNDIR	S	746	PhosphoSitePlus	AKT1
AKT1	P55072	VCP	TERA_HUMAN	RFARRSVSDNDIRKY	S	748	PhosphoSitePlus	AKT1
AKT1	P55211	CASP9	CASP9_HUMAN	KLRRRFSSLHFMVEV	S	196	PhosphoSitePlus	AKT1
AKT1	P55316	FOXG1	FOXG1_HUMAN	KLRRRSTTSRAKLAF	T	279	PhosphoSitePlus	AKT1
AKT1	P56270	MAZ	MAZ_HUMAN	KDRLRAHTVRHEEKV	T	385	PhosphoSitePlus	AKT1
AKT1	P62136	PPP1CA	PP1A_HUMAN	NPGGRPITPPRNSAK	T	320	PhosphoSitePlus	AKT1
AKT1	P63000	RAC1	RAC1_HUMAN	YDRLRPLSYPQTDVF	S	71	PhosphoSitePlus	AKT1
AKT1	P63104	YWHAZ	1433Z_HUMAN	VVGARRSSWRVVSSI	S	58	PhosphoSitePlus	AKT1
AKT1	P67809	YBX1	YBOX1_HUMAN	NPRKYLRSVGDGETV	S	102	PhosphoSitePlus	AKT1
AKT1	P68400	CSNK2A1	CSK21_HUMAN	PSRARVYTDVNTHRP	T	13	PhosphoSitePlus	AKT1
AKT1	P68431	HIST1H3A	H31_HUMAN	PHRYRPGTVALREIR	T	45	PhosphoSitePlus	AKT1
AKT1	P78362	SRPK2	SRPK2_HUMAN	PSHDRSRTVSASSTG	T	492	PhosphoSitePlus	AKT1
AKT1	P78371	CCT2	TCPB_HUMAN	GSRVRVDSTAKVAEI	S	260	PhosphoSitePlus	AKT1
AKT1	P84022	SMAD3	SMAD3_HUMAN	PQSNIPETPPPGYLS	T	179	PhosphoSitePlus	AKT1
AKT1	P98170	XIAP	XIAP_HUMAN	VGRHRKVSPNCRFIN	S	87	PhosphoSitePlus	AKT1
AKT1	P98177	FOXO4	FOXO4_HUMAN	TFRPRSSSSSVST	S	262	PhosphoSitePlus	AKT1
AKT1	P98177	FOXO4	FOXO4_HUMAN	APRRRAASMDSSSKL	S	197	PhosphoSitePlus	AKT1
AKT1	P98177	FOXO4	FOXO4_HUMAN	QSRPRSCTWPLPRPE	T	32	PhosphoSitePlus	AKT1
AKT1	Q00987	MDM2	MDM2_HUMAN	SSRRRAISETEENSD	S	166	PhosphoSitePlus	AKT1
AKT1	Q00987	MDM2	MDM2_HUMAN	RQRKRHKSDSISLSF	S	186	PhosphoSitePlus	AKT1
AKT1	Q00987	MDM2	MDM2_HUMAN	RKRHKSDSISLSFDE	S	188	PhosphoSitePlus	AKT1
AKT1	Q04912	MST1R	RON_HUMAN	VRRPRPLSEPPRPT_	S	1394	PhosphoSitePlus	AKT1
AKT1	Q05195	MXD1	MAD1_HUMAN	IERIRMDSIGSTVSS	S	145	PhosphoSitePlus	AKT1
AKT1	Q05397	PTK2	FAK1_HUMAN	EERMRMESRRQATVS	S	695	PhosphoSitePlus	AKT1
AKT1	Q05397	PTK2	FAK1_HUMAN	MESRRQATVSWDSGG	T	700	PhosphoSitePlus	AKT1
AKT1	Q06187	BTK	BTK_HUMAN	EMRHRFQTQQLLEMC	T	495	PhosphoSitePlus	AKT1
AKT1	Q06187	BTK	BTK_HUMAN	FERGRRGSKKGSIDV	S	51	PhosphoSitePlus	AKT1
AKT1	Q07352	ZFP36L1	TISB_HUMAN	RFRDRSFSEGGERLL	S	92	PhosphoSitePlus	AKT1
AKT1	Q07352	ZFP36L1	TISB_HUMAN	PRLQHSFSFAGFPSA	S	203	PhosphoSitePlus	AKT1
AKT1	Q09472	EP300	EP300_HUMAN	MLRRRMASMQRTGVV	S	1834	PhosphoSitePlus	AKT1
AKT1	Q12778	FOXO1	FOXO1_HUMAN	TFRPRTSSSTISG	S	319	PhosphoSitePlus	AKT1
AKT1	Q12778	FOXO1	FOXO1_HUMAN	SPRRRAASMDNNSKF	S	256	PhosphoSitePlus	AKT1
AKT1	Q12778	FOXO1	FOXO1_HUMAN	LPRPRSCTWPLPRPE	T	24	PhosphoSitePlus	AKT1
AKT1	Q12809_VAR_014388	KCNH2		SFRRRTDTDTEQPGE	T	897	PhosphoSitePlus	AKT1
AKT1	Q12906	ILF3	ILF3_HUMAN	RGRGRGGSIRGRGRG	S	647	PhosphoSitePlus	AKT1
AKT1	Q13009	TIAM1	TIAM1_HUMAN	STCQRANSLGDLYAQ	S	231	PhosphoSitePlus	AKT1
AKT1	Q13043	STK4	STK4_HUMAN	IIRLRNKTLTEDEIA	T	120	PhosphoSitePlus	AKT1
AKT1	Q13107	USP4	UBP4_HUMAN	NHRLRNDSVIVDTFH	S	445	PhosphoSitePlus	AKT1
AKT1	Q13188	STK3	STK3_HUMAN	GTMKRTSPQVQRP	T	384	PhosphoSitePlus	AKT1
AKT1	Q13188	STK3	STK3_HUMAN	IIRLRNKTLIEDEIA	T	117	PhosphoSitePlus	AKT1
AKT1	Q13950	RUNX2	RUNX2_HUMAN	RGKSFTLTITVFTNP	T	200	PhosphoSitePlus	AKT1
AKT1	Q13950	RUNX2	RUNX2_HUMAN	GRSGRGKSFTLTITV	S	196	PhosphoSitePlus	AKT1
AKT1	Q13950	RUNX2	RUNX2_HUMAN	SGRGKSFTLTITVFT	T	198	PhosphoSitePlus	AKT1
AKT1	Q13950	RUNX2	RUNX2_HUMAN	PSTSRRFSPPSSSLQ	S	28	PhosphoSitePlus	AKT1
AKT1	Q14315	FLNC	FLNC_HUMAN	LGRERLGSFGSITRQ	S	2233	PhosphoSitePlus	AKT1
AKT1	Q14457	BECN1	BECN1_HUMAN	FRLGRLPSVPVEWNE	S	295	PhosphoSitePlus	AKT1
AKT1	Q15027	ACAP1	ACAP1_HUMAN	SIRPRPGSLRSKPEP	S	554	PhosphoSitePlus	AKT1
AKT1	Q15121	PEA15	PEA15_HUMAN	KDIIRQPSEEEIIKL	S	116	PhosphoSitePlus	AKT1
AKT1	Q15672	TWIST1	TWST1_HUMAN	NVRERQRTQSLNEAF	T	121	PhosphoSitePlus	AKT1
AKT1	Q15672	TWIST1	TWST1_HUMAN	GGRKRRSSRRSAGGG	S	42	PhosphoSitePlus	AKT1
AKT1	Q15672	TWIST1	TWST1_HUMAN	RERQRTQSLNEAFAA	S	123	PhosphoSitePlus	AKT1
AKT1	Q15910	EZH2	EZH2_HUMAN	CWRKRVKSEYMRLRQ	S	21	PhosphoSitePlus	AKT1
AKT1	Q15942	ZYX	ZYX_HUMAN	PQPREKVSSIDLEID	S	142	PhosphoSitePlus	AKT1
AKT1	Q16584	MAP3K11	M3K11_HUMAN	PGRERGESPTTPPTP	S	674	PhosphoSitePlus	AKT1
AKT1	Q16875	PFKFB3	F263_HUMAN	NPLMRRNSVTPLASP	S	461	PhosphoSitePlus	AKT1
AKT1	Q3V6T2	CCDC88A	GRDN_HUMAN	INRERQKSLTLTPTR	S	1417	PhosphoSitePlus	AKT1
AKT1	Q53EL6	PDCD4	PDCD4_HUMAN	KRRLRKNSSRDSGRG	S	67	PhosphoSitePlus	AKT1
AKT1	Q53EL6	PDCD4	PDCD4_HUMAN	RGRKRFVSEGDGGRL	S	457	PhosphoSitePlus	AKT1
AKT1	Q6R327	RICTOR	RICTR_HUMAN	NRRIRTLTEPSVDFN	T	1135	PhosphoSitePlus	AKT1
AKT1	Q7L5N1	COPS6	CSN6_HUMAN	DHWIRMRSQEGRPVQ	S	60	PhosphoSitePlus	AKT1
AKT1	Q7Z589	EMSY	EMSY_HUMAN	RKRRRTNSSSSSPVV	S	209	PhosphoSitePlus	AKT1
AKT1	Q7Z5H3	ARHGAP22	RHG22_HUMAN	ARRARSKSLVMGEQS	S	16	PhosphoSitePlus	AKT1
AKT1	Q7Z6J0	SH3RF1	SH3R1_HUMAN	KNTKKRHSFTSLTMA	S	304	PhosphoSitePlus	AKT1
AKT1	Q86TI0	TBC1D1	TBCD1_HUMAN	AFRRRANTLSHFPIE	T	596	PhosphoSitePlus	AKT1
AKT1	Q86V81	ALYREF	THOC4_HUMAN	RGRGRAGSQGGRGGG	S	34	PhosphoSitePlus	AKT1
AKT1	Q86V81	ALYREF	THOC4_HUMAN	GGGTRRGTRGGARGR	T	219	PhosphoSitePlus	AKT1
AKT1	Q86VP3	PACS2	PACS2_HUMAN	GRRGRSTSLKERQAA	S	437	PhosphoSitePlus	AKT1
AKT1	Q8IYJ3	SYTL1	SYTL1_HUMAN	RMLSSSSSVSSLNSS	S	241	PhosphoSitePlus	AKT1
AKT1	Q8N6T7	SIRT6	SIR6_HUMAN	PKRERPTSPAPHRPP	S	338	PhosphoSitePlus	AKT1
AKT1	Q8NCD3	HJURP	HJURP_HUMAN	GLETRRLSLPSSKAK	S	486	PhosphoSitePlus	AKT1
AKT1	Q8WX93	PALLD	PALLD_HUMAN	VRRPRSRSRDSGDEN	S	1118	PhosphoSitePlus	AKT1
AKT1	Q8WYL5	SSH1	SSH1_HUMAN	AGLVRKHTKELERLK	T	826	PhosphoSitePlus	AKT1
AKT1	Q92547	TOPBP1	TOPB1_HUMAN	EERARLASNLQWPSC	S	1159	PhosphoSitePlus	AKT1
AKT1	Q92793	CREBBP	CBP_HUMAN	LMRRRMATMNTRNVP	T	1871	PhosphoSitePlus	AKT1
AKT1	Q92794	KAT6A	KAT6A_HUMAN	RGRKRKITLSSQSAS	T	369	PhosphoSitePlus	AKT1
AKT1	Q92879	CELF1	CELF1_HUMAN	GQVPRTWSEKDLREL	S	28	PhosphoSitePlus	AKT1
AKT1	Q92934	BAD	BAD_HUMAN	PFRGRSRSAPPNLWA	S	99	PhosphoSitePlus	AKT1
AKT1	Q92945	KHSRP	FUBP2_HUMAN	GLPERSVSLTGAPES	S	193	PhosphoSitePlus	AKT1
AKT1	Q96B36	AKT1S1	AKTS1_HUMAN	LPRPRLNTSDFQKLK	T	246	PhosphoSitePlus	AKT1
AKT1	Q96F86	EDC3	EDC3_HUMAN	SFRRRHNSWSSSSRH	S	161	PhosphoSitePlus	AKT1
AKT1	Q96HP0	DOCK6	DOCK6_HUMAN	GQRSRLASMLDSDTE	S	1194	PhosphoSitePlus	AKT1
AKT1	Q96S44	TP53RK	PRPK_HUMAN	RLRGRKRSMVG____	S	250	PhosphoSitePlus	AKT1
AKT1	Q99418	CYTH2	CYH2_HUMAN	LGGGRVKTWKRRWFI	T	276	PhosphoSitePlus	AKT1
AKT1	Q99490	AGAP2	AGAP2_HUMAN	RNLARALSTDCTPSG	S	472	PhosphoSitePlus	AKT1
AKT1	Q99490	AGAP2	AGAP2_HUMAN	THLSRVRSLDLDDWP	S	629	PhosphoSitePlus	AKT1
AKT1	Q99502	EYA1	EYA1_HUMAN	SDRLRRGSDGKSRGR	S	299	PhosphoSitePlus	AKT1
AKT1	Q99683	MAP3K5	M3K5_HUMAN	ATRGRGSSVGGGSRR	S	83	PhosphoSitePlus	AKT1
AKT1	Q9BPZ7	MAPKAP1	SIN1_HUMAN	GIRRRSNTAQRLERL	T	86	PhosphoSitePlus	AKT1
AKT1	Q9BRQ0	PYGO2	PYGO2_HUMAN	PEKKRRKSNTQGPAY	S	48	PhosphoSitePlus	AKT1
AKT1	Q9BRS8	LARP6	LARP6_HUMAN	QEKSPGTSPLLSRKM	S	451	PhosphoSitePlus	AKT1
AKT1	Q9BVI0	PHF20	PHF20_HUMAN	RKRGRPPSIAPTAVD	S	265	PhosphoSitePlus	AKT1
AKT1	Q9BVI0	PHF20	PHF20_HUMAN	ELRRRKISKGCEVPL	S	291	PhosphoSitePlus	AKT1
AKT1	Q9BWT1	CDCA7	CDCA7_HUMAN	SRRPRRRTFPGVASR	T	163	PhosphoSitePlus	AKT1
AKT1	Q9BZQ8	FAM129A	NIBAN_HUMAN	ASPARRASAILPGVL	S	602	PhosphoSitePlus	AKT1
AKT1	Q9H4A3	WNK1	WNK1_HUMAN	EYRRRRHTMDKDSRG	T	60	PhosphoSitePlus	AKT1
AKT1	Q9H4X1	RGCC	RGCC_HUMAN	ERMKRRSSASVSDSS	S	45	PhosphoSitePlus	AKT1
AKT1	Q9H6Z4	RANBP3	RANB3_HUMAN	VKRERTSSLTQFPPS	S	126	PhosphoSitePlus	AKT1
AKT1	Q9H9Q4	NHEJ1	NHEJ1_HUMAN	LIRDRLKTEPFEENS	T	181	PhosphoSitePlus	AKT1
AKT1	Q9NPC1	LTB4R2	LT4R2_HUMAN	GGRSREGTMELRTTP	T	355	PhosphoSitePlus	AKT1
AKT1	Q9NR28	DIABLO	DBLOH_HUMAN	AQKSEPHSLSSEALM	S	67	PhosphoSitePlus	AKT1
AKT1	Q9NWV8	BABAM1	BABA1_HUMAN	EPRPRTRSNPEGAED	S	29	PhosphoSitePlus	AKT1
AKT1	Q9UBP6	METTL1	TRMB_HUMAN	YYRQRAHSNPMADHT	S	27	PhosphoSitePlus	AKT1
AKT1	Q9UKV3	ACIN1	ACINU_HUMAN	GPRSRSRSRDRRRKE	S	1180	PhosphoSitePlus	AKT1
AKT1	Q9UN36	NDRG2	NDRG2_HUMAN	GNRSRSRTLSQSSES	T	348	PhosphoSitePlus	AKT1
AKT1	Q9UN36	NDRG2	NDRG2_HUMAN	LSRSRTASLTSAASV	S	332	PhosphoSitePlus	AKT1
AKT1	Q9UQC2	GAB2	GAB2_HUMAN	LLRERKSSAPSHSSQ	S	159	PhosphoSitePlus	AKT1
AKT1	Q9Y261	FOXA2	FOXA2_HUMAN	KTYRRSYTHAKPPYS	T	156	PhosphoSitePlus	AKT1
AKT1	Q9Y2I7	PIKFYVE	FYV1_HUMAN	LSLDRSGSPMVPSYE	S	318	PhosphoSitePlus	AKT1
AKT1	Q9Y2I7	PIKFYVE	FYV1_HUMAN	PARNRSASITNLSLD	S	307	PhosphoSitePlus	AKT1
AKT1	Q9Y2V2	CARHSP1	CHSP1_HUMAN	TRRTRTFSATVRASQ	S	52	PhosphoSitePlus	AKT1
AKT1	Q9Y3C5	RNF11	RNF11_HUMAN	DWLMRSFTCPSCMEP	T	135	PhosphoSitePlus	AKT1
AKT1	Q9Y3M2	CBY1	CBY1_HUMAN	TPPRKSASLSNLHSL	S	20	PhosphoSitePlus	AKT1
AKT1	O14492	SH2B2	SH2B2_HUMAN	SARSRSNSAERLLEA	S	598	SIGNOR	AKT1
AKT1	O14746	TERT	TERT_HUMAN	AVRIRGKSYVQCQGI	S	824	SIGNOR	AKT1
AKT1	O14746	TERT	TERT_HUMAN	GARRRGGSASRSLPL	S	227	SIGNOR	AKT1
AKT1	O14757	CHEK1	CHK1_HUMAN	AKRPRVTSGGVSESP	S	280	SIGNOR	AKT1
AKT1	O15111	CHUK	IKKA_HUMAN	EMRERLGTGGFGNVC	T	23	SIGNOR	AKT1
AKT1	O15151	MDM4	MDM4_HUMAN	PDCRRTISAPVVRPK	S	367	SIGNOR	AKT1
AKT1	O15519	CFLAR	CFLAR_HUMAN	LLRDTFTSLGYEVQK	S	273	SIGNOR	AKT1
AKT1	O43464	HTRA2	HTRA2_HUMAN	RVRVRLLSGDTYEAV	S	212	SIGNOR	AKT1
AKT1	O43521	BCL2L11	B2L11_HUMAN	FIFMRRSSLLSRSSS	S	87	SIGNOR	AKT1
AKT1	O43524	FOXO3	FOXO3_HUMAN	QSRPRSCTWPLQRPE	T	32	SIGNOR	AKT1
AKT1	O43524	FOXO3	FOXO3_HUMAN	APRRRAVSMDNSNKY	S	253	SIGNOR	AKT1
AKT1	O43524	FOXO3	FOXO3_HUMAN	DFRSRTNSSTVSG	S	315	SIGNOR	AKT1
AKT1	O60285	NUAK1	NUAK1_HUMAN	PARQRIRSCVSAENF	S	600	SIGNOR	AKT1
AKT1	O60343	TBC1D4	TBCD4_HUMAN	QFRRRAHTFSHPPSS	T	642	SIGNOR	AKT1
AKT1	O60825	PFKFB2	F262_HUMAN	IRRPRNYSVGSRPLK	S	483	SIGNOR	AKT1
AKT1	O60825	PFKFB2	F262_HUMAN	PVRMRRNSFTPLSSS	S	466	SIGNOR	AKT1
AKT1	O75376	NCOR1	NCOR1_HUMAN	TVRSRHTSVVSSGPS	S	1450	SIGNOR	AKT1
AKT1	P03372	ESR1	ESR1_HUMAN	FPPLNSVSPSPLMLL	S	104	SIGNOR	AKT1
AKT1	P03372	ESR1	ESR1_HUMAN	PLNSVSPSPLMLLHP	S	106	SIGNOR	AKT1
AKT1	P03372	ESR1	ESR1_HUMAN	LHPPPQLSPFLQPHG	S	118	SIGNOR	AKT1
AKT1	P03372	ESR1	ESR1_HUMAN	GGRERLASTNDKGSM	S	167	SIGNOR	AKT1
AKT1	P04049	RAF1	RAF1_HUMAN	SQRQRSTSTPNVHMV	S	259	SIGNOR	AKT1
AKT1	P04150	NR3C1	GCR_HUMAN	ANLNRSTSVPENPKS	S	134	SIGNOR	AKT1
AKT1	P04792	HSPB1	HSPB1_HUMAN	RALSRQLSSGVSEIR	S	82	SIGNOR	AKT1
AKT1	P05106	ITGB3	ITB3_HUMAN	NPLYKEATSTFTNIT	T	779	SIGNOR	AKT1
AKT1	P07550	ADRB2	ADRB2_HUMAN	LLCLRRSSLKAYGNG	S	346	SIGNOR	AKT1
AKT1	P07550	ADRB2	ADRB2_HUMAN	ELLCLRRSSLKAYGN	S	345	SIGNOR	AKT1
AKT1	P08670	VIM	VIME_HUMAN	TTSTRTYSLGSALRP	S	39	SIGNOR	AKT1
AKT1	P09601	HMOX1	HMOX1_HUMAN	LYRSRMNSLEMTPAV	S	188	SIGNOR	AKT1
AKT1	P09651	HNRNPA1	ROA1_HUMAN	SQRGRSGSGNFGGGR	S	199	SIGNOR	AKT1
AKT1	P10275	AR	ANDR_HUMAN	SGRAREASGAPTSSK	S	213	SIGNOR	AKT1
AKT1	P10275	AR	ANDR_HUMAN	CVRMRHLSQEFGWLQ	S	791	SIGNOR	AKT1
AKT1	P10276	RARA	RARA_HUMAN	FVCQDKSSGYHYGVS	S	96	SIGNOR	AKT1
AKT1	P12755	SKI	SKI_HUMAN	QPRKRKLTVDTPGAP	T	458	SIGNOR	AKT1
AKT1	P14598	NCF1	NCF1_HUMAN	GAPPRRSSIRHSI	S	304	SIGNOR	AKT1
AKT1	P14598	NCF1	NCF1_HUMAN	QDAYRRNSVRFLQQR	S	328	SIGNOR	AKT1
AKT1	P15976	GATA1	GATA1_HUMAN	QTRNRKASGKGKKKR	S	310	SIGNOR	AKT1
AKT1	P16220	CREB1	CREB1_HUMAN	EILSRRPSYRKILND	S	133	SIGNOR	AKT1
AKT1	P17542	TAL1	TAL1_HUMAN	EARHRVPTTELCRPP	T	90	SIGNOR	AKT1
AKT1	P18031	PTPN1	PTN1_HUMAN	RNRYRDVSPFDHSRI	S	50	SIGNOR	AKT1
AKT1	P21453	S1PR1	S1PR1_HUMAN	RTRSRRLTFRKNISK	T	236	SIGNOR	AKT1
AKT1	P22736	NR4A1	NR4A1_HUMAN	GRRGRLPSKPKQPPD	S	351	SIGNOR	AKT1
AKT1	P23588	EIF4B	IF4B_HUMAN	RERSRTGSESSQTGT	S	422	SIGNOR	AKT1
AKT1	P23769	GATA2	GATA2_HUMAN	QTRNRKMSNKSKKSK	S	401	SIGNOR	AKT1
AKT1	P24941	CDK2	CDK2_HUMAN	LKKIRLDTETEGVPS	T	39	SIGNOR	AKT1
AKT1	P26285	PFKFB2		PVRMRRNSFTPLSSS	S	467	SIGNOR	AKT1
AKT1	P26358	DNMT1	DNMT1_HUMAN	RTPRRSKSDGEAKPE	S	143	SIGNOR	AKT1
AKT1	P29474	NOS3	NOS3_HUMAN	TSRIRTQSFSLQERQ	S	1177	SIGNOR	AKT1
AKT1	P35222	CTNNB1	CTNB1_HUMAN	QDTQRRTSMGGTQQQ	S	552	SIGNOR	AKT1
AKT1	P38398	BRCA1	BRCA1_HUMAN	QTSKRHDSDTFPELK	S	694	SIGNOR	AKT1
AKT1	P38398	BRCA1	BRCA1_HUMAN	LKRKRRPTSGLHPED	T	509	SIGNOR	AKT1
AKT1	P38936	CDKN1A	CDN1A_HUMAN	GRKRRQTSMTDFYHS	S	146	SIGNOR	AKT1
AKT1	P38936	CDKN1A	CDN1A_HUMAN	QGRKRRQTSMTDFYH	T	145	SIGNOR	AKT1
AKT1	P41279	MAP3K8	M3K8_HUMAN	EDQPRCQSLDSALLE	S	400	SIGNOR	AKT1
AKT1	P41279	MAP3K8	M3K8_HUMAN	LERKRLLSRKELELP	S	413	SIGNOR	AKT1
AKT1	P42858	HTT	HD_HUMAN	GGRSRSGSIVELIAG	S	419	SIGNOR	AKT1
AKT1	P45985	MAP2K4	MP2K4_HUMAN	IERLRTHSIESSGKL	S	80	SIGNOR	AKT1
AKT1	P46527	CDKN1B	CDN1B_HUMAN	GIRKRPATDDSSTQN	T	157	SIGNOR	AKT1
AKT1	P46527	CDKN1B	CDN1B_HUMAN	PGLRRRQT_______	T	198	SIGNOR	AKT1
AKT1	P46527	CDKN1B	CDN1B_HUMAN	NVRVSNGSPSLERMD	S	10	SIGNOR	AKT1
AKT1	P46937	YAP1	YAP1_HUMAN	PQHVRAHSSPASLQL	S	127	SIGNOR	AKT1
AKT1	P49760	CLK2	CLK2_HUMAN	HKRRRSRSWSSSSDR	S	34	SIGNOR	AKT1
AKT1	P49760	CLK2	CLK2_HUMAN	RRRRRSRTFSRSSSQ	T	127	SIGNOR	AKT1
AKT1	P49815	TSC2	TSC2_HUMAN	SFRARSTSLNERPKS	S	939	SIGNOR	AKT1
AKT1	P49815	TSC2	TSC2_HUMAN	GLRPRGYTISDSAPS	T	1462	SIGNOR	AKT1
AKT1	P49840	GSK3A	GSK3A_HUMAN	SGRARTSSFAEPGGG	S	21	SIGNOR	AKT1
AKT1	P49841	GSK3B	GSK3B_HUMAN	SGRPRTTSFAESCKPV	S	9	SIGNOR	AKT1
AKT1	P49918	CDKN1C	CDN1C_HUMAN	GVGSVEQTPRKRLR_	T	310	SIGNOR	AKT1
AKT1	P49918	CDKN1C	CDN1C_HUMAN	FFAKRKRSAPEKSSG	S	282	SIGNOR	AKT1
AKT1	P51617	IRAK1	IRAK1_HUMAN	LRARDIITAWHPPAP	T	100	SIGNOR	AKT1
AKT1	P53365	ARFIP2	ARFP2_HUMAN	GTRGRLESAQATFQA	S	260	SIGNOR	AKT1
AKT1	P53396	ACLY	ACLY_HUMAN	PAPSRTASFSESRAD	S	455	SIGNOR	AKT1
AKT1	P53804	TTC3	TTC3_HUMAN	AYTPRSLSAPIFTTS	S	378	SIGNOR	AKT1
AKT1	P55072	VCP	TERA_HUMAN	AATNRPNSIDPALRR	S	352	SIGNOR	AKT1
AKT1	P55072	VCP	TERA_HUMAN	AMRFARRSVSDNDIR	S	746	SIGNOR	AKT1
AKT1	P55072	VCP	TERA_HUMAN	RFARRSVSDNDIRKY	S	748	SIGNOR	AKT1
AKT1	P55211	CASP9	CASP9_HUMAN	KLRRRFSSLHFMVEV	S	196	SIGNOR	AKT1
AKT1	P62136	PPP1CA	PP1A_HUMAN	NPGGRPITPPRNSAK	T	320	SIGNOR	AKT1
AKT1	P63000	RAC1	RAC1_HUMAN	YDRLRPLSYPQTDVF	S	71	SIGNOR	AKT1
AKT1	P63104	YWHAZ	1433Z_HUMAN	VVGARRSSWRVVSSI	S	58	SIGNOR	AKT1
AKT1	P67809	YBX1	YBOX1_HUMAN	NPRKYLRSVGDGETV	S	102	SIGNOR	AKT1
AKT1	P78371	CCT2	TCPB_HUMAN	GSRVRVDSTAKVAEI	S	260	SIGNOR	AKT1
AKT1	P84243	H3F3B	H33_HUMAN	TKQTARKSTGGKAPR	S	11	SIGNOR	AKT1
AKT1	P98170	XIAP	XIAP_HUMAN	VGRHRKVSPNCRFIN	S	87	SIGNOR	AKT1
AKT1	P98177	FOXO4	FOXO4_HUMAN	APRRRAASMDSSSKL	S	197	SIGNOR	AKT1
AKT1	P98177	FOXO4	FOXO4_HUMAN	TFRPRSSSSSVST	S	262	SIGNOR	AKT1
AKT1	P98177	FOXO4	FOXO4_HUMAN	QSRPRSCTWPLPRPE	T	32	SIGNOR	AKT1
AKT1	Q00987	MDM2	MDM2_HUMAN	SSRRRAISETEENSD	S	166	SIGNOR	AKT1
AKT1	Q00987	MDM2	MDM2_HUMAN	RKRHKSDSISLSFDE	S	188	SIGNOR	AKT1
AKT1	Q00987	MDM2	MDM2_HUMAN	RQRKRHKSDSISLSF	S	186	SIGNOR	AKT1
AKT1	Q04912	MST1R	RON_HUMAN	VRRPRPLSEPPRPT_	S	1394	SIGNOR	AKT1
AKT1	Q05195	MXD1	MAD1_HUMAN	IERIRMDSIGSTVSS	S	145	SIGNOR	AKT1
AKT1	Q07352	ZFP36L1	TISB_HUMAN	RFRDRSFSEGGERLL	S	92	SIGNOR	AKT1
AKT1	Q09472	EP300	EP300_HUMAN	MLRRRMASMQRTGVV	S	1834	SIGNOR	AKT1
AKT1	Q12778	FOXO1	FOXO1_HUMAN	SPRRRAASMDNNSKF	S	256	SIGNOR	AKT1
AKT1	Q12778	FOXO1	FOXO1_HUMAN	LPRPRSCTWPLPRPE	T	24	SIGNOR	AKT1
AKT1	Q12778	FOXO1	FOXO1_HUMAN	TFRPRTSSSTISG	S	319	SIGNOR	AKT1
AKT1	Q12906	ILF3	ILF3_HUMAN	RGRGRGGSIRGRGRG	S	647	SIGNOR	AKT1
AKT1	Q13043	STK4	STK4_HUMAN	IIRLRNKTLTEDEIA	T	120	SIGNOR	AKT1
AKT1	Q13043	STK4	STK4_HUMAN	TMKRRDETMQPAKPS	T	387	SIGNOR	AKT1
AKT1	Q13188	STK3	STK3_HUMAN	IIRLRNKTLIEDEIA	T	117	SIGNOR	AKT1
AKT1	Q13188	STK3	STK3_HUMAN	GTMKRTSPQVQRP	T	384	SIGNOR	AKT1
AKT1	Q13370	PDE3B	PDE3B_HUMAN	CKIFRRPSLPCISRE	S	318	SIGNOR	AKT1
AKT1	Q13370	PDE3B	PDE3B_HUMAN	PQQPRRCSPFCRARL	S	273	SIGNOR	AKT1
AKT1	Q13370	PDE3B	PDE3B_HUMAN	PQQPRRCSPFCRARL	S	295	SIGNOR	AKT1
AKT1	Q15027	ACAP1	ACAP1_HUMAN	SIRPRPGSLRSKPEP	S	554	SIGNOR	AKT1
AKT1	Q15121	PEA15	PEA15_HUMAN	KDIIRQPSEEEIIKL	S	116	SIGNOR	AKT1
AKT1	Q15672	TWIST1	TWST1_HUMAN	GGRKRRSSRRSAGGG	S	42	SIGNOR	AKT1
AKT1	Q15910	EZH2	EZH2_HUMAN	CWRKRVKSEYMRLRQ	S	21	SIGNOR	AKT1
AKT1	Q15942	ZYX	ZYX_HUMAN	PQPREKVSSIDLEID	S	142	SIGNOR	AKT1
AKT1	Q16875	PFKFB3	F263_HUMAN	NPLMRRNSVTPLASP	S	461	SIGNOR	AKT1
AKT1	Q53EL6	PDCD4	PDCD4_HUMAN	KRRLRKNSSRDSGRG	S	67	SIGNOR	AKT1
AKT1	Q53EL6	PDCD4	PDCD4_HUMAN	RGRKRFVSEGDGGRL	S	457	SIGNOR	AKT1
AKT1	Q7L5N1	COPS6	CSN6_HUMAN	DHWIRMRSQEGRPVQ	S	60	SIGNOR	AKT1
AKT1	Q7Z6J0	SH3RF1	SH3R1_HUMAN	KNTKKRHSFTSLTMA	S	304	SIGNOR	AKT1
AKT1	Q86V81	ALYREF	THOC4_HUMAN	GGGTRRGTRGGARGR	T	219	SIGNOR	AKT1
AKT1	Q8WX93	PALLD	PALLD_HUMAN	VRRPRSRSRDSGDEN	S	1118	SIGNOR	AKT1
AKT1	Q92934	BAD	BAD_HUMAN	GRELRRMSDEFVDSF	S	118	SIGNOR	AKT1
AKT1	Q92934	BAD	BAD_HUMAN	PFRGRSRSAPPNLWA	S	99	SIGNOR	AKT1
AKT1	Q92945	KHSRP	FUBP2_HUMAN	GLPERSVSLTGAPES	S	193	SIGNOR	AKT1
AKT1	Q96B36	AKT1S1	AKTS1_HUMAN	LPRPRLNTSDFQKLK	T	246	SIGNOR	AKT1
AKT1	Q96QB1	DLC1	RHG07_HUMAN	VTRTRSLSACNKRVG	S	766	SIGNOR	AKT1
AKT1	Q96S44	TP53RK	PRPK_HUMAN	RLRGRKRSMVG____	S	250	SIGNOR	AKT1
AKT1	Q99490	AGAP2	AGAP2_HUMAN	THLSRVRSLDLDDWP	S	985	SIGNOR	AKT1
AKT1	Q99683	MAP3K5	M3K5_HUMAN	ATRGRGSSVGGGSRR	S	83	SIGNOR	AKT1
AKT1	Q9BVI0	PHF20	PHF20_HUMAN	ELRRRKISKGCEVPL	S	291	SIGNOR	AKT1
AKT1	Q9BWT1	CDCA7	CDCA7_HUMAN	SRRPRRRTFPGVASR	T	163	SIGNOR	AKT1
AKT1	Q9BZQ8	FAM129A	NIBAN_HUMAN	ASPARRASAILPGVL	S	602	SIGNOR	AKT1
AKT1	Q9H6Z4	RANBP3	RANB3_HUMAN	VKRERTSSLTQFPPS	S	126	SIGNOR	AKT1
AKT1	Q9NPC1	LTB4R2	LT4R2_HUMAN	GGRSREGTMELRTTP	T	355	SIGNOR	AKT1
AKT1	Q9UBK2	PPARGC1A	PRGC1_HUMAN	RMRSRSRSFSRHRSC	S	571	SIGNOR	AKT1
AKT1	Q9UBP6	METTL1	TRMB_HUMAN	YYRQRAHSNPMADHT	S	27	SIGNOR	AKT1
AKT1	Q9UQC2	GAB2	GAB2_HUMAN	LLRERKSSAPSHSSQ	S	159	SIGNOR	AKT1
AKT1	Q9Y2I7	PIKFYVE	FYV1_HUMAN	PARNRSASITNLSLD	S	307	SIGNOR	AKT1
AKT1	Q9Y2V2	CARHSP1	CHSP1_HUMAN	TRRTRTFSATVRASQ	S	52	SIGNOR	AKT1
AKT1	Q9Y3C5	RNF11	RNF11_HUMAN	DWLMRSFTCPSCMEP	T	135	SIGNOR	AKT1
PKB/AKT2	P16220	CREB1	CREB1_HUMAN	EILSRRPSYRKILND	S	133	Uniprot	AKT2
PKB/AKT2	P49760	CLK2	CLK2_HUMAN	HHSTIVSTRHYRAPE	T	344	Uniprot	AKT2
PKB/AKT2	P53396	ACLY	ACLY_HUMAN	PAPSRTASFSESRAD	S	455	Uniprot	AKT2
PKB/AKT2	P53804	TTC3	TTC3_HUMAN	AYTPRSLSAPIFTTS	S	378	Uniprot	AKT2
PKB/AKT2	Q12778	FOXO1	FOXO1_HUMAN	LPRPRSCTWPLPRPE	T	24	Uniprot	AKT2
PKB/AKT2	Q13370	PDE3B	PDE3B_HUMAN	VIRPRRRSSCVSLGE	S	295	Uniprot	AKT2
PKB/AKT2	Q86YS7	C2CD5	C2CD5_HUMAN	EARQRLISLMSGELQ	S	197	Uniprot	AKT2
PKB/AKT2	Q99683	MAP3K5	M3K5_HUMAN	ATRGRGSSVGGGSRR	S	83	Uniprot	AKT2
PKB/AKT2	Q99697	PITX2	PITX2_HUMAN	KRQRRQRTHFTSQQL	T	90	Uniprot	AKT2
PKB/AKT2	Q9GZV1	ANKRD2	ANKR2_HUMAN	QERVRKTSLDLRREI	S	99	Uniprot	AKT2
PKB/AKT2	Q9Y2I7	PIKFYVE	FYV1_HUMAN	LSLDRSGSPMVPSYE	S	318	Uniprot	AKT2
PKB_BETA	P03372	ESR1	ESR1_HUMAN	GGRERLASTNDKGSM	S	167	PhosphoELM	AKT2
PKB_BETA	P15311	EZR	EZRI_HUMAN	QGRDKYKTLRQIRQG	T	567	PhosphoELM	AKT2
PKB_BETA	P98170	XIAP	XIAP_HUMAN	VGRHRKVSPNCRFIN	S	87	PhosphoELM	AKT2
PKB_BETA	Q99683	MAP3K5	M3K5_HUMAN	ATRGRGSSVGGGSRR	S	83	PhosphoELM	AKT2
AKT2	O15111	CHUK	IKKA_HUMAN	EMRERLGTGGFGNVC	T	23	KEA	AKT2
AKT2	P03372	ESR1	ESR1_HUMAN	GGRERLASTNDKGSM	S	167	KEA	AKT2
AKT2	P15311	EZR	EZRI_HUMAN	QGRDKYKTLRQIRQG	T	567	KEA	AKT2
AKT2	P98170	XIAP	XIAP_HUMAN	VGRHRKVSPNCRFIN	S	87	KEA	AKT2
AKT2	P98177	FOXO4	FOXO4_HUMAN	QSRPRSCTWPLPRPE	T	32	KEA	AKT2
AKT2	Q96B36	AKT1S1	AKTS1_HUMAN	LPRPRLNTSDFQKLK	T	246	KEA	AKT2
AKT2	Q99683	MAP3K5	M3K5_HUMAN	ATRGRGSSVGGGSRR	S	83	KEA	AKT2
AKT2	Q9H0K1	SIK2	SIK2_HUMAN	DGRQRRPSTIAEQTV	S	358	KEA	AKT2
AKT2	O15111	CHUK	IKKA_HUMAN	EMRERLGTGGFGNVC	T	23	PhosphoSitePlus	AKT2
AKT2	O43464	HTRA2	HTRA2_HUMAN	RVRVRLLSGDTYEAV	S	212	PhosphoSitePlus	AKT2
AKT2	O60331	PIP5K1C	PI51C_HUMAN	RYRRRTQSSGQDGRP	S	555	PhosphoSitePlus	AKT2
AKT2	P03372	ESR1	ESR1_HUMAN	GGRERLASTNDKGSM	S	167	PhosphoSitePlus	AKT2
AKT2	P04406	GAPDH	G3P_HUMAN	GMAFRVPTANVSVVD	T	237	PhosphoSitePlus	AKT2
AKT2	P15311	EZR	EZRI_HUMAN	QGRDKYKTLRQIRQG	T	567	PhosphoSitePlus	AKT2
AKT2	P30405	PPIF	PPIF_HUMAN	LPAARACSKGSGDPS	S	31	PhosphoSitePlus	AKT2
AKT2	P35222	CTNNB1	CTNB1_HUMAN	QDTQRRTSMGGTQQQ	S	552	PhosphoSitePlus	AKT2
AKT2	P68431	HIST1H3A	H31_HUMAN	TKQTARKSTGGKAPR	S	10	PhosphoSitePlus	AKT2
AKT2	P68431	HIST1H3A	H31_HUMAN	ATKAARKSAPATGGV	S	28	PhosphoSitePlus	AKT2
AKT2	P68431	HIST1H3A	H31_HUMAN	PHRYRPGTVALREIR	T	45	PhosphoSitePlus	AKT2
AKT2	P98170	XIAP	XIAP_HUMAN	VGRHRKVSPNCRFIN	S	87	PhosphoSitePlus	AKT2
AKT2	Q14315	FLNC	FLNC_HUMAN	LGRERLGSFGSITRQ	S	2233	PhosphoSitePlus	AKT2
AKT2	Q7Z6J0	SH3RF1	SH3R1_HUMAN	KNTKKRHSFTSLTMA	S	304	PhosphoSitePlus	AKT2
AKT2	Q86YS7	C2CD5	C2CD5_HUMAN	EARQRLISLMSGELQ	S	197	PhosphoSitePlus	AKT2
AKT2	Q92908	GATA6	GATA6_HUMAN	KPQKRVPSSRRLGLS	S	290	PhosphoSitePlus	AKT2
AKT2	Q92945	KHSRP	FUBP2_HUMAN	GLPERSVSLTGAPES	S	193	PhosphoSitePlus	AKT2
AKT2	Q96F86	EDC3	EDC3_HUMAN	SFRRRHNSWSSSSRH	S	161	PhosphoSitePlus	AKT2
AKT2	Q99683	MAP3K5	M3K5_HUMAN	ATRGRGSSVGGGSRR	S	83	PhosphoSitePlus	AKT2
AKT2	Q9GZV1	ANKRD2	ANKR2_HUMAN	QERVRKTSLDLRREI	S	99	PhosphoSitePlus	AKT2
AKT2	Q9H0H5	RACGAP1	RGAP1_HUMAN	WTRSRRKTGTLQPWN	T	249	PhosphoSitePlus	AKT2
AKT2	Q9Y3M2	CBY1	CBY1_HUMAN	TPPRKSASLSNLHSL	S	20	PhosphoSitePlus	AKT2
AKT2	O15111	CHUK	IKKA_HUMAN	EMRERLGTGGFGNVC	T	23	SIGNOR	AKT2
AKT2	O43464	HTRA2	HTRA2_HUMAN	RVRVRLLSGDTYEAV	S	212	SIGNOR	AKT2
AKT2	O43524	FOXO3	FOXO3_HUMAN	DFRSRTNSSTVSG	S	315	SIGNOR	AKT2
AKT2	O43524	FOXO3	FOXO3_HUMAN	APRRRAVSMDNSNKY	S	253	SIGNOR	AKT2
AKT2	O43524	FOXO3	FOXO3_HUMAN	QSRPRSCTWPLQRPE	T	32	SIGNOR	AKT2
AKT2	P03372	ESR1	ESR1_HUMAN	GGRERLASTNDKGSM	S	167	SIGNOR	AKT2
AKT2	P04792	HSPB1	HSPB1_HUMAN	RALSRQLSSGVSEIR	S	82	SIGNOR	AKT2
AKT2	P15056	BRAF	BRAF_HUMAN	EDRNRMKTLGRRDSS	T	440	SIGNOR	AKT2
AKT2	P15056	BRAF	BRAF_HUMAN	FGQRDRSSSAPNVHI	S	364	SIGNOR	AKT2
AKT2	P15056	BRAF	BRAF_HUMAN	GPQRERKSSSSSEDR	S	428	SIGNOR	AKT2
AKT2	P15311	EZR	EZRI_HUMAN	QGRDKYKTLRQIRQG	T	567	SIGNOR	AKT2
AKT2	P16220	CREB1	CREB1_HUMAN	EILSRRPSYRKILND	S	133	SIGNOR	AKT2
AKT2	P18031	PTPN1	PTN1_HUMAN	RNRYRDVSPFDHSRI	S	50	SIGNOR	AKT2
AKT2	P35222	CTNNB1	CTNB1_HUMAN	QDTQRRTSMGGTQQQ	S	552	SIGNOR	AKT2
AKT2	P46527	CDKN1B	CDN1B_HUMAN	GIRKRPATDDSSTQN	T	157	SIGNOR	AKT2
AKT2	P49815	TSC2	TSC2_HUMAN	SFRARSTSLNERPKS	S	939	SIGNOR	AKT2
AKT2	P49815	TSC2	TSC2_HUMAN	GLRPRGYTISDSAPS	T	1462	SIGNOR	AKT2
AKT2	P53396	ACLY	ACLY_HUMAN	PAPSRTASFSESRAD	S	455	SIGNOR	AKT2
AKT2	P55211	CASP9	CASP9_HUMAN	KLRRRFSSLHFMVEV	S	196	SIGNOR	AKT2
AKT2	P98170	XIAP	XIAP_HUMAN	VGRHRKVSPNCRFIN	S	87	SIGNOR	AKT2
AKT2	P98177	FOXO4	FOXO4_HUMAN	QSRPRSCTWPLPRPE	T	32	SIGNOR	AKT2
AKT2	Q00987	MDM2	MDM2_HUMAN	SSRRRAISETEENSD	S	166	SIGNOR	AKT2
AKT2	Q00987	MDM2	MDM2_HUMAN	RQRKRHKSDSISLSF	S	186	SIGNOR	AKT2
AKT2	Q09472	EP300	EP300_HUMAN	MLRRRMASMQRTGVV	S	1834	SIGNOR	AKT2
AKT2	Q12778	FOXO1	FOXO1_HUMAN	SPRRRAASMDNNSKF	S	256	SIGNOR	AKT2
AKT2	Q12778	FOXO1	FOXO1_HUMAN	LPRPRSCTWPLPRPE	T	24	SIGNOR	AKT2
AKT2	Q13043	STK4	STK4_HUMAN	TMKRRDETMQPAKPS	T	387	SIGNOR	AKT2
AKT2	Q13188	STK3	STK3_HUMAN	IIRLRNKTLIEDEIA	T	117	SIGNOR	AKT2
AKT2	Q7Z6J0	SH3RF1	SH3R1_HUMAN	KNTKKRHSFTSLTMA	S	304	SIGNOR	AKT2
AKT2	Q92934	BAD	BAD_HUMAN	GRELRRMSDEFVDSF	S	118	SIGNOR	AKT2
AKT2	Q92934	BAD	BAD_HUMAN	PFRGRSRSAPPNLWA	S	99	SIGNOR	AKT2
AKT2	Q92945	KHSRP	FUBP2_HUMAN	GLPERSVSLTGAPES	S	193	SIGNOR	AKT2
AKT2	Q96B36	AKT1S1	AKTS1_HUMAN	LPRPRLNTSDFQKLK	T	246	SIGNOR	AKT2
AKT2	Q99683	MAP3K5	M3K5_HUMAN	ATRGRGSSVGGGSRR	S	83	SIGNOR	AKT2
AKT2	Q9GZV1	ANKRD2	ANKR2_HUMAN	QERVRKTSLDLRREI	S	99	SIGNOR	AKT2
AKT2	Q9UBK2	PPARGC1A	PRGC1_HUMAN	RMRSRSRSFSRHRSC	S	571	SIGNOR	AKT2
AKT3	O15119	TBX3	TBX3_HUMAN	AEKEAATSELQSIQR	S	719	PhosphoSitePlus	AKT3
AKT3	P15056	BRAF	BRAF_HUMAN	GQRDRSSSAPNVHIN	S	365	PhosphoSitePlus	AKT3
AKT3	P15056	BRAF	BRAF_HUMAN	PQRERKSSSSSEDRN	S	429	PhosphoSitePlus	AKT3
AKT3	Q9UKV8	AGO2	AGO2_HUMAN	SKLMRSASFNTDPYV	S	387	PhosphoSitePlus	AKT3
AKT3	O15111	CHUK	IKKA_HUMAN	EMRERLGTGGFGNVC	T	23	SIGNOR	AKT3
AKT3	O43524	FOXO3	FOXO3_HUMAN	APRRRAVSMDNSNKY	S	253	SIGNOR	AKT3
AKT3	O43524	FOXO3	FOXO3_HUMAN	DFRSRTNSSTVSG	S	315	SIGNOR	AKT3
AKT3	O43524	FOXO3	FOXO3_HUMAN	QSRPRSCTWPLQRPE	T	32	SIGNOR	AKT3
AKT3	P04792	HSPB1	HSPB1_HUMAN	RALSRQLSSGVSEIR	S	82	SIGNOR	AKT3
AKT3	P15056	BRAF	BRAF_HUMAN	FGQRDRSSSAPNVHI	S	364	SIGNOR	AKT3
AKT3	P15056	BRAF	BRAF_HUMAN	GPQRERKSSSSSEDR	S	428	SIGNOR	AKT3
AKT3	P16220	CREB1	CREB1_HUMAN	EILSRRPSYRKILND	S	133	SIGNOR	AKT3
AKT3	P55211	CASP9	CASP9_HUMAN	KLRRRFSSLHFMVEV	S	196	SIGNOR	AKT3
AKT3	Q13043	STK4	STK4_HUMAN	TMKRRDETMQPAKPS	T	387	SIGNOR	AKT3
AKT3	Q13188	STK3	STK3_HUMAN	IIRLRNKTLIEDEIA	T	117	SIGNOR	AKT3
AKT3	Q92934	BAD	BAD_HUMAN	GRELRRMSDEFVDSF	S	118	SIGNOR	AKT3
AKT3	Q92934	BAD	BAD_HUMAN	PFRGRSRSAPPNLWA	S	99	SIGNOR	AKT3
AKT3	Q9UKV8	AGO2	AGO2_HUMAN	SKLMRSASFNTDPYV	S	387	SIGNOR	AKT3
ALK	P06748	NPM1	NPM_HUMAN	ELKADKDYHFKVDND	Y	29	KEA	ALK
ALK	P06748	NPM1	NPM_HUMAN	VEAEAMNYEGSPIKV	Y	67	KEA	ALK
ALK	P06748	NPM1	NPM_HUMAN	SPLRPQNYLFGCELK	Y	17	KEA	ALK
ALK	P40763	STAT3	STAT3_HUMAN	DPGSAAPYLKTKFIC	Y	705	KEA	ALK
ALK	Q06124	PTPN11	PTN11_HUMAN	REDSARVYENVGLMQ	Y	584	KEA	ALK
ALK	Q86WB0	ZC3HC1	NIPA_HUMAN	PAFDFDRYKQRCAEL	Y	137	KEA	ALK
ALK	Q86WB0	ZC3HC1	NIPA_HUMAN	SPLVCAKYGWVTVEC	Y	105	KEA	ALK
ALK	Q9UM73	ALK	ALK_HUMAN	TAPGAGHYEDTILKS	Y	1604	KEA	ALK
ALK	Q9UM73	ALK	ALK_HUMAN	WEIFSLGYMPYPSKS	Y	1327	KEA	ALK
ALK	Q9UM73	ALK	ALK_HUMAN	CGNVNYGYQQQGLPL	Y	1586	KEA	ALK
ALK	Q9UM73	ALK	ALK_HUMAN	RDIYRASYYRKGGCA	Y	1282	KEA	ALK
ALK	Q9UM73	ALK	ALK_HUMAN	DIYRASYYRKGGCAM	Y	1283	KEA	ALK
ALK	Q9UM73	ALK	ALK_HUMAN	FGMARDIYRASYYRK	Y	1278	KEA	ALK
ALK	Q9UM73	ALK	ALK_HUMAN	MTDYNPNYCFAGKTS	Y	1096	KEA	ALK
ALK	Q9UM73	ALK	ALK_HUMAN	FSGIMIVYRRKHQEL	Y	1059	KEA	ALK
ALK	Q9UM73	ALK	ALK_HUMAN	TSTIMTDYNPNYCFA	Y	1092	KEA	ALK
ALK	Q9UM73	ALK	ALK_HUMAN	DIACGCQYLEENHFI	Y	1239	KEA	ALK
ALK	Q9UM73	ALK	ALK_HUMAN	HGAFGEVYEGQVSGM	Y	1131	KEA	ALK
ALK	Q9UM73	ALK	ALK_HUMAN	FSLGYMPYPSKSNQE	Y	1330	KEA	ALK
ALK	Q9UM73	ALK	ALK_HUMAN	KNCPGPVYRIMTQCW	Y	1359	KEA	ALK
ALK	Q9UM73	ALK	ALK_HUMAN	NTALPIEYGPLVEEE	Y	1401	KEA	ALK
ALK	Q9UM73	ALK	ALK_HUMAN	IILERIEYCTQDPDV	Y	1385	KEA	ALK
ALK	Q9UM73	ALK	ALK_HUMAN	TSLWNPTYGSWFTEK	Y	1507	KEA	ALK
ALK	P40763	STAT3	STAT3_HUMAN	DPGSAAPYLKTKFIC	Y	705	PhosphoELM	ALK
ALK	Q86WB0	ZC3HC1	NIPA_HUMAN	PAFDFDRYKQRCAEL	Y	137	PhosphoELM	ALK
ALK	Q86WB0	ZC3HC1	NIPA_HUMAN	SPLVCAKYGWVTVEC	Y	105	PhosphoELM	ALK
ALK	Q9UM73	ALK	ALK_HUMAN	DIYRASYYRKGGCAM	Y	1283	PhosphoELM	ALK
ALK	Q9UM73	ALK	ALK_HUMAN	DIYRASYYRKGGCAM	Y	1283	PhosphoELM	ALK
ALK	Q9UM73	ALK	ALK_HUMAN	RDIYRASYYRKGGCA	Y	1282	PhosphoELM	ALK
ALK	P23246	SFPQ	SFPQ_HUMAN	RRPGEKTYTQRCRLF	Y	293	PhosphoSitePlus	ALK
ALK	P31939	ATIC	PUR9_HUMAN	RVVACNLYPFVKTVA	Y	104	PhosphoSitePlus	ALK
ALK	P40763	STAT3	STAT3_HUMAN	DPGSAAPYLKTKFIC	Y	705	PhosphoSitePlus	ALK
ALK	P50552	VASP	VASP_HUMAN	AFSRVQIYHNPTANS	Y	39	PhosphoSitePlus	ALK
ALK	P62993	GRB2	GRB2_HUMAN	QVPQQPTYVQALFDF	Y	160	PhosphoSitePlus	ALK
ALK	Q06124	PTPN11	PTN11_HUMAN	SKRKGHEYTNIKYSL	Y	546	PhosphoSitePlus	ALK
ALK	Q06124	PTPN11	PTN11_HUMAN	REDSARVYENVGLMQ	Y	584	PhosphoSitePlus	ALK
ALK	Q9C0H9	SRCIN1	SRCN1_HUMAN	LVKGEGLYADPYGLL	Y	396	PhosphoSitePlus	ALK
ALK	Q9UM73	ALK	ALK_HUMAN	FGMARDIYRASYYRK	Y	1278	PhosphoSitePlus	ALK
ALK	P23246	SFPQ	SFPQ_HUMAN	RRPGEKTYTQRCRLF	Y	293	SIGNOR	ALK
ALK	P23246	SFPQ	SFPQ_HUMAN	RRPGEKTYTQRCRLF	Y	293	Uniprot	ALK
ARAF	P33993	MCM7	MCM7_HUMAN	RLMMEQRSRDPGMVR	S	113	PhosphoNetworks	ARAF
ARAF	Q07666	KHDRBS1	KHDR1_HUMAN	RGALVRGTPVRGAIT	T	317	PhosphoNetworks	ARAF
ARAF	Q07955	SFRS1	SRSF1_HUMAN	VKVDGPRSPSYGRSR	S	199	PhosphoNetworks	ARAF
ARAF	Q14151	SAFB2	SAFB2_HUMAN	MAETLPGSGDSGPGT	S	8	PhosphoNetworks	ARAF
ARAF	Q14151	SAFB2	SAFB2_HUMAN	LKMEEEGTEDNGLED	T	100	PhosphoNetworks	ARAF
ARAF	Q14151	SAFB2	SAFB2_HUMAN	EQPFAQDTSSVGPDR	T	244	PhosphoNetworks	ARAF
ARAF	Q14151	SAFB2	SAFB2_HUMAN	PSPEARDSKEDGRKF	S	349	PhosphoNetworks	ARAF
ARAF	Q14151	SAFB2	SAFB2_HUMAN	PPAPKESSTSEGADQ	S	372	PhosphoNetworks	ARAF
ARAF	Q15366	PCBP2	PCBP2_HUMAN	MLETLSQSPPKGVTI	S	173	PhosphoNetworks	ARAF
ARAF	Q15942	ZYX	ZYX_HUMAN	LGHPEALSAGTGSPQ	S	303	PhosphoNetworks	ARAF
ARAF	Q9BRL4	PCTK1	Q9BRL4_HUMAN	LGEGTYATVYKGKSK	T	130	PhosphoNetworks	ARAF
ARAF	Q02750	MAP2K1	MP2K1_HUMAN	LIDSMANSFVGTRSY	S	222	PhosphoSitePlus	ARAF
ARAF	Q02750	MAP2K1	MP2K1_HUMAN	VSGQLIDSMANSFVG	S	218	PhosphoSitePlus	ARAF
ARAF	Q15599	SLC9A3R2	NHRF2_HUMAN	QESGLHLSPTAAEAK	S	303	PhosphoSitePlus	ARAF
ARAF	Q92934	BAD	BAD_HUMAN	EIRSRHSSYPAGTED	S	75	PhosphoSitePlus	ARAF
ARAF	Q92934	BAD	BAD_HUMAN	GRELRRMSDEFVDSF	S	118	PhosphoSitePlus	ARAF
ARAF	Q92934	BAD	BAD_HUMAN	PFRGRSRSAPPNLWA	S	99	PhosphoSitePlus	ARAF
ARAF	Q02750	MAP2K1	MP2K1_HUMAN	LIDSMANSFVGTRSY	S	222	SIGNOR	ARAF
ARAF	Q02750	MAP2K1	MP2K1_HUMAN	VSGQLIDSMANSFVG	S	218	SIGNOR	ARAF
ARAF	SIGNOR-PF25	MEK1/2		LIDSMANSFVGTRSY	S	222	SIGNOR	ARAF
ARAF	SIGNOR-PF25	MEK1/2		VSGQLIDSMANSFVG	S	218	SIGNOR	ARAF
ATM	O14639	ABLIM1	ABLM1_HUMAN	RMIHRSTSQGSINSP	S	452	KEA	ATM
ATM	O14757	CHEK1	CHK1_HUMAN	LVQGISFSQPTCPDH	S	345	KEA	ATM
ATM	O14757	CHEK1	CHK1_HUMAN	ENVKYSSSQPEPRTG	S	317	KEA	ATM
ATM	O14920	IKBKB	IKKB_HUMAN	SMSRLSQPGQLMS	S	682	KEA	ATM
ATM	O15151	MDM4	MDM4_HUMAN	DLAHSSESQETISSM	S	403	KEA	ATM
ATM	O43561	LAT	LAT_HUMAN	SREYVNVSQELHPGA	S	224	KEA	ATM
ATM	O60437	PPL	PEPL_HUMAN	DLERERASQEEQIAR	S	1331	KEA	ATM
ATM	O60934	NBN	NBN_HUMAN	TTPGPSLSQGVSVDE	S	343	KEA	ATM
ATM	O60934	NBN	NBN_HUMAN	VDTGITNSQTLIPDC	S	278	KEA	ATM
ATM	O60934	NBN	NBN_HUMAN	EQKFRMLSQDAPTVK	S	397	KEA	ATM
ATM	O75717	WDHD1	WDHD1_HUMAN	LSDNPDFSDEADIIK	S	1041	KEA	ATM
ATM	O75943	RAD17	RAD17_HUMAN	ETWSLPLSQNSASEL	S	646	KEA	ATM
ATM	O75943	RAD17	RAD17_HUMAN	SASELPASQPQPFSA	S	656	KEA	ATM
ATM	O94916	NFAT5	NFAT5_HUMAN	LVQGSPSSQEQQVTL	S	1367	KEA	ATM
ATM	O94916	NFAT5	NFAT5_HUMAN	AMQSNSPSQEQQQQQ	S	1247	KEA	ATM
ATM	O94916	NFAT5	NFAT5_HUMAN	HIQTPMLSQEQAQPP	S	1197	KEA	ATM
ATM	O95208	EPN2	EPN2_HUMAN	ITFGRGSSQPNLSTS	S	173	KEA	ATM
ATM	O95295	SPIN	SPN_HUMAN	HVHAVRESQVELREQ	S	50	KEA	ATM
ATM	O96017	CHEK2	CHK2_HUMAN	SHGSSACSQPHGSVT	S	19	KEA	ATM
ATM	O96017	CHEK2	CHK2_HUMAN	TQSQGSSSQSQGISS	S	33	KEA	ATM
ATM	O96017	CHEK2	CHK2_HUMAN	SQGSSSQSQGISSSS	S	35	KEA	ATM
ATM	O96017	CHEK2	CHK2_HUMAN	SQPHGSVTQSQGSSS	T	26	KEA	ATM
ATM	O96017	CHEK2	CHK2_HUMAN	PHGSVTQSQGSSSQS	S	28	KEA	ATM
ATM	O96017	CHEK2	CHK2_HUMAN	TSTMPNSSQSSHSSS	S	50	KEA	ATM
ATM	O96017	CHEK2	CHK2_HUMAN	SSLETVSTQELYSIP	T	68	KEA	ATM
ATM	P00519	ABL1	ABL1_HUMAN	PYPGIDLSQVYELLE	S	446	KEA	ATM
ATM	P02545	LM	LM_HUMAN	GRASSHSSQTQGGGS	S	407	KEA	ATM
ATM	P02730	SLC4A1	B3AT_HUMAN	EDPDIPESQMEEPAA	S	29	KEA	ATM
ATM	P04150	NR3C1	GCR_HUMAN	QQATTGVSQETSENP	S	508	KEA	ATM
ATM	P04637	TP53	P53_HUMAN	PSVEPPLSQETFSDL	S	15	KEA	ATM
ATM	P04637	TP53	P53_HUMAN	AAPAPAPSWPLSSSV	S	90	KEA	ATM
ATM	P04637	TP53	P53_HUMAN	AMDDLMLSPDDIEQW	S	46	KEA	ATM
ATM	P04637	TP53	P53_HUMAN	PLSQETFSDLWKLLP	S	20	KEA	ATM
ATM	P04637	TP53	P53_HUMAN	LPENNVLSPLPSQAM	S	33	KEA	ATM
ATM	P04637	TP53	P53_HUMAN	NVLSPLPSQAMDDLM	S	37	KEA	ATM
ATM	P05107	ITGB2	ITB2_HUMAN	FEKEKLKSQWNNDNP	S	745	KEA	ATM
ATM	P05412	JUN	JUN_HUMAN	LSPIDMESQERIKAE	S	249	KEA	ATM
ATM	P07550	ADRB2	ADRB2_HUMAN	VPSDNIDSQGRNCST	S	401	KEA	ATM
ATM	P11831	SRF	SRF_HUMAN	STMQVSHSQVQEPGG	S	446	KEA	ATM
ATM	P11831	SRF	SRF_HUMAN	LTVLFSQAPSTMQ	S	435	KEA	ATM
ATM	P13569	CFTR	CFTR_HUMAN	DIYSRRLSQETGLEI	S	813	KEA	ATM
ATM	P15336	ATF2	ATF2_HUMAN	QSTEPALSQIVMAPS	S	490	KEA	ATM
ATM	P15336	ATF2	ATF2_HUMAN	QIVMAPSSQSQPSGS	S	498	KEA	ATM
ATM	P15927	RPA2	RFA2_HUMAN	YGGAGGYTQSPGGFG	T	21	KEA	ATM
ATM	P16104	H2AFX	H2AX_HUMAN	GKKATQASQEY____	S	140	KEA	ATM
ATM	P16220	CREB1	CREB1_HUMAN	SVDSVTDSQKRREIL	S	121	KEA	ATM
ATM	P16220	CREB1	CREB1_HUMAN	LKRLFSGTQISTIAE	T	100	KEA	ATM
ATM	P16220	CREB1	CREB1_HUMAN	TIAESEDSQESVDSV	S	111	KEA	ATM
ATM	P17600	SYN1	SYN1_HUMAN	AGPTRQASQAGPVPR	S	605	KEA	ATM
ATM	P23025	XPA	XPA_HUMAN	RSLEVWGSQEALEEA	S	196	KEA	ATM
ATM	P23025	XPA	XPA_HUMAN	VKKNPHHSQWGDMKL	S	173	KEA	ATM
ATM	P27824	CANX	CALX_HUMAN	EEDGGTVSQEEEDRK	S	564	KEA	ATM
ATM	P30304	CDC25A	MPIP1_HUMAN	VLKRPERSQEESPPG	S	279	KEA	ATM
ATM	P31749	AKT1	AKT1_HUMAN	RPHFPQFSYSASGTA	S	473	KEA	ATM
ATM	P35222	CTNNB1	CTNB1_HUMAN	EGMQIPSTQFDAAHP	T	112	KEA	ATM
ATM	P38398	BRCA1	BRCA1_HUMAN	CGTNTHASSLQHENS	S	281	KEA	ATM
ATM	P38398	BRCA1	BRCA1_HUMAN	QMRHQSESQGVGLSD	S	1330	KEA	ATM
ATM	P38398	BRCA1	BRCA1_HUMAN	QHNRWAGSKETCNDR	S	324	KEA	ATM
ATM	P38398	BRCA1	BRCA1_HUMAN	LQNRNYPSQEELIKV	S	1524	KEA	ATM
ATM	P38398	BRCA1	BRCA1_HUMAN	SEKAVLTSQKSSEYP	S	1457	KEA	ATM
ATM	P38398	BRCA1	BRCA1_HUMAN	QKGELSRSPSPFTHT	S	1189	KEA	ATM
ATM	P38398	BRCA1	BRCA1_HUMAN	KSSEYPISQNPEGLS	S	1466	KEA	ATM
ATM	P38398	BRCA1	BRCA1_HUMAN	ELLGSDDSHDGESES	S	398	KEA	ATM
ATM	P38398	BRCA1	BRCA1_HUMAN	KFEVSADSSTSKNKE	S	1483	KEA	ATM
ATM	P38398	BRCA1	BRCA1_HUMAN	EDCSGLSSQSDILTT	S	1387	KEA	ATM
ATM	P38398	BRCA1	BRCA1_HUMAN	AVLEQHGSQPSNSYP	S	1423	KEA	ATM
ATM	P38398	BRCA1	BRCA1_HUMAN	EEQQLEESGPHDLTE	S	1542	KEA	ATM
ATM	P41236	PPP1R2	IPP2_HUMAN	DEELSKKSQKWDEMN	S	44	KEA	ATM
ATM	P43243	MATR3	MATR3_HUMAN	DYDHGSRSQESGYYD	S	208	KEA	ATM
ATM	P49321	SP	SP_HUMAN	VRAKLVPSQEETKLS	S	421	KEA	ATM
ATM	P49810	PSEN2	PSN2_HUMAN	MEEDSYDSFGEPSYP	S	330	KEA	ATM
ATM	P49917	LIG4	DNLI4_HUMAN	KDLKLGVSQQTIFSV	S	199	KEA	ATM
ATM	P49959	MRE11A	MRE11_HUMAN	EQQLFYISQPGSSVV	S	264	KEA	ATM
ATM	P54274	TERF1	TERF1_HUMAN	SKLLMIISQKDTFHS	S	219	KEA	ATM
ATM	P56270	MAZ	MAZ_HUMAN	AEGVPVSSQPLPSQP	S	469	KEA	ATM
ATM	P60484	PTEN	PTEN_HUMAN	EPDHYRYSDTTDSDP	S	380	KEA	ATM
ATM	P61764	STXBP1	STXB1_HUMAN	IAFLPYESQVYSLDS	S	142	KEA	ATM
ATM	P62753	RPS6	RS6_HUMAN	STSKSESSQK_____	S	247	KEA	ATM
ATM	P78527	PRKDC	PRKDC_HUMAN	MFVETQASQGTLQTR	S	2612	KEA	ATM
ATM	P78527	PRKDC	PRKDC_HUMAN	VAGQIRATQQQHDFT	T	2638	KEA	ATM
ATM	P78527	PRKDC	PRKDC_HUMAN	QQHDFTLTQTADGRS	T	2647	KEA	ATM
ATM	P78527	PRKDC	PRKDC_HUMAN	LTPMFVETQASQGTL	T	2609	KEA	ATM
ATM	Q00987	MDM2	MDM2_HUMAN	YSQPSTSSSIIYSSQ	S	401	KEA	ATM
ATM	Q00987	MDM2	MDM2_HUMAN	SQESEDYSQPSTSSS	S	395	KEA	ATM
ATM	Q01082	SPTBN1	SPTB2_HUMAN	TSKGEQVSQNGLPAE	S	2128	KEA	ATM
ATM	Q01082	SPTBN1	SPTB2_HUMAN	KVSEEAESQQQWDTS	S	2115	KEA	ATM
ATM	Q01094	E2F1	E2F1_HUMAN	ALRLLDSSQIVIISA	S	31	KEA	ATM
ATM	Q05469	LIPE	LIPS_HUMAN	GGFVAQTSRSHEPYL	S	660	KEA	ATM
ATM	Q08289	CACNB2	CACB2_HUMAN	SAPIRSASQAEEEPS	S	514	KEA	ATM
ATM	Q12888	TP53BP1	TP53B_HUMAN	IEDSQPESQVLEDDS	S	29	KEA	ATM
ATM	Q12888	TP53BP1	TP53B_HUMAN	PCLIIEDSQPESQVL	S	25	KEA	ATM
ATM	Q12888	TP53BP1	TP53B_HUMAN	__MDPTGSQLDSDFS	S	6	KEA	ATM
ATM	Q12888	TP53BP1	TP53B_HUMAN	GVEKCSDSQSWEDIA	S	784	KEA	ATM
ATM	Q12888	TP53BP1	TP53B_HUMAN	EPVEQDSSQPSLPLV	S	831	KEA	ATM
ATM	Q13315	ATM	ATM_HUMAN	PANLDSESEHFFRCC	S	1893	KEA	ATM
ATM	Q13315	ATM	ATM_HUMAN	SLAFEEGSQSTTISS	S	1981	KEA	ATM
ATM	Q13315	ATM	ATM_HUMAN	GSQSTTISSLSEKSK	S	1987	KEA	ATM
ATM	Q13315	ATM	ATM_HUMAN	DTRSLEISQSYTTTQ	S	367	KEA	ATM
ATM	Q13315	ATM	ATM_HUMAN	SPLLMILSQLLPQQR	S	440	KEA	ATM
ATM	Q13351	KLF1	KLF1_HUMAN	ALGPFPDTQDDFLKW	T	23	KEA	ATM
ATM	Q13523	PRPF4B	PRP4B_HUMAN	GEVSEDQSQNKHSRH	S	36	KEA	ATM
ATM	Q13541	EIF4EBP1	4EBP1_HUMAN	MSGGSSCSQTPSRAI	S	8	KEA	ATM
ATM	Q13541	EIF4EBP1	4EBP1_HUMAN	KRAGGEESQFEMDI_	S	112	KEA	ATM
ATM	Q14191	WRN	WRN_HUMAN	PEKAYSSSQPVISAQ	S	1141	KEA	ATM
ATM	Q14191	WRN	WRN_HUMAN	MTIGMHLSQAVKAGC	S	1292	KEA	ATM
ATM	Q14683	SMC1A	SMC1A_HUMAN	ISQEEGSSQGEDSVS	S	957	KEA	ATM
ATM	Q14683	SMC1A	SMC1A_HUMAN	GEDSVSGSQRISSIY	S	966	KEA	ATM
ATM	Q14847	LASP1	LASP1_HUMAN	MEPERRDSQDGSSYR	S	146	KEA	ATM
ATM	Q15139	PRKD1	KPCD1_HUMAN	GREKRSNSQSYIGRP	S	249	KEA	ATM
ATM	Q15831	STK11	STK11_HUMAN	IEDDIIYTQDFTVPG	T	363	KEA	ATM
ATM	Q15906	VPS72	VPS72_HUMAN	PHCERPLTQEELLRE	T	168	KEA	ATM
ATM	Q16236	NFE2L2	NF2L2_HUMAN	SREVFDFSQRRKEYE	S	40	KEA	ATM
ATM	Q7L7X3	TAOK1	TAOK1_HUMAN	EELNKRQTQKDLEHA	T	643	KEA	ATM
ATM	Q7L7X3	TAOK1	TAOK1_HUMAN	SRSTSVTSQISNGSH	S	990	KEA	ATM
ATM	Q7L7X3	TAOK1	TAOK1_HUMAN	SINEMLSTQALRLDE	T	785	KEA	ATM
ATM	Q92736	RYR2	RYR2_HUMAN	YNRTRRISQTSQVSV	S	2808	KEA	ATM
ATM	Q92878	RAD50	RAD50_HUMAN	KLFDVCGSQDFESDL	S	635	KEA	ATM
ATM	Q92903	CDS1	CDS1_HUMAN	IPPSSDRTPEILKKA	T	68	KEA	ATM
ATM	Q96RT1	ERBB2IP	LAP2_HUMAN	LRPQANYSQIHHPPQ	S	1271	KEA	ATM
ATM	Q96SD1	DCLRE1C	DCR1C_HUMAN	HISSQNSSQSTHITE	S	538	KEA	ATM
ATM	Q96SD1	DCLRE1C	DCR1C_HUMAN	GESTHISSQNSSQST	S	534	KEA	ATM
ATM	Q96SD1	DCLRE1C	DCR1C_HUMAN	SIEIETPTQISLVDE	T	91	KEA	ATM
ATM	Q96SD1	DCLRE1C	DCR1C_HUMAN	SPKLFSDSDGESTHI	S	525	KEA	ATM
ATM	Q96SD1	DCLRE1C	DCR1C_HUMAN	SSTVAGGSQSPKLFS	S	516	KEA	ATM
ATM	Q96SD1	DCLRE1C	DCR1C_HUMAN	NLSTDSQSSSDFE	S	645	KEA	ATM
ATM	Q96SD1	DCLRE1C	DCR1C_HUMAN	HLTTDRNTQIHACRH	T	251	KEA	ATM
ATM	Q96SD1	DCLRE1C	DCR1C_HUMAN	SDTVLLSSQERNSGD	S	562	KEA	ATM
ATM	Q96SD1	DCLRE1C	DCR1C_HUMAN	QGSQGWDSQSDTVLL	S	553	KEA	ATM
ATM	Q99575	POP1	POP1_HUMAN	ADPLPTPSQEKSQTE	S	367	KEA	ATM
ATM	Q99638	RAD9A	RAD9A_HUMAN	LSDTDSHSQDLGSPE	S	272	KEA	ATM
ATM	Q99708	RBBP8	COM1_HUMAN	SCLADSFSQAADEEE	S	745	KEA	ATM
ATM	Q99708	RBBP8	COM1_HUMAN	IDPGADLSQYKMDVT	S	664	KEA	ATM
ATM	Q9BXW9	FANCD2	FACD2_HUMAN	EPGTAADSQQIHEEK	S	1257	KEA	ATM
ATM	Q9BXW9	FANCD2	FACD2_HUMAN	LPEILGDSQHADVGK	S	222	KEA	ATM
ATM	Q9UJX4	APC5	APC5_HUMAN	KQAEFFLSQQASLLK	S	217	KEA	ATM
ATM	Q9UNF1	MAGED2	MAGD2_HUMAN	RAAKLQSSQEPEAPP	S	265	KEA	ATM
ATM	Q9UQ35	SRRM2	SRRM2_HUMAN	PLATTPLSQEPVNPP	S	387	KEA	ATM
ATM	Q9UQE7	SMC3	SMC3_HUMAN	GDVEGSQSQDEGEGS	S	1067	KEA	ATM
ATM	Q9UQE7	SMC3	SMC3_HUMAN	KKGDVEGSQSQDEGE	S	1065	KEA	ATM
ATM	Q9Y2W1	THRAP3	TR150_HUMAN	QTFSGGTSQDTKASE	S	211	KEA	ATM
ATM	Q9Y6K9	IKBKG	NEMO_HUMAN	ELLHFQASQREEKEF	S	85	KEA	ATM
ATM	O14757	CHEK1	CHK1_HUMAN	LVQGISFSQPTCPDH	S	345	PhosphoELM	ATM
ATM	O14757	CHEK1	CHK1_HUMAN	ENVKYSSSQPEPRTG	S	317	PhosphoELM	ATM
ATM	O60934	NBN	NBN_HUMAN	EQKFRMLSQDAPTVK	S	397	PhosphoELM	ATM
ATM	O60934	NBN	NBN_HUMAN	VDTGITNSQTLIPDC	S	278	PhosphoELM	ATM
ATM	O60934	NBN	NBN_HUMAN	VDTGITNSQTLIPDC	S	278	PhosphoELM	ATM
ATM	O60934	NBN	NBN_HUMAN	TTPGPSLSQGVSVDE	S	343	PhosphoELM	ATM
ATM	O60934	NBN	NBN_HUMAN	TTPGPSLSQGVSVDE	S	343	PhosphoELM	ATM
ATM	O60934	NBN	NBN_HUMAN	TTPGPSLSQGVSVDE	S	343	PhosphoELM	ATM
ATM	O75943	RAD17	RAD17_HUMAN	SASELPASQPQPFSA	S	656	PhosphoELM	ATM
ATM	O75943	RAD17	RAD17_HUMAN	ETWSLPLSQNSASEL	S	646	PhosphoELM	ATM
ATM	O94916	NFAT5	NFAT5_HUMAN	AMQSNSPSQEQQQQQ	S	1247	PhosphoELM	ATM
ATM	O94916	NFAT5	NFAT5_HUMAN	LVQGSPSSQEQQVTL	S	1367	PhosphoELM	ATM
ATM	O94916	NFAT5	NFAT5_HUMAN	HIQTPMLSQEQAQPP	S	1197	PhosphoELM	ATM
ATM	O96017	CHEK2	CHK2_HUMAN	SHGSSACSQPHGSVT	S	19	PhosphoELM	ATM
ATM	O96017	CHEK2	CHK2_HUMAN	TQSQGSSSQSQGISS	S	33	PhosphoELM	ATM
ATM	O96017	CHEK2	CHK2_HUMAN	TSTMPNSSQSSHSSS	S	50	PhosphoELM	ATM
ATM	O96017	CHEK2	CHK2_HUMAN	SQGSSSQSQGISSSS	S	35	PhosphoELM	ATM
ATM	O96017	CHEK2	CHK2_HUMAN	SSLETVSTQELYSIP	T	68	PhosphoELM	ATM
ATM	O96017	CHEK2	CHK2_HUMAN	SQPHGSVTQSQGSSS	T	26	PhosphoELM	ATM
ATM	O96017	CHEK2	CHK2_HUMAN	PHGSVTQSQGSSSQS	S	28	PhosphoELM	ATM
ATM	P00519	ABL1	ABL1_HUMAN	PYPGIDLSQVYELLE	S	446	PhosphoELM	ATM
ATM	P04637	TP53	P53_HUMAN	PSVEPPLSQETFSDL	S	15	PhosphoELM	ATM
ATM	P04637	TP53	P53_HUMAN	AMDDLMLSPDDIEQW	S	46	PhosphoELM	ATM
ATM	P15336	ATF2	ATF2_HUMAN	QIVMAPSSQSQPSGS	S	480	PhosphoELM	ATM
ATM	P15336	ATF2	ATF2_HUMAN	QSTEPALSQIVMAPS	S	472	PhosphoELM	ATM
ATM	P15927	RPA2	RFA2_HUMAN	YGGAGGYTQSPGGFG	T	21	PhosphoELM	ATM
ATM	P16104	H2AFX	H2AX_HUMAN	GKKATQASQEY____	S	140	PhosphoELM	ATM
ATM	P16220	CREB1	CREB1_HUMAN	TIAESEDSQESVDSV	S	111	PhosphoELM	ATM
ATM	P16220	CREB1	CREB1_HUMAN	SVDSVTDSQKRREIL	S	121	PhosphoELM	ATM
ATM	P16220	CREB1	CREB1_HUMAN	SVDSVTDSQKRREIL	S	121	PhosphoELM	ATM
ATM	P38398	BRCA1	BRCA1_HUMAN	AVLEQHGSQPSNSYP	S	1423	PhosphoELM	ATM
ATM	P38398	BRCA1	BRCA1_HUMAN	AVLEQHGSQPSNSYP	S	1423	PhosphoELM	ATM
ATM	P38398	BRCA1	BRCA1_HUMAN	SEKAVLTSQKSSEYP	S	1457	PhosphoELM	ATM
ATM	P38398	BRCA1	BRCA1_HUMAN	SEKAVLTSQKSSEYP	S	1457	PhosphoELM	ATM
ATM	P38398	BRCA1	BRCA1_HUMAN	QMRHQSESQGVGLSD	S	1330	PhosphoELM	ATM
ATM	P38398	BRCA1	BRCA1_HUMAN	KSSEYPISQNPEGLS	S	1466	PhosphoELM	ATM
ATM	P38398	BRCA1	BRCA1_HUMAN	EPGVERSSPSKCPSL	S	1497	PhosphoELM	ATM
ATM	P38398	BRCA1	BRCA1_HUMAN	EDCSGLSSQSDILTT	S	1387	PhosphoELM	ATM
ATM	P38398	BRCA1	BRCA1_HUMAN	LQNRNYPSQEELIKV	S	1524	PhosphoELM	ATM
ATM	P38398	BRCA1	BRCA1_HUMAN	LQNRNYPSQEELIKV	S	1524	PhosphoELM	ATM
ATM	P49917	LIG4	DNLI4_HUMAN	KDLKLGVSQQTIFSV	S	199	PhosphoELM	ATM
ATM	P49959	MRE11A	MRE11_HUMAN	EQQLFYISQPGSSVV	S	264	PhosphoELM	ATM
ATM	P54132	BLM	BLM_HUMAN	PAGQETQRGGSKS	T	99	PhosphoELM	ATM
ATM	P54274	TERF1	TERF1_HUMAN	SKLLMIISQKDTFHS	S	219	PhosphoELM	ATM
ATM	Q00987	MDM2	MDM2_HUMAN	SQESEDYSQPSTSSS	S	395	PhosphoELM	ATM
ATM	Q01094	E2F1	E2F1_HUMAN	ALRLLDSSQIVIISA	S	31	PhosphoELM	ATM
ATM	Q12888	TP53BP1	TP53B_HUMAN	__MDPTGSQLDSDFS	S	6	PhosphoELM	ATM
ATM	Q12888	TP53BP1	TP53B_HUMAN	PCLIIEDSQPESQVL	S	25	PhosphoELM	ATM
ATM	Q12888	TP53BP1	TP53B_HUMAN	IEDSQPESQVLEDDS	S	29	PhosphoELM	ATM
ATM	Q12888	TP53BP1	TP53B_HUMAN	GVEKCSDSQSWEDIA	S	784	PhosphoELM	ATM
ATM	Q13315	ATM	ATM_HUMAN	SLAFEEGSQSTTISS	S	1981	PhosphoELM	ATM
ATM	Q13541	EIF4EBP1	4EBP1_HUMAN	MSGGSSCSQTPSRAI	S	8	PhosphoELM	ATM
ATM	Q13541	EIF4EBP1	4EBP1_HUMAN	KRAGGEESQFEMDI_	S	112	PhosphoELM	ATM
ATM	Q14191	WRN	WRN_HUMAN	MTIGMHLSQAVKAGC	S	1292	PhosphoELM	ATM
ATM	Q14191	WRN	WRN_HUMAN	PEKAYSSSQPVISAQ	S	1141	PhosphoELM	ATM
ATM	Q14191	WRN	WRN_HUMAN	PEKAYSSSQPVISAQ	S	1141	PhosphoELM	ATM
ATM	Q14683	SMC1A	SMC1A_HUMAN	ISQEEGSSQGEDSVS	S	957	PhosphoELM	ATM
ATM	Q14683	SMC1A	SMC1A_HUMAN	GEDSVSGSQRISSIY	S	966	PhosphoELM	ATM
ATM	Q15831	STK11	STK11_HUMAN	IEDDIIYTQDFTVPG	T	363	PhosphoELM	ATM
ATM	Q92878	RAD50	RAD50_HUMAN	KLFDVCGSQDFESDL	S	635	PhosphoELM	ATM
ATM	Q99638	RAD9A	RAD9A_HUMAN	LSDTDSHSQDLGSPE	S	272	PhosphoELM	ATM
ATM	Q99708	RBBP8	COM1_HUMAN	IDPGADLSQYKMDVT	S	664	PhosphoELM	ATM
ATM	Q99708	RBBP8	COM1_HUMAN	SCLADSFSQAADEEE	S	745	PhosphoELM	ATM
ATM	Q9BXW9	FANCD2	FACD2_HUMAN	EPGTAADSQQIHEEK	S	1257	PhosphoELM	ATM
ATM	Q9BXW9	FANCD2	FACD2_HUMAN	LPEILGDSQHADVGK	S	222	PhosphoELM	ATM
ATM	Q9Y6K9	IKBKG	NEMO_HUMAN	ELLHFQASQREEKEF	S	85	PhosphoELM	ATM
ATM	O00255	MEN1	MEN1_HUMAN	EERPGEQSQGTQSQG	S	394	PhosphoSitePlus	ATM
ATM	O14757	CHEK1	CHK1_HUMAN	LVQGISFSQPTCPDH	S	345	PhosphoSitePlus	ATM
ATM	O15151	MDM4	MDM4_HUMAN	DLAHSSESQETISSM	S	403	PhosphoSitePlus	ATM
ATM	O15355	PPM1G	PPM1G_HUMAN	GTGEEPGSQGLNGEA	S	183	PhosphoSitePlus	ATM
ATM	O43504	LAMTOR5	LTOR5_HUMAN	VGVLCTDSQGLNLGC	S	26	PhosphoSitePlus	ATM
ATM	O43683	BUB1	BUB1_HUMAN	SHEDLPASQERSEVN	S	314	PhosphoSitePlus	ATM
ATM	O60934	NBN	NBN_HUMAN	TTPGPSLSQGVSVDE	S	343	PhosphoSitePlus	ATM
ATM	O60934	NBN	NBN_HUMAN	VDTGITNSQTLIPDC	S	278	PhosphoSitePlus	ATM
ATM	O60934	NBN	NBN_HUMAN	VPESSKISQENEIGK	S	615	PhosphoSitePlus	ATM
ATM	O60934	NBN	NBN_HUMAN	EQKFRMLSQDAPTVK	S	397	PhosphoSitePlus	ATM
ATM	O75150	RNF40	BRE1B_HUMAN	EKELTLRSQALELNK	S	853	PhosphoSitePlus	ATM
ATM	O75150	RNF40	BRE1B_HUMAN	EQVLGLKSQVDAQLL	S	819	PhosphoSitePlus	ATM
ATM	O75150	RNF40	BRE1B_HUMAN	ALLRCHESQGELSSA	S	114	PhosphoSitePlus	ATM
ATM	O75943	RAD17	RAD17_HUMAN	SASELPASQPQPFSA	S	656	PhosphoSitePlus	ATM
ATM	O75943	RAD17	RAD17_HUMAN	ETWSLPLSQNSASEL	S	646	PhosphoSitePlus	ATM
ATM	O94916	NFAT5	NFAT5_HUMAN	HIQTPMLSQEQAQPP	S	1197	PhosphoSitePlus	ATM
ATM	O94916	NFAT5	NFAT5_HUMAN	AMQSNSPSQEQQQQQ	S	1247	PhosphoSitePlus	ATM
ATM	O94916	NFAT5	NFAT5_HUMAN	LVQGSPSSQEQQVTL	S	1367	PhosphoSitePlus	ATM
ATM	O95071	UBR5	UBR5_HUMAN	VIPEELISQAQVVLQ	S	191	PhosphoSitePlus	ATM
ATM	O95071	UBR5	UBR5_HUMAN	RGSGLLGSQPQPVIP	S	174	PhosphoSitePlus	ATM
ATM	O95071	UBR5	UBR5_HUMAN	SDSDSSSSQSDDIEQ	S	1679	PhosphoSitePlus	ATM
ATM	O95071	UBR5	UBR5_HUMAN	SDQSSSSSQSQSSYI	S	1532	PhosphoSitePlus	ATM
ATM	O95071	UBR5	UBR5_HUMAN	LRQLILASQSSDADA	S	2586	PhosphoSitePlus	ATM
ATM	O96017	CHEK2	CHK2_HUMAN	TQSQGSSSQSQGISS	S	33	PhosphoSitePlus	ATM
ATM	O96017	CHEK2	CHK2_HUMAN	PHGSVTQSQGSSSQS	S	28	PhosphoSitePlus	ATM
ATM	O96017	CHEK2	CHK2_HUMAN	SQGSSSQSQGISSSS	S	35	PhosphoSitePlus	ATM
ATM	O96017	CHEK2	CHK2_HUMAN	SSLETVSTQELYSIP	T	68	PhosphoSitePlus	ATM
ATM	O96017	CHEK2	CHK2_HUMAN	SQPHGSVTQSQGSSS	T	26	PhosphoSitePlus	ATM
ATM	O96028	WHSC1	NSD2_HUMAN	DAKLRFESQEMKGIG	S	102	PhosphoSitePlus	ATM
ATM	P04637	TP53	P53_HUMAN	AMDDLMLSPDDIEQW	S	46	PhosphoSitePlus	ATM
ATM	P04637	TP53	P53_HUMAN	PLSQETFSDLWKLLP	S	20	PhosphoSitePlus	ATM
ATM	P04637	TP53	P53_HUMAN	PSVEPPLSQETFSDL	S	15	PhosphoSitePlus	ATM
ATM	P08047	SP1	SP1_HUMAN	TGGGGQESQPSPLAL	S	56	PhosphoSitePlus	ATM
ATM	P08047	SP1	SP1_HUMAN	DLTATQLSQGANGWQ	S	101	PhosphoSitePlus	ATM
ATM	P12956	XRCC6	XRCC6_HUMAN	QEENLEASGDYKYSG	S	27	PhosphoSitePlus	ATM
ATM	P12956	XRCC6	XRCC6_HUMAN	ASGDYKYSGRDSLIF	S	33	PhosphoSitePlus	ATM
ATM	P15336	ATF2	ATF2_HUMAN	QSTEPALSQIVMAPS	S	490	PhosphoSitePlus	ATM
ATM	P15336	ATF2	ATF2_HUMAN	QIVMAPSSQSQPSGS	S	498	PhosphoSitePlus	ATM
ATM	P15927	RPA2	RFA2_HUMAN	QSPGGFGSPAPSQAE	S	29	PhosphoSitePlus	ATM
ATM	P15927	RPA2	RFA2_HUMAN	GAGGYTQSPGGFGSP	S	23	PhosphoSitePlus	ATM
ATM	P15927	RPA2	RFA2_HUMAN	YGGAGGYTQSPGGFG	T	21	PhosphoSitePlus	ATM
ATM	P16220	CREB1	CREB1_HUMAN	EILSRRPSYRKILND	S	133	PhosphoSitePlus	ATM
ATM	P16220	CREB1	CREB1_HUMAN	TIAESEDSQESVDSV	S	111	PhosphoSitePlus	ATM
ATM	P16220	CREB1	CREB1_HUMAN	SVDSVTDSQKRREIL	S	121	PhosphoSitePlus	ATM
ATM	P16220	CREB1	CREB1_HUMAN	LKRLFSGTQISTIAE	T	100	PhosphoSitePlus	ATM
ATM	P23025	XPA	XPA_HUMAN	RSLEVWGSQEALEEA	S	196	PhosphoSitePlus	ATM
ATM	P23025	XPA	XPA_HUMAN	VKKNPHHSQWGDMKL	S	173	PhosphoSitePlus	ATM
ATM	P25205	MCM3	MCM3_HUMAN	ATDDPNFSQEDQQDT	S	535	PhosphoSitePlus	ATM
ATM	P27707	DCK	DCK_HUMAN	EFEELTMSQKNGGNV	S	74	PhosphoSitePlus	ATM
ATM	P35637	FUS	FUS_HUMAN	QQSYSGYSQSTDTSG	S	42	PhosphoSitePlus	ATM
ATM	P38398	BRCA1	BRCA1_HUMAN	SEKAVLTSQKSSEYP	S	1457	PhosphoSitePlus	ATM
ATM	P38398	BRCA1	BRCA1_HUMAN	EEQQLEESGPHDLTE	S	1542	PhosphoSitePlus	ATM
ATM	P38398	BRCA1	BRCA1_HUMAN	LQNRNYPSQEELIKV	S	1524	PhosphoSitePlus	ATM
ATM	P38398	BRCA1	BRCA1_HUMAN	EDCSGLSSQSDILTT	S	1387	PhosphoSitePlus	ATM
ATM	P38398	BRCA1	BRCA1_HUMAN	AVLEQHGSQPSNSYP	S	1423	PhosphoSitePlus	ATM
ATM	P38398	BRCA1	BRCA1_HUMAN	EPGVERSSPSKCPSL	S	1497	PhosphoSitePlus	ATM
ATM	P38398	BRCA1	BRCA1_HUMAN	QKGELSRSPSPFTHT	S	1189	PhosphoSitePlus	ATM
ATM	P40692	MLH1	MLH1_HUMAN	PLSKPLSSQPQAIVT	S	406	PhosphoSitePlus	ATM
ATM	P41236	PPP1R2	IPP2_HUMAN	DEELSKKSQKWDEMN	S	44	PhosphoSitePlus	ATM
ATM	P46379	BAG6	BAG6_HUMAN	VLVKTLDSQTRTFIV	S	26	PhosphoSitePlus	ATM
ATM	P46379	BAG6	BAG6_HUMAN	PEPVALSSQTSEPVE	S	218	PhosphoSitePlus	ATM
ATM	P49959	MRE11A	MRE11_HUMAN	TSSSKIMSQSQVSKG	S	676	PhosphoSitePlus	ATM
ATM	P49959	MRE11A	MRE11_HUMAN	SSKIMSQSQVSKGVD	S	678	PhosphoSitePlus	ATM
ATM	P49959	MRE11A	MRE11_HUMAN	EQQLFYISQPGSSVV	S	264	PhosphoSitePlus	ATM
ATM	P50542	PEX5	PEX5_HUMAN	DYNETDWSQEFISEV	S	141	PhosphoSitePlus	ATM
ATM	P51532	SMARCA4	SMCA4_HUMAN	VDDEYGVSQALARGL	S	721	PhosphoSitePlus	ATM
ATM	P54132	BLM	BLM_HUMAN	PKEVVCTTQNTPTVK	T	122	PhosphoSitePlus	ATM
ATM	P54132	BLM	BLM_HUMAN	PAGQETQRGGSKS	T	99	PhosphoSitePlus	ATM
ATM	P54274	TERF1	TERF1_HUMAN	SKLLMIISQKDTFHS	S	219	PhosphoSitePlus	ATM
ATM	P55072	VCP	TERA_HUMAN	EVERRIVSQLLTLMD	S	326	PhosphoSitePlus	ATM
ATM	P60484	PTEN	PTEN_HUMAN	PFDEDQHTQITKV__	T	398	PhosphoSitePlus	ATM
ATM	P60484	PTEN	PTEN_HUMAN	EDLDQWLSEDDNHVA	S	113	PhosphoSitePlus	ATM
ATM	P78527	PRKDC	PRKDC_HUMAN	LTPMFVETQASQGTL	T	2609	PhosphoSitePlus	ATM
ATM	P78527	PRKDC	PRKDC_HUMAN	QQHDFTLTQTADGRS	T	2647	PhosphoSitePlus	ATM
ATM	P78527	PRKDC	PRKDC_HUMAN	MFVETQASQGTLQTR	S	2612	PhosphoSitePlus	ATM
ATM	P78527	PRKDC	PRKDC_HUMAN	VAGQIRATQQQHDFT	T	2638	PhosphoSitePlus	ATM
ATM	Q00987	MDM2	MDM2_HUMAN	DDKITQASQSQESED	S	386	PhosphoSitePlus	ATM
ATM	Q00987	MDM2	MDM2_HUMAN	SQESEDYSQPSTSSS	S	395	PhosphoSitePlus	ATM
ATM	Q00987	MDM2	MDM2_HUMAN	KEESVESSLPLIE	S	429	PhosphoSitePlus	ATM
ATM	Q01094	E2F1	E2F1_HUMAN	ALRLLDSSQIVIISA	S	31	PhosphoSitePlus	ATM
ATM	Q01844	EWSR1	EWS_HUMAN	QPPTGYTTPTAPQAY	T	79	PhosphoSitePlus	ATM
ATM	Q03111	MLLT1	ENL_HUMAN	FEPSQNHSQGPLRSM	S	398	PhosphoSitePlus	ATM
ATM	Q03111	MLLT1	ENL_HUMAN	SDSDFEPSQNHSQGP	S	394	PhosphoSitePlus	ATM
ATM	Q09472	EP300	EP300_HUMAN	GPGQVMASQAQQSSP	S	106	PhosphoSitePlus	ATM
ATM	Q12888	TP53BP1	TP53B_HUMAN	IEDSQPESQVLEDDS	S	29	PhosphoSitePlus	ATM
ATM	Q12888	TP53BP1	TP53B_HUMAN	FNKQYTESQLRAGAG	S	1778	PhosphoSitePlus	ATM
ATM	Q12888	TP53BP1	TP53B_HUMAN	DDTESLHSQGEEEFD	S	1219	PhosphoSitePlus	ATM
ATM	Q12888	TP53BP1	TP53B_HUMAN	PCLIIEDSQPESQVL	S	25	PhosphoSitePlus	ATM
ATM	Q13098	GPS1	CSN1_HUMAN	KSPPREGSQGELTPA	S	474	PhosphoSitePlus	ATM
ATM	Q13263	TRIM28	TIF1B_HUMAN	LPGAGLSSQELSGGP	S	824	PhosphoSitePlus	ATM
ATM	Q13315	ATM	ATM_HUMAN	DTRSLEISQSYTTTQ	S	367	PhosphoSitePlus	ATM
ATM	Q13315	ATM	ATM_HUMAN	SQTSRSTTPANLDSE	T	1885	PhosphoSitePlus	ATM
ATM	Q13315	ATM	ATM_HUMAN	QECKRNLSDIDQSFN	S	2996	PhosphoSitePlus	ATM
ATM	Q13315	ATM	ATM_HUMAN	PANLDSESEHFFRCC	S	1893	PhosphoSitePlus	ATM
ATM	Q13315	ATM	ATM_HUMAN	SLAFEEGSQSTTISS	S	1981	PhosphoSitePlus	ATM
ATM	Q13315	ATM	ATM_HUMAN	SPLLMILSQLLPQQR	S	440	PhosphoSitePlus	ATM
ATM	Q13362	PPP2R5C	2A5G_HUMAN	CRADELASQDGR___	S	520	PhosphoSitePlus	ATM
ATM	Q13541	EIF4EBP1	4EBP1_HUMAN	DEPPMEASQSHLRNS	S	94	PhosphoSitePlus	ATM
ATM	Q14161	GIT2	GIT2_HUMAN	NNQHSVESQDNDQPD	S	384	PhosphoSitePlus	ATM
ATM	Q14161	GIT2	GIT2_HUMAN	VYGADPGTQDSSGKT	T	195	PhosphoSitePlus	ATM
ATM	Q14191	WRN	WRN_HUMAN	PEKAYSSSQPVISAQ	S	1141	PhosphoSitePlus	ATM
ATM	Q14676	MDC1	MDC1_HUMAN	____MEDTQAIDWDV	T	4	PhosphoSitePlus	ATM
ATM	Q14676	MDC1	MDC1_HUMAN	DCGSLNGTQILRPPK	T	98	PhosphoSitePlus	ATM
ATM	Q14683	SMC1A	SMC1A_HUMAN	ISQEEGSSQGEDSVS	S	957	PhosphoSitePlus	ATM
ATM	Q14683	SMC1A	SMC1A_HUMAN	GEDSVSGSQRISSIY	S	966	PhosphoSitePlus	ATM
ATM	Q14694	USP10	UBP10_HUMAN	SGTVLCGTQAVDKLP	T	42	PhosphoSitePlus	ATM
ATM	Q14694	USP10	UBP10_HUMAN	ASGTLPVSQPKSWAS	S	337	PhosphoSitePlus	ATM
ATM	Q14839	CHD4	CHD4_HUMAN	QVNYNDGSQEDRDWQ	S	1349	PhosphoSitePlus	ATM
ATM	Q15648	MED1	MED1_HUMAN	FNPDLLNSQSQSGFG	S	872	PhosphoSitePlus	ATM
ATM	Q15648	MED1	MED1_HUMAN	DSSSSGHSQSTLFDS	S	816	PhosphoSitePlus	ATM
ATM	Q15648	MED1	MED1_HUMAN	PDLLNSQSQSGFGEE	S	874	PhosphoSitePlus	ATM
ATM	Q15648	MED1	MED1_HUMAN	SQGSSGSSQSKNSSQ	S	1141	PhosphoSitePlus	ATM
ATM	Q15648	MED1	MED1_HUMAN	SSQSKNSSQSGGKPG	S	1147	PhosphoSitePlus	ATM
ATM	Q15648	MED1	MED1_HUMAN	EEYFDESSQSGDNDD	S	887	PhosphoSitePlus	ATM
ATM	Q15648	MED1	MED1_HUMAN	LSSSMYSSQGSSGSS	S	1134	PhosphoSitePlus	ATM
ATM	Q15648	MED1	MED1_HUMAN	LMEHHSGSQGPLLTT	S	953	PhosphoSitePlus	ATM
ATM	Q15797	SMAD1	SMAD1_HUMAN	DPMTQDGSQPMDTNM	S	239	PhosphoSitePlus	ATM
ATM	Q15910	EZH2	EZH2_HUMAN	LFFDYRYSQADALKY	S	734	PhosphoSitePlus	ATM
ATM	Q16204	CCDC6	CCDC6_HUMAN	TPPPSPNTQTPVQPP	T	434	PhosphoSitePlus	ATM
ATM	Q16665	HIF1A	HIF1A_HUMAN	NVLSVALSQRTTVPE	S	696	PhosphoSitePlus	ATM
ATM	Q5TZA2	CROCC	CROCC_HUMAN	TESELRASQEKISKM	S	922	PhosphoSitePlus	ATM
ATM	Q5UIP0	RIF1	RIF1_HUMAN	SEAMSLESQESPNEN	S	1851	PhosphoSitePlus	ATM
ATM	Q5VTR2	RNF20	BRE1A_HUMAN	PDSEDLSSQSSASKA	S	545	PhosphoSitePlus	ATM
ATM	Q5VTR2	RNF20	BRE1A_HUMAN	SGSALLQSQSSTEDP	S	522	PhosphoSitePlus	ATM
ATM	Q5VTR2	RNF20	BRE1A_HUMAN	SSSEEMESQLQERVE	S	172	PhosphoSitePlus	ATM
ATM	Q5XUX0	FBXO31	FBX31_HUMAN	LMKFIYTSQYDNCLT	S	278	PhosphoSitePlus	ATM
ATM	Q6PCD5	RFWD3	RFWD3_HUMAN	APAEVISSQATPPLL	S	63	PhosphoSitePlus	ATM
ATM	Q6PCD5	RFWD3	RFWD3_HUMAN	VPADVVSSQGVPSIL	S	46	PhosphoSitePlus	ATM
ATM	Q6UWZ7	FAM175A	F175A_HUMAN	GFGEYSRSPTF____	S	406	PhosphoSitePlus	ATM
ATM	Q6UWZ7	FAM175A	F175A_HUMAN	MKGFGEYSRSPTF__	S	404	PhosphoSitePlus	ATM
ATM	Q70CQ2	USP34	UBP34_HUMAN	NIHIKDASQTTLLDL	S	1751	PhosphoSitePlus	ATM
ATM	Q70CQ2	USP34	UBP34_HUMAN	ATHIAQGSQESCITR	S	718	PhosphoSitePlus	ATM
ATM	Q7L7X3	TAOK1	TAOK1_HUMAN	EELNKRQTQKDLEHA	T	643	PhosphoSitePlus	ATM
ATM	Q7L7X3	TAOK1	TAOK1_HUMAN	SRSTSVTSQISNGSH	S	990	PhosphoSitePlus	ATM
ATM	Q7L7X3	TAOK1	TAOK1_HUMAN	SINEMLSTQALRLDE	T	785	PhosphoSitePlus	ATM
ATM	Q7LG56	RRM2B	RIR2B_HUMAN	TAEEVDLSKDLPHWN	S	72	PhosphoSitePlus	ATM
ATM	Q7Z6Z7	HUWE1	HUWE1_HUMAN	QAATSESSQSEASVR	S	3797	PhosphoSitePlus	ATM
ATM	Q7Z6Z7	HUWE1	HUWE1_HUMAN	ENVVIVASQKRPLGG	S	3695	PhosphoSitePlus	ATM
ATM	Q7Z6Z7	HUWE1	HUWE1_HUMAN	KACSPCSSQSSSSGI	S	3377	PhosphoSitePlus	ATM
ATM	Q7Z6Z7	HUWE1	HUWE1_HUMAN	ISVNQWGSQLGLSVL	S	927	PhosphoSitePlus	ATM
ATM	Q7Z6Z7	HUWE1	HUWE1_HUMAN	GQPEVLSSQEMQVEN	S	2339	PhosphoSitePlus	ATM
ATM	Q7Z6Z7	HUWE1	HUWE1_HUMAN	HDQSTATSQAGTLSS	S	2636	PhosphoSitePlus	ATM
ATM	Q86U86	PBRM1	PB1_HUMAN	SGLHRTYSQDCSFKN	S	948	PhosphoSitePlus	ATM
ATM	Q8IUQ4	SIAH1	SIAH1_HUMAN	GTSKCPPSQRVPALT	S	19	PhosphoSitePlus	ATM
ATM	Q8IW19	APLF	APLF_HUMAN	MQCTLRNSQVLDEDN	S	116	PhosphoSitePlus	ATM
ATM	Q8IX03	WWC1	KIBRA_HUMAN	RTWHSQLTQEISVLK	T	1006	PhosphoSitePlus	ATM
ATM	Q8IY92	SLX4	SLX4_HUMAN	PHCQTLASQTYKPSR	S	1631	PhosphoSitePlus	ATM
ATM	Q8IY92	SLX4	SLX4_HUMAN	GSDSSLSSQSSSSCE	S	1716	PhosphoSitePlus	ATM
ATM	Q8IY92	SLX4	SLX4_HUMAN	SRSRDCSSQTQISSL	S	1271	PhosphoSitePlus	ATM
ATM	Q8IY92	SLX4	SLX4_HUMAN	PDHSSSRSQKSSSKL	S	1138	PhosphoSitePlus	ATM
ATM	Q8N680	ZBTB2	ZBTB2_HUMAN	IQEASLASQGAFSHP	S	115	PhosphoSitePlus	ATM
ATM	Q8NHY2	RFWD2	RFWD2_HUMAN	SDDSRTASQLDEFQE	S	387	PhosphoSitePlus	ATM
ATM	Q8TAQ2	SMARCC2	SMRC2_HUMAN	PPALPPGSQPIPPTG	S	969	PhosphoSitePlus	ATM
ATM	Q8TAQ5	ZNF420	ZN420_HUMAN	NTYETELSQWEMSDR	S	68	PhosphoSitePlus	ATM
ATM	Q92547	TOPBP1	TOPB1_HUMAN	NDSKGVLTQTLEMRE	T	1062	PhosphoSitePlus	ATM
ATM	Q92547	TOPBP1	TOPB1_HUMAN	LETPGRPSQQKRKPS	S	853	PhosphoSitePlus	ATM
ATM	Q92547	TOPBP1	TOPB1_HUMAN	QADEDLLSQYENGSS	S	492	PhosphoSitePlus	ATM
ATM	Q92547	TOPBP1	TOPB1_HUMAN	PDVNTEPSQNEQIIW	S	1138	PhosphoSitePlus	ATM
ATM	Q92547	TOPBP1	TOPB1_HUMAN	ITEEGLFSQKSFLVL	S	554	PhosphoSitePlus	ATM
ATM	Q92630	DYRK2	DYRK2_HUMAN	NKRTVLTTQPNGLTT	T	106	PhosphoSitePlus	ATM
ATM	Q92630	DYRK2	DYRK2_HUMAN	IELLGMPSQKLLDAS	S	442	PhosphoSitePlus	ATM
ATM	Q92878	RAD50	RAD50_HUMAN	KLFDVCGSQDFESDL	S	635	PhosphoSitePlus	ATM
ATM	Q92945	KHSRP	FUBP2_HUMAN	GPGAPPGSQPDYSAA	S	670	PhosphoSitePlus	ATM
ATM	Q92945	KHSRP	FUBP2_HUMAN	MILIQDGSQNTNVDK	S	274	PhosphoSitePlus	ATM
ATM	Q969H0	FBXW7	FBXW7_HUMAN	LRGNPSSSQVDEEQM	S	26	PhosphoSitePlus	ATM
ATM	Q96J02		ITCH_HUMAN	TTCSESASQNDDGSR	S	161	PhosphoSitePlus	ATM
ATM	Q96RL1	UIMC1	UIMC1_HUMAN	SGSWDQSSQPVFENV	S	205	PhosphoSitePlus	ATM
ATM	Q96RU2	USP28	UBP28_HUMAN	STSTESSSQDVESTF	S	495	PhosphoSitePlus	ATM
ATM	Q96RU2	USP28	UBP28_HUMAN	SSQDYSTSQEPSVAS	S	720	PhosphoSitePlus	ATM
ATM	Q96RU2	USP28	UBP28_HUMAN	ESSTNSSSQDYSTSQ	S	714	PhosphoSitePlus	ATM
ATM	Q96RU2	USP28	UBP28_HUMAN	DERVKEPSQDTVATE	S	67	PhosphoSitePlus	ATM
ATM	Q96S59	RANBP9	RANB9_HUMAN	TEMEVDSSQLRRQLC	S	603	PhosphoSitePlus	ATM
ATM	Q96S59	RANBP9	RANB9_HUMAN	NSINMSRSQQVNNFT	S	550	PhosphoSitePlus	ATM
ATM	Q96S59	RANBP9	RANB9_HUMAN	KFSYIGLSQNNLRVH	S	181	PhosphoSitePlus	ATM
ATM	Q96SD1	DCLRE1C	DCR1C_HUMAN	NDEITDESLENFPSS	S	503	PhosphoSitePlus	ATM
ATM	Q96SD1	DCLRE1C	DCR1C_HUMAN	SSTVAGGSQSPKLFS	S	516	PhosphoSitePlus	ATM
ATM	Q96SD1	DCLRE1C	DCR1C_HUMAN	NLSTDSQSSSDFE	S	645	PhosphoSitePlus	ATM
ATM	Q96T60	PNKP	PNKP_HUMAN	PPGTPLVSQDEKRDA	S	126	PhosphoSitePlus	ATM
ATM	Q96T60	PNKP	PNKP_HUMAN	EETRTPESQPDTPPG	S	114	PhosphoSitePlus	ATM
ATM	Q99504	EYA3	EYA3_HUMAN	PSTSPSLSQTTPSKD	S	266	PhosphoSitePlus	ATM
ATM	Q99638	RAD9A	RAD9A_HUMAN	LSDTDSHSQDLGSPE	S	272	PhosphoSitePlus	ATM
ATM	Q99708	RBBP8	COM1_HUMAN	SCLADSFSQAADEEE	S	745	PhosphoSitePlus	ATM
ATM	Q99708	RBBP8	COM1_HUMAN	IDPGADLSQYKMDVT	S	664	PhosphoSitePlus	ATM
ATM	Q99801	NKX3-1	NKX31_HUMAN	KNLKLTETQVKIWFQ	T	166	PhosphoSitePlus	ATM
ATM	Q99801	NKX3-1	NKX31_HUMAN	SRAAFSHTQVIELER	T	134	PhosphoSitePlus	ATM
ATM	Q9BQ15	BP2	SOSB1_HUMAN	EPNPEYSTQQAPNKA	T	117	PhosphoSitePlus	ATM
ATM	Q9BXS6	NUSAP1	NUSAP_HUMAN	QNHEKQESQDLRATA	S	124	PhosphoSitePlus	ATM
ATM	Q9BXW9	FANCD2	FACD2_HUMAN	LPEILGDSQHADVGK	S	222	PhosphoSitePlus	ATM
ATM	Q9BXW9	FANCD2	FACD2_HUMAN	KDGGPVTSQESGQKL	S	717	PhosphoSitePlus	ATM
ATM	Q9BXW9	FANCD2	FACD2_HUMAN	YGLEEYDTQDGIAIN	T	691	PhosphoSitePlus	ATM
ATM	Q9H2K8	TAOK3	TAOK3_HUMAN	SMSVSTGSQSSSVNS	S	359	PhosphoSitePlus	ATM
ATM	Q9H2K8	TAOK3	TAOK3_HUMAN	DLTTFLESQKKQYKI	S	551	PhosphoSitePlus	ATM
ATM	Q9H3D4	TP63	P63_HUMAN	MNKLPSVSQLINPQQ	S	479	PhosphoSitePlus	ATM
ATM	Q9H9Q4	NHEJ1	NHEJ1_HUMAN	ASLQGIDSQCVNQPE	S	251	PhosphoSitePlus	ATM
ATM	Q9NQS1	AVEN	AVEN_HUMAN	NILPDQTSQDLKSKE	S	308	PhosphoSitePlus	ATM
ATM	Q9NQS1	AVEN	AVEN_HUMAN	VNNESGESQRGTDFS	S	135	PhosphoSitePlus	ATM
ATM	Q9NS23	RASSF1	RASF1_HUMAN	EWETPDLSQAEIEQK	S	135	PhosphoSitePlus	ATM
ATM	Q9NS23	RASSF1	RASF1_HUMAN	EWETPDLSQAEIEQK	S	131	PhosphoSitePlus	ATM
ATM	Q9NS91	RAD18	RAD18_HUMAN	TSVTNHFSQSKLDSP	S	403	PhosphoSitePlus	ATM
ATM	Q9NUW8	TDP1	TYDP1_HUMAN	TPGRFQGSQKDNWGH	S	365	PhosphoSitePlus	ATM
ATM	Q9NUW8	TDP1	TYDP1_HUMAN	PKRQKSGSQEDLGWC	S	81	PhosphoSitePlus	ATM
ATM	Q9NUW8	TDP1	TYDP1_HUMAN	KQKFFAGSQEPMATF	S	563	PhosphoSitePlus	ATM
ATM	Q9NVI1	FANCI	FANCI_HUMAN	SLLNLLSSQEEDFNS	S	972	PhosphoSitePlus	ATM
ATM	Q9NVI1	FANCI	FANCI_HUMAN	TLSEEASSQATLPNQ	S	1121	PhosphoSitePlus	ATM
ATM	Q9NVI1	FANCI	FANCI_HUMAN	LDKSADFSQSTSIGI	S	730	PhosphoSitePlus	ATM
ATM	Q9NVI1	FANCI	FANCI_HUMAN	SLSSSQCSQSLSVSQ	S	559	PhosphoSitePlus	ATM
ATM	Q9NVI1	FANCI	FANCI_HUMAN	VLGSLSSSQCSQSLS	S	556	PhosphoSitePlus	ATM
ATM	Q9NY61	AATF	AATF_HUMAN	EGDDAEDSQGESEED	S	189	PhosphoSitePlus	ATM
ATM	Q9UBU7	DBF4	DBF4A_HUMAN	FSTDNSGSQPKQKSD	S	502	PhosphoSitePlus	ATM
ATM	Q9UBU7	DBF4	DBF4A_HUMAN	DDIRQNFTQLPLHKN	T	449	PhosphoSitePlus	ATM
ATM	Q9UBU7	DBF4	DBF4A_HUMAN	GLITINSSQEHLTVQ	S	539	PhosphoSitePlus	ATM
ATM	Q9UER7	DAXX	DAXX_HUMAN	LEEESPVSQLFELEI	S	564	PhosphoSitePlus	ATM
ATM	Q9UQE7	SMC3	SMC3_HUMAN	ESERGSGSQSSVPSV	S	1083	PhosphoSitePlus	ATM
ATM	Q9UQR1	ZNF148	ZN148_HUMAN	GEKPFQCSQCDMRFI	S	202	PhosphoSitePlus	ATM
ATM	Q9Y2K7	KDM2A	KDM2A_HUMAN	EVDQNEETQDFEKKL	T	632	PhosphoSitePlus	ATM
ATM	Q9Y4E8	USP15	UBP15_HUMAN	LPSENENSQSEDSVG	S	678	PhosphoSitePlus	ATM
ATM	Q9Y6D9	MAD1L1	MD1L1_HUMAN	KIQELQASQEARADH	S	214	PhosphoSitePlus	ATM
ATM	O14757	CHEK1	CHK1_HUMAN	LVQGISFSQPTCPDH	S	345	SIGNOR	ATM
ATM	O14757	CHEK1	CHK1_HUMAN	ENVKYSSSQPEPRTG	S	317	SIGNOR	ATM
ATM	O15151	MDM4	MDM4_HUMAN	SKLTHSLSTSDITAI	S	342	SIGNOR	ATM
ATM	O15151	MDM4	MDM4_HUMAN	PDCRRTISAPVVRPK	S	367	SIGNOR	ATM
ATM	O15151	MDM4	MDM4_HUMAN	DLAHSSESQETISSM	S	403	SIGNOR	ATM
ATM	O15360	FANCA	FANCA_HUMAN	AAPDADLSQEPHLF_	S	1449	SIGNOR	ATM
ATM	O43683	BUB1	BUB1_HUMAN	SHEDLPASQERSEVN	S	314	SIGNOR	ATM
ATM	O60934	NBN	NBN_HUMAN	TTPGPSLSQGVSVDE	S	343	SIGNOR	ATM
ATM	O60934	NBN	NBN_HUMAN	VDTGITNSQTLIPDC	S	278	SIGNOR	ATM
ATM	O60934	NBN	NBN_HUMAN	EQKFRMLSQDAPTVK	S	397	SIGNOR	ATM
ATM	O60934	NBN	NBN_HUMAN	VPESSKISQENEIGK	S	615	SIGNOR	ATM
ATM	O75943	RAD17	RAD17_HUMAN	ETWSLPLSQNSASEL	S	646	SIGNOR	ATM
ATM	O75943	RAD17	RAD17_HUMAN	SASELPASQPQPFSA	S	656	SIGNOR	ATM
ATM	O94916	NFAT5	NFAT5_HUMAN	HIQTPMLSQEQAQPP	S	1197	SIGNOR	ATM
ATM	O94916	NFAT5	NFAT5_HUMAN	AMQSNSPSQEQQQQQ	S	1247	SIGNOR	ATM
ATM	O94916	NFAT5	NFAT5_HUMAN	LVQGSPSSQEQQVTL	S	1367	SIGNOR	ATM
ATM	O96017	CHEK2	CHK2_HUMAN	TSTMPNSSQSSHSSS	S	50	SIGNOR	ATM
ATM	O96017	CHEK2	CHK2_HUMAN	SQGSSSQSQGISSSS	S	35	SIGNOR	ATM
ATM	O96017	CHEK2	CHK2_HUMAN	SHGSSACSQPHGSVT	S	19	SIGNOR	ATM
ATM	O96017	CHEK2	CHK2_HUMAN	SQPHGSVTQSQGSSS	T	26	SIGNOR	ATM
ATM	O96017	CHEK2	CHK2_HUMAN	TQSQGSSSQSQGISS	S	33	SIGNOR	ATM
ATM	O96017	CHEK2	CHK2_HUMAN	PHGSVTQSQGSSSQS	S	28	SIGNOR	ATM
ATM	O96017	CHEK2	CHK2_HUMAN	SSLETVSTQELYSIP	T	68	SIGNOR	ATM
ATM	P00519	ABL1	ABL1_HUMAN	PYPGIDLSQVYELLE	S	446	SIGNOR	ATM
ATM	P04637	TP53	P53_HUMAN	PSVEPPLSQETFSDL	S	15	SIGNOR	ATM
ATM	P04637	TP53	P53_HUMAN	AMDDLMLSPDDIEQW	S	46	SIGNOR	ATM
ATM	P04637	TP53	P53_HUMAN	PLSQETFSDLWKLLP	S	20	SIGNOR	ATM
ATM	P04637	TP53	P53_HUMAN	EEPQSDPSVEPPLSQ	S	9	SIGNOR	ATM
ATM	P08047	SP1	SP1_HUMAN	DLTATQLSQGANGWQ	S	101	SIGNOR	ATM
ATM	P15336	ATF2	ATF2_HUMAN	QSTEPALSQIVMAPS	S	490	SIGNOR	ATM
ATM	P15336	ATF2	ATF2_HUMAN	QIVMAPSSQSQPSGS	S	498	SIGNOR	ATM
ATM	P15927	RPA2	RFA2_HUMAN	YGGAGGYTQSPGGFG	T	21	SIGNOR	ATM
ATM	P16104	H2AFX	H2AX_HUMAN	GKKATQASQEY____	S	140	SIGNOR	ATM
ATM	P16220	CREB1	CREB1_HUMAN	TIAESEDSQESVDSV	S	111	SIGNOR	ATM
ATM	P16220	CREB1	CREB1_HUMAN	SVDSVTDSQKRREIL	S	121	SIGNOR	ATM
ATM	P16220	CREB1	CREB1_HUMAN	LKRLFSGTQISTIAE	T	100	SIGNOR	ATM
ATM	P20823	HNF1A	HNF1A_HUMAN	IQRGVSPSQAQGLGS	S	249	SIGNOR	ATM
ATM	P25205	MCM3	MCM3_HUMAN	ATDDPNFSQEDQQDT	S	535	SIGNOR	ATM
ATM	P38398	BRCA1	BRCA1_HUMAN	LQNRNYPSQEELIKV	S	1524	SIGNOR	ATM
ATM	P38398	BRCA1	BRCA1_HUMAN	QKGELSRSPSPFTHT	S	1189	SIGNOR	ATM
ATM	P38398	BRCA1	BRCA1_HUMAN	QMRHQSESQGVGLSD	S	1330	SIGNOR	ATM
ATM	P38398	BRCA1	BRCA1_HUMAN	AVLEQHGSQPSNSYP	S	1423	SIGNOR	ATM
ATM	P38398	BRCA1	BRCA1_HUMAN	SEKAVLTSQKSSEYP	S	1457	SIGNOR	ATM
ATM	P38398	BRCA1	BRCA1_HUMAN	KSSEYPISQNPEGLS	S	1466	SIGNOR	ATM
ATM	P38398	BRCA1	BRCA1_HUMAN	EPGVERSSPSKCPSL	S	1497	SIGNOR	ATM
ATM	P38398	BRCA1	BRCA1_HUMAN	EEQQLEESGPHDLTE	S	1542	SIGNOR	ATM
ATM	P38398	BRCA1	BRCA1_HUMAN	EDCSGLSSQSDILTT	S	1387	SIGNOR	ATM
ATM	P41236	PPP1R2	IPP2_HUMAN	DEELSKKSQKWDEMN	S	44	SIGNOR	ATM
ATM	P49959	MRE11A	MRE11_HUMAN	EQQLFYISQPGSSVV	S	264	SIGNOR	ATM
ATM	P54132	BLM	BLM_HUMAN	PAGQETQRGGSKS	T	99	SIGNOR	ATM
ATM	P54274	TERF1	TERF1_HUMAN	SKLLMIISQKDTFHS	S	219	SIGNOR	ATM
ATM	P78527	PRKDC	PRKDC_HUMAN	LTPMFVETQASQGTL	T	2609	SIGNOR	ATM
ATM	Q00987	MDM2	MDM2_HUMAN	DDKITQASQSQESED	S	386	SIGNOR	ATM
ATM	Q00987	MDM2	MDM2_HUMAN	SQESEDYSQPSTSSS	S	395	SIGNOR	ATM
ATM	Q00987	MDM2	MDM2_HUMAN	KEESVESSLPLIE	S	429	SIGNOR	ATM
ATM	Q01094	E2F1	E2F1_HUMAN	ALRLLDSSQIVIISA	S	31	SIGNOR	ATM
ATM	Q09472	EP300	EP300_HUMAN	GPGQVMASQAQQSSP	S	106	SIGNOR	ATM
ATM	Q12888	TP53BP1	TP53B_HUMAN	PEPEVLSTQEDLFDQ	T	302	SIGNOR	ATM
ATM	Q12888	TP53BP1	TP53B_HUMAN	DDTESLHSQGEEEFD	S	1219	SIGNOR	ATM
ATM	Q12888	TP53BP1	TP53B_HUMAN	EPVEQDSSQPSLPLV	S	831	SIGNOR	ATM
ATM	Q12888	TP53BP1	TP53B_HUMAN	PCLIIEDSQPESQVL	S	25	SIGNOR	ATM
ATM	Q12888	TP53BP1	TP53B_HUMAN	IEDSQPESQVLEDDS	S	29	SIGNOR	ATM
ATM	Q12888	TP53BP1	TP53B_HUMAN	_______SQLDSDFS	S	6	SIGNOR	ATM
ATM	Q12888	TP53BP1	TP53B_HUMAN	GVEKCSDSQSWEDIA	S	784	SIGNOR	ATM
ATM	Q13315	ATM	ATM_HUMAN	DTRSLEISQSYTTTQ	S	367	SIGNOR	ATM
ATM	Q13315	ATM	ATM_HUMAN	SLAFEEGSQNTTISS	S	1981	SIGNOR	ATM
ATM	Q13315	ATM	ATM_HUMAN	QECKRNLSDIDQSFN	S	2996	SIGNOR	ATM
ATM	Q13315	ATM	ATM_HUMAN	PANLDSESEHFFRCC	S	1893	SIGNOR	ATM
ATM	Q14683	SMC1A	SMC1A_HUMAN	ISQEEGSSQGEDSVS	S	957	SIGNOR	ATM
ATM	Q14683	SMC1A	SMC1A_HUMAN	GEDSVSGSQRISSIY	S	966	SIGNOR	ATM
ATM	Q15797	SMAD1	SMAD1_HUMAN	DPMTQDGSQPMDTNM	S	239	SIGNOR	ATM
ATM	Q15831	STK11	STK11_HUMAN	IEDDIIYTQDFTVPG	T	363	SIGNOR	ATM
ATM	Q15831	STK11	STK11_HUMAN	IIYTQDFTVPGQVPE	T	367	SIGNOR	ATM
ATM	Q16204	CCDC6	CCDC6_HUMAN	TPPPSPNTQTPVQPP	T	434	SIGNOR	ATM
ATM	Q16665	HIF1A	HIF1A_HUMAN	NVLSVALSQRTTVPE	S	696	SIGNOR	ATM
ATM	Q5XUX0	FBXO31	FBX31_HUMAN	LMKFIYTSQYDNCLT	S	278	SIGNOR	ATM
ATM	Q7L7X3	TAOK1	TAOK1_HUMAN	SRSTSVTSQISNGSH	S	990	SIGNOR	ATM
ATM	Q7L7X3	TAOK1	TAOK1_HUMAN	EELNKRQTQKDLEHA	T	643	SIGNOR	ATM
ATM	Q7L7X3	TAOK1	TAOK1_HUMAN	SINEMLSTQALRLDE	T	785	SIGNOR	ATM
ATM	Q7LG56	RRM2B	RIR2B_HUMAN	TAEEVDLSKDLPHWN	S	72	SIGNOR	ATM
ATM	Q8IUQ4	SIAH1	SIAH1_HUMAN	GTSKCPPSQRVPALT	S	19	SIGNOR	ATM
ATM	Q8NHY2	RFWD2	RFWD2_HUMAN	SDDSRTASQLDEFQE	S	387	SIGNOR	ATM
ATM	Q92878	RAD50	RAD50_HUMAN	KLFDVCGSQDFESDL	S	635	SIGNOR	ATM
ATM	Q92945	KHSRP	FUBP2_HUMAN	MILIQDGSQNTNVDK	S	274	SIGNOR	ATM
ATM	Q92945	KHSRP	FUBP2_HUMAN	GPGAPPGSQPDYSAA	S	670	SIGNOR	ATM
ATM	Q96SD1	DCLRE1C	DCR1C_HUMAN	NDEITDESLENFPSS	S	503	SIGNOR	ATM
ATM	Q96SD1	DCLRE1C	DCR1C_HUMAN	SSTVAGGSQSPKLFS	S	516	SIGNOR	ATM
ATM	Q96SD1	DCLRE1C	DCR1C_HUMAN	NLSTDSQSSSDFE	S	645	SIGNOR	ATM
ATM	Q96T60	PNKP	PNKP_HUMAN	EETRTPESQPDTPPG	S	114	SIGNOR	ATM
ATM	Q96T60	PNKP	PNKP_HUMAN	PPGTPLVSQDEKRDA	S	126	SIGNOR	ATM
ATM	Q99638	RAD9A	RAD9A_HUMAN	LSDTDSHSQDLGSPE	S	272	SIGNOR	ATM
ATM	Q99708	RBBP8	COM1_HUMAN	IDPGADLSQYKMDVT	S	664	SIGNOR	ATM
ATM	Q99708	RBBP8	COM1_HUMAN	SCLADSFSQAADEEE	S	745	SIGNOR	ATM
ATM	Q9BXW9	FANCD2	FACD2_HUMAN	LQGEEIKSQNSQEST	S	1401	SIGNOR	ATM
ATM	Q9BXW9	FANCD2	FACD2_HUMAN	EEIKSQNSQESTADE	S	1404	SIGNOR	ATM
ATM	Q9BXW9	FANCD2	FACD2_HUMAN	KSQNSQESTADESED	S	1407	SIGNOR	ATM
ATM	Q9BXW9	FANCD2	FACD2_HUMAN	LPEILGDSQHADVGK	S	222	SIGNOR	ATM
ATM	Q9H3D4	TP63	P63_HUMAN	LARLGCSSCLDYFTT	S	560	SIGNOR	ATM
ATM	Q9H3D4	TP63	P63_HUMAN	PQQRLTPTTIPDG	T	491	SIGNOR	ATM
ATM	Q9H3D4	TP63	P63_HUMAN	NSMNKLPSVSQLINP	S	477	SIGNOR	ATM
ATM	Q9H9Q4	NHEJ1	NHEJ1_HUMAN	ASLQGIDSQCVNQPE	S	251	SIGNOR	ATM
ATM	Q9NUW8	TDP1	TYDP1_HUMAN	PKRQKSGSQEDLGWC	S	81	SIGNOR	ATM
ATM	Q9UBU7	DBF4	DBF4A_HUMAN	GLITINSSQEHLTVQ	S	539	SIGNOR	ATM
ATM	Q9UBU7	DBF4	DBF4A_HUMAN	FSTDNSGSQPKQKSD	S	502	SIGNOR	ATM
ATM	Q9UBU7	DBF4	DBF4A_HUMAN	DDIRQNFTQLPLHKN	T	449	SIGNOR	ATM
ATM	Q9UER7	DAXX	DAXX_HUMAN	LEEESPVSQLFELEI	S	564	SIGNOR	ATM
ATM	Q9UQE7	SMC3	SMC3_HUMAN	ESERGSGSQSSVPSV	S	1083	SIGNOR	ATM
ATM	Q9UQR1	ZNF148	ZN148_HUMAN	GEKPFQCSQCDMRFI	S	202	SIGNOR	ATM
ATM	Q9Y6K9	IKBKG	NEMO_HUMAN	ELLHFQASQREEKEF	S	85	SIGNOR	ATM
ATM	O14757	CHEK1	CHK1_HUMAN	ENVKYSSSQPEPRTG	S	317	Uniprot	ATM
ATM	O14757	CHEK1	CHK1_HUMAN	LVQGISFSQPTCPDH	S	345	Uniprot	ATM
ATM	O60934	NBN	NBN_HUMAN	VDTGITNSQTLIPDC	S	278	Uniprot	ATM
ATM	O60934	NBN	NBN_HUMAN	TTPGPSLSQGVSVDE	S	343	Uniprot	ATM
ATM	O75943	RAD17	RAD17_HUMAN	ETWSLPLSQNSASEL	S	646	Uniprot	ATM
ATM	O75943	RAD17	RAD17_HUMAN	SASELPASQPQPFSA	S	656	Uniprot	ATM
ATM	O96017	CHEK2	CHK2_HUMAN	SSLETVSTQELYSIP	T	68	Uniprot	ATM
ATM	P04637	TP53	P53_HUMAN	PSVEPPLSQETFSDL	S	15	Uniprot	ATM
ATM	P08047	SP1	SP1_HUMAN	DLTATQLSQGANGWQ	S	101	Uniprot	ATM
ATM	P15336	ATF2	ATF2_HUMAN	QSTEPALSQIVMAPS	S	490	Uniprot	ATM
ATM	P15336	ATF2	ATF2_HUMAN	QIVMAPSSQSQPSGS	S	498	Uniprot	ATM
ATM	P16104	H2AFX	H2AX_HUMAN	GKKATQASQEY____	S	140	Uniprot	ATM
ATM	P25205	MCM3	MCM3_HUMAN	ATDDPNFSQEDQQDT	S	535	Uniprot	ATM
ATM	P38398	BRCA1	BRCA1_HUMAN	EDCSGLSSQSDILTT	S	1387	Uniprot	ATM
ATM	P38398	BRCA1	BRCA1_HUMAN	AVLEQHGSQPSNSYP	S	1423	Uniprot	ATM
ATM	P38398	BRCA1	BRCA1_HUMAN	LQNRNYPSQEELIKV	S	1524	Uniprot	ATM
ATM	P41236	PPP1R2	IPP2_HUMAN	DEELSKKSQKWDEMN	S	44	Uniprot	ATM
ATM	P54274	TERF1	TERF1_HUMAN	SKLLMIISQKDTFHS	S	219	Uniprot	ATM
ATM	Q00987	MDM2	MDM2_HUMAN	DDKITQASQSQESED	S	386	Uniprot	ATM
ATM	Q00987	MDM2	MDM2_HUMAN	SQESEDYSQPSTSSS	S	395	Uniprot	ATM
ATM	Q00987	MDM2	MDM2_HUMAN	SSSIIYSSQEDVKEF	S	407	Uniprot	ATM
ATM	Q00987	MDM2	MDM2_HUMAN	KEFEREETQDKEESV	T	419	Uniprot	ATM
ATM	Q00987	MDM2	MDM2_HUMAN	ETQDKEESVESSLPL	S	425	Uniprot	ATM
ATM	Q00987	MDM2	MDM2_HUMAN	KEESVESSLPLIE	S	429	Uniprot	ATM
ATM	Q13263	TRIM28	TIF1B_HUMAN	LPGAGLSSQELSGGP	S	824	Uniprot	ATM
ATM	Q13315	ATM	ATM_HUMAN	DTRSLEISQSYTTTQ	S	367	Uniprot	ATM
ATM	Q13315	ATM	ATM_HUMAN	PANLDSESEHFFRCC	S	1893	Uniprot	ATM
ATM	Q13315	ATM	ATM_HUMAN	SLAFEEGSQSTTISS	S	1981	Uniprot	ATM
ATM	Q14676	MDC1	MDC1_HUMAN	____MEDTQAIDWDV	T	4	Uniprot	ATM
ATM	Q14683	SMC1A	SMC1A_HUMAN	ISQEEGSSQGEDSVS	S	957	Uniprot	ATM
ATM	Q14683	SMC1A	SMC1A_HUMAN	GEDSVSGSQRISSIY	S	966	Uniprot	ATM
ATM	Q14694	USP10	UBP10_HUMAN	SGTVLCGTQAVDKLP	T	42	Uniprot	ATM
ATM	Q14694	USP10	UBP10_HUMAN	ASGTLPVSQPKSWAS	S	337	Uniprot	ATM
ATM	Q15554	TERF2	TERF2_HUMAN	HMSKDPTTQKLRNDL	T	230	Uniprot	ATM
ATM	Q15831	STK11	STK11_HUMAN	IEDDIIYTQDFTVPG	T	363	Uniprot	ATM
ATM	Q5XUX0	FBXO31	FBX31_HUMAN	LMKFIYTSQYDNCLT	S	278	Uniprot	ATM
ATM	Q6PCD5	RFWD3	RFWD3_HUMAN	VPADVVSSQGVPSIL	S	46	Uniprot	ATM
ATM	Q6PCD5	RFWD3	RFWD3_HUMAN	APAEVISSQATPPLL	S	63	Uniprot	ATM
ATM	Q8IUQ4	SIAH1	SIAH1_HUMAN	GTSKCPPSQRVPALT	S	19	Uniprot	ATM
ATM	Q8IW19	APLF	APLF_HUMAN	MQCTLRNSQVLDEDN	S	116	Uniprot	ATM
ATM	Q8N163	CCAR2	CCAR2_HUMAN	AAEAAPPTQEAQGET	T	454	Uniprot	ATM
ATM	Q92630	DYRK2	DYRK2_HUMAN	NKRTVLTTQPNGLTT	T	106	Uniprot	ATM
ATM	Q92630	DYRK2	DYRK2_HUMAN	IELLGMPSQKLLDAS	S	442	Uniprot	ATM
ATM	Q96SD1	DCLRE1C	DCR1C_HUMAN	NLSTDSQSSSDFE	S	645	Uniprot	ATM
ATM	Q99708	RBBP8	COM1_HUMAN	IDPGADLSQYKMDVT	S	664	Uniprot	ATM
ATM	Q99708	RBBP8	COM1_HUMAN	SCLADSFSQAADEEE	S	745	Uniprot	ATM
ATM	Q9BQ15	BP2	SOSB1_HUMAN	EPNPEYSTQQAPNKA	T	117	Uniprot	ATM
ATM	Q9BXS6	NUSAP1	NUSAP_HUMAN	QNHEKQESQDLRATA	S	124	Uniprot	ATM
ATM	Q9BXW9	FANCD2	FACD2_HUMAN	LPEILGDSQHADVGK	S	222	Uniprot	ATM
ATM	Q9BXW9	FANCD2	FACD2_HUMAN	LQGEEIKSQNSQEST	S	1401	Uniprot	ATM
ATM	Q9BXW9	FANCD2	FACD2_HUMAN	EEIKSQNSQESTADE	S	1404	Uniprot	ATM
ATM	Q9H2K8	TAOK3	TAOK3_HUMAN	RNGPLNESQEDEEDS	S	324	Uniprot	ATM
ATM	Q9UPV0	CEP164	CE164_HUMAN	LGELMLPSQGLKTSA	S	186	Uniprot	ATM
ATM	Q9Y4P3	TBL2	TBL2_HUMAN	QRLQQQLTQAQETLK	T	433	Uniprot	ATM
ATM	Q9Y6K9	IKBKG	NEMO_HUMAN	ELLHFQASQREEKEF	S	85	Uniprot	ATM
ATR	O14757	CHEK1	CHK1_HUMAN	ENVKYSSSQPEPRTG	S	317	KEA	ATR
ATR	O14757	CHEK1	CHK1_HUMAN	LVQGISFSQPTCPDH	S	345	KEA	ATR
ATR	O75943	RAD17	RAD17_HUMAN	ETWSLPLSQNSASEL	S	646	KEA	ATR
ATR	O75943	RAD17	RAD17_HUMAN	SASELPASQPQPFSA	S	656	KEA	ATR
ATR	O96017	CHEK2	CHK2_HUMAN	SQPHGSVTQSQGSSS	T	26	KEA	ATR
ATR	O96017	CHEK2	CHK2_HUMAN	PHGSVTQSQGSSSQS	S	28	KEA	ATR
ATR	O96017	CHEK2	CHK2_HUMAN	TQSQGSSSQSQGISS	S	33	KEA	ATR
ATR	O96017	CHEK2	CHK2_HUMAN	SSLETVSTQELYSIP	T	68	KEA	ATR
ATR	O96017	CHEK2	CHK2_HUMAN	SHGSSACSQPHGSVT	S	19	KEA	ATR
ATR	O96017	CHEK2	CHK2_HUMAN	SQGSSSQSQGISSSS	S	35	KEA	ATR
ATR	O96017	CHEK2	CHK2_HUMAN	TSTMPNSSQSSHSSS	S	50	KEA	ATR
ATR	P04637	TP53	P53_HUMAN	PSVEPPLSQETFSDL	S	15	KEA	ATR
ATR	P04637	TP53	P53_HUMAN	NVLSPLPSQAMDDLM	S	37	KEA	ATR
ATR	P04637	TP53	P53_HUMAN	PLSQETFSDLWKLLP	S	20	KEA	ATR
ATR	P04637	TP53	P53_HUMAN	EPPLSQETFSDLWKL	T	18	KEA	ATR
ATR	P16220	CREB1	CREB1_HUMAN	SVDSVTDSQKRREIL	S	121	KEA	ATR
ATR	P23025	XPA	XPA_HUMAN	RSLEVWGSQEALEEA	S	196	KEA	ATR
ATR	P23025	XPA	XPA_HUMAN	VKKNPHHSQWGDMKL	S	173	KEA	ATR
ATR	P38398	BRCA1	BRCA1_HUMAN	CGTNTHASSLQHENS	S	281	KEA	ATR
ATR	P38398	BRCA1	BRCA1_HUMAN	PMGSSHASQVCSETP	S	1143	KEA	ATR
ATR	P38398	BRCA1	BRCA1_HUMAN	QVILAKASQEHHLSE	S	1280	KEA	ATR
ATR	P38398	BRCA1	BRCA1_HUMAN	SEKAVLTSQKSSEYP	S	1457	KEA	ATR
ATR	P38398	BRCA1	BRCA1_HUMAN	SQSDILTTQQRDTMQ	T	1394	KEA	ATR
ATR	P38398	BRCA1	BRCA1_HUMAN	KFEVSADSSTSKNKE	S	1483	KEA	ATR
ATR	P38398	BRCA1	BRCA1_HUMAN	GKVNNIPSQSTRHST	S	1239	KEA	ATR
ATR	P38398	BRCA1	BRCA1_HUMAN	EDCSGLSSQSDILTT	S	1387	KEA	ATR
[truncated: 31,184 more rows]
