# Supplementary material for: Proteome activity landscapes of tumor cell lines determine drug responses
Source: Nat Commun. 2020 Jul 20;11:3639. doi: 10.1038/s41467-020-17336-9 (PMC7371697; doi:10.1038/s41467-020-17336-9)
Supplement: Supplementary file 9 — Supplementary Data 6 [file 41467_2020_17336_MOESM9_ESM.xlsx]

## Sheet: Legend
The 15 tables are:
NCI60 modules	Groups of abundance-related Proteins/p-sites in the NCI60 panel
CRC65 modules	Groups of abundance-related Proteins/p-sites in the CRC65 panel
Enrichment in NCI60 modules	Groups of functionally related Proteins/p-sites enriched in groups of abundance-related Proteins/p-sites in the NCI60 panel (Gene set enrichment analysis)
Enrichment in CRC65 modules	Groups of functionally related Proteins/p-sites enriched in groups of abundance-related Proteins/p-sites in the CRC65 panel (Gene set enrichment analysis)
D(ifferential) E(xpression) of gene sets NCI60	Differential expression of groups of functionally related Proteins/p-sites in groups of cell lines from the same tissue of origin (relative to the mean of other tissues)
D(ifferential) E(xpression) of gene sets CRC65	Differential expression of groups of functionally related Proteins/p-sites in groups of cell lines with the same MSI status
D(ifferential) E(xpression) of modules NCI60	Differential expression of groups of abundance-related Proteins/p-sites in groups of cell lines from the same tissue of origin (relative to the mean of other tissues)
D(ifferential) E(xpression) of gene sets CRC65	Differential expression of groups of abundance-related Proteins/p-sites in groups of cell lines with the same MSI status
Full circles NCI60 - CO	Full circles in the NCI60 panel - CO (see Online Methods); joined information from Modules tables, Enrichment tables and D(ifferential) E(xpression) tables
Full circles NCI60 - CNS	Full circles in the NCI60 panel - CNS (see Online Methods); joined information from Modules tables, Enrichment tables and D(ifferential) E(xpression) tables
Full circles NCI60 - LE	Full circles in the NCI60 panel - LE (see Online Methods); joined information from Modules tables, Enrichment tables and D(ifferential) E(xpression) tables
Full circles NCI60 - ME	Full circles in the NCI60 panel - ME (see Online Methods); joined information from Modules tables, Enrichment tables and D(ifferential) E(xpression) tables
Full circles NCI60 - OV	Full circles in the NCI60 panel - OV (see Online Methods); joined information from Modules tables, Enrichment tables and D(ifferential) E(xpression) tables
Full circles NCI60 - RE	Full circles in the NCI60 panel - RE (see Online Methods); joined information from Modules tables, Enrichment tables and D(ifferential) E(xpression) tables
Full circles CRC65	Full circles in the CRC65 panel (see Online Methods); joined information from Modules tables, Enrichment tables and D(ifferential) E(xpression) tables
Header descriptions
Module tables
ID	(Phospho)Protein/p-site ID used in this study to link Supplementary Tables
Gene name/p-site	Gene name or p-site ID
Module	WGCNA module
Enrichment tables
Gene set ID	ID of the gene set (specific to the Gene set source; CORUM was prepended to gene sets from CORUM)
Gene set name	Name of the gene set
Module	WGCNA module
Overall number of genes considered	Number of genes detected across all proteins/p-sites
Number of genes in this gene set	Number of genes annotated with this gene set
Number of genes in this module	Number of genes part of this module
Number of genes in the overlap	Number of genes part of this module and annotated with this gene set
Expected number of genes in the overlap	Expected number of genes part of this module given the number of genes annotated with this gene set
q-value	Benjamini-Hochberg-corrected p-value of the enrichment (Fisher's Exact Test)
Odds ratio	Odds ratio of the Fisher's Exact Test
Gene set source	Source of the gene set
D(ifferential) E(xpression) tables
Gene set ID/Module	ID of the gene set (specific to the Gene set source; CORUM was prepended to gene sets from CORUM)/WGCNA module
Tissue of origin/MSI status	Groups of cell lines sharing the same phenotype
q-value	Benjamini-Hochberg-corrected p-value of the differential expression (moderated t-test)
log2-fold-change	Log2-fold-change (relative to the mean of other groups of cell lines sharing the same phenotype)
Full circles tables
ID	(Phospho)Protein/p-site ID used in this study to link Supplementary Tables
Gene name/p-site	Gene name or p-site ID
Module	WGCNA module
Tissue of origin/MSI status	Groups of cell lines sharing the same phenotype
Gene set ID	ID of the gene set (specific to the Gene set source; CORUM was prepended to gene sets from CORUM)
Gene set name	Name of the gene set
Known	Was this functional annotations already part of the gene set sources considered here (+ or -)

## Sheet: NCI60 modules
ID	Gene name/p-site	Module
9078 A1CF	A1CF	darkturquoise
1470 A2M	A2M	turquoise
94 A2ML1	A2ML1	salmon
9148 AAAS	AAAS	skyblue
43904 AAAS	AAAS_pS495	lightyellow
6096 AACS	AACS	rosybrown2
5918 AAED1	AAED1	plum1
5634 AAGAB	AAGAB	lightcyan1
25992 AAGAB	AAGAB_pS310	sienna1
25993 AAGAB	AAGAB_pS311	black
4952 AAK1	AAK1	yellowgreen
21685 AAK1	AAK1_pS14	coral2
21688 AAK1	AAK1_pS21	yellowgreen
21697 AAK1	AAK1_pS623	magenta4
21698 AAK1	AAK1_pS624	palevioletred1
21690 AAK1	AAK1_pS637	honeydew1
21692 AAK1	AAK1_pS670	ivory
21693 AAK1	AAK1_pS676	green3
21694 AAK1	AAK1_pS678	steelblue4
21691 AAK1	AAK1_pS846	salmon
56845 AAK1	AAK1_pT389	magenta4
56851 AAK1	AAK1_pT606	steelblue3
56850 AAK1	AAK1_pT620	yellowgreen
8794 AAMDC	AAMDC	deeppink1
42382 AAMDC	AAMDC_pS46	cornflowerblue
4361 AAMP	AAMP	pink
10273 AAR2	AAR2	brown
3060 AARS	AARS	firebrick4
5198 AARS2	AARS2	bisque4
8189 AARSD1	AARSD1	pink
12939 AARS	AARS_pS399	cornsilk
12941 AARS	AARS_pS555	magenta
9159 AASDHPPT	AASDHPPT	thistle2
43942 AASDHPPT	AASDHPPT_pS258	lightsteelblue1
22259 AASDH	AASDH_pS649	plum3
22258 AASDH	AASDH_pS724	black
9705 AASS	AASS	bisque4
9422 AATF	AATF	thistle2
44653 AATF	AATF_pS155	navajowhite4
44650 AATF	AATF_pS203	darkgrey
44655 AATF	AATF_pS316	brown
44656 AATF	AATF_pS320	brown
44657 AATF	AATF_pS321	brown
3742 ABAT	ABAT	lightpink1
1329 ABCA1	ABCA1	darkgreen
1708 ABCB1	ABCB1	coral
9153 ABCB10	ABCB10	magenta3
1298 ABCB11	ABCB11	green
4956 ABCB5	ABCB5	lightcoral
9017 ABCB6	ABCB6	palevioletred1
936 ABCB7	ABCB7	mediumorchid
9257 ABCB8	ABCB8	cornsilk2
2654 ABCC1	ABCC1	antiquewhite4
35481 ABCC2	ABCC2_pS283	turquoise4
613 ABCC3	ABCC3	tan
614 ABCC4	ABCC4	darkorange2
2914 ABCC4	ABCC4_pS668	brown3
52286 ABCC4	ABCC4_pT646	tan
52287 ABCC4	ABCC4_pT648	navajowhite1
2916 ABCC5	ABCC5_pS14	lightsteelblue
2923 ABCC5	ABCC5_pS509	tan
2918 ABCC5	ABCC5_pS558	mediumorchid3
2657 ABCD1	ABCD1	blue
2475 ABCD3	ABCD3	darkgreen
3523 ABCE1	ABCE1	firebrick4
14547 ABCE1	ABCE1_pS582	khaki3
55192 ABCE1	ABCE1_pT42	darkolivegreen
6694 ABCF1	ABCF1	tan
32321 ABCF1	ABCF1_pS105	sienna4
32322 ABCF1	ABCF1_pS109	bisque4
32320 ABCF1	ABCF1_pS140	bisque4
32319 ABCF1	ABCF1_pS166	paleturquoise
32325 ABCF1	ABCF1_pS22	bisque4
32323 ABCF1	ABCF1_pS595	paleturquoise
59034 ABCF1	ABCF1_pT108	sienna4
9733 ABCF2	ABCF2	darkgoldenrod3
9254 ABCF3	ABCF3	darkseagreen
9238 ABHD10	ABHD10	lightcyan
44191 ABHD10	ABHD10_pS233	yellow2
6739 ABHD11	ABHD11	lightcyan
6448 ABHD12	ABHD12	darkgreen
7631 ABHD14B	ABHD14B	chocolate2
5628 ABHD17C	ABHD17C	slateblue
6801 ABHD4	ABHD4	orange
6931 ABHD5	ABHD5	purple
8248 ABHD6	ABHD6	blue
6396 ABI1	ABI1	magenta4
30845 ABI1	ABI1_pS178	darkgrey
30843 ABI1	ABI1_pS211	magenta
30841 ABI1	ABI1_pS217	indianred4
30842 ABI1	ABI1_pS220	violet
30844 ABI1	ABI1_pS226	firebrick3
30836 ABI1	ABI1_pS290	brown1
58743 ABI1	ABI1_pT210	darkorange
9429 ABI2	ABI2	thistle4
44691 ABI2	ABI2_pS177	darkgrey
44683 ABI2	ABI2_pS190	darkred
44690 ABI2	ABI2_pS210	turquoise
44686 ABI2	ABI2_pS221	darkgrey
44692 ABI2	ABI2_pS236	magenta
44680 ABI2	ABI2_pS271	royalblue3
44684 ABI2	ABI2_pS301	skyblue2
61565 ABI2	ABI2_pT169	red
61562 ABI2	ABI2_pT294	floralwhite
61563 ABI2	ABI2_pT297	green4
9593 ABI3	ABI3	salmon
6019 ABI3BP	ABI3BP	brown4
1451 ABL1	ABL1	sienna4
6983 ABL1	ABL1_pS16	darkgoldenrod1
6980 ABL1	ABL1_pS588	salmon1
6975 ABL1	ABL1_pS678	plum2
6979 ABL1	ABL1_pS702	skyblue3
6984 ABL1	ABL1_pS737	salmon1
6972 ABL1	ABL1_pS824	bisque2
6974 ABL1	ABL1_pS828	bisque2
6969 ABL1	ABL1_pS936	saddlebrown
53158 ABL1	ABL1_pT800	black
53157 ABL1	ABL1_pT871	saddlebrown
63328 ABL1	ABL1_pY245	plum2
2866 ABL2	ABL2	yellowgreen
11904 ABL2	ABL2_pS1039	plum2
11920 ABL2	ABL2_pS57	darkslateblue
11910 ABL2	ABL2_pS605	turquoise
11905 ABL2	ABL2_pS616	orange
11918 ABL2	ABL2_pS768	lightpink
11922 ABL2	ABL2_pS802	royalblue
11923 ABL2	ABL2_pS805	purple
11913 ABL2	ABL2_pS900	lightsteelblue
11901 ABL2	ABL2_pS921	royalblue
54446 ABL2	ABL2_pT803	red
426 ABLIM1	ABLIM1	lightgreen
1774 ABLIM1	ABLIM1_pS156	paleturquoise4
1807 ABLIM1	ABLIM1_pS157	lightgreen
1776 ABLIM1	ABLIM1_pS292	lightgreen
1777 ABLIM1	ABLIM1_pS293	lightsteelblue
1783 ABLIM1	ABLIM1_pS303	pink4
1784 ABLIM1	ABLIM1_pS307	lightgreen
1785 ABLIM1	ABLIM1_pS366	red
1798 ABLIM1	ABLIM1_pS371	lightgreen
1799 ABLIM1	ABLIM1_pS375	lightgreen
1792 ABLIM1	ABLIM1_pS392	lightgreen
1793 ABLIM1	ABLIM1_pS395	lightgreen
1794 ABLIM1	ABLIM1_pS398	lightgreen
1781 ABLIM1	ABLIM1_pS430	lavender
1786 ABLIM1	ABLIM1_pS526	lightgreen
1787 ABLIM1	ABLIM1_pS527	lightgreen
1800 ABLIM1	ABLIM1_pS580	lightgreen
1797 ABLIM1	ABLIM1_pS595	lightgreen
1779 ABLIM1	ABLIM1_pS609	lavenderblush2
1780 ABLIM1	ABLIM1_pS617	darkturquoise
1775 ABLIM1	ABLIM1_pS646	lightgreen
52054 ABLIM1	ABLIM1_pT291	lemonchiffon4
5495 ABLIM2	ABLIM2	bisque2
25340 ABLIM2	ABLIM2_pS375	lightskyblue4
25332 ABLIM2	ABLIM2_pS436	chocolate1
1223 ABLIM3	ABLIM3	white
5967 ABLIM3	ABLIM3_pS277	plum1
5968 ABLIM3	ABLIM3_pS280	darkorange
5969 ABLIM3	ABLIM3_pS282	plum1
5959 ABLIM3	ABLIM3_pS372	plum1
5960 ABLIM3	ABLIM3_pS373	plum1
5961 ABLIM3	ABLIM3_pS379	floralwhite
5966 ABLIM3	ABLIM3_pS388	plum1
5985 ABLIM3	ABLIM3_pS493	floralwhite
5964 ABLIM3	ABLIM3_pS503	plum1
5965 ABLIM3	ABLIM3_pS504	ivory
5963 ABLIM3	ABLIM3_pS567	floralwhite
5977 ABLIM3	ABLIM3_pS576	navajowhite4
5973 ABLIM3	ABLIM3_pS585	seashell4
52933 ABLIM3	ABLIM3_pT543	floralwhite
4158 ABR	ABR	peru
9562 ABRACL	ABRACL	palevioletred2
17675 ABR	ABR_pS26	blue
10013 ABT1	ABT1	skyblue
7276 ABTB1	ABTB1	navajowhite2
6585 ABTB2	ABTB2	white
31814 ABTB2	ABTB2_pS365	blue
31815 ABTB2	ABTB2_pS37	coral4
1757 ACAA1	ACAA1	aliceblue
2872 ACAA2	ACAA2	lightcyan
4184 ACACA	ACACA	coral1
17786 ACACA	ACACA_pS1259	tan
17787 ACACA	ACACA_pS1263	plum2
17782 ACACA	ACACA_pS23	palevioletred1
17788 ACACA	ACACA_pS2343	navajowhite1
17783 ACACA	ACACA_pS25	darkorange
17784 ACACA	ACACA_pS29	white
17789 ACACA	ACACA_pS5	darkolivegreen
17791 ACACA	ACACA_pS78	coral4
17792 ACACA	ACACA_pS80	saddlebrown
389 ACACB	ACACB	mediumpurple3
5820 ACAD11	ACAD11	darkolivegreen
9930 ACAD8	ACAD8	white
8819 ACAD9	ACAD9	lightcyan
1904 ACADM	ACADM	burlywood1
2087 ACADS	ACADS	aliceblue
2923 ACADSB	ACADSB	lightcyan
3077 ACADVL	ACADVL	lightcyan
4613 ACAP1	ACAP1	green
4632 ACAP2	ACAP2	lightpink2
20227 ACAP2	ACAP2_pS379	darkseagreen3
20229 ACAP2	ACAP2_pS384	brown4
20225 ACAP2	ACAP2_pS521	antiquewhite3
20221 ACAP2	ACAP2_pS581	black
56546 ACAP2	ACAP2_pT382	thistle
7777 ACAP3	ACAP3	saddlebrown
37479 ACAP3	ACAP3_pS113	lightpink3
37480 ACAP3	ACAP3_pS118	coral2
2381 ACAT1	ACAT1	lightcyan
8307 ACAT2	ACAT2	sienna
8678 ACBD3	ACBD3	orangered1
41716 ACBD3	ACBD3_pS344	deepskyblue
41717 ACBD3	ACBD3_pS345	lightskyblue1
8094 ACBD6	ACBD6	lightcyan1
6555 ACBD7	ACBD7	pink
7835 ACCS	ACCS	darkslateblue
7334 ACD	ACD	lightyellow
35829 ACD	ACD_pS110	darkviolet
35830 ACD	ACD_pS111	midnightblue
35833 ACD	ACD_pS399	midnightblue
35835 ACD	ACD_pS422	pink
35837 ACD	ACD_pS432	pink
35831 ACD	ACD_pS439	pink
9934 ACIN1	ACIN1	skyblue
47433 ACIN1	ACIN1_pS1004	thistle4
47410 ACIN1	ACIN1_pS1104	pink2
47426 ACIN1	ACIN1_pS1161	hotpink3
47421 ACIN1	ACIN1_pS208	black
47422 ACIN1	ACIN1_pS210	saddlebrown
47432 ACIN1	ACIN1_pS216	firebrick4
47394 ACIN1	ACIN1_pS240	magenta
47395 ACIN1	ACIN1_pS243	magenta
47431 ACIN1	ACIN1_pS328	skyblue4
47434 ACIN1	ACIN1_pS365	yellow
47403 ACIN1	ACIN1_pS384	darkturquoise
47404 ACIN1	ACIN1_pS386	yellow3
47405 ACIN1	ACIN1_pS388	yellow3
47398 ACIN1	ACIN1_pS400	saddlebrown
47399 ACIN1	ACIN1_pS410	honeydew1
47406 ACIN1	ACIN1_pS478	blanchedalmond
47396 ACIN1	ACIN1_pS490	yellow
47409 ACIN1	ACIN1_pS551	mistyrose
47397 ACIN1	ACIN1_pS561	thistle4
47417 ACIN1	ACIN1_pS655	yellow
47418 ACIN1	ACIN1_pS657	yellow
47424 ACIN1	ACIN1_pS710	lavenderblush3
47425 ACIN1	ACIN1_pS714	paleturquoise
47423 ACIN1	ACIN1_pS729	cyan
47415 ACIN1	ACIN1_pS825_1	plum3
47437 ACIN1	ACIN1_pS825_2	plum3
47411 ACIN1	ACIN1_pS838	firebrick4
47416 ACIN1	ACIN1_pS863	brown2
47429 ACIN1	ACIN1_pS873	plum2
47435 ACIN1	ACIN1_pS882	firebrick
47436 ACIN1	ACIN1_pS885	yellow
47430 ACIN1	ACIN1_pS895	mediumorchid2
47414 ACIN1	ACIN1_pS898	yellow
47427 ACIN1	ACIN1_pS987	plum2
62150 ACIN1	ACIN1_pT116	darkolivegreen
62143 ACIN1	ACIN1_pT254	magenta
62146 ACIN1	ACIN1_pT414	yellow3
62147 ACIN1	ACIN1_pT682	sienna3
3291 ACLY	ACLY	chocolate2
13809 ACLY	ACLY_pS455	orangered1
13803 ACLY	ACLY_pS481	darkgrey
13804 ACLY	ACLY_pS839	red1
55004 ACLY	ACLY_pT447	skyblue3
2284 ACO1	ACO1	burlywood2
8003 ACO2	ACO2	lightcyan
6060 ACOT1;ACOT2	ACOT1	lightpink2
7062 ACOT11	ACOT11	darkmagenta
34540 ACOT11	ACOT11_pS599	midnightblue
9055 ACOT13	ACOT13	lightcyan
273 ACOT7	ACOT7	blue
446 ACOT8	ACOT8	salmon
10272 ACOT9	ACOT9	bisque4
49791 ACOT9	ACOT9_pS375	white
49792 ACOT9	ACOT9_pS379	white
575 ACOX3	ACOX3	orangered1
9264 ACOXL	ACOXL	antiquewhite2
2379 ACP1	ACP1	lightcyan1
1883 ACP2	ACP2	royalblue2
1980 ACP5	ACP5	blue
9049 ACP6	ACP6	white
2044 ACPP	ACPP	blue
7412 ACSF2	ACSF2	skyblue2
5048 ACSF3	ACSF3	sienna3
2647 ACSL1	ACSL1	turquoise
1344 ACSL3	ACSL3	lightpink2
855 ACSL4	ACSL4	bisque4
4213 ACSL4	ACSL4_pS16	bisque4
9965 ACSL5	ACSL5	darkturquoise
47502 ACSL5	ACSL5_pS28	paleturquoise
5084 ACSM3	ACSM3	rosybrown2
9232 ACSS1	ACSS1	salmon
9119 ACSS2	ACSS2	steelblue
43782 ACSS2	ACSS2_pS267	darkgrey
43784 ACSS2	ACSS2_pS30	steelblue
8768 ACSS3	ACSS3	thistle2
3681 ACTA1	ACTA1	darkturquoise
3609 ACTA2	ACTA2	thistle4
3495 ACTB	ACTB	grey60
5118 ACTBL2	ACTBL2	sienna
14507 ACTB;ACTG1	ACTB_pS199	pink3
14508 ACTB;ACTG1;ACTA2;ACTG2;ACTC1;ACTA1;ACTBL2;POTEE;POTEF;POTEKP	ACTB_pS239	orangered1
14506 ACTB;ACTG1;ACTA2;ACTG2;ACTC1;ACTA1	ACTB_pS323	grey60
14502 ACTB;ACTG1;ACTA2;ACTG2;ACTC1;ACTA1;POTEE;POTEF;POTEI;POTEKP	ACTB_pS33	grey60
14504 ACTB;ACTG1;ACTA2;ACTG2;ACTC1;ACTA1	ACTB_pS52	orangered
14505 ACTB;ACTG1;ACTA2;ACTG2;ACTC1;ACTA1	ACTB_pS60	grey60
55175 ACTB;ACTG1	ACTB_pT106	skyblue3
55172 ACTB;ACTG1	ACTB_pT203	brown4
55167 ACTB;ACTG1	ACTB_pT304	wheat1
55168 ACTB;ACTG1;ACTA2;ACTG2;ACTC1;ACTA1	ACTB_pT318	deepskyblue4
55169 ACTB;ACTG1;ACTA2;ACTG2;ACTC1;ACTA1	ACTB_pT324	cyan
63777 ACTB;ACTG1	ACTB_pY91	darkviolet
63813 ACTC1;ACTA1	ACTC1_pY93	darkviolet
3665 ACTG1	ACTG1	grey60
3666 ACTG2	ACTG2	cornsilk
1430 ACTL6A	ACTL6A	saddlebrown
6926 ACTL6A	ACTL6A_pS233	darkseagreen1
6927 ACTL6A	ACTL6A_pS86	maroon
8737 ACTL8	ACTL8	skyblue4
42029 ACTL8	ACTL8_pS52	lightpink3
1952 ACTN1	ACTN1	lavenderblush1
8442 ACTN1	ACTN1_pS348	skyblue2
8443 ACTN1	ACTN1_pS677	coral2
8445 ACTN1	ACTN1_pS763	paleturquoise4
8444 ACTN1	ACTN1_pS91	lightskyblue3
53575 ACTN1	ACTN1_pT765	darkgreen
63442 ACTN1	ACTN1_pY193	ivory
2710 ACTN2	ACTN2	red
753 ACTN4	ACTN4	grey60
3629 ACTN4;ACTN1;ACTN2;ACTN3	ACTN4_pS159	grey60
3628 ACTN4;ACTN1	ACTN4_pS423	bisque3
3631 ACTN4	ACTN4_pS507	brown2
3627 ACTN4	ACTN4_pS773	honeydew
9465 ACTR10	ACTR10	grey60
44946 ACTR10	ACTR10_pS414	cyan
3520 ACTR1A	ACTR1A	grey60
2843 ACTR1B	ACTR1B	mediumorchid4
3519 ACTR2	ACTR2	grey60
3518 ACTR3	ACTR3	grey60
9566 ACTR3B;ACTR3C	ACTR3B	red
8865 ACTR5	ACTR5	pink
8505 ACTR6	ACTR6	pink
8854 ACTR8	ACTR8	brown
42653 ACTR8	ACTR8_pS21	brown
42656 ACTR8	ACTR8_pS301	saddlebrown
3945 ACVR1	ACVR1	lavenderblush
3916 ACY1	ACY1	thistle2
7595 ACY3	ACY3	lightslateblue
1668 ACYP1	ACYP1	powderblue
2016 ACYP2	ACYP2	sienna3
1460 ADA	ADA	lightyellow
5476 ADAL	ADAL	lavenderblush3
436 ADAM10	ADAM10	antiquewhite4
52072 ADAM10	ADAM10_pT719	purple
3727 ADAM17	ADAM17	darkorange2
14969 ADAM17	ADAM17_pS791	burlywood
55317 ADAM17	ADAM17_pT735	darkgreen
8536 ADAM19	ADAM19	darkorange
41166 ADAM19	ADAM19_pS802	purple
60820 ADAM19	ADAM19_pT779	slateblue
45199 ADAM22	ADAM22_pS821	midnightblue
4289 ADAM9	ADAM9	royalblue2
18344 ADAM9	ADAM9_pS758	royalblue2
56087 ADAM9	ADAM9_pT761	tan
9785 ADAMTS1	ADAMTS1	skyblue3
3467 ADAMTS12	ADAMTS12	chocolate4
6887 ADAMTS15	ADAMTS15	cyan
976 ADAMTS4	ADAMTS4	lightpink4
9626 ADAMTS9	ADAMTS9	palevioletred
3764 ADAMTSL3	ADAMTSL3	navajowhite2
15141 ADAMTSL3	ADAMTSL3_pS631	oldlace
5729 ADAMTSL4	ADAMTSL4	cyan
1087 ADAP1	ADAP1	darkturquoise
3387 ADAR	ADAR	coral1
3735 ADARB1	ADARB1	skyblue2
15054 ADARB1	ADARB1_pS26	skyblue2
14200 ADAR	ADAR_pS657	darkgrey
14198 ADAR	ADAR_pS672	coral2
55109 ADAR	ADAR_pT644	lightblue4
55108 ADAR	ADAR_pT851	darkolivegreen
8217 ADAT1	ADAT1	blue
39594 ADAT1	ADAT1_pS191	mediumpurple3
39595 ADAT1	ADAT1_pS227	orangered4
6008 ADAT2	ADAT2	black
7508 ADAT3	ADAT3	greenyellow
53168 ADA	ADA_pT4	mistyrose1
6772 ADCK3	ADCK3	maroon
7435 ADCK4	ADCK4	indianred2
818 ADCY3	ADCY3	magenta3
3841 ADCY3	ADCY3_pS525	purple
3251 ADCY6	ADCY6_pS54	darkorange2
2712 ADD1	ADD1	brown
11242 ADD1	ADD1_pS12	lightyellow
11259 ADD1	ADD1_pS355	honeydew1
11260 ADD1	ADD1_pS358	lightyellow
11261 ADD1	ADD1_pS366	black
11256 ADD1	ADD1_pS431	honeydew1
11257 ADD1	ADD1_pS436	skyblue3
11250 ADD1	ADD1_pS465	violet
11251 ADD1	ADD1_pS586	darkturquoise
11245 ADD1	ADD1_pS600_1	brown
11263 ADD1	ADD1_pS600_2	brown
11264 ADD1	ADD1_pS613	red
11247 ADD1;ADD2;ADD3	ADD1_pS726	lightyellow
54284 ADD1	ADD1_pT364	mistyrose4
54280 ADD1	ADD1_pT614_1	red
54285 ADD1	ADD1_pT614_2	red
54281 ADD1;ADD2;ADD3	ADD1_pT724	brown
2713 ADD2	ADD2	orangered3
11280 ADD2	ADD2_pS11	slateblue
11281 ADD2	ADD2_pS530	orangered
11275 ADD2	ADD2_pS592	darkviolet
11276 ADD2	ADD2_pS596	plum2
11283 ADD2	ADD2_pS60	darkviolet
11277 ADD2	ADD2_pS600	darkgoldenrod4
11278 ADD2	ADD2_pS604	lightpink3
11271 ADD2	ADD2_pS613	darkviolet
11272 ADD2	ADD2_pS617	darkviolet
11266 ADD2	ADD2_pS693	palegreen4
11267 ADD2	ADD2_pS697	plum2
11268 ADD2	ADD2_pS699	slateblue
11269 ADD2	ADD2_pS701	plum2
46381 ADD3	ADD3_pS42	orangered4
46388 ADD3	ADD3_pS442	maroon
46384 ADD3	ADD3_pS618	cornsilk
46385 ADD3	ADD3_pS621	green2
46383 ADD3	ADD3_pS64	indianred2
46378 ADD3	ADD3_pS650	firebrick
46380 ADD3	ADD3_pS664	goldenrod4
46372 ADD3	ADD3_pS673	indianred2
46373 ADD3	ADD3_pS677	indianred2
46374 ADD3	ADD3_pS679	royalblue
46375 ADD3	ADD3_pS681	indianred2
61900 ADD3	ADD3_pT11	palevioletred1
61901 ADD3	ADD3_pT12	white
1434 ADH1C;ADH1A;ADH1B	ADH1C	darkturquoise
1917 ADH5	ADH5	powderblue
8331 ADH5	ADH5_pS351	cornsilk
8257 ADI1	ADI1	tomato4
4811 ADIRF	ADIRF	mediumpurple3
3385 ADK	ADK	steelblue
8648 ADNP	ADNP	skyblue1
5516 ADNP2	ADNP2	greenyellow
41589 ADNP	ADNP_pS409	blue4
41579 ADNP	ADNP_pS607	magenta
41580 ADNP	ADNP_pS608	deeppink
41585 ADNP	ADNP_pS709	darkolivegreen2
41581 ADNP	ADNP_pS736	darkturquoise
41582 ADNP	ADNP_pS738	floralwhite
41588 ADNP	ADNP_pS805	mistyrose1
41592 ADNP	ADNP_pS921	skyblue1
41583 ADNP	ADNP_pS953	white
41584 ADNP	ADNP_pS955	white
41587 ADNP	ADNP_pS98	firebrick4
7899 ADO	ADO	skyblue1
8119 ADPGK	ADPGK	bisque4
3355 ADPRH	ADPRH	blue
9375 ADPRHL2	ADPRHL2	grey60
44522 ADPRHL2	ADPRHL2_pS67	brown3
2391 ADRBK1	ADRBK1	sienna3
10039 ADRBK1	ADRBK1_pS670	sienna3
4823 ADRM1	ADRM1	tomato4
21126 ADRM1	ADRM1_pS211	coral1
21125 ADRM1	ADRM1_pS405	orange
56723 ADRM1	ADRM1_pT217	magenta
56722 ADRM1	ADRM1_pT39	orange4
2587 ADSL	ADSL	brown
10780 ADSL	ADSL_pS12	lightblue2
10781 ADSL	ADSL_pS15	greenyellow
10779 ADSL	ADSL_pS9	blanchedalmond
2583 ADSS	ADSS	indianred2
6421 ADSSL1	ADSSL1	lightgreen
6222 AEBP1	AEBP1	mediumorchid
5757 AEBP2	AEBP2	lightyellow
26717 AEBP2	AEBP2_pS141	darkorange
26712 AEBP2	AEBP2_pS18	paleturquoise
26709 AEBP2	AEBP2_pS206	darkgrey
26710 AEBP2	AEBP2_pS210	pink2
26711 AEBP2	AEBP2_pS211	yellow2
26713 AEBP2	AEBP2_pS24	pink2
26718 AEBP2	AEBP2_pS241	mediumorchid3
26708 AEBP2	AEBP2_pS371	sienna1
26715 AEBP2	AEBP2_pS390	magenta
57892 AEBP2	AEBP2_pT242	mediumorchid3
4028 AES	AES	lightcyan1
16576 AES	AES_pS9	lightcoral
6510 AFAP1	AFAP1	cyan
6901 AFAP1L1	AFAP1L1	tan
33495 AFAP1L1	AFAP1L1_pS149	oldlace
33491 AFAP1L1	AFAP1L1_pS329	indianred2
33497 AFAP1L1	AFAP1L1_pS385	paleturquoise3
33492 AFAP1L1	AFAP1L1_pS747	navajowhite2
33490 AFAP1L1	AFAP1L1_pS98	lightpink
6505 AFAP1L2	AFAP1L2	lightgreen
31437 AFAP1L2	AFAP1L2_pS213	tan3
31440 AFAP1L2	AFAP1L2_pS344	thistle3
31439 AFAP1L2	AFAP1L2_pS484	purple2
31438 AFAP1L2	AFAP1L2_pS640	sienna2
31436 AFAP1L2	AFAP1L2_pS767	salmon2
31443 AFAP1L2	AFAP1L2_pS796	thistle
58873 AFAP1L2	AFAP1L2_pT541	lightgreen
64243 AFAP1L2	AFAP1L2_pY413	navajowhite4
31458 AFAP1	AFAP1_pS264	mediumorchid
31459 AFAP1	AFAP1_pS265	plum1
31463 AFAP1	AFAP1_pS277	mediumorchid
31465 AFAP1	AFAP1_pS282	floralwhite
31466 AFAP1	AFAP1_pS283	mediumorchid
31461 AFAP1	AFAP1_pS342	cornsilk
31462 AFAP1	AFAP1_pS343	firebrick
31474 AFAP1	AFAP1_pS510	lightsteelblue1
31472 AFAP1	AFAP1_pS548	red
31467 AFAP1	AFAP1_pS664	ivory
31468 AFAP1	AFAP1_pS665	thistle
31469 AFAP1	AFAP1_pS668	mediumorchid
31470 AFAP1	AFAP1_pS710	orange4
31471 AFAP1	AFAP1_pS711	paleturquoise1
58877 AFAP1	AFAP1_pT663	lightcoral
3218 AFF1	AFF1	darkturquoise
13579 AFF1	AFF1_pS1092	orange3
13574 AFF1	AFF1_pS245	plum2
13578 AFF1	AFF1_pS588	turquoise4
54943 AFF1	AFF1_pT376	purple
54942 AFF1	AFF1_pT697	orange
3217 AFF2	AFF2	cornsilk2
13583 AFF3	AFF3_pS755	blue
13581 AFF3	AFF3_pS878	rosybrown4
13582 AFF3	AFF3_pS881	navajowhite2
13585 AFF3	AFF3_pS954	skyblue3
9770 AFF4	AFF4	lightpink2
46625 AFF4	AFF4_pS1043	lightpink2
46613 AFF4	AFF4_pS1055	tomato
46614 AFF4	AFF4_pS1058	darkgrey
46633 AFF4	AFF4_pS178	white
46635 AFF4	AFF4_pS180	lightpink2
46630 AFF4	AFF4_pS210	lightsteelblue1
46631 AFF4	AFF4_pS212	plum1
46618 AFF4	AFF4_pS222	turquoise
46643 AFF4	AFF4_pS487	lightpink2
46644 AFF4	AFF4_pS490	blue
46645 AFF4	AFF4_pS491	lightsteelblue1
46626 AFF4	AFF4_pS549	yellow3
46623 AFF4	AFF4_pS620	green4
46648 AFF4	AFF4_pS671	blue
46641 AFF4	AFF4_pS679	green4
46642 AFF4	AFF4_pS680	palevioletred
46624 AFF4	AFF4_pS694	darkorange
46620 AFF4	AFF4_pS703	lightpink2
46621 AFF4	AFF4_pS706	darkslateblue
46616 AFF4	AFF4_pS814	lightpink2
46629 AFF4	AFF4_pS836	lightpink2
61950 AFF4	AFF4_pT336	darkolivegreen
61953 AFF4	AFF4_pT406	magenta2
61954 AFF4	AFF4_pT674	yellow
10404 AFG3L2	AFG3L2	tan
5414 AFMID	AFMID	antiquewhite4
5696 AFTPH	AFTPH	lightgreen
26349 AFTPH	AFTPH_pS226	steelblue4
26347 AFTPH	AFTPH_pS376	lightgreen
26348 AFTPH	AFTPH_pS382	lightblue4
26351 AFTPH	AFTPH_pS411	brown4
26352 AFTPH	AFTPH_pS518	yellow3
57812 AFTPH	AFTPH_pT291	deepskyblue
57813 AFTPH	AFTPH_pT617	blue1
2271 AGA	AGA	darkviolet
10094 AGAP1	AGAP1	mediumpurple2
48491 AGAP1	AGAP1_pS415	firebrick
48492 AGAP1	AGAP1_pS421	orangered4
48493 AGAP1	AGAP1_pS422	darkmagenta
48496 AGAP1	AGAP1_pS468	lightgreen
48497 AGAP1	AGAP1_pS552	slateblue2
62385 AGAP1	AGAP1_pT303	mediumpurple3
62384 AGAP1	AGAP1_pT783	orange
7931 AGAP2	AGAP2	salmon
38456 AGAP2	AGAP2_pS615	slateblue
38443 AGAP2	AGAP2_pS648	maroon
38440 AGAP2	AGAP2_pS808	midnightblue
38441 AGAP2	AGAP2_pS818	slateblue
60327 AGAP2	AGAP2_pT635	slateblue
7775 AGAP3	AGAP3	blanchedalmond
37458 AGAP3	AGAP3_pS443	violet
37461 AGAP3	AGAP3_pS538	blanchedalmond
60109 AGAP3	AGAP3_pT324	indianred2
60108 AGAP3	AGAP3_pT442	lightblue3
32232 AGBL5	AGBL5_pS539	red
3252 AGFG1	AGFG1	magenta4
13668 AGFG1	AGFG1_pS162	thistle3
13669 AGFG1	AGFG1_pS167	tan4
13666 AGFG1	AGFG1_pS179	skyblue3
13667 AGFG1	AGFG1_pS181	indianred2
13672 AGFG1	AGFG1_pS253	blue
13665 AGFG1	AGFG1_pS322	greenyellow
54961 AGFG1	AGFG1_pT177	indianred2
1247 AGFG2	AGFG2	antiquewhite1
6457 AGGF1	AGGF1	antiquewhite1
31167 AGGF1	AGGF1_pS11	deeppink2
31168 AGGF1	AGGF1_pS329	darkolivegreen2
31170 AGGF1	AGGF1_pS344	darkred
31166 AGGF1	AGGF1_pS7	deeppink2
5094 AGK	AGK	tan
2704 AGL	AGL	tomato
8146 AGMAT	AGMAT	indianred4
9950 AGO1	AGO1	grey60
47475 AGO1	AGO1_pS822	tan2
9936 AGO2	AGO2	deeppink1
47444 AGO2	AGO2_pS387	purple2
8866 AGO3	AGO3	grey60
8025 AGPAT1	AGPAT1	darkorange2
9181 AGPAT4	AGPAT4	midnightblue
9250 AGPAT5	AGPAT5	thistle1
5078 AGPAT9	AGPAT9	mediumpurple4
265 AGPS	AGPS	bisque4
1179 AGPS	AGPS_pS42	black
1177 AGPS	AGPS_pS65	sienna4
1417 AGR2	AGR2	lightgreen
6857 AGR3	AGR3	blue3
341 AGRN	AGRN	darkolivegreen4
10114 AGTPBP1	AGTPBP1	grey60
48673 AGTPBP1	AGTPBP1_pS103	wheat1
48676 AGTPBP1	AGTPBP1_pS1168	orangered4
48674 AGTPBP1	AGTPBP1_pS318	honeydew1
48675 AGTPBP1	AGTPBP1_pS319	honeydew1
5684 AGTRAP	AGTRAP	lightpink2
7081 AHCTF1	AHCTF1	bisque4
34676 AHCTF1	AHCTF1_pS1142	coral
34668 AHCTF1	AHCTF1_pS1160	darkseagreen4
34683 AHCTF1	AHCTF1_pS1214	bisque4
34684 AHCTF1	AHCTF1_pS1216	darkseagreen4
34685 AHCTF1	AHCTF1_pS1218	thistle1
34686 AHCTF1	AHCTF1_pS1222	tan
34665 AHCTF1	AHCTF1_pS1232	bisque4
34689 AHCTF1	AHCTF1_pS1283	coral
34658 AHCTF1	AHCTF1_pS1295	dodgerblue3
34659 AHCTF1	AHCTF1_pS1297	lightgoldenrod4
34664 AHCTF1	AHCTF1_pS1513	lightcyan
34669 AHCTF1	AHCTF1_pS1533	navajowhite2
34674 AHCTF1	AHCTF1_pS1541	plum2
34667 AHCTF1	AHCTF1_pS1806	purple
34690 AHCTF1	AHCTF1_pS1898	navajowhite2
34666 AHCTF1	AHCTF1_pS1944	bisque4
34678 AHCTF1	AHCTF1_pS2065	purple
34670 AHCTF1	AHCTF1_pS2181	purple
34662 AHCTF1	AHCTF1_pS2212	salmon4
34671 AHCTF1	AHCTF1_pS2222	purple
34672 AHCTF1	AHCTF1_pS2226	purple
34656 AHCTF1	AHCTF1_pS528	bisque4
59497 AHCTF1	AHCTF1_pT1257	bisque4
59493 AHCTF1	AHCTF1_pT1369	purple
59495 AHCTF1	AHCTF1_pT1808	black
59498 AHCTF1	AHCTF1_pT2013	chocolate4
2355 AHCY	AHCY	tomato
793 AHCYL1	AHCYL1	grey60
7602 AHCYL2	AHCYL2	turquoise
36655 AHCYL2	AHCYL2_pS107	red
9823 AHCY	AHCY_pS154	red
5334 AHDC1	AHDC1	grey60
23958 AHDC1	AHDC1_pS1064	darkorange
23956 AHDC1	AHDC1_pS1187	plum2
23959 AHDC1	AHDC1_pS1399	grey60
23960 AHDC1	AHDC1_pS1403	grey60
23961 AHDC1	AHDC1_pS1458	orange3
23968 AHDC1	AHDC1_pS1507	grey60
23966 AHDC1	AHDC1_pS46	grey60
23965 AHDC1	AHDC1_pS596	grey60
23957 AHDC1	AHDC1_pS896	grey60
57330 AHDC1	AHDC1_pT1511	ivory
57326 AHDC1	AHDC1_pT41	cornflowerblue
30966 AHI1	AHI1_pS45	pink4
4069 AHNAK	AHNAK	firebrick3
6239 AHNAK2	AHNAK2	firebrick2
29747 AHNAK2	AHNAK2_pS102	navajowhite2
29740 AHNAK2	AHNAK2_pS1112	darkslateblue
29772 AHNAK2	AHNAK2_pS1198	coral4
29745 AHNAK2	AHNAK2_pS1418	red4
29774 AHNAK2	AHNAK2_pS1583	brown4
29767 AHNAK2	AHNAK2_pS1710	palevioletred1
29735 AHNAK2	AHNAK2_pS1997	navajowhite4
29751 AHNAK2	AHNAK2_pS280	firebrick2
29721 AHNAK2	AHNAK2_pS294	firebrick2
29764 AHNAK2	AHNAK2_pS332	brown4
29763 AHNAK2	AHNAK2_pS3408	firebrick2
29748 AHNAK2	AHNAK2_pS38	palevioletred1
29766 AHNAK2	AHNAK2_pS4185	antiquewhite
29732 AHNAK2	AHNAK2_pS4477	mediumpurple3
29741 AHNAK2	AHNAK2_pS4785	pink4
29737 AHNAK2	AHNAK2_pS4897	sienna2
29749 AHNAK2	AHNAK2_pS509	brown2
29739 AHNAK2	AHNAK2_pS5175	palevioletred1
29778 AHNAK2	AHNAK2_pS5542	red
29742 AHNAK2	AHNAK2_pS5706	blue3
29743 AHNAK2	AHNAK2_pS5707	firebrick2
29758 AHNAK2	AHNAK2_pS5714	palevioletred1
29725 AHNAK2	AHNAK2_pS5739	burlywood
29726 AHNAK2	AHNAK2_pS5741	thistle
29728 AHNAK2	AHNAK2_pS593	magenta
29776 AHNAK2	AHNAK2_pS765	firebrick2
29733 AHNAK2	AHNAK2_pS842	lightgreen
29762 AHNAK2	AHNAK2_pS851	paleturquoise3
58526 AHNAK2	AHNAK2_pT228	orangered4
16855 AHNAK	AHNAK_pS1007	lightpink3
16856 AHNAK	AHNAK_pS1010	cornsilk2
16945 AHNAK	AHNAK_pS1042	orange
16937 AHNAK	AHNAK_pS1068	darkorange2
16826 AHNAK	AHNAK_pS1123	lightblue3
16857 AHNAK	AHNAK_pS1138	lightgoldenrodyellow
16845 AHNAK	AHNAK_pS115	firebrick3
16944 AHNAK	AHNAK_pS1170	orange
16946 AHNAK	AHNAK_pS1298	plum4
16922 AHNAK	AHNAK_pS135	firebrick3
16902 AHNAK	AHNAK_pS1452	brown2
16864 AHNAK	AHNAK_pS1674	brown3
16834 AHNAK	AHNAK_pS176	cornsilk2
16835 AHNAK	AHNAK_pS177	firebrick3
16953 AHNAK	AHNAK_pS1782	thistle3
16926 AHNAK	AHNAK_pS210	yellow4
16927 AHNAK	AHNAK_pS212	chocolate1
16868 AHNAK	AHNAK_pS2138	darkorange2
16928 AHNAK	AHNAK_pS216	thistle4
16913 AHNAK	AHNAK_pS2185	brown3
16929 AHNAK	AHNAK_pS220	lightpink1
16905 AHNAK	AHNAK_pS2387	thistle3
16906 AHNAK	AHNAK_pS2397	firebrick3
16821 AHNAK	AHNAK_pS3054	ivory
16863 AHNAK	AHNAK_pS3112	darkgreen
16824 AHNAK	AHNAK_pS332	yellow4
16854 AHNAK	AHNAK_pS3360	darkorange
16851 AHNAK	AHNAK_pS3411	skyblue2
16852 AHNAK	AHNAK_pS3412	lightpink4
16954 AHNAK	AHNAK_pS3416	lightskyblue1
16955 AHNAK	AHNAK_pS3426	firebrick3
16890 AHNAK	AHNAK_pS379	sienna2
16833 AHNAK	AHNAK_pS41	mediumorchid
16914 AHNAK	AHNAK_pS4130	navajowhite3
16943 AHNAK	AHNAK_pS4360	orange
16893 AHNAK	AHNAK_pS4425	seashell4
16932 AHNAK	AHNAK_pS4516	mediumpurple1
16934 AHNAK	AHNAK_pS4522	chocolate1
16862 AHNAK	AHNAK_pS4614	navajowhite4
16870 AHNAK	AHNAK_pS4803	navajowhite3
16901 AHNAK	AHNAK_pS4850	ivory
16858 AHNAK	AHNAK_pS4870	deepskyblue4
16918 AHNAK	AHNAK_pS4900	deeppink2
16919 AHNAK	AHNAK_pS4903	darkgreen
16935 AHNAK	AHNAK_pS4908	yellow4
16948 AHNAK	AHNAK_pS4960	firebrick3
16847 AHNAK	AHNAK_pS4986	honeydew
16819 AHNAK	AHNAK_pS4993	mistyrose4
16900 AHNAK	AHNAK_pS5031	darkgreen
16825 AHNAK	AHNAK_pS5077	yellow3
16938 AHNAK	AHNAK_pS5099	firebrick3
16915 AHNAK	AHNAK_pS511	firebrick3
16823 AHNAK	AHNAK_pS5110	firebrick3
16869 AHNAK	AHNAK_pS5214	firebrick
16952 AHNAK	AHNAK_pS5298	coral4
16951 AHNAK	AHNAK_pS5332	lightcoral
16895 AHNAK	AHNAK_pS5369	indianred4
16956 AHNAK	AHNAK_pS5386	thistle
16891 AHNAK	AHNAK_pS539	dodgerblue3
16957 AHNAK	AHNAK_pS5393	orange
16959 AHNAK	AHNAK_pS5400	palevioletred3
16924 AHNAK	AHNAK_pS5414	antiquewhite
16892 AHNAK	AHNAK_pS5448	palevioletred3
16930 AHNAK	AHNAK_pS5519	navajowhite2
16886 AHNAK	AHNAK_pS5552	skyblue2
16846 AHNAK	AHNAK_pS5620	skyblue2
16916 AHNAK	AHNAK_pS570	palevioletred3
16878 AHNAK	AHNAK_pS5731	firebrick3
16880 AHNAK	AHNAK_pS5737	deeppink2
16881 AHNAK	AHNAK_pS5739	peru
16861 AHNAK	AHNAK_pS5746	plum
16828 AHNAK	AHNAK_pS5749	peru
16829 AHNAK	AHNAK_pS5752	firebrick3
16830 AHNAK	AHNAK_pS5762	firebrick3
16831 AHNAK	AHNAK_pS5763	firebrick3
16896 AHNAK	AHNAK_pS5780	orangered1
16897 AHNAK	AHNAK_pS5782	orangered1
16898 AHNAK	AHNAK_pS5784	hotpink4
16836 AHNAK	AHNAK_pS5790	darkorange
16837 AHNAK	AHNAK_pS5793	hotpink4
16848 AHNAK	AHNAK_pS5830	darkslateblue
16882 AHNAK	AHNAK_pS5841	steelblue
16883 AHNAK	AHNAK_pS5851	lightgreen
16884 AHNAK	AHNAK_pS5854	orange
16885 AHNAK	AHNAK_pS5857	palevioletred3
16940 AHNAK	AHNAK_pS5863	yellow3
16936 AHNAK	AHNAK_pS637	green4
16910 AHNAK	AHNAK_pS698	salmon2
16899 AHNAK	AHNAK_pS793	firebrick3
16907 AHNAK	AHNAK_pS819	firebrick3
16865 AHNAK	AHNAK_pS93	firebrick3
16909 AHNAK	AHNAK_pS947	dodgerblue3
55765 AHNAK	AHNAK_pT1192	cyan
55781 AHNAK	AHNAK_pT158	orange
55779 AHNAK	AHNAK_pT218	lightskyblue
55775 AHNAK	AHNAK_pT2845	purple
55786 AHNAK	AHNAK_pT3366	firebrick3
55770 AHNAK	AHNAK_pT3716	firebrick3
55758 AHNAK	AHNAK_pT4100	firebrick3
55774 AHNAK	AHNAK_pT4430	firebrick3
55784 AHNAK	AHNAK_pT4564	firebrick3
55783 AHNAK	AHNAK_pT4766	firebrick3
55782 AHNAK	AHNAK_pT490	firebrick3
55778 AHNAK	AHNAK_pT5415	mediumpurple3
55771 AHNAK	AHNAK_pT545	chocolate1
55761 AHNAK	AHNAK_pT5794	firebrick3
55764 AHNAK	AHNAK_pT5824	cyan
55768 AHNAK	AHNAK_pT5839	magenta3
55769 AHNAK	AHNAK_pT5845	red4
55780 AHNAK	AHNAK_pT638	darkolivegreen
55777 AHNAK	AHNAK_pT694	cyan
2728 AHR	AHR	lightgreen
1322 AHSA1	AHSA1	deeppink1
6519 AHSA1	AHSA1_pS218	chocolate4
877 AHSG	AHSG_pS138	navajowhite
9479 AHSP	AHSP	palegreen4
7366 AIDA	AIDA	palevioletred2
8081 AIF1L	AIF1L	skyblue1
39118 AIF1L	AIF1L_pS126	lightcoral
1391 AIFM1	AIFM1	bisque4
6861 AIFM1	AIFM1_pS264	skyblue4
53121 AIFM1	AIFM1_pT101	mistyrose
8117 AIFM2	AIFM2	blanchedalmond
10392 AIM1	AIM1	darkgrey
6436 AIM1L	AIM1L	darkmagenta
50467 AIM1	AIM1_pS102	salmon2
50472 AIM1	AIM1_pS141	lavenderblush2
50469 AIM1	AIM1_pS16	mediumpurple3
50470 AIM1	AIM1_pS19	mediumpurple3
50471 AIM1	AIM1_pS22	mediumpurple3
50482 AIM1	AIM1_pS329	darkorange
50483 AIM1	AIM1_pS348	red
50462 AIM1	AIM1_pS410	red
50458 AIM1	AIM1_pS461	lightsteelblue1
50459 AIM1	AIM1_pS484	darkturquoise
50464 AIM1	AIM1_pS533	darkturquoise
50466 AIM1	AIM1_pS725	magenta1
50448 AIM1	AIM1_pS75	skyblue2
50450 AIM1	AIM1_pS81	mediumpurple3
62833 AIM1	AIM1_pT20	mediumpurple3
62830 AIM1	AIM1_pT525	wheat3
4134 AIMP1	AIMP1	lightgreen
17456 AIMP1	AIMP1_pS140	purple
4204 AIMP2	AIMP2	lavenderblush3
280 AIP	AIP	powderblue
7622 AJUBA	AJUBA	lavenderblush1
36699 AJUBA	AJUBA_pS119	lavenderblush1
36706 AJUBA	AJUBA_pS133	brown4
36707 AJUBA	AJUBA_pS136	firebrick3
36708 AJUBA	AJUBA_pS137	lavenderblush1
36695 AJUBA	AJUBA_pS155	green3
36696 AJUBA	AJUBA_pS159	tomato2
36709 AJUBA	AJUBA_pS163	firebrick3
36697 AJUBA	AJUBA_pS230	lavenderblush1
36698 AJUBA	AJUBA_pS237	lavenderblush2
36692 AJUBA	AJUBA_pS263	lavenderblush1
36693 AJUBA	AJUBA_pS79	lavenderblush2
1454 AK1	AK1	navajowhite
3349 AK2	AK2	lightcyan
14021 AK2	AK2_pS143	plum4
55066 AK2	AK2_pT187	plum2
9837 AK3	AK3	lightcyan
2439 AK4	AK4	navajowhite
10533 AK5	AK5	plum1
51016 AK5	AK5_pS155	coral3
10318 AK6	AK6	slateblue4
7159 AKAP1	AKAP1	white
723 AKAP10	AKAP10	turquoise
3541 AKAP10	AKAP10_pS187	turquoise
3545 AKAP10	AKAP10_pS281	magenta
3543 AKAP10	AKAP10_pS52	blue
3544 AKAP10	AKAP10_pS96	pink1
9897 AKAP11	AKAP11	yellowgreen
47171 AKAP11	AKAP11_pS1171	skyblue3
47175 AKAP11	AKAP11_pS1242	yellowgreen
47179 AKAP11	AKAP11_pS133	mediumorchid3
47159 AKAP11	AKAP11_pS1580	yellowgreen
47165 AKAP11	AKAP11_pS1611	turquoise
47167 AKAP11	AKAP11_pS1619	brown
47157 AKAP11	AKAP11_pS18	royalblue
47173 AKAP11	AKAP11_pS288	floralwhite
47155 AKAP11	AKAP11_pS422	turquoise
47156 AKAP11	AKAP11_pS433	magenta4
47149 AKAP11	AKAP11_pS444	green
47150 AKAP11	AKAP11_pS448	turquoise
47153 AKAP11	AKAP11_pS978	slateblue1
47154 AKAP11	AKAP11_pS985	turquoise
62078 AKAP11	AKAP11_pT1100	yellowgreen
62081 AKAP11	AKAP11_pT1136	brown
62084 AKAP11	AKAP11_pT1485	black
62082 AKAP11	AKAP11_pT915	lightgoldenrodyellow
62083 AKAP11	AKAP11_pT981	blue4
3903 AKAP12	AKAP12	moccasin
15788 AKAP12	AKAP12_pS114	wheat3
15819 AKAP12	AKAP12_pS1146	blue1
15786 AKAP12	AKAP12_pS1223	navajowhite2
15787 AKAP12	AKAP12_pS1226	moccasin
15817 AKAP12	AKAP12_pS1286	indianred1
15818 AKAP12	AKAP12_pS1290	moccasin
15830 AKAP12	AKAP12_pS1393	green4
15782 AKAP12	AKAP12_pS1482	magenta1
15856 AKAP12	AKAP12_pS1569	red1
15807 AKAP12	AKAP12_pS178	lightpink4
15808 AKAP12	AKAP12_pS181	moccasin
15809 AKAP12	AKAP12_pS185	red1
15784 AKAP12	AKAP12_pS248	brown4
15841 AKAP12	AKAP12_pS266	moccasin
15842 AKAP12	AKAP12_pS276	moccasin
15843 AKAP12	AKAP12_pS281	black
15844 AKAP12	AKAP12_pS283	lightcoral
15815 AKAP12	AKAP12_pS378	moccasin
15860 AKAP12	AKAP12_pS400	moccasin
15845 AKAP12	AKAP12_pS409	slateblue1
15836 AKAP12	AKAP12_pS417	mediumpurple
15826 AKAP12	AKAP12_pS439	yellow2
15824 AKAP12	AKAP12_pS463	magenta
15828 AKAP12	AKAP12_pS493	moccasin
15802 AKAP12	AKAP12_pS507	moccasin
15846 AKAP12	AKAP12_pS522	moccasin
15847 AKAP12	AKAP12_pS524	moccasin
15850 AKAP12	AKAP12_pS539	green
15851 AKAP12	AKAP12_pS540	green
15833 AKAP12	AKAP12_pS555	lightpink3
15789 AKAP12	AKAP12_pS627	lightskyblue2
15837 AKAP12	AKAP12_pS675	brown4
55561 AKAP12	AKAP12_pT1011	blue
55558 AKAP12	AKAP12_pT1379	floralwhite
55540 AKAP12	AKAP12_pT1655	red1
55545 AKAP12	AKAP12_pT180	red1
55544 AKAP12	AKAP12_pT503	indianred4
55552 AKAP12	AKAP12_pT688	indianred1
4109 AKAP13	AKAP13	lightgreen
17194 AKAP13	AKAP13_pS1411	lightsteelblue1
17177 AKAP13	AKAP13_pS1485	darkviolet
17178 AKAP13	AKAP13_pS1486	darkturquoise
17179 AKAP13	AKAP13_pS1489	orange
17165 AKAP13	AKAP13_pS1507	mediumpurple2
17205 AKAP13	AKAP13_pS1559	coral1
17181 AKAP13	AKAP13_pS1565	tan3
17196 AKAP13	AKAP13_pS1602	lightgreen
17211 AKAP13	AKAP13_pS1642	lightsteelblue1
17212 AKAP13	AKAP13_pS1645	deepskyblue
17213 AKAP13	AKAP13_pS1647	lightgreen
17193 AKAP13	AKAP13_pS1683	mediumpurple3
17189 AKAP13	AKAP13_pS1731	sienna2
17168 AKAP13	AKAP13_pS1929	aliceblue
17169 AKAP13	AKAP13_pS1932	aliceblue
17162 AKAP13	AKAP13_pS2345	lightgreen
17163 AKAP13	AKAP13_pS2398	lightsteelblue1
17207 AKAP13	AKAP13_pS2563	lightgreen
17191 AKAP13	AKAP13_pS2567	pink4
17183 AKAP13	AKAP13_pS2709	sienna2
17199 AKAP13	AKAP13_pS2720	darkseagreen2
17202 AKAP13	AKAP13_pS2728	lightgreen
17186 AKAP13	AKAP13_pS395	lightgreen
17171 AKAP13	AKAP13_pS650	slateblue1
17161 AKAP13	AKAP13_pS983	lightgreen
55825 AKAP13	AKAP13_pT815	lightgreen
55827 AKAP13	AKAP13_pT953	lightgreen
3869 AKAP17A	AKAP17A	magenta
15665 AKAP17A	AKAP17A_pS499	red
15667 AKAP17A	AKAP17A_pS537	magenta
15664 AKAP17A	AKAP17A_pS584	orange1
15666 AKAP17A	AKAP17A_pS633	paleturquoise
35202 AKAP1	AKAP1_pS151	white
35204 AKAP1	AKAP1_pS445	lightcyan
35198 AKAP1	AKAP1_pS592	plum2
59595 AKAP1	AKAP1_pT533	darkorange2
59598 AKAP1	AKAP1_pT70	lightpink3
10194 AKAP2	AKAP2	cyan1
49264 AKAP2	AKAP2_pS1009	cyan1
49266 AKAP2	AKAP2_pS22	paleturquoise3
49257 AKAP2	AKAP2_pS226	darkred
49261 AKAP2	AKAP2_pS262	tan1
49252 AKAP2	AKAP2_pS352	yellowgreen
49263 AKAP2	AKAP2_pS366	purple
49240 AKAP2	AKAP2_pS383	coral1
49249 AKAP2	AKAP2_pS443	lightskyblue4
49248 AKAP2	AKAP2_pS606	mediumorchid3
49246 AKAP2	AKAP2_pS624	cyan1
49258 AKAP2	AKAP2_pS696	bisque3
49253 AKAP2	AKAP2_pS951	skyblue2
49254 AKAP2	AKAP2_pS979	cyan1
9910 AKAP5	AKAP5_pS178	palevioletred1
4169 AKAP6	AKAP6	darkgrey
17730 AKAP6	AKAP6_pS1073	orangered4
17740 AKAP6	AKAP6_pS1655	slateblue2
784 AKAP8	AKAP8	skyblue
10016 AKAP8L	AKAP8L	deeppink1
48038 AKAP8L	AKAP8L_pS283	yellow3
3710 AKAP8	AKAP8_pS112	indianred1
3713 AKAP8	AKAP8_pS323	white
3714 AKAP8	AKAP8_pS328	yellow
3711 AKAP8	AKAP8_pS339	blanchedalmond
8041 AKAP9	AKAP9	turquoise
39006 AKAP9	AKAP9_pS1327	deeppink2
39000 AKAP9	AKAP9_pS153	blue2
39003 AKAP9	AKAP9_pS2657	palevioletred
39001 AKAP9	AKAP9_pS2877	tan3
39007 AKAP9	AKAP9_pS3682	mediumpurple3
39009 AKAP9	AKAP9_pS3834	honeydew1
42723 AKIRIN1	AKIRIN1_pS22	limegreen
61124 AKIRIN1	AKIRIN1_pT72	indianred4
5098 AKIRIN2	AKIRIN2	navajowhite1
22447 AKIRIN2	AKIRIN2_pS125	blue4
22451 AKIRIN2	AKIRIN2_pS134	paleturquoise3
22453 AKIRIN2	AKIRIN2_pS21	darkgrey
5978 AKNA	AKNA	midnightblue
28210 AKNA	AKNA_pS1102	green
28208 AKNA	AKNA_pS1228	green
28217 AKNA	AKNA_pS1377	green
28209 AKNA	AKNA_pS1387	green
28215 AKNA	AKNA_pS1422	firebrick
28206 AKNA	AKNA_pS316	midnightblue
28207 AKNA	AKNA_pS935	green
28218 AKNA	AKNA_pS997	green
2012 AKR1A1	AKR1A1	powderblue
2036 AKR1B1	AKR1B1	palevioletred3
804 AKR1B10	AKR1B10	lightgreen
3767 AKR1B10	AKR1B10_pS215	orangered
8688 AKR1B1	AKR1B1_pS211	deepskyblue
8689 AKR1B1	AKR1B1_pS215	darkslateblue
8690 AKR1B1	AKR1B1_pS23	antiquewhite
3946 AKR1C1	AKR1C1	lightgreen
3275 AKR1C2	AKR1C2	lightgreen
13735 AKR1C2	AKR1C2_pS166	tan2
2853 AKR1C3	AKR1C3	lightgreen
11837 AKR1C3	AKR1C3_pS129	orangered
2142 AKR1C4	AKR1C4	lemonchiffon4
3220 AKR1D1	AKR1D1	lightgreen
708 AKR7A2	AKR7A2	turquoise
3452 AKR7A2	AKR7A2_pS255	blue
1254 AKR7A3	AKR7A3	darkturquoise
2615 AKT1	AKT1	turquoise
7352 AKT1S1	AKT1S1	navajowhite
35915 AKT1S1	AKT1S1_pS108	navajowhite
35916 AKT1S1	AKT1S1_pS112	navajowhite
35923 AKT1S1	AKT1S1_pS203	royalblue2
35918 AKT1S1	AKT1S1_pS222	lightcyan
35919 AKT1S1	AKT1S1_pS223	yellow4
35921 AKT1S1	AKT1S1_pS232	navajowhite
59770 AKT1S1	AKT1S1_pT266	orangered1
10911 AKT1	AKT1_pS122	coral2
10912 AKT1	AKT1_pS124	darkgrey
10913 AKT1	AKT1_pS126	lavender
10914 AKT1	AKT1_pS129	sienna3
2616 AKT2	AKT2	antiquewhite2
54205 AKT2	AKT2_pT451	blanchedalmond
10159 AKT3	AKT3	turquoise
49180 AKT3	AKT3_pS120	blue
49183 AKT3	AKT3_pS34	coral2
49182 AKT3	AKT3_pS476	lavenderblush
8837 AKTIP	AKTIP	steelblue
42592 AKTIP	AKTIP_pS30	cyan
1983 ALAD	ALAD	peru
8541 ALAD	ALAD_pS215	royalblue
1961 ALAS1	ALAS1	pink
163 ALB	ALB	navajowhite2
824 ALB	ALB_pS450	lightskyblue3
4365 ALCAM	ALCAM	royalblue2
6386 ALDH16A1	ALDH16A1	mediumorchid4
30757 ALDH16A1	ALDH16A1_pS499	magenta3
3353 ALDH18A1	ALDH18A1	lightcyan
14030 ALDH18A1	ALDH18A1_pS425	midnightblue
1436 ALDH1A1	ALDH1A1	mediumorchid4
6950 ALDH1A1	ALDH1A1_pS413	lavender
53146 ALDH1A1	ALDH1A1_pT337	lavender
1175 ALDH1A2	ALDH1A2	salmon1
52873 ALDH1A2;ALDH1A1;ALDH2;ALDH1B1;ALDH1A3	ALDH1A2_pT284	blue1
2974 ALDH1A3	ALDH1A3	tomato4
2597 ALDH1B1	ALDH1B1	chocolate3
1121 ALDH1L1	ALDH1L1	lightyellow
5017 ALDH1L2	ALDH1L2	plum1
1586 ALDH2	ALDH2	steelblue
2598 ALDH3A1	ALDH3A1	lightgreen
10820 ALDH3A1	ALDH3A1_pS446	brown3
3198 ALDH3A2	ALDH3A2	aliceblue
2900 ALDH3B1	ALDH3B1	paleturquoise4
2538 ALDH4A1	ALDH4A1	lightcyan
10638 ALDH4A1	ALDH4A1_pS44	purple2
3199 ALDH5A1	ALDH5A1	lightyellow
3881 ALDH6A1	ALDH6A1	steelblue
3052 ALDH7A1	ALDH7A1	navajowhite
3035 ALDH9A1	ALDH9A1	turquoise
1542 ALDOA	ALDOA	coral1
7194 ALDOA	ALDOA_pS309	floralwhite
7193 ALDOA	ALDOA_pS336	oldlace
7195 ALDOA	ALDOA_pS36	mediumpurple2
7196 ALDOA	ALDOA_pS39	aliceblue
7199 ALDOA	ALDOA_pS46	coral1
53196 ALDOA	ALDOA_pT235	salmon2
53197 ALDOA	ALDOA_pT241	salmon2
53204 ALDOA	ALDOA_pT9	lightsteelblue1
1806 ALDOC	ALDOC	coral1
7877 ALDOC	ALDOC_pS45	paleturquoise
8170 ALG1	ALG1	darkorange2
9025 ALG13	ALG13	lightyellow4
8736 ALG2	ALG2	orangered1
7162 ALG3	ALG3	darkorange2
35209 ALG3	ALG3_pS11	peachpuff4
35210 ALG3	ALG3_pS13	plum3
10498 ALG5	ALG5	purple
50878 ALG5	ALG5_pS62	plum4
8778 ALG9	ALG9	purple
10028 ALK	ALK	darkviolet
4362 ALKBH1	ALKBH1	green
5531 ALKBH2	ALKBH2	darkslateblue
7816 ALKBH3	ALKBH3	lightyellow
9414 ALKBH4	ALKBH4	lightyellow
5617 ALKBH5	ALKBH5	pink
25922 ALKBH5	ALKBH5_pS241	brown2
25915 ALKBH5	ALKBH5_pS350	blueviolet
25917 ALKBH5	ALKBH5_pS363	pink
25918 ALKBH5	ALKBH5_pS373	lavenderblush3
25919 ALKBH5	ALKBH5_pS53	darkolivegreen2
25920 ALKBH5	ALKBH5_pS58	darkolivegreen2
25921 ALKBH5	ALKBH5_pS85	red
57717 ALKBH5	ALKBH5_pT243	mistyrose3
5005 ALKBH6	ALKBH6	blanchedalmond
8173 ALKBH7	ALKBH7	magenta
7378 ALKBH8	ALKBH8	pink
48065 ALK	ALK_pS1075	slateblue
6848 ALMS1	ALMS1	rosybrown2
33200 ALMS1	ALMS1_pS1218	maroon
33212 ALMS1	ALMS1_pS1519	black
33210 ALMS1	ALMS1_pS1634	midnightblue
33201 ALMS1	ALMS1_pS1967	orangered
33204 ALMS1	ALMS1_pS2703	thistle
33211 ALMS1	ALMS1_pS2794	brown2
33203 ALMS1	ALMS1_pS2961	indianred4
33208 ALMS1	ALMS1_pS92	brown
59217 ALMS1	ALMS1_pT3035	blue1
2078 ALOX15	ALOX15	skyblue2
1803 ALOX5	ALOX5	pink4
7832 ALPK1	ALPK1	plum1
6047 ALPK2	ALPK2	brown1
28640 ALPK2	ALPK2_pS1078	pink4
28643 ALPK2	ALPK2_pS1175	pink4
28642 ALPK2	ALPK2_pS1602	paleturquoise4
7705 ALPK3	ALPK3	plum
8117 ALPPL2	ALPPL2_pS111	maroon
7347 ALPP	ALPP_pS114	maroon
7813 ALS2	ALS2	lightgreen
37657 ALS2	ALS2_pS1335	lightgreen
37658 ALS2	ALS2_pS465	mediumorchid3
37659 ALS2	ALS2_pS466	yellow
37660 ALS2	ALS2_pS483	lightgreen
37661 ALS2	ALS2_pS489	deepskyblue4
37662 ALS2	ALS2_pS492	lightgreen
20884 ALX1	ALX1_pS69	lightblue3
6099 ALYREF	ALYREF	orangered3
29001 ALYREF	ALYREF_pS239	greenyellow
29000 ALYREF	ALYREF_pS8	lightsteelblue
9789 AMACR	AMACR	blue
8481 AMBRA1	AMBRA1	pink
40849 AMBRA1	AMBRA1_pS1176	saddlebrown
40846 AMBRA1	AMBRA1_pS639	brown
40847 AMBRA1	AMBRA1_pS693	saddlebrown
60759 AMBRA1	AMBRA1_pT1209	plum2
2156 AMD1	AMD1	lightcyan
9138 AMD1	AMD1_pS298	turquoise4
10271 AMDHD2	AMDHD2	turquoise
22902 AMER1	AMER1_pS286	mediumpurple1
9935 AMFR	AMFR	navajowhite2
47440 AMFR	AMFR_pS523	purple
47441 AMFR	AMFR_pS542	plum2
6035 AMIGO2	AMIGO2	purple
10405 AMMECR1	AMMECR1	brown
5473 AMMECR1L	AMMECR1L	brown
25219 AMMECR1L	AMMECR1L_pS74	deeppink
25220 AMMECR1L	AMMECR1L_pS87	midnightblue
50509 AMMECR1	AMMECR1_pS16	purple
6342 AMN1	AMN1	lightsteelblue1
5063 AMOT	AMOT	blueviolet
6345 AMOTL1	AMOTL1	lightgreen
30491 AMOTL1	AMOTL1_pS241	mediumpurple3
30496 AMOTL1	AMOTL1_pS269	royalblue
30503 AMOTL1	AMOTL1_pS295	lightsteelblue1
30492 AMOTL1	AMOTL1_pS720	royalblue
30499 AMOTL1	AMOTL1_pS724	indianred4
30501 AMOTL1	AMOTL1_pS793	greenyellow
30502 AMOTL1	AMOTL1_pS805	royalblue
30500 AMOTL1	AMOTL1_pS809	sienna2
30495 AMOTL1	AMOTL1_pS828	salmon
30493 AMOTL1	AMOTL1_pS900	thistle3
30494 AMOTL1	AMOTL1_pS906	indianred2
30498 AMOTL1	AMOTL1_pS930	peachpuff4
58673 AMOTL1	AMOTL1_pT803	navajowhite1
58670 AMOTL1	AMOTL1_pT901	blue
58671 AMOTL1	AMOTL1_pT902	floralwhite
10219 AMOTL2	AMOTL2	lavenderblush1
49483 AMOTL2	AMOTL2_pS166	palevioletred3
49476 AMOTL2	AMOTL2_pS183	darkgrey
49477 AMOTL2	AMOTL2_pS236	firebrick3
49486 AMOTL2	AMOTL2_pS540	mistyrose3
49478 AMOTL2	AMOTL2_pS602	mistyrose3
49479 AMOTL2	AMOTL2_pS606	darkmagenta
49472 AMOTL2	AMOTL2_pS759	mistyrose3
22298 AMOT	AMOT_pS200	pink4
22310 AMOT	AMOT_pS301	firebrick
22300 AMOT	AMOT_pS714	royalblue
56977 AMOT	AMOT_pT1061	royalblue
3845 AMPD2	AMPD2	palevioletred3
15525 AMPD2	AMPD2_pS100	palevioletred3
15523 AMPD2	AMPD2_pS168	magenta3
15521 AMPD2	AMPD2_pS190	tan4
15520 AMPD2	AMPD2_pS76	palevioletred3
3844 AMPD3	AMPD3	black
3051 AMPH	AMPH	plum1
12881 AMPH	AMPH_pS262	tan1
12882 AMPH	AMPH_pS268	cornsilk
12883 AMPH	AMPH_pS272	skyblue3
12884 AMPH	AMPH_pS276	indianred1
12885 AMPH	AMPH_pS285	lightpink4
54738 AMPH	AMPH_pT260	antiquewhite
5027 AMZ1	AMZ1	lightskyblue4
6123 AMZ2	AMZ2	lightcyan1
58402 AMZ2	AMZ2_pT268	magenta1
8599 ANAPC1	ANAPC1	whitesmoke
10024 ANAPC10	ANAPC10	lightyellow
62282 ANAPC10	ANAPC10_pT3	darkgreen
9434 ANAPC11	ANAPC11	green
8137 ANAPC13	ANAPC13	antiquewhite2
3479 ANAPC15	ANAPC15	indianred3
7445 ANAPC16	ANAPC16	skyblue
41352 ANAPC1	ANAPC1_pS1347	honeydew1
41356 ANAPC1	ANAPC1_pS313	thistle1
41349 ANAPC1	ANAPC1_pS355	darkred
41353 ANAPC1	ANAPC1_pS372	skyblue4
41355 ANAPC1	ANAPC1_pS377	brown
41358 ANAPC1	ANAPC1_pS547	black
41360 ANAPC1	ANAPC1_pS688	honeydew1
41350 ANAPC1	ANAPC1_pS699	hotpink4
41351 ANAPC1	ANAPC1_pS703	black
41365 ANAPC1	ANAPC1_pS731	darkorange
60876 ANAPC1	ANAPC1_pT291	navajowhite1
60877 ANAPC1	ANAPC1_pT530	yellow
60878 ANAPC1	ANAPC1_pT537	green
9877 ANAPC2	ANAPC2	whitesmoke
47060 ANAPC2	ANAPC2_pS218	whitesmoke
47061 ANAPC2	ANAPC2_pS314	darkturquoise
47058 ANAPC2	ANAPC2_pS529	plum2
47059 ANAPC2	ANAPC2_pS531	pink
9876 ANAPC4	ANAPC4	darkseagreen
47054 ANAPC4	ANAPC4_pS777	honeydew1
47055 ANAPC4	ANAPC4_pS779	tan4
9875 ANAPC5	ANAPC5	whitesmoke
47053 ANAPC5	ANAPC5_pS96	orange4
62066 ANAPC5	ANAPC5_pT133	darkseagreen
9874 ANAPC7	ANAPC7	darkgoldenrod3
62065 ANAPC7	ANAPC7_pT126	plum2
10059 ANGEL1	ANGEL1	paleturquoise
5360 ANGEL2	ANGEL2	greenyellow
4709 ANGPT1	ANGPT1	darkorange
9931 ANGPTL2	ANGPTL2	violet
2085 ANK1	ANK1	darkseagreen4
8926 ANK1	ANK1_pS1486	black
8931 ANK1	ANK1_pS1666	plum2
8927 ANK1	ANK1_pS1686	black
8925 ANK1	ANK1_pS429	plum2
8929 ANK1	ANK1_pS856	black
53704 ANK1	ANK1_pT1380	black
3848 ANK2	ANK2	magenta4
15569 ANK2	ANK2_pS1450	lightblue3
15536 ANK2	ANK2_pS1459	lightblue3
15557 ANK2	ANK2_pS1917	firebrick
15555 ANK2	ANK2_pS1940	thistle
15545 ANK2	ANK2_pS1964	firebrick
15563 ANK2	ANK2_pS2405	darkorange
15527 ANK2	ANK2_pS2834	firebrick
15560 ANK2	ANK2_pS31	brown4
15529 ANK2	ANK2_pS3793	turquoise
15530 ANK2	ANK2_pS3795	slateblue2
15538 ANK2	ANK2_pS3823	turquoise
15539 ANK2	ANK2_pS3833	cyan
15552 ANK2	ANK2_pS3845	brown4
15544 ANK2	ANK2_pS846	chocolate1
15559 ANK2	ANK2_pS904	burlywood
55474 ANK2	ANK2_pT3814	pink4
4148 ANK3	ANK3	steelblue
17593 ANK3	ANK3_pS1445	goldenrod4
17609 ANK3	ANK3_pS1459	thistle3
17615 ANK3	ANK3_pS1470	cornflowerblue
17616 ANK3	ANK3_pS1473	lightpink1
17617 ANK3	ANK3_pS1632	deeppink2
17601 ANK3	ANK3_pS4229	lightsteelblue
17595 ANK3	ANK3_pS4298	steelblue
17603 ANK3	ANK3_pS4342	salmon2
17611 ANK3	ANK3_pS623	pink4
17612 ANK3	ANK3_pS844	brown3
17613 ANK3	ANK3_pS850	brown3
17598 ANK3	ANK3_pS867	pink4
17591 ANK3	ANK3_pS959	steelblue
9632 ANKFY1	ANKFY1	burlywood2
30230 ANKHD1	ANKHD1_pS1669	khaki3
30231 ANKHD1	ANKHD1_pS1670	magenta
30221 ANKHD1	ANKHD1_pS1679	brown
30233 ANKHD1	ANKHD1_pS2539	blueviolet
30238 ANKHD1	ANKHD1_pS2556	skyblue2
30236 ANKHD1	ANKHD1_pS2598	greenyellow
30229 ANKHD1	ANKHD1_pS740	black
58612 ANKHD1	ANKHD1_pT1538	mediumpurple2
58615 ANKHD1	ANKHD1_pT1553	darkorange
58614 ANKHD1	ANKHD1_pT1653	greenyellow
58616 ANKHD1	ANKHD1_pT2323	thistle1
9608 ANKIB1	ANKIB1	salmon
45906 ANKIB1	ANKIB1_pS558	paleturquoise
45905 ANKIB1	ANKIB1_pS737	darkred
45904 ANKIB1	ANKIB1_pS785	magenta1
6164 ANKLE2	ANKLE2	mistyrose2
29388 ANKLE2	ANKLE2_pS268	darkgreen
29389 ANKLE2	ANKLE2_pS512	purple
29373 ANKLE2	ANKLE2_pS528	darkgreen
29379 ANKLE2	ANKLE2_pS662	darkgreen
29384 ANKLE2	ANKLE2_pS866	darkgreen
29387 ANKLE2	ANKLE2_pS896	purple
29381 ANKLE2	ANKLE2_pS914	darkgreen
29382 ANKLE2	ANKLE2_pS919	darkgreen
64208 ANKLE2	ANKLE2_pY918	purple
6229 ANKMY2	ANKMY2	rosybrown3
42689 ANKRA2	ANKRA2_pS104	lightpink3
42690 ANKRA2	ANKRA2_pS106	deeppink
4694 ANKRD1	ANKRD1	red1
9407 ANKRD10	ANKRD10	white
44613 ANKRD10	ANKRD10_pS353	white
5695 ANKRD11	ANKRD11	pink3
26327 ANKRD11	ANKRD11_pS1692	purple
26344 ANKRD11	ANKRD11_pS1792	skyblue4
26329 ANKRD11	ANKRD11_pS1847	lightpink4
26346 ANKRD11	ANKRD11_pS1891	chocolate1
26343 ANKRD11	ANKRD11_pS1983	chocolate4
26345 ANKRD11	ANKRD11_pS276	brown
26335 ANKRD11	ANKRD11_pS505	coral
26339 ANKRD11	ANKRD11_pS609	deeppink
26338 ANKRD11	ANKRD11_pS73	bisque4
26332 ANKRD11	ANKRD11_pS834	mediumorchid1
26318 ANKRD12	ANKRD12_pS1120	purple2
26320 ANKRD12	ANKRD12_pS1166	ivory
26312 ANKRD12	ANKRD12_pS126	brown4
26317 ANKRD12	ANKRD12_pS1288	brown3
26311 ANKRD12	ANKRD12_pS1349	green2
26310 ANKRD12	ANKRD12_pS520	plum1
26321 ANKRD12	ANKRD12_pS545	saddlebrown
26313 ANKRD12	ANKRD12_pS607	antiquewhite2
26314 ANKRD12	ANKRD12_pS67	thistle1
26315 ANKRD12	ANKRD12_pS76	brown4
6379 ANKRD13A	ANKRD13A	cyan1
5790 ANKRD13D	ANKRD13D	green
26945 ANKRD13D	ANKRD13D_pS202	darkorange
57938 ANKRD13D	ANKRD13D_pT206	darkorange
5616 ANKRD16	ANKRD16	lightcyan1
979 ANKRD17	ANKRD17	brown
4875 ANKRD17	ANKRD17_pS1634	sienna3
4876 ANKRD17	ANKRD17_pS1638	limegreen
4883 ANKRD17	ANKRD17_pS1695	brown
4885 ANKRD17	ANKRD17_pS1699	honeydew1
4878 ANKRD17	ANKRD17_pS1708	brown
4866 ANKRD17	ANKRD17_pS1939	darkgrey
4868 ANKRD17	ANKRD17_pS2040	antiquewhite1
4869 ANKRD17	ANKRD17_pS2041	darkolivegreen
4870 ANKRD17	ANKRD17_pS2043	brown
4871 ANKRD17	ANKRD17_pS2044	brown
4872 ANKRD17	ANKRD17_pS2046	khaki4
4879 ANKRD17	ANKRD17_pS2058	yellow
4881 ANKRD17	ANKRD17_pS2066	yellow
4864 ANKRD17	ANKRD17_pS2400	thistle4
4882 ANKRD17	ANKRD17_pS2488	orange4
4886 ANKRD17	ANKRD17_pS803	darkolivegreen
8525 ANKRD2	ANKRD2	firebrick3
10102 ANKRD26	ANKRD26	red
48552 ANKRD26	ANKRD26_pS11_1	purple
48562 ANKRD26	ANKRD26_pS11_2	honeydew
48558 ANKRD26	ANKRD26_pS23	navajowhite1
48555 ANKRD26	ANKRD26_pS261	yellowgreen
48559 ANKRD26	ANKRD26_pS312	steelblue4
48561 ANKRD26	ANKRD26_pS340	green3
48556 ANKRD26	ANKRD26_pS489	mistyrose3
48549 ANKRD26	ANKRD26_pS530	orange
48554 ANKRD26	ANKRD26_pS587	red
48551 ANKRD26	ANKRD26_pS630	rosybrown3
7768 ANKRD27	ANKRD27	yellowgreen
37438 ANKRD27	ANKRD27_pS634	skyblue3
37437 ANKRD27	ANKRD27_pS962	greenyellow
60105 ANKRD27	ANKRD27_pT1023	skyblue2
530 ANKRD28	ANKRD28	slateblue4
2533 ANKRD28	ANKRD28_pS1044	darkgrey
41129 ANKRD2	ANKRD2_pS316	pink4
41130 ANKRD2	ANKRD2_pS99	darkslateblue
60809 ANKRD2	ANKRD2_pT320	pink4
40188 ANKRD30A	ANKRD30A_pS720	chocolate4
288 ANKRD33B	ANKRD33B_pS405	purple
25158 ANKRD34A	ANKRD34A_pS291	red
25154 ANKRD34A	ANKRD34A_pS351	blue3
25156 ANKRD34A	ANKRD34A_pS392	lightskyblue4
25152 ANKRD34A	ANKRD34A_pS409	khaki3
25151 ANKRD34A	ANKRD34A_pS461	red
25157 ANKRD34A	ANKRD34A_pS473	red
6451 ANKRD36B;ANKRD36	ANKRD36B	navajowhite2
22766 ANKRD36C	ANKRD36C_pS829	cornflowerblue
487 ANKRD36	ANKRD36_pS384	lavenderblush2
5109 ANKRD39	ANKRD39	brown
22480 ANKRD39	ANKRD39_pS153	magenta
5467 ANKRD40	ANKRD40	skyblue
57550 ANKRD40	ANKRD40_pT199	magenta
6571 ANKRD44	ANKRD44	turquoise
5341 ANKRD45	ANKRD45	darkgoldenrod4
7003 ANKRD49	ANKRD49	greenyellow
9984 ANKRD50	ANKRD50	antiquewhite2
47754 ANKRD50	ANKRD50_pS1004	violet
47758 ANKRD50	ANKRD50_pS1043	green3
47753 ANKRD50	ANKRD50_pS1049	green2
47741 ANKRD50	ANKRD50_pS1052	blue3
47745 ANKRD50	ANKRD50_pS1069	peachpuff4
47760 ANKRD50	ANKRD50_pS932	darkgrey
47751 ANKRD50	ANKRD50_pS961	mistyrose1
47739 ANKRD50	ANKRD50_pS988	darkviolet
6612 ANKRD52	ANKRD52	orangered3
31927 ANKRD52	ANKRD52_pS1075	purple
5558 ANKRD54	ANKRD54	magenta4
25656 ANKRD54	ANKRD54_pS63	navajowhite2
8420 ANKRD60	ANKRD60	turquoise
49318 ANKRD6	ANKRD6_pS269	magenta2
7152 ANKS1A	ANKS1A	turquoise
35169 ANKS1A	ANKS1A_pS579	blue
35170 ANKS1A	ANKS1A_pS589	blue
35172 ANKS1A	ANKS1A_pS624	blue2
35162 ANKS1A	ANKS1A_pS626	blue
35163 ANKS1A	ANKS1A_pS628	darkgrey
35164 ANKS1A	ANKS1A_pS634	blue
35166 ANKS1A	ANKS1A_pS647	turquoise
35168 ANKS1A	ANKS1A_pS652	blue2
35157 ANKS1A	ANKS1A_pS661	blue
35158 ANKS1A	ANKS1A_pS663	turquoise
35159 ANKS1A	ANKS1A_pS666	indianred4
35153 ANKS1A	ANKS1A_pS858	blue
35154 ANKS1A	ANKS1A_pS887	turquoise
35160 ANKS1A	ANKS1A_pS917	lightcoral
59586 ANKS1A	ANKS1A_pT318	darkorange
59589 ANKS1A	ANKS1A_pT587	mistyrose1
5815 ANKS3	ANKS3	lavenderblush2
27132 ANKS3	ANKS3_pS152	lightskyblue2
27129 ANKS3	ANKS3_pS247	darkslateblue
27130 ANKS3	ANKS3_pS343	chocolate1
6581 ANKS4B	ANKS4B	lightslateblue
25023 ANKS6	ANKS6_pS734	salmon
57520 ANKS6	ANKS6_pT608	lightsteelblue
8842 ANKZF1	ANKZF1	magenta
42622 ANKZF1	ANKZF1_pS361	magenta
42618 ANKZF1	ANKZF1_pS398	thistle4
42623 ANKZF1	ANKZF1_pS47	ivory
42626 ANKZF1	ANKZF1_pS56	violet
42621 ANKZF1	ANKZF1_pS675	magenta
61099 ANKZF1	ANKZF1_pT607	darkorange
9104 ANLN	ANLN	mediumorchid
43724 ANLN	ANLN_pS172	brown2
43690 ANLN	ANLN_pS182	royalblue2
43720 ANLN	ANLN_pS225	lightpink4
43696 ANLN	ANLN_pS295	cyan
43725 ANLN	ANLN_pS323	thistle4
43727 ANLN	ANLN_pS339	salmon2
43700 ANLN	ANLN_pS388	yellow3
43716 ANLN	ANLN_pS417	lightsteelblue1
43717 ANLN	ANLN_pS418	oldlace
43718 ANLN	ANLN_pS419	mediumorchid
43711 ANLN	ANLN_pS449	mediumorchid
43729 ANLN	ANLN_pS485	yellow4
43709 ANLN	ANLN_pS517	cyan
43710 ANLN	ANLN_pS518	tan1
43697 ANLN	ANLN_pS54	mediumorchid
43705 ANLN	ANLN_pS553	cyan
43704 ANLN	ANLN_pS642	sienna1
43721 ANLN	ANLN_pS65	cyan
43691 ANLN	ANLN_pS658	paleturquoise
43692 ANLN	ANLN_pS661	cornsilk2
43708 ANLN	ANLN_pS688	purple
43701 ANLN	ANLN_pS72	mediumorchid
43698 ANLN	ANLN_pS792	mediumorchid
43726 ANLN	ANLN_pS927	darkgreen
61336 ANLN	ANLN_pT194	magenta
61345 ANLN	ANLN_pT320	mediumpurple3
61341 ANLN	ANLN_pT364	mediumorchid
61346 ANLN	ANLN_pT393	wheat3
61347 ANLN	ANLN_pT397	mediumorchid
61348 ANLN	ANLN_pT401	mediumorchid
61344 ANLN	ANLN_pT472	pink1
9321 ANO10	ANO10	darkorange2
24679 ANO1	ANO1_pS974	red
4983 ANO4	ANO4	red4
5053 ANO6	ANO6	antiquewhite4
2785 ANP32A	ANP32A	yellow
11578 ANP32A	ANP32A_pS17	red4
11575 ANP32A	ANP32A_pS27	lightyellow
11576 ANP32A	ANP32A_pS29	greenyellow
54363 ANP32A	ANP32A_pT15	yellow3
7164 ANP32B	ANP32B	lightyellow
59599 ANP32B	ANP32B_pT244	violet
6611 ANP32D	ANP32D_pS17	red4
53079 ANP32D	ANP32D_pT15	yellow3
8195 ANP32E	ANP32E	skyblue
2037 ANPEP	ANPEP	orange
8781 ANTXR1	ANTXR1	coral2
42264 ANTXR1	ANTXR1_pS362	brown2
42263 ANTXR1	ANTXR1_pS563	lightpink4
3466 ANTXR2	ANTXR2	purple
1544 ANXA1	ANXA1	lightcyan1
9851 ANXA10	ANXA10	darkgrey
3160 ANXA11	ANXA11	steelblue
2440 ANXA13	ANXA13	darkturquoise
7204 ANXA1	ANXA1_pS170	palevioletred
7205 ANXA1	ANXA1_pS173	red
7207 ANXA1	ANXA1_pS34	palegreen4
7208 ANXA1	ANXA1_pS37	lightcyan1
1671 ANXA2;ANXA2P2	ANXA2	lavenderblush1
460 ANXA2P2;ANXA2	ANXA2P2_pS12	magenta4
459 ANXA2P2;ANXA2	ANXA2P2_pS127	orange
458 ANXA2P2;ANXA2	ANXA2P2_pS164	brown4
461 ANXA2P2;ANXA2	ANXA2P2_pS18	black
465 ANXA2P2;ANXA2	ANXA2P2_pS2	palevioletred3
463 ANXA2P2;ANXA2	ANXA2P2_pS26	palevioletred3
464 ANXA2P2;ANXA2	ANXA2P2_pS314	navajowhite4
51820 ANXA2P2;ANXA2	ANXA2P2_pT105	seashell3
51817 ANXA2P2;ANXA2	ANXA2P2_pT19	mediumorchid
51818 ANXA2P2;ANXA2	ANXA2P2_pT3	palevioletred3
63129 ANXA2P2;ANXA2	ANXA2P2_pY24	orange2
7532 ANXA2	ANXA2_pS184	orange2
1944 ANXA3	ANXA3	steelblue
1784 ANXA4	ANXA4	lightgreen
1746 ANXA5	ANXA5	magenta4
63401 ANXA5	ANXA5_pY94	lightblue
1704 ANXA6	ANXA6	cyan1
2234 ANXA7	ANXA7	steelblue
1994 ANXA8	ANXA8	coral4
5356 ANXA8L2	ANXA8L2	orange
1147 ANXA9	ANXA9	mediumpurple3
2224 AOC1	AOC1	lightslateblue
3979 AOX1	AOX1	navajowhite2
57458 AP1AR	AP1AR_pT195	tan
4089 AP1B1	AP1B1	powderblue
764 AP1G1	AP1G1	tomato4
1111 AP1G2	AP1G2	darkseagreen1
8362 AP1M1	AP1M1	turquoise
10549 AP1M2	AP1M2	darkmagenta
3557 AP1S1	AP1S1	darkseagreen1
14597 AP1S1	AP1S1_pS147	firebrick4
3423 AP1S2	AP1S2	turquoise
7780 AP1S3	AP1S3	mediumpurple2
1375 AP2A1	AP2A1	grey60
6749 AP2A1	AP2A1_pS518	cyan
6747 AP2A1	AP2A1_pS655	darkgrey
1234 AP2A2	AP2A2	lavenderblush1
3646 AP2B1	AP2B1	linen
7426 AP2M1	AP2M1	grey60
59816 AP2M1	AP2M1_pT154	coral3
3307 AP2S1	AP2S1	grey60
288 AP3B1	AP3B1	magenta4
1256 AP3B1	AP3B1_pS227	yellow
1259 AP3B1	AP3B1_pS560	lightcyan1
1257 AP3B1	AP3B1_pS701	yellow3
1258 AP3B1	AP3B1_pS703	mediumorchid3
51944 AP3B1	AP3B1_pT761	sienna2
4259 AP3B2	AP3B2	orange
18140 AP3B2	AP3B2_pS240	brown4
421 AP3D1	AP3D1	magenta4
1761 AP3D1	AP3D1_pS567	yellow4
1765 AP3D1	AP3D1_pS736	coral4
1766 AP3D1	AP3D1_pS738	darkgrey
1767 AP3D1	AP3D1_pS828	yellow
10245 AP3M1	AP3M1	magenta4
3306 AP3M2	AP3M2	chocolate3
7125 AP3S1	AP3S1	magenta4
3475 AP3S2	AP3S2	paleturquoise3
10511 AP4B1	AP4B1	antiquewhite4
10080 AP4E1	AP4E1	steelblue3
48332 AP4E1	AP4E1_pS601	coral2
48331 AP4E1	AP4E1_pS625	lightpink1
284 AP4M1	AP4M1	antiquewhite4
10425 AP4S1	AP4S1	mistyrose2
4977 AP5B1	AP5B1	tan
8574 AP5M1	AP5M1	greenyellow
9256 AP5S1	AP5S1	lightpink2
44239 AP5S1	AP5S1_pS34	lavenderblush
673 AP5Z1	AP5Z1	coral1
442 APAF1	APAF1	turquoise2
3886 APBA1	APBA1	darkolivegreen4
15716 APBA1	APBA1_pS313	coral2
15721 APBA1	APBA1_pS557	red
15718 APBA1	APBA1_pS80	coral2
55516 APBA1	APBA1_pT305	coral2
55517 APBA1	APBA1_pT370	coral2
8000 APBA2	APBA2	coral3
38894 APBA2	APBA2_pS11	lightcoral
38893 APBA2	APBA2_pS208	coral3
38897 APBA2	APBA2_pS283	honeydew
38896 APBA2	APBA2_pS468	red
1429 APBA3	APBA3	brown2
6925 APBA3	APBA3_pS11	burlywood
6924 APBA3	APBA3_pS9	floralwhite
290 APBB1	APBB1	royalblue
5987 APBB1IP	APBB1IP	darkslateblue
28316 APBB1IP	APBB1IP_pS526	lavenderblush2
28317 APBB1IP	APBB1IP_pS531	navajowhite3
58229 APBB1IP	APBB1IP_pT534	slateblue1
7206 APBB2	APBB2	lavenderblush1
35449 APBB2	APBB2_pS123	lavenderblush1
35458 APBB2	APBB2_pS330	mistyrose3
35451 APBB2	APBB2_pS334_1	mistyrose3
35463 APBB2	APBB2_pS334_2	skyblue4
35454 APBB2	APBB2_pS341_1	green3
35466 APBB2	APBB2_pS341_2	orange4
35456 APBB2	APBB2_pS409	green3
35457 APBB2	APBB2_pS412	red
35461 APBB2	APBB2_pS44	lavenderblush
35450 APBB2	APBB2_pS716	green3
59655 APBB2	APBB2_pT34	green
2389 APC	APC	grey60
10038 APC	APC_pS1047	plum2
10013 APC	APC_pS107	red
10014 APC	APC_pS111	lightgreen
9956 APC	APC_pS1259	darkred
10023 APC	APC_pS1270	aquamarine
9957 APC	APC_pS1291	navajowhite3
9965 APC	APC_pS130	orangered4
10021 APC	APC_pS1335	magenta
9981 APC	APC_pS1673	darkseagreen3
9998 APC	APC_pS1760	thistle3
10012 APC	APC_pS1921	palevioletred
9986 APC	APC_pS1963	darkseagreen4
9961 APC	APC_pS1987	floralwhite
9962 APC	APC_pS1992	dodgerblue4
9952 APC	APC_pS2024	lightsteelblue1
9999 APC	APC_pS2028	floralwhite
10017 APC	APC_pS2045	red
10025 APC	APC_pS2159	darkred
10027 APC	APC_pS2169	blue3
10011 APC	APC_pS2182	magenta
9963 APC	APC_pS2348	magenta
9976 APC	APC_pS2360	palevioletred
9979 APC	APC_pS2372	darkred
9980 APC	APC_pS2411	coral
10019 APC	APC_pS2432	darkolivegreen4
10020 APC	APC_pS2434	darkolivegreen4
9974 APC	APC_pS2456	lavenderblush
10018 APC	APC_pS2573	magenta
9973 APC	APC_pS2671	hotpink4
10035 APC	APC_pS2688	rosybrown4
9982 APC	APC_pS2693	plum3
10031 APC	APC_pS2729	lightyellow4
10005 APC	APC_pS2734	blue4
9996 APC	APC_pS299	green4
9991 APC	APC_pS306	palevioletred1
9958 APC	APC_pS643	darkgrey
9954 APC	APC_pS679	lightskyblue2
10030 APC	APC_pS807	indianred1
10007 APC	APC_pS825	brown2
10008 APC	APC_pS859	thistle3
10009 APC	APC_pS862	salmon2
9966 APC	APC_pS999	brown
53976 APC	APC_pT1337	darkgrey
53973 APC	APC_pT2050	pink1
53961 APC	APC_pT2207	magenta
53974 APC	APC_pT2575	sienna2
53968 APC	APC_pT305	indianred4
1990 APEH	APEH	lightcyan1
8556 APEH	APEH_pS185	lightskyblue2
8557 APEH	APEH_pS187	pink
2453 APEX1	APEX1	dodgerblue1
9703 APEX2	APEX2	magenta
8459 API5	API5	coral3
40651 API5	API5_pS462	ivory
40652 API5	API5_pS464	violet
60735 API5	API5_pT461	lightyellow4
7580 APIP	APIP	lightyellow
36544 APIP	APIP_pS87	violet
6455 APITD1	APITD1	pink
6259 APLF	APLF	hotpink3
29983 APLF	APLF_pS116	steelblue4
3983 APLP2	APLP2	orange
9010 APMAP	APMAP	tan
6669 APOA1BP	APOA1BP	turquoise
1545 APOB	APOB	darkgrey
9758 APOBEC3B	APOBEC3B	brown
9171 APOBEC3C	APOBEC3C	palevioletred2
6221 APOBEC3F	APOBEC3F	darkmagenta
8949 APOBEC3G	APOBEC3G	thistle1
4076 APOBR	APOBR	thistle1
1509 APOC1	APOC1	lightblue
1510 APOC2	APOC2	lightblue
1511 APOC3	APOC3	moccasin
1585 APOD	APOD	blue
1508 APOE	APOE	lightpink2
463 APOL1	APOL1	purple
8077 APOL2	APOL2	lightpink2
1277 APOL3	APOL3	green
8240 APOO	APOO	tan
1584 APP	APP	orange
7151 APPBP2	APPBP2	lightpink1
9909 APPL1	APPL1	steelblue3
47228 APPL1	APPL1_pS401	indianred2
6705 APPL2	APPL2	chocolate2
7327 APP	APP_pS422	purple2
1683 APRT	APRT	tomato
7545 APRT	APRT_pS30	pink
7546 APRT	APRT_pS66	mediumpurple
5921 APTX	APTX	brown
27727 APTX	APTX_pS64	lightblue3
14063 AQP5	AQP5_pS7	salmon
833 AQR	AQR	antiquewhite2
1849 AR	AR	mistyrose3
1855 ARAF	ARAF	antiquewhite2
8023 ARAF	ARAF_pS157	thistle1
8021 ARAF	ARAF_pS186	turquoise
8019 ARAF	ARAF_pS257	orange
8025 ARAF	ARAF_pS269	royalblue3
8026 ARAF	ARAF_pS274	royalblue3
53452 ARAF	ARAF_pT181	darkgreen
7776 ARAP1	ARAP1	turquoise2
37468 ARAP1	ARAP1_pS428	thistle
37467 ARAP1	ARAP1_pS70	whitesmoke
60112 ARAP1	ARAP1_pT791	midnightblue
7085 ARAP2	ARAP2	greenyellow
64310 ARAP2	ARAP2_pY77	black
7037 ARAP3	ARAP3	darkgrey
34359 ARAP3	ARAP3_pS1444	magenta1
5907 ARC	ARC	lavenderblush2
2999 ARCN1	ARCN1	orangered1
12586 ARCN1	ARCN1_pS220	darkgoldenrod1
12581 ARCN1	ARCN1_pS244	orange4
12587 ARCN1	ARCN1_pS493	magenta
3772 ARF1	ARF1	orangered1
14546 ARF1;ARF3	ARF1_pS147	skyblue2
3522 ARF3	ARF3	darkgoldenrod
2172 ARF4	ARF4	grey60
9184 ARF4	ARF4_pS147	grey60
3773 ARF5	ARF5	skyblue1
3596 ARF6	ARF6	lightcyan1
6557 ARFGAP1	ARFGAP1	linen
31675 ARFGAP1	ARFGAP1_pS246	orange
31679 ARFGAP1	ARFGAP1_pS343	greenyellow
31680 ARFGAP1	ARFGAP1_pS345	green
31685 ARFGAP1	ARFGAP1_pS361	linen
58920 ARFGAP1	ARFGAP1_pT135	bisque4
58924 ARFGAP1	ARFGAP1_pT189	magenta
6549 ARFGAP2	ARFGAP2	tomato
31653 ARFGAP2	ARFGAP2_pS140	lightsteelblue1
31654 ARFGAP2	ARFGAP2_pS146	brown
31662 ARFGAP2	ARFGAP2_pS240	white
31651 ARFGAP2	ARFGAP2_pS368	lightsteelblue1
31649 ARFGAP2	ARFGAP2_pS432	darkmagenta
9018 ARFGAP3	ARFGAP3	yellowgreen
43380 ARFGAP3	ARFGAP3_pS143	mediumorchid2
43392 ARFGAP3	ARFGAP3_pS331	mediumpurple1
43389 ARFGAP3	ARFGAP3_pS367	darkgreen
43391 ARFGAP3	ARFGAP3_pS370	steelblue4
43383 ARFGAP3	ARFGAP3_pS451	thistle3
10516 ARFGEF1	ARFGEF1	mistyrose2
50933 ARFGEF1	ARFGEF1_pS1079	cyan
50939 ARFGEF1	ARFGEF1_pS1555	lightcyan1
50938 ARFGEF1	ARFGEF1_pS1566	mediumpurple3
50946 ARFGEF1	ARFGEF1_pS1569	darkseagreen1
50940 ARFGEF1	ARFGEF1_pS234	darkgreen
50942 ARFGEF1	ARFGEF1_pS243	lightgoldenrod4
50935 ARFGEF1	ARFGEF1_pS396	deepskyblue4
50936 ARFGEF1	ARFGEF1_pS397	violet
50937 ARFGEF1	ARFGEF1_pS410	goldenrod4
50932 ARFGEF1	ARFGEF1_pS52	antiquewhite4
10515 ARFGEF2	ARFGEF2	turquoise
50917 ARFGEF2	ARFGEF2_pS1511	turquoise
50918 ARFGEF2	ARFGEF2_pS1513	lightpink2
50919 ARFGEF2	ARFGEF2_pS1514	bisque4
50920 ARFGEF2	ARFGEF2_pS1520	turquoise
50914 ARFGEF2	ARFGEF2_pS1525	green4
50915 ARFGEF2	ARFGEF2_pS1528	turquoise
50916 ARFGEF2	ARFGEF2_pS1534	blue3
50909 ARFGEF2	ARFGEF2_pS214	navajowhite2
50910 ARFGEF2	ARFGEF2_pS218	turquoise
50911 ARFGEF2	ARFGEF2_pS227	turquoise
50922 ARFGEF2	ARFGEF2_pS240	mediumpurple3
50913 ARFGEF2	ARFGEF2_pS277	turquoise
50923 ARFGEF2	ARFGEF2_pS346	magenta2
50924 ARFGEF2	ARFGEF2_pS348	blue
50925 ARFGEF2	ARFGEF2_pS349	blue
62931 ARFGEF2	ARFGEF2_pT243	blue
62932 ARFGEF2	ARFGEF2_pT244	magenta
5335 ARFGEF3	ARFGEF3	tan
23970 ARFGEF3	ARFGEF3_pS1061	lightpink1
23971 ARFGEF3	ARFGEF3_pS1066	paleturquoise
23969 ARFGEF3	ARFGEF3_pS1991	skyblue3
23974 ARFGEF3	ARFGEF3_pS2061	mediumpurple1
23975 ARFGEF3	ARFGEF3_pS2079	coral4
23986 ARFGEF3	ARFGEF3_pS597	lightpink4
3289 ARFIP1	ARFIP1	steelblue
13798 ARFIP1	ARFIP1_pS132	steelblue
13793 ARFIP1	ARFIP1_pS36	darkmagenta
13794 ARFIP1	ARFIP1_pS39	black
13797 ARFIP1	ARFIP1_pS79	mediumpurple1
55002 ARFIP1	ARFIP1_pT361	greenyellow
3287 ARFIP2	ARFIP2	blueviolet
13786 ARFIP2	ARFIP2_pS34	thistle
54999 ARFIP2	ARFIP2_pT38	indianred4
4372 ARFRP1	ARFRP1	indianred3
3730 ARG2	ARG2	cornflowerblue
9331 ARGLU1	ARGLU1	skyblue1
44406 ARGLU1	ARGLU1_pS58	yellow3
44407 ARGLU1	ARGLU1_pS60	yellow3
44405 ARGLU1	ARGLU1_pS77	darkred
4025 ARHGAP1	ARHGAP1	firebrick2
15 ARHGAP10	ARHGAP10	pink
79 ARHGAP10	ARHGAP10_pS591	lavenderblush1
25867 ARHGAP11A	ARHGAP11A_pS129	darkolivegreen
25874 ARHGAP11A	ARHGAP11A_pS150	yellow2
25873 ARHGAP11A	ARHGAP11A_pS295	coral
25865 ARHGAP11A	ARHGAP11A_pS393	black
25866 ARHGAP11A	ARHGAP11A_pS396	black
25863 ARHGAP11A	ARHGAP11A_pS486	darkolivegreen
25868 ARHGAP11A	ARHGAP11A_pS658	darkolivegreen
25869 ARHGAP11A	ARHGAP11A_pS679	darkolivegreen
25872 ARHGAP11A	ARHGAP11A_pS96	salmon4
57710 ARHGAP11A	ARHGAP11A_pT134	darkseagreen3
57711 ARHGAP11A	ARHGAP11A_pT319	coral
6295 ARHGAP12	ARHGAP12	rosybrown1
30191 ARHGAP12	ARHGAP12_pS103	mediumpurple2
30183 ARHGAP12	ARHGAP12_pS165	yellow3
30190 ARHGAP12	ARHGAP12_pS176	lightpink4
30194 ARHGAP12	ARHGAP12_pS201	blueviolet
30187 ARHGAP12	ARHGAP12_pS213	darkmagenta
30188 ARHGAP12	ARHGAP12_pS215	aliceblue
30175 ARHGAP12	ARHGAP12_pS240	blueviolet
30189 ARHGAP12	ARHGAP12_pS262	lightsteelblue1
30186 ARHGAP12	ARHGAP12_pS423_1	brown4
30197 ARHGAP12	ARHGAP12_pS423_2	orange
30180 ARHGAP12	ARHGAP12_pS450	red4
30181 ARHGAP12	ARHGAP12_pS451	lightskyblue2
30185 ARHGAP12	ARHGAP12_pS460	lightgoldenrodyellow
30196 ARHGAP12	ARHGAP12_pS592	yellow2
58605 ARHGAP12	ARHGAP12_pT104	mediumpurple2
58603 ARHGAP12	ARHGAP12_pT231	blueviolet
5107 ARHGAP15	ARHGAP15	green
22479 ARHGAP15	ARHGAP15_pS212	salmon
5460 ARHGAP17	ARHGAP17	yellowgreen
25101 ARHGAP17	ARHGAP17_pS162	plum2
25088 ARHGAP17	ARHGAP17_pS484	cyan
25087 ARHGAP17	ARHGAP17_pS497_1	darkseagreen2
25102 ARHGAP17	ARHGAP17_pS497_2	indianred4
25085 ARHGAP17	ARHGAP17_pS570	chocolate4
25086 ARHGAP17	ARHGAP17_pS575	yellowgreen
25090 ARHGAP17	ARHGAP17_pS614	darkviolet
25091 ARHGAP17	ARHGAP17_pS625	coral1
25098 ARHGAP17	ARHGAP17_pS674	yellowgreen
25099 ARHGAP17	ARHGAP17_pS676	yellowgreen
25092 ARHGAP17	ARHGAP17_pS808	chocolate4
6463 ARHGAP18	ARHGAP18	blueviolet
4593 ARHGAP19	ARHGAP19	greenyellow
20097 ARHGAP19	ARHGAP19_pS393	cyan
56507 ARHGAP19	ARHGAP19_pT375	green
16567 ARHGAP1	ARHGAP1_pS223	cyan
16561 ARHGAP1	ARHGAP1_pS27	magenta3
16563 ARHGAP1	ARHGAP1_pS47	orange
16564 ARHGAP1	ARHGAP1_pS49	plum1
16565 ARHGAP1	ARHGAP1_pS50	plum1
16566 ARHGAP1	ARHGAP1_pS51	firebrick2
5287 ARHGAP21	ARHGAP21	grey60
23656 ARHGAP21	ARHGAP21_pS1098	orangered4
23611 ARHGAP21	ARHGAP21_pS1114	brown3
23610 ARHGAP21	ARHGAP21_pS1432	black
23617 ARHGAP21	ARHGAP21_pS1503	ivory
23623 ARHGAP21	ARHGAP21_pS1513	salmon
23618 ARHGAP21	ARHGAP21_pS1526	darkorange
23625 ARHGAP21	ARHGAP21_pS1604	white
23632 ARHGAP21	ARHGAP21_pS1668	yellowgreen
23633 ARHGAP21	ARHGAP21_pS1671	green2
23619 ARHGAP21	ARHGAP21_pS1712	palevioletred1
23622 ARHGAP21	ARHGAP21_pS1741	lightpink4
23624 ARHGAP21	ARHGAP21_pS1860	grey60
23627 ARHGAP21	ARHGAP21_pS252	peachpuff4
23658 ARHGAP21	ARHGAP21_pS318	grey60
23643 ARHGAP21	ARHGAP21_pS376	coral2
23645 ARHGAP21	ARHGAP21_pS440	orange1
23646 ARHGAP21	ARHGAP21_pS442	sienna3
23634 ARHGAP21	ARHGAP21_pS476	aliceblue
23635 ARHGAP21	ARHGAP21_pS482	lavenderblush2
23657 ARHGAP21	ARHGAP21_pS494	limegreen
23620 ARHGAP21	ARHGAP21_pS611	lightyellow4
23621 ARHGAP21	ARHGAP21_pS615	coral1
23640 ARHGAP21	ARHGAP21_pS624	plum3
23649 ARHGAP21	ARHGAP21_pS681	slateblue1
23629 ARHGAP21	ARHGAP21_pS856	brown1
23630 ARHGAP21	ARHGAP21_pS861	navajowhite1
23638 ARHGAP21	ARHGAP21_pS880	grey60
23612 ARHGAP21	ARHGAP21_pS923	yellow4
23659 ARHGAP21	ARHGAP21_pS953	brown4
57270 ARHGAP21	ARHGAP21_pT233	mediumpurple2
57272 ARHGAP21	ARHGAP21_pT441	plum3
57267 ARHGAP21	ARHGAP21_pT746	plum1
5980 ARHGAP22	ARHGAP22	linen
28220 ARHGAP22	ARHGAP22_pS16	blue1
28219 ARHGAP22	ARHGAP22_pS359	lightskyblue1
28225 ARHGAP22	ARHGAP22_pS395	darkgreen
28222 ARHGAP22	ARHGAP22_pS587	lightgoldenrodyellow
9576 ARHGAP23	ARHGAP23	white
45550 ARHGAP23	ARHGAP23_pS1306	indianred4
45548 ARHGAP23	ARHGAP23_pS1393	skyblue2
45559 ARHGAP23	ARHGAP23_pS316	cornsilk2
45538 ARHGAP23	ARHGAP23_pS351	violet
45556 ARHGAP23	ARHGAP23_pS361	orange
45557 ARHGAP23	ARHGAP23_pS372	orange
45562 ARHGAP23	ARHGAP23_pS423	orange
45549 ARHGAP23	ARHGAP23_pS517	palevioletred
45544 ARHGAP23	ARHGAP23_pS598	cornsilk2
45554 ARHGAP23	ARHGAP23_pS611	skyblue3
45560 ARHGAP23	ARHGAP23_pS623	orange
45542 ARHGAP23	ARHGAP23_pS677	orange
61739 ARHGAP23	ARHGAP23_pT1189	royalblue3
6442 ARHGAP24	ARHGAP24	lightcoral
31117 ARHGAP24	ARHGAP24_pS296	lightsteelblue
31116 ARHGAP24	ARHGAP24_pS320	lavenderblush2
31114 ARHGAP24	ARHGAP24_pS530	blue2
2854 ARHGAP25	ARHGAP25	green
11841 ARHGAP25	ARHGAP25_pS355	green
10050 ARHGAP26	ARHGAP26	white
48215 ARHGAP26	ARHGAP26_pS588	salmon
5799 ARHGAP27	ARHGAP27	darkseagreen1
27015 ARHGAP27	ARHGAP27_pS239	midnightblue
27024 ARHGAP27	ARHGAP27_pS632	darkseagreen1
45961 ARHGAP28	ARHGAP28_pS180	green3
45962 ARHGAP28	ARHGAP28_pS55	green3
5074 ARHGAP29	ARHGAP29	mistyrose3
22353 ARHGAP29	ARHGAP29_pS1019	mistyrose3
22354 ARHGAP29	ARHGAP29_pS1029	mistyrose3
22357 ARHGAP29	ARHGAP29_pS1144	plum3
22358 ARHGAP29	ARHGAP29_pS1146	salmon2
22345 ARHGAP29	ARHGAP29_pS1185	ivory
22359 ARHGAP29	ARHGAP29_pS171	red
22360 ARHGAP29	ARHGAP29_pS176	darkslateblue
22361 ARHGAP29	ARHGAP29_pS179	darkslateblue
22362 ARHGAP29	ARHGAP29_pS182	thistle
22334 ARHGAP29	ARHGAP29_pS356	honeydew
22335 ARHGAP29	ARHGAP29_pS357	pink4
22349 ARHGAP29	ARHGAP29_pS489	salmon2
22350 ARHGAP29	ARHGAP29_pS499	mistyrose3
22340 ARHGAP29	ARHGAP29_pS519	mistyrose3
22341 ARHGAP29	ARHGAP29_pS521	navajowhite2
22365 ARHGAP29	ARHGAP29_pS552	mistyrose3
22367 ARHGAP29	ARHGAP29_pS557	brown2
22368 ARHGAP29	ARHGAP29_pS559	mistyrose3
22371 ARHGAP29	ARHGAP29_pS572	orangered4
22343 ARHGAP29	ARHGAP29_pS589	mistyrose3
22355 ARHGAP29	ARHGAP29_pS913	mistyrose3
22369 ARHGAP29	ARHGAP29_pS929	floralwhite
22370 ARHGAP29	ARHGAP29_pS930	mistyrose3
22338 ARHGAP29	ARHGAP29_pS949	mistyrose3
22352 ARHGAP29	ARHGAP29_pS996	lightcoral
56987 ARHGAP29	ARHGAP29_pT991	lightcoral
5995 ARHGAP30	ARHGAP30	salmon
28405 ARHGAP30	ARHGAP30_pS938	midnightblue
4948 ARHGAP31	ARHGAP31	royalblue
21653 ARHGAP31	ARHGAP31_pS1036	thistle
21648 ARHGAP31	ARHGAP31_pS1053	coral2
21649 ARHGAP31	ARHGAP31_pS1054	darkorange2
21665 ARHGAP31	ARHGAP31_pS1178	royalblue
21675 ARHGAP31	ARHGAP31_pS1374	royalblue
21654 ARHGAP31	ARHGAP31_pS335	cyan
21667 ARHGAP31	ARHGAP31_pS346	purple
21661 ARHGAP31	ARHGAP31_pS387	darkorange2
21664 ARHGAP31	ARHGAP31_pS460	thistle
21674 ARHGAP31	ARHGAP31_pS476	royalblue
21647 ARHGAP31	ARHGAP31_pS629	lightpink4
21652 ARHGAP31	ARHGAP31_pS863	royalblue
21659 ARHGAP31	ARHGAP31_pS948	royalblue
21666 ARHGAP31	ARHGAP31_pS954	skyblue3
56842 ARHGAP31	ARHGAP31_pT511	tan2
56840 ARHGAP31	ARHGAP31_pT589	blue
91 ARHGAP32	ARHGAP32	mistyrose2
521 ARHGAP32	ARHGAP32_pS1234	paleturquoise
525 ARHGAP32	ARHGAP32_pS47	darkturquoise
533 ARHGAP32	ARHGAP32_pS587	goldenrod4
535 ARHGAP32	ARHGAP32_pS592	blue1
543 ARHGAP32	ARHGAP32_pS613	deeppink
519 ARHGAP32	ARHGAP32_pS655	darkturquoise
526 ARHGAP32	ARHGAP32_pS682	paleturquoise
529 ARHGAP32	ARHGAP32_pS706	lightgreen
530 ARHGAP32	ARHGAP32_pS709	lightsteelblue1
505 ARHGAP32	ARHGAP32_pS821	cornflowerblue
509 ARHGAP32	ARHGAP32_pS856	coral3
545 ARHGAP32	ARHGAP32_pS892	lightgreen
510 ARHGAP32	ARHGAP32_pS952	lightgreen
51834 ARHGAP32	ARHGAP32_pT1236	darkturquoise
51830 ARHGAP32	ARHGAP32_pT949	red4
1726 ARHGAP33	ARHGAP33_pS500	coral2
1727 ARHGAP33	ARHGAP33_pS644	mistyrose
9179 ARHGAP35	ARHGAP35	grey60
43972 ARHGAP35	ARHGAP35_pS1001	brown4
43969 ARHGAP35	ARHGAP35_pS1134	orange
43978 ARHGAP35	ARHGAP35_pS1150	mediumorchid
43985 ARHGAP35	ARHGAP35_pS1174	darkgreen
43986 ARHGAP35	ARHGAP35_pS1176	ivory
43987 ARHGAP35	ARHGAP35_pS1179	grey60
43983 ARHGAP35	ARHGAP35_pS589	yellow4
43981 ARHGAP35	ARHGAP35_pS770	plum2
[truncated: 33,567 more rows]

## Sheet: CRC65 modules
ID	Gene name/p-site	Module
8861 44M2.3	44M2.3	bisque2
10591 A1CF	A1CF	turquoise
1732 A2M	A2M	mistyrose4
129 A2ML1	A2ML1	sienna4
10544 A4GALT	A4GALT	lightpink3
10670 AAAS	AAAS	paleturquoise
43904 AAAS	AAAS_pS495	tomato
6971 AACS	AACS	darkslateblue
7523 AADAT	AADAT	brown
6755 AAED1	AAED1	pink
6393 AAGAB	AAGAB	seashell2
25992 AAGAB	AAGAB_pS310	darkviolet
25993 AAGAB	AAGAB_pS311	plum1
5534 AAK1	AAK1	lightsteelblue1
21687 AAK1	AAK1_pS20	tan4
21688 AAK1	AAK1_pS21	lightcyan1
21697 AAK1	AAK1_pS623	lightsteelblue1
21698 AAK1	AAK1_pS624	darkviolet
21690 AAK1	AAK1_pS637	sienna2
21692 AAK1	AAK1_pS670	yellow4
21693 AAK1	AAK1_pS676	purple
21694 AAK1	AAK1_pS678	darkgreen
21691 AAK1	AAK1_pS846	indianred
56851 AAK1	AAK1_pT606	lightsteelblue1
56850 AAK1	AAK1_pT620	lightsteelblue1
56847 AAK1	AAK1_pT673	darkmagenta
56848 AAK1	AAK1_pT674	chocolate4
10247 AAMDC	AAMDC	lightgoldenrodyellow
42382 AAMDC	AAMDC_pS46	turquoise
61051 AAMDC	AAMDC_pT43	seashell4
4889 AAMP	AAMP	antiquewhite
11968 AAR2	AAR2	mistyrose
3467 AARS	AARS	blue
5844 AARS2	AARS2	purple
9528 AARSD1	AARSD1	cyan4
39526 AARSD1	AARSD1_pS287	floralwhite
12939 AARS	AARS_pS399	blanchedalmond
12941 AARS	AARS_pS555	black
5672 AASDH	AASDH	pink
10681 AASDHPPT	AASDHPPT	lightsteelblue1
43942 AASDHPPT	AASDHPPT_pS258	green3
22259 AASDH	AASDH_pS649	darkgoldenrod3
22258 AASDH	AASDH_pS724	cyan
11316 AASS	AASS	indianred2
10991 AATF	AATF	lightcyan
44650 AATF	AATF_pS203	lightcyan
44656 AATF	AATF_pS320	hotpink4
44657 AATF	AATF_pS321	whitesmoke
44654 AATF	AATF_pS478	hotpink3
44652 AATF	AATF_pS61	brown
6560 AATK	AATK	pink
26681 AATK	AATK_pS495	yellow
26680 AATK	AATK_pS710	lightskyblue1
4208 ABAT	ABAT	lightcyan
9799 ABCA2	ABCA2	skyblue3
40500 ABCA2	ABCA2_pS1327	black
40501 ABCA2	ABCA2_pS1331	black
9316 ABCA3	ABCA3	skyblue
7336 ABCA7	ABCA7	green
7106 ABCA9	ABCA9	darkgrey
1986 ABCB1	ABCB1	turquoise
10675 ABCB10	ABCB10	lightskyblue
1533 ABCB11	ABCB11	plum3
7635 ABCB1	ABCB1_pS658	coral2
10519 ABCB6	ABCB6	seashell3
1109 ABCB7	ABCB7	darkolivegreen4
10798 ABCB8	ABCB8	turquoise
3018 ABCC1	ABCC1	antiquewhite1
5943 ABCC10	ABCC10	darkolivegreen
8886 ABCC12	ABCC12	royalblue
11013 ABCC1	ABCC1_pS289	pink
11021 ABCC1	ABCC1_pS905	lavenderblush3
11015 ABCC1	ABCC1_pS915	antiquewhite1
11016 ABCC1	ABCC1_pS916	tan4
11019 ABCC1	ABCC1_pS919	green2
11020 ABCC1	ABCC1_pS921	lavenderblush3
11014 ABCC1	ABCC1_pS930	coral4
8361 ABCC2	ABCC2	lightyellow
35482 ABCC2	ABCC2_pS938	darkgoldenrod3
725 ABCC3	ABCC3	turquoise
2903 ABCC3	ABCC3_pS242	lightskyblue1
2905 ABCC3	ABCC3_pS281	turquoise
2906 ABCC3	ABCC3_pS908	floralwhite
2907 ABCC3	ABCC3_pS911	floralwhite
2908 ABCC3	ABCC3_pS912	rosybrown4
727 ABCC4	ABCC4	magenta
2910 ABCC4	ABCC4_pS655	darkorange
2911 ABCC4	ABCC4_pS661	magenta2
2914 ABCC4	ABCC4_pS668	mediumorchid4
2909 ABCC4	ABCC4_pS676	salmon4
52286 ABCC4	ABCC4_pT646	darkorange
728 ABCC5	ABCC5	magenta3
2916 ABCC5	ABCC5_pS14	violetred1
2922 ABCC5	ABCC5_pS505	mediumpurple3
2923 ABCC5	ABCC5_pS509	magenta3
2918 ABCC5	ABCC5_pS558	darkorchid2
1514 ABCC6	ABCC6	darkviolet
1061 ABCC9	ABCC9	magenta2
3021 ABCD1	ABCD1	blue4
2822 ABCD3	ABCD3	indianred4
525 ABCD4	ABCD4	goldenrod2
3979 ABCE1	ABCE1	deepskyblue3
55192 ABCE1	ABCE1_pT42	pink
7738 ABCF1	ABCF1	lightgoldenrodyellow
32321 ABCF1	ABCF1_pS105	black
32322 ABCF1	ABCF1_pS109	darkblue
32320 ABCF1	ABCF1_pS140	brown3
32319 ABCF1	ABCF1_pS166	floralwhite
32325 ABCF1	ABCF1_pS22	honeydew
32323 ABCF1	ABCF1_pS595	cyan
59034 ABCF1	ABCF1_pT108	skyblue3
11346 ABCF2	ABCF2	oldlace
61906 ABCF2	ABCF2_pT218	coral
10795 ABCF3	ABCF3	blue4
44234 ABCF3	ABCF3_pS277	antiquewhite2
11738 ABCG2	ABCG2	salmon4
10778 ABHD10	ABHD10	blue3
44191 ABHD10	ABHD10_pS233	green
7798 ABHD11	ABHD11	darkolivegreen
7393 ABHD12	ABHD12	darkslateblue
6701 ABHD13	ABHD13	black
8873 ABHD14B	ABHD14B	turquoise
6519 ABHD15	ABHD15	purple
26425 ABHD15	ABHD15_pS434	lightskyblue
1654 ABHD16A	ABHD16A	mediumaquamarine
53126 ABHD16A	ABHD16A_pT32	lightslateblue
6034 ABHD17B	ABHD17B	maroon
6386 ABHD17C	ABHD17C	indianred4
2026 ABHD2	ABHD2	lavender
8061 ABHD3	ABHD3	skyblue
7879 ABHD4	ABHD4	linen
8048 ABHD5	ABHD5	rosybrown2
9598 ABHD6	ABHD6	blue3
7325 ABI1	ABI1	mediumaquamarine
30845 ABI1	ABI1_pS178	mediumaquamarine
30846 ABI1	ABI1_pS182	violet
30843 ABI1	ABI1_pS211	maroon
30841 ABI1	ABI1_pS217	green1
30842 ABI1	ABI1_pS220	violet
30844 ABI1	ABI1_pS226	orange4
30836 ABI1	ABI1_pS290	darkgreen
30837 ABI1	ABI1_pS293	moccasin
30839 ABI1	ABI1_pS296	chocolate3
58742 ABI1	ABI1_pT195	tomato4
58743 ABI1	ABI1_pT210	lightyellow
58740 ABI1	ABI1_pT292	chocolate4
64230 ABI1	ABI1_pY208	tomato
10999 ABI2	ABI2	magenta
44691 ABI2	ABI2_pS177	magenta
44683 ABI2	ABI2_pS190	plum2
44690 ABI2	ABI2_pS210	darkorange
44685 ABI2	ABI2_pS218	paleturquoise3
44686 ABI2	ABI2_pS221	magenta
44692 ABI2	ABI2_pS236	darkgreen
44695 ABI2	ABI2_pS240	darkolivegreen2
44696 ABI2	ABI2_pS241	skyblue1
44697 ABI2	ABI2_pS244	aliceblue
44684 ABI2	ABI2_pS301	magenta
61566 ABI2	ABI2_pT172	antiquewhite2
61562 ABI2	ABI2_pT294	darkseagreen4
61563 ABI2	ABI2_pT297	orangered1
64604 ABI2	ABI2_pY207	thistle1
11185 ABI3	ABI3	salmon4
1708 ABL1	ABL1	orangered4
6983 ABL1	ABL1_pS16	yellow4
6981 ABL1;ABL2	ABL1_pS284	yellow
6980 ABL1	ABL1_pS588	mediumpurple1
6978 ABL1	ABL1_pS698	yellow
6979 ABL1	ABL1_pS702	palevioletred3
6984 ABL1	ABL1_pS737	indianred3
6969 ABL1	ABL1_pS936	green
6970 ABL1	ABL1_pS938	lightpink1
53158 ABL1	ABL1_pT800	lightblue2
53156 ABL1	ABL1_pT833	dodgerblue1
53157 ABL1	ABL1_pT871	coral
63326 ABL1;ABL2	ABL1_pY412	white
3259 ABL2	ABL2	mediumpurple
11920 ABL2	ABL2_pS57	yellowgreen
11907 ABL2	ABL2_pS587	salmon
11909 ABL2	ABL2_pS603	olivedrab4
11910 ABL2	ABL2_pS605	darkgrey
11905 ABL2	ABL2_pS616	magenta
11911 ABL2	ABL2_pS639	darkseagreen4
11912 ABL2	ABL2_pS640	deepskyblue
11918 ABL2	ABL2_pS768	lightsteelblue1
11922 ABL2	ABL2_pS802	palevioletred3
11921 ABL2	ABL2_pS851	lightseagreen
11901 ABL2	ABL2_pS921	paleturquoise
54446 ABL2	ABL2_pT803	thistle2
63644 ABL2	ABL2_pY668	mediumpurple3
511 ABLIM1	ABLIM1	turquoise
1774 ABLIM1	ABLIM1_pS156	navajowhite2
1807 ABLIM1	ABLIM1_pS157	turquoise
1776 ABLIM1	ABLIM1_pS292	turquoise
1777 ABLIM1	ABLIM1_pS293	lightskyblue4
1784 ABLIM1	ABLIM1_pS307	saddlebrown
1785 ABLIM1	ABLIM1_pS366	whitesmoke
1798 ABLIM1	ABLIM1_pS371	turquoise
1799 ABLIM1	ABLIM1_pS375	saddlebrown
1792 ABLIM1	ABLIM1_pS392	turquoise
1793 ABLIM1	ABLIM1_pS395	coral3
1794 ABLIM1	ABLIM1_pS398	dodgerblue4
1789 ABLIM1	ABLIM1_pS480	green2
1786 ABLIM1	ABLIM1_pS526	turquoise
1787 ABLIM1	ABLIM1_pS527	lightsalmon4
1800 ABLIM1	ABLIM1_pS580	turquoise
1801 ABLIM1	ABLIM1_pS584	yellow
1797 ABLIM1	ABLIM1_pS595	turquoise
1779 ABLIM1	ABLIM1_pS609	orangered4
1780 ABLIM1	ABLIM1_pS617	turquoise
1775 ABLIM1	ABLIM1_pS646	firebrick2
52054 ABLIM1	ABLIM1_pT291	burlywood
52058 ABLIM1	ABLIM1_pT593	cornsilk
52053 ABLIM1	ABLIM1_pT630	slateblue4
6212 ABLIM2	ABLIM2	orangered4
25340 ABLIM2	ABLIM2_pS375	black
25331 ABLIM2	ABLIM2_pS393	chocolate2
25330 ABLIM2	ABLIM2_pS405	salmon1
25332 ABLIM2	ABLIM2_pS436	yellow
5967 ABLIM3	ABLIM3_pS277	coral3
5969 ABLIM3	ABLIM3_pS282	tan
5960 ABLIM3	ABLIM3_pS373	tan
5961 ABLIM3	ABLIM3_pS379	pink1
5966 ABLIM3	ABLIM3_pS388	khaki4
5985 ABLIM3	ABLIM3_pS493	coral3
5964 ABLIM3	ABLIM3_pS503	tan
5965 ABLIM3	ABLIM3_pS504	tan
5977 ABLIM3	ABLIM3_pS576	antiquewhite2
5973 ABLIM3	ABLIM3_pS585	tan
5981 ABLIM3	ABLIM3_pS599	coral3
2410 ABO	ABO	black
4670 ABR	ABR	palegreen3
11146 ABRACL	ABRACL	turquoise
17675 ABR	ABR_pS26	darkolivegreen4
11667 ABT1	ABT1	mistyrose
8431 ABTB1	ABTB1	darkturquoise
7588 ABTB2	ABTB2	orange4
31814 ABTB2	ABTB2_pS365	chocolate4
31815 ABTB2	ABTB2_pS37	lemonchiffon4
2034 ACAA1	ACAA1	turquoise
3265 ACAA2	ACAA2	turquoise
4693 ACACA	ACACA	sienna2
17783 ACACA	ACACA_pS25	tan
17784 ACACA	ACACA_pS29	coral1
17789 ACACA	ACACA_pS5	darkolivegreen2
17791 ACACA	ACACA_pS78	lightskyblue4
17792 ACACA	ACACA_pS80	sienna2
471 ACACB	ACACB	darkmagenta
1575 ACACB	ACACB_pS222	burlywood1
6251 ACAD10	ACAD10	turquoise
6639 ACAD11	ACAD11	cornsilk2
11573 ACAD8	ACAD8	olivedrab3
10275 ACAD9	ACAD9	forestgreen
2203 ACADM	ACADM	indianred2
2395 ACADS	ACADS	turquoise
3315 ACADSB	ACADSB	lavenderblush
3487 ACADVL	ACADVL	turquoise
5192 ACAP2	ACAP2	lightskyblue
20227 ACAP2	ACAP2_pS379	lightskyblue
20229 ACAP2	ACAP2_pS384	palevioletred3
20225 ACAP2	ACAP2_pS521	mediumpurple1
20232 ACAP2	ACAP2_pS569	brown
20221 ACAP2	ACAP2_pS581	green2
56546 ACAP2	ACAP2_pT382	darkseagreen
56545 ACAP2	ACAP2_pT579	bisque2
9057 ACAP3	ACAP3	violet
37479 ACAP3	ACAP3_pS113	yellow4
37480 ACAP3	ACAP3_pS118	peachpuff2
2718 ACAT1	ACAT1	lightyellow3
9661 ACAT2	ACAT2	lightyellow3
39877 ACAT2	ACAT2_pS208	lightpink1
10106 ACBD3	ACBD3	turquoise
41716 ACBD3	ACBD3_pS344	orangered3
41717 ACBD3	ACBD3_pS345	chocolate2
41713 ACBD3	ACBD3_pS54	yellow
7666 ACBD4	ACBD4	dodgerblue1
31966 ACBD4	ACBD4_pS166	tan3
5975 ACBD5	ACBD5	mediumaquamarine
23775 ACBD5	ACBD5_pS200	black
23781 ACBD5	ACBD5_pS262	mediumaquamarine
57297 ACBD5	ACBD5_pT137	skyblue3
9418 ACBD6	ACBD6	lightsteelblue1
39178 ACBD6	ACBD6_pS106	cornsilk
7541 ACBD7	ACBD7	red
8506 ACD	ACD	midnightblue
35829 ACD	ACD_pS110	firebrick1
35830 ACD	ACD_pS111	skyblue1
35833 ACD	ACD_pS399	thistle1
35834 ACD	ACD_pS421	red4
35835 ACD	ACD_pS422	steelblue3
35837 ACD	ACD_pS432	steelblue3
59758 ACD	ACD_pT108	yellowgreen
2247 ACE	ACE	violet
9767 ACE2	ACE2	yellow
11577 ACIN1	ACIN1	skyblue
47433 ACIN1	ACIN1_pS1004	skyblue
47419 ACIN1	ACIN1_pS206	palevioletred
47420 ACIN1	ACIN1_pS207	palevioletred
47421 ACIN1	ACIN1_pS208	violet
47432 ACIN1	ACIN1_pS216	skyblue
47394 ACIN1	ACIN1_pS240	brown
47395 ACIN1	ACIN1_pS243	green2
47431 ACIN1	ACIN1_pS328	lightblue1
47434 ACIN1	ACIN1_pS365	lightcyan
47403 ACIN1	ACIN1_pS384	thistle2
47404 ACIN1	ACIN1_pS386	thistle2
47405 ACIN1	ACIN1_pS388	thistle2
47398 ACIN1	ACIN1_pS400	violet
47399 ACIN1	ACIN1_pS410	orangered3
47406 ACIN1	ACIN1_pS478	white
47396 ACIN1	ACIN1_pS490	skyblue
47397 ACIN1	ACIN1_pS561	slateblue3
47417 ACIN1	ACIN1_pS655	saddlebrown
47418 ACIN1	ACIN1_pS657	royalblue
47424 ACIN1	ACIN1_pS710	skyblue
47425 ACIN1	ACIN1_pS714	burlywood
47415 ACIN1	ACIN1_pS825_1	lightcyan
47437 ACIN1	ACIN1_pS825_2	lightcyan
47411 ACIN1	ACIN1_pS838	sienna1
47416 ACIN1	ACIN1_pS863	cyan
47435 ACIN1	ACIN1_pS882	salmon
47436 ACIN1	ACIN1_pS885	skyblue
47430 ACIN1	ACIN1_pS895	brown
47414 ACIN1	ACIN1_pS898	skyblue
47428 ACIN1	ACIN1_pS990	thistle2
62143 ACIN1	ACIN1_pT254	peru
62146 ACIN1	ACIN1_pT414	thistle2
62147 ACIN1	ACIN1_pT682	violet
3717 ACLY	ACLY	lightyellow3
13809 ACLY	ACLY_pS455	indianred2
13803 ACLY	ACLY_pS481	lightyellow3
13808 ACLY	ACLY_pS663	darkgoldenrod
63726 ACLY	ACLY_pY682	deeppink
2599 ACO1	ACO1	indianred1
53860 ACO1	ACO1_pT628	brown
9322 ACO2	ACO2	turquoise
38900 ACO2	ACO2_pS559	plum1
6922 ACOT1	ACOT1	mediumorchid
8190 ACOT11	ACOT11	turquoise
34540 ACOT11	ACOT11_pS599	coral1
10568 ACOT13	ACOT13	turquoise
7597 ACOT4	ACOT4	darkorange2
344 ACOT7	ACOT7	blanchedalmond
1202 ACOT7	ACOT7_pS9	dodgerblue1
539 ACOT8	ACOT8	skyblue4
1977 ACOT8	ACOT8_pS105	antiquewhite2
11967 ACOT9	ACOT9	deeppink2
49790 ACOT9	ACOT9_pS160	greenyellow
49788 ACOT9	ACOT9_pS244	tomato4
49791 ACOT9	ACOT9_pS375	turquoise
49792 ACOT9	ACOT9_pS379	turquoise
5197 ACOX1	ACOX1	orange
20254 ACOX1	ACOX1_pS26	darkseagreen1
20255 ACOX1	ACOX1_pS270	paleturquoise4
9227 ACOX2	ACOX2	turquoise
681 ACOX3	ACOX3	tomato
2716 ACP1	ACP1	chartreuse3
2179 ACP2	ACP2	deeppink2
10560 ACP6	ACP6	turquoise
2350 ACPP	ACPP	black
8599 ACSF2	ACSF2	lightblue2
5662 ACSF3	ACSF3	turquoise
3011 ACSL1	ACSL1	darkolivegreen
10985 ACSL1	ACSL1_pS620	chocolate2
1587 ACSL3	ACSL3	linen
1015 ACSL4	ACSL4	maroon
4213 ACSL4	ACSL4_pS16	maroon
4214 ACSL4	ACSL4_pS406	brown
52534 ACSL4;ACSL3	ACSL4_pT638	thistle2
11608 ACSL5	ACSL5	turquoise
47504 ACSL5	ACSL5_pS124	yellow
47502 ACSL5	ACSL5_pS28	ivory
47505 ACSL5	ACSL5_pS573	aquamarine2
11572 ACSL6	ACSL6	darkorange2
5705 ACSM3	ACSM3	turquoise
10773 ACSS1	ACSS1	turquoise
10635 ACSS2	ACSS2	turquoise
43782 ACSS2	ACSS2_pS267	turquoise
43783 ACSS2	ACSS2_pS28	bisque2
43784 ACSS2	ACSS2_pS30	turquoise
10211 ACSS3	ACSS3	pink
4136 ACTA1	ACTA1	navajowhite3
4064 ACTA2	ACTA2	yellowgreen
3944 ACTB	ACTB	indianred3
5744 ACTBL2	ACTBL2	black
14507 ACTB;ACTG1	ACTB_pS199	darkgreen
14508 ACTB;ACTG1;ACTA2;ACTG2;ACTC1;ACTA1;ACTBL2;POTEE;POTEF;POTEKP	ACTB_pS239	skyblue3
14506 ACTB;ACTG1;ACTA2;ACTG2;ACTC1;ACTA1	ACTB_pS323	yellowgreen
14502 ACTB;ACTG1;ACTA2;ACTG2;ACTC1;ACTA1;POTEE;POTEF;POTEI;POTEKP	ACTB_pS33	firebrick
14504 ACTB;ACTG1;ACTA2;ACTG2;ACTC1;ACTA1	ACTB_pS52	darkcyan
14505 ACTB;ACTG1;ACTA2;ACTG2;ACTC1;ACTA1	ACTB_pS60	brown
55175 ACTB;ACTG1	ACTB_pT106	burlywood4
55170 ACTB;ACTG1	ACTB_pT201	darkgreen
55171 ACTB;ACTG1	ACTB_pT202	green
55172 ACTB;ACTG1	ACTB_pT203	lightyellow3
55174 ACTB;ACTG1;ACTA2;ACTG2;ACTC1;ACTA1;ACTBL2;POTEE;POTEF;POTEKP	ACTB_pT249	brown
55165 ACTB;ACTG1	ACTB_pT297	mistyrose3
55166 ACTB;ACTG1	ACTB_pT303	orchid
55167 ACTB;ACTG1	ACTB_pT304	yellowgreen
55168 ACTB;ACTG1;ACTA2;ACTG2;ACTC1;ACTA1	ACTB_pT318	purple
55169 ACTB;ACTG1;ACTA2;ACTG2;ACTC1;ACTA1	ACTB_pT324	coral2
55173 ACTB;ACTG1	ACTB_pT89	skyblue3
63777 ACTB;ACTG1	ACTB_pY91	magenta2
4132 ACTC1	ACTC1	pink2
55258 ACTC1;ACTA1	ACTC1_pT91	skyblue3
63813 ACTC1;ACTA1	ACTC1_pY93	magenta2
4120 ACTG1	ACTG1	magenta3
1683 ACTL6A	ACTL6A	mistyrose
6926 ACTL6A	ACTL6A_pS233	mistyrose
6927 ACTL6A	ACTL6A_pS86	green
1387 ACTL6B	ACTL6B	thistle2
10172 ACTL8	ACTL8	thistle4
2246 ACTN1	ACTN1	darkseagreen2
8442 ACTN1	ACTN1_pS348	yellow
8443 ACTN1	ACTN1_pS677	coral
3086 ACTN2	ACTN2	aliceblue
4523 ACTN3	ACTN3	aquamarine
893 ACTN4	ACTN4	darkseagreen2
3629 ACTN4;ACTN1;ACTN2;ACTN3	ACTN4_pS159	grey60
3628 ACTN4;ACTN1	ACTN4_pS423	firebrick3
11039 ACTR10	ACTR10	aquamarine1
44945 ACTR10	ACTR10_pS241	deeppink
3974 ACTR1A	ACTR1A	aquamarine1
3234 ACTR1B	ACTR1B	cornsilk2
3973 ACTR2	ACTR2	olivedrab3
55191 ACTR2	ACTR2_pT117	palevioletred3
3972 ACTR3	ACTR3	olivedrab3
11150 ACTR3B	ACTR3B	turquoise
10330 ACTR5	ACTR5	antiquewhite1
9891 ACTR6	ACTR6	maroon
10318 ACTR8	ACTR8	bisque3
42653 ACTR8	ACTR8_pS21	bisque3
42656 ACTR8	ACTR8_pS301	pink
4434 ACVR1	ACVR1	whitesmoke
11417 ACVR1B	ACVR1B_pS116	greenyellow
2778 ACVR2A	ACVR2A	pink
4399 ACY1	ACY1	turquoise
8822 ACY3	ACY3	turquoise
1940 ACYP1	ACYP1	blue2
2320 ACYP2	ACYP2	palegreen4
1721 ADA	ADA	steelblue4
6191 ADAL	ADAL	magenta
524 ADAM10	ADAM10	cornflowerblue
52072 ADAM10	ADAM10_pT719	dodgerblue3
4811 ADAM15	ADAM15	darkgoldenrod
4187 ADAM17	ADAM17	magenta
14969 ADAM17	ADAM17_pS791	turquoise
55317 ADAM17	ADAM17_pT735	coral3
9935 ADAM19	ADAM19	green
41166 ADAM19	ADAM19_pS802	lavenderblush3
60820 ADAM19	ADAM19_pT779	lavenderblush3
11119 ADAM22	ADAM22	purple
45200 ADAM22	ADAM22_pS798	brown
45199 ADAM22	ADAM22_pS821	salmon2
11562 ADAM28	ADAM28	aquamarine
4156 ADAM8	ADAM8	sienna4
4806 ADAM9	ADAM9	firebrick4
18344 ADAM9	ADAM9_pS758	firebrick4
56087 ADAM9	ADAM9_pT761	firebrick4
1563 ADAMTS2	ADAMTS2	palevioletred3
11561 ADAMTS7	ADAMTS7	blueviolet
6525 ADAMTSL4	ADAMTSL4	chocolate1
1290 ADAP1	ADAP1	ivory
3824 ADAR	ADAR	plum
4197 ADARB1	ADARB1	black
15054 ADARB1	ADARB1_pS26	darkorchid4
14200 ADAR	ADAR_pS657	mistyrose2
14206 ADAR	ADAR_pS868	orange2
55107 ADAR	ADAR_pT234	chocolate3
55109 ADAR	ADAR_pT644	navajowhite1
55108 ADAR	ADAR_pT851	dodgerblue3
9563 ADAT1	ADAT1	lightsteelblue
39594 ADAT1	ADAT1_pS191	grey60
39595 ADAT1	ADAT1_pS227	firebrick2
6862 ADAT2	ADAT2	tomato
8722 ADAT3	ADAT3	paleturquoise
6921 ADCK1	ADCK1	lavenderblush
7842 ADCK3	ADCK3	turquoise
8626 ADCK4	ADCK4	darkorange
5617 ADCK5	ADCK5	turquoise
966 ADCY3	ADCY3	slateblue3
3841 ADCY3	ADCY3_pS525	blue
1592 ADCY5	ADCY5	darkseagreen1
801 ADCY6	ADCY6	turquoise
3251 ADCY6	ADCY6_pS54	turquoise
3250 ADCY6	ADCY6_pS576	turquoise
3640 ADCY7	ADCY7	midnightblue
1020 ADCY9	ADCY9	steelblue
4229 ADCY9	ADCY9_pS1259	darkolivegreen1
3088 ADD1	ADD1	chartreuse3
11242 ADD1	ADD1_pS12	chartreuse3
11259 ADD1	ADD1_pS355	chartreuse3
11260 ADD1	ADD1_pS358	chartreuse3
11261 ADD1	ADD1_pS366	mediumorchid3
11256 ADD1	ADD1_pS431	brown3
11249 ADD1	ADD1_pS464	hotpink2
11250 ADD1	ADD1_pS465	purple
11251 ADD1	ADD1_pS586	yellow
11245 ADD1	ADD1_pS600_1	red
11263 ADD1	ADD1_pS600_2	red
11247 ADD1;ADD2;ADD3	ADD1_pS726	chartreuse3
54284 ADD1	ADD1_pT364	khaki2
54280 ADD1	ADD1_pT614_1	darkorchid3
54285 ADD1	ADD1_pT614_2	darkorchid3
54281 ADD1;ADD2;ADD3	ADD1_pT724	darkolivegreen4
3089 ADD2	ADD2	salmon2
11275 ADD2	ADD2_pS592	cyan
11278 ADD2	ADD2_pS604	skyblue1
11271 ADD2	ADD2_pS613	pink
11272 ADD2	ADD2_pS617	cyan
11266 ADD2	ADD2_pS693	paleturquoise1
11267 ADD2	ADD2_pS697	paleturquoise1
11269 ADD2	ADD2_pS701	paleturquoise1
11335 ADD3	ADD3	chartreuse3
46381 ADD3	ADD3_pS42	burlywood2
46388 ADD3	ADD3_pS442	lightslateblue
46377 ADD3	ADD3_pS478	lightpink2
46385 ADD3	ADD3_pS621	lavenderblush2
46383 ADD3	ADD3_pS64	darkolivegreen4
46378 ADD3	ADD3_pS650	darkmagenta
46372 ADD3	ADD3_pS673	saddlebrown
46373 ADD3	ADD3_pS677	chartreuse3
46374 ADD3	ADD3_pS679	greenyellow
46375 ADD3	ADD3_pS681	chartreuse3
61900 ADD3	ADD3_pT11	coral3
61901 ADD3	ADD3_pT12	chartreuse3
1689 ADH1B	ADH1B	yellow
1690 ADH1C	ADH1C	turquoise
2218 ADH5	ADH5	indianred2
2827 ADH6	ADH6	orange
9605 ADI1	ADI1	plum1
8483 ADIPOR1	ADIPOR1	blue2
59741 ADIPOR1	ADIPOR1_pT68	darkseagreen3
6972 ADIPOR2	ADIPOR2	orange
5370 ADIRF	ADIRF	blue4
3821 ADK	ADK	lightcyan1
3062 ADM	ADM	darkviolet
11142 ADM	ADM_pS153	darksalmon
10068 ADNP	ADNP	mistyrose
41589 ADNP	ADNP_pS409	plum
41579 ADNP	ADNP_pS607	oldlace
41580 ADNP	ADNP_pS608	blue
41585 ADNP	ADNP_pS709	plum2
41588 ADNP	ADNP_pS805	chocolate2
41592 ADNP	ADNP_pS921	mistyrose
41583 ADNP	ADNP_pS953	plum1
41584 ADNP	ADNP_pS955	lightyellow
41587 ADNP	ADNP_pS98	blue
9205 ADO	ADO	blue3
9450 ADPGK	ADPGK	lightblue4
3785 ADPRH	ADPRH	darkolivegreen1
7728 ADPRHL1	ADPRHL1	darkturquoise
10931 ADPRHL2	ADPRHL2	royalblue
44522 ADPRHL2	ADPRHL2_pS67	ivory
5608 ADPRM	ADPRM	salmon2
3067 ADRA1B	ADRA1B	skyblue1
2027 ADRA2A	ADRA2A	honeydew1
7790 ADRA2A	ADRA2A_pS297	yellow
7787 ADRA2A	ADRA2A_pS324	olivedrab4
7788 ADRA2A	ADRA2A_pS331	olivedrab4
2728 ADRBK1	ADRBK1	indianred4
10039 ADRBK1	ADRBK1_pS670	palevioletred
3093 ADRBK2	ADRBK2	brown
5383 ADRM1	ADRM1	darkblue
21126 ADRM1	ADRM1_pS211	tan4
21127 ADRM1	ADRM1_pS213	paleturquoise3
21125 ADRM1	ADRM1_pS405	cyan3
56723 ADRM1	ADRM1_pT217	tomato2
2939 ADSL	ADSL	cyan4
10781 ADSL	ADSL_pS15	firebrick3
10779 ADSL	ADSL_pS9	palevioletred2
2934 ADSS	ADSS	royalblue
7360 ADSSL1	ADSSL1	lightgreen
6571 AEBP2	AEBP2	blue
26717 AEBP2	AEBP2_pS141	lightsteelblue
26712 AEBP2	AEBP2_pS18	antiquewhite2
26709 AEBP2	AEBP2_pS206	blue
26713 AEBP2	AEBP2_pS24	coral1
26718 AEBP2	AEBP2_pS241	lightcyan
26715 AEBP2	AEBP2_pS390	coral1
57892 AEBP2	AEBP2_pT242	midnightblue
4525 AES	AES	mediumpurple1
16576 AES	AES_pS9	brown
7485 AFAP1	AFAP1	firebrick4
8005 AFAP1L1	AFAP1L1	moccasin
33491 AFAP1L1	AFAP1L1_pS329	tan4
7478 AFAP1L2	AFAP1L2	darkorange
31437 AFAP1L2	AFAP1L2_pS213	darkorchid3
31440 AFAP1L2	AFAP1L2_pS344	salmon
31441 AFAP1L2	AFAP1L2_pS346	moccasin
31439 AFAP1L2	AFAP1L2_pS484	salmon
31438 AFAP1L2	AFAP1L2_pS640	antiquewhite2
31436 AFAP1L2	AFAP1L2_pS767	mistyrose4
31443 AFAP1L2	AFAP1L2_pS796	coral4
58873 AFAP1L2	AFAP1L2_pT541	darkorange
31458 AFAP1	AFAP1_pS264	pink4
31459 AFAP1	AFAP1_pS265	skyblue2
31463 AFAP1	AFAP1_pS277	bisque2
31465 AFAP1	AFAP1_pS282	goldenrod3
31466 AFAP1	AFAP1_pS283	firebrick4
31472 AFAP1	AFAP1_pS548	purple
31468 AFAP1	AFAP1_pS665	lightblue1
31469 AFAP1	AFAP1_pS668	firebrick4
31470 AFAP1	AFAP1_pS710	tan
31471 AFAP1	AFAP1_pS711	purple
3639 AFF1	AFF1	mediumpurple2
13574 AFF1	AFF1_pS245	saddlebrown
13577 AFF1	AFF1_pS307	palevioletred
13578 AFF1	AFF1_pS588	darkgreen
54942 AFF1	AFF1_pT697	orangered4
11381 AFF4	AFF4	slateblue3
46625 AFF4	AFF4_pS1043	slateblue3
46613 AFF4	AFF4_pS1055	maroon
46614 AFF4	AFF4_pS1058	slateblue3
46633 AFF4	AFF4_pS178	lavenderblush2
46635 AFF4	AFF4_pS180	slateblue3
46630 AFF4	AFF4_pS210	red4
46631 AFF4	AFF4_pS212	slateblue3
46618 AFF4	AFF4_pS222	darkorange
46615 AFF4	AFF4_pS392	darkseagreen3
46637 AFF4	AFF4_pS409	orangered
46639 AFF4	AFF4_pS418	darkorange2
46640 AFF4	AFF4_pS424	brown3
46643 AFF4	AFF4_pS487	slateblue3
46644 AFF4	AFF4_pS490	burlywood2
46645 AFF4	AFF4_pS491	darkorange2
46648 AFF4	AFF4_pS671	white
46642 AFF4	AFF4_pS680	orchid
46624 AFF4	AFF4_pS694	slateblue3
46620 AFF4	AFF4_pS703	darkolivegreen1
46621 AFF4	AFF4_pS706	skyblue3
46616 AFF4	AFF4_pS814	slateblue3
46629 AFF4	AFF4_pS836	goldenrod4
61950 AFF4	AFF4_pT336	brown4
61953 AFF4	AFF4_pT406	grey60
61954 AFF4	AFF4_pT674	darkolivegreen1
12109 AFG3L2	AFG3L2	blue3
6108 AFMID	AFMID	violetred4
6466 AFTPH	AFTPH	lavenderblush1
26347 AFTPH	AFTPH_pS376	coral2
26348 AFTPH	AFTPH_pS382	indianred1
26351 AFTPH	AFTPH_pS411	coral2
26354 AFTPH	AFTPH_pS508	lightpink2
2586 AGA	AGA	linen
11771 AGAP1	AGAP1	darkolivegreen
48492 AGAP1	AGAP1_pS421	purple
48493 AGAP1	AGAP1_pS422	darkgrey
48496 AGAP1	AGAP1_pS468	orange4
48497 AGAP1	AGAP1_pS552	lightgreen
62384 AGAP1	AGAP1_pT783	plum
9241 AGAP2	AGAP2	lightpink1
38440 AGAP2	AGAP2_pS808	greenyellow
9055 AGAP3	AGAP3	antiquewhite3
37466 AGAP3;AGAP1	AGAP3_pS121	chocolate3
37458 AGAP3	AGAP3_pS443	darkgoldenrod3
37461 AGAP3	AGAP3_pS538	antiquewhite3
60108 AGAP3	AGAP3_pT442	chocolate4
32232 AGBL5	AGBL5_pS539	brown
3674 AGFG1	AGFG1	lightyellow3
13669 AGFG1	AGFG1_pS167	greenyellow
13666 AGFG1	AGFG1_pS179	navajowhite3
13667 AGFG1	AGFG1_pS181	antiquewhite1
13672 AGFG1	AGFG1_pS253	green2
13665 AGFG1	AGFG1_pS322	yellow
54961 AGFG1	AGFG1_pT177	grey60
1467 AGFG2	AGFG2	skyblue4
7405 AGGF1	AGGF1	lightsteelblue
31168 AGGF1	AGGF1_pS329	lightskyblue
31170 AGGF1	AGGF1_pS344	pink
58808 AGGF1	AGGF1_pT341	orange2
5717 AGK	AGK	lightblue4
3079 AGL	AGL	green1
9480 AGMAT	AGMAT	turquoise
39358 AGMAT	AGMAT_pS46	honeydew1
11592 AGO1	AGO1	royalblue
47475 AGO1	AGO1_pS822	lightpink3
47476 AGO1	AGO1_pS826	chocolate1
11579 AGO2	AGO2	burlywood4
47444 AGO2	AGO2_pS387	purple
10331 AGO3	AGO3	rosybrown2
42693 AGO3	AGO3_pS591	brown
9343 AGPAT1	AGPAT1	skyblue
641 AGPAT2	AGPAT2	darkolivegreen
10712 AGPAT3	AGPAT3	olivedrab3
10711 AGPAT4	AGPAT4	green
10790 AGPAT5	AGPAT5	firebrick
6944 AGPAT6	AGPAT6	burlywood3
5697 AGPAT9	AGPAT9	antiquewhite1
22404 AGPAT9	AGPAT9_pS68	lightgoldenrod4
335 AGPS	AGPS	firebrick
1177 AGPS	AGPS_pS65	lemonchiffon3
1667 AGR2	AGR2	turquoise
6897 AGR2;AGR3	AGR2_pS134	thistle2
7948 AGR3	AGR3	indianred4
419 AGRN	AGRN	firebrick4
1731 AGT	AGT	lightyellow
11791 AGTPBP1	AGTPBP1	snow2
48673 AGTPBP1	AGTPBP1_pS103	antiquewhite2
48676 AGTPBP1	AGTPBP1_pS1168	lightgreen
48674 AGTPBP1	AGTPBP1_pS318	firebrick
48675 AGTPBP1	AGTPBP1_pS319	firebrick
6451 AGTRAP	AGTRAP	magenta
2601 AGXT	AGXT	deeppink
8209 AHCTF1	AHCTF1	oldlace
34676 AHCTF1	AHCTF1_pS1142	oldlace
34668 AHCTF1	AHCTF1_pS1160	darkred
34683 AHCTF1	AHCTF1_pS1214	peachpuff3
34684 AHCTF1	AHCTF1_pS1216	lemonchiffon4
34685 AHCTF1	AHCTF1_pS1218	antiquewhite4
34686 AHCTF1	AHCTF1_pS1222	steelblue
34665 AHCTF1	AHCTF1_pS1232	oldlace
34689 AHCTF1	AHCTF1_pS1283	oldlace
34658 AHCTF1	AHCTF1_pS1295	lightseagreen
34659 AHCTF1	AHCTF1_pS1297	oldlace
34664 AHCTF1	AHCTF1_pS1513	oldlace
34669 AHCTF1	AHCTF1_pS1533	oldlace
34690 AHCTF1	AHCTF1_pS1898	tan
34666 AHCTF1	AHCTF1_pS1944	oldlace
34678 AHCTF1	AHCTF1_pS2065	hotpink1
34670 AHCTF1	AHCTF1_pS2181	slateblue4
34662 AHCTF1	AHCTF1_pS2212	darkred
34656 AHCTF1	AHCTF1_pS528	green
59497 AHCTF1	AHCTF1_pT1257	darkred
59493 AHCTF1	AHCTF1_pT1369	tan
2688 AHCY	AHCY	mistyrose
934 AHCYL1	AHCYL1	saddlebrown
8833 AHCYL2	AHCYL2	mediumpurple1
36655 AHCYL2	AHCYL2_pS107	turquoise2
9824 AHCY	AHCY_pS183	greenyellow
6014 AHDC1	AHDC1	aquamarine1
23958 AHDC1	AHDC1_pS1064	green1
23956 AHDC1	AHDC1_pS1187	green1
23959 AHDC1	AHDC1_pS1399	green1
23960 AHDC1	AHDC1_pS1403	salmon
23968 AHDC1	AHDC1_pS1507	steelblue4
23966 AHDC1	AHDC1_pS46	steelblue4
23965 AHDC1	AHDC1_pS596	steelblue4
23957 AHDC1	AHDC1_pS896	green1
57330 AHDC1	AHDC1_pT1511	royalblue1
7361 AHI1	AHI1	darkorange2
30965 AHI1	AHI1_pS1123	black
30966 AHI1	AHI1_pS45	lightslateblue
4571 AHNAK	AHNAK	darkseagreen2
7145 AHNAK2	AHNAK2	antiquewhite1
29747 AHNAK2	AHNAK2_pS102	lightcoral
29740 AHNAK2	AHNAK2_pS1112	green
29730 AHNAK2	AHNAK2_pS1172	wheat3
29745 AHNAK2	AHNAK2_pS1418	orangered3
29774 AHNAK2	AHNAK2_pS1583	lightcoral
29767 AHNAK2	AHNAK2_pS1710	orangered3
29735 AHNAK2	AHNAK2_pS1997	orangered3
29752 AHNAK2	AHNAK2_pS2336	yellow4
29751 AHNAK2	AHNAK2_pS280	green
29721 AHNAK2	AHNAK2_pS294	antiquewhite1
29764 AHNAK2	AHNAK2_pS332	mediumorchid1
29763 AHNAK2	AHNAK2_pS3408	orangered3
29748 AHNAK2	AHNAK2_pS38	salmon4
29760 AHNAK2	AHNAK2_pS4151	darkviolet
29766 AHNAK2	AHNAK2_pS4185	lavenderblush3
29732 AHNAK2	AHNAK2_pS4477	orangered3
29727 AHNAK2	AHNAK2_pS497	salmon
29749 AHNAK2	AHNAK2_pS509	paleturquoise4
29739 AHNAK2	AHNAK2_pS5175	green
29743 AHNAK2	AHNAK2_pS5707	green
29758 AHNAK2	AHNAK2_pS5714	salmon2
29728 AHNAK2	AHNAK2_pS593	green
29776 AHNAK2	AHNAK2_pS765	green
29733 AHNAK2	AHNAK2_pS842	orangered3
58526 AHNAK2	AHNAK2_pT228	orangered3
58522 AHNAK2	AHNAK2_pT296	darkseagreen1
58523 AHNAK2	AHNAK2_pT298	chocolate4
16856 AHNAK	AHNAK_pS1010	lightskyblue4
16945 AHNAK	AHNAK_pS1042	salmon4
16937 AHNAK	AHNAK_pS1068	orangered3
16845 AHNAK	AHNAK_pS115	navajowhite2
16946 AHNAK	AHNAK_pS1298	salmon4
16922 AHNAK	AHNAK_pS135	pink2
16902 AHNAK	AHNAK_pS1452	purple
16853 AHNAK	AHNAK_pS1571	slateblue1
16912 AHNAK	AHNAK_pS1580	antiquewhite2
16834 AHNAK	AHNAK_pS176	darkturquoise
16835 AHNAK	AHNAK_pS177	darkseagreen2
16926 AHNAK	AHNAK_pS210	darkseagreen2
16927 AHNAK	AHNAK_pS212	salmon
16868 AHNAK	AHNAK_pS2138	darkorange2
16928 AHNAK	AHNAK_pS216	darkseagreen2
16929 AHNAK	AHNAK_pS220	wheat3
16906 AHNAK	AHNAK_pS2397	darkseagreen2
16903 AHNAK	AHNAK_pS2580	darkgrey
16866 AHNAK	AHNAK_pS2984	purple
16824 AHNAK	AHNAK_pS332	deepskyblue
16827 AHNAK	AHNAK_pS3326	brown2
16854 AHNAK	AHNAK_pS3360	darkred
16851 AHNAK	AHNAK_pS3411	orangered4
16852 AHNAK	AHNAK_pS3412	brown3
16954 AHNAK	AHNAK_pS3416	midnightblue
16955 AHNAK	AHNAK_pS3426	darkseagreen2
16889 AHNAK	AHNAK_pS3724	darkseagreen4
16890 AHNAK	AHNAK_pS379	tomato4
16833 AHNAK	AHNAK_pS41	darkseagreen2
16943 AHNAK	AHNAK_pS4360	darkseagreen3
16893 AHNAK	AHNAK_pS4425	brown2
16932 AHNAK	AHNAK_pS4516	mediumpurple4
16870 AHNAK	AHNAK_pS4803	navajowhite3
16918 AHNAK	AHNAK_pS4900	orange2
16919 AHNAK	AHNAK_pS4903	darkred
16935 AHNAK	AHNAK_pS4908	salmon
16947 AHNAK	AHNAK_pS4953	mediumpurple4
16948 AHNAK	AHNAK_pS4960	brown3
16847 AHNAK	AHNAK_pS4986	yellowgreen
16900 AHNAK	AHNAK_pS5031	lightcoral
16938 AHNAK	AHNAK_pS5099	darkseagreen2
16915 AHNAK	AHNAK_pS511	darkseagreen2
16823 AHNAK	AHNAK_pS5110	darkseagreen2
16931 AHNAK	AHNAK_pS5261	salmon4
16920 AHNAK	AHNAK_pS5279	antiquewhite2
16887 AHNAK	AHNAK_pS5289	lightpink4
16888 AHNAK	AHNAK_pS5293	tan
16952 AHNAK	AHNAK_pS5298	purple
16859 AHNAK	AHNAK_pS5318	burlywood1
16951 AHNAK	AHNAK_pS5332	slateblue3
16956 AHNAK	AHNAK_pS5386	orangered3
16891 AHNAK	AHNAK_pS539	green3
16957 AHNAK	AHNAK_pS5393	burlywood
16959 AHNAK	AHNAK_pS5400	deepskyblue
16892 AHNAK	AHNAK_pS5448	darkseagreen2
16930 AHNAK	AHNAK_pS5519	aliceblue
16886 AHNAK	AHNAK_pS5552	darkseagreen2
16872 AHNAK	AHNAK_pS5589	pink3
16921 AHNAK	AHNAK_pS559	white
16846 AHNAK	AHNAK_pS5620	pink
16916 AHNAK	AHNAK_pS570	darkseagreen2
16917 AHNAK	AHNAK_pS572	khaki3
16878 AHNAK	AHNAK_pS5731	darkseagreen2
16879 AHNAK	AHNAK_pS5735	grey60
16880 AHNAK	AHNAK_pS5737	paleturquoise1
16881 AHNAK	AHNAK_pS5739	ivory
16828 AHNAK	AHNAK_pS5749	darkseagreen2
16829 AHNAK	AHNAK_pS5752	darkseagreen2
16830 AHNAK	AHNAK_pS5762	darkseagreen2
16831 AHNAK	AHNAK_pS5763	orange1
16896 AHNAK	AHNAK_pS5780	tan3
16897 AHNAK	AHNAK_pS5782	darkseagreen2
16898 AHNAK	AHNAK_pS5784	lightskyblue4
16836 AHNAK	AHNAK_pS5790	navajowhite2
16837 AHNAK	AHNAK_pS5793	salmon2
16848 AHNAK	AHNAK_pS5830	deepskyblue
16882 AHNAK	AHNAK_pS5841	darkseagreen2
16883 AHNAK	AHNAK_pS5851	green
16884 AHNAK	AHNAK_pS5854	skyblue3
16885 AHNAK	AHNAK_pS5857	darkseagreen2
16865 AHNAK	AHNAK_pS93	darkseagreen2
55781 AHNAK	AHNAK_pT158	coral3
55779 AHNAK	AHNAK_pT218	lemonchiffon4
55775 AHNAK	AHNAK_pT2845	navajowhite2
55770 AHNAK	AHNAK_pT3716	salmon
55758 AHNAK	AHNAK_pT4100	mediumpurple
55774 AHNAK	AHNAK_pT4430	salmon
55784 AHNAK	AHNAK_pT4564	darkred
55783 AHNAK	AHNAK_pT4766	mediumpurple
55782 AHNAK	AHNAK_pT490	darkseagreen2
55761 AHNAK	AHNAK_pT5794	darkseagreen2
55764 AHNAK	AHNAK_pT5824	deepskyblue
55769 AHNAK	AHNAK_pT5845	orange3
63918 AHNAK	AHNAK_pY1469	lavenderblush3
63920 AHNAK	AHNAK_pY715	lavenderblush3
3108 AHR	AHR	royalblue
1561 AHSA1	AHSA1	paleturquoise
6519 AHSA1	AHSA1_pS218	navajowhite
6520 AHSA1	AHSA1_pS258	snow
877 AHSG	AHSG_pS138	steelblue
8545 AIDA	AIDA	lightsteelblue1
9406 AIF1L	AIF1L	bisque4
39118 AIF1L	AIF1L_pS126	bisque4
1640 AIFM1	AIFM1	lavenderblush
6858 AIFM1	AIFM1_pS112	brown1
6859 AIFM1	AIFM1_pS114	brown1
6861 AIFM1	AIFM1_pS264	lavenderblush
6860 AIFM1	AIFM1_pS96	yellow
53121 AIFM1	AIFM1_pT101	purple
9446 AIFM2	AIFM2	olivedrab3
12097 AIM1	AIM1	turquoise
7378 AIM1L	AIM1L	orangered4
50467 AIM1	AIM1_pS102	purple
50468 AIM1	AIM1_pS103	purple
50461 AIM1	AIM1_pS1104	khaki2
50451 AIM1	AIM1_pS132	sienna2
50472 AIM1	AIM1_pS141	skyblue1
50460 AIM1	AIM1_pS151	salmon1
50469 AIM1	AIM1_pS16	pink4
50470 AIM1	AIM1_pS19	black
50471 AIM1	AIM1_pS22	black
50482 AIM1	AIM1_pS329	black
50483 AIM1	AIM1_pS348	black
50473 AIM1	AIM1_pS417	greenyellow
50456 AIM1	AIM1_pS456	salmon1
50458 AIM1	AIM1_pS461	black
50459 AIM1	AIM1_pS484	black
50464 AIM1	AIM1_pS533	black
50453 AIM1	AIM1_pS54	greenyellow
50466 AIM1	AIM1_pS725	darkred
50448 AIM1	AIM1_pS75	black
50450 AIM1	AIM1_pS81	black
50480 AIM1	AIM1_pS918	rosybrown3
62833 AIM1	AIM1_pT20	black
62830 AIM1	AIM1_pT525	midnightblue
4646 AIMP1	AIMP1	turquoise
17456 AIMP1	AIMP1_pS140	honeydew1
4720 AIMP2	AIMP2	deepskyblue4
350 AIP	AIP	powderblue
1223 AIP	AIP_pS159	brown
1222 AIP	AIP_pS43	salmon2
8862 AJUBA	AJUBA	lightcyan1
36699 AJUBA	AJUBA_pS119	lightcyan1
36706 AJUBA	AJUBA_pS133	lightcoral
36707 AJUBA	AJUBA_pS136	darkgreen
36708 AJUBA	AJUBA_pS137	lightcyan1
36695 AJUBA	AJUBA_pS155	lightcoral
36697 AJUBA	AJUBA_pS230	lavenderblush2
36692 AJUBA	AJUBA_pS263	lightcyan1
36693 AJUBA	AJUBA_pS79	yellow4
1711 AK1	AK1	palegreen4
3780 AK2	AK2	lavenderblush
55066 AK2	AK2_pT187	khaki4
11461 AK3	AK3	turquoise
46904 AK3	AK3_pS37	magenta2
2780 AK4	AK4	lemonchiffon3
12259 AK5	AK5	coral2
12015 AK6	AK6	magenta
8986 AK7	AK7	grey60
6000 AK9	AK9	orangered
8300 AKAP1	AKAP1	turquoise
857 AKAP10	AKAP10	darkorange
3541 AKAP10	AKAP10_pS187	honeydew
3540 AKAP10	AKAP10_pS261	lightskyblue4
3545 AKAP10	AKAP10_pS281	lightyellow
3543 AKAP10	AKAP10_pS52	honeydew
3544 AKAP10	AKAP10_pS96	skyblue4
11533 AKAP11	AKAP11	mintcream
47178 AKAP11	AKAP11_pS1019	chocolate3
47171 AKAP11	AKAP11_pS1171	lightslateblue
47175 AKAP11	AKAP11_pS1242	mintcream
47179 AKAP11	AKAP11_pS133	burlywood
47168 AKAP11	AKAP11_pS1493	cyan
47159 AKAP11	AKAP11_pS1580	mintcream
47165 AKAP11	AKAP11_pS1611	coral4
47167 AKAP11	AKAP11_pS1619	honeydew1
47157 AKAP11	AKAP11_pS18	lightslateblue
47173 AKAP11	AKAP11_pS288	orange3
47155 AKAP11	AKAP11_pS422	salmon1
47156 AKAP11	AKAP11_pS433	lightsteelblue
47149 AKAP11	AKAP11_pS444	paleturquoise4
47150 AKAP11	AKAP11_pS448	mintcream
47154 AKAP11	AKAP11_pS985	lightgreen
62078 AKAP11	AKAP11_pT1100	mintcream
62081 AKAP11	AKAP11_pT1136	salmon1
62080 AKAP11	AKAP11_pT1474	coral4
62084 AKAP11	AKAP11_pT1485	indianred2
62083 AKAP11	AKAP11_pT981	thistle1
4386 AKAP12	AKAP12	lightsteelblue1
15813 AKAP12	AKAP12_pS1121	navajowhite
15786 AKAP12	AKAP12_pS1223	green
15787 AKAP12	AKAP12_pS1226	green
15818 AKAP12	AKAP12_pS1290	green
15810 AKAP12	AKAP12_pS143	navajowhite
15856 AKAP12	AKAP12_pS1569	green
15807 AKAP12	AKAP12_pS178	green
15808 AKAP12	AKAP12_pS181	green
15783 AKAP12	AKAP12_pS242	navajowhite
15784 AKAP12	AKAP12_pS248	navajowhite
15841 AKAP12	AKAP12_pS266	green
15842 AKAP12	AKAP12_pS276	green
15844 AKAP12	AKAP12_pS283	lavenderblush3
15815 AKAP12	AKAP12_pS378	navajowhite
15860 AKAP12	AKAP12_pS400	navajowhite
15824 AKAP12	AKAP12_pS463	navajowhite
15828 AKAP12	AKAP12_pS493	green
15802 AKAP12	AKAP12_pS507	green
15846 AKAP12	AKAP12_pS522	green
15847 AKAP12	AKAP12_pS524	green
15851 AKAP12	AKAP12_pS540	navajowhite
15852 AKAP12	AKAP12_pS543	hotpink1
15853 AKAP12	AKAP12_pS546	navajowhite
15837 AKAP12	AKAP12_pS675	navajowhite
55561 AKAP12	AKAP12_pT1011	green
55558 AKAP12	AKAP12_pT1379	navajowhite
55540 AKAP12	AKAP12_pT1655	green
55545 AKAP12	AKAP12_pT180	lavenderblush3
55544 AKAP12	AKAP12_pT503	navajowhite
55560 AKAP12	AKAP12_pT934	yellowgreen
4619 AKAP13	AKAP13	royalblue
17160 AKAP13	AKAP13_pS1282	pink3
17194 AKAP13	AKAP13_pS1411	midnightblue
17177 AKAP13	AKAP13_pS1485	darkviolet
17179 AKAP13	AKAP13_pS1489	yellow
17165 AKAP13	AKAP13_pS1507	grey60
17205 AKAP13	AKAP13_pS1559	royalblue
17181 AKAP13	AKAP13_pS1565	pink1
17196 AKAP13	AKAP13_pS1602	skyblue3
17211 AKAP13	AKAP13_pS1642	mediumpurple4
17212 AKAP13	AKAP13_pS1645	khaki4
17213 AKAP13	AKAP13_pS1647	royalblue
17193 AKAP13	AKAP13_pS1683	coral2
17204 AKAP13	AKAP13_pS1690	darkcyan
17175 AKAP13	AKAP13_pS1856	wheat1
17176 AKAP13	AKAP13_pS1857	salmon4
17198 AKAP13	AKAP13_pS1876	orange
17210 AKAP13	AKAP13_pS1906	orangered4
17168 AKAP13	AKAP13_pS1929	royalblue
17169 AKAP13	AKAP13_pS1932	turquoise
17162 AKAP13	AKAP13_pS2345	royalblue
17163 AKAP13	AKAP13_pS2398	green
17207 AKAP13	AKAP13_pS2563	green1
17191 AKAP13	AKAP13_pS2567	greenyellow
17199 AKAP13	AKAP13_pS2720	indianred4
17200 AKAP13	AKAP13_pS2723	thistle2
17202 AKAP13	AKAP13_pS2728	royalblue
17186 AKAP13	AKAP13_pS395	hotpink2
17170 AKAP13	AKAP13_pS649	khaki3
17171 AKAP13	AKAP13_pS650	green
17161 AKAP13	AKAP13_pS983	royalblue
55828 AKAP13	AKAP13_pT1930	aquamarine2
55822 AKAP13	AKAP13_pT2391	pink3
55820 AKAP13	AKAP13_pT2467	indianred2
55824 AKAP13	AKAP13_pT813	yellow
55825 AKAP13	AKAP13_pT815	palevioletred3
55827 AKAP13	AKAP13_pT953	tan3
4347 AKAP17A	AKAP17A	indianred3
15665 AKAP17A	AKAP17A_pS499	pink
15667 AKAP17A	AKAP17A_pS537	lightcyan
35200 AKAP1	AKAP1_pS107	dodgerblue2
35202 AKAP1	AKAP1_pS151	turquoise
35197 AKAP1	AKAP1_pS309	darkseagreen3
35204 AKAP1	AKAP1_pS445	royalblue
35198 AKAP1	AKAP1_pS592	greenyellow
59595 AKAP1	AKAP1_pT533	turquoise
59598 AKAP1	AKAP1_pT70	turquoise
11882 AKAP2	AKAP2	darkseagreen
49264 AKAP2	AKAP2_pS1009	darkseagreen2
49257 AKAP2	AKAP2_pS226	darkmagenta
49240 AKAP2	AKAP2_pS383	green
49249 AKAP2	AKAP2_pS443	peachpuff3
49248 AKAP2	AKAP2_pS606	lavenderblush3
49246 AKAP2	AKAP2_pS624	darkseagreen2
49253 AKAP2	AKAP2_pS951	darkseagreen2
49254 AKAP2	AKAP2_pS979	darkseagreen2
5821 AKAP4	AKAP4	black
2714 AKAP5	AKAP5	purple
9910 AKAP5	AKAP5_pS178	palevioletred3
9912 AKAP5	AKAP5_pS81	darkseagreen3
53936 AKAP5	AKAP5_pT179	lightpink2
889 AKAP7	AKAP7	orange
3618 AKAP7	AKAP7_pS17	lightpink1
3622 AKAP7	AKAP7_pS56	dodgerblue1
924 AKAP8	AKAP8	rosybrown
11671 AKAP8L	AKAP8L	palevioletred2
3710 AKAP8	AKAP8_pS112	brown
3713 AKAP8	AKAP8_pS323	brown
3714 AKAP8	AKAP8_pS328	lightblue2
3711 AKAP8	AKAP8_pS339	lightblue
9359 AKAP9	AKAP9	orangered2
39006 AKAP9	AKAP9_pS1327	saddlebrown
39003 AKAP9	AKAP9_pS2657	grey60
39007 AKAP9	AKAP9_pS3682	sienna3
39009 AKAP9	AKAP9_pS3834	mediumorchid2
10577 AKIP1	AKIP1	salmon2
10339 AKIRIN1	AKIRIN1	salmon4
42723 AKIRIN1	AKIRIN1_pS22	saddlebrown
5720 AKIRIN2	AKIRIN2	sienna3
22453 AKIRIN2	AKIRIN2_pS21	skyblue2
6826 AKNA	AKNA	mediumorchid1
28210 AKNA	AKNA_pS1102	khaki2
28208 AKNA	AKNA_pS1228	lightskyblue4
28217 AKNA	AKNA_pS1377	lightskyblue4
28214 AKNA	AKNA_pS196	orangered1
28207 AKNA	AKNA_pS935	chocolate4
2315 AKR1A1	AKR1A1	magenta4
8618 AKR1A1	AKR1A1_pS211	yellowgreen
8617 AKR1A1	AKR1A1_pS4	yellow
2341 AKR1B1	AKR1B1	red
947 AKR1B10	AKR1B10	turquoise
4435 AKR1C1	AKR1C1	floralwhite
3700 AKR1C2	AKR1C2	floralwhite
3245 AKR1C3	AKR1C3	turquoise
11840 AKR1C3	AKR1C3_pS10	thistle2
2456 AKR1C4	AKR1C4	sienna3
3643 AKR1D1	AKR1D1	floralwhite
8901 AKR1E2	AKR1E2	indianred1
837 AKR7A2	AKR7A2	indianred2
3452 AKR7A2	AKR7A2_pS255	skyblue3
1476 AKR7A3	AKR7A3	turquoise
2977 AKT1	AKT1	mediumorchid
8529 AKT1S1	AKT1S1	steelblue
35923 AKT1S1	AKT1S1_pS203	magenta3
35918 AKT1S1	AKT1S1_pS222	royalblue3
35919 AKT1S1	AKT1S1_pS223	yellow3
35921 AKT1S1	AKT1S1_pS232	yellow3
35917 AKT1S1	AKT1S1_pS267	lightslateblue
59770 AKT1S1	AKT1S1_pT266	magenta3
10911 AKT1	AKT1_pS122	dodgerblue1
10912 AKT1	AKT1_pS124	mediumorchid
10914 AKT1	AKT1_pS129	violet
2978 AKT2	AKT2	lightsteelblue1
10915 AKT2	AKT2_pS126	antiquewhite4
10917 AKT2	AKT2_pS34	yellow3
10918 AKT2	AKT2_pS474	coral3
54205 AKT2	AKT2_pT451	mediumpurple4
11839 AKT3	AKT3	mediumpurple3
49183 AKT3	AKT3_pS34	mediumpurple3
10297 AKTIP	AKTIP	firebrick4
42592 AKTIP	AKTIP_pS30	lightblue
61092 AKTIP	AKTIP_pT29	slateblue4
2280 ALAD	ALAD	turquoise
8541 ALAD	ALAD_pS215	orange4
2258 ALAS1	ALAS1	tomato
218 ALB	ALB	violet
824 ALB	ALB_pS450	coral
4893 ALCAM	ALCAM	turquoise2
7310 ALDH16A1	ALDH16A1	darkolivegreen
30757 ALDH16A1	ALDH16A1_pS499	lightgoldenrod4
3783 ALDH18A1	ALDH18A1	blue3
14030 ALDH18A1	ALDH18A1_pS425	lightpink2
14031 ALDH18A1	ALDH18A1_pS427	blue3
1692 ALDH1A1	ALDH1A1	turquoise
6950 ALDH1A1	ALDH1A1_pS413	blueviolet
1385 ALDH1A2	ALDH1A2	violet
52873 ALDH1A2;ALDH1A1;ALDH2;ALDH1B1;ALDH1A3	ALDH1A2_pT284	salmon4
3368 ALDH1A3	ALDH1A3	goldenrod2
12522 ALDH1A3	ALDH1A3_pS384	black
12521 ALDH1A3	ALDH1A3_pS434	wheat3
2950 ALDH1B1	ALDH1B1	turquoise
1326 ALDH1L1	ALDH1L1	turquoise2
5622 ALDH1L2	ALDH1L2	tan3
1857 ALDH2	ALDH2	turquoise
7328 ALDH2	ALDH2_pS91	greenyellow
2951 ALDH3A1	ALDH3A1	turquoise
10820 ALDH3A1	ALDH3A1_pS446	brown
3616 ALDH3A2	ALDH3A2	turquoise
3294 ALDH3B1	ALDH3B1	firebrick4
2887 ALDH4A1	ALDH4A1	turquoise
10638 ALDH4A1	ALDH4A1_pS44	purple
3617 ALDH5A1	ALDH5A1	orangered4
4359 ALDH6A1	ALDH6A1	lavenderblush
3458 ALDH7A1	ALDH7A1	deeppink2
3440 ALDH9A1	ALDH9A1	lavenderblush
1808 ALDOA	ALDOA	turquoise
7197 ALDOA	ALDOA_pS132	sienna
7198 ALDOA	ALDOA_pS160	darkorchid3
7194 ALDOA	ALDOA_pS309	brown
7200 ALDOA	ALDOA_pS346	greenyellow
7195 ALDOA	ALDOA_pS36	turquoise
7196 ALDOA	ALDOA_pS39	turquoise
7199 ALDOA	ALDOA_pS46	turquoise
53198 ALDOA	ALDOA_pT255	paleturquoise3
53199 ALDOA	ALDOA_pT37	orange
53204 ALDOA	ALDOA_pT9	plum1
63346 ALDOA	ALDOA_pY3	sienna3
1853 ALDOB	ALDOB	skyblue1
2087 ALDOC	ALDOC	mediumpurple1
7874 ALDOC	ALDOC_pS36	greenyellow
7875 ALDOC	ALDOC_pS39	honeydew1
7878 ALDOC	ALDOC_pS4	mediumblue
7877 ALDOC	ALDOC_pS45	floralwhite
53407 ALDOC	ALDOC_pT124	chocolate2
9507 ALG1	ALG1	violet
5771 ALG10B;ALG10	ALG10B	green
5553 ALG11	ALG11	darkslateblue
9595 ALG12	ALG12	olivedrab3
10527 ALG13	ALG13	antiquewhite4
8728 ALG14	ALG14	turquoise
39438 ALG1	ALG1_pS131	violet
10171 ALG2	ALG2	lightblue2
8303 ALG3	ALG3	mediumorchid4
35209 ALG3	ALG3_pS11	green
35210 ALG3	ALG3_pS13	lightblue
12222 ALG5	ALG5	darkslateblue
50878 ALG5	ALG5_pS62	lavenderblush
12221 ALG6	ALG6	lightblue4
9627 ALG8	ALG8	lemonchiffon2
10223 ALG9	ALG9	cornflowerblue
42257 ALG9	ALG9_pS13	yellow4
42258 ALG9	ALG9_pS16	darkviolet
11687 ALK	ALK	pink
4890 ALKBH1	ALKBH1	mediumorchid
6267 ALKBH2	ALKBH2	blue
9101 ALKBH3	ALKBH3	magenta
10978 ALKBH4	ALKBH4	snow2
6374 ALKBH5	ALKBH5	sienna1
25915 ALKBH5	ALKBH5_pS350	sienna1
25916 ALKBH5	ALKBH5_pS360	salmon4
25917 ALKBH5	ALKBH5_pS363	cyan
25918 ALKBH5	ALKBH5_pS373	purple
25919 ALKBH5	ALKBH5_pS53	bisque4
25920 ALKBH5	ALKBH5_pS58	bisque4
25921 ALKBH5	ALKBH5_pS85	navajowhite
57717 ALKBH5	ALKBH5_pT243	violetred2
5606 ALKBH6	ALKBH6	rosybrown
9510 ALKBH7	ALKBH7	lightblue4
8559 ALKBH8	ALKBH8	palevioletred2
7940 ALMS1	ALMS1	firebrick4
33200 ALMS1	ALMS1_pS1218	pink1
33199 ALMS1	ALMS1_pS2465	coral
33207 ALMS1	ALMS1_pS2631	darkturquoise
33208 ALMS1	ALMS1_pS92	deepskyblue3
691 ALOX15B	ALOX15B	sienna3
2081 ALOX5	ALOX5	turquoise
9119 ALPK1	ALPK1	darkolivegreen
37765 ALPK1	ALPK1_pS643	orange3
6906 ALPK2	ALPK2	brown
28639 ALPK2	ALPK2_pS778	snow
8966 ALPK3	ALPK3	firebrick2
37183 ALPK3	ALPK3_pS1390	thistle1
37187 ALPK3	ALPK3_pS1855	lightpink1
37186 ALPK3	ALPK3_pS1865	lightpink4
60042 ALPK3	ALPK3_pT1384	thistle1
1873 ALPP	ALPP	lightsteelblue1
2167 ALPPL2	ALPPL2	darkorange2
8117 ALPPL2	ALPPL2_pS111	midnightblue
7347 ALPP	ALPP_pS114	midnightblue
9098 ALS2	ALS2	lightblue4
6107 ALS2CL	ALS2CL	mediumorchid1
37657 ALS2	ALS2_pS1335	bisque4
37658 ALS2	ALS2_pS465	brown
37659 ALS2	ALS2_pS466	sienna
37660 ALS2	ALS2_pS483	darkmagenta
37661 ALS2	ALS2_pS489	palevioletred1
37662 ALS2	ALS2_pS492	lemonchiffon3
6975 ALYREF	ALYREF	skyblue
29001 ALYREF	ALYREF_pS239	firebrick2
29000 ALYREF	ALYREF_pS8	lightblue1
11403 AMACR	AMACR	turquoise
1781 AMBP	AMBP	thistle2
9863 AMBRA1	AMBRA1	lightsteelblue1
40849 AMBRA1	AMBRA1_pS1176	midnightblue
40850 AMBRA1	AMBRA1_pS1182	salmon1
40846 AMBRA1	AMBRA1_pS639	skyblue1
40847 AMBRA1	AMBRA1_pS693	lightsteelblue
2470 AMD1	AMD1	lightyellow
11966 AMDHD2	AMDHD2	magenta
5834 AMER1	AMER1	greenyellow
22906 AMER1	AMER1_pS246	cyan
22901 AMER1	AMER1_pS280	pink
22902 AMER1	AMER1_pS286	red
22900 AMER1	AMER1_pS749	red
7585 AMER3	AMER3	navajowhite3
11578 AMFR	AMFR	steelblue3
47440 AMFR	AMFR_pS523	brown
47441 AMFR	AMFR_pS542	lightgreen
6889 AMIGO2	AMIGO2	thistle1
12110 AMMECR1	AMMECR1	navajowhite4
6188 AMMECR1L	AMMECR1L	red
25219 AMMECR1L	AMMECR1L_pS74	royalblue2
50508 AMMECR1	AMMECR1_pS15	lightblue1
50509 AMMECR1	AMMECR1_pS16	darkgrey
9712 AMN	AMN	greenyellow
7265 AMN1	AMN1	salmon
40093 AMN	AMN_pS426	tomato4
5681 AMOT	AMOT	violet
7268 AMOTL1	AMOTL1	darkorange
30501 AMOTL1	AMOTL1_pS793	darkgrey
30495 AMOTL1	AMOTL1_pS828	darkgrey
30493 AMOTL1	AMOTL1_pS900	yellow
30494 AMOTL1	AMOTL1_pS906	magenta1
30498 AMOTL1	AMOTL1_pS930	grey60
58671 AMOTL1	AMOTL1_pT902	honeydew1
11910 AMOTL2	AMOTL2	lightsteelblue1
49483 AMOTL2	AMOTL2_pS166	yellowgreen
49476 AMOTL2	AMOTL2_pS183	magenta
49477 AMOTL2	AMOTL2_pS236	grey60
49486 AMOTL2	AMOTL2_pS540	yellowgreen
49478 AMOTL2	AMOTL2_pS602	darkgrey
49479 AMOTL2	AMOTL2_pS606	grey60
49472 AMOTL2	AMOTL2_pS759	magenta
22300 AMOT	AMOT_pS714	violet
56977 AMOT	AMOT_pT1061	cyan
2659 AMPD1	AMPD1	salmon
4317 AMPD2	AMPD2	indianred2
15525 AMPD2	AMPD2_pS100	floralwhite
15524 AMPD2	AMPD2_pS134	mediumblue
15523 AMPD2	AMPD2_pS168	black
15521 AMPD2	AMPD2_pS190	purple2
15520 AMPD2	AMPD2_pS76	sienna4
4316 AMPD3	AMPD3	lightgreen
15519 AMPD3	AMPD3_pS92	orangered4
3418 AMT	AMT	firebrick3
7007 AMZ2	AMZ2	midnightblue
10010 ANAPC1	ANAPC1	yellow2
11678 ANAPC10	ANAPC10	blue
62282 ANAPC10	ANAPC10_pT3	lavenderblush
11005 ANAPC11	ANAPC11	olivedrab4
9468 ANAPC13	ANAPC13	cyan4
8640 ANAPC16	ANAPC16	darkorange
41371 ANAPC1	ANAPC1_pS1058	mediumorchid2
41352 ANAPC1	ANAPC1_pS1347	lightsteelblue
41363 ANAPC1	ANAPC1_pS202	darkgrey
41356 ANAPC1	ANAPC1_pS313	darkseagreen3
41369 ANAPC1	ANAPC1_pS333	dodgerblue1
41367 ANAPC1	ANAPC1_pS341	brown
41368 ANAPC1	ANAPC1_pS343	darkorange2
41349 ANAPC1	ANAPC1_pS355	yellow2
41353 ANAPC1	ANAPC1_pS372	grey60
41354 ANAPC1	ANAPC1_pS373	yellow
41355 ANAPC1	ANAPC1_pS377	red
41360 ANAPC1	ANAPC1_pS688	yellow2
41364 ANAPC1	ANAPC1_pS727	dodgerblue3
41365 ANAPC1	ANAPC1_pS731	sienna1
60876 ANAPC1	ANAPC1_pT291	darkseagreen4
60877 ANAPC1	ANAPC1_pT530	yellow2
60878 ANAPC1	ANAPC1_pT537	darkgoldenrod3
11511 ANAPC2	ANAPC2	thistle
47060 ANAPC2	ANAPC2_pS218	blue
47061 ANAPC2	ANAPC2_pS314	yellow3
47059 ANAPC2	ANAPC2_pS531	plum4
11510 ANAPC4	ANAPC4	yellow2
47054 ANAPC4	ANAPC4_pS777	skyblue3
47055 ANAPC4	ANAPC4_pS779	midnightblue
11509 ANAPC5	ANAPC5	yellow2
47052 ANAPC5	ANAPC5_pS103	darkseagreen1
47053 ANAPC5	ANAPC5_pS96	blue
62066 ANAPC5	ANAPC5_pT133	tomato
11508 ANAPC7	ANAPC7	thistle
1798 ANG	ANG	sienna3
11729 ANGEL1	ANGEL1	magenta4
48257 ANGEL1	ANGEL1_pS38	yellowgreen
6045 ANGEL2	ANGEL2	navajowhite1
11574 ANGPTL2	ANGPTL2	coral4
9751 ANGPTL4	ANGPTL4	brown
2392 ANK1	ANK1	bisque4
8926 ANK1	ANK1_pS1486	tan4
8927 ANK1	ANK1_pS1686	tan
8925 ANK1	ANK1_pS429	lightgoldenrod3
8929 ANK1	ANK1_pS856	darkred
4320 ANK2	ANK2	thistle3
15555 ANK2	ANK2_pS1940	brown4
15556 ANK2	ANK2_pS2127	pink1
15563 ANK2	ANK2_pS2405	brown4
15560 ANK2	ANK2_pS31	mistyrose3
15538 ANK2	ANK2_pS3823	mediumpurple3
55473 ANK2	ANK2_pT3797	red1
4660 ANK3	ANK3	orangered4
17596 ANK3	ANK3_pS1405	darkorchid3
17609 ANK3	ANK3_pS1459	orangered4
17614 ANK3	ANK3_pS1462	sienna4
17615 ANK3	ANK3_pS1470	violet
17617 ANK3	ANK3_pS1632	sienna4
17618 ANK3	ANK3_pS1658	thistle2
17610 ANK3	ANK3_pS1854	thistle2
17599 ANK3	ANK3_pS39	darkseagreen
17601 ANK3	ANK3_pS4229	thistle2
17595 ANK3	ANK3_pS4298	orangered4
17603 ANK3	ANK3_pS4342	floralwhite
17605 ANK3	ANK3_pS4350	navajowhite3
17611 ANK3	ANK3_pS623	black
17608 ANK3	ANK3_pS847	sienna4
17613 ANK3	ANK3_pS850	sienna4
17591 ANK3	ANK3_pS959	orangered4
55921 ANK3	ANK3_pT4258	sienna4
10767 ANKEF1	ANKEF1	darkcyan
11228 ANKFY1	ANKFY1	palegreen3
10471 ANKH	ANKH	orange4
7221 ANKHD1	ANKHD1	magenta2
30230 ANKHD1	ANKHD1_pS1669	rosybrown3
30231 ANKHD1	ANKHD1_pS1670	green4
30221 ANKHD1	ANKHD1_pS1679	green4
30233 ANKHD1	ANKHD1_pS2539	lightsteelblue
30238 ANKHD1	ANKHD1_pS2556	plum2
30236 ANKHD1	ANKHD1_pS2598	lightsteelblue
30237 ANKHD1	ANKHD1_pS2600	aquamarine
30229 ANKHD1	ANKHD1_pS740	darkseagreen1
58612 ANKHD1	ANKHD1_pT1538	darkgrey
58615 ANKHD1	ANKHD1_pT1553	coral1
58614 ANKHD1	ANKHD1_pT1653	coral1
11202 ANKIB1	ANKIB1	lightsteelblue1
45906 ANKIB1	ANKIB1_pS558	lightcoral
45905 ANKIB1	ANKIB1_pS737	orange4
45902 ANKIB1	ANKIB1_pS891	coral2
7057 ANKLE2	ANKLE2	magenta
29374 ANKLE2	ANKLE2_pS259	coral1
29388 ANKLE2	ANKLE2_pS268	plum2
29372 ANKLE2	ANKLE2_pS496	lightgoldenrod3
29389 ANKLE2	ANKLE2_pS512	lightyellow
29373 ANKLE2	ANKLE2_pS528	blue
29379 ANKLE2	ANKLE2_pS662	orangered
29376 ANKLE2	ANKLE2_pS804	brown
29377 ANKLE2	ANKLE2_pS806	green
29384 ANKLE2	ANKLE2_pS866	coral1
29387 ANKLE2	ANKLE2_pS896	tan
29381 ANKLE2	ANKLE2_pS914	grey60
29382 ANKLE2	ANKLE2_pS919	orangered
64208 ANKLE2	ANKLE2_pY918	rosybrown3
7133 ANKMY2	ANKMY2	skyblue
10328 ANKRA2	ANKRA2	burlywood
42689 ANKRA2	ANKRA2_pS104	cyan
42690 ANKRA2	ANKRA2_pS106	khaki4
5250 ANKRD1	ANKRD1	tomato4
10970 ANKRD10	ANKRD10	indianred4
44613 ANKRD10	ANKRD10_pS353	darkslateblue
6465 ANKRD11	ANKRD11	plum4
26344 ANKRD11	ANKRD11_pS1792	navajowhite1
26342 ANKRD11	ANKRD11_pS1814	chocolate3
26329 ANKRD11	ANKRD11_pS1847	cyan1
26330 ANKRD11	ANKRD11_pS1852	deeppink
26343 ANKRD11	ANKRD11_pS1983	mistyrose1
26331 ANKRD11	ANKRD11_pS1990	mistyrose1
26326 ANKRD11	ANKRD11_pS2374	steelblue
26345 ANKRD11	ANKRD11_pS276	sienna1
26335 ANKRD11	ANKRD11_pS505	sienna1
26339 ANKRD11	ANKRD11_pS609	brown4
26340 ANKRD11	ANKRD11_pS613	pink
26338 ANKRD11	ANKRD11_pS73	plum2
26332 ANKRD11	ANKRD11_pS834	lightblue2
26333 ANKRD11	ANKRD11_pS857	black
26334 ANKRD11	ANKRD11_pS860	royalblue2
57809 ANKRD11	ANKRD11_pT1419	blanchedalmond
57811 ANKRD11	ANKRD11_pT1798	plum3
6464 ANKRD12	ANKRD12	mediumpurple
26318 ANKRD12	ANKRD12_pS1120	magenta2
26320 ANKRD12	ANKRD12_pS1166	pink3
26312 ANKRD12	ANKRD12_pS126	purple
26317 ANKRD12	ANKRD12_pS1288	yellow4
26311 ANKRD12	ANKRD12_pS1349	purple
26316 ANKRD12	ANKRD12_pS1378	plum1
26322 ANKRD12	ANKRD12_pS1550	pink3
26310 ANKRD12	ANKRD12_pS520	purple
26321 ANKRD12	ANKRD12_pS545	darkolivegreen2
26313 ANKRD12	ANKRD12_pS607	purple
26314 ANKRD12	ANKRD12_pS67	purple
26315 ANKRD12	ANKRD12_pS76	midnightblue
64150 ANKRD12	ANKRD12_pY851	orangered
7300 ANKRD13A	ANKRD13A	lightsteelblue1
6609 ANKRD13D	ANKRD13D	firebrick1
26945 ANKRD13D	ANKRD13D_pS202	pink1
57938 ANKRD13D	ANKRD13D_pT206	pink1
6373 ANKRD16	ANKRD16	thistle3
1165 ANKRD17	ANKRD17	blue
4877 ANKRD17	ANKRD17_pS156	darkseagreen4
4873 ANKRD17	ANKRD17_pS1620	blueviolet
4875 ANKRD17	ANKRD17_pS1634	blue
4876 ANKRD17	ANKRD17_pS1638	mediumpurple3
4883 ANKRD17	ANKRD17_pS1695	blue
4885 ANKRD17	ANKRD17_pS1699	blue
4878 ANKRD17	ANKRD17_pS1708	blue
4866 ANKRD17	ANKRD17_pS1939	plum2
4868 ANKRD17	ANKRD17_pS2040	orange2
4869 ANKRD17	ANKRD17_pS2041	darkseagreen4
4870 ANKRD17	ANKRD17_pS2043	green
4871 ANKRD17	ANKRD17_pS2044	cyan4
4872 ANKRD17	ANKRD17_pS2046	blue2
4879 ANKRD17	ANKRD17_pS2058	royalblue
4881 ANKRD17	ANKRD17_pS2066	blue
4864 ANKRD17	ANKRD17_pS2400	plum4
4882 ANKRD17	ANKRD17_pS2488	darkgoldenrod
4886 ANKRD17	ANKRD17_pS803	coral
9920 ANKRD2	ANKRD2	darkred
6083 ANKRD22	ANKRD22	indianred4
11781 ANKRD26	ANKRD26	lightblue4
48552 ANKRD26	ANKRD26_pS11_1	grey60
48558 ANKRD26	ANKRD26_pS23	coral3
48555 ANKRD26	ANKRD26_pS261	blueviolet
48549 ANKRD26	ANKRD26_pS530	green4
48554 ANKRD26	ANKRD26_pS587	coral3
48551 ANKRD26	ANKRD26_pS630	honeydew
9046 ANKRD27	ANKRD27	palevioletred2
37438 ANKRD27	ANKRD27_pS634	salmon2
37437 ANKRD27	ANKRD27_pS962	darkslateblue
60105 ANKRD27	ANKRD27_pT1023	darkslateblue
632 ANKRD28	ANKRD28	mediumpurple1
2533 ANKRD28	ANKRD28_pS1044	blue2
41130 ANKRD2	ANKRD2_pS99	chocolate1
40188 ANKRD30A	ANKRD30A_pS720	coral3
25158 ANKRD34A	ANKRD34A_pS291	brown4
25154 ANKRD34A	ANKRD34A_pS351	firebrick3
25155 ANKRD34A	ANKRD34A_pS383	tan
25156 ANKRD34A	ANKRD34A_pS392	tan
25152 ANKRD34A	ANKRD34A_pS409	brown4
25151 ANKRD34A	ANKRD34A_pS461	hotpink1
254 ANKRD34B	ANKRD34B_pS251	red4
253 ANKRD34B	ANKRD34B_pS502	darkturquoise
22766 ANKRD36C	ANKRD36C_pS829	salmon4
485 ANKRD36	ANKRD36_pS1033	salmon4
486 ANKRD36	ANKRD36_pS863	brown1
5733 ANKRD39	ANKRD39	lightsteelblue1
22480 ANKRD39	ANKRD39_pS153	thistle1
6179 ANKRD40	ANKRD40	thistle
57550 ANKRD40	ANKRD40_pT199	thistle
7564 ANKRD44	ANKRD44	navajowhite2
7012 ANKRD46	ANKRD46	bisque4
8130 ANKRD49	ANKRD49	pink
11632 ANKRD50	ANKRD50	magenta3
47754 ANKRD50	ANKRD50_pS1004	darkviolet
47752 ANKRD50	ANKRD50_pS1173	darkviolet
47760 ANKRD50	ANKRD50_pS932	paleturquoise3
47739 ANKRD50	ANKRD50_pS988	lemonchiffon4
7627 ANKRD52	ANKRD52	orangered2
6302 ANKRD54	ANKRD54	orangered2
9789 ANKRD60	ANKRD60	turquoise
763 ANKRD63	ANKRD63_pS203	darksalmon
8548 ANKRD9	ANKRD9	steelblue
8291 ANKS1A	ANKS1A	plum1
35169 ANKS1A	ANKS1A_pS579	burlywood1
35170 ANKS1A	ANKS1A_pS589	darkmagenta
35162 ANKS1A	ANKS1A_pS626	skyblue
35163 ANKS1A	ANKS1A_pS628	darkolivegreen
35164 ANKS1A	ANKS1A_pS634	indianred
35166 ANKS1A	ANKS1A_pS647	plum1
35168 ANKS1A	ANKS1A_pS652	white
35157 ANKS1A	ANKS1A_pS661	yellowgreen
35158 ANKS1A	ANKS1A_pS663	skyblue3
35156 ANKS1A	ANKS1A_pS677	ivory
35154 ANKS1A	ANKS1A_pS887	orange4
59586 ANKS1A	ANKS1A_pT318	darkgreen
64321 ANKS1A	ANKS1A_pY455	seashell4
27132 ANKS3	ANKS3_pS152	lightskyblue1
27129 ANKS3	ANKS3_pS247	salmon
7582 ANKS4B	ANKS4B	turquoise
31792 ANKS4B	ANKS4B_pS184	aquamarine
31787 ANKS4B	ANKS4B_pS243	slateblue1
31788 ANKS4B	ANKS4B_pS283	thistle2
31789 ANKS4B	ANKS4B_pS416	mediumblue
6156 ANKS6	ANKS6	skyblue2
25023 ANKS6	ANKS6_pS734	chocolate4
10303 ANKZF1	ANKZF1	saddlebrown
42622 ANKZF1	ANKZF1_pS361	saddlebrown
42618 ANKZF1	ANKZF1_pS398	plum1
42623 ANKZF1	ANKZF1_pS47	greenyellow
42624 ANKZF1	ANKZF1_pS49	darkgoldenrod
42626 ANKZF1	ANKZF1_pS56	darkgreen
42621 ANKZF1	ANKZF1_pS675	tomato
61099 ANKZF1	ANKZF1_pT607	saddlebrown
10621 ANLN	ANLN	green4
43690 ANLN	ANLN_pS182	lightyellow
43720 ANLN	ANLN_pS225	tan4
43696 ANLN	ANLN_pS295	green4
43725 ANLN	ANLN_pS323	green4
43716 ANLN	ANLN_pS417	coral3
43718 ANLN	ANLN_pS419	tan
43711 ANLN	ANLN_pS449	darkred
43729 ANLN	ANLN_pS485	darkred
43710 ANLN	ANLN_pS518	darkred
43697 ANLN	ANLN_pS54	darkred
43705 ANLN	ANLN_pS553	tan
43706 ANLN	ANLN_pS561	hotpink1
43707 ANLN	ANLN_pS562	darkseagreen4
43691 ANLN	ANLN_pS658	blue
43692 ANLN	ANLN_pS661	tomato2
43701 ANLN	ANLN_pS72	tomato2
43698 ANLN	ANLN_pS792	green4
43726 ANLN	ANLN_pS927	darkred
61336 ANLN	ANLN_pT194	khaki3
61345 ANLN	ANLN_pT320	peru
61341 ANLN	ANLN_pT364	plum2
61347 ANLN	ANLN_pT397	grey60
61348 ANLN	ANLN_pT401	tomato2
61344 ANLN	ANLN_pT472	slateblue1
6104 ANO1	ANO1	darkorange
10869 ANO10	ANO10	ivory
24680 ANO1	ANO1_pS107	orangered1
24681 ANO1	ANO1_pS196	salmon
24682 ANO1	ANO1_pS221	coral4
24679 ANO1	ANO1_pS974	palegreen4
10589 ANO2	ANO2	burlywood
5668 ANO6	ANO6	indianred3
22223 ANO6	ANO6_pS238	yellow4
10460 ANO8	ANO8	navajowhite1
43142 ANO8	ANO8_pS641	lightgreen
21 ANO9	ANO9	greenyellow
3170 ANP32A	ANP32A	plum1
11575 ANP32A	ANP32A_pS27	plum1
11576 ANP32A	ANP32A_pS29	brown1
11577 ANP32A;ANP32C	ANP32A_pS77	greenyellow
8305 ANP32B	ANP32B	magenta3
9537 ANP32E	ANP32E	thistle4
2342 ANPEP	ANPEP	thistle3
10226 ANTXR1	ANTXR1	mediumpurple3
42264 ANTXR1	ANTXR1_pS362	antiquewhite4
3917 ANTXR2	ANTXR2	turquoise2
1810 ANXA1	ANXA1	antiquewhite1
11476 ANXA10	ANXA10	violet
3579 ANXA11	ANXA11	firebrick4
2781 ANXA13	ANXA13	ivory
10195 ANXA13	ANXA13_pS51	thistle2
7204 ANXA1	ANXA1_pS170	darkseagreen3
7205 ANXA1	ANXA1_pS173	red4
7212 ANXA1	ANXA1_pS182	grey60
7206 ANXA1	ANXA1_pS201	darkgoldenrod4
7207 ANXA1	ANXA1_pS34	darkgoldenrod4
7208 ANXA1	ANXA1_pS37	antiquewhite1
63349 ANXA1	ANXA1_pY39	lavenderblush3
1944 ANXA2;ANXA2P2	ANXA2	firebrick4
467 ANXA2P2;ANXA2	ANXA2P2_pS112	coral2
460 ANXA2P2;ANXA2	ANXA2P2_pS12	lavender
459 ANXA2P2;ANXA2	ANXA2P2_pS127	midnightblue
457 ANXA2P2;ANXA2	ANXA2P2_pS161	lavender
458 ANXA2P2;ANXA2	ANXA2P2_pS164	whitesmoke
461 ANXA2P2;ANXA2	ANXA2P2_pS18	green
465 ANXA2P2;ANXA2	ANXA2P2_pS2	darkorange
466 ANXA2P2;ANXA2	ANXA2P2_pS234	darkgoldenrod
463 ANXA2P2;ANXA2	ANXA2P2_pS26	brown
464 ANXA2P2;ANXA2	ANXA2P2_pS314	chocolate2
51819 ANXA2P2;ANXA2	ANXA2P2_pT136	goldenrod3
51816 ANXA2P2;ANXA2	ANXA2P2_pT163	lavenderblush3
51817 ANXA2P2;ANXA2	ANXA2P2_pT19	steelblue4
51818 ANXA2P2;ANXA2	ANXA2P2_pT3	indianred3
51813 ANXA2P2;ANXA2	ANXA2P2_pT31	darkturquoise
51814 ANXA2P2;ANXA2	ANXA2P2_pT44	mediumpurple
51815 ANXA2P2;ANXA2	ANXA2P2_pT48	thistle1
63131 ANXA2P2;ANXA2	ANXA2P2_pY238	green
63129 ANXA2P2;ANXA2	ANXA2P2_pY24	green
63128 ANXA2P2;ANXA2	ANXA2P2_pY30	green
7532 ANXA2	ANXA2_pS184	antiquewhite1
2237 ANXA3	ANXA3	firebrick4
8420 ANXA3	ANXA3_pS146	chocolate3
8421 ANXA3	ANXA3_pS149	grey60
8417 ANXA3	ANXA3_pS167	moccasin
8418 ANXA3	ANXA3_pS19	moccasin
8416 ANXA3	ANXA3_pS3	tan
2062 ANXA4	ANXA4	turquoise
7834 ANXA4	ANXA4_pS12	orange
53396 ANXA4	ANXA4_pT127	firebrick1
2022 ANXA5	ANXA5	cornflowerblue
63401 ANXA5	ANXA5_pY94	antiquewhite4
1981 ANXA6	ANXA6	lightsteelblue1
2547 ANXA7	ANXA7	royalblue
6042 ANXA8L2	ANXA8L2	midnightblue
1354 ANXA9	ANXA9	lightsteelblue1
2536 AOC1	AOC1	turquoise
6111 AP1AR	AP1AR	blue
24714 AP1AR	AP1AR_pS142	green
57458 AP1AR	AP1AR_pT195	turquoise
4591 AP1B1	AP1B1	peachpuff3
904 AP1G1	AP1G1	lavenderblush1
1316 AP1G2	AP1G2	turquoise
9725 AP1M1	AP1M1	navajowhite1
12277 AP1M2	AP1M2	darkolivegreen
62973 AP1M2	AP1M2_pT223	brown
4013 AP1S1	AP1S1	lightgoldenrodyellow
14597 AP1S1	AP1S1_pS147	turquoise
3860 AP1S2	AP1S2	mediumpurple3
9063 AP1S3	AP1S3	antiquewhite1
1624 AP2A1	AP2A1	deeppink2
6749 AP2A1	AP2A1_pS518	darkmagenta
6747 AP2A1	AP2A1_pS655	lavender
1452 AP2A2	AP2A2	deeppink2
4101 AP2B1	AP2B1	deeppink2
8615 AP2M1	AP2M1	deeppink2
36127 AP2M1	AP2M1_pS151	magenta2
59816 AP2M1	AP2M1_pT154	burlywood4
3733 AP2S1	AP2S1	lightblue4
359 AP3B1	AP3B1	pink2
1256 AP3B1	AP3B1_pS227	violetred4
1259 AP3B1	AP3B1_pS560	lavenderblush2
4775 AP3B2	AP3B2	sienna3
18140 AP3B2	AP3B2_pS240	sienna3
506 AP3D1	AP3D1	pink2
1761 AP3D1	AP3D1_pS567	lightpink
1768 AP3D1	AP3D1_pS630	salmon1
1765 AP3D1	AP3D1_pS736	magenta2
1766 AP3D1	AP3D1_pS738	honeydew
1767 AP3D1	AP3D1_pS828	darkblue
11939 AP3M1	AP3M1	pink2
3732 AP3M2	AP3M2	lightgreen
8261 AP3S1	AP3S1	pink2
3927 AP3S2	AP3S2	white
12235 AP4B1	AP4B1	mistyrose
11756 AP4E1	AP4E1	slateblue
48332 AP4E1	AP4E1_pS601	sienna4
48331 AP4E1	AP4E1_pS625	mediumorchid3
355 AP4M1	AP4M1	navajowhite1
12134 AP4S1	AP4S1	mediumorchid
5568 AP5B1	AP5B1	slateblue
9979 AP5M1	AP5M1	white
10797 AP5S1	AP5S1	lightgoldenrodyellow
798 AP5Z1	AP5Z1	lightgoldenrodyellow
534 APAF1	APAF1	turquoise
4365 APBA1	APBA1	antiquewhite1
15721 APBA1	APBA1_pS557	lightskyblue1
15718 APBA1	APBA1_pS80	yellow
1682 APBA3	APBA3	mediumpurple4
6924 APBA3	APBA3_pS9	lightcoral
362 APBB1	APBB1	red
1267 APBB1	APBB1_pS515	cyan
8355 APBB2	APBB2	lightgreen
35449 APBB2	APBB2_pS123	darkseagreen2
35462 APBB2	APBB2_pS160	tan
35458 APBB2	APBB2_pS330	green
35451 APBB2	APBB2_pS334_1	lightgreen
35463 APBB2	APBB2_pS334_2	green2
35454 APBB2	APBB2_pS341_1	thistle1
35456 APBB2	APBB2_pS409	palevioletred1
35457 APBB2	APBB2_pS412	thistle1
35461 APBB2	APBB2_pS44	magenta1
59655 APBB2	APBB2_pT34	navajowhite2
2726 APC	APC	navajowhite1
6900 APC2	APC2_pS1827	salmon1
7337 APCDD1	APCDD1	pink
10010 APC	APC_pS1214	deeppink
9989 APC	APC_pS1242	darkorchid4
9956 APC	APC_pS1259	salmon
9957 APC	APC_pS1291	khaki2
9965 APC	APC_pS130	brown3
10021 APC	APC_pS1335	purple
10022 APC	APC_pS142	steelblue1
9981 APC	APC_pS1673	chocolate2
10012 APC	APC_pS1921	navajowhite3
9962 APC	APC_pS1992	coral2
9952 APC	APC_pS2024	darkseagreen3
9999 APC	APC_pS2028	chocolate2
10025 APC	APC_pS2159	darkgoldenrod3
10011 APC	APC_pS2182	lightpink2
9997 APC	APC_pS2267	steelblue1
9963 APC	APC_pS2348	lightpink2
9976 APC	APC_pS2360	brown4
9979 APC	APC_pS2372	mistyrose3
9980 APC	APC_pS2411	tan4
10019 APC	APC_pS2432	orangered3
10020 APC	APC_pS2434	darkturquoise
10032 APC	APC_pS2468	tan4
10018 APC	APC_pS2573	chocolate2
9973 APC	APC_pS2671	darkseagreen3
10035 APC	APC_pS2688	deeppink
9958 APC	APC_pS643	mistyrose1
9960 APC	APC_pS647	peru
9972 APC	APC_pS693	steelblue1
10030 APC	APC_pS807	lightpink2
10008 APC	APC_pS859	tan4
9970 APC	APC_pS886	violetred2
9966 APC	APC_pS999	blue
53976 APC	APC_pT1337	salmon
53972 APC	APC_pT1916	darkorchid4
53961 APC	APC_pT2207	rosybrown3
53975 APC	APC_pT2578	darkseagreen3
2289 APEH	APEH	blue3
8556 APEH	APEH_pS185	dodgerblue1
8557 APEH	APEH_pS187	firebrick
2796 APEX1	APEX1	mediumorchid
10251 APEX1	APEX1_pS54	pink
11312 APEX2	APEX2	red
8544 APH1A	APH1A	indianred1
35970 APH1A	APH1A_pS257	chocolate3
9836 API5	API5	magenta1
40651 API5	API5_pS462	salmon
40652 API5	API5_pS464	lightyellow4
60735 API5	API5_pT461	chocolate1
8801 APIP	APIP	violet
36544 APIP	APIP_pS87	violet
7403 APITD1	APITD1	green4
7176 APLF	APLF	green4
29983 APLF	APLF_pS116	greenyellow
29984 APLF	APLF_pS131	darkmagenta
58571 APLF	APLF_pT158	greenyellow
4475 APLP2	APLP2	firebrick4
55670 APLP2	APLP2_pT742	yellow
63892 APLP2	APLP2_pY738	wheat1
63893 APLP2	APLP2_pY743	yellowgreen
10511 APMAP	APMAP	chartreuse4
61273 APMAP	APMAP_pT19	salmon1
7702 APOA1BP	APOA1BP	lightblue2
1910 APOA4	APOA4	magenta1
1812 APOB	APOB	blue2
11370 APOBEC3B	APOBEC3B	magenta
10699 APOBEC3C	APOBEC3C	bisque3
8504 APOBEC3D	APOBEC3D	lightskyblue4
7126 APOBEC3F	APOBEC3F	whitesmoke
10435 APOBEC3G	APOBEC3G	whitesmoke
4579 APOBR	APOBR	turquoise
16988 APOBR	APOBR_pS175	darkseagreen4
16985 APOBR	APOBR_pS413	greenyellow
55795 APOBR	APOBR_pT563	orange
55794 APOBR	APOBR_pT628	chocolate4
1773 APOC1	APOC1	lightpink4
1774 APOC3	APOC3	sienna3
1856 APOD	APOD	mediumpurple3
1772 APOE	APOE	bisque4
557 APOL1	APOL1	skyblue1
9400 APOL2	APOL2	lavender
1506 APOL3	APOL3	darkorange2
9589 APOO	APOO	lavenderblush
6521 APOOL	APOOL	turquoise
26426 APOOL	APOOL_pS203	yellow
1855 APP	APP	deeppink2
8290 APPBP2	APPBP2	green
11545 APPL1	APPL1	magenta
47228 APPL1	APPL1_pS401	aquamarine1
7756 APPL2	APPL2	blue3
59048 APPL2	APPL2_pT303	purple
59047 APPL2	APPL2_pT356	royalblue1
7327 APP	APP_pS422	blanchedalmond
63356 APP	APP_pY725	wheat1
1955 APRT	APRT	mediumpurple2
7545 APRT	APRT_pS30	dodgerblue2
7546 APRT	APRT_pS66	violetred4
6759 APTX	APTX	mediumpurple2
14063 AQP5	AQP5_pS7	purple
5628 AQP8	AQP8_pS21	hotpink4
980 AQR	AQR	thistle
2142 AR	AR	darkorange2
2146 ARAF	ARAF	indianred2
8023 ARAF	ARAF_pS157	red
8021 ARAF	ARAF_pS186	magenta
8019 ARAF	ARAF_pS257	steelblue
53452 ARAF	ARAF_pT181	tan
9056 ARAP1	ARAP1	lightblue4
37467 ARAP1	ARAP1_pS70	green4
37474 ARAP1	ARAP1_pS738	darkturquoise
60111 ARAP1	ARAP1_pT69	blueviolet
8215 ARAP2	ARAP2	royalblue
34727 ARAP2	ARAP2_pS1632	thistle1
34728 ARAP2	ARAP2_pS493	magenta2
64310 ARAP2	ARAP2_pY77	lightskyblue4
8166 ARAP3	ARAP3	lavender
34359 ARAP3	ARAP3_pS1444	lavender
59440 ARAP3	ARAP3_pT877	indianred3
3400 ARCN1	ARCN1	ivory
12586 ARCN1	ARCN1_pS220	tan
12587 ARCN1	ARCN1_pS493	blue2
2360 AREG	AREG	tan1
613 AREL1	AREL1	orange3
2377 AREL1	AREL1_pS327	paleturquoise4
2378 AREL1	AREL1_pS337	darkviolet
4236 ARF1	ARF1	turquoise
14546 ARF1;ARF3	ARF1_pS147	orange1
2487 ARF4	ARF4	turquoise2
9184 ARF4	ARF4_pS147	turquoise2
4237 ARF5	ARF5	lavenderblush
4051 ARF6	ARF6	magenta4
7546 ARFGAP1	ARFGAP1	mistyrose
31687 ARFGAP1	ARFGAP1_pS150	coral2
31688 ARFGAP1	ARFGAP1_pS155	antiquewhite2
31675 ARFGAP1	ARFGAP1_pS246	black
31679 ARFGAP1	ARFGAP1_pS343	paleturquoise
31680 ARFGAP1	ARFGAP1_pS345	royalblue2
31682 ARFGAP1	ARFGAP1_pS348	greenyellow
31685 ARFGAP1	ARFGAP1_pS361	yellow4
58920 ARFGAP1	ARFGAP1_pT135	darkolivegreen1
58924 ARFGAP1	ARFGAP1_pT189	paleturquoise
7533 ARFGAP2	ARFGAP2	ivory
31653 ARFGAP2	ARFGAP2_pS140	brown2
31654 ARFGAP2	ARFGAP2_pS146	blue2
31662 ARFGAP2	ARFGAP2_pS240	skyblue4
31651 ARFGAP2	ARFGAP2_pS368	skyblue3
31649 ARFGAP2	ARFGAP2_pS432	mediumorchid2
10520 ARFGAP3	ARFGAP3	indianred3
43380 ARFGAP3	ARFGAP3_pS143	pink3
43392 ARFGAP3	ARFGAP3_pS331	lightcyan1
43389 ARFGAP3	ARFGAP3_pS367	salmon4
43391 ARFGAP3	ARFGAP3_pS370	pink3
43377 ARFGAP3	ARFGAP3_pS428	floralwhite
43383 ARFGAP3	ARFGAP3_pS451	brown2
43385 ARFGAP3	ARFGAP3_pS454	mediumblue
43386 ARFGAP3	ARFGAP3_pS455	orangered1
43388 ARFGAP3	ARFGAP3_pS458	salmon4
12239 ARFGEF1	ARFGEF1	skyblue4
50946 ARFGEF1	ARFGEF1_pS1569	olivedrab3
50941 ARFGEF1	ARFGEF1_pS237	aquamarine2
50942 ARFGEF1	ARFGEF1_pS243	yellow
50948 ARFGEF1	ARFGEF1_pS258	lightblue1
50935 ARFGEF1	ARFGEF1_pS396	greenyellow
50936 ARFGEF1	ARFGEF1_pS397	palevioletred3
50932 ARFGEF1	ARFGEF1_pS52	seashell2
62935 ARFGEF1	ARFGEF1_pT48	darkolivegreen2
12238 ARFGEF2	ARFGEF2	turquoise
50931 ARFGEF2	ARFGEF2_pS1015	lavender
50917 ARFGEF2	ARFGEF2_pS1511	ivory
50918 ARFGEF2	ARFGEF2_pS1513	darkmagenta
50919 ARFGEF2	ARFGEF2_pS1514	lavenderblush1
50914 ARFGEF2	ARFGEF2_pS1525	skyblue3
50915 ARFGEF2	ARFGEF2_pS1528	plum1
50916 ARFGEF2	ARFGEF2_pS1534	greenyellow
50910 ARFGEF2	ARFGEF2_pS218	paleturquoise
50911 ARFGEF2	ARFGEF2_pS227	darkslateblue
50922 ARFGEF2	ARFGEF2_pS240	khaki3
50913 ARFGEF2	ARFGEF2_pS277	olivedrab3
50923 ARFGEF2	ARFGEF2_pS346	lightyellow
50924 ARFGEF2	ARFGEF2_pS348	skyblue1
50925 ARFGEF2	ARFGEF2_pS349	violet
62931 ARFGEF2	ARFGEF2_pT243	olivedrab2
62932 ARFGEF2	ARFGEF2_pT244	coral1
6015 ARFGEF3	ARFGEF3	green1
23970 ARFGEF3	ARFGEF3_pS1061	pink4
23971 ARFGEF3	ARFGEF3_pS1066	sienna3
23969 ARFGEF3	ARFGEF3_pS1991	floralwhite
23974 ARFGEF3	ARFGEF3_pS2061	floralwhite
23975 ARFGEF3	ARFGEF3_pS2079	darkturquoise
23979 ARFGEF3	ARFGEF3_pS2097	tan3
23980 ARFGEF3	ARFGEF3_pS2100	mistyrose1
23972 ARFGEF3	ARFGEF3_pS471	darkviolet
23985 ARFGEF3	ARFGEF3_pS592	orange2
23986 ARFGEF3	ARFGEF3_pS597	floralwhite
23977 ARFGEF3	ARFGEF3_pS632	lightskyblue3
23978 ARFGEF3	ARFGEF3_pS636	violet
3714 ARFIP1	ARFIP1	darkolivegreen
13798 ARFIP1	ARFIP1_pS132	green1
13793 ARFIP1	ARFIP1_pS36	honeydew1
13794 ARFIP1	ARFIP1_pS39	green2
13795 ARFIP1	ARFIP1_pS44	honeydew1
13797 ARFIP1	ARFIP1_pS79	mediumpurple4
13799 ARFIP1	ARFIP1_pS93	magenta2
3711 ARFIP2	ARFIP2	palegreen4
13786 ARFIP2	ARFIP2_pS34	brown
54999 ARFIP2	ARFIP2_pT38	tomato2
4900 ARFRP1	ARFRP1	plum2
4190 ARG2	ARG2	deeppink1
14972 ARG2	ARG2_pS59	red4
10880 ARGLU1	ARGLU1	lightcyan
44405 ARGLU1	ARGLU1_pS77	lightcyan
4521 ARHGAP1	ARHGAP1	ivory
20 ARHGAP10	ARHGAP10	antiquewhite1
77 ARHGAP10	ARHGAP10_pS158	magenta2
79 ARHGAP10	ARHGAP10_pS591	brown3
6359 ARHGAP11A	ARHGAP11A	palevioletred2
25867 ARHGAP11A	ARHGAP11A_pS129	maroon
25874 ARHGAP11A	ARHGAP11A_pS150	chocolate4
25862 ARHGAP11A	ARHGAP11A_pS233	green
25873 ARHGAP11A	ARHGAP11A_pS295	navajowhite2
25865 ARHGAP11A	ARHGAP11A_pS393	lightyellow
25863 ARHGAP11A	ARHGAP11A_pS486	orangered3
25871 ARHGAP11A	ARHGAP11A_pS598	thistle2
25868 ARHGAP11A	ARHGAP11A_pS658	navajowhite2
25869 ARHGAP11A	ARHGAP11A_pS679	salmon
25872 ARHGAP11A	ARHGAP11A_pS96	mistyrose1
57710 ARHGAP11A	ARHGAP11A_pT134	darkred
57711 ARHGAP11A	ARHGAP11A_pT319	maroon
7215 ARHGAP12	ARHGAP12	tan3
30191 ARHGAP12	ARHGAP12_pS103	lavenderblush2
30190 ARHGAP12	ARHGAP12_pS176	plum
30194 ARHGAP12	ARHGAP12_pS201	lightblue
30187 ARHGAP12	ARHGAP12_pS213	lightgreen
30188 ARHGAP12	ARHGAP12_pS215	tan3
30175 ARHGAP12	ARHGAP12_pS240	tan3
30189 ARHGAP12	ARHGAP12_pS262	khaki4
30186 ARHGAP12	ARHGAP12_pS423_1	coral4
30197 ARHGAP12	ARHGAP12_pS423_2	lightslateblue
30180 ARHGAP12	ARHGAP12_pS450	lightcoral
30181 ARHGAP12	ARHGAP12_pS451	lavenderblush3
30196 ARHGAP12	ARHGAP12_pS592	coral
58605 ARHGAP12	ARHGAP12_pT104	lavenderblush2
58603 ARHGAP12	ARHGAP12_pT231	tan3
22479 ARHGAP15	ARHGAP15_pS212	lavenderblush3
6168 ARHGAP17	ARHGAP17	magenta3
25086 ARHGAP17	ARHGAP17_pS575	magenta3
25091 ARHGAP17	ARHGAP17_pS625	steelblue
25098 ARHGAP17	ARHGAP17_pS674	pink
25099 ARHGAP17	ARHGAP17_pS676	magenta3
7414 ARHGAP18	ARHGAP18	lavenderblush
31195 ARHGAP18	ARHGAP18_pS218	yellow
31196 ARHGAP18	ARHGAP18_pS47	violetred4
5146 ARHGAP19	ARHGAP19	antiquewhite3
20097 ARHGAP19	ARHGAP19_pS393	royalblue2
56505 ARHGAP19	ARHGAP19_pT417	aquamarine
16561 ARHGAP1	ARHGAP1_pS27	chocolate2
16562 ARHGAP1	ARHGAP1_pS35	firebrick1
16563 ARHGAP1	ARHGAP1_pS47	firebrick2
16564 ARHGAP1	ARHGAP1_pS49	black
16565 ARHGAP1	ARHGAP1_pS50	black
16566 ARHGAP1	ARHGAP1_pS51	royalblue
11200 ARHGAP20	ARHGAP20	chocolate1
45875 ARHGAP20	ARHGAP20_pS902	paleturquoise3
5955 ARHGAP21	ARHGAP21	indianred2
23655 ARHGAP21	ARHGAP21_pS1095	mistyrose4
23656 ARHGAP21	ARHGAP21_pS1098	turquoise
23651 ARHGAP21	ARHGAP21_pS1377	skyblue1
23652 ARHGAP21	ARHGAP21_pS1382	royalblue1
23617 ARHGAP21	ARHGAP21_pS1503	black
23623 ARHGAP21	ARHGAP21_pS1513	palevioletred
23618 ARHGAP21	ARHGAP21_pS1526	violetred3
23625 ARHGAP21	ARHGAP21_pS1604	tomato
23626 ARHGAP21	ARHGAP21_pS1613	dodgerblue3
23632 ARHGAP21	ARHGAP21_pS1668	plum1
23628 ARHGAP21	ARHGAP21_pS1693	slateblue1
23619 ARHGAP21	ARHGAP21_pS1712	tan3
23622 ARHGAP21	ARHGAP21_pS1741	mediumaquamarine
23624 ARHGAP21	ARHGAP21_pS1860	orange4
23627 ARHGAP21	ARHGAP21_pS252	sienna4
23658 ARHGAP21	ARHGAP21_pS318	lavenderblush2
23643 ARHGAP21	ARHGAP21_pS376	peru
23645 ARHGAP21	ARHGAP21_pS440	darkseagreen
23646 ARHGAP21	ARHGAP21_pS442	burlywood1
23634 ARHGAP21	ARHGAP21_pS476	mediumaquamarine
23635 ARHGAP21	ARHGAP21_pS482	grey60
23657 ARHGAP21	ARHGAP21_pS494	chocolate3
23620 ARHGAP21	ARHGAP21_pS611	palevioletred3
23621 ARHGAP21	ARHGAP21_pS615	green
23640 ARHGAP21	ARHGAP21_pS624	orangered1
23649 ARHGAP21	ARHGAP21_pS681	yellow
23629 ARHGAP21	ARHGAP21_pS856	antiquewhite1
23638 ARHGAP21	ARHGAP21_pS880	mediumaquamarine
23612 ARHGAP21	ARHGAP21_pS923	mediumaquamarine
23614 ARHGAP21	ARHGAP21_pS925	seashell4
23659 ARHGAP21	ARHGAP21_pS953	lightsalmon4
57270 ARHGAP21	ARHGAP21_pT233	honeydew1
57272 ARHGAP21	ARHGAP21_pT441	tan
57267 ARHGAP21	ARHGAP21_pT746	honeydew1
6828 ARHGAP22	ARHGAP22	darkmagenta
28220 ARHGAP22	ARHGAP22_pS16	darkgoldenrod3
28225 ARHGAP22	ARHGAP22_pS395	coral
11163 ARHGAP23	ARHGAP23	powderblue
45548 ARHGAP23	ARHGAP23_pS1393	magenta1
45559 ARHGAP23	ARHGAP23_pS316	magenta1
45538 ARHGAP23	ARHGAP23_pS351	magenta1
[truncated: 35,323 more rows]

## Sheet: Enrichment in NCI60 modules
Gene set ID	Gene set name	Module	Overall number of genes considered	Number of genes in this gene set	Number of genes in this module	Number of genes in the overlap	Expected number of genes in the overlap	q-value	Odds ratio	Gene set source
CORUM_hsa_1068	12S U11 snRNP	skyblue	10008	13	251	6	0.326	0.0025826	34	CORUM
CORUM_hsa_1087	BIRC5-AURKB-INCENP-EVI5 complex	salmon4	10008	4	146	3	0.0584	0.0387276	205	CORUM
CORUM_hsa_1097	eIF3 complex (EIF3S6, EIF3S5, EIF3S4, EIF3S3, EIF3S6IP, EIF3S2, EIF3S9, EIF3S12, EIF3S10, EIF3S8, EIF3S1, EIF3S7, PCID1)	orangered3	10008	13	150	11	0.195	1.52002e-14	391	CORUM
CORUM_hsa_1100	DNA polymerase alpha-primase complex	brown	10008	4	451	4	0.18	0.0176077	Inf	CORUM
CORUM_hsa_1105	transcription factor IIIC multisubunit complex	antiquewhite3	10008	5	45	3	0.0225	0.0054502	349	CORUM
CORUM_hsa_1106	TFIIIC containing-TOP1-SUB1 complex	antiquewhite3	10008	7	45	3	0.0315	0.0140326	177	CORUM
CORUM_hsa_1113	5S-DNA-TFIIIA-TFIIIC2 subcomplex	antiquewhite3	10008	6	45	3	0.027	0.00970677	234	CORUM
CORUM_hsa_1114	5S-DNA-TFIIIA-TFIIIC2-TFIIIB subcomplex	antiquewhite3	10008	9	45	3	0.0405	0.0264984	117	CORUM
CORUM_hsa_1119	Chromosomal passenger complex CPC (INCENP, CDCA8, BIRC5, AURKB)	salmon4	10008	4	146	4	0.0584	0.000397949	Inf	CORUM
CORUM_hsa_112	Prefoldin complex	green1	10008	6	48	5	0.0288	2.06047e-07	1140	CORUM
CORUM_hsa_1141	CF IIAm complex (Cleavage factor IIAm complex)	skyblue	10008	15	251	7	0.376	0.000290564	34.9	CORUM
CORUM_hsa_1143	SMN complex	darkgoldenrod3	10008	16	58	4	0.0927	0.00997991	61.1	CORUM
CORUM_hsa_1167	Paf complex	pink	10008	5	378	4	0.189	0.0338747	103	CORUM
CORUM_hsa_1181	C complex spliceosome	antiquewhite2	10008	80	93	8	0.743	0.00452224	12.9	CORUM
CORUM_hsa_1181	C complex spliceosome	saddlebrown	10008	80	217	10	1.73	0.0304032	6.71	CORUM
CORUM_hsa_1181	C complex spliceosome	skyblue	10008	80	251	31	2.01	7.90409e-25	27.9	CORUM
CORUM_hsa_1181	C complex spliceosome	whitesmoke	10008	80	63	6	0.504	0.0349921	14	CORUM
CORUM_hsa_1183	CDC5L complex	skyblue	10008	28	251	13	0.702	6.71847e-10	35.4	CORUM
CORUM_hsa_1187	ESCRT-II complex	lightcyan1	10008	3	213	3	0.0638	0.0338747	Inf	CORUM
CORUM_hsa_123	Rnase/Mrp complex	darkseagreen3	10008	10	101	4	0.101	0.0107101	67.9	CORUM
CORUM_hsa_1252	EBAFa complex	pink	10008	10	378	5	0.378	0.0471105	25.8	CORUM
CORUM_hsa_1257	ALL-1 supercomplex	pink	10008	28	378	8	1.06	0.0247758	10.4	CORUM
CORUM_hsa_1261	SRm160/300 complex	darkseagreen3	10008	5	101	3	0.0505	0.0339883	151	CORUM
CORUM_hsa_1261	SRm160/300 complex	skyblue	10008	5	251	4	0.125	0.0105054	157	CORUM
CORUM_hsa_127	NDC80 kinetochore complex	dodgerblue4	10008	4	51	4	0.0204	8.20598e-06	Inf	CORUM
CORUM_hsa_1332	Large Drosha complex	skyblue	10008	20	251	9	0.502	6.3601e-06	32.9	CORUM
CORUM_hsa_1377	hASC-1 complex	coral1	10008	4	143	3	0.0572	0.0378779	210	CORUM
CORUM_hsa_149	PBAF complex (Polybromo- and BAF containing complex)	lightyellow	10008	10	263	5	0.263	0.0134695	37.7	CORUM
CORUM_hsa_1505	NCOR2 complex	darkgrey	10008	7	249	4	0.174	0.0387276	52.9	CORUM
CORUM_hsa_1505	NCOR2 complex	deeppink1	10008	7	76	3	0.0532	0.0427248	101	CORUM
CORUM_hsa_1505	NCOR2 complex	orangered4	10008	7	212	4	0.148	0.024896	62.6	CORUM
CORUM_hsa_157	Condensin I complex	dodgerblue4	10008	5	51	5	0.0255	4.93566e-08	Inf	CORUM
CORUM_hsa_159	Condensin I-PARP-1-XRCC1 complex	dodgerblue4	10008	7	51	5	0.0357	8.5774e-07	531	CORUM
CORUM_hsa_162	COG complex	blueviolet	10008	8	88	7	0.0703	5.84718e-10	867	CORUM
CORUM_hsa_165	Cohesin-SA1 complex	skyblue1	10008	4	119	3	0.0476	0.024896	254	CORUM
CORUM_hsa_166	Cohesin-SA2 complex	skyblue1	10008	4	119	3	0.0476	0.024896	254	CORUM
CORUM_hsa_1734	SF3A1-SF3A2-SF3A3 complex	skyblue	10008	3	251	3	0.0752	0.0459746	Inf	CORUM
CORUM_hsa_178	Respiratory chain complex I (holoenzyme), mitochondrial	lightcyan	10008	33	358	18	1.18	1.20443e-13	34	CORUM
CORUM_hsa_181	26S proteasome	lightcyan1	10008	22	213	16	0.468	2.67861e-18	132	CORUM
CORUM_hsa_186	Wave-2 complex	magenta4	10008	5	100	3	0.05	0.0338747	152	CORUM
CORUM_hsa_191	20S proteasome	lightcyan1	10008	14	213	10	0.298	3.51293e-10	120	CORUM
CORUM_hsa_192	PA28-20S proteasome	lightcyan1	10008	16	213	10	0.341	2.21554e-09	80.3	CORUM
CORUM_hsa_193	PA700-20S-PA28 complex	lightcyan1	10008	36	213	16	0.766	1.48128e-13	39.6	CORUM
CORUM_hsa_193	PA700-20S-PA28 complex	tomato4	10008	36	56	9	0.201	4.39116e-09	70.1	CORUM
CORUM_hsa_194	PA28gamma-20S proteasome	lightcyan1	10008	15	213	10	0.319	8.84505e-10	96.3	CORUM
CORUM_hsa_2174	COP9 signalosome complex	thistle4	10008	8	99	4	0.0791	0.0043345	104	CORUM
CORUM_hsa_23	BLOC-1 (biogenesis of lysosome-related organelles complex 1)	palevioletred2	10008	8	102	4	0.0815	0.00452224	101	CORUM
CORUM_hsa_230	Mediator complex	skyblue	10008	31	251	8	0.777	0.00452224	13.9	CORUM
CORUM_hsa_238	SWI-SNF chromatin remodeling-related-BRCA1 complex	saddlebrown	10008	10	217	5	0.217	0.00655582	46.1	CORUM
CORUM_hsa_2579	Chromosomal passenger complex CPC (INCENP, BIRC5, AURKB)	salmon4	10008	3	146	3	0.0438	0.0143539	Inf	CORUM
CORUM_hsa_2685	RNA polymerase II (RNAPII)	lightyellow	10008	16	263	6	0.42	0.0107101	22.7	CORUM
CORUM_hsa_27	Arp2/3 complex	grey60	10008	7	283	7	0.198	2.17932e-07	Inf	CORUM
CORUM_hsa_270	RAD17-RFC complex	pink	10008	5	378	4	0.189	0.0338747	103	CORUM
CORUM_hsa_2730	Set1B complex	lightskyblue4	10008	6	87	3	0.0522	0.0387276	117	CORUM
CORUM_hsa_2731	Set1A complex	lightskyblue4	10008	6	87	3	0.0522	0.0387276	117	CORUM
CORUM_hsa_2738	BLM complex II	brown	10008	6	451	5	0.27	0.00655582	107	CORUM
CORUM_hsa_274	9-1-1-RAD17-RFC complex	pink	10008	8	378	5	0.302	0.0170324	42.9	CORUM
CORUM_hsa_2755	17S U2 snRNP	skyblue	10008	33	251	19	0.828	4.28138e-18	56.8	CORUM
CORUM_hsa_2757	SMN complex, U7 snRNA specific	skyblue	10008	6	251	4	0.15	0.0228587	78.8	CORUM
CORUM_hsa_2797	PCNA-CHL12-RFC2-5 complex	pink	10008	6	378	6	0.227	3.31117e-05	Inf	CORUM
CORUM_hsa_2799	RFC complex	pink	10008	5	378	4	0.189	0.0338747	103	CORUM
CORUM_hsa_2829	RSmad complex	lavenderblush3	10008	10	127	4	0.127	0.0202988	53.4	CORUM
CORUM_hsa_2833	SRm160-SRm300 complex	khaki4	10008	2	42	2	0.00839	0.0496894	Inf	CORUM
CORUM_hsa_2859	ING5 complex	greenyellow	10008	11	375	6	0.412	0.00655582	31.3	CORUM
CORUM_hsa_3040	Multisynthetase complex	lavenderblush3	10008	11	127	5	0.14	0.00115927	67.2	CORUM
CORUM_hsa_3055	Nop56p-associated pre-rRNA complex	darkolivegreen	10008	99	224	11	2.22	0.0387276	5.69	CORUM
CORUM_hsa_3055	Nop56p-associated pre-rRNA complex	orangered3	10008	99	150	58	1.48	6.1769e-79	150	CORUM
CORUM_hsa_3055	Nop56p-associated pre-rRNA complex	thistle2	10008	99	161	12	1.59	0.000492885	9.03	CORUM
CORUM_hsa_306	Ribosome, cytoplasmic	orangered3	10008	74	150	68	1.11	1.10657e-118	1350	CORUM
CORUM_hsa_3070	CTF18-cohesion-RFC-POLH complex	pink	10008	7	378	6	0.264	0.000193007	155	CORUM
CORUM_hsa_3071	CTLH complex	thistle4	10008	5	99	3	0.0495	0.0338747	154	CORUM
CORUM_hsa_308	60S ribosomal subunit, cytoplasmic	orangered3	10008	42	150	41	0.629	1.89918e-71	3420	CORUM
CORUM_hsa_3118	SMN1-SIP1-SNRP complex	skyblue	10008	7	251	4	0.176	0.0387276	52.5	CORUM
CORUM_hsa_315	28S ribosomal subunit, mitochondrial	lightcyan	10008	30	358	28	1.07	2.48101e-34	404	CORUM
CORUM_hsa_32	PA700 complex	lightcyan1	10008	20	213	6	0.426	0.0130737	20.2	CORUM
CORUM_hsa_32	PA700 complex	tomato4	10008	20	56	9	0.112	1.20482e-11	172	CORUM
CORUM_hsa_320	55S ribosome, mitochondrial	lightcyan	10008	76	358	68	2.72	1.99359e-86	282	CORUM
CORUM_hsa_324	39S ribosomal subunit, mitochondrial	lightcyan	10008	46	358	40	1.65	8.85551e-48	202	CORUM
CORUM_hsa_3284	SMN complex (GEMIN5,2,3,4, SMN)	darkgoldenrod3	10008	5	58	3	0.029	0.0103023	267	CORUM
CORUM_hsa_3296	SMN complex (GEMIN5,4,3), SMN-independent intermediate	darkgoldenrod3	10008	3	58	3	0.0174	0.00150438	Inf	CORUM
CORUM_hsa_338	40S ribosomal subunit, cytoplasmic	orangered3	10008	30	150	26	0.45	6.27309e-40	516	CORUM
CORUM_hsa_351	Spliceosome	antiquewhite2	10008	141	93	10	1.31	0.00452224	8.99	CORUM
CORUM_hsa_351	Spliceosome	darkred	10008	141	260	18	3.66	0.000220534	5.82	CORUM
CORUM_hsa_351	Spliceosome	darksalmon	10008	141	44	8	0.62	0.00126569	16.4	CORUM
CORUM_hsa_351	Spliceosome	lightyellow	10008	141	263	17	3.71	0.0013089	5.36	CORUM
CORUM_hsa_351	Spliceosome	magenta	10008	141	377	19	5.31	0.0077142	4.14	CORUM
CORUM_hsa_351	Spliceosome	skyblue	10008	141	251	57	3.54	1.65986e-50	33.8	CORUM
CORUM_hsa_351	Spliceosome	skyblue1	10008	141	119	13	1.68	0.000121601	9.35	CORUM
CORUM_hsa_351	Spliceosome	violet	10008	141	196	16	2.76	0.000153155	6.88	CORUM
CORUM_hsa_351	Spliceosome	whitesmoke	10008	141	63	8	0.888	0.0130714	10.7	CORUM
CORUM_hsa_351	Spliceosome	yellow	10008	141	329	26	4.64	9.88011e-09	7.13	CORUM
CORUM_hsa_3525	Tetrameric COG subcomplex	blueviolet	10008	4	88	3	0.0352	0.0130737	346	CORUM
CORUM_hsa_3544	COG2-COG3-COG4 subcomplex	blueviolet	10008	3	88	3	0.0264	0.00452224	Inf	CORUM
CORUM_hsa_3551	COG1-COG8-COG2-COG3-COG4 subcomplex	blueviolet	10008	5	88	5	0.044	7.10157e-07	Inf	CORUM
CORUM_hsa_3552	COG1-COG8-COG5-COG6-COG7 subcomplex	blueviolet	10008	5	88	4	0.044	0.000264424	470	CORUM
CORUM_hsa_387	MCM complex	pink	10008	6	378	6	0.227	3.31117e-05	Inf	CORUM
CORUM_hsa_387	MCM complex	saddlebrown	10008	6	217	4	0.13	0.0145749	91.7	CORUM
CORUM_hsa_389	ORC complex (origin recognition complex)	whitesmoke	10008	6	63	4	0.0378	0.000211574	332	CORUM
CORUM_hsa_430	18S U11/U12 snRNP	skyblue	10008	21	251	9	0.527	9.93177e-06	30.1	CORUM
CORUM_hsa_4389	EIF3 core complex (EIF3A, EIF3B, EIF3G, EIF3I)	orangered3	10008	4	150	3	0.06	0.0391321	200	CORUM
CORUM_hsa_4392	EIF3 complex (EIF3A, EIF3B, EIF3G, EIF3I, EIF3C)	orangered3	10008	5	150	4	0.0749	0.00188193	269	CORUM
CORUM_hsa_492	DA complex	pink	10008	14	378	6	0.529	0.024896	19.4	CORUM
CORUM_hsa_493	DAB complex	pink	10008	15	378	6	0.567	0.0354671	17.2	CORUM
CORUM_hsa_514	TFIID-beta complex	pink	10008	11	378	6	0.415	0.00661682	31	CORUM
CORUM_hsa_5177	Polycystin-1 multiprotein complex (ACTN1, CDH1, SRC, JUP, VCL, CTNNB1, PXN, BCAR1, PKD1, PTK2, TLN1)	brown2	10008	10	132	4	0.132	0.0232162	51.2	CORUM
CORUM_hsa_5177	Polycystin-1 multiprotein complex (ACTN1, CDH1, SRC, JUP, VCL, CTNNB1, PXN, BCAR1, PKD1, PTK2, TLN1)	deepskyblue4	10008	10	49	3	0.049	0.0390662	92.1	CORUM
CORUM_hsa_5183	DNA-PK-Ku-eIF2-NF90-NF45 complex	olivedrab4	10008	8	31	3	0.0248	0.00872377	211	CORUM
CORUM_hsa_5197	PTIP-DNA damage response complex	mediumpurple2	10008	5	111	3	0.0555	0.0391321	136	CORUM
CORUM_hsa_5209	Ubiquilin-proteasome complex	lightcyan1	10008	6	213	4	0.128	0.0139456	93.6	CORUM
CORUM_hsa_5233	TNF-alpha/NF-kappa B signaling complex 5	thistle2	10008	25	161	6	0.402	0.0113438	20	CORUM
CORUM_hsa_5251	Ku-ORC complex	whitesmoke	10008	6	63	3	0.0378	0.0196138	164	CORUM
CORUM_hsa_5266	TNF-alpha/NF-kappa B signaling complex 6	orangered3	10008	13	150	6	0.195	0.000168328	58.5	CORUM
CORUM_hsa_5282	CAS-SRC-FAK complex	lightgreen	10008	3	230	3	0.0689	0.0387276	Inf	CORUM
CORUM_hsa_533	IMP3-IMP4-MPP10 complex	thistle2	10008	3	161	3	0.0483	0.0176077	Inf	CORUM
CORUM_hsa_5380	TRBP containing complex (DICER, RPL7A, EIF6, MOV10 and subunits of the 60S ribosomal particle)	orangered3	10008	25	150	20	0.375	2.15655e-28	302	CORUM
CORUM_hsa_5450	Mediator complex	skyblue	10008	27	251	7	0.677	0.0151861	14	CORUM
CORUM_hsa_561	LSm1-7 complex	skyblue	10008	7	251	5	0.176	0.00153291	98.8	CORUM
CORUM_hsa_562	LSm2-8 complex	skyblue	10008	7	251	4	0.176	0.0387276	52.5	CORUM
CORUM_hsa_563	F1F0-ATP synthase, mitochondrial	lightcyan	10008	12	358	8	0.429	1.35499e-05	55.1	CORUM
CORUM_hsa_58	SMRT complex	darkolivegreen2	10008	5	108	3	0.054	0.0387276	141	CORUM
CORUM_hsa_5828	IKBKG-IKBKB complex	cyan1	10008	2	35	2	0.00699	0.0387276	Inf	CORUM
CORUM_hsa_59	AP3 adaptor complex	magenta4	10008	7	100	4	0.0699	0.00243028	136	CORUM
CORUM_hsa_6131	SELK multiprotein complex	tan	10008	8	371	5	0.297	0.0157539	43.8	CORUM
CORUM_hsa_614	NRD complex (Nucleosome remodeling and deacetylation complex)	darkgrey	10008	7	249	4	0.174	0.0387276	52.9	CORUM
CORUM_hsa_6167	Exocyst complex	aliceblue	10008	8	69	5	0.0552	9.86015e-06	256	CORUM
CORUM_hsa_6247	BBS-chaperonin complex	green1	10008	6	48	6	0.0288	2.27565e-10	Inf	CORUM
CORUM_hsa_6303	DDX11-RAD21-SMC1A-SMC3 complex	skyblue1	10008	4	119	3	0.0476	0.024896	254	CORUM
CORUM_hsa_6304	DDX11-Ctf18-RFC complex	pink	10008	5	378	4	0.189	0.0338747	103	CORUM
CORUM_hsa_6306	DDX27-PeBoW complex	thistle2	10008	4	161	3	0.0643	0.0471105	186	CORUM
CORUM_hsa_6373	MiDAC complex	skyblue1	10008	4	119	3	0.0476	0.024896	254	CORUM
CORUM_hsa_652	AP3-BLOC1 complex	magenta4	10008	15	100	4	0.15	0.0387276	37.4	CORUM
CORUM_hsa_652	AP3-BLOC1 complex	palevioletred2	10008	15	102	4	0.153	0.0387276	36.6	CORUM
CORUM_hsa_654	BLOC1-BLOC2 complex	palevioletred2	10008	11	102	4	0.112	0.0146988	57.5	CORUM
CORUM_hsa_657	Retromer complex (SNX1, SNX2, VPS35, VPS29, VPS26A)	lavenderblush1	10008	5	74	3	0.037	0.0170324	208	CORUM
CORUM_hsa_678	GINS complex	skyblue	10008	4	251	4	0.1	0.00282498	Inf	CORUM
CORUM_hsa_6854	5FMC (Friends of Methylated Chtop) complex	darkseagreen	10008	5	57	4	0.0285	5.44273e-05	749	CORUM
CORUM_hsa_6855	LAS1L-PELP1-TEX10-WDR18-NOL9-SENP3 complex	darkseagreen	10008	6	57	4	0.0342	0.000153155	370	CORUM
CORUM_hsa_6856	PeBoW complex	thistle2	10008	3	161	3	0.0483	0.0176077	Inf	CORUM
CORUM_hsa_6859	HRD1 complex	chocolate3	10008	11	78	4	0.0857	0.00658674	76.3	CORUM
CORUM_hsa_713	BRG1-SIN3A complex	saddlebrown	10008	14	217	5	0.304	0.0293119	25.6	CORUM
CORUM_hsa_714	BRM-SIN3A complex	pink	10008	15	378	6	0.567	0.0354671	17.2	CORUM
CORUM_hsa_726	DDB2 complex	thistle4	10008	12	99	4	0.119	0.0177335	51.9	CORUM
CORUM_hsa_727	CSA complex	thistle4	10008	11	99	4	0.109	0.013759	59.3	CORUM
CORUM_hsa_728	CSA-POLIIa complex	thistle4	10008	12	99	4	0.119	0.0177335	51.9	CORUM
CORUM_hsa_739	SIN3-ING1b complex II	lightyellow	10008	16	263	6	0.42	0.0107101	22.7	CORUM
CORUM_hsa_778	LARC complex (LCR-associated remodeling complex)	lightyellow	10008	19	263	7	0.499	0.00236506	22.1	CORUM
CORUM_hsa_789	Exosome	skyblue	10008	11	251	8	0.276	3.40315e-07	107	CORUM
CORUM_hsa_835	6S methyltransferase and RG-containing Sm proteins complex	skyblue	10008	8	251	5	0.201	0.00361371	65.8	CORUM
CORUM_hsa_867	TRAP-SMCC mediator complex	skyblue	10008	10	251	5	0.251	0.0113438	39.5	CORUM
CORUM_hsa_929	CEN complex	skyblue	10008	36	251	8	0.903	0.0119336	11.4	CORUM
CORUM_hsa_955	LLGL2-PAR-6B-PRKCI complex	steelblue	10008	3	208	3	0.0624	0.0326569	Inf	CORUM
CORUM_hsa_96	Anaphase-promoting complex	whitesmoke	10008	9	63	4	0.0567	0.00144991	134	CORUM
GO:0000018	regulation of DNA recombination	brown	10008	46	451	12	2.07	0.00112995	7.65	GO_BP
GO:0000022	mitotic spindle elongation	salmon4	10008	8	146	4	0.117	0.00445832	69.1	GO_BP
GO:0000027	ribosomal large subunit assembly	orangered3	10008	26	150	9	0.39	4.02891e-07	36.9	GO_BP
GO:0000027	ribosomal large subunit assembly	thistle2	10008	26	161	9	0.418	7.20852e-07	34.2	GO_BP
GO:0000028	ribosomal small subunit assembly	orangered3	10008	17	150	8	0.255	2.58234e-07	61.4	GO_BP
GO:0000041	transition metal ion transport	turquoise	10008	57	444	11	2.53	0.0333236	5.25	GO_BP
GO:0000045	autophagosome assembly	lightpink2	10008	66	86	6	0.567	0.0223544	12.3	GO_BP
GO:0000070	mitotic sister chromatid segregation	brown	10008	106	451	16	4.78	0.0215065	3.87	GO_BP
GO:0000070	mitotic sister chromatid segregation	dodgerblue4	10008	106	51	9	0.54	9.56276e-06	21.8	GO_BP
GO:0000070	mitotic sister chromatid segregation	magenta	10008	106	377	16	3.99	0.00321772	4.7	GO_BP
GO:0000070	mitotic sister chromatid segregation	salmon4	10008	106	146	19	1.55	6.63961e-12	16.8	GO_BP
GO:0000075	cell cycle checkpoint	brown	10008	191	451	28	8.61	8.65336e-05	3.81	GO_BP
GO:0000075	cell cycle checkpoint	dodgerblue4	10008	191	51	7	0.973	0.043415	8.44	GO_BP
GO:0000075	cell cycle checkpoint	salmon4	10008	191	146	15	2.79	0.000271496	6.3	GO_BP
GO:0000075	cell cycle checkpoint	thistle1	10008	191	186	15	3.55	0.00398461	4.81	GO_BP
GO:0000077	DNA damage checkpoint	brown	10008	129	451	21	5.81	0.000590487	4.27	GO_BP
GO:0000077	DNA damage checkpoint	thistle1	10008	129	186	12	2.4	0.00664536	5.72	GO_BP
GO:0000079	regulation of cyclin-dependent protein serine/threonine kinase activity	dodgerblue4	10008	63	51	6	0.321	0.00133294	23.1	GO_BP
GO:0000082	G1/S transition of mitotic cell cycle	brown	10008	196	451	33	8.83	2.23892e-07	4.55	GO_BP
GO:0000083	regulation of transcription involved in G1/S transition of mitotic cell cycle	brown	10008	24	451	8	1.08	0.00842851	10.8	GO_BP
GO:0000086	G2/M transition of mitotic cell cycle	brown	10008	211	451	25	9.51	0.0114314	2.96	GO_BP
GO:0000086	G2/M transition of mitotic cell cycle	dodgerblue4	10008	211	51	9	1.08	0.00176634	10.3	GO_BP
GO:0000086	G2/M transition of mitotic cell cycle	lightcyan1	10008	211	213	20	4.49	6.40447e-05	5.21	GO_BP
GO:0000086	G2/M transition of mitotic cell cycle	salmon4	10008	211	146	14	3.08	0.00366853	5.2	GO_BP
GO:0000086	G2/M transition of mitotic cell cycle	tomato4	10008	211	56	10	1.18	0.000482639	10.5	GO_BP
GO:0000122	negative regulation of transcription from RNA polymerase II promoter	darkviolet	10008	538	126	19	6.77	0.0384419	3.2	GO_BP
GO:0000122	negative regulation of transcription from RNA polymerase II promoter	lightyellow	10008	538	263	31	14.1	0.0307533	2.43	GO_BP
GO:0000122	negative regulation of transcription from RNA polymerase II promoter	midnightblue	10008	538	337	44	18.1	9.67987e-05	2.79	GO_BP
GO:0000154	rRNA modification	thistle2	10008	32	161	6	0.515	0.0126732	14.6	GO_BP
GO:0000184	nuclear-transcribed mRNA catabolic process, nonsense-mediated decay	orangered3	10008	110	150	70	1.65	4.9493e-101	213	GO_BP
GO:0000189	MAPK import into nucleus	lightblue4	10008	3	94	3	0.0282	0.00148271	Inf	GO_BP
GO:0000209	protein polyubiquitination	lightcyan1	10008	223	213	21	4.75	3.3282e-05	5.19	GO_BP
GO:0000209	protein polyubiquitination	palevioletred2	10008	223	102	13	2.27	0.000781367	6.74	GO_BP
GO:0000209	protein polyubiquitination	tomato4	10008	223	56	10	1.25	0.000741446	9.93	GO_BP
GO:0000226	microtubule cytoskeleton organization	aquamarine	10008	374	43	9	1.61	0.0251743	6.96	GO_BP
GO:0000226	microtubule cytoskeleton organization	blue4	10008	374	104	15	3.89	0.00900856	4.48	GO_BP
GO:0000226	microtubule cytoskeleton organization	brown	10008	374	451	36	16.9	0.0156018	2.37	GO_BP
GO:0000226	microtubule cytoskeleton organization	coral2	10008	374	133	16	4.97	0.0341982	3.63	GO_BP
GO:0000226	microtubule cytoskeleton organization	darkolivegreen	10008	374	224	22	8.37	0.0323552	2.92	GO_BP
GO:0000226	microtubule cytoskeleton organization	dodgerblue4	10008	374	51	10	1.91	0.0177192	6.43	GO_BP
GO:0000226	microtubule cytoskeleton organization	green2	10008	374	65	11	2.43	0.0263201	5.37	GO_BP
GO:0000226	microtubule cytoskeleton organization	magenta	10008	374	377	36	14.1	0.000442416	2.9	GO_BP
GO:0000226	microtubule cytoskeleton organization	mediumorchid	10008	374	128	16	4.78	0.0233657	3.8	GO_BP
GO:0000226	microtubule cytoskeleton organization	mediumpurple1	10008	374	111	16	4.15	0.0050262	4.49	GO_BP
GO:0000226	microtubule cytoskeleton organization	salmon4	10008	374	146	36	5.46	6.59378e-16	9.22	GO_BP
GO:0000226	microtubule cytoskeleton organization	skyblue2	10008	374	138	16	5.16	0.0484756	3.48	GO_BP
GO:0000226	microtubule cytoskeleton organization	tan3	10008	374	71	12	2.65	0.0133775	5.38	GO_BP
GO:0000245	spliceosomal complex assembly	skyblue	10008	54	251	19	1.35	2.14945e-13	22.7	GO_BP
GO:0000245	spliceosomal complex assembly	yellow	10008	54	329	12	1.78	0.000308995	8.68	GO_BP
GO:0000245	spliceosomal complex assembly	yellow3	10008	54	100	6	0.54	0.0174825	13.1	GO_BP
GO:0000278	mitotic cell cycle	blue4	10008	815	104	23	8.47	0.0101619	3.27	GO_BP
GO:0000278	mitotic cell cycle	brown	10008	815	451	94	36.7	4.74252e-14	3.23	GO_BP
GO:0000278	mitotic cell cycle	darkolivegreen	10008	815	224	39	18.2	0.00599876	2.45	GO_BP
GO:0000278	mitotic cell cycle	deeppink1	10008	815	76	19	6.19	0.00967135	3.82	GO_BP
GO:0000278	mitotic cell cycle	dodgerblue4	10008	815	51	25	4.15	1.24847e-10	11.2	GO_BP
GO:0000278	mitotic cell cycle	magenta	10008	815	377	66	30.7	5.89636e-06	2.52	GO_BP
GO:0000278	mitotic cell cycle	mediumorchid	10008	815	128	32	10.4	2.04695e-05	3.87	GO_BP
GO:0000278	mitotic cell cycle	pink	10008	815	378	57	30.8	0.00506039	2.08	GO_BP
GO:0000278	mitotic cell cycle	saddlebrown	10008	815	217	38	17.7	0.00674558	2.46	GO_BP
GO:0000278	mitotic cell cycle	salmon4	10008	815	146	58	11.9	7.39711e-22	7.92	GO_BP
GO:0000278	mitotic cell cycle	tomato4	10008	815	56	15	4.56	0.028418	4.18	GO_BP
GO:0000280	nuclear division	brown	10008	270	451	31	12.2	0.00248938	2.88	GO_BP
GO:0000280	nuclear division	dodgerblue4	10008	270	51	12	1.38	2.47112e-05	11.6	GO_BP
GO:0000280	nuclear division	magenta	10008	270	377	27	10.2	0.00508382	2.98	GO_BP
GO:0000280	nuclear division	maroon	10008	270	171	16	4.61	0.0172196	3.89	GO_BP
GO:0000280	nuclear division	salmon4	10008	270	146	34	3.94	1.69239e-18	12.4	GO_BP
GO:0000281	mitotic cytokinesis	magenta	10008	42	377	9	1.58	0.0225461	7.11	GO_BP
GO:0000281	mitotic cytokinesis	salmon4	10008	42	146	6	0.613	0.0301574	11.7	GO_BP
GO:0000288	nuclear-transcribed mRNA catabolic process, deadenylation-dependent decay	skyblue	10008	69	251	18	1.73	4.12498e-10	14.7	GO_BP
GO:0000291	nuclear-transcribed mRNA catabolic process, exonucleolytic	skyblue	10008	35	251	15	0.878	1.41893e-11	30.9	GO_BP
GO:0000338	protein deneddylation	deeppink1	10008	10	76	3	0.0759	0.0445023	58.1	GO_BP
GO:0000338	protein deneddylation	thistle4	10008	10	99	4	0.0989	0.00298504	69.3	GO_BP
GO:0000375	RNA splicing, via transesterification reactions	antiquewhite2	10008	293	93	13	2.72	0.00435496	5.59	GO_BP
GO:0000375	RNA splicing, via transesterification reactions	brown	10008	293	451	34	13.2	0.000724624	2.93	GO_BP
GO:0000375	RNA splicing, via transesterification reactions	brown1	10008	293	67	11	1.96	0.00503471	6.72	GO_BP
GO:0000375	RNA splicing, via transesterification reactions	darkgrey	10008	293	249	26	7.29	5.1141e-05	4.14	GO_BP
GO:0000375	RNA splicing, via transesterification reactions	darkred	10008	293	260	25	7.61	0.000369539	3.76	GO_BP
GO:0000375	RNA splicing, via transesterification reactions	darksalmon	10008	293	44	10	1.29	0.000823874	10.1	GO_BP
GO:0000375	RNA splicing, via transesterification reactions	firebrick4	10008	293	96	13	2.81	0.00589514	5.39	GO_BP
GO:0000375	RNA splicing, via transesterification reactions	lavenderblush3	10008	293	127	17	3.72	0.000367447	5.38	GO_BP
GO:0000375	RNA splicing, via transesterification reactions	lightyellow	10008	293	263	39	7.7	3.11566e-13	6.5	GO_BP
GO:0000375	RNA splicing, via transesterification reactions	magenta	10008	293	377	26	11	0.0402676	2.6	GO_BP
GO:0000375	RNA splicing, via transesterification reactions	pink	10008	293	378	38	11.1	1.17205e-07	4.11	GO_BP
GO:0000375	RNA splicing, via transesterification reactions	saddlebrown	10008	293	217	21	6.35	0.00247476	3.75	GO_BP
GO:0000375	RNA splicing, via transesterification reactions	skyblue	10008	293	251	90	7.35	1.03824e-71	26.3	GO_BP
GO:0000375	RNA splicing, via transesterification reactions	skyblue1	10008	293	119	21	3.48	1.57233e-07	7.57	GO_BP
GO:0000375	RNA splicing, via transesterification reactions	violet	10008	293	196	31	5.74	8.89407e-11	6.84	GO_BP
GO:0000375	RNA splicing, via transesterification reactions	whitesmoke	10008	293	63	11	1.84	0.00294535	7.24	GO_BP
GO:0000375	RNA splicing, via transesterification reactions	yellow	10008	293	329	48	9.63	1.22205e-16	6.57	GO_BP
GO:0000375	RNA splicing, via transesterification reactions	yellow3	10008	293	100	16	2.93	8.45234e-05	6.62	GO_BP
GO:0000377	RNA splicing, via transesterification reactions with bulged adenosine as nucleophile	antiquewhite2	10008	290	93	13	2.69	0.00396039	5.65	GO_BP
GO:0000377	RNA splicing, via transesterification reactions with bulged adenosine as nucleophile	brown	10008	290	451	34	13.1	0.000591923	2.96	GO_BP
GO:0000377	RNA splicing, via transesterification reactions with bulged adenosine as nucleophile	brown1	10008	290	67	10	1.94	0.0226202	6.05	GO_BP
GO:0000377	RNA splicing, via transesterification reactions with bulged adenosine as nucleophile	darkgrey	10008	290	249	25	7.22	0.00014889	4	GO_BP
GO:0000377	RNA splicing, via transesterification reactions with bulged adenosine as nucleophile	darkred	10008	290	260	25	7.53	0.000310961	3.81	GO_BP
GO:0000377	RNA splicing, via transesterification reactions with bulged adenosine as nucleophile	darksalmon	10008	290	44	10	1.27	0.000761558	10.2	GO_BP
GO:0000377	RNA splicing, via transesterification reactions with bulged adenosine as nucleophile	firebrick4	10008	290	96	13	2.78	0.00537413	5.45	GO_BP
GO:0000377	RNA splicing, via transesterification reactions with bulged adenosine as nucleophile	lavenderblush3	10008	290	127	17	3.68	0.000321813	5.44	GO_BP
GO:0000377	RNA splicing, via transesterification reactions with bulged adenosine as nucleophile	lightyellow	10008	290	263	39	7.62	2.2114e-13	6.58	GO_BP
GO:0000377	RNA splicing, via transesterification reactions with bulged adenosine as nucleophile	magenta	10008	290	377	26	10.9	0.0351046	2.63	GO_BP
GO:0000377	RNA splicing, via transesterification reactions with bulged adenosine as nucleophile	pink	10008	290	378	37	11	3.20391e-07	4.02	GO_BP
GO:0000377	RNA splicing, via transesterification reactions with bulged adenosine as nucleophile	saddlebrown	10008	290	217	21	6.29	0.00215759	3.79	GO_BP
GO:0000377	RNA splicing, via transesterification reactions with bulged adenosine as nucleophile	skyblue	10008	290	251	89	7.27	8.61577e-71	26.1	GO_BP
GO:0000377	RNA splicing, via transesterification reactions with bulged adenosine as nucleophile	skyblue1	10008	290	119	21	3.45	1.32427e-07	7.66	GO_BP
GO:0000377	RNA splicing, via transesterification reactions with bulged adenosine as nucleophile	violet	10008	290	196	30	5.68	4.26175e-10	6.64	GO_BP
GO:0000377	RNA splicing, via transesterification reactions with bulged adenosine as nucleophile	whitesmoke	10008	290	63	11	1.83	0.00270792	7.32	GO_BP
GO:0000377	RNA splicing, via transesterification reactions with bulged adenosine as nucleophile	yellow	10008	290	329	48	9.53	7.94142e-17	6.66	GO_BP
GO:0000377	RNA splicing, via transesterification reactions with bulged adenosine as nucleophile	yellow3	10008	290	100	16	2.9	7.43609e-05	6.69	GO_BP
GO:0000380	alternative mRNA splicing, via spliceosome	burlywood1	10008	43	35	4	0.15	0.0165278	32.8	GO_BP
GO:0000380	alternative mRNA splicing, via spliceosome	skyblue	10008	43	251	19	1.08	1.56722e-15	33.1	GO_BP
GO:0000380	alternative mRNA splicing, via spliceosome	yellow	10008	43	329	10	1.41	0.00170393	9.16	GO_BP
GO:0000381	regulation of alternative mRNA splicing, via spliceosome	burlywood1	10008	31	35	4	0.108	0.00544208	47.3	GO_BP
GO:0000381	regulation of alternative mRNA splicing, via spliceosome	skyblue	10008	31	251	14	0.777	4.89224e-11	33.8	GO_BP
GO:0000381	regulation of alternative mRNA splicing, via spliceosome	yellow	10008	31	329	7	1.02	0.0466213	8.74	GO_BP
GO:0000387	spliceosomal snRNP assembly	skyblue	10008	37	251	8	0.928	0.0044182	11	GO_BP
GO:0000389	mRNA 3'-splice site recognition	skyblue	10008	6	251	5	0.15	0.000149997	198	GO_BP
GO:0000394	RNA splicing, via endonucleolytic cleavage and ligation	powderblue	10008	15	76	4	0.114	0.00573274	49.9	GO_BP
GO:0000398	mRNA splicing, via spliceosome	antiquewhite2	10008	290	93	13	2.69	0.00396039	5.65	GO_BP
GO:0000398	mRNA splicing, via spliceosome	brown	10008	290	451	34	13.1	0.000591923	2.96	GO_BP
GO:0000398	mRNA splicing, via spliceosome	brown1	10008	290	67	10	1.94	0.0226202	6.05	GO_BP
GO:0000398	mRNA splicing, via spliceosome	darkgrey	10008	290	249	25	7.22	0.00014889	4	GO_BP
GO:0000398	mRNA splicing, via spliceosome	darkred	10008	290	260	25	7.53	0.000310961	3.81	GO_BP
GO:0000398	mRNA splicing, via spliceosome	darksalmon	10008	290	44	10	1.27	0.000761558	10.2	GO_BP
GO:0000398	mRNA splicing, via spliceosome	firebrick4	10008	290	96	13	2.78	0.00537413	5.45	GO_BP
GO:0000398	mRNA splicing, via spliceosome	lavenderblush3	10008	290	127	17	3.68	0.000321813	5.44	GO_BP
GO:0000398	mRNA splicing, via spliceosome	lightyellow	10008	290	263	39	7.62	2.2114e-13	6.58	GO_BP
GO:0000398	mRNA splicing, via spliceosome	magenta	10008	290	377	26	10.9	0.0351046	2.63	GO_BP
GO:0000398	mRNA splicing, via spliceosome	pink	10008	290	378	37	11	3.20391e-07	4.02	GO_BP
GO:0000398	mRNA splicing, via spliceosome	saddlebrown	10008	290	217	21	6.29	0.00215759	3.79	GO_BP
GO:0000398	mRNA splicing, via spliceosome	skyblue	10008	290	251	89	7.27	8.61577e-71	26.1	GO_BP
GO:0000398	mRNA splicing, via spliceosome	skyblue1	10008	290	119	21	3.45	1.32427e-07	7.66	GO_BP
GO:0000398	mRNA splicing, via spliceosome	violet	10008	290	196	30	5.68	4.26175e-10	6.64	GO_BP
GO:0000398	mRNA splicing, via spliceosome	whitesmoke	10008	290	63	11	1.83	0.00270792	7.32	GO_BP
GO:0000398	mRNA splicing, via spliceosome	yellow	10008	290	329	48	9.53	7.94142e-17	6.66	GO_BP
GO:0000398	mRNA splicing, via spliceosome	yellow3	10008	290	100	16	2.9	7.43609e-05	6.69	GO_BP
GO:0000459	exonucleolytic trimming involved in rRNA processing	skyblue	10008	5	251	4	0.125	0.00308475	157	GO_BP
GO:0000460	maturation of 5.8S rRNA	skyblue	10008	31	251	7	0.777	0.0115773	11.6	GO_BP
GO:0000460	maturation of 5.8S rRNA	thistle2	10008	31	161	12	0.499	1.9913e-10	41.6	GO_BP
GO:0000462	maturation of SSU-rRNA from tricistronic rRNA transcript (SSU-rRNA, 5.8S rRNA, LSU-rRNA)	orangered3	10008	36	150	7	0.54	0.00156807	16.6	GO_BP
GO:0000462	maturation of SSU-rRNA from tricistronic rRNA transcript (SSU-rRNA, 5.8S rRNA, LSU-rRNA)	thistle2	10008	36	161	18	0.579	3.05816e-19	68.4	GO_BP
GO:0000463	maturation of LSU-rRNA from tricistronic rRNA transcript (SSU-rRNA, 5.8S rRNA, LSU-rRNA)	thistle2	10008	9	161	6	0.145	5.19548e-06	126	GO_BP
GO:0000466	maturation of 5.8S rRNA from tricistronic rRNA transcript (SSU-rRNA, 5.8S rRNA, LSU-rRNA)	thistle2	10008	20	161	8	0.322	1.84171e-06	42.7	GO_BP
GO:0000467	exonucleolytic trimming to generate mature 3'-end of 5.8S rRNA from tricistronic rRNA transcript (SSU-rRNA, 5.8S rRNA, LSU-rRNA)	skyblue	10008	5	251	4	0.125	0.00308475	157	GO_BP
GO:0000469	cleavage involved in rRNA processing	skyblue	10008	24	251	6	0.602	0.0235323	13.2	GO_BP
GO:0000469	cleavage involved in rRNA processing	thistle2	10008	24	161	8	0.386	8.65389e-06	32.1	GO_BP
GO:0000470	maturation of LSU-rRNA	orangered3	10008	22	150	5	0.33	0.0176269	19.9	GO_BP
GO:0000470	maturation of LSU-rRNA	thistle2	10008	22	161	12	0.354	1.30536e-12	78.9	GO_BP
GO:0000478	endonucleolytic cleavage involved in rRNA processing	thistle2	10008	15	161	6	0.241	0.000180483	42.2	GO_BP
GO:0000479	endonucleolytic cleavage of tricistronic rRNA transcript (SSU-rRNA, 5.8S rRNA, LSU-rRNA)	thistle2	10008	14	161	6	0.225	0.000119033	47.5	GO_BP
GO:0000715	nucleotide-excision repair, DNA damage recognition	thistle4	10008	20	99	4	0.198	0.037368	26	GO_BP
GO:0000723	telomere maintenance	green1	10008	129	48	12	0.619	4.53595e-09	28	GO_BP
GO:0000723	telomere maintenance	pink	10008	129	378	21	4.87	4.24109e-05	5.18	GO_BP
GO:0000724	double-strand break repair via homologous recombination	brown	10008	80	451	19	3.61	6.5871e-06	6.84	GO_BP
GO:0000725	recombinational repair	brown	10008	80	451	19	3.61	6.5871e-06	6.84	GO_BP
GO:0000731	DNA synthesis involved in DNA repair	brown	10008	31	451	10	1.4	0.00114227	10.3	GO_BP
GO:0000731	DNA synthesis involved in DNA repair	pink	10008	31	378	8	1.17	0.0166232	9.03	GO_BP
GO:0000732	strand displacement	brown	10008	23	451	9	1.04	0.000695062	13.9	GO_BP
GO:0000819	sister chromatid segregation	brown	10008	111	451	16	5	0.0343373	3.66	GO_BP
GO:0000819	sister chromatid segregation	dodgerblue4	10008	111	51	10	0.566	8.09916e-07	23.8	GO_BP
GO:0000819	sister chromatid segregation	magenta	10008	111	377	16	4.18	0.00545451	4.45	GO_BP
GO:0000819	sister chromatid segregation	salmon4	10008	111	146	19	1.62	1.55768e-11	15.9	GO_BP
GO:0000902	cell morphogenesis	grey60	10008	836	283	48	23.6	0.00253431	2.32	GO_BP
GO:0000902	cell morphogenesis	turquoise	10008	836	444	63	37.1	0.0200614	1.88	GO_BP
GO:0000902	cell morphogenesis	wheat3	10008	836	66	19	5.51	0.00188799	4.51	GO_BP
GO:0000904	cell morphogenesis involved in differentiation	grey60	10008	501	283	34	14.2	0.0028846	2.71	GO_BP
GO:0000910	cytokinesis	salmon4	10008	138	146	14	2.01	3.82668e-05	8.32	GO_BP
GO:0000912	assembly of actomyosin apparatus involved in cytokinesis	purple	10008	3	385	3	0.115	0.0497177	Inf	GO_BP
GO:0000915	actomyosin contractile ring assembly	purple	10008	3	385	3	0.115	0.0497177	Inf	GO_BP
GO:0000956	nuclear-transcribed mRNA catabolic process	orangered3	10008	189	150	71	2.83	7.94749e-81	73.9	GO_BP
GO:0000956	nuclear-transcribed mRNA catabolic process	skyblue	10008	189	251	23	4.74	1.42986e-06	5.83	GO_BP
GO:0000957	mitochondrial RNA catabolic process	lightcyan	10008	5	358	4	0.179	0.0102507	109	GO_BP
GO:0000959	mitochondrial RNA metabolic process	lightcyan	10008	32	358	15	1.14	4.31064e-10	24.7	GO_BP
GO:0000960	regulation of mitochondrial RNA catabolic process	lightcyan	10008	4	358	4	0.143	0.00270792	Inf	GO_BP
GO:0000963	mitochondrial RNA processing	lightcyan	10008	15	358	6	0.537	0.0100758	18.2	GO_BP
GO:0001501	skeletal system development	plum1	10008	249	174	16	4.33	0.00889805	4.17	GO_BP
GO:0001578	microtubule bundle formation	coral2	10008	43	133	6	0.571	0.0220731	12.6	GO_BP
GO:0001666	response to hypoxia	lightcyan1	10008	230	213	21	4.9	5.44632e-05	5.01	GO_BP
GO:0001666	response to hypoxia	tomato4	10008	230	56	10	1.29	0.000945613	9.61	GO_BP
GO:0001682	tRNA 5'-leader removal	darkseagreen3	10008	12	101	4	0.121	0.00648463	50.9	GO_BP
GO:0001736	establishment of planar polarity	lightcyan1	10008	85	213	16	1.81	1.31533e-07	11.4	GO_BP
GO:0001736	establishment of planar polarity	tomato4	10008	85	56	9	0.476	3.50754e-06	24.8	GO_BP
GO:0001738	morphogenesis of a polarized epithelium	lightcyan1	10008	98	213	17	2.09	1.21684e-07	10.4	GO_BP
GO:0001738	morphogenesis of a polarized epithelium	tomato4	10008	98	56	9	0.548	1.10767e-05	21.2	GO_BP
GO:0001775	cell activation	antiquewhite4	10008	808	149	31	12	0.00136266	3.07	GO_BP
GO:0001775	cell activation	magenta4	10008	808	100	21	8.07	0.036916	3.08	GO_BP
GO:0001816	cytokine production	palevioletred2	10008	357	102	14	3.64	0.0169081	4.43	GO_BP
GO:0001817	regulation of cytokine production	palevioletred2	10008	327	102	14	3.33	0.00735811	4.87	GO_BP
GO:0001818	negative regulation of cytokine production	palevioletred2	10008	122	102	8	1.24	0.0324896	7.31	GO_BP
GO:0001842	neural fold formation	plum1	10008	4	174	3	0.0695	0.0224503	171	GO_BP
GO:0001932	regulation of protein phosphorylation	antiquewhite4	10008	773	149	27	11.5	0.0255148	2.7	GO_BP
GO:0001934	positive regulation of protein phosphorylation	antiquewhite4	10008	493	149	24	7.34	0.000543995	3.84	GO_BP
GO:0002009	morphogenesis of an epithelium	lightcyan1	10008	348	213	20	7.41	0.0462912	2.99	GO_BP
GO:0002009	morphogenesis of an epithelium	tomato4	10008	348	56	10	1.95	0.0215065	6.18	GO_BP
GO:0002159	desmosome assembly	darkmagenta	10008	4	164	3	0.0655	0.0193395	182	GO_BP
GO:0002181	cytoplasmic translation	orangered3	10008	57	150	25	0.854	6.94639e-27	61.1	GO_BP
GO:0002183	cytoplasmic translational initiation	orangered3	10008	17	150	5	0.255	0.00556828	28.2	GO_BP
GO:0002192	IRES-dependent translational initiation	orangered3	10008	12	150	4	0.18	0.0237846	33.7	GO_BP
GO:0002218	activation of innate immune response	lightcyan1	10008	201	213	22	4.28	1.20765e-06	6.19	GO_BP
GO:0002218	activation of innate immune response	plum3	10008	201	127	11	2.55	0.0437372	4.83	GO_BP
GO:0002218	activation of innate immune response	tomato4	10008	201	56	11	1.12	3.59747e-05	12.5	GO_BP
GO:0002220	innate immune response activating cell surface receptor signaling pathway	lightcyan1	10008	95	213	19	2.02	7.07408e-10	12.5	GO_BP
GO:0002220	innate immune response activating cell surface receptor signaling pathway	tomato4	10008	95	56	9	0.532	8.65389e-06	21.9	GO_BP
GO:0002223	stimulatory C-type lectin receptor signaling pathway	lightcyan1	10008	95	213	19	2.02	7.07408e-10	12.5	GO_BP
GO:0002223	stimulatory C-type lectin receptor signaling pathway	tomato4	10008	95	56	9	0.532	8.65389e-06	21.9	GO_BP
GO:0002244	hematopoietic progenitor cell differentiation	lightcyan1	10008	167	213	18	3.55	4.7159e-05	5.97	GO_BP
GO:0002244	hematopoietic progenitor cell differentiation	tomato4	10008	167	56	10	0.934	7.12839e-05	13.6	GO_BP
GO:0002252	immune effector process	antiquewhite4	10008	711	149	29	10.6	0.00100132	3.25	GO_BP
GO:0002252	immune effector process	magenta4	10008	711	100	23	7.1	0.000742631	4	GO_BP
GO:0002252	immune effector process	palevioletred2	10008	711	102	25	7.25	8.60142e-05	4.36	GO_BP
GO:0002253	activation of immune response	lightcyan1	10008	348	213	26	7.41	6.65925e-05	4.09	GO_BP
GO:0002253	activation of immune response	tomato4	10008	348	56	13	1.95	0.000118849	8.67	GO_BP
GO:0002263	cell activation involved in immune response	antiquewhite4	10008	458	149	23	6.82	0.000570846	3.95	GO_BP
GO:0002263	cell activation involved in immune response	magenta4	10008	458	100	18	4.58	0.00102786	4.72	GO_BP
GO:0002263	cell activation involved in immune response	tomato4	10008	458	56	12	2.56	0.0087538	5.81	GO_BP
GO:0002274	myeloid leukocyte activation	antiquewhite4	10008	422	149	22	6.28	0.000566829	4.1	GO_BP
GO:0002274	myeloid leukocyte activation	magenta4	10008	422	100	16	4.22	0.00568394	4.46	GO_BP
GO:0002274	myeloid leukocyte activation	tomato4	10008	422	56	11	2.36	0.019834	5.67	GO_BP
GO:0002275	myeloid cell activation involved in immune response	antiquewhite4	10008	384	149	22	5.72	0.000134148	4.54	GO_BP
GO:0002275	myeloid cell activation involved in immune response	magenta4	10008	384	100	16	3.84	0.00201191	4.94	GO_BP
GO:0002275	myeloid cell activation involved in immune response	tomato4	10008	384	56	11	2.15	0.00959542	6.28	GO_BP
GO:0002283	neutrophil activation involved in immune response	antiquewhite4	10008	355	149	21	5.29	0.000157536	4.68	GO_BP
GO:0002283	neutrophil activation involved in immune response	magenta4	10008	355	100	15	3.55	0.00345073	4.96	GO_BP
GO:0002283	neutrophil activation involved in immune response	tomato4	10008	355	56	11	1.99	0.00509222	6.82	GO_BP
GO:0002312	B cell activation involved in immune response	maroon	10008	39	171	6	0.666	0.0431718	10.8	GO_BP
GO:0002366	leukocyte activation involved in immune response	antiquewhite4	10008	455	149	23	6.77	0.000517426	3.98	GO_BP
GO:0002366	leukocyte activation involved in immune response	magenta4	10008	455	100	18	4.55	0.000945613	4.76	GO_BP
GO:0002366	leukocyte activation involved in immune response	tomato4	10008	455	56	12	2.55	0.00826109	5.85	GO_BP
GO:0002376	immune system process	antiquewhite4	10008	1608	149	46	23.9	0.00620214	2.37	GO_BP
GO:0002376	immune system process	magenta4	10008	1608	100	32	16.1	0.0490094	2.49	GO_BP
GO:0002376	immune system process	palevioletred2	10008	1608	102	42	16.4	4.46673e-06	3.73	GO_BP
GO:0002429	immune response-activating cell surface receptor signaling pathway	lightcyan1	10008	227	213	23	4.83	2.03881e-06	5.69	GO_BP
GO:0002429	immune response-activating cell surface receptor signaling pathway	tomato4	10008	227	56	11	1.27	0.000109665	11	GO_BP
GO:0002431	Fc receptor mediated stimulatory signaling pathway	grey60	10008	63	283	13	1.78	5.19883e-05	9.31	GO_BP
GO:0002433	immune response-regulating cell surface receptor signaling pathway involved in phagocytosis	grey60	10008	60	283	13	1.7	2.94888e-05	9.91	GO_BP
GO:0002443	leukocyte mediated immunity	antiquewhite4	10008	473	149	23	7.04	0.00092207	3.82	GO_BP
GO:0002443	leukocyte mediated immunity	magenta4	10008	473	100	17	4.73	0.00564211	4.24	GO_BP
GO:0002443	leukocyte mediated immunity	tomato4	10008	473	56	12	2.65	0.0115773	5.61	GO_BP
GO:0002444	myeloid leukocyte mediated immunity	antiquewhite4	10008	389	149	23	5.79	4.21676e-05	4.73	GO_BP
GO:0002444	myeloid leukocyte mediated immunity	magenta4	10008	389	100	16	3.89	0.00233507	4.87	GO_BP
GO:0002444	myeloid leukocyte mediated immunity	tomato4	10008	389	56	11	2.18	0.0106477	6.19	GO_BP
GO:0002446	neutrophil mediated immunity	antiquewhite4	10008	362	149	22	5.39	5.34098e-05	4.85	GO_BP
GO:0002446	neutrophil mediated immunity	magenta4	10008	362	100	15	3.62	0.00425036	4.86	GO_BP
GO:0002446	neutrophil mediated immunity	tomato4	10008	362	56	11	2.03	0.00596027	6.68	GO_BP
GO:0002474	antigen processing and presentation of peptide antigen via MHC class I	lightcyan1	10008	78	213	18	1.66	2.48085e-10	15	GO_BP
GO:0002474	antigen processing and presentation of peptide antigen via MHC class I	palevioletred2	10008	78	102	7	0.795	0.0161378	10.2	GO_BP
GO:0002474	antigen processing and presentation of peptide antigen via MHC class I	tomato4	10008	78	56	9	0.436	1.71817e-06	27.4	GO_BP
GO:0002478	antigen processing and presentation of exogenous peptide antigen	lightcyan1	10008	143	213	18	3.04	4.94405e-06	7.14	GO_BP
GO:0002478	antigen processing and presentation of exogenous peptide antigen	tomato4	10008	143	56	10	0.8	1.8585e-05	16	GO_BP
GO:0002479	antigen processing and presentation of exogenous peptide antigen via MHC class I, TAP-dependent	lightcyan1	10008	64	213	16	1.36	1.61544e-09	16.5	GO_BP
GO:0002479	antigen processing and presentation of exogenous peptide antigen via MHC class I, TAP-dependent	palevioletred2	10008	64	102	6	0.652	0.0418199	10.6	GO_BP
GO:0002479	antigen processing and presentation of exogenous peptide antigen via MHC class I, TAP-dependent	tomato4	10008	64	56	9	0.358	3.27567e-07	34.4	GO_BP
GO:0002495	antigen processing and presentation of peptide antigen via MHC class II	grey60	10008	79	283	13	2.23	0.000604128	7.04	GO_BP
GO:0002504	antigen processing and presentation of peptide or polysaccharide antigen via MHC class II	grey60	10008	80	283	14	2.26	0.000119583	7.61	GO_BP
GO:0002520	immune system development	green	10008	542	435	44	23.6	0.0396233	2.05	GO_BP
GO:0002682	regulation of immune system process	palevioletred2	10008	810	102	24	8.26	0.00238103	3.57	GO_BP
GO:0002684	positive regulation of immune system process	lightcyan1	10008	563	213	29	12	0.0106125	2.73	GO_BP
GO:0002684	positive regulation of immune system process	tomato4	10008	563	56	14	3.15	0.00290957	5.71	GO_BP
GO:0002694	regulation of leukocyte activation	midnightblue	10008	253	337	24	8.52	0.00632664	3.16	GO_BP
GO:0002696	positive regulation of leukocyte activation	midnightblue	10008	158	337	17	5.32	0.0242843	3.59	GO_BP
GO:0002753	cytoplasmic pattern recognition receptor signaling pathway	plum3	10008	44	127	6	0.558	0.019834	12.8	GO_BP
GO:0002757	immune response-activating signal transduction	lightcyan1	10008	314	213	23	6.68	0.000484265	3.95	GO_BP
GO:0002757	immune response-activating signal transduction	tomato4	10008	314	56	11	1.76	0.00184497	7.78	GO_BP
GO:0002758	innate immune response-activating signal transduction	lightcyan1	10008	187	213	19	3.98	4.87133e-05	5.61	GO_BP
GO:0002758	innate immune response-activating signal transduction	tomato4	10008	187	56	9	1.05	0.00149983	10.5	GO_BP
GO:0002764	immune response-regulating signaling pathway	lightcyan1	10008	332	213	25	7.07	0.000101934	4.11	GO_BP
GO:0002764	immune response-regulating signaling pathway	palevioletred2	10008	332	102	13	3.38	0.0308098	4.39	GO_BP
GO:0002764	immune response-regulating signaling pathway	tomato4	10008	332	56	11	1.86	0.0029372	7.33	GO_BP
GO:0002768	immune response-regulating cell surface receptor signaling pathway	lightcyan1	10008	245	213	25	5.21	3.48953e-07	5.79	GO_BP
GO:0002768	immune response-regulating cell surface receptor signaling pathway	tomato4	10008	245	56	11	1.37	0.00021418	10.1	GO_BP
GO:0002831	regulation of response to biotic stimulus	palevioletred2	10008	87	102	7	0.887	0.0286598	9.04	GO_BP
GO:0002934	desmosome organization	darkmagenta	10008	8	164	4	0.131	0.00657091	61.3	GO_BP
GO:0003012	muscle system process	cornsilk	10008	191	59	9	1.13	0.00259346	9.65	GO_BP
GO:0003012	muscle system process	floralwhite	10008	191	164	13	3.13	0.017114	4.67	GO_BP
GO:0003012	muscle system process	grey60	10008	191	283	17	5.4	0.0290717	3.51	GO_BP
GO:0003223	ventricular compact myocardium morphogenesis	dodgerblue3	10008	2	53	2	0.0106	0.028418	Inf	GO_BP
GO:0005975	carbohydrate metabolic process	turquoise	10008	463	444	41	20.5	0.018955	2.2	GO_BP
GO:0006082	organic acid metabolic process	lightcyan	10008	734	358	81	26.3	1.42546e-16	4.03	GO_BP
GO:0006082	organic acid metabolic process	lightcyan1	10008	734	213	33	15.6	0.0314648	2.38	GO_BP
GO:0006084	acetyl-CoA metabolic process	lightcyan	10008	28	358	9	1	0.000693371	13.1	GO_BP
GO:0006085	acetyl-CoA biosynthetic process	lightcyan	10008	18	358	8	0.644	0.000201924	22	GO_BP
GO:0006086	acetyl-CoA biosynthetic process from pyruvate	lightcyan	10008	13	358	7	0.465	0.000249143	32	GO_BP
GO:0006091	generation of precursor metabolites and energy	lightcyan	10008	282	358	60	10.1	5.86511e-26	8.55	GO_BP
GO:0006099	tricarboxylic acid cycle	lightcyan	10008	27	358	17	0.966	1.59619e-14	48	GO_BP
GO:0006101	citrate metabolic process	lightcyan	10008	30	358	17	1.07	1.83564e-13	36.9	GO_BP
GO:0006104	succinyl-CoA metabolic process	lightcyan	10008	3	358	3	0.107	0.0422064	Inf	GO_BP
GO:0006110	regulation of glycolytic process	saddlebrown	10008	53	217	8	1.15	0.0187062	8.29	GO_BP
GO:0006110	regulation of glycolytic process	salmon	10008	53	323	9	1.71	0.0405065	6.28	GO_BP
GO:0006110	regulation of glycolytic process	skyblue	10008	53	251	8	1.33	0.0432298	7.1	GO_BP
GO:0006119	oxidative phosphorylation	bisque4	10008	78	164	8	1.28	0.0374437	7.16	GO_BP
GO:0006119	oxidative phosphorylation	lightcyan	10008	78	358	31	2.79	1.12454e-20	19.3	GO_BP
GO:0006119	oxidative phosphorylation	tan	10008	78	371	12	2.89	0.0278688	4.85	GO_BP
GO:0006120	mitochondrial electron transport, NADH to ubiquinone	lightcyan	10008	40	358	20	1.43	7.68406e-15	28.5	GO_BP
GO:0006122	mitochondrial electron transport, ubiquinol to cytochrome c	bisque4	10008	12	164	5	0.197	0.00148271	44.1	GO_BP
GO:0006139	nucleobase-containing compound metabolic process	antiquewhite2	10008	3783	93	59	35.2	0.000869802	2.88	GO_BP
GO:0006139	nucleobase-containing compound metabolic process	black	10008	3783	428	225	162	7.98436e-07	1.88	GO_BP
GO:0006139	nucleobase-containing compound metabolic process	brown	10008	3783	451	254	170	3.04188e-12	2.2	GO_BP
GO:0006139	nucleobase-containing compound metabolic process	darkgoldenrod3	10008	3783	58	39	21.9	0.00698849	3.4	GO_BP
GO:0006139	nucleobase-containing compound metabolic process	darkgrey	10008	3783	249	146	94.1	7.98582e-08	2.39	GO_BP
GO:0006139	nucleobase-containing compound metabolic process	darkolivegreen	10008	3783	224	138	84.7	2.07438e-09	2.7	GO_BP
GO:0006139	nucleobase-containing compound metabolic process	darkred	10008	3783	260	129	98.3	0.0492264	1.64	GO_BP
GO:0006139	nucleobase-containing compound metabolic process	darkseagreen	10008	3783	57	42	21.5	0.000105335	4.65	GO_BP
GO:0006139	nucleobase-containing compound metabolic process	deeppink1	10008	3783	76	49	28.7	0.00331393	3.01	GO_BP
GO:0006139	nucleobase-containing compound metabolic process	firebrick4	10008	3783	96	59	36.3	0.00327173	2.65	GO_BP
GO:0006139	nucleobase-containing compound metabolic process	green	10008	3783	435	218	164	0.000160402	1.69	GO_BP
GO:0006139	nucleobase-containing compound metabolic process	green1	10008	3783	48	34	18.1	0.00503471	4.02	GO_BP
GO:0006139	nucleobase-containing compound metabolic process	greenyellow	10008	3783	375	189	142	0.000611646	1.71	GO_BP
GO:0006139	nucleobase-containing compound metabolic process	honeydew1	10008	3783	151	84	57.1	0.00777315	2.09	GO_BP
GO:0006139	nucleobase-containing compound metabolic process	indianred3	10008	3783	96	57	36.3	0.0161378	2.43	GO_BP
GO:0006139	nucleobase-containing compound metabolic process	lavenderblush3	10008	3783	127	78	48	0.000135024	2.65	GO_BP
GO:0006139	nucleobase-containing compound metabolic process	lightyellow	10008	3783	263	172	99.4	7.10426e-16	3.21	GO_BP
GO:0006139	nucleobase-containing compound metabolic process	magenta	10008	3783	377	182	143	0.0176269	1.56	GO_BP
GO:0006139	nucleobase-containing compound metabolic process	maroon	10008	3783	171	90	64.6	0.0451835	1.85	GO_BP
GO:0006139	nucleobase-containing compound metabolic process	midnightblue	10008	3783	337	167	127	0.00722536	1.64	GO_BP
GO:0006139	nucleobase-containing compound metabolic process	orangered3	10008	3783	150	103	56.7	1.12619e-10	3.68	GO_BP
GO:0006139	nucleobase-containing compound metabolic process	pink	10008	3783	378	234	143	7.20588e-18	2.78	GO_BP
GO:0006139	nucleobase-containing compound metabolic process	plum2	10008	3783	189	103	71.4	0.0030742	2	GO_BP
GO:0006139	nucleobase-containing compound metabolic process	saddlebrown	10008	3783	217	138	82	6.67322e-11	2.95	GO_BP
GO:0006139	nucleobase-containing compound metabolic process	skyblue	10008	3783	251	212	94.9	5.839e-49	9.41	GO_BP
GO:0006139	nucleobase-containing compound metabolic process	skyblue1	10008	3783	119	83	45	8.92265e-09	3.86	GO_BP
GO:0006139	nucleobase-containing compound metabolic process	skyblue4	10008	3783	109	63	41.2	0.0187062	2.27	GO_BP
GO:0006139	nucleobase-containing compound metabolic process	thistle2	10008	3783	161	112	60.9	2.09767e-12	3.84	GO_BP
GO:0006139	nucleobase-containing compound metabolic process	whitesmoke	10008	3783	63	47	23.8	1.06983e-05	4.88	GO_BP
GO:0006139	nucleobase-containing compound metabolic process	yellow	10008	3783	329	207	124	1.14911e-16	2.9	GO_BP
GO:0006163	purine nucleotide metabolic process	lightcyan	10008	349	358	44	12.5	1.40075e-09	4.29	GO_BP
GO:0006259	DNA metabolic process	black	10008	736	428	61	31.5	0.000701379	2.19	GO_BP
GO:0006259	DNA metabolic process	brown	10008	736	451	91	33.2	2.11412e-15	3.49	GO_BP
GO:0006259	DNA metabolic process	darkolivegreen	10008	736	224	36	16.5	0.00855107	2.48	GO_BP
GO:0006259	DNA metabolic process	green	10008	736	435	63	32	0.000283774	2.24	GO_BP
GO:0006259	DNA metabolic process	green1	10008	736	48	15	3.53	0.00172662	5.82	GO_BP
GO:0006259	DNA metabolic process	lightyellow	10008	736	263	39	19.3	0.020634	2.26	GO_BP
GO:0006259	DNA metabolic process	maroon	10008	736	171	28	12.6	0.0436567	2.52	GO_BP
GO:0006259	DNA metabolic process	midnightblue	10008	736	337	49	24.8	0.00431644	2.22	GO_BP
GO:0006259	DNA metabolic process	pink	10008	736	378	70	27.8	2.04727e-09	3.06	GO_BP
GO:0006259	DNA metabolic process	saddlebrown	10008	736	217	40	16	0.000126773	2.95	GO_BP
GO:0006259	DNA metabolic process	skyblue	10008	736	251	48	18.5	2.48085e-06	3.12	GO_BP
GO:0006260	DNA replication	black	10008	301	428	29	12.9	0.0345052	2.49	GO_BP
GO:0006260	DNA replication	brown	10008	301	451	52	13.6	2.52714e-13	4.87	GO_BP
GO:0006260	DNA replication	darkseagreen3	10008	301	101	13	3.04	0.0121929	4.93	GO_BP
GO:0006260	DNA replication	green	10008	301	435	31	13.1	0.009092	2.64	GO_BP
GO:0006260	DNA replication	green1	10008	301	48	14	1.44	3.81997e-07	13.9	GO_BP
GO:0006260	DNA replication	greenyellow	10008	301	375	30	11.3	0.0016683	3	GO_BP
GO:0006260	DNA replication	maroon	10008	301	171	17	5.14	0.0173192	3.71	GO_BP
GO:0006260	DNA replication	midnightblue	10008	301	337	29	10.1	0.000660952	3.25	GO_BP
GO:0006260	DNA replication	pink	10008	301	378	45	11.4	1.19325e-11	4.95	GO_BP
GO:0006260	DNA replication	saddlebrown	10008	301	217	20	6.53	0.0107008	3.44	GO_BP
GO:0006261	DNA-dependent DNA replication	brown	10008	128	451	28	5.77	1.30422e-08	6.26	GO_BP
GO:0006261	DNA-dependent DNA replication	pink	10008	128	378	25	4.83	5.68818e-08	6.55	GO_BP
GO:0006268	DNA unwinding involved in DNA replication	saddlebrown	10008	7	217	4	0.152	0.00950377	61.1	GO_BP
GO:0006270	DNA replication initiation	brown	10008	39	451	9	1.76	0.0418053	6.46	GO_BP
GO:0006270	DNA replication initiation	pink	10008	39	378	9	1.47	0.0135768	7.8	GO_BP
GO:0006270	DNA replication initiation	whitesmoke	10008	39	63	5	0.246	0.00596027	25.1	GO_BP
GO:0006275	regulation of DNA replication	brown	10008	138	451	21	6.22	0.00157739	3.94	GO_BP
GO:0006275	regulation of DNA replication	green1	10008	138	48	13	0.662	4.18565e-10	29.2	GO_BP
GO:0006275	regulation of DNA replication	midnightblue	10008	138	337	18	4.65	0.00148271	4.49	GO_BP
GO:0006278	RNA-dependent DNA replication	green1	10008	63	48	12	0.302	8.9396e-13	64.5	GO_BP
GO:0006281	DNA repair	brown	10008	419	451	59	18.9	2.34647e-11	3.84	GO_BP
GO:0006281	DNA repair	darkgoldenrod1	10008	419	52	10	2.18	0.0444129	5.56	GO_BP
GO:0006281	DNA repair	green	10008	419	435	39	18.2	0.00733617	2.38	GO_BP
GO:0006281	DNA repair	pink	10008	419	378	46	15.8	2.61333e-07	3.44	GO_BP
GO:0006281	DNA repair	saddlebrown	10008	419	217	28	9.09	0.000245575	3.56	GO_BP
GO:0006281	DNA repair	skyblue	10008	419	251	26	10.5	0.0200614	2.75	GO_BP
GO:0006282	regulation of DNA repair	saddlebrown	10008	70	217	9	1.52	0.020634	6.9	GO_BP
GO:0006296	nucleotide-excision repair, DNA incision, 5'-to lesion	pink	10008	34	378	8	1.28	0.0300908	7.98	GO_BP
GO:0006297	nucleotide-excision repair, DNA gap filling	pink	10008	21	378	8	0.793	0.000998519	16	GO_BP
GO:0006301	postreplication repair	pink	10008	45	378	9	1.7	0.0365447	6.5	GO_BP
GO:0006302	double-strand break repair	brown	10008	159	451	27	7.17	7.92752e-06	4.55	GO_BP
GO:0006302	double-strand break repair	pink	10008	159	378	19	6.01	0.0107627	3.59	GO_BP
GO:0006302	double-strand break repair	saddlebrown	10008	159	217	15	3.45	0.00290957	4.97	GO_BP
GO:0006305	DNA alkylation	bisque4	10008	41	164	7	0.672	0.00573274	12.9	GO_BP
GO:0006306	DNA methylation	bisque4	10008	41	164	7	0.672	0.00573274	12.9	GO_BP
GO:0006310	DNA recombination	brown	10008	177	451	31	7.98	3.04666e-07	4.76	GO_BP
GO:0006310	DNA recombination	green	10008	177	435	24	7.69	0.00123703	3.59	GO_BP
GO:0006310	DNA recombination	pink	10008	177	378	21	6.69	0.00472306	3.57	GO_BP
GO:0006323	DNA packaging	darksalmon	10008	126	44	6	0.554	0.0191445	12.9	GO_BP
GO:0006323	DNA packaging	dodgerblue4	10008	126	51	8	0.642	0.000461885	15.5	GO_BP
GO:0006323	DNA packaging	lightblue2	10008	126	66	7	0.831	0.0199945	9.79	GO_BP
GO:0006325	chromatin organization	black	10008	568	428	60	24.3	2.44495e-07	2.91	GO_BP
GO:0006325	chromatin organization	brown	10008	568	451	68	25.6	4.71238e-10	3.22	GO_BP
GO:0006325	chromatin organization	darkgrey	10008	568	249	40	14.1	6.84295e-06	3.35	GO_BP
GO:0006325	chromatin organization	darksalmon	10008	568	44	11	2.5	0.0260331	5.63	GO_BP
GO:0006325	chromatin organization	green	10008	568	435	61	24.7	1.6725e-07	2.92	GO_BP
GO:0006325	chromatin organization	greenyellow	10008	568	375	50	21.3	3.61995e-05	2.71	GO_BP
GO:0006325	chromatin organization	indianred3	10008	568	96	19	5.45	0.00247476	4.21	GO_BP
GO:0006325	chromatin organization	lightskyblue4	10008	568	87	16	4.94	0.0269986	3.82	GO_BP
GO:0006325	chromatin organization	lightyellow	10008	568	263	52	14.9	1.02481e-11	4.41	GO_BP
GO:0006325	chromatin organization	mediumpurple1	10008	568	111	18	6.3	0.0441843	3.29	GO_BP
GO:0006325	chromatin organization	midnightblue	10008	568	337	42	19.1	0.00196196	2.47	GO_BP
GO:0006325	chromatin organization	orange4	10008	568	75	16	4.26	0.00524341	4.61	GO_BP
GO:0006325	chromatin organization	pink	10008	568	378	60	21.5	1.54995e-09	3.39	GO_BP
GO:0006325	chromatin organization	plum2	10008	568	189	29	10.7	0.00153711	3.12	GO_BP
GO:0006325	chromatin organization	red	10008	568	435	59	24.7	1.1739e-06	2.79	GO_BP
GO:0006325	chromatin organization	saddlebrown	10008	568	217	42	12.3	9.64374e-09	4.23	GO_BP
GO:0006325	chromatin organization	salmon	10008	568	323	47	18.3	7.25565e-06	2.99	GO_BP
GO:0006325	chromatin organization	sienna3	10008	568	203	29	11.5	0.00544208	2.86	GO_BP
GO:0006325	chromatin organization	skyblue	10008	568	251	36	14.2	0.000499048	2.9	GO_BP
GO:0006325	chromatin organization	skyblue1	10008	568	119	21	6.75	0.00445832	3.66	GO_BP
GO:0006325	chromatin organization	yellow	10008	568	329	50	18.7	5.79721e-07	3.17	GO_BP
GO:0006333	chromatin assembly or disassembly	lightyellow	10008	119	263	15	3.13	0.00094074	5.6	GO_BP
GO:0006333	chromatin assembly or disassembly	pink	10008	119	378	15	4.49	0.0379611	3.78	GO_BP
GO:0006333	chromatin assembly or disassembly	saddlebrown	10008	119	217	11	2.58	0.0470516	4.79	GO_BP
GO:0006337	nucleosome disassembly	lightyellow	10008	16	263	5	0.42	0.0394876	17.1	GO_BP
GO:0006337	nucleosome disassembly	pink	10008	16	378	6	0.604	0.0185329	15.5	GO_BP
GO:0006338	chromatin remodeling	black	10008	127	428	17	5.43	0.0282171	3.56	GO_BP
GO:0006338	chromatin remodeling	brown	10008	127	451	17	5.72	0.0471824	3.36	GO_BP
GO:0006338	chromatin remodeling	darkgrey	10008	127	249	13	3.16	0.018062	4.66	GO_BP
GO:0006338	chromatin remodeling	greenyellow	10008	127	375	16	4.76	0.0220731	3.82	GO_BP
GO:0006338	chromatin remodeling	lightyellow	10008	127	263	18	3.34	1.77921e-05	6.49	GO_BP
GO:0006338	chromatin remodeling	mediumpurple1	10008	127	111	9	1.41	0.0134725	7.31	GO_BP
GO:0006338	chromatin remodeling	plum2	10008	127	189	11	2.4	0.0280348	5.17	GO_BP
GO:0006338	chromatin remodeling	salmon	10008	127	323	17	4.1	0.00119997	4.83	GO_BP
GO:0006342	chromatin silencing	saddlebrown	10008	56	217	8	1.21	0.0262546	7.77	GO_BP
GO:0006342	chromatin silencing	white	10008	56	246	9	1.38	0.0102453	7.85	GO_BP
GO:0006351	transcription, DNA-templated	antiquewhite2	10008	2278	93	41	21.2	0.00566664	2.71	GO_BP
GO:0006351	transcription, DNA-templated	black	10008	2278	428	146	97.4	8.69035e-05	1.81	GO_BP
GO:0006351	transcription, DNA-templated	brown	10008	2278	451	144	103	0.00453225	1.63	GO_BP
GO:0006351	transcription, DNA-templated	darkgrey	10008	2278	249	94	56.7	0.000132455	2.1	GO_BP
GO:0006351	transcription, DNA-templated	darkolivegreen	10008	2278	224	80	51	0.00822204	1.92	GO_BP
GO:0006351	transcription, DNA-templated	darkorange	10008	2278	261	87	59.4	0.0453065	1.72	GO_BP
GO:0006351	transcription, DNA-templated	darkred	10008	2278	260	88	59.2	0.0252577	1.77	GO_BP
GO:0006351	transcription, DNA-templated	deeppink1	10008	2278	76	33	17.3	0.0444694	2.63	GO_BP
GO:0006351	transcription, DNA-templated	green	10008	2278	435	157	99	4.33754e-07	1.98	GO_BP
GO:0006351	transcription, DNA-templated	greenyellow	10008	2278	375	131	85.4	9.25213e-05	1.87	GO_BP
GO:0006351	transcription, DNA-templated	indianred3	10008	2278	96	43	21.9	0.00233507	2.79	GO_BP
GO:0006351	transcription, DNA-templated	lavenderblush3	10008	2278	127	56	28.9	0.00017843	2.72	GO_BP
GO:0006351	transcription, DNA-templated	lightyellow	10008	2278	263	103	59.9	4.49766e-06	2.24	GO_BP
GO:0006351	transcription, DNA-templated	midnightblue	10008	2278	337	130	76.7	1.38568e-07	2.2	GO_BP
GO:0006351	transcription, DNA-templated	pink	10008	2278	378	134	86	2.64479e-05	1.92	GO_BP
GO:0006351	transcription, DNA-templated	plum2	10008	2278	189	72	43	0.00212788	2.12	GO_BP
GO:0006351	transcription, DNA-templated	red	10008	2278	435	157	99	4.33754e-07	1.98	GO_BP
GO:0006351	transcription, DNA-templated	saddlebrown	10008	2278	217	83	49.4	0.000359296	2.14	GO_BP
GO:0006351	transcription, DNA-templated	salmon	10008	2278	323	112	73.5	0.000972021	1.84	GO_BP
GO:0006351	transcription, DNA-templated	sienna3	10008	2278	203	72	46.2	0.024362	1.89	GO_BP
GO:0006351	transcription, DNA-templated	skyblue	10008	2278	251	119	57.1	4.42552e-14	3.17	GO_BP
GO:0006351	transcription, DNA-templated	skyblue1	10008	2278	119	63	27.1	4.71801e-09	3.9	GO_BP
GO:0006351	transcription, DNA-templated	whitesmoke	10008	2278	63	29	14.3	0.0361913	2.92	GO_BP
GO:0006351	transcription, DNA-templated	yellow	10008	2278	329	134	74.9	8.4506e-10	2.41	GO_BP
GO:0006353	DNA-templated transcription, termination	skyblue	10008	99	251	32	2.48	5.12577e-23	21.1	GO_BP
GO:0006353	DNA-templated transcription, termination	violet	10008	99	196	10	1.94	0.024362	5.87	GO_BP
GO:0006353	DNA-templated transcription, termination	whitesmoke	10008	99	63	6	0.623	0.0342873	11.1	GO_BP
GO:0006353	DNA-templated transcription, termination	yellow	10008	99	329	13	3.25	0.0220731	4.59	GO_BP
GO:0006354	DNA-templated transcription, elongation	darkseagreen	10008	117	57	7	0.666	0.00589514	12.5	GO_BP
GO:0006354	DNA-templated transcription, elongation	lightyellow	10008	117	263	13	3.07	0.0140938	4.82	GO_BP
GO:0006354	DNA-templated transcription, elongation	pink	10008	117	378	19	4.42	0.000176634	5.15	GO_BP
GO:0006354	DNA-templated transcription, elongation	skyblue	10008	117	251	17	2.93	1.63613e-05	7.01	GO_BP
GO:0006354	DNA-templated transcription, elongation	yellow	10008	117	329	16	3.85	0.0022273	4.85	GO_BP
GO:0006355	regulation of transcription, DNA-templated	black	10008	2162	428	133	92.5	0.00315154	1.68	GO_BP
GO:0006355	regulation of transcription, DNA-templated	brown	10008	2162	451	132	97.4	0.0496045	1.53	GO_BP
GO:0006355	regulation of transcription, DNA-templated	darkgrey	10008	2162	249	88	53.8	0.00069759	2.03	GO_BP
GO:0006355	regulation of transcription, DNA-templated	darkolivegreen	10008	2162	224	75	48.4	0.0239269	1.86	GO_BP
GO:0006355	regulation of transcription, DNA-templated	deeppink1	10008	2162	76	32	16.4	0.0413231	2.66	GO_BP
GO:0006355	regulation of transcription, DNA-templated	green	10008	2162	435	155	94	3.22415e-08	2.09	GO_BP
GO:0006355	regulation of transcription, DNA-templated	greenyellow	10008	2162	375	125	81	0.000155842	1.86	GO_BP
GO:0006355	regulation of transcription, DNA-templated	indianred3	10008	2162	96	41	20.7	0.00399308	2.74	GO_BP
GO:0006355	regulation of transcription, DNA-templated	lavenderblush3	10008	2162	127	48	27.4	0.0234454	2.23	GO_BP
GO:0006355	regulation of transcription, DNA-templated	lightyellow	10008	2162	263	98	56.8	1.19855e-05	2.21	GO_BP
GO:0006355	regulation of transcription, DNA-templated	midnightblue	10008	2162	337	123	72.8	7.32784e-07	2.15	GO_BP
GO:0006355	regulation of transcription, DNA-templated	pink	10008	2162	378	120	81.7	0.0031249	1.73	GO_BP
GO:0006355	regulation of transcription, DNA-templated	plum2	10008	2162	189	68	40.8	0.00523072	2.07	GO_BP
GO:0006355	regulation of transcription, DNA-templated	red	10008	2162	435	145	94	1.7526e-05	1.87	GO_BP
GO:0006355	regulation of transcription, DNA-templated	saddlebrown	10008	2162	217	79	46.9	0.000702208	2.12	GO_BP
GO:0006355	regulation of transcription, DNA-templated	salmon	10008	2162	323	108	69.8	0.000806966	1.87	GO_BP
GO:0006355	regulation of transcription, DNA-templated	sienna3	10008	2162	203	69	43.9	0.0279476	1.9	GO_BP
GO:0006355	regulation of transcription, DNA-templated	skyblue	10008	2162	251	86	54.2	0.00320453	1.93	GO_BP
GO:0006355	regulation of transcription, DNA-templated	skyblue1	10008	2162	119	58	25.7	2.44664e-07	3.52	GO_BP
GO:0006355	regulation of transcription, DNA-templated	yellow	10008	2162	329	116	71.1	1.83938e-05	2.03	GO_BP
GO:0006356	regulation of transcription from RNA polymerase I promoter	thistle2	10008	28	161	6	0.45	0.00636179	17.3	GO_BP
GO:0006357	regulation of transcription from RNA polymerase II promoter	darkgrey	10008	1265	249	63	31.5	8.50457e-05	2.41	GO_BP
GO:0006357	regulation of transcription from RNA polymerase II promoter	darkorange	10008	1265	261	56	33	0.036916	1.93	GO_BP
GO:0006357	regulation of transcription from RNA polymerase II promoter	deeppink1	10008	1265	76	28	9.61	0.000158925	4.1	GO_BP
GO:0006357	regulation of transcription from RNA polymerase II promoter	green	10008	1265	435	92	55	0.000561325	1.92	GO_BP
GO:0006357	regulation of transcription from RNA polymerase II promoter	indianred3	10008	1265	96	30	12.1	0.00224133	3.19	GO_BP
GO:0006357	regulation of transcription from RNA polymerase II promoter	lightyellow	10008	1265	263	64	33.2	0.000262823	2.29	GO_BP
GO:0006357	regulation of transcription from RNA polymerase II promoter	maroon	10008	1265	171	45	21.6	0.00156156	2.52	GO_BP
GO:0006357	regulation of transcription from RNA polymerase II promoter	midnightblue	10008	1265	337	85	42.6	6.18025e-07	2.43	GO_BP
GO:0006357	regulation of transcription from RNA polymerase II promoter	red	10008	1265	435	90	55	0.00172753	1.86	GO_BP
GO:0006357	regulation of transcription from RNA polymerase II promoter	sienna3	10008	1265	203	50	25.7	0.00298504	2.31	GO_BP
GO:0006357	regulation of transcription from RNA polymerase II promoter	skyblue1	10008	1265	119	31	15	0.0467649	2.47	GO_BP
GO:0006360	transcription from RNA polymerase I promoter	darkgoldenrod3	10008	54	58	5	0.313	0.0165278	19	GO_BP
GO:0006360	transcription from RNA polymerase I promoter	thistle2	10008	54	161	13	0.869	1.31304e-08	21	GO_BP
GO:0006361	transcription initiation from RNA polymerase I promoter	darkgoldenrod3	10008	30	58	4	0.174	0.0262546	28.2	GO_BP
GO:0006361	transcription initiation from RNA polymerase I promoter	thistle2	10008	30	161	7	0.483	0.000752801	19.4	GO_BP
GO:0006362	transcription elongation from RNA polymerase I promoter	thistle2	10008	28	161	7	0.45	0.000489752	21.2	GO_BP
GO:0006363	termination of RNA polymerase I transcription	thistle2	10008	28	161	7	0.45	0.000489752	21.2	GO_BP
GO:0006364	rRNA processing	darkgoldenrod3	10008	239	58	10	1.39	0.00172844	8.84	GO_BP
GO:0006364	rRNA processing	orangered3	10008	239	150	72	3.58	4.42832e-74	53.5	GO_BP
GO:0006364	rRNA processing	skyblue	10008	239	251	18	5.99	0.0314098	3.33	GO_BP
GO:0006364	rRNA processing	thistle2	10008	239	161	62	3.84	1.79448e-55	34.2	GO_BP
GO:0006366	transcription from RNA polymerase II promoter	antiquewhite2	10008	1403	93	28	13	0.042288	2.68	GO_BP
GO:0006366	transcription from RNA polymerase II promoter	brown	10008	1403	451	94	63.2	0.0324178	1.66	GO_BP
GO:0006366	transcription from RNA polymerase II promoter	darkgrey	10008	1403	249	70	34.9	1.20212e-05	2.47	GO_BP
GO:0006366	transcription from RNA polymerase II promoter	darkred	10008	1403	260	63	36.4	0.00804982	2.01	GO_BP
GO:0006366	transcription from RNA polymerase II promoter	darkseagreen	10008	1403	57	21	7.99	0.0166232	3.62	GO_BP
GO:0006366	transcription from RNA polymerase II promoter	deeppink1	10008	1403	76	29	10.7	0.000339253	3.84	GO_BP
GO:0006366	transcription from RNA polymerase II promoter	green	10008	1403	435	98	61	0.00122212	1.84	GO_BP
GO:0006366	transcription from RNA polymerase II promoter	greenyellow	10008	1403	375	81	52.6	0.0314098	1.73	GO_BP
GO:0006366	transcription from RNA polymerase II promoter	indianred3	10008	1403	96	33	13.5	0.000741446	3.27	GO_BP
GO:0006366	transcription from RNA polymerase II promoter	lavenderblush3	10008	1403	127	40	17.8	0.000667841	2.87	GO_BP
GO:0006366	transcription from RNA polymerase II promoter	lightyellow	10008	1403	263	73	36.9	1.03893e-05	2.43	GO_BP
GO:0006366	transcription from RNA polymerase II promoter	maroon	10008	1403	171	45	24	0.0165278	2.23	GO_BP
GO:0006366	transcription from RNA polymerase II promoter	midnightblue	10008	1403	337	97	47.2	4.51515e-09	2.59	GO_BP
GO:0006366	transcription from RNA polymerase II promoter	pink	10008	1403	378	83	53	0.0157927	1.77	GO_BP
GO:0006366	transcription from RNA polymerase II promoter	red	10008	1403	435	101	61	0.00022771	1.92	GO_BP
GO:0006366	transcription from RNA polymerase II promoter	saddlebrown	10008	1403	217	52	30.4	0.0465796	1.97	GO_BP
GO:0006366	transcription from RNA polymerase II promoter	sienna3	10008	1403	203	52	28.5	0.00953635	2.15	GO_BP
GO:0006366	transcription from RNA polymerase II promoter	skyblue	10008	1403	251	85	35.2	6.71775e-12	3.28	GO_BP
GO:0006366	transcription from RNA polymerase II promoter	skyblue1	10008	1403	119	41	16.7	4.18846e-05	3.29	GO_BP
GO:0006366	transcription from RNA polymerase II promoter	yellow	10008	1403	329	84	46.1	4.32947e-05	2.17	GO_BP
GO:0006368	transcription elongation from RNA polymerase II promoter	darkseagreen	10008	93	57	6	0.53	0.0161378	13.3	GO_BP
GO:0006368	transcription elongation from RNA polymerase II promoter	lightyellow	10008	93	263	12	2.44	0.00736907	5.7	GO_BP
GO:0006368	transcription elongation from RNA polymerase II promoter	pink	10008	93	378	18	3.51	2.95939e-05	6.37	GO_BP
GO:0006368	transcription elongation from RNA polymerase II promoter	skyblue	10008	93	251	15	2.33	2.94066e-05	7.88	GO_BP
GO:0006368	transcription elongation from RNA polymerase II promoter	yellow	10008	93	329	14	3.06	0.0030409	5.4	GO_BP
GO:0006369	termination of RNA polymerase II transcription	skyblue	10008	65	251	29	1.63	2.71424e-25	35.2	GO_BP
GO:0006369	termination of RNA polymerase II transcription	violet	10008	65	196	10	1.27	0.00092207	9.53	GO_BP
GO:0006369	termination of RNA polymerase II transcription	yellow	10008	65	329	12	2.14	0.00194726	6.87	GO_BP
GO:0006376	mRNA splice site selection	skyblue	10008	27	251	11	0.677	1.12678e-07	27.8	GO_BP
GO:0006376	mRNA splice site selection	yellow	10008	27	329	8	0.888	0.00270792	12.7	GO_BP
GO:0006378	mRNA polyadenylation	pink	10008	39	378	10	1.47	0.00218715	8.99	GO_BP
GO:0006378	mRNA polyadenylation	skyblue	10008	39	251	10	0.978	8.24959e-05	13.9	GO_BP
GO:0006379	mRNA cleavage	skyblue	10008	22	251	6	0.552	0.0151166	14.9	GO_BP
GO:0006383	transcription from RNA polymerase III promoter	whitesmoke	10008	48	63	8	0.302	2.17019e-06	35.9	GO_BP
GO:0006388	tRNA splicing, via endonucleolytic cleavage and ligation	powderblue	10008	15	76	4	0.114	0.00573274	49.9	GO_BP
GO:0006390	transcription from mitochondrial promoter	lightcyan	10008	7	358	4	0.25	0.0465796	36.3	GO_BP
GO:0006391	transcription initiation from mitochondrial promoter	lightcyan	10008	3	358	3	0.107	0.0422064	Inf	GO_BP
GO:0006396	RNA processing	antiquewhite2	10008	830	93	24	7.71	0.000722975	3.93	GO_BP
GO:0006396	RNA processing	black	10008	830	428	63	35.5	0.00620214	1.98	GO_BP
GO:0006396	RNA processing	blue4	10008	830	104	22	8.63	0.0335029	3.02	GO_BP
GO:0006396	RNA processing	brown	10008	830	451	76	37.4	4.67784e-06	2.37	GO_BP
GO:0006396	RNA processing	brown1	10008	830	67	18	5.56	0.00754441	4.13	GO_BP
GO:0006396	RNA processing	darkgoldenrod3	10008	830	58	19	4.81	0.000244438	5.49	GO_BP
GO:0006396	RNA processing	darkgrey	10008	830	249	47	20.7	0.000158925	2.67	GO_BP
GO:0006396	RNA processing	darkolivegreen	10008	830	224	42	18.6	0.000761558	2.63	GO_BP
GO:0006396	RNA processing	darkred	10008	830	260	49	21.6	9.58023e-05	2.67	GO_BP
GO:0006396	RNA processing	darksalmon	10008	830	44	15	3.65	0.00217075	5.8	GO_BP
GO:0006396	RNA processing	darkseagreen	10008	830	57	22	4.73	1.26167e-06	7.11	GO_BP
GO:0006396	RNA processing	firebrick4	10008	830	96	35	7.96	9.63716e-11	6.58	GO_BP
GO:0006396	RNA processing	green1	10008	830	48	18	3.98	5.96907e-05	6.76	GO_BP
GO:0006396	RNA processing	honeydew1	10008	830	151	33	12.5	0.000409564	3.18	GO_BP
GO:0006396	RNA processing	lavenderblush3	10008	830	127	29	10.5	0.000761558	3.35	GO_BP
GO:0006396	RNA processing	lightyellow	10008	830	263	56	21.8	1.53645e-07	3.14	GO_BP
GO:0006396	RNA processing	magenta	10008	830	377	63	31.3	0.000123608	2.32	GO_BP
GO:0006396	RNA processing	orangered3	10008	830	150	86	12.4	1.05751e-49	16.4	GO_BP
GO:0006396	RNA processing	pink	10008	830	378	69	31.3	9.95846e-07	2.6	GO_BP
GO:0006396	RNA processing	pink3	10008	830	84	20	6.97	0.0149111	3.52	GO_BP
GO:0006396	RNA processing	saddlebrown	10008	830	217	38	18	0.00969048	2.41	GO_BP
GO:0006396	RNA processing	skyblue	10008	830	251	125	20.8	1.24847e-64	12.7	GO_BP
GO:0006396	RNA processing	skyblue1	10008	830	119	29	9.87	0.00021042	3.66	GO_BP
GO:0006396	RNA processing	thistle2	10008	830	161	72	13.4	1.93037e-31	9.7	GO_BP
GO:0006396	RNA processing	violet	10008	830	196	47	16.3	9.06051e-08	3.64	GO_BP
GO:0006396	RNA processing	whitesmoke	10008	830	63	23	5.22	1.75957e-06	6.51	GO_BP
GO:0006396	RNA processing	yellow	10008	830	329	90	27.3	3.72488e-21	4.55	GO_BP
GO:0006396	RNA processing	yellow3	10008	830	100	24	8.29	0.00247476	3.57	GO_BP
GO:0006397	mRNA processing	antiquewhite2	10008	428	93	17	3.98	0.000705132	5.17	GO_BP
GO:0006397	mRNA processing	brown	10008	428	451	49	19.3	5.01456e-06	2.95	GO_BP
GO:0006397	mRNA processing	brown1	10008	428	67	13	2.87	0.00595073	5.52	GO_BP
GO:0006397	mRNA processing	cyan	10008	428	330	31	14.1	0.0310972	2.42	GO_BP
GO:0006397	mRNA processing	darkgrey	10008	428	249	32	10.6	6.60978e-05	3.49	GO_BP
GO:0006397	mRNA processing	darkolivegreen	10008	428	224	25	9.58	0.0128683	2.92	GO_BP
GO:0006397	mRNA processing	darkolivegreen2	10008	428	108	15	4.62	0.0467649	3.7	GO_BP
GO:0006397	mRNA processing	darkred	10008	428	260	34	11.1	1.74373e-05	3.57	GO_BP
GO:0006397	mRNA processing	darksalmon	10008	428	44	11	1.88	0.00275437	7.63	GO_BP
GO:0006397	mRNA processing	darkseagreen	10008	428	57	11	2.44	0.0254318	5.46	GO_BP
GO:0006397	mRNA processing	firebrick4	10008	428	96	21	4.11	2.00342e-06	6.54	GO_BP
GO:0006397	mRNA processing	green1	10008	428	48	11	2.05	0.00600824	6.8	GO_BP
GO:0006397	mRNA processing	honeydew1	10008	428	151	23	6.46	0.000245502	4.19	GO_BP
GO:0006397	mRNA processing	khaki4	10008	428	42	9	1.8	0.0492007	6.21	GO_BP
GO:0006397	mRNA processing	lavenderblush3	10008	428	127	25	5.43	5.52202e-07	5.76	GO_BP
GO:0006397	mRNA processing	lightyellow	10008	428	263	51	11.2	4.01029e-16	5.98	GO_BP
GO:0006397	mRNA processing	magenta	10008	428	377	35	16.1	0.0148209	2.41	GO_BP
GO:0006397	mRNA processing	pink	10008	428	378	57	16.2	3.51095e-13	4.43	GO_BP
GO:0006397	mRNA processing	pink3	10008	428	84	17	3.59	0.000182407	5.87	GO_BP
GO:0006397	mRNA processing	saddlebrown	10008	428	217	26	9.28	0.0030001	3.18	GO_BP
GO:0006397	mRNA processing	sienna3	10008	428	203	24	8.68	0.0079117	3.12	GO_BP
GO:0006397	mRNA processing	skyblue	10008	428	251	106	10.7	1.16873e-75	21.4	GO_BP
GO:0006397	mRNA processing	skyblue1	10008	428	119	26	5.09	2.51721e-08	6.6	GO_BP
GO:0006397	mRNA processing	violet	10008	428	196	38	8.38	2.15255e-11	5.81	GO_BP
GO:0006397	mRNA processing	whitesmoke	10008	428	63	17	2.69	2.81434e-06	8.57	GO_BP
GO:0006397	mRNA processing	yellow	10008	428	329	71	14.1	8.38242e-27	7.18	GO_BP
GO:0006397	mRNA processing	yellow3	10008	428	100	20	4.28	2.11653e-05	5.82	GO_BP
GO:0006400	tRNA modification	firebrick4	10008	64	96	6	0.614	0.031957	11.3	GO_BP
GO:0006401	RNA catabolic process	orangered3	10008	226	150	71	3.39	2.38593e-74	56.1	GO_BP
GO:0006401	RNA catabolic process	skyblue	10008	226	251	24	5.67	8.02712e-06	5	GO_BP
GO:0006402	mRNA catabolic process	orangered3	10008	202	150	71	3.03	2.23016e-78	66.4	GO_BP
GO:0006402	mRNA catabolic process	skyblue	10008	202	251	23	5.07	4.75497e-06	5.4	GO_BP
GO:0006403	RNA localization	darkred	10008	176	260	19	4.57	0.000334966	4.81	GO_BP
GO:0006403	RNA localization	saddlebrown	10008	176	217	14	3.82	0.0286598	4.1	GO_BP
GO:0006403	RNA localization	skyblue	10008	176	251	40	4.41	4.12798e-23	13.4	GO_BP
GO:0006403	RNA localization	whitesmoke	10008	176	63	8	1.11	0.0157927	8.46	GO_BP
GO:0006405	RNA export from nucleus	darkred	10008	121	260	15	3.14	0.00100132	5.57	GO_BP
GO:0006405	RNA export from nucleus	lavenderblush3	10008	121	127	9	1.54	0.0237846	6.65	GO_BP
GO:0006405	RNA export from nucleus	saddlebrown	10008	121	217	12	2.62	0.0142935	5.2	GO_BP
GO:0006405	RNA export from nucleus	skyblue	10008	121	251	37	3.03	3.87013e-26	19.9	GO_BP
GO:0006405	RNA export from nucleus	violet	10008	121	196	11	2.37	0.0255148	5.24	GO_BP
GO:0006405	RNA export from nucleus	whitesmoke	10008	121	63	7	0.762	0.0125567	10.8	GO_BP
GO:0006405	RNA export from nucleus	yellow	10008	121	329	17	3.98	0.000811627	5.02	GO_BP
GO:0006406	mRNA export from nucleus	darkred	10008	104	260	12	2.7	0.0176269	5.08	GO_BP
GO:0006406	mRNA export from nucleus	honeydew1	10008	104	151	9	1.57	0.0270788	6.51	GO_BP
GO:0006406	mRNA export from nucleus	lavenderblush3	10008	104	127	8	1.32	0.0455516	6.85	GO_BP
GO:0006406	mRNA export from nucleus	skyblue	10008	104	251	34	2.61	7.82251e-25	21.7	GO_BP
GO:0006406	mRNA export from nucleus	tan4	10008	104	95	7	0.987	0.0492264	8.04	GO_BP
GO:0006406	mRNA export from nucleus	violet	10008	104	196	10	2.04	0.0343373	5.56	GO_BP
GO:0006406	mRNA export from nucleus	whitesmoke	10008	104	63	6	0.655	0.0425214	10.6	GO_BP
GO:0006406	mRNA export from nucleus	yellow	10008	104	329	13	3.42	0.0337424	4.33	GO_BP
GO:0006409	tRNA export from nucleus	aquamarine	10008	32	43	4	0.137	0.0122933	36.3	GO_BP
GO:0006409	tRNA export from nucleus	saddlebrown	10008	32	217	8	0.694	0.000620751	15.6	GO_BP
GO:0006409	tRNA export from nucleus	skyblue	10008	32	251	9	0.803	0.0001533	15.7	GO_BP
GO:0006409	tRNA export from nucleus	whitesmoke	10008	32	63	4	0.201	0.0418199	24	GO_BP
GO:0006412	translation	lightcyan	10008	513	358	106	18.4	4.22913e-49	9.55	GO_BP
GO:0006412	translation	orangered3	10008	513	150	88	7.69	1.09623e-70	31.5	GO_BP
GO:0006413	translational initiation	orangered3	10008	172	150	80	2.58	3.83044e-102	121	GO_BP
GO:0006414	translational elongation	lightcyan	10008	127	358	80	4.54	1.54943e-80	58.6	GO_BP
GO:0006415	translational termination	lightcyan	10008	96	358	75	3.43	1.01417e-86	121	GO_BP
GO:0006417	regulation of translation	darkred	10008	259	260	19	6.73	0.041109	3.12	GO_BP
GO:0006417	regulation of translation	orangered3	10008	259	150	18	3.88	0.00015095	5.44	GO_BP
GO:0006417	regulation of translation	skyblue	10008	259	251	19	6.5	0.0280348	3.25	GO_BP
GO:0006418	tRNA aminoacylation for protein translation	lavenderblush3	10008	48	127	7	0.609	0.00345073	14	GO_BP
GO:0006418	tRNA aminoacylation for protein translation	lightcyan	10008	48	358	9	1.72	0.0399881	6.35	GO_BP
GO:0006446	regulation of translational initiation	orangered3	10008	65	150	7	0.974	0.0453065	8.27	GO_BP
GO:0006457	protein folding	chocolate3	10008	189	78	16	1.47	6.41379e-09	14.5	GO_BP
GO:0006457	protein folding	green1	10008	189	48	15	0.906	4.97726e-11	25.5	GO_BP
GO:0006457	protein folding	sienna	10008	189	62	9	1.17	0.00345878	9.21	GO_BP
GO:0006458	'de novo' protein folding	green1	10008	31	48	8	0.149	8.16349e-09	85.8	GO_BP
GO:0006461	protein complex assembly	darkred	10008	1087	260	50	28.2	0.0359397	2	GO_BP
GO:0006461	protein complex assembly	salmon4	10008	1087	146	34	15.9	0.0142935	2.54	GO_BP
GO:0006468	protein phosphorylation	orange	10008	1135	249	53	28.2	0.00532051	2.17	GO_BP
GO:0006471	protein ADP-ribosylation	palevioletred2	10008	20	102	4	0.204	0.0408225	25.2	GO_BP
GO:0006473	protein acetylation	brown	10008	153	451	20	6.89	0.018955	3.29	GO_BP
GO:0006473	protein acetylation	green	10008	153	435	21	6.65	0.0041784	3.63	GO_BP
GO:0006473	protein acetylation	greenyellow	10008	153	375	18	5.73	0.0182558	3.55	GO_BP
GO:0006473	protein acetylation	indianred3	10008	153	96	9	1.47	0.0174825	7.01	GO_BP
GO:0006473	protein acetylation	pink	10008	153	378	18	5.78	0.0199945	3.52	GO_BP
GO:0006475	internal protein amino acid acetylation	brown	10008	136	451	20	6.13	0.00422122	3.78	GO_BP
GO:0006475	internal protein amino acid acetylation	green	10008	136	435	18	5.91	0.0247011	3.46	GO_BP
GO:0006475	internal protein amino acid acetylation	greenyellow	10008	136	375	17	5.1	0.0149111	3.8	GO_BP
GO:0006475	internal protein amino acid acetylation	indianred3	10008	136	96	8	1.3	0.0426028	6.94	GO_BP
GO:0006475	internal protein amino acid acetylation	pink	10008	136	378	16	5.14	0.0466213	3.5	GO_BP
GO:0006508	proteolysis	lightcyan1	10008	1071	213	43	22.8	0.028418	2.16	GO_BP
GO:0006511	ubiquitin-dependent protein catabolic process	lightcyan1	10008	460	213	32	9.79	9.74329e-06	3.87	GO_BP
GO:0006511	ubiquitin-dependent protein catabolic process	salmon4	10008	460	146	20	6.71	0.0135768	3.4	GO_BP
GO:0006511	ubiquitin-dependent protein catabolic process	tomato4	10008	460	56	14	2.57	0.000357916	7.1	GO_BP
GO:0006513	protein monoubiquitination	pink	10008	55	378	14	2.08	3.30152e-05	8.99	GO_BP
GO:0006518	peptide metabolic process	lightcyan	10008	612	358	108	21.9	4.21993e-43	7.84	GO_BP
GO:0006518	peptide metabolic process	orangered3	10008	612	150	88	9.17	1.01524e-63	25.3	GO_BP
GO:0006520	cellular amino acid metabolic process	lightcyan	10008	293	358	39	10.5	6.06491e-09	4.52	GO_BP
GO:0006520	cellular amino acid metabolic process	lightcyan1	10008	293	213	19	6.24	0.0175578	3.4	GO_BP
GO:0006520	cellular amino acid metabolic process	tomato4	10008	293	56	11	1.64	0.00101391	8.38	GO_BP
GO:0006521	regulation of cellular amino acid metabolic process	lightcyan1	10008	49	213	16	1.04	1.90398e-11	24	GO_BP
GO:0006521	regulation of cellular amino acid metabolic process	tomato4	10008	49	56	9	0.274	3.20967e-08	47.3	GO_BP
GO:0006560	proline metabolic process	lightcyan	10008	6	358	4	0.215	0.0245319	54.5	GO_BP
GO:0006605	protein targeting	orangered3	10008	480	150	69	7.19	6.52398e-47	19.6	GO_BP
GO:0006606	protein import into nucleus	slateblue2	10008	181	62	8	1.12	0.0169081	8.36	GO_BP
GO:0006612	protein targeting to membrane	orangered3	10008	138	150	68	2.07	4.66401e-87	115	GO_BP
GO:0006613	cotranslational protein targeting to membrane	orangered3	10008	89	150	68	1.33	1.36323e-106	384	GO_BP
GO:0006614	SRP-dependent cotranslational protein targeting to membrane	orangered3	10008	85	150	68	1.27	4.5962e-109	471	GO_BP
GO:0006616	SRP-dependent cotranslational protein targeting to membrane, translocation	tomato4	10008	6	56	3	0.0336	0.00494234	185	GO_BP
GO:0006617	SRP-dependent cotranslational protein targeting to membrane, signal sequence recognition	tomato4	10008	2	56	2	0.0112	0.0310972	Inf	GO_BP
GO:0006620	posttranslational protein targeting to membrane	tan	10008	6	371	4	0.222	0.0274309	52.5	GO_BP
GO:0006631	fatty acid metabolic process	lightcyan	10008	220	358	28	7.87	1.60883e-05	4.18	GO_BP
GO:0006635	fatty acid beta-oxidation	lightcyan	10008	56	358	16	2	3.20391e-07	11.2	GO_BP
GO:0006637	acyl-CoA metabolic process	lightcyan	10008	66	358	14	2.36	0.00016257	7.51	GO_BP
GO:0006664	glycolipid metabolic process	magenta4	10008	49	100	6	0.49	0.010955	14.6	GO_BP
GO:0006687	glycosphingolipid metabolic process	magenta4	10008	34	100	6	0.34	0.00167107	22.5	GO_BP
GO:0006694	steroid biosynthetic process	sienna	10008	108	62	6	0.669	0.0465796	10.3	GO_BP
GO:0006695	cholesterol biosynthetic process	sienna	10008	52	62	6	0.322	0.00135173	23	GO_BP
GO:0006725	cellular aromatic compound metabolic process	antiquewhite2	10008	3870	93	59	36	0.00188799	2.78	GO_BP
GO:0006725	cellular aromatic compound metabolic process	black	10008	3870	428	225	166	7.06547e-06	1.8	GO_BP
GO:0006725	cellular aromatic compound metabolic process	brown	10008	3870	451	256	174	1.47796e-11	2.16	GO_BP
GO:0006725	cellular aromatic compound metabolic process	darkgoldenrod3	10008	3870	58	39	22.4	0.0119757	3.28	GO_BP
GO:0006725	cellular aromatic compound metabolic process	darkgrey	10008	3870	249	148	96.3	9.93234e-08	2.38	GO_BP
GO:0006725	cellular aromatic compound metabolic process	darkolivegreen	10008	3870	224	138	86.6	1.3542e-08	2.6	GO_BP
GO:0006725	cellular aromatic compound metabolic process	darkseagreen	10008	3870	57	42	22	0.000201053	4.48	GO_BP
GO:0006725	cellular aromatic compound metabolic process	deeppink1	10008	3870	76	49	29.4	0.00630315	2.9	GO_BP
GO:0006725	cellular aromatic compound metabolic process	firebrick4	10008	3870	96	59	37.1	0.00672551	2.55	GO_BP
GO:0006725	cellular aromatic compound metabolic process	green	10008	3870	435	219	168	0.000616212	1.64	GO_BP
GO:0006725	cellular aromatic compound metabolic process	green1	10008	3870	48	34	18.6	0.00825003	3.88	GO_BP
GO:0006725	cellular aromatic compound metabolic process	greenyellow	10008	3870	375	192	145	0.000731637	1.7	GO_BP
GO:0006725	cellular aromatic compound metabolic process	honeydew1	10008	3870	151	85	58.4	0.00991586	2.07	GO_BP
GO:0006725	cellular aromatic compound metabolic process	indianred3	10008	3870	96	57	37.1	0.030215	2.34	GO_BP
GO:0006725	cellular aromatic compound metabolic process	lavenderblush3	10008	3870	127	78	49.1	0.000359296	2.56	GO_BP
GO:0006725	cellular aromatic compound metabolic process	lightyellow	10008	3870	263	173	102	3.21352e-15	3.14	GO_BP
GO:0006725	cellular aromatic compound metabolic process	midnightblue	10008	3870	337	168	130	0.017014	1.6	GO_BP
GO:0006725	cellular aromatic compound metabolic process	orangered3	10008	3870	150	103	58	5.73421e-10	3.54	GO_BP
GO:0006725	cellular aromatic compound metabolic process	pink	10008	3870	378	236	146	3.00752e-17	2.74	GO_BP
GO:0006725	cellular aromatic compound metabolic process	plum2	10008	3870	189	104	73.1	0.00473411	1.97	GO_BP
GO:0006725	cellular aromatic compound metabolic process	saddlebrown	10008	3870	217	140	83.9	6.41658e-11	2.95	GO_BP
GO:0006725	cellular aromatic compound metabolic process	skyblue	10008	3870	251	212	97.1	4.53419e-47	9.06	GO_BP
GO:0006725	cellular aromatic compound metabolic process	skyblue1	10008	3870	119	83	46	3.33239e-08	3.71	GO_BP
GO:0006725	cellular aromatic compound metabolic process	skyblue4	10008	3870	109	63	42.1	0.0361913	2.19	GO_BP
GO:0006725	cellular aromatic compound metabolic process	thistle2	10008	3870	161	113	62.3	3.62955e-12	3.82	GO_BP
GO:0006725	cellular aromatic compound metabolic process	whitesmoke	10008	3870	63	47	24.4	2.30744e-05	4.7	GO_BP
GO:0006725	cellular aromatic compound metabolic process	yellow	10008	3870	329	207	127	2.34316e-15	2.79	GO_BP
GO:0006732	coenzyme metabolic process	lightcyan	10008	262	358	26	9.37	0.00366853	3.12	GO_BP
GO:0006753	nucleoside phosphate metabolic process	lightcyan	10008	476	358	52	17	2.38683e-09	3.7	GO_BP
GO:0006754	ATP biosynthetic process	lightcyan	10008	35	358	9	1.25	0.0041784	9.54	GO_BP
GO:0006790	sulfur compound metabolic process	lightcyan	10008	225	358	21	8.05	0.048717	2.88	GO_BP
GO:0006796	phosphate-containing compound metabolic process	orange	10008	1983	249	75	49.3	0.0497177	1.77	GO_BP
GO:0006807	nitrogen compound metabolic process	black	10008	4440	428	237	190	0.00315154	1.59	GO_BP
GO:0006807	nitrogen compound metabolic process	brown	10008	4440	451	269	200	1.16183e-07	1.91	GO_BP
GO:0006807	nitrogen compound metabolic process	darkgrey	10008	4440	249	156	110	1.20823e-05	2.14	GO_BP
GO:0006807	nitrogen compound metabolic process	darkolivegreen	10008	4440	224	145	99.4	2.00342e-06	2.35	GO_BP
GO:0006807	nitrogen compound metabolic process	darkseagreen	10008	4440	57	43	25.3	0.0028846	3.88	GO_BP
GO:0006807	nitrogen compound metabolic process	deeppink1	10008	4440	76	51	33.7	0.0456617	2.58	GO_BP
GO:0006807	nitrogen compound metabolic process	firebrick4	10008	4440	96	63	42.6	0.0222726	2.41	GO_BP
GO:0006807	nitrogen compound metabolic process	green1	10008	4440	48	36	21.3	0.0178113	3.78	GO_BP
GO:0006807	nitrogen compound metabolic process	honeydew1	10008	4440	151	93	67	0.0160521	2.03	GO_BP
GO:0006807	nitrogen compound metabolic process	lavenderblush3	10008	4440	127	82	56.3	0.00480368	2.31	GO_BP
GO:0006807	nitrogen compound metabolic process	lightcyan	10008	4440	358	246	159	4.98912e-17	2.86	GO_BP
GO:0006807	nitrogen compound metabolic process	lightyellow	10008	4440	263	179	117	3.57446e-11	2.74	GO_BP
GO:0006807	nitrogen compound metabolic process	orangered3	10008	4440	150	119	66.5	1.66301e-14	4.92	GO_BP
GO:0006807	nitrogen compound metabolic process	pink	10008	4440	378	247	168	5.89834e-13	2.44	GO_BP
GO:0006807	nitrogen compound metabolic process	plum2	10008	4440	189	112	83.8	0.0248545	1.85	GO_BP
GO:0006807	nitrogen compound metabolic process	saddlebrown	10008	4440	217	147	96.3	1.3456e-08	2.69	GO_BP
GO:0006807	nitrogen compound metabolic process	skyblue	10008	4440	251	218	111	4.06921e-41	8.66	GO_BP
GO:0006807	nitrogen compound metabolic process	skyblue1	10008	4440	119	86	52.8	2.33773e-06	3.31	GO_BP
GO:0006807	nitrogen compound metabolic process	thistle2	10008	4440	161	119	71.4	1.57365e-10	3.62	GO_BP
GO:0006807	nitrogen compound metabolic process	whitesmoke	10008	4440	63	48	27.9	0.000561325	4.05	GO_BP
GO:0006807	nitrogen compound metabolic process	yellow	10008	4440	329	219	146	1.58609e-12	2.57	GO_BP
GO:0006810	transport	antiquewhite4	10008	2894	149	86	43.1	1.22632e-09	3.43	GO_BP
GO:0006810	transport	grey60	10008	2894	283	118	81.8	0.00345878	1.79	GO_BP
GO:0006810	transport	lightpink2	10008	2894	86	44	24.9	0.0134725	2.6	GO_BP
GO:0006810	transport	magenta4	10008	2894	100	53	28.9	0.000702208	2.8	GO_BP
GO:0006810	transport	mistyrose2	10008	2894	50	30	14.5	0.00635009	3.72	GO_BP
GO:0006810	transport	orangered1	10008	2894	86	49	24.9	0.000126773	3.29	GO_BP
GO:0006810	transport	orangered3	10008	2894	150	83	43.4	5.73633e-08	3.11	GO_BP
GO:0006810	transport	tan	10008	2894	371	166	107	1.78588e-07	2.05	GO_BP
GO:0006811	ion transport	antiquewhite4	10008	630	149	25	9.38	0.00790111	3.08	GO_BP
GO:0006811	ion transport	tan	10008	630	371	56	23.4	2.6016e-06	2.81	GO_BP
GO:0006812	cation transport	tan	10008	423	371	39	15.7	0.000288222	2.83	GO_BP
GO:0006818	hydrogen transport	lightcyan	10008	83	358	13	2.97	0.00925116	5.16	GO_BP
GO:0006818	hydrogen transport	tan	10008	83	371	17	3.08	2.42578e-05	6.96	GO_BP
GO:0006820	anion transport	antiquewhite4	10008	250	149	15	3.72	0.00639423	4.58	GO_BP
GO:0006820	anion transport	tan	10008	250	371	26	9.27	0.0030409	3.17	GO_BP
GO:0006826	iron ion transport	turquoise	10008	34	444	10	1.51	0.0023224	9.15	GO_BP
GO:0006839	mitochondrial transport	lightcyan	10008	200	358	28	7.15	2.21674e-06	4.67	GO_BP
GO:0006839	mitochondrial transport	tan	10008	200	371	24	7.41	0.000730432	3.72	GO_BP
GO:0006885	regulation of pH	turquoise	10008	56	444	13	2.48	0.00134222	6.68	GO_BP
GO:0006886	intracellular protein transport	orangered3	10008	755	150	70	11.3	1.19946e-34	11.7	GO_BP
GO:0006887	exocytosis	antiquewhite4	10008	591	149	33	8.8	1.40482e-07	4.74	GO_BP
GO:0006887	exocytosis	magenta4	10008	591	100	22	5.91	0.000157536	4.63	GO_BP
GO:0006887	exocytosis	tomato4	10008	591	56	13	3.31	0.018955	4.9	GO_BP
GO:0006888	ER to Golgi vesicle-mediated transport	blueviolet	10008	157	88	10	1.38	0.00190483	8.52	GO_BP
GO:0006888	ER to Golgi vesicle-mediated transport	mistyrose2	10008	157	50	12	0.784	6.81776e-08	21.3	GO_BP
GO:0006888	ER to Golgi vesicle-mediated transport	orangered1	10008	157	86	11	1.35	0.000222345	9.82	GO_BP
GO:0006890	retrograde vesicle-mediated transport, Golgi to ER	lightpink2	10008	73	86	6	0.627	0.0355247	11	GO_BP
GO:0006890	retrograde vesicle-mediated transport, Golgi to ER	mistyrose2	10008	73	50	8	0.365	8.79928e-06	28.9	GO_BP
GO:0006890	retrograde vesicle-mediated transport, Golgi to ER	orangered1	10008	73	86	7	0.627	0.00429514	13.2	GO_BP
GO:0006891	intra-Golgi vesicle-mediated transport	blueviolet	10008	30	88	7	0.264	1.94443e-05	37.1	GO_BP
GO:0006891	intra-Golgi vesicle-mediated transport	orangered1	10008	30	86	5	0.258	0.00702208	24.4	GO_BP
GO:0006897	endocytosis	grey60	10008	411	283	35	11.6	1.58692e-05	3.51	GO_BP
GO:0006897	endocytosis	magenta4	10008	411	100	14	4.11	0.0484239	3.9	GO_BP
GO:0006900	membrane budding	mistyrose2	10008	110	50	6	0.55	0.0187956	12.9	GO_BP
GO:0006901	vesicle coating	mistyrose2	10008	68	50	6	0.34	0.00177527	21.7	GO_BP
GO:0006903	vesicle targeting	mistyrose2	10008	69	50	7	0.345	0.0001194	25.9	GO_BP
GO:0006906	vesicle fusion	lightpink2	10008	115	86	9	0.988	0.0010889	10.8	GO_BP
GO:0006909	phagocytosis	grey60	10008	145	283	17	4.1	0.00125468	4.79	GO_BP
GO:0006913	nucleocytoplasmic transport	skyblue	10008	359	251	48	9	6.16342e-18	7.18	GO_BP
GO:0006913	nucleocytoplasmic transport	yellow	10008	359	329	27	11.8	0.0460675	2.52	GO_BP
GO:0006913	nucleocytoplasmic transport	yellow3	10008	359	100	14	3.59	0.0148209	4.51	GO_BP
GO:0006914	autophagy	lightpink2	10008	367	86	14	3.15	0.00399308	5.27	GO_BP
GO:0006914	autophagy	turquoise	10008	367	444	52	16.3	4.40524e-10	3.89	GO_BP
GO:0006928	movement of cell or subcellular component	antiquewhite4	10008	1091	149	34	16.2	0.0220731	2.46	GO_BP
GO:0006928	movement of cell or subcellular component	blue	10008	1091	430	75	46.9	0.0228918	1.78	GO_BP
GO:0006928	movement of cell or subcellular component	grey60	10008	1091	283	69	30.9	3.00084e-07	2.75	GO_BP
GO:0006928	movement of cell or subcellular component	lightpink4	10008	1091	149	34	16.2	0.0220731	2.46	GO_BP
GO:0006928	movement of cell or subcellular component	plum1	10008	1091	174	39	19	0.0103346	2.41	GO_BP
GO:0006928	movement of cell or subcellular component	skyblue3	10008	1091	181	38	19.7	0.0445023	2.21	GO_BP
GO:0006935	chemotaxis	antiquewhite4	10008	278	149	15	4.14	0.0184306	4.08	GO_BP
GO:0006936	muscle contraction	floralwhite	10008	140	164	11	2.29	0.0200614	5.41	GO_BP
GO:0006936	muscle contraction	grey60	10008	140	283	16	3.96	0.00322938	4.64	GO_BP
GO:0006950	response to stress	chocolate3	10008	2459	78	36	19.2	0.0268703	2.66	GO_BP
GO:0006950	response to stress	palevioletred2	10008	2459	102	44	25.1	0.0288748	2.35	GO_BP
GO:0006952	defense response	palevioletred2	10008	762	102	31	7.77	5.793e-08	5.48	GO_BP
GO:0006955	immune response	antiquewhite4	10008	1041	149	34	15.5	0.00969048	2.6	GO_BP
GO:0006955	immune response	magenta4	10008	1041	100	27	10.4	0.00358472	3.24	GO_BP
GO:0006955	immune response	palevioletred2	10008	1041	102	39	10.6	7.37099e-10	5.5	GO_BP
GO:0006974	cellular response to DNA damage stimulus	brown	10008	645	451	75	29.1	9.99139e-11	3.14	GO_BP
GO:0006974	cellular response to DNA damage stimulus	green	10008	645	435	53	28	0.00647303	2.1	GO_BP
GO:0006974	cellular response to DNA damage stimulus	lightyellow	10008	645	263	36	16.9	0.0157927	2.38	GO_BP
GO:0006974	cellular response to DNA damage stimulus	pink	10008	645	378	65	24.4	1.22632e-09	3.24	GO_BP
GO:0006974	cellular response to DNA damage stimulus	saddlebrown	10008	645	217	33	14	0.00477545	2.69	GO_BP
GO:0006974	cellular response to DNA damage stimulus	thistle1	10008	645	186	33	12	0.00021052	3.25	GO_BP
GO:0006986	response to unfolded protein	chocolate3	10008	118	78	12	0.92	4.82591e-07	16.8	GO_BP
GO:0006996	organelle organization	bisque4	10008	2772	164	71	45.4	0.0138682	2.02	GO_BP
GO:0006996	organelle organization	black	10008	2772	428	164	119	0.00135851	1.66	GO_BP
GO:0006996	organelle organization	brown	10008	2772	451	165	125	0.0184306	1.54	GO_BP
GO:0006996	organelle organization	cyan	10008	2772	330	125	91.4	0.0292339	1.62	GO_BP
GO:0006996	organelle organization	dodgerblue4	10008	2772	51	32	14.1	0.000401646	4.44	GO_BP
GO:0006996	organelle organization	grey60	10008	2772	283	113	78.4	0.00628743	1.77	GO_BP
GO:0006996	organelle organization	lightcyan	10008	2772	358	181	99.2	1.7222e-16	2.79	GO_BP
GO:0006996	organelle organization	saddlebrown	10008	2772	217	96	60.1	0.000245894	2.11	GO_BP
GO:0006996	organelle organization	salmon	10008	2772	323	129	89.5	0.00166735	1.77	GO_BP
GO:0006996	organelle organization	salmon4	10008	2772	146	81	40.4	8.2942e-09	3.32	GO_BP
GO:0006996	organelle organization	turquoise	10008	2772	444	161	123	0.0348008	1.51	GO_BP
GO:0006997	nucleus organization	darkgreen	10008	121	291	14	3.52	0.0130478	4.54	GO_BP
GO:0006997	nucleus organization	salmon4	10008	121	146	11	1.77	0.00242316	7.22	GO_BP
GO:0006998	nuclear envelope organization	darkgreen	10008	73	291	12	2.12	0.00194726	6.81	GO_BP
GO:0006998	nuclear envelope organization	mediumpurple4	10008	73	116	7	0.846	0.0223544	9.55	GO_BP
GO:0006998	nuclear envelope organization	salmon4	10008	73	146	8	1.06	0.0127663	8.73	GO_BP
GO:0006999	nuclear pore organization	aquamarine	10008	14	43	3	0.0602	0.0271752	67.5	GO_BP
GO:0006999	nuclear pore organization	salmon4	10008	14	146	5	0.204	0.00196196	38.7	GO_BP
GO:0007004	telomere maintenance via telomerase	green1	10008	60	48	12	0.288	4.88957e-13	68.5	GO_BP
GO:0007005	mitochondrion organization	lightcyan	10008	526	358	163	18.8	4.1852e-112	21.4	GO_BP
GO:0007006	mitochondrial membrane organization	tan	10008	91	371	15	3.37	0.00193251	5.3	GO_BP
GO:0007007	inner mitochondrial membrane organization	lightcyan	10008	28	358	10	1	6.81257e-05	15.4	GO_BP
GO:0007007	inner mitochondrial membrane organization	tan	10008	28	371	9	1.04	0.000887794	12.6	GO_BP
GO:0007009	plasma membrane organization	pink4	10008	208	100	10	2.08	0.0391306	5.45	GO_BP
GO:0007010	cytoskeleton organization	aquamarine	10008	900	43	14	3.87	0.0159605	4.95	GO_BP
GO:0007010	cytoskeleton organization	blue	10008	900	430	67	38.7	0.00664536	1.94	GO_BP
GO:0007010	cytoskeleton organization	brown2	10008	900	132	28	11.9	0.0157927	2.78	GO_BP
GO:0007010	cytoskeleton organization	brown4	10008	900	190	38	17.1	0.0030409	2.6	GO_BP
GO:0007010	cytoskeleton organization	chocolate1	10008	900	56	18	5.04	0.00177079	4.87	GO_BP
GO:0007010	cytoskeleton organization	coral2	10008	900	133	32	12	0.000384616	3.29	GO_BP
GO:0007010	cytoskeleton organization	cornsilk	10008	900	59	17	5.31	0.0129606	4.16	GO_BP
GO:0007010	cytoskeleton organization	cyan	10008	900	330	71	29.7	1.13147e-08	2.93	GO_BP
GO:0007010	cytoskeleton organization	darkgreen	10008	900	291	49	26.2	0.0138682	2.11	GO_BP
GO:0007010	cytoskeleton organization	darkmagenta	10008	900	164	33	14.7	0.0100439	2.61	GO_BP
GO:0007010	cytoskeleton organization	floralwhite	10008	900	164	33	14.7	0.0100439	2.61	GO_BP
GO:0007010	cytoskeleton organization	green2	10008	900	65	19	5.85	0.00393965	4.25	GO_BP
GO:0007010	cytoskeleton organization	grey60	10008	900	283	72	25.4	1.27898e-12	3.67	GO_BP
GO:0007010	cytoskeleton organization	ivory	10008	900	192	42	17.3	0.000109174	2.92	GO_BP
GO:0007010	cytoskeleton organization	lavenderblush1	10008	900	74	21	6.65	0.0022273	4.08	GO_BP
GO:0007010	cytoskeleton organization	lightpink4	10008	900	149	36	13.4	7.50717e-05	3.32	GO_BP
GO:0007010	cytoskeleton organization	mediumorchid	10008	900	128	31	11.5	0.000491681	3.31	GO_BP
GO:0007010	cytoskeleton organization	mediumpurple3	10008	900	182	35	16.4	0.0142013	2.47	GO_BP
GO:0007010	cytoskeleton organization	oldlace	10008	900	58	18	5.22	0.00290957	4.63	GO_BP
GO:0007010	cytoskeleton organization	orangered4	10008	900	212	39	19.1	0.013765	2.34	GO_BP
GO:0007010	cytoskeleton organization	plum1	10008	900	174	36	15.6	0.00255007	2.71	GO_BP
GO:0007010	cytoskeleton organization	red	10008	900	435	66	39.1	0.0160521	1.87	GO_BP
GO:0007010	cytoskeleton organization	royalblue	10008	900	227	41	20.4	0.0132678	2.29	GO_BP
GO:0007010	cytoskeleton organization	salmon2	10008	900	124	31	11.2	0.000249143	3.46	GO_BP
GO:0007010	cytoskeleton organization	salmon4	10008	900	146	38	13.1	4.46673e-06	3.67	GO_BP
GO:0007010	cytoskeleton organization	skyblue2	10008	900	138	33	12.4	0.000298666	3.26	GO_BP
GO:0007010	cytoskeleton organization	skyblue3	10008	900	181	37	16.3	0.00248938	2.67	GO_BP
GO:0007010	cytoskeleton organization	tan3	10008	900	71	19	6.38	0.0129606	3.75	GO_BP
GO:0007010	cytoskeleton organization	wheat3	10008	900	66	18	5.94	0.0159605	3.85	GO_BP
GO:0007010	cytoskeleton organization	yellow4	10008	900	115	25	10.3	0.025951	2.86	GO_BP
GO:0007010	cytoskeleton organization	yellowgreen	10008	900	158	32	14.2	0.0116201	2.63	GO_BP
GO:0007015	actin filament organization	cornsilk	10008	270	59	9	1.59	0.0267734	6.68	GO_BP
GO:0007015	actin filament organization	grey60	10008	270	283	30	7.63	5.76293e-07	4.69	GO_BP
GO:0007015	actin filament organization	mediumpurple2	10008	270	111	13	2.99	0.0110293	4.97	GO_BP
GO:0007016	cytoskeletal anchoring at plasma membrane	steelblue	10008	10	208	4	0.208	0.0341285	32	GO_BP
GO:0007017	microtubule-based process	blue4	10008	521	104	17	5.41	0.0251743	3.64	GO_BP
GO:0007017	microtubule-based process	coral2	10008	521	133	20	6.92	0.0188909	3.31	GO_BP
GO:0007017	microtubule-based process	dodgerblue4	10008	521	51	11	2.65	0.0446501	5.09	GO_BP
GO:0007017	microtubule-based process	grey60	10008	521	283	36	14.7	0.00105935	2.78	GO_BP
GO:0007017	microtubule-based process	magenta	10008	521	377	42	19.6	0.00357043	2.4	GO_BP
GO:0007017	microtubule-based process	mediumorchid	10008	521	128	20	6.66	0.0117905	3.47	GO_BP
GO:0007017	microtubule-based process	mediumpurple1	10008	521	111	17	5.78	0.0492007	3.37	GO_BP
GO:0007017	microtubule-based process	salmon4	10008	521	146	38	7.6	5.00729e-13	6.83	GO_BP
GO:0007020	microtubule nucleation	chocolate	10008	21	36	4	0.0755	0.00149036	72.9	GO_BP
GO:0007020	microtubule nucleation	tan3	10008	21	71	4	0.149	0.0153158	34.7	GO_BP
GO:0007030	Golgi organization	mistyrose2	10008	93	50	8	0.465	5.03818e-05	22.1	GO_BP
GO:0007033	vacuole organization	lightpink2	10008	135	86	9	1.16	0.00345878	9.08	GO_BP
GO:0007043	cell-cell junction assembly	mediumpurple3	10008	67	182	8	1.22	0.0278688	7.61	GO_BP
GO:0007044	cell-substrate junction assembly	darkgreen	10008	73	291	11	2.12	0.00984778	6.12	GO_BP
GO:0007049	cell cycle	black	10008	1363	428	97	58.3	0.000328288	1.92	GO_BP
GO:0007049	cell cycle	blue4	10008	1363	104	31	14.2	0.0152111	2.73	GO_BP
GO:0007049	cell cycle	brown	10008	1363	451	145	61.4	6.3758e-21	3.24	GO_BP
GO:0007049	cell cycle	coral	10008	1363	105	30	14.3	0.0401553	2.57	GO_BP
GO:0007049	cell cycle	darkgoldenrod1	10008	1363	52	20	7.08	0.0091717	4.01	GO_BP
GO:0007049	cell cycle	darkgrey	10008	1363	249	57	33.9	0.0382713	1.92	GO_BP
GO:0007049	cell cycle	darkolivegreen	10008	1363	224	59	30.5	0.000535359	2.32	GO_BP
GO:0007049	cell cycle	darkseagreen3	10008	1363	101	30	13.8	0.0208036	2.72	GO_BP
GO:0007049	cell cycle	darkseagreen4	10008	1363	116	32	15.8	0.0463576	2.45	GO_BP
GO:0007049	cell cycle	deeppink1	10008	1363	76	24	10.4	0.0397911	2.96	GO_BP
GO:0007049	cell cycle	dodgerblue4	10008	1363	51	29	6.95	3.4732e-09	8.52	GO_BP
GO:0007049	cell cycle	green	10008	1363	435	96	59.2	0.00113967	1.86	GO_BP
GO:0007049	cell cycle	greenyellow	10008	1363	375	81	51.1	0.0132678	1.79	GO_BP
GO:0007049	cell cycle	magenta	10008	1363	377	97	51.3	6.3149e-07	2.29	GO_BP
GO:0007049	cell cycle	mediumorchid	10008	1363	128	40	17.4	0.000417429	2.94	GO_BP
GO:0007049	cell cycle	midnightblue	10008	1363	337	72	45.9	0.0441157	1.76	GO_BP
GO:0007049	cell cycle	pink	10008	1363	378	94	51.5	6.73131e-06	2.18	GO_BP
GO:0007049	cell cycle	saddlebrown	10008	1363	217	62	29.6	1.55047e-05	2.61	GO_BP
GO:0007049	cell cycle	salmon	10008	1363	323	75	44	0.00243432	1.97	GO_BP
GO:0007049	cell cycle	salmon4	10008	1363	146	76	19.9	2.62151e-24	7.23	GO_BP
GO:0007049	cell cycle	sienna3	10008	1363	203	49	27.6	0.0325612	2.06	GO_BP
GO:0007049	cell cycle	tomato4	10008	1363	56	20	7.63	0.0261889	3.56	GO_BP
GO:0007051	spindle organization	mediumpurple1	10008	140	111	10	1.55	0.00487095	7.44	GO_BP
GO:0007051	spindle organization	salmon4	10008	140	146	24	2.04	3.1783e-15	16.5	GO_BP
GO:0007052	mitotic spindle organization	salmon4	10008	93	146	19	1.36	5.57668e-13	19.8	GO_BP
GO:0007052	mitotic spindle organization	skyblue2	10008	93	138	8	1.28	0.0387292	7.08	GO_BP
GO:0007059	chromosome segregation	black	10008	257	428	27	11	0.0165278	2.74	GO_BP
GO:0007059	chromosome segregation	brown	10008	257	451	37	11.6	1.30424e-06	3.79	GO_BP
GO:0007059	chromosome segregation	darkolivegreen	10008	257	224	21	5.75	0.000613044	4.18	GO_BP
GO:0007059	chromosome segregation	darkseagreen4	10008	257	116	12	2.98	0.0390043	4.54	GO_BP
GO:0007059	chromosome segregation	dodgerblue4	10008	257	51	15	1.31	9.41265e-09	16.7	GO_BP
GO:0007059	chromosome segregation	magenta	10008	257	377	36	9.68	4.27368e-08	4.49	GO_BP
GO:0007059	chromosome segregation	maroon	10008	257	171	15	4.39	0.0327322	3.81	GO_BP
GO:0007059	chromosome segregation	salmon4	10008	257	146	34	3.75	3.36466e-19	13.1	GO_BP
GO:0007062	sister chromatid cohesion	brown	10008	113	451	24	5.09	7.12839e-07	5.98	GO_BP
GO:0007062	sister chromatid cohesion	darkolivegreen	10008	113	224	11	2.53	0.0406568	4.9	GO_BP
GO:0007062	sister chromatid cohesion	dodgerblue4	10008	113	51	6	0.576	0.0235323	12.3	GO_BP
GO:0007062	sister chromatid cohesion	magenta	10008	113	377	18	4.26	0.000448081	5.03	GO_BP
GO:0007062	sister chromatid cohesion	salmon4	10008	113	146	16	1.65	4.04651e-08	12.4	GO_BP
GO:0007063	regulation of sister chromatid cohesion	magenta	10008	16	377	6	0.603	0.0183524	15.5	GO_BP
GO:0007067	mitotic nuclear division	brown	10008	208	451	24	9.37	0.0229796	2.86	GO_BP
GO:0007067	mitotic nuclear division	dodgerblue4	10008	208	51	11	1.06	1.94443e-05	13.6	GO_BP
GO:0007067	mitotic nuclear division	magenta	10008	208	377	24	7.84	0.00175107	3.49	GO_BP
GO:0007067	mitotic nuclear division	maroon	10008	208	171	15	3.55	0.00401174	4.8	GO_BP
GO:0007067	mitotic nuclear division	salmon4	10008	208	146	32	3.03	7.06217e-20	15.4	GO_BP
GO:0007076	mitotic chromosome condensation	dodgerblue4	10008	15	51	5	0.0764	2.74075e-05	108	GO_BP
GO:0007077	mitotic nuclear envelope disassembly	aquamarine	10008	41	43	4	0.176	0.0277897	27.5	GO_BP
GO:0007077	mitotic nuclear envelope disassembly	honeydew1	10008	41	151	6	0.619	0.0313363	11.6	GO_BP
GO:0007077	mitotic nuclear envelope disassembly	saddlebrown	10008	41	217	7	0.889	0.0260331	9.56	GO_BP
GO:0007077	mitotic nuclear envelope disassembly	salmon4	10008	41	146	7	0.598	0.00298504	14.5	GO_BP
GO:0007077	mitotic nuclear envelope disassembly	skyblue	10008	41	251	8	1.03	0.00880092	9.7	GO_BP
GO:0007080	mitotic metaphase plate congression	salmon4	10008	36	146	6	0.525	0.0143954	14	GO_BP
GO:0007088	regulation of mitotic nuclear division	magenta	10008	120	377	15	4.52	0.0399881	3.76	GO_BP
GO:0007088	regulation of mitotic nuclear division	salmon4	10008	120	146	17	1.75	9.23255e-09	12.5	GO_BP
GO:0007091	metaphase/anaphase transition of mitotic cell cycle	salmon4	10008	34	146	8	0.496	6.79406e-05	21.9	GO_BP
GO:0007093	mitotic cell cycle checkpoint	brown	10008	136	451	21	6.13	0.0012766	4.01	GO_BP
GO:0007093	mitotic cell cycle checkpoint	darkolivegreen	10008	136	224	13	3.04	0.0131626	4.84	GO_BP
GO:0007093	mitotic cell cycle checkpoint	salmon4	10008	136	146	11	1.98	0.00639423	6.34	GO_BP
GO:0007094	mitotic spindle assembly checkpoint	salmon4	10008	26	146	7	0.379	0.000165081	26	GO_BP
GO:0007098	centrosome cycle	blue4	10008	98	104	8	1.02	0.00995359	9.08	GO_BP
GO:0007098	centrosome cycle	salmon4	10008	98	146	9	1.43	0.0148209	7.21	GO_BP
GO:0007100	mitotic centrosome separation	oldlace	10008	13	58	3	0.0753	0.0459888	54	GO_BP
GO:0007126	meiotic nuclear division	green	10008	85	435	14	3.69	0.0179827	4.45	GO_BP
GO:0007126	meiotic nuclear division	salmon4	10008	85	146	8	1.24	0.0317297	7.36	GO_BP
GO:0007143	female meiotic division	salmon4	10008	18	146	5	0.263	0.00647303	26.8	GO_BP
GO:0007154	cell communication	antiquewhite4	10008	3345	149	74	49.8	0.0279476	1.99	GO_BP
GO:0007154	cell communication	blue	10008	3345	430	184	144	0.0237846	1.52	GO_BP
GO:0007154	cell communication	lavenderblush1	10008	3345	74	42	24.7	0.030299	2.63	GO_BP
GO:0007154	cell communication	orange	10008	3345	249	118	83.2	0.00412364	1.82	GO_BP
GO:0007154	cell communication	palevioletred2	10008	3345	102	54	34.1	0.0346532	2.26	GO_BP
GO:0007154	cell communication	salmon	10008	3345	323	144	108	0.0172196	1.63	GO_BP
GO:0007154	cell communication	turquoise	10008	3345	444	189	148	0.0260992	1.5	GO_BP
GO:0007155	cell adhesion	grey60	10008	768	283	44	21.7	0.00657091	2.29	GO_BP
GO:0007159	leukocyte cell-cell adhesion	darkviolet	10008	264	126	16	3.32	0.000425242	5.65	GO_BP
GO:0007159	leukocyte cell-cell adhesion	midnightblue	10008	264	337	27	8.89	0.000538412	3.47	GO_BP
GO:0007160	cell-matrix adhesion	royalblue2	10008	139	64	7	0.889	0.028418	9.12	GO_BP
GO:0007163	establishment or maintenance of cell polarity	darkorchid4	10008	141	46	6	0.648	0.0393515	10.9	GO_BP
GO:0007163	establishment or maintenance of cell polarity	grey60	10008	141	283	14	3.99	0.0410264	3.93	GO_BP
GO:0007164	establishment of tissue polarity	lightcyan1	10008	85	213	16	1.81	1.31533e-07	11.4	GO_BP
GO:0007164	establishment of tissue polarity	tomato4	10008	85	56	9	0.476	3.50754e-06	24.8	GO_BP
GO:0007165	signal transduction	blue	10008	2977	430	168	128	0.0174825	1.55	GO_BP
GO:0007165	signal transduction	lavenderblush1	10008	2977	74	39	22	0.0293105	2.65	GO_BP
GO:0007165	signal transduction	orange	10008	2977	249	109	74.1	0.00246253	1.87	GO_BP
GO:0007165	signal transduction	palevioletred2	10008	2977	102	53	30.3	0.00320453	2.58	GO_BP
GO:0007165	signal transduction	palevioletred3	10008	2977	124	59	36.9	0.0216936	2.17	GO_BP
GO:0007165	signal transduction	salmon	10008	2977	323	133	96.1	0.00793599	1.68	GO_BP
GO:0007166	cell surface receptor signaling pathway	palevioletred2	10008	1464	102	32	14.9	0.0153158	2.71	GO_BP
GO:0007187	G-protein coupled receptor signaling pathway, coupled to cyclic nucleotide second messenger	antiquewhite4	10008	36	149	6	0.536	0.0158795	13.7	GO_BP
GO:0007188	adenylate cyclase-modulating G-protein coupled receptor signaling pathway	antiquewhite4	10008	34	149	6	0.506	0.0119717	14.7	GO_BP
GO:0007229	integrin-mediated signaling pathway	skyblue3	10008	70	181	8	1.27	0.0349578	7.28	GO_BP
GO:0007264	small GTPase mediated signal transduction	antiquewhite4	10008	384	149	20	5.72	0.00175646	4.04	GO_BP
GO:0007264	small GTPase mediated signal transduction	plum1	10008	384	174	21	6.68	0.00459844	3.58	GO_BP
GO:0007264	small GTPase mediated signal transduction	royalblue	10008	384	227	24	8.71	0.00853066	3.09	GO_BP
GO:0007264	small GTPase mediated signal transduction	skyblue2	10008	384	138	19	5.29	0.00215759	4.16	GO_BP
GO:0007265	Ras protein signal transduction	antiquewhite4	10008	261	149	19	3.89	3.25509e-05	5.81	GO_BP
GO:0007265	Ras protein signal transduction	plum1	10008	261	174	17	4.54	0.00431644	4.26	GO_BP
GO:0007265	Ras protein signal transduction	skyblue2	10008	261	138	14	3.6	0.0165278	4.4	GO_BP
GO:0007266	Rho protein signal transduction	plum1	10008	129	174	13	2.24	0.000722625	6.76	GO_BP
GO:0007266	Rho protein signal transduction	royalblue	10008	129	227	14	2.93	0.00217075	5.52	GO_BP
GO:0007267	cell-cell signaling	antiquewhite4	10008	463	149	21	6.89	0.00662509	3.49	GO_BP
GO:0007275	multicellular organismal development	blue	10008	2750	430	165	118	0.000722975	1.68	GO_BP
GO:0007275	multicellular organismal development	coral2	10008	2750	133	62	36.5	0.00278392	2.33	GO_BP
GO:0007275	multicellular organismal development	pink4	10008	2750	100	46	27.5	0.0476135	2.27	GO_BP
GO:0007338	single fertilization	green1	10008	38	48	7	0.182	1.89819e-06	54.5	GO_BP
GO:0007339	binding of sperm to zona pellucida	green1	10008	11	48	7	0.0528	1.13256e-10	420	GO_BP
GO:0007346	regulation of mitotic cell cycle	blue4	10008	515	104	17	5.35	0.0223544	3.69	GO_BP
GO:0007346	regulation of mitotic cell cycle	brown	10008	515	451	61	23.2	1.42849e-08	3.14	GO_BP
GO:0007346	regulation of mitotic cell cycle	darkolivegreen	10008	515	224	27	11.5	0.0314648	2.61	GO_BP
GO:0007346	regulation of mitotic cell cycle	dodgerblue4	10008	515	51	13	2.62	0.00211244	6.44	GO_BP
GO:0007346	regulation of mitotic cell cycle	lightcyan1	10008	515	213	29	11	0.00240955	3.02	GO_BP
GO:0007346	regulation of mitotic cell cycle	magenta	10008	515	377	38	19.4	0.0464118	2.15	GO_BP
GO:0007346	regulation of mitotic cell cycle	salmon4	10008	515	146	31	7.51	5.8537e-08	5.22	GO_BP
GO:0007346	regulation of mitotic cell cycle	tomato4	10008	515	56	12	2.88	0.0231765	5.12	GO_BP
GO:0007399	nervous system development	mediumpurple	10008	1263	93	26	11.7	0.0491623	2.72	GO_BP
GO:0007417	central nervous system development	lavender	10008	513	53	12	2.72	0.013765	5.52	GO_BP
GO:0007586	digestion	lightgreen	10008	44	230	8	1.01	0.00817705	9.74	GO_BP
GO:0007596	blood coagulation	antiquewhite4	10008	214	149	15	3.19	0.00122088	5.43	GO_BP
GO:0007599	hemostasis	antiquewhite4	10008	218	149	15	3.25	0.00149036	5.32	GO_BP
GO:0008033	tRNA processing	firebrick4	10008	110	96	8	1.06	0.0123682	8.74	GO_BP
GO:0008033	tRNA processing	powderblue	10008	110	76	7	0.835	0.0208036	9.67	GO_BP
GO:0008037	cell recognition	green1	10008	48	48	7	0.23	9.05884e-06	41.2	GO_BP
GO:0008064	regulation of actin polymerization or depolymerization	grey60	10008	129	283	18	3.65	6.29247e-05	5.88	GO_BP
GO:0008104	protein localization	antiquewhite4	10008	1701	149	45	25.3	0.0411915	2.14	GO_BP
GO:0008104	protein localization	lightpink2	10008	1701	86	32	14.6	0.00745446	2.93	GO_BP
GO:0008104	protein localization	orangered3	10008	1701	150	76	25.5	2.96301e-17	5.2	GO_BP
GO:0008104	protein localization	turquoise	10008	1701	444	111	75.5	0.0102137	1.67	GO_BP
GO:0008152	metabolic process	lightcyan	10008	7092	358	319	254	3.51095e-13	3.47	GO_BP
GO:0008152	metabolic process	orangered3	10008	7092	150	129	106	0.011731	2.55	GO_BP
GO:0008152	metabolic process	saddlebrown	10008	7092	217	180	154	0.0249385	2.03	GO_BP
GO:0008152	metabolic process	skyblue	10008	7092	251	234	178	6.76115e-15	5.82	GO_BP
GO:0008152	metabolic process	yellow	10008	7092	329	264	233	0.0477431	1.7	GO_BP
GO:0008154	actin polymerization or depolymerization	grey60	10008	134	283	20	3.79	4.09356e-06	6.41	GO_BP
GO:0008156	negative regulation of DNA replication	brown	10008	47	451	10	2.12	0.035241	5.83	GO_BP
GO:0008203	cholesterol metabolic process	sienna	10008	84	62	6	0.52	0.0149111	13.5	GO_BP
GO:0008206	bile acid metabolic process	aliceblue	10008	28	69	4	0.193	0.036335	25.4	GO_BP
GO:0008286	insulin receptor signaling pathway	turquoise	10008	90	444	17	3.99	0.00072097	5.17	GO_BP
GO:0008299	isoprenoid biosynthetic process	sienna	10008	19	62	4	0.118	0.00680549	45.5	GO_BP
GO:0008334	histone mRNA metabolic process	skyblue	10008	25	251	9	0.627	1.7455e-05	22.6	GO_BP
GO:0008380	RNA splicing	antiquewhite2	10008	379	93	15	3.52	0.00308475	5.04	GO_BP
GO:0008380	RNA splicing	brown	10008	379	451	44	17.1	2.05884e-05	2.98	GO_BP
GO:0008380	RNA splicing	brown1	10008	379	67	13	2.54	0.00188799	6.3	GO_BP
GO:0008380	RNA splicing	cyan	10008	379	330	28	12.5	0.0476135	2.46	GO_BP
GO:0008380	RNA splicing	darkgrey	10008	379	249	27	9.43	0.001445	3.25	GO_BP
GO:0008380	RNA splicing	darkolivegreen	10008	379	224	22	8.48	0.0381005	2.88	GO_BP
GO:0008380	RNA splicing	darkred	10008	379	260	30	9.85	0.000126948	3.51	GO_BP
GO:0008380	RNA splicing	darksalmon	10008	379	44	12	1.67	0.00013909	9.8	GO_BP
GO:0008380	RNA splicing	firebrick4	10008	379	96	15	3.64	0.00438185	4.86	GO_BP
GO:0008380	RNA splicing	honeydew1	10008	379	151	19	5.72	0.00581775	3.8	GO_BP
GO:0008380	RNA splicing	lavenderblush3	10008	379	127	23	4.81	1.47576e-06	5.91	GO_BP
GO:0008380	RNA splicing	lightyellow	10008	379	263	44	9.96	4.3944e-13	5.64	GO_BP
GO:0008380	RNA splicing	magenta	10008	379	377	34	14.3	0.0034732	2.67	GO_BP
GO:0008380	RNA splicing	pink	10008	379	378	48	14.3	7.07408e-10	4.09	GO_BP
GO:0008380	RNA splicing	saddlebrown	10008	379	217	24	8.22	0.00362919	3.3	GO_BP
GO:0008380	RNA splicing	sienna3	10008	379	203	22	7.69	0.0109243	3.22	GO_BP
GO:0008380	RNA splicing	skyblue	10008	379	251	98	9.51	5.00619e-71	21.6	GO_BP
GO:0008380	RNA splicing	skyblue1	10008	379	119	24	4.51	7.54765e-08	6.78	GO_BP
GO:0008380	RNA splicing	violet	10008	379	196	34	7.42	4.90589e-10	5.76	GO_BP
GO:0008380	RNA splicing	whitesmoke	10008	379	63	13	2.39	0.000990373	6.8	GO_BP
GO:0008380	RNA splicing	yellow	10008	379	329	66	12.5	7.49821e-26	7.51	GO_BP
GO:0008380	RNA splicing	yellow3	10008	379	100	20	3.79	3.21769e-06	6.65	GO_BP
GO:0008544	epidermis development	steelblue	10008	199	208	19	4.14	8.55672e-05	5.37	GO_BP
GO:0008608	attachment of spindle microtubules to kinetochore	salmon4	10008	25	146	8	0.365	5.97019e-06	33.5	GO_BP
GO:0009056	catabolic process	orangered3	10008	1710	150	77	25.6	7.93873e-18	5.31	GO_BP
GO:0009056	catabolic process	turquoise	10008	1710	444	118	75.9	0.000425242	1.81	GO_BP
GO:0009057	macromolecule catabolic process	lightcyan1	10008	937	213	44	19.9	0.000715562	2.6	GO_BP
GO:0009057	macromolecule catabolic process	orangered3	10008	937	150	73	14	1.89917e-31	9.86	GO_BP
GO:0009057	macromolecule catabolic process	tomato4	10008	937	56	17	5.24	0.0106787	4.28	GO_BP
GO:0009058	biosynthetic process	brown	10008	3886	451	220	175	0.00941184	1.53	GO_BP
GO:0009058	biosynthetic process	darkgrey	10008	3886	249	131	96.7	0.00767382	1.77	GO_BP
GO:0009058	biosynthetic process	darkolivegreen	10008	3886	224	123	87	0.00116673	1.95	GO_BP
GO:0009058	biosynthetic process	lavenderblush3	10008	3886	127	72	49.3	0.0312537	2.08	GO_BP
GO:0009058	biosynthetic process	lightcyan	10008	3886	358	208	139	4.26858e-10	2.25	GO_BP
GO:0009058	biosynthetic process	midnightblue	10008	3886	337	170	131	0.00940574	1.63	GO_BP
GO:0009058	biosynthetic process	orangered3	10008	3886	150	109	58.2	3.30841e-13	4.28	GO_BP
GO:0009058	biosynthetic process	pink	10008	3886	378	195	147	0.000451742	1.71	GO_BP
GO:0009058	biosynthetic process	saddlebrown	10008	3886	217	117	84.3	0.00556828	1.87	GO_BP
GO:0009058	biosynthetic process	skyblue	10008	3886	251	154	97.5	1.91708e-09	2.56	GO_BP
GO:0009058	biosynthetic process	skyblue1	10008	3886	119	72	46.2	0.00217075	2.44	GO_BP
GO:0009058	biosynthetic process	yellow	10008	3886	329	173	128	0.000435295	1.78	GO_BP
GO:0009059	macromolecule biosynthetic process	black	10008	3192	428	183	137	0.00168843	1.63	GO_BP
GO:0009059	macromolecule biosynthetic process	brown	10008	3192	451	206	144	1.31019e-06	1.85	GO_BP
GO:0009059	macromolecule biosynthetic process	darkgrey	10008	3192	249	120	79.4	0.000121145	2.02	GO_BP
GO:0009059	macromolecule biosynthetic process	darkolivegreen	10008	3192	224	116	71.4	1.63909e-06	2.34	GO_BP
GO:0009059	macromolecule biosynthetic process	green	10008	3192	435	188	139	0.000586865	1.66	GO_BP
GO:0009059	macromolecule biosynthetic process	green1	10008	3192	48	29	15.3	0.040206	3.28	GO_BP
GO:0009059	macromolecule biosynthetic process	greenyellow	10008	3192	375	164	120	0.00123458	1.7	GO_BP
GO:0009059	macromolecule biosynthetic process	honeydew1	10008	3192	151	72	48.2	0.0331821	1.97	GO_BP
GO:0009059	macromolecule biosynthetic process	indianred3	10008	3192	96	50	30.6	0.0304934	2.34	GO_BP
GO:0009059	macromolecule biosynthetic process	lavenderblush3	10008	3192	127	67	40.5	0.001445	2.41	GO_BP
GO:0009059	macromolecule biosynthetic process	lightcyan	10008	3192	358	154	114	0.00644981	1.64	GO_BP
GO:0009059	macromolecule biosynthetic process	lightyellow	10008	3192	263	123	83.9	0.000538412	1.91	GO_BP
GO:0009059	macromolecule biosynthetic process	midnightblue	10008	3192	337	159	107	7.64813e-06	1.95	GO_BP
GO:0009059	macromolecule biosynthetic process	orangered3	10008	3192	150	106	47.8	2.49571e-18	5.29	GO_BP
GO:0009059	macromolecule biosynthetic process	pink	10008	3192	378	180	121	3.39115e-07	2	GO_BP
GO:0009059	macromolecule biosynthetic process	plum2	10008	3192	189	86	60.3	0.0482709	1.8	GO_BP
GO:0009059	macromolecule biosynthetic process	red	10008	3192	435	184	139	0.00327173	1.6	GO_BP
GO:0009059	macromolecule biosynthetic process	saddlebrown	10008	3192	217	109	69.2	3.61995e-05	2.2	GO_BP
GO:0009059	macromolecule biosynthetic process	salmon	10008	3192	323	142	103	0.00402554	1.71	GO_BP
GO:0009059	macromolecule biosynthetic process	skyblue	10008	3192	251	149	80.1	1.93892e-15	3.22	GO_BP
GO:0009059	macromolecule biosynthetic process	skyblue1	10008	3192	119	69	38	1.2228e-05	2.99	GO_BP
GO:0009059	macromolecule biosynthetic process	whitesmoke	10008	3192	63	38	20.1	0.00456999	3.27	GO_BP
GO:0009059	macromolecule biosynthetic process	yellow	10008	3192	329	167	105	3.24685e-09	2.27	GO_BP
GO:0009060	aerobic respiration	lightcyan	10008	54	358	20	1.93	7.94952e-12	16.7	GO_BP
GO:0009062	fatty acid catabolic process	lightcyan	10008	72	358	17	2.58	1.81668e-06	8.69	GO_BP
GO:0009063	cellular amino acid catabolic process	lightcyan	10008	80	358	19	2.86	1.86663e-07	8.81	GO_BP
GO:0009081	branched-chain amino acid metabolic process	lightcyan	10008	21	358	12	0.751	6.06491e-09	37.1	GO_BP
GO:0009083	branched-chain amino acid catabolic process	lightcyan	10008	19	358	12	0.68	1.21852e-09	47.7	GO_BP
GO:0009100	glycoprotein metabolic process	mistyrose2	10008	198	50	8	0.989	0.00745446	9.78	GO_BP
GO:0009116	nucleoside metabolic process	lightcyan	10008	327	358	46	11.7	7.42247e-12	4.91	GO_BP
GO:0009117	nucleotide metabolic process	lightcyan	10008	474	358	52	17	2.03601e-09	3.72	GO_BP
GO:0009118	regulation of nucleoside metabolic process	saddlebrown	10008	67	217	9	1.45	0.0154925	7.26	GO_BP
GO:0009118	regulation of nucleoside metabolic process	salmon	10008	67	323	10	2.16	0.0465619	5.39	GO_BP
GO:0009119	ribonucleoside metabolic process	lightcyan	10008	314	358	46	11.2	1.6039e-12	5.16	GO_BP
GO:0009123	nucleoside monophosphate metabolic process	lightcyan	10008	261	358	42	9.34	1.23281e-12	5.72	GO_BP
GO:0009126	purine nucleoside monophosphate metabolic process	lightcyan	10008	241	358	42	8.62	6.94639e-14	6.31	GO_BP
GO:0009127	purine nucleoside monophosphate biosynthetic process	lightcyan	10008	57	358	10	2.04	0.0297352	5.87	GO_BP
GO:0009141	nucleoside triphosphate metabolic process	lightcyan	10008	240	358	42	8.59	5.96783e-14	6.34	GO_BP
GO:0009142	nucleoside triphosphate biosynthetic process	lightcyan	10008	58	358	10	2.07	0.0337424	5.75	GO_BP
GO:0009144	purine nucleoside triphosphate metabolic process	lightcyan	10008	226	358	41	8.08	4.08528e-14	6.61	GO_BP
GO:0009145	purine nucleoside triphosphate biosynthetic process	lightcyan	10008	45	358	9	1.61	0.0260331	6.88	GO_BP
GO:0009150	purine ribonucleotide metabolic process	lightcyan	10008	335	358	44	12	3.50919e-10	4.5	GO_BP
GO:0009161	ribonucleoside monophosphate metabolic process	lightcyan	10008	251	358	42	8.98	3.06308e-13	6	GO_BP
GO:0009163	nucleoside biosynthetic process	lightcyan	10008	99	358	13	3.54	0.0443445	4.19	GO_BP
GO:0009167	purine ribonucleoside monophosphate metabolic process	lightcyan	10008	241	358	42	8.62	6.94639e-14	6.31	GO_BP
GO:0009168	purine ribonucleoside monophosphate biosynthetic process	lightcyan	10008	57	358	10	2.04	0.0297352	5.87	GO_BP
GO:0009199	ribonucleoside triphosphate metabolic process	lightcyan	10008	224	358	42	8.01	4.62574e-15	6.91	GO_BP
GO:0009201	ribonucleoside triphosphate biosynthetic process	lightcyan	10008	49	358	10	1.75	0.00950377	7.08	GO_BP
GO:0009205	purine ribonucleoside triphosphate metabolic process	lightcyan	10008	219	358	41	7.83	1.2909e-14	6.88	GO_BP
GO:0009206	purine ribonucleoside triphosphate biosynthetic process	lightcyan	10008	44	358	9	1.57	0.0223544	7.08	GO_BP
GO:0009259	ribonucleotide metabolic process	lightcyan	10008	348	358	45	12.4	3.16325e-10	4.43	GO_BP
GO:0009267	cellular response to starvation	lightpink2	10008	326	86	12	2.8	0.0225461	4.96	GO_BP
GO:0009267	cellular response to starvation	turquoise	10008	326	444	44	14.5	1.58724e-07	3.62	GO_BP
GO:0009301	snRNA transcription	darkseagreen	10008	61	57	5	0.347	0.0249993	17	GO_BP
GO:0009301	snRNA transcription	lightyellow	10008	61	263	9	1.6	0.0282871	6.6	GO_BP
GO:0009303	rRNA transcription	thistle2	10008	26	161	6	0.418	0.00430676	19	GO_BP
GO:0009304	tRNA transcription	antiquewhite3	10008	7	45	3	0.0315	0.00449436	177	GO_BP
GO:0009308	amine metabolic process	lightcyan1	10008	123	213	16	2.62	2.21304e-05	7.35	GO_BP
GO:0009308	amine metabolic process	tomato4	10008	123	56	10	0.688	4.94405e-06	18.9	GO_BP
GO:0009314	response to radiation	brown	10008	282	451	31	12.7	0.00543656	2.74	GO_BP
GO:0009451	RNA modification	firebrick4	10008	117	96	8	1.12	0.0178113	8.17	GO_BP
GO:0009451	RNA modification	thistle2	10008	117	161	10	1.88	0.0200614	6.03	GO_BP
GO:0009566	fertilization	green1	10008	54	48	7	0.259	1.94598e-05	35.9	GO_BP
GO:0009605	response to external stimulus	antiquewhite4	10008	1276	149	41	19	0.00168843	2.65	GO_BP
GO:0009607	response to biotic stimulus	palevioletred2	10008	443	102	19	4.51	0.000215031	5.12	GO_BP
GO:0009611	response to wounding	antiquewhite4	10008	506	149	22	7.53	0.00743264	3.35	GO_BP
GO:0009615	response to virus	palevioletred2	10008	204	102	16	2.08	9.82517e-07	9.61	GO_BP
GO:0009628	response to abiotic stimulus	lightcyan1	10008	745	213	38	15.9	0.000695904	2.79	GO_BP
GO:0009653	anatomical structure morphogenesis	blue	10008	1605	430	100	69	0.0414054	1.63	GO_BP
GO:0009653	anatomical structure morphogenesis	coral2	10008	1605	133	41	21.3	0.0165278	2.37	GO_BP
GO:0009653	anatomical structure morphogenesis	grey60	10008	1605	283	71	45.4	0.0438061	1.79	GO_BP
GO:0009653	anatomical structure morphogenesis	plum	10008	1605	61	26	9.78	0.00131285	3.94	GO_BP
GO:0009653	anatomical structure morphogenesis	plum1	10008	1605	174	50	27.9	0.0174069	2.15	GO_BP
GO:0009753	response to jasmonic acid	lightgreen	10008	4	230	3	0.0919	0.0434726	129	GO_BP
GO:0009889	regulation of biosynthetic process	black	10008	2637	428	156	113	0.00282741	1.64	GO_BP
GO:0009889	regulation of biosynthetic process	brown	10008	2637	451	165	119	0.00123144	1.65	GO_BP
GO:0009889	regulation of biosynthetic process	darkgrey	10008	2637	249	108	65.6	1.13906e-05	2.19	GO_BP
GO:0009889	regulation of biosynthetic process	darkolivegreen	10008	2637	224	96	59	0.000128738	2.14	GO_BP
GO:0009889	regulation of biosynthetic process	deeppink1	10008	2637	76	37	20	0.0252577	2.68	GO_BP
GO:0009889	regulation of biosynthetic process	green	10008	2637	435	173	115	1.42429e-06	1.91	GO_BP
GO:0009889	regulation of biosynthetic process	greenyellow	10008	2637	375	149	98.8	2.0272e-05	1.89	GO_BP
GO:0009889	regulation of biosynthetic process	lavenderblush3	10008	2637	127	54	33.5	0.0465619	2.09	GO_BP
GO:0009889	regulation of biosynthetic process	lightyellow	10008	2637	263	109	69.3	0.000138766	2.02	GO_BP
GO:0009889	regulation of biosynthetic process	midnightblue	10008	2637	337	144	88.8	1.53577e-07	2.15	GO_BP
GO:0009889	regulation of biosynthetic process	pink	10008	2637	378	145	99.6	0.000305046	1.78	GO_BP
GO:0009889	regulation of biosynthetic process	plum2	10008	2637	189	77	49.8	0.0123682	1.95	GO_BP
GO:0009889	regulation of biosynthetic process	red	10008	2637	435	169	115	1.3973e-05	1.83	GO_BP
GO:0009889	regulation of biosynthetic process	saddlebrown	10008	2637	217	86	57.2	0.0135768	1.86	GO_BP
GO:0009889	regulation of biosynthetic process	salmon	10008	2637	323	123	85.1	0.00295908	1.75	GO_BP
GO:0009889	regulation of biosynthetic process	sienna3	10008	2637	203	80	53.5	0.0287288	1.84	GO_BP
GO:0009889	regulation of biosynthetic process	skyblue	10008	2637	251	103	66.1	0.000484265	1.98	GO_BP
GO:0009889	regulation of biosynthetic process	skyblue1	10008	2637	119	62	31.4	6.5871e-06	3.09	GO_BP
GO:0009889	regulation of biosynthetic process	yellow	10008	2637	329	140	86.7	3.81997e-07	2.13	GO_BP
GO:0009890	negative regulation of biosynthetic process	brown	10008	1023	451	73	46.1	0.0385165	1.75	GO_BP
GO:0009890	negative regulation of biosynthetic process	darkorange	10008	1023	261	48	26.7	0.0356902	2.03	GO_BP
GO:0009890	negative regulation of biosynthetic process	greenyellow	10008	1023	375	64	38.3	0.0249993	1.86	GO_BP
GO:0009890	negative regulation of biosynthetic process	midnightblue	10008	1023	337	66	34.4	0.000290239	2.22	GO_BP
GO:0009890	negative regulation of biosynthetic process	skyblue1	10008	1023	119	29	12.2	0.00854087	2.88	GO_BP
GO:0009891	positive regulation of biosynthetic process	green	10008	1227	435	82	53.3	0.0344164	1.71	GO_BP
GO:0009891	positive regulation of biosynthetic process	green1	10008	1227	48	17	5.88	0.0297352	3.96	GO_BP
GO:0009891	positive regulation of biosynthetic process	lightyellow	10008	1227	263	62	32.2	0.000433576	2.27	GO_BP
GO:0009891	positive regulation of biosynthetic process	midnightblue	10008	1227	337	73	41.3	0.00110192	2.04	GO_BP
GO:0009892	negative regulation of metabolic process	brown	10008	1834	451	126	82.6	0.000446099	1.78	GO_BP
GO:0009892	negative regulation of metabolic process	darkred	10008	1834	260	75	47.6	0.0202529	1.84	GO_BP
GO:0009893	positive regulation of metabolic process	chocolate4	10008	2471	95	42	23.5	0.025083	2.44	GO_BP
GO:0009893	positive regulation of metabolic process	darkorange	10008	2471	261	105	64.4	4.7939e-05	2.1	GO_BP
GO:0009893	positive regulation of metabolic process	green	10008	2471	435	144	107	0.0332529	1.54	GO_BP
GO:0009893	positive regulation of metabolic process	orange	10008	2471	249	94	61.5	0.00395182	1.88	GO_BP
GO:0009893	positive regulation of metabolic process	salmon	10008	2471	323	115	79.7	0.00770598	1.72	GO_BP
GO:0009894	regulation of catabolic process	lightcyan1	10008	640	213	34	13.6	0.00115709	2.88	GO_BP
GO:0009894	regulation of catabolic process	tomato4	10008	640	56	13	3.58	0.037368	4.5	GO_BP
GO:0009894	regulation of catabolic process	turquoise	10008	640	444	61	28.4	2.68106e-05	2.47	GO_BP
GO:0009896	positive regulation of catabolic process	lightcyan1	10008	326	213	22	6.94	0.00270792	3.59	GO_BP
GO:0009896	positive regulation of catabolic process	tomato4	10008	326	56	11	1.82	0.00251977	7.47	GO_BP
GO:0009913	epidermal cell differentiation	darkmagenta	10008	134	164	11	2.2	0.0143954	5.68	GO_BP
GO:0009913	epidermal cell differentiation	lightsteelblue1	10008	134	174	11	2.33	0.0227013	5.33	GO_BP
GO:0009913	epidermal cell differentiation	steelblue	10008	134	208	16	2.78	5.03818e-05	6.83	GO_BP
GO:0009987	cellular process	orangered3	10008	8614	150	144	129	0.0469084	3.93	GO_BP
GO:0009988	cell-cell recognition	green1	10008	22	48	7	0.106	3.99418e-08	112	GO_BP
GO:0009991	response to extracellular stimulus	turquoise	10008	489	444	48	21.7	0.000355802	2.51	GO_BP
GO:0010032	meiotic chromosome condensation	dodgerblue4	10008	5	51	4	0.0255	1.11772e-05	847	GO_BP
GO:0010212	response to ionizing radiation	brown	10008	118	451	19	5.32	0.00211244	4.2	GO_BP
GO:0010243	response to organonitrogen compound	antiquewhite4	10008	486	149	20	7.24	0.0328223	3.12	GO_BP
GO:0010256	endomembrane system organization	darkgreen	10008	443	291	32	12.9	0.0028846	2.8	GO_BP
GO:0010256	endomembrane system organization	goldenrod4	10008	443	48	10	2.12	0.0364118	5.79	GO_BP
GO:0010256	endomembrane system organization	mediumpurple4	10008	443	116	16	5.13	0.0445023	3.55	GO_BP
GO:0010256	endomembrane system organization	mistyrose2	10008	443	50	11	2.21	0.0113584	6.22	GO_BP
GO:0010256	endomembrane system organization	tan	10008	443	371	34	16.4	0.0406178	2.28	GO_BP
GO:0010256	endomembrane system organization	turquoise	10008	443	444	39	19.7	0.031171	2.18	GO_BP
GO:0010257	NADH dehydrogenase complex assembly	darkorange2	10008	49	203	7	0.994	0.0474837	8.3	GO_BP
GO:0010257	NADH dehydrogenase complex assembly	lightcyan	10008	49	358	24	1.75	5.11839e-18	27.6	GO_BP
GO:0010389	regulation of G2/M transition of mitotic cell cycle	brown	10008	165	451	20	7.44	0.0459101	3.01	GO_BP
GO:0010389	regulation of G2/M transition of mitotic cell cycle	lightcyan1	10008	165	213	20	3.51	1.30722e-06	6.89	GO_BP
GO:0010389	regulation of G2/M transition of mitotic cell cycle	salmon4	10008	165	146	11	2.41	0.0288748	5.13	GO_BP
GO:0010389	regulation of G2/M transition of mitotic cell cycle	tomato4	10008	165	56	10	0.923	6.4182e-05	13.7	GO_BP
GO:0010390	histone monoubiquitination	pink	10008	27	378	12	1.02	3.95558e-07	21	GO_BP
GO:0010467	gene expression	antiquewhite2	10008	3481	93	56	32.3	0.000886305	2.87	GO_BP
GO:0010467	gene expression	black	10008	3481	428	205	149	2.64899e-05	1.77	GO_BP
GO:0010467	gene expression	blue1	10008	3481	72	42	25	0.0348793	2.64	GO_BP
GO:0010467	gene expression	brown	10008	3481	451	216	157	1.1453e-05	1.77	GO_BP
GO:0010467	gene expression	darkgrey	10008	3481	249	137	86.6	1.76564e-07	2.35	GO_BP
GO:0010467	gene expression	darkolivegreen	10008	3481	224	125	77.9	3.50581e-07	2.42	GO_BP
GO:0010467	gene expression	darkolivegreen2	10008	3481	108	58	37.6	0.0378754	2.19	GO_BP
GO:0010467	gene expression	darkred	10008	3481	260	127	90.4	0.00270025	1.82	GO_BP
GO:0010467	gene expression	deeppink1	10008	3481	76	44	26.4	0.0306787	2.6	GO_BP
GO:0010467	gene expression	firebrick4	10008	3481	96	59	33.4	0.000199709	3.02	GO_BP
GO:0010467	gene expression	greenyellow	10008	3481	375	173	130	0.00393103	1.64	GO_BP
GO:0010467	gene expression	honeydew1	10008	3481	151	79	52.5	0.00863233	2.08	GO_BP
GO:0010467	gene expression	lavenderblush3	10008	3481	127	77	44.2	8.02712e-06	2.93	GO_BP
GO:0010467	gene expression	lightcyan	10008	3481	358	171	125	0.000409564	1.75	GO_BP
GO:0010467	gene expression	lightyellow	10008	3481	263	153	91.5	3.80638e-11	2.68	GO_BP
GO:0010467	gene expression	magenta	10008	3481	377	176	131	0.0014705	1.68	GO_BP
GO:0010467	gene expression	orangered3	10008	3481	150	112	52.2	2.56037e-19	5.68	GO_BP
GO:0010467	gene expression	pink	10008	3481	378	192	131	3.01824e-07	1.99	GO_BP
GO:0010467	gene expression	pink3	10008	3481	84	49	29.2	0.0106035	2.65	GO_BP
GO:0010467	gene expression	red	10008	3481	435	192	151	0.0247011	1.51	GO_BP
GO:0010467	gene expression	saddlebrown	10008	3481	217	120	75.5	1.57154e-06	2.37	GO_BP
GO:0010467	gene expression	sienna3	10008	3481	203	98	70.6	0.0410264	1.77	GO_BP
GO:0010467	gene expression	skyblue	10008	3481	251	203	87.3	2.6318e-47	8.36	GO_BP
GO:0010467	gene expression	skyblue1	10008	3481	119	78	41.4	4.11736e-08	3.63	GO_BP
GO:0010467	gene expression	thistle2	10008	3481	161	106	56	6.68426e-12	3.7	GO_BP
GO:0010467	gene expression	violet	10008	3481	196	97	68.2	0.0160521	1.86	GO_BP
GO:0010467	gene expression	whitesmoke	10008	3481	63	44	21.9	4.44953e-05	4.38	GO_BP
GO:0010467	gene expression	yellow	10008	3481	329	194	114	1.40475e-15	2.79	GO_BP
GO:0010468	regulation of gene expression	antiquewhite2	10008	2714	93	44	25.2	0.0248545	2.44	GO_BP
GO:0010468	regulation of gene expression	black	10008	2714	428	164	116	0.000386428	1.71	GO_BP
GO:0010468	regulation of gene expression	blue1	10008	2714	72	39	19.5	0.00186	3.21	GO_BP
GO:0010468	regulation of gene expression	brown	10008	2714	451	171	122	0.000465806	1.68	GO_BP
GO:0010468	regulation of gene expression	darkgrey	10008	2714	249	108	67.5	5.28802e-05	2.1	GO_BP
GO:0010468	regulation of gene expression	darkolivegreen	10008	2714	224	95	60.7	0.000866794	2.01	GO_BP
GO:0010468	regulation of gene expression	darkred	10008	2714	260	106	70.5	0.00174474	1.88	GO_BP
GO:0010468	regulation of gene expression	deeppink1	10008	2714	76	38	20.6	0.019553	2.71	GO_BP
GO:0010468	regulation of gene expression	green	10008	2714	435	173	118	1.21304e-05	1.83	GO_BP
GO:0010468	regulation of gene expression	greenyellow	10008	2714	375	149	102	0.000124062	1.82	GO_BP
GO:0010468	regulation of gene expression	indianred3	10008	2714	96	45	26	0.0265065	2.39	GO_BP
GO:0010468	regulation of gene expression	lavenderblush3	10008	2714	127	58	34.4	0.00707244	2.29	GO_BP
GO:0010468	regulation of gene expression	lightyellow	10008	2714	263	123	71.3	2.80449e-08	2.43	GO_BP
GO:0010468	regulation of gene expression	magenta	10008	2714	377	140	102	0.0121132	1.62	GO_BP
GO:0010468	regulation of gene expression	midnightblue	10008	2714	337	136	91.4	0.000156666	1.86	GO_BP
GO:0010468	regulation of gene expression	pink	10008	2714	378	145	103	0.00149878	1.71	GO_BP
GO:0010468	regulation of gene expression	plum2	10008	2714	189	80	51.3	0.0055759	2	GO_BP
GO:0010468	regulation of gene expression	red	10008	2714	435	166	118	0.000437298	1.7	GO_BP
GO:0010468	regulation of gene expression	saddlebrown	10008	2714	217	96	58.8	9.48293e-05	2.17	GO_BP
GO:0010468	regulation of gene expression	salmon	10008	2714	323	128	87.6	0.000948495	1.8	GO_BP
GO:0010468	regulation of gene expression	sienna3	10008	2714	203	83	55.1	0.0151166	1.89	GO_BP
GO:0010468	regulation of gene expression	skyblue	10008	2714	251	141	68.1	1.88724e-18	3.58	GO_BP
GO:0010468	regulation of gene expression	skyblue1	10008	2714	119	62	32.3	1.96966e-05	2.97	GO_BP
GO:0010468	regulation of gene expression	yellow	10008	2714	329	155	89.2	2.77651e-11	2.48	GO_BP
GO:0010498	proteasomal protein catabolic process	lightcyan1	10008	353	213	24	7.51	0.000912213	3.65	GO_BP
GO:0010498	proteasomal protein catabolic process	salmon4	10008	353	146	18	5.15	0.00531247	4	GO_BP
GO:0010498	proteasomal protein catabolic process	tomato4	10008	353	56	11	1.98	0.00487095	6.87	GO_BP
GO:0010501	RNA secondary structure unwinding	thistle2	10008	41	161	9	0.66	4.18846e-05	18.1	GO_BP
GO:0010506	regulation of autophagy	turquoise	10008	225	444	37	9.98	2.18811e-08	4.53	GO_BP
GO:0010507	negative regulation of autophagy	turquoise	10008	46	444	10	2.04	0.0269986	6.1	GO_BP
GO:0010510	regulation of acetyl-CoA biosynthetic process from pyruvate	lightcyan	10008	12	358	7	0.429	0.000130756	38.4	GO_BP
GO:0010556	regulation of macromolecule biosynthetic process	black	10008	2522	428	153	108	0.000923532	1.69	GO_BP
GO:0010556	regulation of macromolecule biosynthetic process	brown	10008	2522	451	161	114	0.000559839	1.69	GO_BP
GO:0010556	regulation of macromolecule biosynthetic process	darkgrey	10008	2522	249	104	62.7	1.85331e-05	2.18	GO_BP
GO:0010556	regulation of macromolecule biosynthetic process	darkolivegreen	10008	2522	224	94	56.4	6.63454e-05	2.19	GO_BP
GO:0010556	regulation of macromolecule biosynthetic process	deeppink1	10008	2522	76	37	19.2	0.0104536	2.84	GO_BP
GO:0010556	regulation of macromolecule biosynthetic process	green	10008	2522	435	171	110	1.46646e-07	1.99	GO_BP
GO:0010556	regulation of macromolecule biosynthetic process	green1	10008	2522	48	25	12.1	0.0499557	3.25	GO_BP
GO:0010556	regulation of macromolecule biosynthetic process	greenyellow	10008	2522	375	146	94.5	6.56983e-06	1.95	GO_BP
GO:0010556	regulation of macromolecule biosynthetic process	indianred3	10008	2522	96	43	24.2	0.023713	2.43	GO_BP
GO:0010556	regulation of macromolecule biosynthetic process	lavenderblush3	10008	2522	127	54	32	0.0159605	2.22	GO_BP
GO:0010556	regulation of macromolecule biosynthetic process	lightyellow	10008	2522	263	108	66.3	2.75832e-05	2.12	GO_BP
GO:0010556	regulation of macromolecule biosynthetic process	magenta	10008	2522	377	130	95	0.0272633	1.59	GO_BP
GO:0010556	regulation of macromolecule biosynthetic process	midnightblue	10008	2522	337	141	84.9	5.2853e-08	2.2	GO_BP
GO:0010556	regulation of macromolecule biosynthetic process	pink	10008	2522	378	144	95.3	3.70734e-05	1.88	GO_BP
GO:0010556	regulation of macromolecule biosynthetic process	plum2	10008	2522	189	75	47.6	0.00934014	1.98	GO_BP
GO:0010556	regulation of macromolecule biosynthetic process	red	10008	2522	435	165	110	5.55874e-06	1.87	GO_BP
GO:0010556	regulation of macromolecule biosynthetic process	saddlebrown	10008	2522	217	84	54.7	0.00862218	1.9	GO_BP
GO:0010556	regulation of macromolecule biosynthetic process	salmon	10008	2522	323	122	81.4	0.000574859	1.84	GO_BP
GO:0010556	regulation of macromolecule biosynthetic process	sienna3	10008	2522	203	80	51.2	0.00675697	1.96	GO_BP
GO:0010556	regulation of macromolecule biosynthetic process	skyblue	10008	2522	251	103	63.3	5.88153e-05	2.11	GO_BP
GO:0010556	regulation of macromolecule biosynthetic process	skyblue1	10008	2522	119	62	30	1.15773e-06	3.28	GO_BP
GO:0010556	regulation of macromolecule biosynthetic process	yellow	10008	2522	329	140	82.9	1.48152e-08	2.27	GO_BP
GO:0010557	positive regulation of macromolecule biosynthetic process	green	10008	1173	435	81	51	0.0145072	1.78	GO_BP
GO:0010557	positive regulation of macromolecule biosynthetic process	green1	10008	1173	48	17	5.63	0.0184306	4.18	GO_BP
GO:0010557	positive regulation of macromolecule biosynthetic process	lightyellow	10008	1173	263	62	30.8	0.000103481	2.4	GO_BP
GO:0010557	positive regulation of macromolecule biosynthetic process	midnightblue	10008	1173	337	73	39.5	0.00023545	2.15	GO_BP
GO:0010557	positive regulation of macromolecule biosynthetic process	pink	10008	1173	378	70	44.3	0.0494785	1.76	GO_BP
GO:0010558	negative regulation of macromolecule biosynthetic process	brown	10008	984	451	72	44.3	0.0220046	1.8	GO_BP
GO:0010558	negative regulation of macromolecule biosynthetic process	darkorange	10008	984	261	48	25.7	0.0157927	2.12	GO_BP
GO:0010558	negative regulation of macromolecule biosynthetic process	greenyellow	10008	984	375	63	36.9	0.0158795	1.91	GO_BP
GO:0010558	negative regulation of macromolecule biosynthetic process	midnightblue	10008	984	337	65	33.1	0.000164931	2.28	GO_BP
GO:0010558	negative regulation of macromolecule biosynthetic process	plum2	10008	984	189	37	18.6	0.031957	2.28	GO_BP
GO:0010558	negative regulation of macromolecule biosynthetic process	red	10008	984	435	69	42.8	0.0358454	1.78	GO_BP
GO:0010558	negative regulation of macromolecule biosynthetic process	sienna3	10008	984	203	39	20	0.0310504	2.23	GO_BP
GO:0010558	negative regulation of macromolecule biosynthetic process	skyblue1	10008	984	119	29	11.7	0.00446772	3.01	GO_BP
GO:0010562	positive regulation of phosphorus metabolic process	antiquewhite4	10008	568	149	24	8.46	0.00472306	3.29	GO_BP
GO:0010562	positive regulation of phosphorus metabolic process	orange	10008	568	249	31	14.1	0.0300241	2.44	GO_BP
GO:0010562	positive regulation of phosphorus metabolic process	plum3	10008	568	127	20	7.21	0.0294807	3.18	GO_BP
GO:0010564	regulation of cell cycle process	blue4	10008	539	104	18	5.6	0.0120967	3.77	GO_BP
GO:0010564	regulation of cell cycle process	brown	10008	539	451	62	24.3	3.22415e-08	3.03	GO_BP
GO:0010564	regulation of cell cycle process	dodgerblue4	10008	539	51	14	2.75	0.00063636	6.79	GO_BP
GO:0010564	regulation of cell cycle process	magenta	10008	539	377	41	20.3	0.0150061	2.24	GO_BP
GO:0010564	regulation of cell cycle process	salmon4	10008	539	146	36	7.86	5.18019e-11	6.09	GO_BP
GO:0010564	regulation of cell cycle process	tomato4	10008	539	56	13	3.02	0.00839763	5.42	GO_BP
GO:0010565	regulation of cellular ketone metabolic process	lightcyan1	10008	133	213	17	2.83	1.05294e-05	7.23	GO_BP
GO:0010565	regulation of cellular ketone metabolic process	tomato4	10008	133	56	10	0.744	9.88525e-06	17.3	GO_BP
GO:0010569	regulation of double-strand break repair via homologous recombination	brown	10008	20	451	7	0.901	0.018955	11.6	GO_BP
GO:0010604	positive regulation of macromolecule metabolic process	darkgrey	10008	1938	249	75	48.2	0.0266037	1.83	GO_BP
GO:0010604	positive regulation of macromolecule metabolic process	darkorange	10008	1938	261	82	50.5	0.0029248	1.95	GO_BP
GO:0010604	positive regulation of macromolecule metabolic process	deeppink1	10008	1938	76	30	14.7	0.0364885	2.74	GO_BP
GO:0010604	positive regulation of macromolecule metabolic process	green	10008	1938	435	119	84.2	0.0238708	1.61	GO_BP
GO:0010605	negative regulation of macromolecule metabolic process	brown	10008	1685	451	123	75.9	2.82365e-05	1.92	GO_BP
GO:0010605	negative regulation of macromolecule metabolic process	darkred	10008	1685	260	71	43.8	0.0146137	1.89	GO_BP
GO:0010605	negative regulation of macromolecule metabolic process	lightyellow	10008	1685	263	71	44.3	0.0204503	1.86	GO_BP
GO:0010605	negative regulation of macromolecule metabolic process	skyblue	10008	1685	251	69	42.3	0.0150061	1.91	GO_BP
GO:0010608	posttranscriptional regulation of gene expression	darkred	10008	442	260	33	11.5	0.000108874	3.32	GO_BP
GO:0010608	posttranscriptional regulation of gene expression	lightcyan1	10008	442	213	31	9.41	1.39948e-05	3.89	GO_BP
GO:0010608	posttranscriptional regulation of gene expression	orangered3	10008	442	150	21	6.62	0.00393965	3.65	GO_BP
GO:0010608	posttranscriptional regulation of gene expression	salmon1	10008	442	93	15	4.11	0.0149111	4.27	GO_BP
GO:0010608	posttranscriptional regulation of gene expression	skyblue	10008	442	251	46	11.1	8.32599e-13	5.3	GO_BP
GO:0010628	positive regulation of gene expression	darkorange	10008	1247	261	57	32.5	0.0150061	2.01	GO_BP
GO:0010628	positive regulation of gene expression	deeppink1	10008	1247	76	24	9.47	0.011926	3.29	GO_BP
GO:0010628	positive regulation of gene expression	green	10008	1247	435	83	54.2	0.0351046	1.7	GO_BP
GO:0010628	positive regulation of gene expression	lightyellow	10008	1247	263	62	32.8	0.000706804	2.23	GO_BP
GO:0010628	positive regulation of gene expression	midnightblue	10008	1247	337	70	42	0.0108067	1.89	GO_BP
GO:0010628	positive regulation of gene expression	skyblue	10008	1247	251	55	31.3	0.0182558	2.02	GO_BP
GO:0010628	positive regulation of gene expression	skyblue1	10008	1247	119	31	14.8	0.0378754	2.51	GO_BP
GO:0010629	negative regulation of gene expression	antiquewhite2	10008	1087	93	26	10.1	0.0055759	3.24	GO_BP
GO:0010629	negative regulation of gene expression	brown	10008	1087	451	77	49	0.0310504	1.74	GO_BP
GO:0010629	negative regulation of gene expression	darkred	10008	1087	260	51	28.2	0.0199079	2.05	GO_BP
GO:0010629	negative regulation of gene expression	honeydew1	10008	1087	151	37	16.4	0.00230737	2.72	GO_BP
GO:0010629	negative regulation of gene expression	lightyellow	10008	1087	263	58	28.6	0.000207275	2.4	GO_BP
GO:0010629	negative regulation of gene expression	midnightblue	10008	1087	337	61	36.6	0.0356902	1.86	GO_BP
GO:0010629	negative regulation of gene expression	saddlebrown	10008	1087	217	45	23.6	0.015399	2.2	GO_BP
GO:0010629	negative regulation of gene expression	skyblue	10008	1087	251	55	27.3	0.000497131	2.37	GO_BP
GO:0010629	negative regulation of gene expression	skyblue1	10008	1087	119	28	12.9	0.0491114	2.57	GO_BP
GO:0010629	negative regulation of gene expression	yellow	10008	1087	329	62	35.7	0.0111984	1.96	GO_BP
GO:0010632	regulation of epithelial cell migration	blue	10008	120	430	16	5.16	0.0466213	3.52	GO_BP
GO:0010638	positive regulation of organelle organization	green1	10008	452	48	11	2.17	0.00934014	6.41	GO_BP
GO:0010639	negative regulation of organelle organization	hotpink4	10008	251	53	8	1.33	0.0432298	7.1	GO_BP
GO:0010646	regulation of cell communication	pink4	10008	1961	100	40	19.6	0.00305012	2.77	GO_BP
GO:0010648	negative regulation of cell communication	orange	10008	777	249	39	19.3	0.019834	2.27	GO_BP
GO:0010833	telomere maintenance via telomere lengthening	green1	10008	91	48	12	0.436	7.79776e-11	41.6	GO_BP
GO:0010833	telomere maintenance via telomere lengthening	pink	10008	91	378	14	3.44	0.00950139	4.77	GO_BP
GO:0010948	negative regulation of cell cycle process	brown	10008	227	451	27	10.2	0.00534795	2.98	GO_BP
GO:0010948	negative regulation of cell cycle process	lightcyan1	10008	227	213	18	4.83	0.00262608	4.23	GO_BP
GO:0010948	negative regulation of cell cycle process	tomato4	10008	227	56	11	1.27	0.000109665	11	GO_BP
GO:0010965	regulation of mitotic sister chromatid separation	darkolivegreen	10008	44	224	7	0.985	0.0444694	8.49	GO_BP
GO:0010965	regulation of mitotic sister chromatid separation	salmon4	10008	44	146	10	0.642	2.32142e-06	21.2	GO_BP
GO:0010972	negative regulation of G2/M transition of mitotic cell cycle	lightcyan1	10008	75	213	17	1.6	1.61111e-09	14.5	GO_BP
GO:0010972	negative regulation of G2/M transition of mitotic cell cycle	tomato4	10008	75	56	9	0.42	1.24901e-06	28.6	GO_BP
GO:0014020	primary neural tube formation	turquoise2	10008	73	29	4	0.212	0.0479767	22.9	GO_BP
GO:0014031	mesenchymal cell development	lavenderblush	10008	108	79	7	0.853	0.0234454	9.45	GO_BP
GO:0014031	mesenchymal cell development	slateblue2	10008	108	62	6	0.669	0.0465796	10.3	GO_BP
GO:0015031	protein transport	lightpink2	10008	1261	86	28	10.8	0.0019187	3.4	GO_BP
GO:0015031	protein transport	mistyrose2	10008	1261	50	19	6.3	0.00642656	4.3	GO_BP
GO:0015031	protein transport	orangered3	10008	1261	150	73	18.9	5.05449e-23	6.92	GO_BP
GO:0015672	monovalent inorganic cation transport	tan	10008	228	371	26	8.45	0.000666122	3.52	GO_BP
GO:0015682	ferric iron transport	turquoise	10008	27	444	10	1.2	0.000277466	12.9	GO_BP
GO:0015711	organic anion transport	tan	10008	183	371	19	6.78	0.0435302	3.12	GO_BP
GO:0015804	neutral amino acid transport	antiquewhite4	10008	13	149	4	0.194	0.0308098	30.1	GO_BP
GO:0015931	nucleobase-containing compound transport	darkred	10008	172	260	16	4.47	0.0124421	4.03	GO_BP
GO:0015931	nucleobase-containing compound transport	saddlebrown	10008	172	217	14	3.73	0.0234454	4.2	GO_BP
GO:0015931	nucleobase-containing compound transport	skyblue	10008	172	251	37	4.31	3.02428e-20	12.3	GO_BP
GO:0015931	nucleobase-containing compound transport	whitesmoke	10008	172	63	8	1.08	0.013765	8.67	GO_BP
GO:0015931	nucleobase-containing compound transport	yellow	10008	172	329	17	5.65	0.045251	3.35	GO_BP
GO:0015949	nucleobase-containing small molecule interconversion	coral1	10008	27	143	6	0.386	0.0029372	20.5	GO_BP
GO:0015980	energy derivation by oxidation of organic compounds	lightcyan	10008	187	358	52	6.69	5.12209e-28	12	GO_BP
GO:0015985	energy coupled proton transport, down electrochemical gradient	lightcyan	10008	21	358	9	0.751	5.42492e-05	20.7	GO_BP
GO:0015986	ATP synthesis coupled proton transport	lightcyan	10008	21	358	9	0.751	5.42492e-05	20.7	GO_BP
GO:0015988	energy coupled proton transmembrane transport, against electrochemical gradient	turquoise	10008	16	444	7	0.71	0.00406686	17	GO_BP
GO:0015991	ATP hydrolysis coupled proton transport	turquoise	10008	16	444	7	0.71	0.00406686	17	GO_BP
GO:0015992	proton transport	lightcyan	10008	82	358	13	2.93	0.00823246	5.23	GO_BP
GO:0015992	proton transport	tan	10008	82	371	17	3.04	2.04614e-05	7.07	GO_BP
GO:0016032	viral process	darkolivegreen	10008	618	224	31	13.8	0.020634	2.52	GO_BP
GO:0016032	viral process	deeppink1	10008	618	76	16	4.69	0.0149111	4.13	GO_BP
GO:0016032	viral process	orangered3	10008	618	150	79	9.26	1.87199e-51	19.2	GO_BP
GO:0016032	viral process	palevioletred2	10008	618	102	22	6.3	0.000435295	4.29	GO_BP
GO:0016032	viral process	skyblue	10008	618	251	34	15.5	0.0142935	2.46	GO_BP
GO:0016042	lipid catabolic process	lightcyan	10008	179	358	20	6.4	0.00811507	3.53	GO_BP
GO:0016043	cellular component organization	dodgerblue4	10008	4199	51	37	21.4	0.0115859	3.68	GO_BP
GO:0016043	cellular component organization	lightcyan	10008	4199	358	204	150	1.47194e-05	1.87	GO_BP
GO:0016043	cellular component organization	orangered3	10008	4199	150	101	62.9	1.15773e-06	2.9	GO_BP
GO:0016043	cellular component organization	salmon4	10008	4199	146	93	61.3	0.00020468	2.46	GO_BP
GO:0016050	vesicle organization	lightpink2	10008	275	86	12	2.36	0.00538205	5.95	GO_BP
GO:0016050	vesicle organization	turquoise	10008	275	444	28	12.2	0.0336723	2.54	GO_BP
GO:0016054	organic acid catabolic process	lightcyan	10008	162	358	35	5.79	4.21846e-14	8.12	GO_BP
GO:0016055	Wnt signaling pathway	lightcyan1	10008	327	213	21	6.96	0.00833621	3.39	GO_BP
GO:0016055	Wnt signaling pathway	tomato4	10008	327	56	10	1.83	0.0138682	6.6	GO_BP
GO:0016070	RNA metabolic process	antiquewhite2	10008	3031	93	53	28.2	0.00018611	3.09	GO_BP
GO:0016070	RNA metabolic process	black	10008	3031	428	190	130	1.0762e-06	1.89	GO_BP
GO:0016070	RNA metabolic process	blue4	10008	3031	104	51	31.5	0.0406178	2.24	GO_BP
GO:0016070	RNA metabolic process	brown	10008	3031	451	212	137	1.5973e-10	2.12	GO_BP
GO:0016070	RNA metabolic process	darkgoldenrod3	10008	3031	58	33	17.6	0.0238708	3.06	GO_BP
GO:0016070	RNA metabolic process	darkgrey	10008	3031	249	126	75.4	6.18825e-08	2.42	GO_BP
GO:0016070	RNA metabolic process	darkolivegreen	10008	3031	224	117	67.8	2.50842e-08	2.58	GO_BP
GO:0016070	RNA metabolic process	darkred	10008	3031	260	116	78.7	0.00108757	1.89	GO_BP
GO:0016070	RNA metabolic process	darkseagreen	10008	3031	57	35	17.3	0.00193251	3.69	GO_BP
GO:0016070	RNA metabolic process	deeppink1	10008	3031	76	42	23	0.00679416	2.87	GO_BP
GO:0016070	RNA metabolic process	firebrick4	10008	3031	96	54	29.1	0.000246461	2.99	GO_BP
GO:0016070	RNA metabolic process	green	10008	3031	435	187	132	2.35314e-05	1.78	GO_BP
GO:0016070	RNA metabolic process	greenyellow	10008	3031	375	163	114	7.94816e-05	1.81	GO_BP
GO:0016070	RNA metabolic process	honeydew1	10008	3031	151	71	45.7	0.0124627	2.07	GO_BP
GO:0016070	RNA metabolic process	indianred3	10008	3031	96	49	29.1	0.018062	2.42	GO_BP
GO:0016070	RNA metabolic process	lavenderblush3	10008	3031	127	74	38.5	2.58379e-07	3.27	GO_BP
GO:0016070	RNA metabolic process	lightyellow	10008	3031	263	152	79.7	1.26863e-16	3.27	GO_BP
GO:0016070	RNA metabolic process	magenta	10008	3031	377	159	114	0.000834535	1.72	GO_BP
GO:0016070	RNA metabolic process	maroon	10008	3031	171	76	51.8	0.0498179	1.86	GO_BP
GO:0016070	RNA metabolic process	midnightblue	10008	3031	337	145	102	0.000695904	1.78	GO_BP
GO:0016070	RNA metabolic process	orangered3	10008	3031	150	99	45.4	1.93144e-15	4.58	GO_BP
GO:0016070	RNA metabolic process	pink	10008	3031	378	186	114	3.3404e-11	2.31	GO_BP
GO:0016070	RNA metabolic process	pink2	10008	3031	69	38	20.9	0.0175578	2.84	GO_BP
GO:0016070	RNA metabolic process	pink3	10008	3031	84	43	25.4	0.0432298	2.43	GO_BP
GO:0016070	RNA metabolic process	plum2	10008	3031	189	90	57.2	0.000702208	2.13	GO_BP
GO:0016070	RNA metabolic process	red	10008	3031	435	179	132	0.00111173	1.65	GO_BP
GO:0016070	RNA metabolic process	saddlebrown	10008	3031	217	116	65.7	4.51515e-09	2.71	GO_BP
GO:0016070	RNA metabolic process	salmon	10008	3031	323	137	97.8	0.00298504	1.73	GO_BP
GO:0016070	RNA metabolic process	sienna3	10008	3031	203	92	61.5	0.0054241	1.94	GO_BP
GO:0016070	RNA metabolic process	skyblue	10008	3031	251	197	76	1.54433e-52	8.91	GO_BP
GO:0016070	RNA metabolic process	skyblue1	10008	3031	119	79	36	3.92961e-12	4.64	GO_BP
GO:0016070	RNA metabolic process	thistle2	10008	3031	161	106	48.8	1.37655e-16	4.56	GO_BP
GO:0016070	RNA metabolic process	violet	10008	3031	196	89	59.4	0.00674558	1.94	GO_BP
GO:0016070	RNA metabolic process	whitesmoke	10008	3031	63	43	19.1	2.3584e-06	5	GO_BP
GO:0016070	RNA metabolic process	yellow	10008	3031	329	186	99.6	1.9937e-19	3.12	GO_BP
GO:0016070	RNA metabolic process	yellow3	10008	3031	100	50	30.3	0.0277106	2.32	GO_BP
GO:0016071	mRNA metabolic process	antiquewhite2	10008	601	93	18	5.58	0.0109154	3.84	GO_BP
GO:0016071	mRNA metabolic process	brown	10008	601	451	60	27.1	1.23491e-05	2.56	GO_BP
GO:0016071	mRNA metabolic process	brown1	10008	601	67	17	4.02	0.000597329	5.45	GO_BP
GO:0016071	mRNA metabolic process	darkgrey	10008	601	249	37	15	0.000551755	2.84	GO_BP
GO:0016071	mRNA metabolic process	darkolivegreen	10008	601	224	37	13.5	4.74341e-05	3.23	GO_BP
GO:0016071	mRNA metabolic process	darkred	10008	601	260	42	15.6	1.14779e-05	3.17	GO_BP
GO:0016071	mRNA metabolic process	darksalmon	10008	601	44	11	2.64	0.039425	5.29	GO_BP
GO:0016071	mRNA metabolic process	darkseagreen	10008	601	57	14	3.42	0.00670813	5.19	GO_BP
GO:0016071	mRNA metabolic process	firebrick4	10008	601	96	24	5.76	5.45613e-06	5.39	GO_BP
GO:0016071	mRNA metabolic process	green1	10008	601	48	12	2.88	0.0207255	5.3	GO_BP
GO:0016071	mRNA metabolic process	honeydew1	10008	601	151	25	9.07	0.00484491	3.2	GO_BP
GO:0016071	mRNA metabolic process	khaki4	10008	601	42	11	2.52	0.0270788	5.64	GO_BP
GO:0016071	mRNA metabolic process	lavenderblush3	10008	601	127	28	7.63	5.23022e-06	4.59	GO_BP
GO:0016071	mRNA metabolic process	lightyellow	10008	601	263	59	15.8	3.80323e-15	4.91	GO_BP
GO:0016071	mRNA metabolic process	magenta	10008	601	377	43	22.6	0.0333236	2.09	GO_BP
GO:0016071	mRNA metabolic process	orangered3	10008	601	150	81	9.01	5.44357e-55	21.1	GO_BP
GO:0016071	mRNA metabolic process	pink	10008	601	378	62	22.7	1.67228e-09	3.31	GO_BP
GO:0016071	mRNA metabolic process	pink3	10008	601	84	19	5.04	0.00079149	4.69	GO_BP
GO:0016071	mRNA metabolic process	saddlebrown	10008	601	217	32	13	0.00315154	2.8	GO_BP
GO:0016071	mRNA metabolic process	skyblue	10008	601	251	119	15.1	9.55956e-75	17.3	GO_BP
GO:0016071	mRNA metabolic process	skyblue1	10008	601	119	26	7.15	2.13522e-05	4.53	GO_BP
GO:0016071	mRNA metabolic process	violet	10008	601	196	43	11.8	4.51691e-10	4.66	GO_BP
GO:0016071	mRNA metabolic process	whitesmoke	10008	601	63	19	3.78	9.1258e-06	6.94	GO_BP
GO:0016071	mRNA metabolic process	yellow	10008	601	329	78	19.8	1.25632e-22	5.44	GO_BP
GO:0016071	mRNA metabolic process	yellow3	10008	601	100	21	6.01	0.000751184	4.27	GO_BP
GO:0016072	rRNA metabolic process	darkgoldenrod3	10008	243	58	10	1.41	0.00196196	8.68	GO_BP
GO:0016072	rRNA metabolic process	orangered3	10008	243	150	72	3.64	1.69492e-73	52.2	GO_BP
GO:0016072	rRNA metabolic process	skyblue	10008	243	251	18	6.09	0.037509	3.27	GO_BP
GO:0016072	rRNA metabolic process	thistle2	10008	243	161	63	3.91	1.77519e-56	34.5	GO_BP
GO:0016073	snRNA metabolic process	darkseagreen	10008	77	57	6	0.439	0.00644981	16.4	GO_BP
GO:0016073	snRNA metabolic process	lightyellow	10008	77	263	11	2.02	0.00679416	6.4	GO_BP
GO:0016073	snRNA metabolic process	skyblue	10008	77	251	17	1.93	3.10688e-08	11.7	GO_BP
GO:0016074	snoRNA metabolic process	skyblue	10008	13	251	8	0.326	8.061e-07	64.1	GO_BP
GO:0016075	rRNA catabolic process	skyblue	10008	14	251	7	0.351	5.31452e-05	39.8	GO_BP
GO:0016078	tRNA catabolic process	skyblue	10008	6	251	4	0.15	0.00767382	78.8	GO_BP
GO:0016079	synaptic vesicle exocytosis	antiquewhite4	10008	42	149	6	0.625	0.0330023	11.4	GO_BP
GO:0016125	sterol metabolic process	sienna	10008	89	62	6	0.551	0.0194463	12.7	GO_BP
GO:0016126	sterol biosynthetic process	sienna	10008	55	62	6	0.341	0.00181288	21.6	GO_BP
GO:0016137	glycoside metabolic process	lightgreen	10008	15	230	5	0.345	0.0177192	21.7	GO_BP
GO:0016180	snRNA processing	skyblue	10008	22	251	8	0.552	9.56723e-05	22.9	GO_BP
GO:0016192	vesicle-mediated transport	antiquewhite4	10008	1304	149	48	19.4	3.48184e-06	3.25	GO_BP
GO:0016192	vesicle-mediated transport	chocolate2	10008	1304	55	22	7.17	0.000995151	4.51	GO_BP
GO:0016192	vesicle-mediated transport	grey60	10008	1304	283	77	36.9	4.40323e-07	2.59	GO_BP
GO:0016192	vesicle-mediated transport	lightpink2	10008	1304	86	29	11.2	0.001184	3.45	GO_BP
GO:0016192	vesicle-mediated transport	magenta4	10008	1304	100	45	13	3.34079e-11	5.62	GO_BP
GO:0016192	vesicle-mediated transport	mistyrose2	10008	1304	50	23	6.51	3.79779e-05	5.77	GO_BP
GO:0016192	vesicle-mediated transport	orangered1	10008	1304	86	31	11.2	0.000122876	3.83	GO_BP
GO:0016192	vesicle-mediated transport	turquoise	10008	1304	444	98	57.9	0.000138928	1.96	GO_BP
GO:0016197	endosomal transport	lightpink2	10008	236	86	14	2.03	3.64914e-05	8.49	GO_BP
GO:0016197	endosomal transport	turquoise	10008	236	444	26	10.5	0.0188909	2.77	GO_BP
GO:0016236	macroautophagy	lightpink2	10008	254	86	12	2.18	0.00268598	6.48	GO_BP
GO:0016236	macroautophagy	turquoise	10008	254	444	40	11.3	1.19101e-08	4.32	GO_BP
GO:0016241	regulation of macroautophagy	turquoise	10008	153	444	29	6.79	1.31909e-07	5.32	GO_BP
GO:0016310	phosphorylation	orange	10008	1440	249	61	35.8	0.0157109	1.97	GO_BP
GO:0016337	single organismal cell-cell adhesion	darkviolet	10008	368	126	18	4.63	0.00137656	4.54	GO_BP
GO:0016441	posttranscriptional gene silencing	skyblue	10008	107	251	18	2.68	6.74358e-07	8.39	GO_BP
GO:0016458	gene silencing	brown	10008	179	451	24	8.07	0.00258028	3.41	GO_BP
GO:0016458	gene silencing	darkgrey	10008	179	249	16	4.45	0.0120631	4.04	GO_BP
GO:0016458	gene silencing	deeppink1	10008	179	76	9	1.36	0.0102137	7.71	GO_BP
GO:0016458	gene silencing	saddlebrown	10008	179	217	17	3.88	0.000672574	5.05	GO_BP
GO:0016458	gene silencing	skyblue	10008	179	251	23	4.49	5.18387e-07	6.21	GO_BP
GO:0016477	cell migration	antiquewhite4	10008	747	149	29	11.1	0.00242316	3.08	GO_BP
GO:0016482	cytoplasmic transport	mistyrose2	10008	953	50	15	4.76	0.0380256	4.12	GO_BP
GO:0016482	cytoplasmic transport	orangered1	10008	953	86	21	8.19	0.0385911	3.12	GO_BP
GO:0016482	cytoplasmic transport	orangered3	10008	953	150	74	14.3	6.29755e-32	9.94	GO_BP
GO:0016482	cytoplasmic transport	skyblue	10008	953	251	52	23.9	0.000126773	2.57	GO_BP
GO:0016567	protein ubiquitination	lightcyan1	10008	604	213	29	12.9	0.0309763	2.53	GO_BP
GO:0016567	protein ubiquitination	palevioletred2	10008	604	102	20	6.16	0.00371109	3.89	GO_BP
GO:0016567	protein ubiquitination	tomato4	10008	604	56	13	3.38	0.0229796	4.79	GO_BP
GO:0016569	covalent chromatin modification	black	10008	455	428	43	19.5	0.00136152	2.48	GO_BP
GO:0016569	covalent chromatin modification	brown	10008	455	451	56	20.5	2.64265e-08	3.25	GO_BP
GO:0016569	covalent chromatin modification	darkgrey	10008	455	249	32	11.3	0.000227373	3.25	GO_BP
GO:0016569	covalent chromatin modification	green	10008	455	435	50	19.8	4.05629e-06	2.94	GO_BP
GO:0016569	covalent chromatin modification	greenyellow	10008	455	375	36	17	0.018955	2.34	GO_BP
GO:0016569	covalent chromatin modification	honeydew1	10008	455	151	19	6.87	0.0469084	3.11	GO_BP
GO:0016569	covalent chromatin modification	indianred3	10008	455	96	17	4.36	0.00220243	4.65	GO_BP
GO:0016569	covalent chromatin modification	lightyellow	10008	455	263	43	12	1.19105e-09	4.43	GO_BP
GO:0016569	covalent chromatin modification	midnightblue	10008	455	337	38	15.3	0.000425242	2.82	GO_BP
GO:0016569	covalent chromatin modification	navajowhite1	10008	455	132	18	6	0.0286598	3.41	GO_BP
GO:0016569	covalent chromatin modification	orange4	10008	455	75	13	3.41	0.0293105	4.5	GO_BP
GO:0016569	covalent chromatin modification	pink	10008	455	378	54	17.2	2.82426e-10	3.84	GO_BP
GO:0016569	covalent chromatin modification	plum2	10008	455	189	22	8.59	0.0427427	2.86	GO_BP
GO:0016569	covalent chromatin modification	red	10008	455	435	50	19.8	4.05629e-06	2.94	GO_BP
GO:0016569	covalent chromatin modification	saddlebrown	10008	455	217	34	9.87	9.28821e-07	4.13	GO_BP
GO:0016569	covalent chromatin modification	salmon	10008	455	323	38	14.7	0.000159068	2.96	GO_BP
GO:0016569	covalent chromatin modification	sienna3	10008	455	203	25	9.23	0.00723641	3.06	GO_BP
GO:0016569	covalent chromatin modification	skyblue	10008	455	251	29	11.4	0.00506039	2.86	GO_BP
GO:0016569	covalent chromatin modification	skyblue1	10008	455	119	20	5.41	0.000732838	4.39	GO_BP
GO:0016569	covalent chromatin modification	yellow	10008	455	329	44	15	4.37307e-07	3.48	GO_BP
GO:0016570	histone modification	black	10008	370	428	33	15.8	0.0445704	2.29	GO_BP
GO:0016570	histone modification	brown	10008	370	451	45	16.7	3.77187e-06	3.15	GO_BP
GO:0016570	histone modification	green	10008	370	435	39	16.1	0.000515535	2.75	GO_BP
GO:0016570	histone modification	indianred3	10008	370	96	16	3.55	0.000794164	5.4	GO_BP
GO:0016570	histone modification	lightyellow	10008	370	263	29	9.72	0.000300658	3.42	GO_BP
GO:0016570	histone modification	pink	10008	370	378	42	14	6.22217e-07	3.54	GO_BP
GO:0016570	histone modification	red	10008	370	435	38	16.1	0.0012283	2.66	GO_BP
GO:0016570	histone modification	saddlebrown	10008	370	217	21	8.02	0.0467649	2.9	GO_BP
GO:0016570	histone modification	skyblue	10008	370	251	26	9.28	0.0030967	3.16	GO_BP
GO:0016570	histone modification	skyblue1	10008	370	119	15	4.4	0.031171	3.87	GO_BP
GO:0016570	histone modification	yellow	10008	370	329	34	12.2	0.000134858	3.2	GO_BP
GO:0016573	histone acetylation	brown	10008	128	451	20	5.77	0.00182894	4.06	GO_BP
GO:0016573	histone acetylation	green	10008	128	435	18	5.56	0.0124214	3.71	GO_BP
GO:0016573	histone acetylation	greenyellow	10008	128	375	17	4.8	0.00746238	4.07	GO_BP
GO:0016573	histone acetylation	indianred3	10008	128	96	8	1.23	0.030215	7.41	GO_BP
GO:0016573	histone acetylation	lightyellow	10008	128	263	13	3.36	0.0308098	4.35	GO_BP
GO:0016573	histone acetylation	pink	10008	128	378	16	4.83	0.0258845	3.76	GO_BP
GO:0016574	histone ubiquitination	pink	10008	42	378	13	1.59	9.38184e-06	11.8	GO_BP
GO:0016579	protein deubiquitination	lightcyan1	10008	228	213	22	4.85	1.05706e-05	5.36	GO_BP
GO:0016579	protein deubiquitination	palevioletred2	10008	228	102	12	2.32	0.00489693	5.98	GO_BP
GO:0016579	protein deubiquitination	tomato4	10008	228	56	11	1.28	0.000114183	11	GO_BP
GO:0016925	protein sumoylation	saddlebrown	10008	80	217	11	1.73	0.00193251	7.52	GO_BP
GO:0016925	protein sumoylation	salmon4	10008	80	146	10	1.17	0.00049585	10.3	GO_BP
GO:0017038	protein import	slateblue2	10008	217	62	8	1.34	0.0474309	6.9	GO_BP
GO:0017157	regulation of exocytosis	antiquewhite4	10008	116	149	10	1.73	0.0108805	6.62	GO_BP
GO:0018022	peptidyl-lysine methylation	green	10008	88	435	14	3.82	0.025083	4.27	GO_BP
GO:0018022	peptidyl-lysine methylation	yellow	10008	88	329	12	2.89	0.0291572	4.78	GO_BP
GO:0018105	peptidyl-serine phosphorylation	deeppink2	10008	200	67	9	1.34	0.00896179	7.92	GO_BP
GO:0018130	heterocycle biosynthetic process	antiquewhite2	10008	2709	93	43	25.2	0.0482709	2.34	GO_BP
GO:0018130	heterocycle biosynthetic process	black	10008	2709	428	162	116	0.000869802	1.68	GO_BP
GO:0018130	heterocycle biosynthetic process	brown	10008	2709	451	173	122	0.000158639	1.72	GO_BP
GO:0018130	heterocycle biosynthetic process	darkgrey	10008	2709	249	107	67.4	9.35315e-05	2.07	GO_BP
GO:0018130	heterocycle biosynthetic process	darkolivegreen	10008	2709	224	98	60.6	0.00011708	2.14	GO_BP
GO:0018130	heterocycle biosynthetic process	green	10008	2709	435	172	118	1.84812e-05	1.81	GO_BP
GO:0018130	heterocycle biosynthetic process	greenyellow	10008	2709	375	148	102	0.00018611	1.8	GO_BP
GO:0018130	heterocycle biosynthetic process	lavenderblush3	10008	2709	127	61	34.4	0.00067811	2.52	GO_BP
GO:0018130	heterocycle biosynthetic process	lightyellow	10008	2709	263	114	71.2	2.17464e-05	2.11	GO_BP
GO:0018130	heterocycle biosynthetic process	midnightblue	10008	2709	337	143	91.2	1.99958e-06	2.04	GO_BP
GO:0018130	heterocycle biosynthetic process	orangered3	10008	2709	150	88	40.6	3.04047e-12	3.92	GO_BP
GO:0018130	heterocycle biosynthetic process	pink	10008	2709	378	161	102	1.41545e-07	2.06	GO_BP
GO:0018130	heterocycle biosynthetic process	plum2	10008	2709	189	77	51.2	0.028418	1.88	GO_BP
GO:0018130	heterocycle biosynthetic process	red	10008	2709	435	166	118	0.00039056	1.71	GO_BP
GO:0018130	heterocycle biosynthetic process	saddlebrown	10008	2709	217	96	58.7	8.69035e-05	2.18	GO_BP
GO:0018130	heterocycle biosynthetic process	salmon	10008	2709	323	128	87.4	0.00086177	1.81	GO_BP
GO:0018130	heterocycle biosynthetic process	skyblue	10008	2709	251	130	67.9	4.60198e-13	2.99	GO_BP
GO:0018130	heterocycle biosynthetic process	skyblue1	10008	2709	119	65	32.2	8.061e-07	3.3	GO_BP
GO:0018130	heterocycle biosynthetic process	yellow	10008	2709	329	144	89.1	1.53645e-07	2.16	GO_BP
GO:0018193	peptidyl-amino acid modification	deeppink2	10008	812	67	18	5.44	0.00581775	4.23	GO_BP
GO:0018193	peptidyl-amino acid modification	green	10008	812	435	60	35.3	0.0288748	1.88	GO_BP
GO:0018193	peptidyl-amino acid modification	red	10008	812	435	59	35.3	0.0478601	1.84	GO_BP
GO:0018193	peptidyl-amino acid modification	saddlebrown	10008	812	217	38	17.6	0.00628743	2.47	GO_BP
GO:0018196	peptidyl-asparagine modification	tan	10008	27	371	7	1	0.0401553	9.24	GO_BP
GO:0018205	peptidyl-lysine modification	brown	10008	308	451	41	13.9	1.56433e-06	3.48	GO_BP
GO:0018205	peptidyl-lysine modification	deeppink1	10008	308	76	11	2.34	0.0210059	5.49	GO_BP
GO:0018205	peptidyl-lysine modification	green	10008	308	435	38	13.4	1.73838e-05	3.3	GO_BP
GO:0018205	peptidyl-lysine modification	greenyellow	10008	308	375	29	11.5	0.0063149	2.81	GO_BP
GO:0018205	peptidyl-lysine modification	indianred3	10008	308	96	13	2.95	0.0093463	5.1	GO_BP
GO:0018205	peptidyl-lysine modification	lightyellow	10008	308	263	26	8.09	0.000326133	3.68	GO_BP
GO:0018205	peptidyl-lysine modification	midnightblue	10008	308	337	27	10.4	0.00696605	2.91	GO_BP
GO:0018205	peptidyl-lysine modification	pink	10008	308	378	30	11.6	0.00290957	2.9	GO_BP
GO:0018205	peptidyl-lysine modification	saddlebrown	10008	308	217	27	6.68	2.33181e-06	4.81	GO_BP
GO:0018205	peptidyl-lysine modification	salmon	10008	308	323	26	9.94	0.00919494	2.92	GO_BP
GO:0018205	peptidyl-lysine modification	salmon4	10008	308	146	16	4.49	0.0127663	4.03	GO_BP
GO:0018205	peptidyl-lysine modification	tan4	10008	308	95	12	2.92	0.0323018	4.7	GO_BP
GO:0018209	peptidyl-serine modification	deeppink2	10008	212	67	9	1.42	0.0132678	7.44	GO_BP
GO:0018279	protein N-linked glycosylation via asparagine	tan	10008	26	371	7	0.964	0.0324178	9.73	GO_BP
GO:0018393	internal peptidyl-lysine acetylation	brown	10008	131	451	20	5.9	0.00253431	3.95	GO_BP
GO:0018393	internal peptidyl-lysine acetylation	green	10008	131	435	18	5.69	0.0162288	3.61	GO_BP
GO:0018393	internal peptidyl-lysine acetylation	greenyellow	10008	131	375	17	4.91	0.00978906	3.96	GO_BP
GO:0018393	internal peptidyl-lysine acetylation	indianred3	10008	131	96	8	1.26	0.0345842	7.23	GO_BP
GO:0018393	internal peptidyl-lysine acetylation	lightyellow	10008	131	263	13	3.44	0.0374437	4.24	GO_BP
GO:0018393	internal peptidyl-lysine acetylation	pink	10008	131	378	16	4.95	0.0324896	3.66	GO_BP
GO:0018394	peptidyl-lysine acetylation	brown	10008	135	451	20	6.08	0.00382747	3.81	GO_BP
GO:0018394	peptidyl-lysine acetylation	green	10008	135	435	19	5.87	0.00764297	3.72	GO_BP
GO:0018394	peptidyl-lysine acetylation	greenyellow	10008	135	375	17	5.06	0.0136808	3.83	GO_BP
GO:0018394	peptidyl-lysine acetylation	indianred3	10008	135	96	8	1.29	0.0408722	7	GO_BP
GO:0018394	peptidyl-lysine acetylation	lightyellow	10008	135	263	13	3.55	0.0476135	4.1	GO_BP
GO:0018394	peptidyl-lysine acetylation	pink	10008	135	378	16	5.1	0.0435877	3.53	GO_BP
GO:0019058	viral life cycle	orangered3	10008	367	150	77	5.5	7.02357e-67	34.8	GO_BP
GO:0019058	viral life cycle	skyblue	10008	367	251	24	9.2	0.0186166	2.9	GO_BP
GO:0019079	viral genome replication	palevioletred2	10008	84	102	8	0.856	0.00327173	11	GO_BP
GO:0019080	viral gene expression	orangered3	10008	175	150	75	2.62	1.89868e-91	97.2	GO_BP
GO:0019080	viral gene expression	skyblue	10008	175	251	16	4.39	0.0103254	4.11	GO_BP
GO:0019081	viral translation	orangered3	10008	13	150	6	0.195	5.06049e-05	58.5	GO_BP
GO:0019083	viral transcription	orangered3	10008	162	150	69	2.43	7.48908e-83	89.1	GO_BP
GO:0019083	viral transcription	skyblue	10008	162	251	15	4.06	0.0157109	4.15	GO_BP
GO:0019218	regulation of steroid metabolic process	sienna	10008	66	62	5	0.409	0.0466213	14.2	GO_BP
GO:0019219	regulation of nucleobase-containing compound metabolic process	black	10008	2526	428	161	108	1.75083e-05	1.84	GO_BP
GO:0019219	regulation of nucleobase-containing compound metabolic process	brown	10008	2526	451	173	114	1.07282e-06	1.91	GO_BP
GO:0019219	regulation of nucleobase-containing compound metabolic process	darkgrey	10008	2526	249	101	62.8	0.000152703	2.06	GO_BP
GO:0019219	regulation of nucleobase-containing compound metabolic process	darkolivegreen	10008	2526	224	92	56.5	0.000272981	2.1	GO_BP
GO:0019219	regulation of nucleobase-containing compound metabolic process	deeppink1	10008	2526	76	38	19.2	0.00430676	2.99	GO_BP
GO:0019219	regulation of nucleobase-containing compound metabolic process	green	10008	2526	435	175	110	1.15773e-08	2.07	GO_BP
GO:0019219	regulation of nucleobase-containing compound metabolic process	greenyellow	10008	2526	375	144	94.6	2.38269e-05	1.9	GO_BP
GO:0019219	regulation of nucleobase-containing compound metabolic process	honeydew1	10008	2526	151	62	38.1	0.0154925	2.09	GO_BP
GO:0019219	regulation of nucleobase-containing compound metabolic process	indianred3	10008	2526	96	46	24.2	0.0021433	2.76	GO_BP
GO:0019219	regulation of nucleobase-containing compound metabolic process	lavenderblush3	10008	2526	127	53	32.1	0.0317297	2.15	GO_BP
GO:0019219	regulation of nucleobase-containing compound metabolic process	lightyellow	10008	2526	263	121	66.4	9.95928e-10	2.6	GO_BP
GO:0019219	regulation of nucleobase-containing compound metabolic process	midnightblue	10008	2526	337	141	85.1	5.92716e-08	2.2	GO_BP
GO:0019219	regulation of nucleobase-containing compound metabolic process	pink	10008	2526	378	150	95.4	1.08446e-06	2.01	GO_BP
GO:0019219	regulation of nucleobase-containing compound metabolic process	plum2	10008	2526	189	77	47.7	0.00289989	2.07	GO_BP
GO:0019219	regulation of nucleobase-containing compound metabolic process	red	10008	2526	435	160	110	9.54621e-05	1.77	GO_BP
GO:0019219	regulation of nucleobase-containing compound metabolic process	saddlebrown	10008	2526	217	95	54.8	5.89636e-06	2.36	GO_BP
GO:0019219	regulation of nucleobase-containing compound metabolic process	salmon	10008	2526	323	125	81.5	0.000116894	1.92	GO_BP
GO:0019219	regulation of nucleobase-containing compound metabolic process	sienna3	10008	2526	203	81	51.2	0.00396039	2	GO_BP
GO:0019219	regulation of nucleobase-containing compound metabolic process	skyblue	10008	2526	251	128	63.4	1.04649e-14	3.19	GO_BP
GO:0019219	regulation of nucleobase-containing compound metabolic process	skyblue1	10008	2526	119	62	30	1.23009e-06	3.28	GO_BP
GO:0019219	regulation of nucleobase-containing compound metabolic process	yellow	10008	2526	329	149	83	9.02171e-12	2.54	GO_BP
GO:0019220	regulation of phosphate metabolic process	antiquewhite4	10008	971	149	31	14.5	0.0318752	2.49	GO_BP
GO:0019221	cytokine-mediated signaling pathway	palevioletred2	10008	357	102	23	3.64	6.00053e-09	8.34	GO_BP
GO:0019221	cytokine-mediated signaling pathway	tomato4	10008	357	56	10	2	0.0257038	6.01	GO_BP
GO:0019222	regulation of metabolic process	black	10008	4304	428	229	184	0.00722536	1.55	GO_BP
GO:0019222	regulation of metabolic process	blue1	10008	4304	72	50	31	0.00690421	3.04	GO_BP
GO:0019222	regulation of metabolic process	brown	10008	4304	451	240	194	0.00724453	1.54	GO_BP
GO:0019222	regulation of metabolic process	darkgrey	10008	4304	249	146	107	0.000763159	1.91	GO_BP
GO:0019222	regulation of metabolic process	darkolivegreen	10008	4304	224	127	96.3	0.0232712	1.76	GO_BP
GO:0019222	regulation of metabolic process	darkorange	10008	4304	261	144	112	0.0392779	1.65	GO_BP
GO:0019222	regulation of metabolic process	darkred	10008	4304	260	147	112	0.00825003	1.75	GO_BP
GO:0019222	regulation of metabolic process	deeppink1	10008	4304	76	50	32.7	0.0447977	2.57	GO_BP
GO:0019222	regulation of metabolic process	green	10008	4304	435	237	187	0.00110909	1.62	GO_BP
GO:0019222	regulation of metabolic process	lightyellow	10008	4304	263	153	113	0.000788156	1.87	GO_BP
GO:0019222	regulation of metabolic process	magenta	10008	4304	377	208	162	0.00158039	1.66	GO_BP
GO:0019222	regulation of metabolic process	midnightblue	10008	4304	337	188	145	0.00193251	1.7	GO_BP
GO:0019222	regulation of metabolic process	plum2	10008	4304	189	111	81.3	0.0107228	1.91	GO_BP
GO:0019222	regulation of metabolic process	salmon	10008	4304	323	191	139	8.99172e-06	1.96	GO_BP
GO:0019222	regulation of metabolic process	skyblue	10008	4304	251	158	108	5.05381e-07	2.3	GO_BP
GO:0019222	regulation of metabolic process	yellow	10008	4304	329	195	141	4.97934e-06	1.97	GO_BP
GO:0019322	pentose biosynthetic process	coral1	10008	4	143	3	0.0572	0.0138682	210	GO_BP
GO:0019370	leukotriene biosynthetic process	plum4	10008	7	103	3	0.072	0.035241	74	GO_BP
GO:0019395	fatty acid oxidation	lightcyan	10008	71	358	16	2.54	1.03893e-05	8.16	GO_BP
GO:0019438	aromatic compound biosynthetic process	antiquewhite2	10008	2706	93	43	25.1	0.0473251	2.34	GO_BP
GO:0019438	aromatic compound biosynthetic process	black	10008	2706	428	162	116	0.000814725	1.68	GO_BP
GO:0019438	aromatic compound biosynthetic process	brown	10008	2706	451	172	122	0.000239402	1.71	GO_BP
GO:0019438	aromatic compound biosynthetic process	darkgrey	10008	2706	249	107	67.3	8.83713e-05	2.08	GO_BP
GO:0019438	aromatic compound biosynthetic process	darkolivegreen	10008	2706	224	97	60.6	0.000213987	2.1	GO_BP
GO:0019438	aromatic compound biosynthetic process	green	10008	2706	435	172	118	1.70977e-05	1.82	GO_BP
GO:0019438	aromatic compound biosynthetic process	greenyellow	10008	2706	375	147	101	0.000294666	1.78	GO_BP
GO:0019438	aromatic compound biosynthetic process	indianred3	10008	2706	96	44	26	0.04968	2.3	GO_BP
GO:0019438	aromatic compound biosynthetic process	lavenderblush3	10008	2706	127	61	34.3	0.00065403	2.53	GO_BP
GO:0019438	aromatic compound biosynthetic process	lightyellow	10008	2706	263	114	71.1	2.04695e-05	2.11	GO_BP
GO:0019438	aromatic compound biosynthetic process	midnightblue	10008	2706	337	142	91.1	3.57611e-06	2.02	GO_BP
GO:0019438	aromatic compound biosynthetic process	orangered3	10008	2706	150	88	40.6	2.8334e-12	3.92	GO_BP
GO:0019438	aromatic compound biosynthetic process	pink	10008	2706	378	161	102	1.31385e-07	2.07	GO_BP
GO:0019438	aromatic compound biosynthetic process	plum2	10008	2706	189	77	51.1	0.0275187	1.88	GO_BP
GO:0019438	aromatic compound biosynthetic process	red	10008	2706	435	166	118	0.000363256	1.71	GO_BP
GO:0019438	aromatic compound biosynthetic process	saddlebrown	10008	2706	217	95	58.7	0.000160402	2.14	GO_BP
GO:0019438	aromatic compound biosynthetic process	salmon	10008	2706	323	128	87.3	0.000813177	1.81	GO_BP
GO:0019438	aromatic compound biosynthetic process	skyblue	10008	2706	251	130	67.9	4.19782e-13	2.99	GO_BP
GO:0019438	aromatic compound biosynthetic process	skyblue1	10008	2706	119	64	32.2	2.26921e-06	3.19	GO_BP
GO:0019438	aromatic compound biosynthetic process	yellow	10008	2706	329	143	89	2.8934e-07	2.13	GO_BP
GO:0019439	aromatic compound catabolic process	orangered3	10008	397	150	71	5.95	1.9776e-55	26.2	GO_BP
GO:0019439	aromatic compound catabolic process	skyblue	10008	397	251	33	9.96	4.53387e-06	3.91	GO_BP
GO:0019538	protein metabolic process	orangered3	10008	3581	150	108	53.7	1.8047e-15	4.73	GO_BP
GO:0019637	organophosphate metabolic process	lightcyan	10008	752	358	57	26.9	0.000105533	2.44	GO_BP
GO:0019693	ribose phosphate metabolic process	lightcyan	10008	361	358	45	12.9	1.11042e-09	4.25	GO_BP
GO:0019752	carboxylic acid metabolic process	lightcyan	10008	679	358	81	24.3	1.06983e-18	4.43	GO_BP
GO:0019752	carboxylic acid metabolic process	lightcyan1	10008	679	213	32	14.5	0.0187956	2.5	GO_BP
GO:0019827	stem cell population maintenance	lightyellow	10008	113	263	13	2.97	0.0102453	5.01	GO_BP
GO:0019882	antigen processing and presentation	lightcyan1	10008	171	213	19	3.64	1.26398e-05	6.21	GO_BP
GO:0019882	antigen processing and presentation	tomato4	10008	171	56	10	0.957	8.69035e-05	13.2	GO_BP
GO:0019884	antigen processing and presentation of exogenous antigen	lightcyan1	10008	149	213	19	3.17	1.51923e-06	7.28	GO_BP
GO:0019884	antigen processing and presentation of exogenous antigen	tomato4	10008	149	56	10	0.834	2.65318e-05	15.3	GO_BP
GO:0019886	antigen processing and presentation of exogenous peptide antigen via MHC class II	grey60	10008	78	283	13	2.21	0.000529059	7.15	GO_BP
GO:0019941	modification-dependent protein catabolic process	lightcyan1	10008	466	213	32	9.92	1.28461e-05	3.81	GO_BP
GO:0019941	modification-dependent protein catabolic process	salmon4	10008	466	146	20	6.8	0.0158795	3.35	GO_BP
GO:0019941	modification-dependent protein catabolic process	tomato4	10008	466	56	14	2.61	0.00041133	7	GO_BP
GO:0021578	hindbrain maturation	orange4	10008	2	75	2	0.015	0.0490354	Inf	GO_BP
GO:0021590	cerebellum maturation	orange4	10008	2	75	2	0.015	0.0490354	Inf	GO_BP
GO:0021626	central nervous system maturation	orange4	10008	2	75	2	0.015	0.0490354	Inf	GO_BP
GO:0021691	cerebellar Purkinje cell layer maturation	orange4	10008	2	75	2	0.015	0.0490354	Inf	GO_BP
GO:0021699	cerebellar cortex maturation	orange4	10008	2	75	2	0.015	0.0490354	Inf	GO_BP
GO:0021801	cerebral cortex radial glia guided migration	darkgreen	10008	14	291	5	0.407	0.0323552	18.8	GO_BP
GO:0021915	neural tube development	turquoise2	10008	112	29	5	0.325	0.0178113	19.2	GO_BP
GO:0022030	telencephalon glial cell migration	darkgreen	10008	14	291	5	0.407	0.0323552	18.8	GO_BP
GO:0022402	cell cycle process	black	10008	1027	428	73	43.9	0.00971329	1.86	GO_BP
GO:0022402	cell cycle process	blue4	10008	1027	104	25	10.7	0.036027	2.81	GO_BP
GO:0022402	cell cycle process	brown	10008	1027	451	111	46.3	3.4732e-15	3.08	GO_BP
GO:0022402	cell cycle process	darkgoldenrod1	10008	1027	52	16	5.34	0.0378317	3.93	GO_BP
GO:0022402	cell cycle process	darkgrey	10008	1027	249	46	25.6	0.0465796	2.03	GO_BP
GO:0022402	cell cycle process	darkolivegreen	10008	1027	224	49	23	0.000444114	2.52	GO_BP
GO:0022402	cell cycle process	dodgerblue4	10008	1027	51	25	5.23	1.80968e-08	8.59	GO_BP
GO:0022402	cell cycle process	green	10008	1027	435	76	44.6	0.0030742	1.92	GO_BP
GO:0022402	cell cycle process	magenta	10008	1027	377	76	38.7	1.47194e-05	2.3	GO_BP
GO:0022402	cell cycle process	mediumorchid	10008	1027	128	30	13.1	0.0135768	2.73	GO_BP
GO:0022402	cell cycle process	pink	10008	1027	378	75	38.8	3.47976e-05	2.26	GO_BP
GO:0022402	cell cycle process	saddlebrown	10008	1027	217	50	22.3	7.59103e-05	2.7	GO_BP
GO:0022402	cell cycle process	salmon4	10008	1027	146	63	15	7.7839e-21	7	GO_BP
GO:0022402	cell cycle process	tomato4	10008	1027	56	17	5.75	0.028418	3.86	GO_BP
GO:0022406	membrane docking	lightpink2	10008	61	86	8	0.524	0.000120686	19.1	GO_BP
GO:0022407	regulation of cell-cell adhesion	darkviolet	10008	222	126	12	2.79	0.0239903	4.85	GO_BP
GO:0022409	positive regulation of cell-cell adhesion	darkviolet	10008	136	126	10	1.71	0.0102137	6.67	GO_BP
GO:0022411	cellular component disassembly	lightcyan	10008	392	358	76	14	3.07575e-31	7.96	GO_BP
GO:0022603	regulation of anatomical structure morphogenesis	plum	10008	650	61	15	3.96	0.00771668	4.78	GO_BP
GO:0022603	regulation of anatomical structure morphogenesis	plum1	10008	650	174	26	11.3	0.0478601	2.59	GO_BP
GO:0022604	regulation of cell morphogenesis	grey60	10008	380	283	26	10.7	0.0279476	2.68	GO_BP
GO:0022610	biological adhesion	grey60	10008	772	283	44	21.8	0.00735811	2.27	GO_BP
GO:0022613	ribonucleoprotein complex biogenesis	darkgoldenrod3	10008	422	58	18	2.45	7.54765e-08	10.6	GO_BP
GO:0022613	ribonucleoprotein complex biogenesis	darkolivegreen	10008	422	224	24	9.45	0.0257942	2.83	GO_BP
GO:0022613	ribonucleoprotein complex biogenesis	firebrick4	10008	422	96	15	4.05	0.0130478	4.32	GO_BP
GO:0022613	ribonucleoprotein complex biogenesis	magenta	10008	422	377	33	15.9	0.0476783	2.28	GO_BP
GO:0022613	ribonucleoprotein complex biogenesis	orangered3	10008	422	150	81	6.32	8.42761e-68	32.7	GO_BP
GO:0022613	ribonucleoprotein complex biogenesis	skyblue	10008	422	251	49	10.6	9.25607e-16	6.1	GO_BP
GO:0022613	ribonucleoprotein complex biogenesis	thistle2	10008	422	161	81	6.79	1.63606e-64	28.2	GO_BP
GO:0022618	ribonucleoprotein complex assembly	orangered3	10008	185	150	25	2.77	3.12969e-13	12.1	GO_BP
GO:0022618	ribonucleoprotein complex assembly	skyblue	10008	185	251	31	4.64	2.67565e-13	8.78	GO_BP
GO:0022618	ribonucleoprotein complex assembly	thistle2	10008	185	161	15	2.98	0.000583235	5.85	GO_BP
GO:0022618	ribonucleoprotein complex assembly	yellow	10008	185	329	21	6.08	0.00130221	3.95	GO_BP
GO:0022900	electron transport chain	bisque4	10008	79	164	8	1.29	0.040206	7.05	GO_BP
GO:0022900	electron transport chain	lightcyan	10008	79	358	30	2.83	3.01157e-19	17.9	GO_BP
GO:0022900	electron transport chain	tan	10008	79	371	12	2.93	0.0309763	4.77	GO_BP
GO:0022904	respiratory electron transport chain	bisque4	10008	79	164	8	1.29	0.040206	7.05	GO_BP
GO:0022904	respiratory electron transport chain	lightcyan	10008	79	358	30	2.83	3.01157e-19	17.9	GO_BP
GO:0022904	respiratory electron transport chain	tan	10008	79	371	12	2.93	0.0309763	4.77	GO_BP
GO:0023051	regulation of signaling	pink4	10008	1901	100	39	19	0.00372354	2.76	GO_BP
GO:0023052	signaling	antiquewhite4	10008	3216	149	71	47.9	0.0462126	1.94	GO_BP
GO:0023052	signaling	blue	10008	3216	430	182	138	0.00549407	1.58	GO_BP
GO:0023052	signaling	orange	10008	3216	249	115	80	0.00320453	1.84	GO_BP
GO:0023052	signaling	palevioletred2	10008	3216	102	53	32.8	0.0256132	2.31	GO_BP
GO:0023052	signaling	palevioletred3	10008	3216	124	61	39.8	0.0473658	2.06	GO_BP
GO:0023052	signaling	salmon	10008	3216	323	140	104	0.0142935	1.64	GO_BP
GO:0023057	negative regulation of signaling	orange	10008	761	249	38	18.9	0.0269508	2.25	GO_BP
GO:0030004	cellular monovalent inorganic cation homeostasis	turquoise	10008	59	444	14	2.62	0.000449766	6.88	GO_BP
GO:0030010	establishment of cell polarity	blue	10008	97	430	15	4.17	0.0174069	4.18	GO_BP
GO:0030010	establishment of cell polarity	plum1	10008	97	174	9	1.69	0.0422064	6.04	GO_BP
GO:0030029	actin filament-based process	blue	10008	463	430	39	19.9	0.0387292	2.15	GO_BP
GO:0030029	actin filament-based process	brown4	10008	463	190	23	8.79	0.0236339	2.93	GO_BP
GO:0030029	actin filament-based process	cornsilk	10008	463	59	12	2.73	0.015399	5.38	GO_BP
GO:0030029	actin filament-based process	cyan	10008	463	330	33	15.3	0.025083	2.39	GO_BP
GO:0030029	actin filament-based process	grey60	10008	463	283	54	13.1	2.28763e-15	5.37	GO_BP
GO:0030029	actin filament-based process	ivory	10008	463	192	26	8.88	0.00141017	3.36	GO_BP
GO:0030029	actin filament-based process	lavenderblush1	10008	463	74	13	3.42	0.0301574	4.49	GO_BP
GO:0030029	actin filament-based process	lightpink4	10008	463	149	20	6.89	0.0187062	3.29	GO_BP
GO:0030029	actin filament-based process	plum1	10008	463	174	25	8.05	0.00080805	3.6	GO_BP
GO:0030029	actin filament-based process	royalblue	10008	463	227	27	10.5	0.00804982	2.89	GO_BP
GO:0030029	actin filament-based process	skyblue2	10008	463	138	20	6.38	0.00711984	3.61	GO_BP
GO:0030029	actin filament-based process	turquoise	10008	463	444	40	20.5	0.0364118	2.14	GO_BP
GO:0030030	cell projection organization	grey60	10008	866	283	45	24.5	0.040206	2.05	GO_BP
GO:0030030	cell projection organization	royalblue	10008	866	227	40	19.6	0.0125567	2.32	GO_BP
GO:0030030	cell projection organization	turquoise	10008	866	444	63	38.4	0.047117	1.8	GO_BP
GO:0030031	cell projection assembly	lightsteelblue1	10008	223	174	15	3.88	0.00992531	4.36	GO_BP
GO:0030031	cell projection assembly	wheat3	10008	223	66	9	1.47	0.0166232	7.17	GO_BP
GO:0030033	microvillus assembly	antiquewhite4	10008	19	149	5	0.283	0.0090185	24.4	GO_BP
GO:0030036	actin cytoskeleton organization	cornsilk	10008	435	59	12	2.56	0.00912166	5.75	GO_BP
GO:0030036	actin cytoskeleton organization	grey60	10008	435	283	50	12.3	9.45032e-14	5.2	GO_BP
GO:0030036	actin cytoskeleton organization	ivory	10008	435	192	24	8.35	0.00439528	3.27	GO_BP
GO:0030036	actin cytoskeleton organization	lavenderblush1	10008	435	74	13	3.22	0.0177192	4.8	GO_BP
GO:0030036	actin cytoskeleton organization	plum1	10008	435	174	23	7.56	0.00290957	3.48	GO_BP
GO:0030036	actin cytoskeleton organization	royalblue	10008	435	227	24	9.87	0.0449451	2.69	GO_BP
GO:0030036	actin cytoskeleton organization	skyblue2	10008	435	138	20	6	0.00319281	3.86	GO_BP
GO:0030041	actin filament polymerization	grey60	10008	108	283	13	3.05	0.0129606	4.88	GO_BP
GO:0030043	actin filament fragmentation	grey60	10008	4	283	4	0.113	0.00120123	Inf	GO_BP
GO:0030071	regulation of mitotic metaphase/anaphase transition	salmon4	10008	41	146	10	0.598	1.18031e-06	23.3	GO_BP
GO:0030097	hemopoiesis	green	10008	493	435	41	21.4	0.0417344	2.1	GO_BP
GO:0030097	hemopoiesis	lightcyan1	10008	493	213	25	10.5	0.0433803	2.65	GO_BP
GO:0030098	lymphocyte differentiation	darkviolet	10008	165	126	11	2.08	0.0092672	6.04	GO_BP
GO:0030098	lymphocyte differentiation	green	10008	165	435	20	7.17	0.0307533	3.13	GO_BP
GO:0030111	regulation of Wnt signaling pathway	lightcyan1	10008	214	213	19	4.55	0.000323974	4.82	GO_BP
GO:0030111	regulation of Wnt signaling pathway	tomato4	10008	214	56	9	1.2	0.00393965	9.1	GO_BP
GO:0030154	cell differentiation	blue	10008	2147	430	133	92.2	0.0028846	1.68	GO_BP
GO:0030154	cell differentiation	blue2	10008	2147	124	49	26.6	0.00511997	2.42	GO_BP
GO:0030154	cell differentiation	coral2	10008	2147	133	50	28.5	0.0167128	2.23	GO_BP
GO:0030162	regulation of proteolysis	tomato4	10008	493	56	12	2.76	0.0162288	5.37	GO_BP
GO:0030163	protein catabolic process	lightcyan1	10008	638	213	36	13.6	0.000156254	3.11	GO_BP
GO:0030163	protein catabolic process	tomato4	10008	638	56	14	3.57	0.00996301	4.98	GO_BP
GO:0030168	platelet activation	antiquewhite4	10008	101	149	9	1.5	0.0205554	6.82	GO_BP
GO:0030168	platelet activation	grey60	10008	101	283	12	2.86	0.0273431	4.79	GO_BP
GO:0030174	regulation of DNA-dependent DNA replication initiation	darkseagreen3	10008	5	101	3	0.0505	0.0123971	151	GO_BP
GO:0030177	positive regulation of Wnt signaling pathway	lightcyan1	10008	107	213	17	2.28	4.48053e-07	9.35	GO_BP
GO:0030177	positive regulation of Wnt signaling pathway	tomato4	10008	107	56	9	0.599	2.23499e-05	19.2	GO_BP
GO:0030178	negative regulation of Wnt signaling pathway	lightcyan1	10008	139	213	17	2.96	1.94443e-05	6.87	GO_BP
GO:0030178	negative regulation of Wnt signaling pathway	tomato4	10008	139	56	9	0.778	0.000167689	14.5	GO_BP
GO:0030198	extracellular matrix organization	plum1	10008	206	174	14	3.58	0.0161378	4.39	GO_BP
GO:0030199	collagen fibril organization	plum1	10008	28	174	7	0.487	0.000761558	19.6	GO_BP
GO:0030216	keratinocyte differentiation	darkmagenta	10008	108	164	11	1.77	0.00244905	7.22	GO_BP
GO:0030216	keratinocyte differentiation	lightsteelblue1	10008	108	174	11	1.88	0.00399972	6.77	GO_BP
GO:0030216	keratinocyte differentiation	steelblue	10008	108	208	16	2.24	2.81268e-06	8.79	GO_BP
GO:0030217	T cell differentiation	darkviolet	10008	112	126	10	1.41	0.0023224	8.26	GO_BP
GO:0030219	megakaryocyte differentiation	blue1	10008	54	72	5	0.388	0.0385911	15	GO_BP
GO:0030261	chromosome condensation	dodgerblue4	10008	25	51	6	0.127	8.32161e-06	69.4	GO_BP
GO:0030261	chromosome condensation	skyblue4	10008	25	109	5	0.272	0.00846592	23.7	GO_BP
GO:0030318	melanocyte differentiation	blue	10008	17	430	6	0.73	0.0455948	12.3	GO_BP
GO:0030397	membrane disassembly	aquamarine	10008	44	43	4	0.189	0.0348008	25.4	GO_BP
GO:0030397	membrane disassembly	honeydew1	10008	44	151	6	0.664	0.043415	10.7	GO_BP
GO:0030397	membrane disassembly	saddlebrown	10008	44	217	7	0.954	0.0380256	8.78	GO_BP
GO:0030397	membrane disassembly	salmon4	10008	44	146	7	0.642	0.00453225	13.4	GO_BP
GO:0030397	membrane disassembly	skyblue	10008	44	251	8	1.1	0.0139811	8.88	GO_BP
GO:0030433	ER-associated ubiquitin-dependent protein catabolic process	chocolate3	10008	59	78	6	0.46	0.00817705	15.5	GO_BP
GO:0030490	maturation of SSU-rRNA	orangered3	10008	48	150	8	0.719	0.000949934	13.8	GO_BP
GO:0030490	maturation of SSU-rRNA	thistle2	10008	48	161	25	0.772	1.69761e-28	78.2	GO_BP
GO:0030574	collagen catabolic process	plum1	10008	39	174	9	0.678	5.03818e-05	17.8	GO_BP
GO:0030638	polyketide metabolic process	lightgreen	10008	8	230	4	0.184	0.0199079	43.2	GO_BP
GO:0030641	regulation of cellular pH	turquoise	10008	53	444	13	2.35	0.000742631	7.18	GO_BP
GO:0030647	aminoglycoside antibiotic metabolic process	lightgreen	10008	8	230	4	0.184	0.0199079	43.2	GO_BP
GO:0030811	regulation of nucleotide catabolic process	saddlebrown	10008	57	217	8	1.24	0.0291572	7.61	GO_BP
GO:0030832	regulation of actin filament length	grey60	10008	129	283	18	3.65	6.29247e-05	5.88	GO_BP
GO:0030833	regulation of actin filament polymerization	grey60	10008	112	283	13	3.17	0.0179827	4.68	GO_BP
GO:0030836	positive regulation of actin filament depolymerization	grey60	10008	8	283	4	0.226	0.0384419	34.8	GO_BP
GO:0030838	positive regulation of actin filament polymerization	grey60	10008	71	283	11	2.01	0.00621398	6.51	GO_BP
GO:0030866	cortical actin cytoskeleton organization	purple	10008	26	385	7	1	0.039215	9.35	GO_BP
GO:0030968	endoplasmic reticulum unfolded protein response	chocolate3	10008	86	78	9	0.67	5.82481e-05	16.7	GO_BP
GO:0031023	microtubule organizing center organization	blue4	10008	107	104	8	1.11	0.017014	8.25	GO_BP
GO:0031023	microtubule organizing center organization	brown	10008	107	451	16	4.82	0.023713	3.83	GO_BP
GO:0031023	microtubule organizing center organization	salmon4	10008	107	146	9	1.56	0.0262546	6.54	GO_BP
GO:0031032	actomyosin structure organization	grey60	10008	126	283	13	3.56	0.0487933	4.09	GO_BP
GO:0031047	gene silencing by RNA	skyblue	10008	121	251	21	3.03	1.34991e-08	8.81	GO_BP
GO:0031057	negative regulation of histone modification	green3	10008	32	64	4	0.205	0.0439552	23.6	GO_BP
GO:0031057	negative regulation of histone modification	saddlebrown	10008	32	217	6	0.694	0.0486407	10.7	GO_BP
GO:0031110	regulation of microtubule polymerization or depolymerization	thistle4	10008	42	99	5	0.415	0.0484239	14.2	GO_BP
GO:0031118	rRNA pseudouridine synthesis	skyblue	10008	8	251	4	0.201	0.0263201	39.4	GO_BP
GO:0031123	RNA 3'-end processing	pink	10008	120	378	17	4.53	0.00385735	4.35	GO_BP
GO:0031123	RNA 3'-end processing	skyblue	10008	120	251	38	3.01	1.35863e-27	21	GO_BP
GO:0031123	RNA 3'-end processing	violet	10008	120	196	11	2.35	0.0239903	5.29	GO_BP
GO:0031123	RNA 3'-end processing	yellow	10008	120	329	18	3.94	0.000168994	5.43	GO_BP
GO:0031124	mRNA 3'-end processing	pink	10008	91	378	16	3.44	0.000538412	5.63	GO_BP
GO:0031124	mRNA 3'-end processing	skyblue	10008	91	251	29	2.28	2.22045e-20	20.4	GO_BP
GO:0031124	mRNA 3'-end processing	violet	10008	91	196	11	1.78	0.00251977	7.23	GO_BP
GO:0031124	mRNA 3'-end processing	yellow	10008	91	329	15	2.99	0.000519315	6.03	GO_BP
GO:0031125	rRNA 3'-end processing	skyblue	10008	11	251	7	0.276	6.9146e-06	69.7	GO_BP
GO:0031126	snoRNA 3'-end processing	skyblue	10008	8	251	7	0.201	2.54136e-07	279	GO_BP
GO:0031145	anaphase-promoting complex-dependent proteasomal ubiquitin-dependent protein catabolic process	lightcyan1	10008	96	213	17	2.04	8.90401e-08	10.7	GO_BP
GO:0031145	anaphase-promoting complex-dependent proteasomal ubiquitin-dependent protein catabolic process	salmon4	10008	96	146	13	1.4	4.67784e-06	11.5	GO_BP
GO:0031145	anaphase-promoting complex-dependent proteasomal ubiquitin-dependent protein catabolic process	tomato4	10008	96	56	9	0.537	9.38184e-06	21.7	GO_BP
GO:0031146	SCF-dependent proteasomal ubiquitin-dependent protein catabolic process	lightcyan1	10008	61	213	17	1.3	4.67085e-11	19.2	GO_BP
GO:0031146	SCF-dependent proteasomal ubiquitin-dependent protein catabolic process	tomato4	10008	61	56	10	0.341	6.98366e-09	42.1	GO_BP
GO:0031323	regulation of cellular metabolic process	black	10008	3652	428	197	156	0.0239903	1.51	GO_BP
GO:0031323	regulation of cellular metabolic process	brown	10008	3652	451	224	165	1.23491e-05	1.76	GO_BP
GO:0031323	regulation of cellular metabolic process	darkgrey	10008	3652	249	134	90.9	4.16396e-05	2.07	GO_BP
GO:0031323	regulation of cellular metabolic process	darkolivegreen	10008	3652	224	119	81.7	0.000480696	2.01	GO_BP
GO:0031323	regulation of cellular metabolic process	darkred	10008	3652	260	135	94.9	0.000444114	1.91	GO_BP
GO:0031323	regulation of cellular metabolic process	deeppink1	10008	3652	76	46	27.7	0.0187956	2.69	GO_BP
GO:0031323	regulation of cellular metabolic process	green	10008	3652	435	210	159	0.000415675	1.66	GO_BP
GO:0031323	regulation of cellular metabolic process	greenyellow	10008	3652	375	175	137	0.025951	1.55	GO_BP
GO:0031323	regulation of cellular metabolic process	hotpink4	10008	3652	53	34	19.3	0.0367739	3.13	GO_BP
GO:0031323	regulation of cellular metabolic process	lightyellow	10008	3652	263	134	96	0.00157939	1.84	GO_BP
GO:0031323	regulation of cellular metabolic process	magenta	10008	3652	377	179	138	0.00756908	1.6	GO_BP
GO:0031323	regulation of cellular metabolic process	midnightblue	10008	3652	337	165	123	0.00224133	1.7	GO_BP
GO:0031323	regulation of cellular metabolic process	pink	10008	3652	378	181	138	0.00393103	1.63	GO_BP
GO:0031323	regulation of cellular metabolic process	plum2	10008	3652	189	99	69	0.00697728	1.94	GO_BP
GO:0031323	regulation of cellular metabolic process	saddlebrown	10008	3652	217	109	79.2	0.0221693	1.78	GO_BP
GO:0031323	regulation of cellular metabolic process	salmon	10008	3652	323	161	118	0.000856239	1.76	GO_BP
GO:0031323	regulation of cellular metabolic process	sienna3	10008	3652	203	102	74.1	0.035241	1.78	GO_BP
GO:0031323	regulation of cellular metabolic process	skyblue	10008	3652	251	141	91.6	5.47855e-07	2.28	GO_BP
GO:0031323	regulation of cellular metabolic process	skyblue1	10008	3652	119	68	43.4	0.00488395	2.35	GO_BP
GO:0031323	regulation of cellular metabolic process	yellow	10008	3652	329	172	120	8.29186e-06	1.95	GO_BP
GO:0031324	negative regulation of cellular metabolic process	brown	10008	1627	451	109	73.3	0.00829867	1.69	GO_BP
GO:0031324	negative regulation of cellular metabolic process	darkred	10008	1627	260	69	42.3	0.0159605	1.9	GO_BP
GO:0031324	negative regulation of cellular metabolic process	plum2	10008	1627	189	52	30.7	0.0484756	1.99	GO_BP
GO:0031325	positive regulation of cellular metabolic process	darkorange	10008	1918	261	84	50	0.000590487	2.05	GO_BP
GO:0031325	positive regulation of cellular metabolic process	green	10008	1918	435	118	83.4	0.0239269	1.61	GO_BP
GO:0031325	positive regulation of cellular metabolic process	lightyellow	10008	1918	263	78	50.4	0.0237846	1.81	GO_BP
GO:0031326	regulation of cellular biosynthetic process	black	10008	2594	428	156	111	0.00113063	1.68	GO_BP
GO:0031326	regulation of cellular biosynthetic process	brown	10008	2594	451	164	117	0.000734475	1.68	GO_BP
GO:0031326	regulation of cellular biosynthetic process	darkgrey	10008	2594	249	106	64.5	1.9596e-05	2.17	GO_BP
GO:0031326	regulation of cellular biosynthetic process	darkolivegreen	10008	2594	224	95	58.1	0.000120044	2.15	GO_BP
GO:0031326	regulation of cellular biosynthetic process	deeppink1	10008	2594	76	37	19.7	0.0183524	2.74	GO_BP
GO:0031326	regulation of cellular biosynthetic process	green	10008	2594	435	173	113	3.92949e-07	1.95	GO_BP
GO:0031326	regulation of cellular biosynthetic process	greenyellow	10008	2594	375	148	97.2	1.23728e-05	1.92	GO_BP
GO:0031326	regulation of cellular biosynthetic process	indianred3	10008	2594	96	43	24.9	0.0421586	2.34	GO_BP
GO:0031326	regulation of cellular biosynthetic process	lavenderblush3	10008	2594	127	54	32.9	0.0318025	2.14	GO_BP
GO:0031326	regulation of cellular biosynthetic process	lightyellow	10008	2594	263	109	68.2	6.14916e-05	2.07	GO_BP
GO:0031326	regulation of cellular biosynthetic process	magenta	10008	2594	377	132	97.7	0.0397072	1.57	GO_BP
GO:0031326	regulation of cellular biosynthetic process	midnightblue	10008	2594	337	141	87.3	3.89926e-07	2.12	GO_BP
GO:0031326	regulation of cellular biosynthetic process	pink	10008	2594	378	145	98	0.000118385	1.82	GO_BP
GO:0031326	regulation of cellular biosynthetic process	plum2	10008	2594	189	75	49	0.0224503	1.91	GO_BP
[truncated: 6,612 more rows]

## Sheet: Enrichment in CRC65 modules
Gene set ID	Gene set name	Module	Overall number of genes considered	Number of genes in this gene set	Number of genes in this module	Number of genes in the overlap	Expected number of genes in the overlap	q-value	Odds ratio	Gene set source
CORUM_hsa_1003	RC complex (Replication competent complex)	blue	11250	9	500	8	0.4	1.42597e-06	174	CORUM
CORUM_hsa_1004	RC complex during S-phase of cell cycle	blue	11250	13	500	6	0.578	0.0319424	18.6	CORUM
CORUM_hsa_1029	TFIIH transcription factor complex	tan1	11250	10	64	6	0.0569	7.19244e-08	286	CORUM
CORUM_hsa_103	RNA polymerase II holoenzyme complex	tan1	11250	24	64	5	0.137	0.00113507	49.7	CORUM
CORUM_hsa_1030	CAK-ERCC2 complex	tan1	11250	4	64	3	0.0228	0.00337975	546	CORUM
CORUM_hsa_1037	TFIIH transcription factor core complex	tan1	11250	5	64	3	0.0284	0.00723198	271	CORUM
CORUM_hsa_1060	Retromer complex (SNX1, SNX2, VPS35, VPS29, VPS26B)	lightyellow3	11250	5	41	3	0.0182	0.00228253	439	CORUM
CORUM_hsa_1068	12S U11 snRNP	skyblue	11250	14	137	5	0.17	0.00230652	46.6	CORUM
CORUM_hsa_1087	BIRC5-AURKB-INCENP-EVI5 complex	green4	11250	4	86	3	0.0306	0.00723198	398	CORUM
CORUM_hsa_1097	eIF3 complex (EIF3S6, EIF3S5, EIF3S4, EIF3S3, EIF3S6IP, EIF3S2, EIF3S9, EIF3S12, EIF3S10, EIF3S8, EIF3S1, EIF3S7, PCID1)	rosybrown1	11250	13	44	9	0.0508	1.6136e-15	714	CORUM
CORUM_hsa_1100	DNA polymerase alpha-primase complex	blue	11250	4	500	4	0.178	0.0145746	Inf	CORUM
CORUM_hsa_1105	transcription factor IIIC multisubunit complex	thistle	11250	5	130	3	0.0578	0.0440846	130	CORUM
CORUM_hsa_1119	Chromosomal passenger complex CPC (INCENP, CDCA8, BIRC5, AURKB)	green4	11250	4	86	4	0.0306	2.84167e-05	Inf	CORUM
CORUM_hsa_112	Prefoldin complex	mistyrose	11250	6	96	6	0.0512	5.36164e-09	Inf	CORUM
CORUM_hsa_1141	CF IIAm complex (Cleavage factor IIAm complex)	lightcyan	11250	15	208	5	0.277	0.0186431	27.1	CORUM
CORUM_hsa_1143	SMN complex	skyblue	11250	16	137	5	0.195	0.00446652	38.1	CORUM
CORUM_hsa_1144	Cleavage and polyadenylation factor (CPSF)	lightcyan	11250	5	208	4	0.0924	0.0027546	216	CORUM
CORUM_hsa_1181	C complex spliceosome	lightcyan	11250	80	208	18	1.48	8.14557e-11	16.8	CORUM
CORUM_hsa_1181	C complex spliceosome	skyblue	11250	80	137	30	0.974	3.71025e-33	61.8	CORUM
CORUM_hsa_1182	CDC5L core complex	powderblue	11250	5	78	4	0.0347	8.48259e-05	602	CORUM
CORUM_hsa_1183	CDC5L complex	lightcyan	11250	29	208	7	0.536	0.00350167	17.4	CORUM
CORUM_hsa_1183	CDC5L complex	powderblue	11250	29	78	6	0.201	0.000256018	40.3	CORUM
CORUM_hsa_1183	CDC5L complex	skyblue	11250	29	137	7	0.353	0.000281321	27.1	CORUM
CORUM_hsa_1187	ESCRT-II complex	darkslateblue	11250	3	140	3	0.0373	0.00765949	Inf	CORUM
CORUM_hsa_1199	Oligosaccharyltransferase complex (Stt3A variant)	cornflowerblue	11250	6	80	4	0.0427	0.000238898	290	CORUM
CORUM_hsa_1200	Oligosaccharyltransferase complex (Stt3B variant)	cornflowerblue	11250	7	80	3	0.0498	0.0370951	108	CORUM
CORUM_hsa_1230	WINAC complex	mediumorchid	11250	14	110	4	0.137	0.0272493	41.9	CORUM
CORUM_hsa_1237	BAF complex	mediumorchid	11250	9	110	4	0.088	0.00469143	83.7	CORUM
CORUM_hsa_1239	EBAFb complex	mediumorchid	11250	10	110	4	0.0978	0.00723198	69.8	CORUM
CORUM_hsa_1252	EBAFa complex	mediumorchid	11250	10	110	4	0.0978	0.00723198	69.8	CORUM
CORUM_hsa_1261	SRm160/300 complex	sienna2	11250	5	85	3	0.0378	0.0151301	203	CORUM
CORUM_hsa_1261	SRm160/300 complex	skyblue	11250	5	137	4	0.0609	0.000626529	333	CORUM
CORUM_hsa_1332	Large Drosha complex	lightcyan	11250	20	208	11	0.37	1.91033e-10	68.2	CORUM
CORUM_hsa_1377	hASC-1 complex	cornsilk2	11250	4	48	4	0.0171	3.0698e-06	Inf	CORUM
CORUM_hsa_1380	Elongator holo complex	sienna1	11250	4	76	3	0.027	0.00522871	452	CORUM
CORUM_hsa_1400	ASCOM complex	darkolivegreen4	11250	7	86	3	0.0535	0.0440846	100	CORUM
CORUM_hsa_1400	ASCOM complex	yellow2	11250	7	74	3	0.046	0.0310446	117	CORUM
CORUM_hsa_149	PBAF complex (Polybromo- and BAF containing complex)	mediumorchid	11250	10	110	4	0.0978	0.00723198	69.8	CORUM
CORUM_hsa_152	TFIIE complex	deepskyblue3	11250	2	33	2	0.00587	0.0280816	Inf	CORUM
CORUM_hsa_157	Condensin I complex	plum3	11250	5	117	5	0.052	1.30544e-06	Inf	CORUM
CORUM_hsa_159	Condensin I-PARP-1-XRCC1 complex	plum3	11250	7	117	5	0.0728	2.13541e-05	248	CORUM
CORUM_hsa_160	Condensin II	honeydew	11250	5	129	3	0.0573	0.043923	131	CORUM
CORUM_hsa_162	COG complex	darkslateblue	11250	8	140	5	0.0996	0.000110131	137	CORUM
CORUM_hsa_165	Cohesin-SA1 complex	mistyrose	11250	4	96	3	0.0341	0.00935352	356	CORUM
CORUM_hsa_166	Cohesin-SA2 complex	mistyrose	11250	4	96	4	0.0341	4.30661e-05	Inf	CORUM
CORUM_hsa_1734	SF3A1-SF3A2-SF3A3 complex	skyblue	11250	3	137	3	0.0365	0.00730008	Inf	CORUM
CORUM_hsa_1737	SF3b complex	skyblue	11250	8	137	5	0.0974	0.000101947	140	CORUM
CORUM_hsa_1750	PPP4C-PPP4R2-Gemin3-Gemin4 complex	blue	11250	4	500	4	0.178	0.0145746	Inf	CORUM
CORUM_hsa_178	Respiratory chain complex I (holoenzyme), mitochondrial	deeppink1	11250	38	94	32	0.318	1.99274e-58	951	CORUM
CORUM_hsa_181	26S proteasome	rosybrown	11250	22	45	6	0.088	2.30104e-06	107	CORUM
CORUM_hsa_181	26S proteasome	violetred	11250	22	38	11	0.0743	2.56794e-18	406	CORUM
CORUM_hsa_1810	ITGA4-PXN-GIT1 complex	turquoise4	11250	2	37	2	0.00658	0.0337109	Inf	CORUM
CORUM_hsa_186	Wave-2 complex	mediumaquamarine	11250	5	28	5	0.0124	1.13286e-09	Inf	CORUM
CORUM_hsa_189	BAF complex	mediumorchid	11250	13	110	4	0.127	0.0201236	46.5	CORUM
CORUM_hsa_191	20S proteasome	violetred	11250	14	38	11	0.0473	1.70858e-21	1500	CORUM
CORUM_hsa_192	PA28-20S proteasome	violetred	11250	16	38	11	0.054	1.70083e-20	880	CORUM
CORUM_hsa_193	PA700-20S-PA28 complex	rosybrown	11250	36	45	15	0.144	1.6951e-23	265	CORUM
CORUM_hsa_193	PA700-20S-PA28 complex	violetred	11250	36	38	11	0.122	1.83027e-15	181	CORUM
CORUM_hsa_194	PA28gamma-20S proteasome	violetred	11250	15	38	11	0.0507	5.99833e-21	1150	CORUM
CORUM_hsa_2174	COP9 signalosome complex	sienna1	11250	8	76	7	0.054	8.14557e-11	1150	CORUM
CORUM_hsa_2203	BRD4-RFC complex	blue	11250	6	500	5	0.267	0.00446652	109	CORUM
CORUM_hsa_23	BLOC-1 (biogenesis of lysosome-related organelles complex 1)	lavenderblush	11250	8	94	5	0.0668	1.89068e-05	209	CORUM
CORUM_hsa_230	Mediator complex	thistle	11250	32	130	7	0.37	0.000399862	25.2	CORUM
CORUM_hsa_2377	ITGA2b-ITGB3-CD47-SRC complex	olivedrab3	11250	2	41	2	0.00729	0.0400582	Inf	CORUM
CORUM_hsa_2573	Class C VPS/HOPS complex	lightgoldenrodyellow	11250	6	70	3	0.0373	0.0163728	165	CORUM
CORUM_hsa_2579	Chromosomal passenger complex CPC (INCENP, BIRC5, AURKB)	green4	11250	3	86	3	0.0229	0.00222199	Inf	CORUM
CORUM_hsa_2598	NELF complex (Negative elongation factor complex)	palevioletred2	11250	4	135	3	0.048	0.0230276	251	CORUM
CORUM_hsa_27	Arp2/3 complex	olivedrab3	11250	7	41	7	0.0255	1.16091e-13	Inf	CORUM
CORUM_hsa_2721	HCF-1 complex	plum1	11250	18	169	5	0.27	0.0185894	25.9	CORUM
CORUM_hsa_2731	Set1A complex	palevioletred2	11250	6	135	4	0.072	0.0015656	169	CORUM
CORUM_hsa_2738	BLM complex II	mistyrose	11250	6	96	3	0.0512	0.0369985	119	CORUM
CORUM_hsa_2755	17S U2 snRNP	lightcyan	11250	33	208	7	0.61	0.00765949	14.7	CORUM
CORUM_hsa_2755	17S U2 snRNP	skyblue	11250	33	137	18	0.402	3.734e-22	111	CORUM
CORUM_hsa_2799	RFC complex	blue	11250	5	500	5	0.222	0.000980085	Inf	CORUM
CORUM_hsa_2815	BRCA1-BARD1-BACH1-DNA damage complex II	violetred4	11250	7	58	3	0.0361	0.0162661	151	CORUM
CORUM_hsa_282	SNF2h-cohesin-NuRD complex	mistyrose	11250	16	96	4	0.137	0.0280816	40.2	CORUM
CORUM_hsa_2825	BRCA1-RNA polymerase II complex	tan1	11250	26	64	5	0.148	0.00161911	44.9	CORUM
CORUM_hsa_2884	Respiratory chain complex I (early intermediate NDUFAF1 assembly), mitochondrial	deeppink1	11250	6	94	4	0.0501	0.000432123	247	CORUM
CORUM_hsa_297	PCNA-DNA polymerase delta complex	yellow2	11250	5	74	3	0.0329	0.010529	233	CORUM
CORUM_hsa_3055	Nop56p-associated pre-rRNA complex	lightblue3	11250	100	103	55	0.916	1.27071e-86	280	CORUM
CORUM_hsa_3055	Nop56p-associated pre-rRNA complex	lightcyan	11250	100	208	15	1.85	3.9903e-06	10	CORUM
CORUM_hsa_306	Ribosome, cytoplasmic	lightblue3	11250	75	103	65	0.687	4.63246e-127	1890	CORUM
CORUM_hsa_3065	RNA polymerase II complex, chromatin structure modifying	mediumorchid	11250	9	110	4	0.088	0.00469143	83.7	CORUM
CORUM_hsa_3075	UTX-MLL2/3 complex	yellow2	11250	12	74	5	0.0789	6.8696e-05	115	CORUM
CORUM_hsa_308	60S ribosomal subunit, cytoplasmic	lightblue3	11250	43	103	37	0.394	1.957e-67	1030	CORUM
CORUM_hsa_3082	DGCR8 multiprotein complex	lightcyan	11250	11	208	8	0.203	2.58459e-08	147	CORUM
CORUM_hsa_3118	SMN1-SIP1-SNRP complex	skyblue	11250	7	137	5	0.0852	4.36591e-05	208	CORUM
CORUM_hsa_315	28S ribosomal subunit, mitochondrial	mediumpurple2	11250	30	142	28	0.379	1.15945e-47	1300	CORUM
CORUM_hsa_32	PA700 complex	rosybrown	11250	20	45	15	0.08	5.31696e-29	1060	CORUM
CORUM_hsa_320	55S ribosome, mitochondrial	mediumpurple2	11250	76	142	68	0.959	1.59241e-122	1290	CORUM
CORUM_hsa_324	39S ribosomal subunit, mitochondrial	mediumpurple2	11250	46	142	40	0.581	2.57359e-67	720	CORUM
CORUM_hsa_338	40S ribosomal subunit, cytoplasmic	lightblue3	11250	30	103	27	0.275	6.87056e-49	1270	CORUM
CORUM_hsa_351	Spliceosome	lightcyan	11250	141	208	31	2.61	1.55803e-20	17.4	CORUM
CORUM_hsa_351	Spliceosome	lightskyblue2	11250	141	61	10	0.765	3.19062e-05	16.5	CORUM
CORUM_hsa_351	Spliceosome	powderblue	11250	141	78	11	0.978	2.78987e-05	13.9	CORUM
CORUM_hsa_351	Spliceosome	saddlebrown	11250	141	128	14	1.6	6.3935e-06	10.6	CORUM
CORUM_hsa_351	Spliceosome	skyblue	11250	141	137	43	1.72	2.78805e-45	51.3	CORUM
CORUM_hsa_351	Spliceosome	thistle	11250	141	130	10	1.63	0.0182864	6.99	CORUM
CORUM_hsa_3544	COG2-COG3-COG4 subcomplex	darkslateblue	11250	3	140	3	0.0373	0.00765949	Inf	CORUM
CORUM_hsa_3551	COG1-COG8-COG2-COG3-COG4 subcomplex	darkslateblue	11250	5	140	5	0.0622	2.98107e-06	Inf	CORUM
CORUM_hsa_387	MCM complex	plum3	11250	6	117	6	0.0624	1.56616e-08	Inf	CORUM
CORUM_hsa_389	ORC complex (origin recognition complex)	sienna2	11250	5	85	3	0.0378	0.0151301	203	CORUM
CORUM_hsa_430	18S U11/U12 snRNP	skyblue	11250	22	137	10	0.268	5.43559e-10	72.5	CORUM
CORUM_hsa_4389	EIF3 core complex (EIF3A, EIF3B, EIF3G, EIF3I)	rosybrown1	11250	4	44	3	0.0156	0.00123262	814	CORUM
CORUM_hsa_4392	EIF3 complex (EIF3A, EIF3B, EIF3G, EIF3I, EIF3C)	rosybrown1	11250	5	44	4	0.0196	1.00283e-05	1100	CORUM
CORUM_hsa_4403	EIF3 complex (EIF3A, EIF3B, EIF3G, EIF3I, EIF3J)	rosybrown1	11250	5	44	3	0.0196	0.0027546	409	CORUM
CORUM_hsa_441	TFTC-type histone acetyl transferase complex	thistle	11250	10	130	4	0.116	0.0129828	58.6	CORUM
CORUM_hsa_470	TFTC complex (TATA-binding protein-free TAF-II-containing complex)	mistyrose	11250	17	96	4	0.145	0.034581	37.2	CORUM
CORUM_hsa_4999	VCP-VIMP-DERL1-DERL2-HRD1-SEL1L complex	blue2	11250	5	117	3	0.052	0.0344677	146	CORUM
CORUM_hsa_5177	Polycystin-1 multiprotein complex (ACTN1, CDH1, SRC, JUP, VCL, CTNNB1, PXN, BCAR1, PKD1, PTK2, TLN1)	darkseagreen2	11250	10	52	4	0.0462	0.000514594	154	CORUM
CORUM_hsa_5177	Polycystin-1 multiprotein complex (ACTN1, CDH1, SRC, JUP, VCL, CTNNB1, PXN, BCAR1, PKD1, PTK2, TLN1)	deepskyblue	11250	10	59	3	0.0524	0.0471353	85	CORUM
CORUM_hsa_5195	PTIP-HMT complex	yellow2	11250	10	74	4	0.0658	0.00183233	106	CORUM
CORUM_hsa_5209	Ubiquilin-proteasome complex	violetred	11250	6	38	3	0.0203	0.00337975	319	CORUM
CORUM_hsa_5229	RPA complex	mistyrose	11250	3	96	3	0.0256	0.00293428	Inf	CORUM
CORUM_hsa_5231	53BP1-containing complex	thistle3	11250	5	112	3	0.0498	0.0311501	153	CORUM
CORUM_hsa_5266	TNF-alpha/NF-kappa B signaling complex 6	lightblue3	11250	13	103	5	0.119	0.000446593	70.8	CORUM
CORUM_hsa_529	NuA4/Tip60 HAT complex	mistyrose	11250	15	96	4	0.128	0.0218617	43.9	CORUM
CORUM_hsa_5380	TRBP containing complex (DICER, RPL7A, EIF6, MOV10 and subunits of the 60S ribosomal particle)	lightblue3	11250	25	103	19	0.229	2.67595e-30	415	CORUM
CORUM_hsa_5386	MLL1-WDR5 complex	palevioletred2	11250	25	135	5	0.3	0.032622	21.3	CORUM
CORUM_hsa_5400	BRCC complex	lightblue4	11250	5	123	3	0.0547	0.0390501	138	CORUM
CORUM_hsa_5432	Sororin-cohesin complex	mistyrose	11250	6	96	3	0.0512	0.0369985	119	CORUM
CORUM_hsa_5450	Mediator complex	thistle	11250	27	130	7	0.312	0.000122245	31.5	CORUM
CORUM_hsa_549	DRIP complex	thistle	11250	14	130	4	0.162	0.0462108	35.2	CORUM
CORUM_hsa_5495	TFIIH transcription factor complex (ERCC2, ERCC3, GTF2H1, CDK7, CCNH, GTF2H2)	tan1	11250	6	64	5	0.0341	3.88081e-07	938	CORUM
CORUM_hsa_5596	LINC complex, quiescent cells	tan3	11250	7	86	3	0.0535	0.0440846	100	CORUM
CORUM_hsa_5604	Emerin complex 1	cornsilk2	11250	8	48	3	0.0341	0.0149679	148	CORUM
CORUM_hsa_5611	Emerin complex 24	plum3	11250	13	117	4	0.135	0.0252373	43.6	CORUM
CORUM_hsa_562	LSm2-8 complex	lemonchiffon3	11250	6	42	3	0.0224	0.00443722	283	CORUM
CORUM_hsa_563	F1F0-ATP synthase, mitochondrial	mediumpurple1	11250	12	121	11	0.129	4.47697e-17	1110	CORUM
CORUM_hsa_570	p300-CBP-p270-SWI/SNF complex	pink	11250	7	370	5	0.23	0.00350388	74.3	CORUM
CORUM_hsa_571	p300-CBP-p270 complex	antiquewhite2	11250	3	131	3	0.0349	0.00671295	Inf	CORUM
CORUM_hsa_59	AP3 adaptor complex	pink2	11250	7	78	4	0.0485	0.00045948	200	CORUM
CORUM_hsa_6131	SELK multiprotein complex	cornflowerblue	11250	8	80	4	0.0569	0.000944115	145	CORUM
CORUM_hsa_6160	hTREX84 complex	skyblue	11250	6	137	5	0.0731	1.417e-05	419	CORUM
CORUM_hsa_6167	Exocyst complex	deeppink2	11250	8	87	6	0.0619	6.66184e-08	408	CORUM
CORUM_hsa_6230	ULK2-ATG13-RB1CC1 complex	royalblue1	11250	2	43	2	0.00764	0.0435633	Inf	CORUM
CORUM_hsa_6247	BBS-chaperonin complex	rosybrown	11250	7	45	6	0.028	3.86804e-10	1690	CORUM
CORUM_hsa_6249	MIB complex	plum	11250	9	131	4	0.105	0.00848259	69.7	CORUM
CORUM_hsa_6303	DDX11-RAD21-SMC1A-SMC3 complex	mistyrose	11250	4	96	3	0.0341	0.00935352	356	CORUM
CORUM_hsa_6306	DDX27-PeBoW complex	seashell1	11250	4	37	3	0.0132	0.000780416	984	CORUM
CORUM_hsa_6388	CORVET complex	lightgoldenrodyellow	11250	6	70	6	0.0373	8.32841e-10	Inf	CORUM
CORUM_hsa_6389	HOPS complex	lightgoldenrodyellow	11250	6	70	4	0.0373	0.000142049	334	CORUM
CORUM_hsa_6435	HAUS augmin-like complex	antiquewhite	11250	7	55	4	0.0342	0.00012487	289	CORUM
CORUM_hsa_6442	Cytochrome c oxidase, mitochondrial	deeppink1	11250	10	94	4	0.0836	0.00430796	82.2	CORUM
CORUM_hsa_6459	EARP complex	lavenderblush1	11250	3	93	3	0.0248	0.00274095	Inf	CORUM
CORUM_hsa_6461	MLL3 complex	yellow2	11250	9	74	4	0.0592	0.00118403	127	CORUM
CORUM_hsa_6463	GARP complex	lavenderblush1	11250	4	93	3	0.0331	0.00861834	368	CORUM
CORUM_hsa_6467	MLL4 complex	yellow2	11250	9	74	4	0.0592	0.00118403	127	CORUM
CORUM_hsa_6469	Set1A complex	palevioletred2	11250	10	135	4	0.12	0.0147726	56.3	CORUM
CORUM_hsa_6473	mitochondrial calcium uniporter complex	powderblue	11250	4	78	3	0.0277	0.00562533	440	CORUM
CORUM_hsa_652	AP3-BLOC1 complex	lavenderblush	11250	15	94	5	0.125	0.000626529	62.4	CORUM
CORUM_hsa_652	AP3-BLOC1 complex	pink2	11250	15	78	4	0.104	0.0106076	54.7	CORUM
CORUM_hsa_654	BLOC1-BLOC2 complex	lavenderblush	11250	10	94	5	0.0836	7.35782e-05	125	CORUM
CORUM_hsa_6639	CCC-Wash (WASH1, FAM21C) multiprotein complex	lightgoldenrodyellow	11250	13	70	6	0.0809	9.365e-07	148	CORUM
CORUM_hsa_6639	CCC-Wash (WASH1, FAM21C) multiprotein complex	mediumorchid4	11250	13	76	5	0.0878	0.000110131	97.7	CORUM
CORUM_hsa_6645	CCC complex	lightgoldenrodyellow	11250	13	70	6	0.0809	9.365e-07	148	CORUM
CORUM_hsa_6645	CCC complex	mediumorchid4	11250	13	76	5	0.0878	0.000110131	97.7	CORUM
CORUM_hsa_6715	TBCD-ARL2-tubulin(beta)-TBCE complex	lightblue4	11250	4	123	3	0.0437	0.0180866	276	CORUM
CORUM_hsa_6765	CCR4-NOT complex	turquoise2	11250	8	62	3	0.0441	0.0291393	113	CORUM
CORUM_hsa_678	GINS complex	plum3	11250	4	117	3	0.0416	0.0158661	291	CORUM
CORUM_hsa_6838	IGF2BP1 complex	lightcyan	11250	9	208	4	0.166	0.0407485	43.2	CORUM
CORUM_hsa_6854	5FMC (Friends of Methylated Chtop) complex	thistle4	11250	5	77	4	0.0342	8.20493e-05	611	CORUM
CORUM_hsa_6855	LAS1L-PELP1-TEX10-WDR18-NOL9-SENP3 complex	thistle4	11250	6	77	5	0.0411	9.365e-07	769	CORUM
CORUM_hsa_6856	PeBoW complex	seashell1	11250	3	37	3	0.00987	0.000225464	Inf	CORUM
CORUM_hsa_713	BRG1-SIN3A complex	mediumorchid	11250	14	110	5	0.137	0.000895571	58.7	CORUM
CORUM_hsa_714	BRM-SIN3A complex	mediumorchid	11250	15	110	5	0.147	0.00124193	52.8	CORUM
CORUM_hsa_726	DDB2 complex	sienna1	11250	12	76	7	0.0811	5.71398e-09	225	CORUM
CORUM_hsa_727	CSA complex	sienna1	11250	12	76	7	0.0811	5.71398e-09	225	CORUM
CORUM_hsa_728	CSA-POLIIa complex	sienna1	11250	13	76	7	0.0878	1.19695e-08	188	CORUM
CORUM_hsa_743	SIN3-SAP25 complex	plum1	11250	10	169	4	0.15	0.0314506	44.6	CORUM
CORUM_hsa_770	TREX complex	skyblue	11250	8	137	7	0.0974	4.52388e-09	596	CORUM
CORUM_hsa_774	THO complex	skyblue	11250	5	137	5	0.0609	2.72459e-06	Inf	CORUM
CORUM_hsa_785	Exon junction complex	skyblue	11250	8	137	5	0.0974	0.000101947	140	CORUM
CORUM_hsa_789	Exosome	thistle	11250	11	130	9	0.127	3.35103e-12	411	CORUM
CORUM_hsa_806	BRM-SIN3A-HDAC complex	mediumorchid	11250	12	110	5	0.117	0.000399862	75.4	CORUM
CORUM_hsa_834	20S methylosome and RG-containing Sm protein complex	skyblue	11250	6	137	4	0.0731	0.00162952	166	CORUM
CORUM_hsa_835	6S methyltransferase and RG-containing Sm proteins complex	skyblue	11250	8	137	5	0.0974	0.000101947	140	CORUM
CORUM_hsa_86	NUMAC complex (nucleosomal methylation activator complex)	mediumorchid	11250	10	110	4	0.0978	0.00723198	69.8	CORUM
CORUM_hsa_87	Nup 107-160 subcomplex	thistle	11250	9	130	7	0.104	1.19695e-08	317	CORUM
CORUM_hsa_944	Class C Vps complex (VPS11, VPS18, VPS16)	lightgoldenrodyellow	11250	3	70	3	0.0187	0.00125105	Inf	CORUM
CORUM_hsa_96	Anaphase-promoting complex	yellow2	11250	9	74	5	0.0592	1.29654e-05	200	CORUM
CORUM_hsa_994	GAA1-GPI8-PIGT-PIG-PIGS complex	cornflowerblue	11250	5	80	4	0.0356	9.30402e-05	586	CORUM
GO:0000018	regulation of DNA recombination	blue	11250	49	500	15	2.18	6.45004e-06	9.74	GO_BP
GO:0000022	mitotic spindle elongation	green4	11250	7	86	3	0.0535	0.0215039	100	GO_BP
GO:0000027	ribosomal large subunit assembly	lightblue3	11250	25	103	9	0.229	3.69871e-09	66.4	GO_BP
GO:0000028	ribosomal small subunit assembly	lightblue3	11250	17	103	9	0.156	6.27172e-11	133	GO_BP
GO:0000041	transition metal ion transport	rosybrown2	11250	73	53	7	0.344	0.000129614	25.6	GO_BP
GO:0000070	mitotic sister chromatid segregation	blue	11250	104	500	17	4.62	0.00545993	4.31	GO_BP
GO:0000070	mitotic sister chromatid segregation	honeydew	11250	104	129	20	1.19	3.03347e-15	24.1	GO_BP
GO:0000075	cell cycle checkpoint	blue	11250	191	500	25	8.49	0.00240856	3.36	GO_BP
GO:0000075	cell cycle checkpoint	lightsteelblue	11250	191	126	14	2.14	8.32703e-05	7.73	GO_BP
GO:0000075	cell cycle checkpoint	violetred4	11250	191	58	8	0.985	0.00934168	9.62	GO_BP
GO:0000076	DNA replication checkpoint	blue	11250	14	500	7	0.622	0.00183823	21.8	GO_BP
GO:0000077	DNA damage checkpoint	violetred4	11250	132	58	7	0.681	0.00823119	12.1	GO_BP
GO:0000082	G1/S transition of mitotic cell cycle	blue	11250	205	500	34	9.11	1.15432e-07	4.51	GO_BP
GO:0000082	G1/S transition of mitotic cell cycle	plum3	11250	205	117	15	2.13	1.11355e-05	8.47	GO_BP
GO:0000086	G2/M transition of mitotic cell cycle	blue	11250	216	500	32	9.6	6.62755e-06	3.93	GO_BP
GO:0000086	G2/M transition of mitotic cell cycle	green4	11250	216	86	11	1.65	0.00153875	7.84	GO_BP
GO:0000086	G2/M transition of mitotic cell cycle	lightsteelblue	11250	216	126	13	2.42	0.00182133	6.19	GO_BP
GO:0000086	G2/M transition of mitotic cell cycle	rosybrown	11250	216	45	15	0.864	2.1142e-11	27.3	GO_BP
GO:0000086	G2/M transition of mitotic cell cycle	violetred	11250	216	38	11	0.73	3.74573e-07	21.8	GO_BP
GO:0000122	negative regulation of transcription from RNA polymerase II promoter	coral1	11250	557	142	21	7.03	0.0104509	3.42	GO_BP
GO:0000122	negative regulation of transcription from RNA polymerase II promoter	darkorange2	11250	557	171	23	8.47	0.0176695	3.07	GO_BP
GO:0000122	negative regulation of transcription from RNA polymerase II promoter	red	11250	557	362	39	17.9	0.00664298	2.42	GO_BP
GO:0000165	MAPK cascade	rosybrown	11250	556	45	15	2.22	7.15437e-06	9.85	GO_BP
GO:0000165	MAPK cascade	violetred	11250	556	38	13	1.88	5.14545e-05	10.2	GO_BP
GO:0000184	nuclear-transcribed mRNA catabolic process, nonsense-mediated decay	lightblue3	11250	111	103	65	1.02	1.55494e-107	405	GO_BP
GO:0000209	protein polyubiquitination	rosybrown	11250	234	45	15	0.936	6.44518e-11	25.1	GO_BP
GO:0000209	protein polyubiquitination	violetred	11250	234	38	11	0.79	8.32592e-07	20.1	GO_BP
GO:0000226	microtubule cytoskeleton organization	blue	11250	377	500	58	16.8	5.20715e-13	4.29	GO_BP
GO:0000226	microtubule cytoskeleton organization	coral1	11250	377	142	18	4.76	0.002428	4.35	GO_BP
GO:0000226	microtubule cytoskeleton organization	coral4	11250	377	97	13	3.25	0.0274499	4.59	GO_BP
GO:0000226	microtubule cytoskeleton organization	darkred	11250	377	204	23	6.84	0.000787295	3.84	GO_BP
GO:0000226	microtubule cytoskeleton organization	honeydew	11250	377	129	26	4.32	7.40021e-10	7.74	GO_BP
GO:0000226	microtubule cytoskeleton organization	lightpink3	11250	377	133	17	4.46	0.00400726	4.38	GO_BP
GO:0000226	microtubule cytoskeleton organization	navajowhite2	11250	377	130	16	4.36	0.0112305	4.18	GO_BP
GO:0000226	microtubule cytoskeleton organization	orangered3	11250	377	133	15	4.46	0.0459307	3.78	GO_BP
GO:0000226	microtubule cytoskeleton organization	salmon2	11250	377	134	19	4.49	0.000268681	4.96	GO_BP
GO:0000245	spliceosomal complex assembly	lightcyan	11250	53	208	14	0.98	2.93558e-09	20.3	GO_BP
GO:0000245	spliceosomal complex assembly	skyblue	11250	53	137	15	0.645	4.47567e-13	35.8	GO_BP
GO:0000278	mitotic cell cycle	blue	11250	832	500	115	37	3.77525e-25	4.18	GO_BP
GO:0000278	mitotic cell cycle	coral1	11250	832	142	29	10.5	0.00096584	3.29	GO_BP
GO:0000278	mitotic cell cycle	darkred	11250	832	204	42	15.1	3.45105e-06	3.37	GO_BP
GO:0000278	mitotic cell cycle	green4	11250	832	86	28	6.36	4.14687e-08	6.22	GO_BP
GO:0000278	mitotic cell cycle	grey60	11250	832	195	32	14.4	0.0220529	2.52	GO_BP
GO:0000278	mitotic cell cycle	honeydew	11250	832	129	39	9.54	7.37582e-11	5.64	GO_BP
GO:0000278	mitotic cell cycle	lightsteelblue	11250	832	126	30	9.32	2.34524e-05	4.02	GO_BP
GO:0000278	mitotic cell cycle	plum2	11250	832	155	31	11.5	0.000662462	3.21	GO_BP
GO:0000278	mitotic cell cycle	plum3	11250	832	117	33	8.65	4.8034e-08	5.08	GO_BP
GO:0000278	mitotic cell cycle	rosybrown	11250	832	45	16	3.33	0.000167849	7.02	GO_BP
GO:0000278	mitotic cell cycle	skyblue2	11250	832	141	29	10.4	0.000838165	3.32	GO_BP
GO:0000278	mitotic cell cycle	thistle	11250	832	130	33	9.61	8.76248e-07	4.39	GO_BP
GO:0000278	mitotic cell cycle	tomato2	11250	832	77	20	5.69	0.00111499	4.48	GO_BP
GO:0000278	mitotic cell cycle	violetred	11250	832	38	14	2.81	0.000581596	7.41	GO_BP
GO:0000278	mitotic cell cycle	yellow2	11250	832	74	26	5.47	3.25836e-08	6.97	GO_BP
GO:0000280	nuclear division	blue	11250	280	500	41	12.4	6.28824e-08	3.93	GO_BP
GO:0000280	nuclear division	coral1	11250	280	142	15	3.53	0.00453253	4.83	GO_BP
GO:0000280	nuclear division	darkred	11250	280	204	20	5.08	0.000432362	4.51	GO_BP
GO:0000280	nuclear division	green4	11250	280	86	14	2.14	7.30314e-05	7.96	GO_BP
GO:0000280	nuclear division	honeydew	11250	280	129	31	3.21	5.48631e-18	13.8	GO_BP
GO:0000280	nuclear division	plum3	11250	280	117	12	2.91	0.0415944	4.63	GO_BP
GO:0000280	nuclear division	skyblue2	11250	280	141	14	3.51	0.0164769	4.49	GO_BP
GO:0000281	mitotic cytokinesis	darkred	11250	42	204	7	0.762	0.0143333	11.2	GO_BP
GO:0000281	mitotic cytokinesis	honeydew	11250	42	129	7	0.482	0.000983446	18.2	GO_BP
GO:0000281	mitotic cytokinesis	plum2	11250	42	155	6	0.579	0.0293187	12.4	GO_BP
GO:0000288	nuclear-transcribed mRNA catabolic process, deadenylation-dependent decay	thistle	11250	69	130	9	0.797	0.000240081	13.7	GO_BP
GO:0000289	nuclear-transcribed mRNA poly(A) tail shortening	turquoise2	11250	34	62	4	0.187	0.0424588	25.6	GO_BP
GO:0000291	nuclear-transcribed mRNA catabolic process, exonucleolytic	thistle	11250	34	130	9	0.393	5.33803e-07	32.9	GO_BP
GO:0000338	protein deneddylation	sienna1	11250	10	76	7	0.0676	4.30122e-10	373	GO_BP
GO:0000375	RNA splicing, via transesterification reactions	lightcyan	11250	296	208	67	5.47	5.20787e-51	22.4	GO_BP
GO:0000375	RNA splicing, via transesterification reactions	lightskyblue2	11250	296	61	14	1.6	1.78752e-06	11.5	GO_BP
GO:0000375	RNA splicing, via transesterification reactions	mediumorchid	11250	296	110	12	2.89	0.039032	4.68	GO_BP
GO:0000375	RNA splicing, via transesterification reactions	orangered	11250	296	86	12	2.26	0.00447284	6.21	GO_BP
GO:0000375	RNA splicing, via transesterification reactions	plum1	11250	296	169	18	4.45	0.00106518	4.63	GO_BP
GO:0000375	RNA splicing, via transesterification reactions	powderblue	11250	296	78	11	2.05	0.00948471	6.27	GO_BP
GO:0000375	RNA splicing, via transesterification reactions	saddlebrown	11250	296	128	23	3.37	1.55624e-09	8.7	GO_BP
GO:0000375	RNA splicing, via transesterification reactions	skyblue	11250	296	137	52	3.6	9.82871e-43	27.2	GO_BP
GO:0000375	RNA splicing, via transesterification reactions	steelblue	11250	296	191	20	5.03	0.000365915	4.57	GO_BP
GO:0000375	RNA splicing, via transesterification reactions	thistle	11250	296	130	19	3.42	4.70531e-06	6.7	GO_BP
GO:0000377	RNA splicing, via transesterification reactions with bulged adenosine as nucleophile	lightcyan	11250	293	208	67	5.42	2.5205e-51	22.7	GO_BP
GO:0000377	RNA splicing, via transesterification reactions with bulged adenosine as nucleophile	lightskyblue2	11250	293	61	14	1.59	1.58292e-06	11.6	GO_BP
GO:0000377	RNA splicing, via transesterification reactions with bulged adenosine as nucleophile	mediumorchid	11250	293	110	12	2.86	0.0360621	4.73	GO_BP
GO:0000377	RNA splicing, via transesterification reactions with bulged adenosine as nucleophile	orangered	11250	293	86	12	2.24	0.00407494	6.28	GO_BP
GO:0000377	RNA splicing, via transesterification reactions with bulged adenosine as nucleophile	plum1	11250	293	169	18	4.4	0.000931934	4.68	GO_BP
GO:0000377	RNA splicing, via transesterification reactions with bulged adenosine as nucleophile	powderblue	11250	293	78	11	2.03	0.00873438	6.34	GO_BP
GO:0000377	RNA splicing, via transesterification reactions with bulged adenosine as nucleophile	saddlebrown	11250	293	128	23	3.33	1.27145e-09	8.8	GO_BP
GO:0000377	RNA splicing, via transesterification reactions with bulged adenosine as nucleophile	skyblue	11250	293	137	51	3.57	1.44508e-41	26.6	GO_BP
GO:0000377	RNA splicing, via transesterification reactions with bulged adenosine as nucleophile	steelblue	11250	293	191	20	4.97	0.000316538	4.62	GO_BP
GO:0000377	RNA splicing, via transesterification reactions with bulged adenosine as nucleophile	thistle	11250	293	130	19	3.39	4.01755e-06	6.77	GO_BP
GO:0000380	alternative mRNA splicing, via spliceosome	lightcyan	11250	42	208	15	0.777	3.93384e-12	31.7	GO_BP
GO:0000380	alternative mRNA splicing, via spliceosome	lightskyblue2	11250	42	61	5	0.228	0.00532431	26.9	GO_BP
GO:0000380	alternative mRNA splicing, via spliceosome	saddlebrown	11250	42	128	6	0.478	0.0117771	15.1	GO_BP
GO:0000380	alternative mRNA splicing, via spliceosome	skyblue	11250	42	137	12	0.511	4.00569e-10	35.4	GO_BP
GO:0000381	regulation of alternative mRNA splicing, via spliceosome	lightcyan	11250	30	208	11	0.555	1.58259e-08	32.3	GO_BP
GO:0000381	regulation of alternative mRNA splicing, via spliceosome	lightskyblue2	11250	30	61	5	0.163	0.00114586	39.7	GO_BP
GO:0000381	regulation of alternative mRNA splicing, via spliceosome	saddlebrown	11250	30	128	5	0.341	0.0275178	18	GO_BP
GO:0000381	regulation of alternative mRNA splicing, via spliceosome	skyblue	11250	30	137	10	0.365	7.78521e-09	43.6	GO_BP
GO:0000387	spliceosomal snRNP assembly	skyblue	11250	36	137	7	0.438	0.000527115	20.6	GO_BP
GO:0000389	mRNA 3'-splice site recognition	skyblue	11250	6	137	3	0.0731	0.0425461	82.5	GO_BP
GO:0000398	mRNA splicing, via spliceosome	lightcyan	11250	293	208	67	5.42	2.5205e-51	22.7	GO_BP
GO:0000398	mRNA splicing, via spliceosome	lightskyblue2	11250	293	61	14	1.59	1.58292e-06	11.6	GO_BP
GO:0000398	mRNA splicing, via spliceosome	mediumorchid	11250	293	110	12	2.86	0.0360621	4.73	GO_BP
GO:0000398	mRNA splicing, via spliceosome	orangered	11250	293	86	12	2.24	0.00407494	6.28	GO_BP
GO:0000398	mRNA splicing, via spliceosome	plum1	11250	293	169	18	4.4	0.000931934	4.68	GO_BP
GO:0000398	mRNA splicing, via spliceosome	powderblue	11250	293	78	11	2.03	0.00873438	6.34	GO_BP
GO:0000398	mRNA splicing, via spliceosome	saddlebrown	11250	293	128	23	3.33	1.27145e-09	8.8	GO_BP
GO:0000398	mRNA splicing, via spliceosome	skyblue	11250	293	137	51	3.57	1.44508e-41	26.6	GO_BP
GO:0000398	mRNA splicing, via spliceosome	steelblue	11250	293	191	20	4.97	0.000316538	4.62	GO_BP
GO:0000398	mRNA splicing, via spliceosome	thistle	11250	293	130	19	3.39	4.01755e-06	6.77	GO_BP
GO:0000459	exonucleolytic trimming involved in rRNA processing	thistle	11250	5	130	4	0.0578	0.000231515	352	GO_BP
GO:0000460	maturation of 5.8S rRNA	thistle	11250	31	130	11	0.358	1.76108e-10	51.1	GO_BP
GO:0000462	maturation of SSU-rRNA from tricistronic rRNA transcript (SSU-rRNA, 5.8S rRNA, LSU-rRNA)	lightblue3	11250	36	103	7	0.33	9.10066e-05	27.9	GO_BP
GO:0000462	maturation of SSU-rRNA from tricistronic rRNA transcript (SSU-rRNA, 5.8S rRNA, LSU-rRNA)	navajowhite4	11250	36	67	5	0.214	0.00402288	29	GO_BP
GO:0000463	maturation of LSU-rRNA from tricistronic rRNA transcript (SSU-rRNA, 5.8S rRNA, LSU-rRNA)	seashell1	11250	9	37	3	0.0296	0.00503337	164	GO_BP
GO:0000466	maturation of 5.8S rRNA from tricistronic rRNA transcript (SSU-rRNA, 5.8S rRNA, LSU-rRNA)	seashell1	11250	20	37	3	0.0658	0.0440118	57.9	GO_BP
GO:0000466	maturation of 5.8S rRNA from tricistronic rRNA transcript (SSU-rRNA, 5.8S rRNA, LSU-rRNA)	thistle	11250	20	130	6	0.231	0.00020303	38.3	GO_BP
GO:0000467	exonucleolytic trimming to generate mature 3'-end of 5.8S rRNA from tricistronic rRNA transcript (SSU-rRNA, 5.8S rRNA, LSU-rRNA)	thistle	11250	5	130	4	0.0578	0.000231515	352	GO_BP
GO:0000469	cleavage involved in rRNA processing	thistle	11250	24	130	6	0.277	0.000590409	29.8	GO_BP
GO:0000715	nucleotide-excision repair, DNA damage recognition	sienna1	11250	21	76	7	0.142	2.58393e-07	80.5	GO_BP
GO:0000717	nucleotide-excision repair, DNA duplex unwinding	tan1	11250	20	64	5	0.114	0.000207296	62.9	GO_BP
GO:0000723	telomere maintenance	blue	11250	131	500	24	5.82	1.01139e-05	5.01	GO_BP
GO:0000723	telomere maintenance	brown	11250	131	488	18	5.68	0.0201387	3.61	GO_BP
GO:0000723	telomere maintenance	rosybrown	11250	131	45	8	0.524	0.000121836	19.5	GO_BP
GO:0000724	double-strand break repair via homologous recombination	blue	11250	80	500	15	3.56	0.00376635	5.08	GO_BP
GO:0000725	recombinational repair	blue	11250	80	500	15	3.56	0.00376635	5.08	GO_BP
GO:0000726	non-recombinational repair	violetred4	11250	58	58	6	0.299	0.00107658	24.7	GO_BP
GO:0000731	DNA synthesis involved in DNA repair	blue	11250	32	500	10	1.42	0.00159861	9.95	GO_BP
GO:0000819	sister chromatid segregation	blue	11250	109	500	20	4.84	0.000161736	4.99	GO_BP
GO:0000819	sister chromatid segregation	honeydew	11250	109	129	20	1.25	7.7814e-15	22.7	GO_BP
GO:0000819	sister chromatid segregation	plum3	11250	109	117	8	1.13	0.0242043	8.01	GO_BP
GO:0000902	cell morphogenesis	cyan	11250	888	238	38	18.8	0.0293187	2.27	GO_BP
GO:0000902	cell morphogenesis	magenta	11250	888	303	54	23.9	3.22623e-05	2.63	GO_BP
GO:0000902	cell morphogenesis	tan2	11250	888	68	17	5.37	0.0214017	3.94	GO_BP
GO:0000904	cell morphogenesis involved in differentiation	blanchedalmond	11250	526	75	14	3.51	0.0129378	4.78	GO_BP
GO:0000904	cell morphogenesis involved in differentiation	magenta	11250	526	303	34	14.2	0.00364843	2.69	GO_BP
GO:0000910	cytokinesis	darkred	11250	139	204	12	2.52	0.0129763	5.37	GO_BP
GO:0000910	cytokinesis	green4	11250	139	86	10	1.06	0.000259063	11.2	GO_BP
GO:0000910	cytokinesis	honeydew	11250	139	129	9	1.59	0.038385	6.34	GO_BP
GO:0000910	cytokinesis	olivedrab3	11250	139	41	6	0.507	0.0155183	14.3	GO_BP
GO:0000956	nuclear-transcribed mRNA catabolic process	lightblue3	11250	191	103	66	1.75	1.11849e-89	157	GO_BP
GO:0000959	mitochondrial RNA metabolic process	blue3	11250	34	101	7	0.305	5.45471e-05	30.6	GO_BP
GO:0000959	mitochondrial RNA metabolic process	mediumpurple2	11250	34	142	6	0.429	0.00653983	17.4	GO_BP
GO:0000963	mitochondrial RNA processing	blue3	11250	15	101	5	0.135	0.000383163	57.7	GO_BP
GO:0000965	mitochondrial RNA 3'-end processing	blue3	11250	4	101	3	0.0359	0.00515983	338	GO_BP
GO:0001666	response to hypoxia	rosybrown	11250	237	45	15	0.948	7.57977e-11	24.7	GO_BP
GO:0001666	response to hypoxia	violetred	11250	237	38	12	0.801	5.26956e-08	22.5	GO_BP
GO:0001676	long-chain fatty acid metabolic process	turquoise	11250	62	766	15	4.22	0.0185777	4.43	GO_BP
GO:0001682	tRNA 5'-leader removal	tan1	11250	12	64	3	0.0683	0.0452088	60.8	GO_BP
GO:0001732	formation of cytoplasmic translation initiation complex	rosybrown1	11250	2	44	2	0.00782	0.0217289	Inf	GO_BP
GO:0001736	establishment of planar polarity	rosybrown	11250	94	45	15	0.376	1.09296e-16	70.2	GO_BP
GO:0001736	establishment of planar polarity	violetred	11250	94	38	11	0.318	6.50981e-11	54.5	GO_BP
GO:0001738	morphogenesis of a polarized epithelium	rosybrown	11250	107	45	15	0.428	7.68723e-16	60.2	GO_BP
GO:0001738	morphogenesis of a polarized epithelium	violetred	11250	107	38	11	0.361	2.58317e-10	47	GO_BP
GO:0001765	membrane raft assembly	antiquewhite1	11250	8	87	3	0.0619	0.0321474	79.4	GO_BP
GO:0001775	cell activation	rosybrown	11250	846	45	15	3.38	0.00112451	6.24	GO_BP
GO:0001782	B cell homeostasis	mintcream	11250	22	28	3	0.0548	0.0282446	70.3	GO_BP
GO:0001816	cytokine production	bisque1	11250	388	41	9	1.41	0.013185	8.03	GO_BP
GO:0001817	regulation of cytokine production	bisque1	11250	360	41	9	1.31	0.00783874	8.7	GO_BP
GO:0001932	regulation of protein phosphorylation	lightcyan1	11250	860	126	26	9.63	0.00467082	3.21	GO_BP
GO:0001932	regulation of protein phosphorylation	salmon	11250	860	262	41	20	0.0126377	2.3	GO_BP
GO:0001934	positive regulation of protein phosphorylation	lightcyan1	11250	565	126	19	6.33	0.0227737	3.44	GO_BP
GO:0001934	positive regulation of protein phosphorylation	midnightblue	11250	565	219	26	11	0.0466429	2.62	GO_BP
GO:0002009	morphogenesis of an epithelium	rosybrown	11250	372	45	16	1.49	2.63301e-09	16.8	GO_BP
GO:0002009	morphogenesis of an epithelium	violetred	11250	372	38	13	1.26	5.46669e-07	15.7	GO_BP
GO:0002181	cytoplasmic translation	lightblue3	11250	55	103	16	0.504	2.78936e-16	52.2	GO_BP
GO:0002183	cytoplasmic translational initiation	rosybrown1	11250	17	44	4	0.0665	0.00106403	85.6	GO_BP
GO:0002190	cap-independent translational initiation	rosybrown1	11250	15	44	4	0.0587	0.000650904	101	GO_BP
GO:0002192	IRES-dependent translational initiation	rosybrown1	11250	12	44	4	0.0469	0.000266313	139	GO_BP
GO:0002200	somatic diversification of immune receptors	mistyrose2	11250	47	49	5	0.205	0.00334996	30.1	GO_BP
GO:0002218	activation of innate immune response	rosybrown	11250	217	45	15	0.868	2.25376e-11	27.2	GO_BP
GO:0002218	activation of innate immune response	violetred	11250	217	38	11	0.733	3.92178e-07	21.7	GO_BP
GO:0002220	innate immune response activating cell surface receptor signaling pathway	rosybrown	11250	100	45	15	0.4	2.76577e-16	65.1	GO_BP
GO:0002220	innate immune response activating cell surface receptor signaling pathway	violetred	11250	100	38	11	0.338	1.24444e-10	50.7	GO_BP
GO:0002223	stimulatory C-type lectin receptor signaling pathway	rosybrown	11250	100	45	15	0.4	2.76577e-16	65.1	GO_BP
GO:0002223	stimulatory C-type lectin receptor signaling pathway	violetred	11250	100	38	11	0.338	1.24444e-10	50.7	GO_BP
GO:0002230	positive regulation of defense response to virus by host	bisque1	11250	14	41	4	0.051	0.000383163	121	GO_BP
GO:0002244	hematopoietic progenitor cell differentiation	rosybrown	11250	173	45	16	0.692	2.90115e-14	38.7	GO_BP
GO:0002244	hematopoietic progenitor cell differentiation	violetred	11250	173	38	11	0.584	3.89873e-08	27.7	GO_BP
GO:0002250	adaptive immune response	lightgoldenrod4	11250	166	60	7	0.885	0.0348838	9.16	GO_BP
GO:0002252	immune effector process	bisque1	11250	749	41	12	2.73	0.0142652	5.88	GO_BP
GO:0002252	immune effector process	olivedrab3	11250	749	41	12	2.73	0.0142652	5.88	GO_BP
GO:0002252	immune effector process	rosybrown	11250	749	45	15	3	0.000274235	7.13	GO_BP
GO:0002253	activation of immune response	olivedrab3	11250	361	41	9	1.32	0.00798691	8.67	GO_BP
GO:0002253	activation of immune response	rosybrown	11250	361	45	15	1.44	2.42919e-08	15.7	GO_BP
GO:0002253	activation of immune response	violetred	11250	361	38	11	1.22	5.70163e-05	12.6	GO_BP
GO:0002263	cell activation involved in immune response	rosybrown	11250	480	45	14	1.92	1.01802e-05	10.4	GO_BP
GO:0002274	myeloid leukocyte activation	rosybrown	11250	444	45	14	1.78	4.01785e-06	11.3	GO_BP
GO:0002275	myeloid cell activation involved in immune response	rosybrown	11250	408	45	14	1.63	1.42771e-06	12.4	GO_BP
GO:0002283	neutrophil activation involved in immune response	rosybrown	11250	372	45	14	1.49	4.5886e-07	13.7	GO_BP
GO:0002366	leukocyte activation involved in immune response	rosybrown	11250	477	45	14	1.91	9.44873e-06	10.5	GO_BP
GO:0002376	immune system process	bisque1	11250	1723	41	23	6.28	7.44381e-06	7.15	GO_BP
GO:0002376	immune system process	rosybrown	11250	1723	45	22	6.89	0.000316538	5.34	GO_BP
GO:0002428	antigen processing and presentation of peptide antigen via MHC class Ib	bisque1	11250	3	41	2	0.0109	0.0466429	569	GO_BP
GO:0002429	immune response-activating cell surface receptor signaling pathway	olivedrab3	11250	230	41	9	0.838	0.000283231	14	GO_BP
GO:0002429	immune response-activating cell surface receptor signaling pathway	rosybrown	11250	230	45	15	0.92	5.09876e-11	25.5	GO_BP
GO:0002429	immune response-activating cell surface receptor signaling pathway	violetred	11250	230	38	11	0.777	6.97412e-07	20.4	GO_BP
GO:0002431	Fc receptor mediated stimulatory signaling pathway	mediumaquamarine	11250	63	28	5	0.157	0.000961742	41.7	GO_BP
GO:0002431	Fc receptor mediated stimulatory signaling pathway	olivedrab3	11250	63	41	8	0.23	2.50264e-07	49.1	GO_BP
GO:0002433	immune response-regulating cell surface receptor signaling pathway involved in phagocytosis	mediumaquamarine	11250	61	28	5	0.152	0.000829697	43.2	GO_BP
GO:0002433	immune response-regulating cell surface receptor signaling pathway involved in phagocytosis	olivedrab3	11250	61	41	8	0.222	1.93954e-07	50.8	GO_BP
GO:0002443	leukocyte mediated immunity	rosybrown	11250	504	45	15	2.02	2.02923e-06	11	GO_BP
GO:0002444	myeloid leukocyte mediated immunity	rosybrown	11250	412	45	14	1.65	1.61175e-06	12.3	GO_BP
GO:0002446	neutrophil mediated immunity	rosybrown	11250	381	45	14	1.52	6.08872e-07	13.3	GO_BP
GO:0002449	lymphocyte mediated immunity	lightgoldenrod4	11250	111	60	6	0.592	0.0341738	11.7	GO_BP
GO:0002460	adaptive immune response based on somatic recombination of immune receptors built from immunoglobulin superfamily domains	lightgoldenrod4	11250	111	60	6	0.592	0.0341738	11.7	GO_BP
GO:0002474	antigen processing and presentation of peptide antigen via MHC class I	bisque1	11250	85	41	8	0.31	2.48944e-06	35	GO_BP
GO:0002474	antigen processing and presentation of peptide antigen via MHC class I	rosybrown	11250	85	45	15	0.34	2.30346e-17	79.2	GO_BP
GO:0002474	antigen processing and presentation of peptide antigen via MHC class I	violetred	11250	85	38	11	0.287	2.22619e-11	61.1	GO_BP
GO:0002478	antigen processing and presentation of exogenous peptide antigen	aquamarine1	11250	149	41	6	0.543	0.0217289	13.3	GO_BP
GO:0002478	antigen processing and presentation of exogenous peptide antigen	bisque1	11250	149	41	8	0.543	0.00015078	19	GO_BP
GO:0002478	antigen processing and presentation of exogenous peptide antigen	rosybrown	11250	149	45	15	0.596	1.03925e-13	41.2	GO_BP
GO:0002478	antigen processing and presentation of exogenous peptide antigen	violetred	11250	149	38	11	0.503	8.25596e-09	32.6	GO_BP
GO:0002479	antigen processing and presentation of exogenous peptide antigen via MHC class I, TAP-dependent	bisque1	11250	68	41	8	0.248	4.54619e-07	44.9	GO_BP
GO:0002479	antigen processing and presentation of exogenous peptide antigen via MHC class I, TAP-dependent	rosybrown	11250	68	45	15	0.272	6.88448e-19	104	GO_BP
GO:0002479	antigen processing and presentation of exogenous peptide antigen via MHC class I, TAP-dependent	violetred	11250	68	38	11	0.23	1.92861e-12	79.4	GO_BP
GO:0002483	antigen processing and presentation of endogenous peptide antigen	bisque1	11250	8	41	4	0.0292	3.53919e-05	298	GO_BP
GO:0002495	antigen processing and presentation of peptide antigen via MHC class II	aquamarine1	11250	81	41	6	0.295	0.00097759	25.4	GO_BP
GO:0002504	antigen processing and presentation of peptide or polysaccharide antigen via MHC class II	aquamarine1	11250	82	41	6	0.299	0.00104344	25.1	GO_BP
GO:0002520	immune system development	rosybrown	11250	576	45	16	2.3	1.30205e-06	10.5	GO_BP
GO:0002520	immune system development	violetred	11250	576	38	13	1.95	7.59158e-05	9.83	GO_BP
GO:0002562	somatic diversification of immune receptors via germline recombination within a single locus	mistyrose2	11250	41	49	4	0.179	0.0365845	26.8	GO_BP
GO:0002566	somatic diversification of immune receptors via somatic mutation	mistyrose2	11250	11	49	3	0.0479	0.0187016	90.7	GO_BP
GO:0002682	regulation of immune system process	bisque1	11250	852	41	15	3.11	0.000349846	7.15	GO_BP
GO:0002682	regulation of immune system process	rosybrown	11250	852	45	17	3.41	3.69049e-05	7.54	GO_BP
GO:0002682	regulation of immune system process	violetred	11250	852	38	12	2.88	0.0207162	5.7	GO_BP
GO:0002684	positive regulation of immune system process	bisque1	11250	584	41	13	2.13	0.00022184	8.65	GO_BP
GO:0002684	positive regulation of immune system process	olivedrab3	11250	584	41	10	2.13	0.0423714	5.97	GO_BP
GO:0002684	positive regulation of immune system process	rosybrown	11250	584	45	17	2.34	1.65414e-07	11.4	GO_BP
GO:0002684	positive regulation of immune system process	violetred	11250	584	38	12	1.97	0.000646426	8.58	GO_BP
GO:0002697	regulation of immune effector process	deeppink2	11250	203	87	9	1.57	0.0338321	6.52	GO_BP
GO:0002757	immune response-activating signal transduction	olivedrab3	11250	328	41	9	1.2	0.00402288	9.6	GO_BP
GO:0002757	immune response-activating signal transduction	rosybrown	11250	328	45	15	1.31	6.62507e-09	17.4	GO_BP
GO:0002757	immune response-activating signal transduction	violetred	11250	328	38	11	1.11	2.29968e-05	14	GO_BP
GO:0002758	innate immune response-activating signal transduction	rosybrown	11250	202	45	15	0.808	8.19782e-12	29.4	GO_BP
GO:0002758	innate immune response-activating signal transduction	violetred	11250	202	38	11	0.682	1.89085e-07	23.5	GO_BP
GO:0002764	immune response-regulating signaling pathway	bisque1	11250	350	41	8	1.28	0.0395581	7.7	GO_BP
GO:0002764	immune response-regulating signaling pathway	olivedrab3	11250	350	41	9	1.28	0.0064101	8.96	GO_BP
GO:0002764	immune response-regulating signaling pathway	rosybrown	11250	350	45	15	1.4	1.61607e-08	16.2	GO_BP
GO:0002764	immune response-regulating signaling pathway	violetred	11250	350	38	11	1.18	4.24832e-05	13.1	GO_BP
GO:0002768	immune response-regulating cell surface receptor signaling pathway	olivedrab3	11250	252	41	9	0.918	0.000568806	12.7	GO_BP
GO:0002768	immune response-regulating cell surface receptor signaling pathway	rosybrown	11250	252	45	15	1.01	1.77369e-10	23.1	GO_BP
GO:0002768	immune response-regulating cell surface receptor signaling pathway	violetred	11250	252	38	11	0.851	1.73941e-06	18.5	GO_BP
GO:0002831	regulation of response to biotic stimulus	bisque1	11250	97	41	6	0.354	0.00253939	20.9	GO_BP
GO:0005975	carbohydrate metabolic process	thistle	11250	567	130	19	6.55	0.0343733	3.3	GO_BP
GO:0005975	carbohydrate metabolic process	turquoise	11250	567	766	71	38.6	0.000753475	2.06	GO_BP
GO:0005996	monosaccharide metabolic process	turquoise	11250	204	766	37	13.9	0.000100304	3.14	GO_BP
GO:0006007	glucose catabolic process	sienna	11250	29	74	4	0.191	0.0442418	25.4	GO_BP
GO:0006066	alcohol metabolic process	lightyellow3	11250	296	41	14	1.08	6.50946e-09	20.1	GO_BP
GO:0006066	alcohol metabolic process	turquoise	11250	296	766	42	20.2	0.00733583	2.34	GO_BP
GO:0006067	ethanol metabolic process	turquoise	11250	15	766	7	1.02	0.0342633	12.1	GO_BP
GO:0006069	ethanol oxidation	turquoise	11250	9	766	6	0.613	0.0112627	27.6	GO_BP
GO:0006081	cellular aldehyde metabolic process	turquoise	11250	56	766	14	3.81	0.0230373	4.63	GO_BP
GO:0006082	organic acid metabolic process	mediumpurple1	11250	858	121	23	9.23	0.0444361	2.89	GO_BP
GO:0006082	organic acid metabolic process	rosybrown	11250	858	45	18	3.43	6.00805e-06	8.22	GO_BP
GO:0006082	organic acid metabolic process	turquoise	11250	858	766	163	58.4	1.3589e-31	3.81	GO_BP
GO:0006082	organic acid metabolic process	violetred	11250	858	38	12	2.9	0.0219379	5.65	GO_BP
GO:0006084	acetyl-CoA metabolic process	lightyellow3	11250	31	41	5	0.113	0.000220179	59.5	GO_BP
GO:0006085	acetyl-CoA biosynthetic process	lightyellow3	11250	18	41	3	0.0656	0.0434854	58.7	GO_BP
GO:0006090	pyruvate metabolic process	dodgerblue	11250	112	34	5	0.338	0.0273468	17.9	GO_BP
GO:0006090	pyruvate metabolic process	lavenderblush2	11250	112	128	10	1.27	0.00121071	9.15	GO_BP
GO:0006090	pyruvate metabolic process	thistle	11250	112	130	16	1.29	1.05087e-09	16.1	GO_BP
GO:0006091	generation of precursor metabolites and energy	deeppink1	11250	317	94	54	2.65	2.49791e-55	55.9	GO_BP
GO:0006091	generation of precursor metabolites and energy	thistle	11250	317	130	17	3.66	0.00034504	5.42	GO_BP
GO:0006096	glycolytic process	lavenderblush2	11250	84	128	10	0.956	0.000104726	12.6	GO_BP
GO:0006096	glycolytic process	thistle	11250	84	130	16	0.971	1.25405e-11	22.8	GO_BP
GO:0006099	tricarboxylic acid cycle	turquoise	11250	29	766	12	1.97	0.000413605	9.79	GO_BP
GO:0006101	citrate metabolic process	turquoise	11250	32	766	12	2.18	0.00128648	8.32	GO_BP
GO:0006102	isocitrate metabolic process	turquoise	11250	5	766	5	0.34	0.00290893	Inf	GO_BP
GO:0006109	regulation of carbohydrate metabolic process	lavenderblush2	11250	134	128	10	1.52	0.00523157	7.51	GO_BP
GO:0006109	regulation of carbohydrate metabolic process	thistle	11250	134	130	17	1.55	1.27145e-09	14.1	GO_BP
GO:0006110	regulation of glycolytic process	lavenderblush2	11250	54	128	9	0.614	2.87026e-05	18.6	GO_BP
GO:0006110	regulation of glycolytic process	paleturquoise	11250	54	183	8	0.878	0.00437677	10.9	GO_BP
GO:0006110	regulation of glycolytic process	plum	11250	54	131	6	0.629	0.044339	11.1	GO_BP
GO:0006110	regulation of glycolytic process	thistle	11250	54	130	16	0.624	8.45564e-15	40.8	GO_BP
GO:0006119	oxidative phosphorylation	deeppink1	11250	101	94	52	0.844	4.89276e-82	278	GO_BP
GO:0006120	mitochondrial electron transport, NADH to ubiquinone	deeppink1	11250	50	94	37	0.418	1.11508e-64	550	GO_BP
GO:0006121	mitochondrial electron transport, succinate to ubiquinone	plum1	11250	4	169	3	0.0601	0.0196471	199	GO_BP
GO:0006122	mitochondrial electron transport, ubiquinol to cytochrome c	deeppink1	11250	14	94	8	0.117	3.85768e-10	171	GO_BP
GO:0006123	mitochondrial electron transport, cytochrome c to oxygen	deeppink1	11250	16	94	7	0.134	1.25814e-07	99.4	GO_BP
GO:0006139	nucleobase-containing compound metabolic process	blue	11250	4059	500	268	180	2.48257e-12	2.12	GO_BP
GO:0006139	nucleobase-containing compound metabolic process	coral1	11250	4059	142	77	51.2	0.0113076	2.12	GO_BP
GO:0006139	nucleobase-containing compound metabolic process	darkolivegreen4	11250	4059	86	51	31	0.0143908	2.6	GO_BP
GO:0006139	nucleobase-containing compound metabolic process	darkorange2	11250	4059	171	90	61.7	0.0103506	1.99	GO_BP
GO:0006139	nucleobase-containing compound metabolic process	deeppink1	11250	4059	94	68	33.9	4.83228e-09	4.69	GO_BP
GO:0006139	nucleobase-containing compound metabolic process	lightblue3	11250	4059	103	78	37.2	2.15493e-12	5.62	GO_BP
GO:0006139	nucleobase-containing compound metabolic process	lightcyan	11250	4059	208	148	75	8.51062e-21	4.5	GO_BP
GO:0006139	nucleobase-containing compound metabolic process	lightskyblue2	11250	4059	61	44	22	3.4542e-05	4.62	GO_BP
GO:0006139	nucleobase-containing compound metabolic process	maroon	11250	4059	140	79	50.5	0.00142169	2.32	GO_BP
GO:0006139	nucleobase-containing compound metabolic process	mistyrose	11250	4059	96	59	34.6	0.00080331	2.85	GO_BP
GO:0006139	nucleobase-containing compound metabolic process	navajowhite4	11250	4059	67	41	24.2	0.0320001	2.81	GO_BP
GO:0006139	nucleobase-containing compound metabolic process	orangered	11250	4059	86	52	31	0.00609483	2.73	GO_BP
GO:0006139	nucleobase-containing compound metabolic process	paleturquoise	11250	4059	183	98	66	0.00186844	2.07	GO_BP
GO:0006139	nucleobase-containing compound metabolic process	palevioletred2	11250	4059	135	90	48.7	2.53539e-09	3.6	GO_BP
GO:0006139	nucleobase-containing compound metabolic process	pink	11250	4059	370	185	133	5.82686e-05	1.81	GO_BP
GO:0006139	nucleobase-containing compound metabolic process	plum1	11250	4059	169	93	61	0.000774205	2.2	GO_BP
GO:0006139	nucleobase-containing compound metabolic process	red	11250	4059	362	192	131	8.87388e-08	2.05	GO_BP
GO:0006139	nucleobase-containing compound metabolic process	rosybrown	11250	4059	45	32	16.2	0.00352138	4.39	GO_BP
GO:0006139	nucleobase-containing compound metabolic process	saddlebrown	11250	4059	128	79	46.2	1.03412e-05	2.89	GO_BP
GO:0006139	nucleobase-containing compound metabolic process	sienna1	11250	4059	76	53	27.4	8.73892e-06	4.12	GO_BP
GO:0006139	nucleobase-containing compound metabolic process	skyblue	11250	4059	137	106	49.4	8.46269e-19	6.19	GO_BP
GO:0006139	nucleobase-containing compound metabolic process	skyblue2	11250	4059	141	79	50.9	0.00200832	2.28	GO_BP
GO:0006139	nucleobase-containing compound metabolic process	thistle	11250	4059	130	95	46.9	8.64963e-14	4.9	GO_BP
GO:0006139	nucleobase-containing compound metabolic process	thistle3	11250	4059	112	63	40.4	0.0151951	2.3	GO_BP
GO:0006139	nucleobase-containing compound metabolic process	yellow3	11250	4059	85	55	30.7	0.000197752	3.28	GO_BP
GO:0006140	regulation of nucleotide metabolic process	lavenderblush2	11250	127	128	9	1.44	0.020386	7.05	GO_BP
GO:0006140	regulation of nucleotide metabolic process	thistle	11250	127	130	16	1.47	6.85529e-09	13.9	GO_BP
GO:0006163	purine nucleotide metabolic process	deeppink1	11250	401	94	53	3.35	5.369e-48	40.1	GO_BP
GO:0006163	purine nucleotide metabolic process	mediumpurple1	11250	401	121	24	4.31	2.87803e-08	7.05	GO_BP
GO:0006163	purine nucleotide metabolic process	thistle	11250	401	130	16	4.63	0.0215039	3.91	GO_BP
GO:0006164	purine nucleotide biosynthetic process	mediumpurple1	11250	126	121	16	1.36	2.08494e-09	15.3	GO_BP
GO:0006165	nucleoside diphosphate phosphorylation	lavenderblush2	11250	98	128	10	1.12	0.000394928	10.6	GO_BP
GO:0006165	nucleoside diphosphate phosphorylation	thistle	11250	98	130	16	1.13	1.35001e-10	18.9	GO_BP
GO:0006188	IMP biosynthetic process	sienna1	11250	10	76	3	0.0676	0.0425461	65.3	GO_BP
GO:0006189	'de novo' IMP biosynthetic process	sienna1	11250	6	76	3	0.0405	0.00980038	152	GO_BP
GO:0006259	DNA metabolic process	blue	11250	757	500	112	33.6	5.0231e-27	4.52	GO_BP
GO:0006259	DNA metabolic process	coral1	11250	757	142	28	9.56	0.000514264	3.5	GO_BP
GO:0006259	DNA metabolic process	darkred	11250	757	204	30	13.7	0.0478332	2.45	GO_BP
GO:0006259	DNA metabolic process	green4	11250	757	86	20	5.79	0.00162641	4.29	GO_BP
GO:0006259	DNA metabolic process	lightsteelblue	11250	757	126	28	8.48	4.52277e-05	4.07	GO_BP
GO:0006259	DNA metabolic process	plum3	11250	757	117	22	7.87	0.0144012	3.28	GO_BP
GO:0006259	DNA metabolic process	sienna1	11250	757	76	16	5.11	0.0440969	3.75	GO_BP
GO:0006259	DNA metabolic process	thistle	11250	757	130	31	8.75	1.55996e-06	4.48	GO_BP
GO:0006259	DNA metabolic process	yellow2	11250	757	74	17	4.98	0.0100274	4.21	GO_BP
GO:0006260	DNA replication	blue	11250	309	500	64	13.7	1.32809e-21	6.29	GO_BP
GO:0006260	DNA replication	lightsteelblue	11250	309	126	18	3.46	3.16874e-05	6.2	GO_BP
GO:0006260	DNA replication	plum2	11250	309	155	16	4.26	0.00913276	4.24	GO_BP
GO:0006260	DNA replication	plum3	11250	309	117	14	3.21	0.00664298	4.99	GO_BP
GO:0006260	DNA replication	rosybrown	11250	309	45	8	1.24	0.0343733	7.83	GO_BP
GO:0006261	DNA-dependent DNA replication	blue	11250	131	500	32	5.82	1.14136e-11	7.35	GO_BP
GO:0006261	DNA-dependent DNA replication	lightsteelblue	11250	131	126	10	1.47	0.00384275	7.84	GO_BP
GO:0006261	DNA-dependent DNA replication	plum3	11250	131	117	11	1.36	0.000285551	9.52	GO_BP
GO:0006266	DNA ligation	yellow2	11250	22	74	4	0.145	0.0173978	35.3	GO_BP
GO:0006268	DNA unwinding involved in DNA replication	plum3	11250	7	117	4	0.0728	0.000884413	130	GO_BP
GO:0006270	DNA replication initiation	blue	11250	38	500	11	1.69	0.00109413	8.93	GO_BP
GO:0006270	DNA replication initiation	plum3	11250	38	117	9	0.395	6.08872e-07	31.8	GO_BP
GO:0006271	DNA strand elongation involved in DNA replication	blue	11250	19	500	9	0.844	0.000117038	19.7	GO_BP
GO:0006273	lagging strand elongation	blue	11250	10	500	6	0.444	0.00274777	32.6	GO_BP
GO:0006275	regulation of DNA replication	blue	11250	148	500	26	6.58	5.87228e-06	4.78	GO_BP
GO:0006275	regulation of DNA replication	lightsteelblue	11250	148	126	9	1.66	0.0489439	6.08	GO_BP
GO:0006275	regulation of DNA replication	rosybrown	11250	148	45	8	0.592	0.000283231	17.1	GO_BP
GO:0006278	RNA-dependent DNA replication	rosybrown	11250	64	45	8	0.256	5.93582e-07	42.9	GO_BP
GO:0006281	DNA repair	blue	11250	427	500	63	19	1.79226e-13	4.11	GO_BP
GO:0006281	DNA repair	coral1	11250	427	142	17	5.39	0.0342633	3.55	GO_BP
GO:0006281	DNA repair	green4	11250	427	86	15	3.26	0.00154157	5.51	GO_BP
GO:0006281	DNA repair	lightsteelblue	11250	427	126	17	4.78	0.0089484	4.07	GO_BP
GO:0006281	DNA repair	sienna1	11250	427	76	13	2.88	0.00840761	5.36	GO_BP
GO:0006281	DNA repair	tan1	11250	427	64	11	2.43	0.0329627	5.37	GO_BP
GO:0006281	DNA repair	thistle	11250	427	130	18	4.93	0.00370196	4.21	GO_BP
GO:0006282	regulation of DNA repair	blue	11250	70	500	15	3.11	0.000755018	6.01	GO_BP
GO:0006282	regulation of DNA repair	coral1	11250	70	142	7	0.884	0.0351361	9.08	GO_BP
GO:0006282	regulation of DNA repair	violetred4	11250	70	58	6	0.361	0.00292358	20	GO_BP
GO:0006283	transcription-coupled nucleotide-excision repair	sienna1	11250	71	76	7	0.48	0.0010417	17.6	GO_BP
GO:0006283	transcription-coupled nucleotide-excision repair	tan1	11250	71	64	6	0.404	0.00527577	17.7	GO_BP
GO:0006289	nucleotide-excision repair	sienna1	11250	110	76	9	0.743	0.000141741	14.7	GO_BP
GO:0006289	nucleotide-excision repair	tan1	11250	110	64	9	0.626	3.48534e-05	17.9	GO_BP
GO:0006289	nucleotide-excision repair	thistle	11250	110	130	10	1.27	0.00118534	9.18	GO_BP
GO:0006293	nucleotide-excision repair, preincision complex stabilization	tan1	11250	21	64	4	0.119	0.00899877	43.6	GO_BP
GO:0006294	nucleotide-excision repair, preincision complex assembly	tan1	11250	27	64	7	0.154	5.26145e-07	68.3	GO_BP
GO:0006295	nucleotide-excision repair, DNA incision, 3'-to lesion	tan1	11250	21	64	4	0.119	0.00899877	43.6	GO_BP
GO:0006297	nucleotide-excision repair, DNA gap filling	mistyrose	11250	22	96	4	0.188	0.0405238	26.8	GO_BP
GO:0006298	mismatch repair	yellow2	11250	31	74	5	0.204	0.00316586	31	GO_BP
GO:0006302	double-strand break repair	blue	11250	156	500	25	6.93	6.82719e-05	4.27	GO_BP
GO:0006302	double-strand break repair	coral1	11250	156	142	10	1.97	0.0352442	5.69	GO_BP
GO:0006302	double-strand break repair	violetred4	11250	156	58	8	0.804	0.00250198	11.9	GO_BP
GO:0006303	double-strand break repair via nonhomologous end joining	violetred4	11250	53	58	6	0.273	0.000661156	27.3	GO_BP
GO:0006305	DNA alkylation	blue	11250	42	500	10	1.87	0.0170212	6.83	GO_BP
GO:0006306	DNA methylation	blue	11250	42	500	10	1.87	0.0170212	6.83	GO_BP
GO:0006307	DNA dealkylation involved in DNA repair	cornsilk2	11250	10	48	3	0.0427	0.0135819	106	GO_BP
GO:0006310	DNA recombination	blue	11250	177	500	32	7.87	4.60859e-08	5	GO_BP
GO:0006323	DNA packaging	blue	11250	118	500	19	5.24	0.00209003	4.25	GO_BP
GO:0006323	DNA packaging	honeydew	11250	118	129	10	1.35	0.00200069	8.56	GO_BP
GO:0006323	DNA packaging	plum3	11250	118	117	8	1.23	0.0384667	7.35	GO_BP
GO:0006325	chromatin organization	blue	11250	560	500	74	24.9	1.19015e-13	3.67	GO_BP
GO:0006325	chromatin organization	coral1	11250	560	142	21	7.07	0.0112427	3.4	GO_BP
GO:0006325	chromatin organization	darkolivegreen4	11250	560	86	17	4.28	0.00190118	4.82	GO_BP
GO:0006325	chromatin organization	darkorange2	11250	560	171	27	8.51	0.00023573	3.71	GO_BP
GO:0006325	chromatin organization	greenyellow	11250	560	304	34	15.1	0.0127221	2.49	GO_BP
GO:0006325	chromatin organization	lightskyblue3	11250	560	66	15	3.29	0.00133202	5.74	GO_BP
GO:0006325	chromatin organization	lightsteelblue	11250	560	126	27	6.27	3.90203e-07	5.42	GO_BP
GO:0006325	chromatin organization	mistyrose	11250	560	96	16	4.78	0.0259543	3.9	GO_BP
GO:0006325	chromatin organization	pink	11250	560	370	45	18.4	6.91232e-05	2.79	GO_BP
GO:0006325	chromatin organization	plum1	11250	560	169	22	8.41	0.0409178	2.93	GO_BP
GO:0006325	chromatin organization	plum4	11250	560	96	22	4.78	4.84817e-06	5.86	GO_BP
GO:0006325	chromatin organization	red	11250	560	362	47	18	4.9592e-06	3.02	GO_BP
GO:0006325	chromatin organization	steelblue	11250	560	191	26	9.51	0.00514353	3.11	GO_BP
GO:0006325	chromatin organization	thistle4	11250	560	77	16	3.83	0.00196819	5.12	GO_BP
GO:0006325	chromatin organization	yellow3	11250	560	85	15	4.23	0.0237624	4.17	GO_BP
GO:0006333	chromatin assembly or disassembly	blue	11250	108	500	19	4.8	0.000588292	4.73	GO_BP
GO:0006333	chromatin assembly or disassembly	lightsteelblue	11250	108	126	8	1.21	0.0352442	7.47	GO_BP
GO:0006335	DNA replication-dependent nucleosome assembly	blue	11250	10	500	5	0.444	0.0437679	21.7	GO_BP
GO:0006336	DNA replication-independent nucleosome assembly	blue	11250	32	500	9	1.42	0.0115556	8.55	GO_BP
GO:0006337	nucleosome disassembly	mediumorchid	11250	14	110	4	0.137	0.0128864	41.9	GO_BP
GO:0006338	chromatin remodeling	blue	11250	126	500	20	5.6	0.00143936	4.18	GO_BP
GO:0006342	chromatin silencing	mediumpurple1	11250	53	121	6	0.57	0.0284288	12.3	GO_BP
GO:0006351	transcription, DNA-templated	blue	11250	2459	500	153	109	0.00387791	1.61	GO_BP
GO:0006351	transcription, DNA-templated	coral1	11250	2459	142	55	31	0.00620555	2.29	GO_BP
GO:0006351	transcription, DNA-templated	darkolivegreen4	11250	2459	86	37	18.8	0.0134808	2.73	GO_BP
GO:0006351	transcription, DNA-templated	darkorange2	11250	2459	171	74	37.4	1.0515e-06	2.78	GO_BP
GO:0006351	transcription, DNA-templated	lightcyan	11250	2459	208	85	45.5	1.63723e-06	2.52	GO_BP
GO:0006351	transcription, DNA-templated	lightpink4	11250	2459	142	54	31	0.0128043	2.22	GO_BP
GO:0006351	transcription, DNA-templated	mediumorchid	11250	2459	110	43	24	0.0380272	2.32	GO_BP
GO:0006351	transcription, DNA-templated	palevioletred2	11250	2459	135	61	29.5	4.59319e-06	3	GO_BP
GO:0006351	transcription, DNA-templated	pink	11250	2459	370	134	80.9	4.89171e-07	2.09	GO_BP
GO:0006351	transcription, DNA-templated	red	11250	2459	362	133	79.1	1.95736e-07	2.14	GO_BP
GO:0006351	transcription, DNA-templated	saddlebrown	11250	2459	128	54	28	0.000440514	2.64	GO_BP
GO:0006351	transcription, DNA-templated	skyblue	11250	2459	137	61	29.9	8.79973e-06	2.92	GO_BP
GO:0006351	transcription, DNA-templated	skyblue2	11250	2459	141	58	30.8	0.000447627	2.53	GO_BP
GO:0006351	transcription, DNA-templated	yellow3	11250	2459	85	43	18.6	1.7737e-05	3.71	GO_BP
GO:0006352	DNA-templated transcription, initiation	skyblue	11250	180	137	11	2.19	0.0180659	5.65	GO_BP
GO:0006352	DNA-templated transcription, initiation	tan1	11250	180	64	10	1.02	0.000175308	12	GO_BP
GO:0006352	DNA-templated transcription, initiation	yellow2	11250	180	74	8	1.18	0.030209	7.75	GO_BP
GO:0006353	DNA-templated transcription, termination	lightcyan	11250	102	208	18	1.89	2.34501e-09	12.3	GO_BP
GO:0006353	DNA-templated transcription, termination	saddlebrown	11250	102	128	9	1.16	0.00429142	8.96	GO_BP
GO:0006353	DNA-templated transcription, termination	skyblue	11250	102	137	23	1.24	5.88965e-19	28.1	GO_BP
GO:0006353	DNA-templated transcription, termination	tan1	11250	102	64	8	0.58	0.000272053	16.8	GO_BP
GO:0006354	DNA-templated transcription, elongation	skyblue	11250	119	137	14	1.45	7.35589e-07	11.9	GO_BP
GO:0006354	DNA-templated transcription, elongation	tan1	11250	119	64	9	0.677	6.6022e-05	16.5	GO_BP
GO:0006355	regulation of transcription, DNA-templated	blue	11250	2339	500	141	104	0.0420719	1.53	GO_BP
GO:0006355	regulation of transcription, DNA-templated	coral1	11250	2339	142	53	29.5	0.00695059	2.3	GO_BP
GO:0006355	regulation of transcription, DNA-templated	darkorange2	11250	2339	171	70	35.6	5.33941e-06	2.69	GO_BP
GO:0006355	regulation of transcription, DNA-templated	lightcyan	11250	2339	208	68	43.2	0.0435467	1.88	GO_BP
GO:0006355	regulation of transcription, DNA-templated	lightpink4	11250	2339	142	54	29.5	0.00324057	2.37	GO_BP
GO:0006355	regulation of transcription, DNA-templated	palevioletred2	11250	2339	135	56	28.1	0.000103126	2.74	GO_BP
GO:0006355	regulation of transcription, DNA-templated	pink	11250	2339	370	121	76.9	0.000108584	1.9	GO_BP
GO:0006355	regulation of transcription, DNA-templated	red	11250	2339	362	126	75.3	1.06273e-06	2.09	GO_BP
GO:0006355	regulation of transcription, DNA-templated	skyblue2	11250	2339	141	57	29.3	0.000211399	2.62	GO_BP
GO:0006355	regulation of transcription, DNA-templated	yellow3	11250	2339	85	37	17.7	0.00346739	2.97	GO_BP
GO:0006357	regulation of transcription from RNA polymerase II promoter	darkorange2	11250	1337	171	47	20.3	5.93859e-05	2.88	GO_BP
GO:0006357	regulation of transcription from RNA polymerase II promoter	mistyrose	11250	1337	96	26	11.4	0.0442418	2.79	GO_BP
GO:0006357	regulation of transcription from RNA polymerase II promoter	red	11250	1337	362	75	43	0.00165755	1.99	GO_BP
GO:0006357	regulation of transcription from RNA polymerase II promoter	rosybrown	11250	1337	45	16	5.35	0.0403436	4.13	GO_BP
GO:0006360	transcription from RNA polymerase I promoter	tan1	11250	56	64	7	0.319	8.00823e-05	27.9	GO_BP
GO:0006361	transcription initiation from RNA polymerase I promoter	skyblue	11250	31	137	5	0.378	0.0409178	16.1	GO_BP
GO:0006361	transcription initiation from RNA polymerase I promoter	tan1	11250	31	64	7	0.176	1.42477e-06	56.9	GO_BP
GO:0006362	transcription elongation from RNA polymerase I promoter	skyblue	11250	29	137	5	0.353	0.0312334	17.5	GO_BP
GO:0006362	transcription elongation from RNA polymerase I promoter	tan1	11250	29	64	7	0.165	8.83476e-07	62.1	GO_BP
GO:0006363	termination of RNA polymerase I transcription	skyblue	11250	29	137	5	0.353	0.0312334	17.5	GO_BP
GO:0006363	termination of RNA polymerase I transcription	tan1	11250	29	64	7	0.165	8.83476e-07	62.1	GO_BP
GO:0006364	rRNA processing	lightblue3	11250	238	103	65	2.18	1.95607e-80	108	GO_BP
GO:0006364	rRNA processing	navajowhite4	11250	238	67	17	1.42	1.9924e-10	16.8	GO_BP
GO:0006364	rRNA processing	thistle	11250	238	130	16	2.75	4.57485e-05	6.89	GO_BP
GO:0006366	transcription from RNA polymerase II promoter	blue	11250	1477	500	99	65.6	0.0185777	1.68	GO_BP
GO:0006366	transcription from RNA polymerase II promoter	coral1	11250	1477	142	37	18.6	0.0321474	2.37	GO_BP
GO:0006366	transcription from RNA polymerase II promoter	darkorange2	11250	1477	171	54	22.5	1.02572e-06	3.13	GO_BP
GO:0006366	transcription from RNA polymerase II promoter	dodgerblue4	11250	1477	67	24	8.8	0.00376635	3.74	GO_BP
GO:0006366	transcription from RNA polymerase II promoter	lightcyan	11250	1477	208	57	27.3	8.00823e-05	2.56	GO_BP
GO:0006366	transcription from RNA polymerase II promoter	palevioletred2	11250	1477	135	36	17.7	0.0252636	2.44	GO_BP
GO:0006366	transcription from RNA polymerase II promoter	pink	11250	1477	370	79	48.6	0.00964751	1.84	GO_BP
GO:0006366	transcription from RNA polymerase II promoter	purple	11250	1477	288	66	37.8	0.00532431	2.01	GO_BP
GO:0006366	transcription from RNA polymerase II promoter	red	11250	1477	362	85	47.5	0.00010366	2.09	GO_BP
GO:0006366	transcription from RNA polymerase II promoter	saddlebrown	11250	1477	128	36	16.8	0.0084425	2.63	GO_BP
GO:0006366	transcription from RNA polymerase II promoter	skyblue	11250	1477	137	41	18	0.000451917	2.88	GO_BP
GO:0006366	transcription from RNA polymerase II promoter	tan1	11250	1477	64	22	8.4	0.0168989	3.5	GO_BP
GO:0006366	transcription from RNA polymerase II promoter	yellow3	11250	1477	85	31	11.2	0.000117854	3.86	GO_BP
GO:0006367	transcription initiation from RNA polymerase II promoter	tan1	11250	143	64	10	0.814	2.37817e-05	15.4	GO_BP
GO:0006367	transcription initiation from RNA polymerase II promoter	yellow2	11250	143	74	7	0.941	0.048681	8.48	GO_BP
GO:0006368	transcription elongation from RNA polymerase II promoter	tan1	11250	95	64	9	0.54	1.04355e-05	21.1	GO_BP
GO:0006369	termination of RNA polymerase II transcription	lightcyan	11250	66	208	16	1.22	3.05739e-10	18.3	GO_BP
GO:0006369	termination of RNA polymerase II transcription	saddlebrown	11250	66	128	9	0.751	0.000150299	14.7	GO_BP
GO:0006369	termination of RNA polymerase II transcription	skyblue	11250	66	137	18	0.804	7.6503e-16	34.8	GO_BP
GO:0006370	7-methylguanosine mRNA capping	navajowhite4	11250	32	67	4	0.191	0.0444361	25.2	GO_BP
GO:0006370	7-methylguanosine mRNA capping	tan1	11250	32	64	6	0.182	6.82719e-05	44.2	GO_BP
GO:0006376	mRNA splice site selection	lightcyan	11250	26	208	10	0.481	8.20442e-08	34.7	GO_BP
GO:0006376	mRNA splice site selection	skyblue	11250	26	137	5	0.317	0.0197688	20	GO_BP
GO:0006383	transcription from RNA polymerase III promoter	antiquewhite3	11250	48	50	6	0.213	0.000172222	36.1	GO_BP
GO:0006396	RNA processing	blue	11250	839	500	67	37.3	0.00307395	2	GO_BP
GO:0006396	RNA processing	lightblue3	11250	839	103	68	7.68	2.34503e-47	26.1	GO_BP
GO:0006396	RNA processing	lightcyan	11250	839	208	97	15.5	7.20261e-50	12.1	GO_BP
GO:0006396	RNA processing	lightskyblue2	11250	839	61	23	4.55	1.12196e-07	7.69	GO_BP
GO:0006396	RNA processing	navajowhite4	11250	839	67	26	5	3.09192e-09	8.09	GO_BP
GO:0006396	RNA processing	paleturquoise	11250	839	183	32	13.6	0.00806708	2.69	GO_BP
GO:0006396	RNA processing	plum	11250	839	131	25	9.77	0.0163359	2.99	GO_BP
[truncated: 7,204 more rows]

## Sheet: DE of gene sets NCI60
Gene set ID	Tissue of origin	q-value	log2-fold-change
[truncated: 10,033 more rows]

[truncated: 10 more sheets: DE of gene sets CRC65, DE of modules NCI60, DE of modules CRC65, Full circles NCI60 - CO, Full circles NCI60 - CNS, Full circles NCI60 - LE, Full circles NCI60 - ME, Full circles NCI60 - OV, Full circles NCI60 - RE, Full circles CRC65]
