# Supplementary material for: Proteome activity landscapes of tumor cell lines determine drug responses
Source: Nat Commun. 2020 Jul 20;11:3639. doi: 10.1038/s41467-020-17336-9 (PMC7371697; doi:10.1038/s41467-020-17336-9)
Supplement: Supplementary file 10 — Supplementary Data 7 [file 41467_2020_17336_MOESM10_ESM.xlsx]

## Sheet: Legend
The five tables are:
P-site outliers (related to Figure 3 & S4)	Phosphorylation sites characterized as outliers (see Online Methods)
Phosphoprotein outliers (related to Figure 3 & S4)	Phosphoproteins characterized as outliers (see Online Methods)
Protein outliers (related to Figure 3 & S4)	Proteins characterized as outliers (see Online Methods)
Drug outliers (related to Figure 3 & S4)	Drugs in the DTP drug sensitivity dataset characterized as outliers (see Online Methods)
Random forest models (related to Figure 4F-H)	Training and validation of random forest regression models predicting sensitivity to 5FU [GI50]
Header descriptions
P-site outliers
ID	Phosphorylation site (p-site) ID; can be mapped to Supplementary Table 2
Gene names	Gene symbol
Position	The position of the p-site in the corresponding protein
Sequence window	The upstream and downstream 15 amino acids around the p-site.
Regulatory site	Whether this p-site is known to be a regulatory site according to www.phosphosite.org
Pfam domains	The Pfam domain this p-site is located in
Outlier cell line	The cell line in which this p-site is characterized as an outlier (see Online Methods)
Cell line panel	Cell line panel
Phosphoprotein outliers
ID	Phosphoprotein ID; can be mapped to Supplementary Table 3
Gene names	Gene symbol
Outlier cell line	The cell line in which this phosphoprotein is characterized as an outlier (see Online Methods)
Cell line panel	Cell line panel
Protein outliers
ID	Protein ID; can be mapped to Supplementary Table 3
Gene names	Gene symbol
iBAQ	The log10-transformed abundance [iBAQ] of the outlier protein
Majority protein IDs	Uniprot identifiers of proteins that have at least half of the peptides that the leading protein has.
Protein names	Name(s) of protein(s) contained within the corresponding protein group.
Outlier cell line	The cell line in which this protein is characterized as an outlier (see Online Methods)
Drug outliers
NSC	NSC number given by the Developmental Therapeutics Program of the NCI (DTP)
Drug name	Name of the drug
FDA status	FDA status
Mechanism of action	Mode of action
PubChem SID	PubChem SID
SMILES	ID of simplified molecular-input line-entry system
Total experiments	Total number of experiments that were performed for the drug
Total after quality control	The number of experiments, which passed the quality control of the NCI
Outlier cell line	The cell line in which this drug is characterized as an outlier (see Online Methods)
Other columns	The sensitivity of the corresponding cell line to the drug [GI50]

## Sheet: P-site outliers
ID	Gene names	Position	Sequence window	Regulatory site	Pfam domains	Outlier cell line	Cell line panel
680		527	SSVLMSKATPGNLGSSVLMTKATPGNLGSSV			OVCAR4	NCI60
689		642	LPYKATPGNLGSSVLSSKATPGNLGSSVLST			MCF7	NCI60
695		811	YYKATPGNLGSSVLVSKATPGNLGSSVLVTK			C84	CRC65
810		46	VFGKEKVNELSKDIGSESTEDQAMEDIKQME			C75	CRC65
811		48	GKEKVNELSKDIGSESTEDQAMEDIKQMEAE			C75	CRC65
826		89	AKTCVADESHAGCEKSLHTLFGDELCKVASL			RKO	CRC65
829		22	TIRSHSSSRRGFSASSARLPGVSRSGFSSIS			COLO205	NCI60
870		316	PLPLHRAHYDLRHTFSGVASVESSSGEAFHV			U031	NCI60
1168		71	GEEPGRDSLFSSLAGSQDLSRRRSWERSRSC			HL60	NCI60
6483		891	NASATDYKFSSSIENSDSPVRSILKSQAWQP			T84	CRC65
6503		1295	TFAKFYRSVDYNMPRSPVEMDEDFDVIFDPY			TK10	NCI60
6510		252	SSFTEVPRSPKHAHSSSLQQAASRSPSFGDP			C10	CRC65
6510		252	SSFTEVPRSPKHAHSSSLQQAASRSPSFGDP			C10	CRC65
18347		736	LHQRLCQLKGPTCQYSLRGQPSPHPQGSHCL			UACC62	NCI60
34001		250	DSSPSSSSTPASGCSSPNDSEHGPNPILGSE			U251	NCI60
51037		61	LESHRAVYIGVHVPFSKESRRRHRHRGHKHH			786O	NCI60
51048		264	KHSDPHLLERNGILASPQSAPGNLDNSKSGE			OXCO-1	CRC65
51050		1109	LSMNTENAKVTRSNMSPDKPVSVKISFEDEP			786O	NCI60
51880		110	LIKLSSPATLNSRVATVSLPRSCAAAGTECL			OXCO-3	CRC65
51893		314	AVPLPLHRAHYDLRHTFSGVASVESSSGEAF			U031	NCI60
59367		288	HPTLGPRGPILGSPHTPLFLPHGLEPEAGGT			OVCAR3	NCI60
63141		503	KTKATPGNLGSSVLKYKATPGNLGSSVLMSK			TK10	NCI60
63142		545	MTKATPGNLGSSVLMYKATPGNLGSSVLFSK			CaR-1	CRC65
63145		251	QTKATPGNLGSSVLQYKATPGNLGSSVLESK			HRA-19	CRC65
63155		309	GPSVVAVPLPLHRAHYDLRHTFSGVASVESS			CC20	CRC65
64774		53	NTKFEKEELESHRAVYIGVHVPFSKESRRRH			HDC-8	CRC65
10086 ATP5A1	ATP5A1	76	GADTSVDLEETGRVLSIGDGIARVHGLRNVQ		ATP-synt_ab_N	HDC-143	CRC65
10097 NPY1R	NPY1R	368	STMHTDVSKTSLKQASPVAFKKINNNDDNEK			MCF7	NCI60
10110 PTPN3	PTPN3	427	VFYTYKGSLAPQDSDSEVSQNRSPHQESLSE			CC20	CRC65
10134 CTNNA2	CTNNA2	853	ASTKYQKVYGTAAVNSPVVSWKMKAPEKKPL		Vinculin	HCA-46	CRC65
10137 DNMT1	DNMT1	394	QMLTNEKLSIFDANESGFESYEALPQHKLTC			CaR-1	CRC65
10166 PTBP1	PTBP1	140	PIYIQFSNHKELKTDSSPNQARAQAALQAVN			A498	NCI60
10171 TARS	TARS	8	________MFEEKASSPSGKMGGEEKPIGAG			NCIH23	NCI60
10196 ANXA13	ANXA13	23	SYTLSEGSQQLPKGDSQPSTVVQPLSHPSRN			HCC2998	NCI60
10199 ANXA13	ANXA13	6	__________MGNRHSQSYTLSEGSQQLPKG			HCC2998	NCI60
10201 ANXA13	ANXA13	15	_MGNRHSQSYTLSEGSQQLPKGDSQPSTVVQ			HCC2998	NCI60
1021 FLG	FLG	855	TIRGHPGSSRRGRQGSHHEQSVDRSGHSGSH			CAKI1	NCI60
10223 MARK3	MARK3	598	SPSLSHEATPLSQTRSRGSTNLFSKLTSKLT			HL60	NCI60
10240 MARK3	MARK3	615	GSTNLFSKLTSKLTRSRNVSAEQKDENKEAK			NCI-H716	CRC65
10242 CALML3	CALML3	118	AAELRHVMTRLGEKLSDEEVDEMIRAADTDG			NCI-H548	CRC65
10251 APEX1	APEX1	54	GEGPALYEDPPDQKTSPSGKPATLKICSWNV			SR	NCI60
10252 APEX1	APEX1	56	GPALYEDPPDQKTSPSGKPATLKICSWNVDG			NCI-H716	CRC65
1028 FLG	FLG	3448	TIRGHPGSSRRGRQGSHYEQSVDRSGHSGSH			CAKI1	NCI60
10329 ITPKB	ITPKB	269	FVRMEKGIPASPRCGSPTAMEIDKRGSPTPG			Colo 741	CRC65
10331 ITPKB	ITPKB	65	PGRGASFLFPPAESLSPEEPRSPGGWRSGRR			SKMEL5	NCI60
10337 ITPKB	ITPKB	544	EGTWESQRQDSDALPSPELLPQDPDKPFLRK			UACC257	NCI60
10373 SSFA2	SSFA2	276	SGTPLQRIGSMSSVTSNKETDPPPPLTRSNT		KRAP_IP3R_bind	HCT116	CRC65
10379 SSFA2	SSFA2	848	RLAPPPMSQSTCSLHSIHSEWQERPLCEHTR			OVCAR5	NCI60
10384 SSFA2	SSFA2	117	KGVLVRNGGSFEDDLSLGAEANHLHESDAQI			RXF393	NCI60
1040 FLG	FLG	1503	TIRGHPGSSRGGRQGSYHEQSVDRSGHSGYH			CAKI1	NCI60
1041 FLG	FLG	1508	PGSSRGGRQGSYHEQSVDRSGHSGYHHSHTT			CAKI1	NCI60
10419 MSX1	MSX1	160	WMQSPRFSPPPARRLSPPACTLRKHKTNRKP			HCT116	NCI60
1042 FLG	FLG	2805	PGSSRGGRQGYHHEHSVDSSGHSGSHHSHTT			CAKI1	NCI60
1043 FLG	FLG	1329	EDRASHGHSADSSRQSGTHHTESSSHGQAVS			CAKI1	NCI60
10445 RBL1	RBL1	643	DSGSLRRDMQPLSPISVHERYSSPTAGSAKR			HCT116	CRC65
10458 TNFRSF8	TNFRSF8	429	KRIRQKLHLCYPVQTSQPKLELVDSRPRRSS			SR	NCI60
10459 TNFRSF8	TNFRSF8	449	ELVDSRPRRSSTQLRSGASVTEPVAEERGLM			SR	NCI60
10460 TNFRSF8	TNFRSF8	452	DSRPRRSSTQLRSGASVTEPVAEERGLMSQP			SR	NCI60
10477 EPHB2	EPHB2	586	ERADSEYTDKLQHYTSGHMTPGMKIYIDPFT		EphA2_TM	786O	NCI60
105 PLEKHG3	PLEKHG3	377	NRYRCSPERLKKAWSSQDEVSTNVRQGRRQS			HT29	NCI60
10532 NOS3	NOS3	633	CSDPLVSSWRRKRKESSNTDSAGALGTLRFC		Flavodoxin_1	HCC2998	NCI60
10534 NOS3	NOS3	638	VSSWRRKRKESSNTDSAGALGTLRFCVFGLG		Flavodoxin_1	GP2d	CRC65
10535 NOS3	NOS3	615	SPRPEQHKSYKIRFNSISCSDPLVSSWRRKR		Flavodoxin_1	GP2d	CRC65
10539 NOS3	NOS3	1179	LRTQEVTSRIRTQSFSLQERQLRGAVPWAFD	+		GP2d	CRC65
10540 NOS3	NOS3	114	CLGSLVFPRKLQGRPSPGPPAPEQLLSQARD	+		GP2d	CRC65
10540 NOS3	NOS3	114	CLGSLVFPRKLQGRPSPGPPAPEQLLSQARD	+		HCC2998	NCI60
10541 NOS3	NOS3	483	FLSPAFRYQPDPWKGSAAKGTGITRKKTFKE			GP2d	CRC65
10542 NOS1	NOS1	195	PRPPGQDPAKKATRVSLQGRGENNELLKEIE			OVCAR3	NCI60
10543 NOS1	NOS1	292	NPYSEKEQPPTSGKQSPTKNGSPSKCPRFLK			Colo 741	CRC65
10543 NOS1	NOS1	292	NPYSEKEQPPTSGKQSPTKNGSPSKCPRFLK			IGROV1	NCI60
10544 NOS1	NOS1	886	AARDSQHRSYKVRFNSVSSYSDSQKSSGDGP		Flavodoxin_1	OVCAR3	NCI60
10551 LMOD1	LMOD1	524	PKPSPQPSPKPSPKNSPKKGGAPAAPPPPPP			HS578T	NCI60
10553 LMOD1	LMOD1	12	____MSRVAKYRRQVSEDPDIDSLLETLSPE		Tropomodulin	HS578T	NCI60
1056 FLG	FLG	1453	SRSFLYQVSSHEQSESTHGQTAPSTGGRQGS			CAKI1	NCI60
1062 FLG	FLG	1520	HEQSVDRSGHSGYHHSHTTPQGRSDASHGQS			CAKI1	NCI60
10633 MARCKS	MARCKS	29	AAAERPGEAAVASSPSKANGQENGHVKVNGD		MARCKS	786O	NCI60
10639 BLVRB	BLVRB	42	GYEVTVLVRDSSRLPSEGPRPAHVVVGDVLQ		NAD_binding_10	K562	NCI60
10652 PEBP1	PEBP1	54	KVLTPTQVKNRPTSISWDGLDSGKLYTLVLT		PBP	HT29	NCI60
10675 CCND3	CCND3	193	SQTSSSPAPKAPRGSSSQGPSQTSTPTDVTA		Cyclin_C	HDC-114	CRC65
10680 WEE1	WEE1	137	SSPVKSPAAPYFLGSSFSPVRCGGPGDASPR			NCIH322M	NCI60
1071 FLG	FLG	345	RDGSRHPRSHDEDRASHGHSADSSRQSGTRH			CAKI1	NCI60
1072 FLG	FLG	249	ATYYTIQDEAYDTTDSLLEENKIYERSRSSD			CAKI1	NCI60
10764 HLA-F	HLA-F	342	VMWRKKSSDRNRGSYSQAAV___________			PC/JW	CRC65
10773 LRPAP1	LRPAP1	247	NQGLDRLRRVSHQGYSTEAEFEEPRVIDLWD		Alpha-2-MRAP_C	SNB75	NCI60
10776 OXTR	OXTR	368	KGRRLGETSASKKSNSSSFVLSHRSSSQRSC			SN12C	NCI60
10777 OXTR	OXTR	369	GRRLGETSASKKSNSSSFVLSHRSSSQRSCS			SN12C	NCI60
10778 OXTR	OXTR	370	RRLGETSASKKSNSSSFVLSHRSSSQRSCSQ			SN12C	NCI60
10782 PKLR	PKLR	113	ESIANVREAVESFAGSPLSYRPVAIALDTKG		PK	K562	NCI60
10812 CLIP1	CLIP1	197	TPPISNLTKTASESISNLSEAGSIKKGEREL			CaCo-2	CRC65
10819 SERPINB1	SERPINB1	300	NSDLARLGVQDLFNSSKADLSGMSGARDIFI		Serpin	HT29	NCI60
10824 NTSR1	NTSR1	403	RRRKRPAFSRKADSVSSNHTLSSNATRETLY			HCT116	NCI60
10834 MAPK4	MAPK4	186	LARIVDQHYSHKGYLSEGLVTKWYRSPRLLL	+	Pkinase	Colo 741	CRC65
10836 MAPK4	MAPK4	434	AFEADYGRSCDYKVGSPSYLDKLLWRDNKPH			Colo 741	CRC65
1084 KRT20	KRT20	309	QSLEIELQSHLSMKESLEHTLEETKARYSSQ		Filament	HCC2998	NCI60
10848 HOXC9	HOXC9	145	CGPGEGRSYPDYMYGSPGELRDRAPQTLPSP		Hox9_act	Colo 320DM	CRC65
1087 KRT20	KRT20	295	KGTEVQLTELRRTSQSLEIELQSHLSMKESL		Filament	HCC2998	NCI60
10907 SLC6A6	SLC6A6	21	KLQCLKDFHKDILKPSPGKSPGTRPEDEAEG			786O	NCI60
1091 KRT20	KRT20	15	_MDFSRRSFHRSLSSSLQAPVVSTVGMQRLG			HDC-8	CRC65
10919 IL2RG	IL2RG	349	EIPPKGGALGEGPGASPCNQHSPYWAPPCYT			MOLT4	NCI60
10934 CASP14	CASP14	6	__________MSNPRSLEEEKYDMSGARLAL			MDAMB468	NCI60
10949 L1CAM	L1CAM	1178	SEARPMKDETFGEYRSLESDNEEKAFGSSQP		Bravo_FIGEY	HL60	NCI60
10950 L1CAM	L1CAM	1181	RPMKDETFGEYRSLESDNEEKAFGSSQPSLN	+	Bravo_FIGEY	HL60	NCI60
10962 CCR1	CCR1	352	ERVSSTSPSTGEHELSAGF____________			RPMI8226	NCI60
10969 SLC8A1	SLC8A1	392	NILKRHAADQARKAVSMHEVNTEVTENDPVS			HDC-142	CRC65
10983 DSG3	DSG3	985	SSVPGNLAGPTQLRGSHTMLCTEDPCSRLI_			CCK-81	CRC65
1099 KRT17	KRT17	11	_____MTTSIRQFTSSSSIKGSSGLGGGSSR			OVCAR4	NCI60
10994 LSP1	LSP1	6	__________MAEASSDPGAEEREELLGPTA			RPMI8226	NCI60
11009 DUT	DUT	13	___MPCSEETPAISPSKRARPAEVGGMQLRF			SW1417	CRC65
1101 KRT17	KRT17	13	___MTTSIRQFTSSSSIKGSSGLGGGSSRTS			CaR-1	CRC65
11023 TTK	TTK	317	SRSECRDLVVPGSKPSGNDSCELRNLKSVQN			C32	CRC65
11037 MCM5	MCM5	605	RSGARQHERDSDRRSSIPITVRQLEAIVRIA		MCM	Colo 741	CRC65
11076 CA8	CA8	71	SREARYDPSLLDVRLSPNYVVCRDCEVTNDG		Carb_anhydrase	HDC-9	CRC65
11099 PTPN7	PTPN7	143	ILPNPQSRVCLGRAQSQEDGDYINANYIRGY		Y_phosphatase	C99	CRC65
11143 SPRR2A	SPRR2A	60	CPPQQCQQKYPPVTPSPPCQSKYPPKSK___		SPRR2	PC/JW	CRC65
11150 ADRA1B	ADRA1B	470	SLPAPEPPGRRGRHDSGPLFTFKLLTEPESP			OXCO-1	CRC65
11151 ADRA1B	ADRA1B	406	WTRGGSLERSQSRKDSLDDSGSCLSGSQRTL			OXCO-1	CRC65
11153 ADRA1B	ADRA1B	267	TLRIHSKNFHEDTLSSTKAKGHNPRSSIAVK		7tm_1	OXCO-1	CRC65
1116 KRT84	KRT84	21	YRVSSGHRVGNFSSCSAMTPQNLNRFRANSV		Keratin_2_head	HT55	CRC65
11162 PCK1	PCK1	19	QLQNGLNLSAKVVQGSLDSLPQAVREFLENN			COLO205	NCI60
11205 IRS1	IRS1	315	TRRSRTESITATSPASMVGGKPGSFRVRASS			A549	NCI60
11222 MYH9	MYH9	1916	EDATETADAMNREVSSLKNKLRRGDLPFVVP		Myosin_tail_1	A498	NCI60
11241 SOAT1	SOAT1	16	MVGEEKMSLRNRLSKSRENPEEDEDQRNPAK			SR	NCI60
11335 DEK	DEK	251	EKKNKEESSDDEDKESEEEPPKKTAKREKPK			RPMI8226	NCI60
11359 SOX5	SOX5	426	SGAGPLKASVPAALASPSARVSTIGYLNDHD			Colo 320DM	CRC65
11370 SOX6	SOX6	399	KMPSTPQPPNTAGTVSPTGIKNEKRGTSPVT			UACC62	NCI60
1139 KRT23	KRT23	64	TRSCPPPGGSWGSGRSSPLLGGNGKATMQNL			COLO205	NCI60
11415 PGM1	PGM1	408	WAVLAWLSILATRKQSVEDILKDHWQKYGRN		PGM_PMM_III	Colo 741	CRC65
11441 NUP62	NUP62	408	LDFILSQQKELEDLLSPLEELVKEQSGTIYL		Nsp1_C	HDC-8	CRC65
11446 ZEB1	ZEB1	955	SNEHVGARASPSQGDSDERESLTREEDEDSE			RKO	CRC65
11458 ZEB1	ZEB1	612	SANANEPQDSTVNLQSPLKMTNSPVLPVGST			RKO	CRC65
11470 ZEB1	ZEB1	252	TGLKTSQCSSPSLSASPGSPTRPQIRQKIEN			NCI-H716	CRC65
1150 NACA	NACA	949	PSPKGAPTPPAATPPSPKGGPATPSPKWAPT			NCI-H747	CRC65
11561 HSPA9	HSPA9	627	KEEISKMRELLARKDSETGENIRQAASSLQQ		HSP70	Colo 741	CRC65
1159 NPIPA5;NPIPA1;NPIPA3;NPIPA8;NPIPA7;NPIPA2	NPIPA5;NPIPA1;NPIPA3;NPIPA8;NPIPA7;NPIPA2	165	LSMKEREHGEKERQVSEAEENGKLDMKEIHT		NPIP	SW620	CRC65
11597 CUX1	CUX1	1454	PPPSNSSSSSAPRRPSSLQSLFGLPEAAGAR			OVCAR4	NCI60
1160 NPIPB6	NPIPB6	371	KPPKPKRWRVDEVEQSPKPKRRRVDEVEQSP			SNU-C2B	CRC65
1163 UBAP1L	UBAP1L	189	LLHGLRGHRALSLCPSPAQSPRSASPPGPAP			Colo 741	CRC65
1164 UBAP1L	UBAP1L	193	LRGHRALSLCPSPAQSPRSASPPGPAPQHPA			Colo 741	CRC65
11694 BCL6	BCL6	361	ESCSSKNACILQASGSPPAKSPTDPKACNWK			SR	NCI60
11724 PRPH	PRPH	50	SSSSRFSSSRLLGSASPSSSVRLGSFRSPRA		Filament_head	NCI-H716	CRC65
11725 PRPH	PRPH	28	SSTSYRRTFGPPPSLSPGAFSYSSSSRFSSS		Filament_head	NCI-H716	CRC65
11741 KDM5C	KDM5C	1355	GKDMPKVQGLLENGDSVTSPEKVAPEEGSGK			HDC-9	CRC65
11787 ELK3	ELK3	243	PNAASISSASPFSSRSPSLSPNSPLPSEHRS			CCK-81	CRC65
11829 STAT6	STAT6	817	LTKLLLEGQGESGGGSLGAQPLLQPSHYGQS		STAT6_C	NCIH226	NCI60
11850 MTOR	MTOR	2069	LHAMMERGPQTLKETSFNQAYGRDLMEAQEW		Rapamycin_bind	HDC-8	CRC65
1188 SGK1	SGK1	387	LRHFDPEFTEEPVPNSIGKSPDSVLVTASVK		Pkinase_C	Colo 741	CRC65
1191 SGK1	SGK1	68	PQEPELMNANPSPPPSPSQQINLGPSSNPHA	+		SKMEL28	NCI60
11989 SLC1A4	SLC1A4	502	QELAEVKVEAIPNCKSEEETSPLVTHQNPAG			Colo 741	CRC65
11991 SLC1A4	SLC1A4	521	TSPLVTHQNPAGPVASAPELESKESVL____			CCRFCEM	NCI60
12050 NR4A2	NR4A2	187	LQIGHASQLLDTQVPSPPSRGSPSNEGLCAV			NCIH23	NCI60
12060 ZAP70	ZAP70	301	TLNSDGYTPEPARITSPDKPRPMPMDTSVYE			SR	NCI60
12075 NKX2-1	NKX2-1	254	GGGTGCPQQQQAQQQSPRRVAVPVLVKDGKP			C10	CRC65
1208 MYO1F	MYO1F	1001	STSLGASRRPRARPPSEHNTEFLNVPDQGMA			HL60	NCI60
12084 CBX5	CBX5	13	___MGKKTKRTADSSSSEDEEEYVVEKVLDR			CC07	CRC65
12084 CBX5	CBX5	13	___MGKKTKRTADSSSSEDEEEYVVEKVLDR			BT549	NCI60
1209 MYO1F	MYO1F	1023	LNVPDQGMAGMQRKRSVGQRPVPGVGRPKPQ			HL60	NCI60
12113 MKI67	MKI67	2638	TQTSGQSTHTHKEPASGDEGIKVLKQRAKKK		K167R	SW480	CRC65
12208 ATRX	ATRX	1953	NPSVSLKLEESKATSSSNPSSPAPDWYKDFV			HDC-111	CRC65
1225 GTPBP1	GTPBP1	47	AAAAARLHGGFDSDCSEDGEALNGEPELDLT			HDC-135	CRC65
12253 ATRX	ATRX	838	DNQGHKNLKTSQEGSSDDAERKQERETFSSA			A498	NCI60
12300 NSF	NSF	569	AKIAEESNFPFIKICSPDKMIGFSETAKCQA		AAA	SF295	NCI60
12304 CDKN1B	CDKN1B	175	SSTQNKRANRTEENVSDGSPNAGSVEQTPKK			RPMI8226	NCI60
12305 CDKN1B	CDKN1B	178	QNKRANRTEENVSDGSPNAGSVEQTPKKPGL			RPMI8226	NCI60
12332 MAP1B	MAP1B	1835	PPIDAASAEPYGFRASVLFDTMQHHLALNRD			NCIH226	NCI60
12340 MAP1B	MAP1B	1852	LFDTMQHHLALNRDLSTPGLEKDSGGKTPGD			OXCO-1	CRC65
12347 MAP1B	MAP1B	1258	ISAVSSEKVSPSKSPSLSPSPPSPLEKTPLG			CCK-81	CRC65
12356 MAP1B	MAP1B	1520	IDVSQFGSFKEDTKMSISEGTVSDKSATPVD			NCIH226	NCI60
12401 MAP1B	MAP1B	1690	GVLHITENGPTEVDYSPSDMQDSSLSHKIPP			CC20	CRC65
12402 MAP1B	MAP1B	1692	LHITENGPTEVDYSPSDMQDSSLSHKIPPME			OXCO-1	CRC65
12405 MAP1B	MAP1B	1653	HRSEQSSMSIEFGQESPEQSLAMDFSRQSPD			HOP62	NCI60
12406 MAP1B	MAP1B	1881	GDFSYAYQKPEETTRSPDEEDYDYESYEKTT			HDC-142	CRC65
12417 MAP1B	MAP1B	1280	SPLEKTPLGERSVNFSLTPNEIKVSAEAEVA			CC20	CRC65
12439 NEDD4	NEDD4	723	LTIFGNSAVSQPASSSNHSSRRGSLQAYTFE			HDC-73	CRC65
12444 NEDD4	NEDD4	280	SLVIFPRSPSTTRPTSPTSLCTLLSKGSYQT			CC20	CRC65
12504 RAP1GAP	RAP1GAP	490	MGLSNKKPNTVSTSHSGSFAPNNPDLAKAAG			UACC257	NCI60
12518 CAPZB	CAPZB	263	AIPDNQKFKQLQRELSQVLTQRQIYIQPDN_			CAKI1	NCI60
12585 ARCN1	ARCN1	138	ENVNLAQIRTFTEMDSHEEKVFRAVRETQER		Clat_adaptor_s	SF268	NCI60
12591 GCLC	GCLC	5	___________MGLLSQGSPLSWEETKRHAD			NCIH322M	NCI60
12616 TRAPPC10	TRAPPC10	685	SLPALELYEMFERSPSDNSLNTTGIICRNVH			C75	CRC65
1263 SULT2B1	SULT2B1	337	TSLEREPRPNSSPSPSPGQASETPHPRPS__			NCIH322M	NCI60
12661 PTDSS1	PTDSS1	442	EISWHHRKGTKGSEDSPPKHAGNNESHSSRR			786O	NCI60
12718 AMT	AMT	290	RRVGLMCEGAPMRAHSPILNMEGTKIGTVTS		GCV_T_C	HCA-46	CRC65
12719 CSNK1A1	CSNK1A1	339	FDWTMLKQKAAQQAASSSGQGQQAQTPTGKQ			OXCO-3	CRC65
1273 NFKBIE	NFKBIE	180	LRSLPESTSAPASGPSDGSPQPCTHPPGPVK			COLO205	NCI60
1279 PSMD12	PSMD12	332	WSTLVEDYGMELRKGSLESPATDVFGSTEEG		PCI	Colo 741	CRC65
12812 TGM4	TGM4	444	DRRRDITYEYKYPEGSSEERQVMDHAFLLLS			Colo-678	CRC65
12825 NASP	NASP	497	EDDKENDKTEEMPNDSVLENKSLQENEEEEI			OXCO-3	CRC65
12844 NASP	NASP	158	EDDKENDKTEEMPNDSVLENKSLQENEEEEI			OXCO-3	CRC65
12900 CENPF	CENPF	1248	CLQHELQTIRGDLETSNLQDMQSQEISGLKD			CC20	CRC65
12932 PCYT1A	PCYT1A	315	KHMLKEGKGRMLQAISPKQSPSSSPTRERSP			A498	NCI60
12962 GPR15	GPR15	328	IVHCLCPCLKNYDFGSSTETSDSHLTKALST			SW48	CRC65
12964 GPR15	GPR15	333	CPCLKNYDFGSSTETSDSHLTKALSTFIHAE			SW48	CRC65
13040 PSEN1	PSEN1	280	MAEGDPEAQRRVSKNSKYNAESTERESQDTV		Presenilin	786O	NCI60
13078 NUP153	NUP153	560	IGFTFSVPVAKTAELSGSSSTLEPIISSSAH		Nup153	T47D	NCI60
13102 RANBP2	RANBP2	3204	FGFVKDGMDTVKKIESFGSPKGSVCRRITIT		Pro_isomerase	HDC-9	CRC65
13131 RANBP2	RANBP2	1449	RCIACQNTKSANKSGSSFVHQASFKFGQGDL			K562	NCI60
13177 TSC2	TSC2	923	FVPFITKGLRSNVLLSFDDTPEKDSFRARST			NCI-H548	CRC65
1320 HIP1	HIP1	320	SEHISPVVVIPAEASSPDSEPVLEKDDLMDM			SW620	CRC65
13235 LIG3	LIG3	825	AKPSAMKVGEKLATKSSPVKVGEKRKAADET			SF295	NCI60
13283 SLC26A2	SLC26A2	2	______________MSSESKEQHNVSPRDSA			C70	CRC65
13284 SLC26A2	SLC26A2	5	___________MSSESKEQHNVSPRDSAEGN			C70	CRC65
13287 CSRP3	CSRP3	95	LSTDTGEHLGLQFQQSPKPARSVTTSNPSKF			HOP92	NCI60
1335 PIK3CD	PIK3CD	520	EEEQLQLREILERRGSGELYEHEKDLVWKLR		PI3Ka	Colo 741	CRC65
1345 WASL	WASL	426	DQIREGAQLKKVEQNSRPVSCSGRDALLDQI		WH2	SNB75	NCI60
13456 RORC	RORC	184	LAKAGLNGASCHLEYSPERGKAEGRESFYST			SR	NCI60
13556 CLCN6	CLCN6	773	VCYSESQSSASQPRLSYAEMAEDYPRYPDIH			Colo 741	CRC65
13567 GPR143	GPR143	343	QWESLTTSAAEGAHPSPLMPHENPASGKVSQ		Ocular_alb	UACC257	NCI60
13572 BMX	BMX	254	DFPDWWQVRKLKSSSSSEDVASSNQKERNVN			PC/JW	CRC65
13624 HNRNPA3	HNRNPA3	370	SSGSPYGGGYGSGGGSGGYGSRRF_______			SNU-C2B	CRC65
13642 HNRNPM	HNRNPM	358	RGEIIAKQGGGGGGGSVPGIERMGPGIDRLG			SNU-C2B	CRC65
13659 ARHGDIB	ARHGDIB	20	APEPHVEEDDDDELDSKLNYKPPPQKSLKEL		Rho_GDI	HL60	NCI60
13681 MSH6	MSH6	935	KARKTGLITPKAGFDSDYDQALADIRENEQS		MutS_III;MutS_IV	CaR-1	CRC65
13690 MSH6	MSH6	256	SSRQIKKRRVISDSESDIGGSDVEFKPDTKE			HCA-46	CRC65
13729 EFNB2;EFNB1	EFNB2;EFNB1	325	DYGHPVYIVQEMPPQSPANIYYKV_______			786O	NCI60
13743 CRIP2	CRIP2	74	ATLFGPKGVNIGGAGSYIYEKPLAEGPQVTG			OVCAR3	NCI60
1377 IGF2BP3	IGF2BP3	481	AQGRIYGKIKEENFVSPKEEVKLEAHIRVPS			HCC2998	NCI60
13782 DAPK1	DAPK1	319	KWKQSVRLISLCQRLSRSFLSRSNMSVARSD			A498	NCI60
13788 ARFIP1	ARFIP1	5	___________MAQESPKNSAAEIPVTSNGE			LIM1863	CRC65
13788 ARFIP1	ARFIP1	5	___________MAQESPKNSAAEIPVTSNGE			SF295	NCI60
13789 ARFIP1	ARFIP1	9	_______MAQESPKNSAAEIPVTSNGEVDDS			LIM1863	CRC65
13796 ARFIP1	ARFIP1	76	IEAGAFQGSPAPPLPSVMSPSRVAASRLAQQ			ACHN	NCI60
13802 ACLY	ACLY	478	EVAPAKKAKPAMPQDSVPSPRSLQGKSTTLF			RKO	CRC65
13831 LIMK1	LIMK1	289	LGSPASQRKDLGRSESLRVVCRPHRIFRPSD	+		A498	NCI60
13840 CRYBB1	CRYBB1	32	PGPDTKGKGAPPAGTSPSPGTTLAPTTVPIT			RPMI8226	NCI60
13889 SUB1	SUB1	10	______MPKSKELVSSSSSGSDSDSEVDKKL			RPMI8226	NCI60
13890 SUB1	SUB1	11	_____MPKSKELVSSSSSGSDSDSEVDKKLK			RPMI8226	NCI60
13899 CLNS1A	CLNS1A	210	SVSSQYNMAGVRTEDSIRDYEDGMEVDTTPT			OVCAR3	NCI60
13903 BLM	BLM	539	VLTSTAVKDQNKHTASINDLERETQPSYDID		BDHCT_assoc	HCA-46	CRC65
13926 HIRA	HIRA	675	QSPAALTAEKEAMCLSAPALALKLPIPSPQR			K562	NCI60
1394 LST1	LST1	27	RSWAQGSSEQELHYASLQRLPVPSSEGPDLR		LST1	HL60	NCI60
13940 HAP1	HAP1	84	RPASEAGAKAGARRPSAFSAIQGDVRSMPDN			CCK-81	CRC65
1395 IFRD1	IFRD1	14	__MPKNKKRNTPHRGSSAGGGGSGAAAATAA			C70	CRC65
14020 EPHB1	EPHB1	774	KVSDFGLSRYLQDDTSDPTYTSSLGGKIPVR		Pkinase_Tyr	786O	NCI60
14030 ALDH18A1	ALDH18A1	425	EEAEGRLAAPLLKRLSLSTSKLNSLAIGLRQ		Aldedh	KM12	NCI60
14049 SLC12A2	SLC12A2	23	PSSGAPGLAGVGETPSAAALAAARVELPGTA			HDC-142	CRC65
14053 SLC12A2	SLC12A2	41	ALAAARVELPGTAVPSVPEDAAPASRDGGGV			RCM-1	CRC65
14180 BRPF1	BRPF1	460	DIHTPPGSARRLPALSHSEGEEDEDEEEDEG			K562	NCI60
14181 BRPF1	BRPF1	462	HTPPGSARRLPALSHSEGEEDEDEEEDEGKG			K562	NCI60
14189 NAP1L1	NAP1L1	69	ERLDGLVETPTGYIESLPRVVKRRVNALKNL			CaR-1	CRC65
14196 CASP9	CASP9	160	GFEVASTSPEDESPGSNPEPDATPFQEGLRT		Peptidase_C14	K562	NCI60
14210 CDH12	CDH12	657	KVIEENKIRRDIKPDSLCLPRQRPPMEDNTD		Cadherin_C	SNU-C2B	CRC65
14211 CDH12	CDH12	609	YVALRRQKKKDTLMTSKEDIRDNVIHYDDEG		Cadherin_C	SNU-C2B	CRC65
14262 EIF3B	EIF3B	81	VRTEPAAEAEAASGPSESPSPPAAEELPGSH			RCM-1	CRC65
14274 DLX6	DLX6	127	SNPHESDPLQGSAALSPRSPALPPVWDVSAS			IGROV1	NCI60
14302 LGALS4	LGALS4	255	RMGNGTVVRNSLLNGSWGSEEKKITHNPFGP		Gal-bind_lectin	HCC2998	NCI60
14324 PER3	PER3	994	RENPSHPTASALSTGSPPMKNPSHPTASALS			K562	NCI60
14331 PER3	PER3	1048	SRTPSHPTATVLSTGSPPSESPSRTGSAASG		Period_C	LoVo	CRC65
14339 SOX10	SOX10	24	EVELSPVGSEEPRCLSPGSAPSLGPDGGGGG		Sox_N	Colo 741	CRC65
14340 SOX10	SOX10	27	LSPVGSEEPRCLSPGSAPSLGPDGGGGGSGL		Sox_N	Colo 741	CRC65
14341 SOX10	SOX10	40	PGSAPSLGPDGGGGGSGLRASPGPGELGKVK		Sox_N	Colo 741	CRC65
14342 SOX10	SOX10	221	HYKSAHLDHRHPGEGSPMSDGNPEHPSGQSH			Colo 741	CRC65
14347 SOX10	SOX10	449	PLYTAISDPSPSGPQSHSPTHWEQPVYTTLS			SKMEL2	NCI60
14359 CLDN18	CLDN18	210	ACRGLAPEETNYKAVSYHASGHSVAYKPGGF			SK-CO-1	CRC65
14360 CLDN18	CLDN18	217	EETNYKAVSYHASGHSVAYKPGGFKASTGFG			SK-CO-1	CRC65
1439 BCL9	BCL9	935	HLKSPSLPAPSPGWTSSPKPPLQSPGIPPNH			NCIH23	NCI60
144 SH3PXD2B	SH3PXD2B	769	RPVVPPRRPPPPKKTSSSSRPLPEVRGPQCE			Colo 741	CRC65
14401 RIPK4	RIPK4	365	PEELSRSSSESKLPSSGSGKRLSGVSSVDSA			A498	NCI60
14473 HIST1H2BD	HIST1H2BD	7	_________MPEPTKSAPAPKKGSKKAVTKA		Histone	HCT15	NCI60
14509 RPS20	RPS20	93	DRFQMRIHKRLIDLHSPSEIVKQITSISIEP		Ribosomal_S10	HCC2998	NCI60
14569 STX1B	STX1B	14	__MKDRTQELRSAKDSDDEEEVVHVDRDHFM			Colo 320DM	CRC65
14582 ISL1	ISL1	148	HDVVERASLGAGDPLSPLHPARPLQMAAEPI			VACO 4A	CRC65
14585 ISL1;ISL2	ISL1;ISL2	33	VGCGNQIHDQYILRVSPDLEWHAACLKCAEC;VGCGSQIHDQFILRVSPDLEWHAACLKCAEC		LIM	NCI-H716	CRC65
14594 STXBP1	STXBP1	594	LDTLKKLNKTDEEISS_______________			NCI-H716	CRC65
146 SH3PXD2B	SH3PXD2B	720	GPGRAQDRTGKQDGLSPKEISCRAPPRPAKT			Colo 741	CRC65
14626 YWHAE	YWHAE	213	AFDDAIAELDTLSEESYKDSTLIMQLLRDNL		37694	C80	CRC65
1467 LAD1	LAD1	511	ASSATERTQWGQKSDSSLDAEV_________			C70	CRC65
14706 TRA2B	TRA2B	22	QNYGERESRSASRSGSAHGSGKSARHTPARS			NCIADRES	NCI60
14707 TRA2B	TRA2B	26	ERESRSASRSGSAHGSGKSARHTPARSRSKE			NCIADRES	NCI60
14708 TRA2B	TRA2B	29	SRSASRSGSAHGSGKSARHTPARSRSKEDSR			NCIADRES	NCI60
1482 CACNA1A	CACNA1A	2128	SASVLGPKARRLDDYSLERVPPEENQRHHQR			NCIADRES	NCI60
14825 RBM6	RBM6	201	RGRDGSHADFRGRDLSDLDFRAREQSRSDFR			IGROV1	NCI60
14831 RBM6	RBM6	1022	GKFKGRGNDRREKLQSFDSPERKRIKYSRET			SKOV3	NCI60
14833 RBM6	RBM6	891	DVFKKPLPPTVKKEESPPPPKVVNPLIGLLG			NCI-H716	CRC65
14856 GTF2I	GTF2I	802	PEMFETAIKESTSSKSPPRKINSSPNVNTTA			NCI-H716	CRC65
14889 NKX3-2	NKX3-2	73	RDAGALGGAEDSLLASPAGTRTAAGRTAESP			Colo 320DM	CRC65
14898 BTN3A2	BTN3A2	244	WRQQKEITALSSEIESEQEMKEMGYAATERE			Colo 320DM	CRC65
14899 IRX5	IRX5	311	CPGPIAGQALGGSRASPAPAPSRSPSAQCPF			Colo 320DM	CRC65
14903 IRX5	IRX5	180	RLQGPPTPAGKETEGSLSDSDFKEPPSEGRL			MDAMB468	NCI60
14905 IRX5	IRX5	119	RLKKENKMTWTPRNRSEDEEEEENIDLEKND			Colo 320DM	CRC65
14906 IRX5	IRX5	398	RADALAKDPKMLRSQSQLDLCKDSPYELKKG			Colo 320DM	CRC65
14957 PRKDC	PRKDC	2789	SYRHGDLPDIQIKHSSLITPLQAVAQRDPII			HCC2998	NCI60
14971 ARG2	ARG2	342	REGGHIVYDQLPTPSSPDESENQARVRI___			Colo 320DM	CRC65
14982 MAP1A	MAP1A	319	VPTNLKPSKIKQRADSKESLKATTKTAVSKL			NCI-H716	CRC65
14983 MAP1A	MAP1A	322	NLKPSKIKQRADSKESLKATTKTAVSKLAKR			NCI-H716	CRC65
14985 MAP1A	MAP1A	986	HPGEPALGEAEERCLSPDDSTVKMASPPPSG			NCI-H716	CRC65
14987 MAP1A	MAP1A	1762	TRSPWASDFKDFQESSPQKGLEVERWLAESP			NCI-H716	CRC65
14992 MAP1A	MAP1A	1203	EVSPEDTQSLSLSEESPSKETSLDVSSKQLS			NCI-H716	CRC65
15000 MAP1A	MAP1A	2147	PMGSPTLWPETEAHVSPPLDSHLGPARPSLD			K562	NCI60
15012 MAP1A	MAP1A	2449	PQGCATEPRPHRGELSPSFLNPPLPPSIDDR			NCI-H716	CRC65
15021 MAP1A	MAP1A	1288	YSAQTDITDDSLDRKSPASSFSHSTPSGNGK			NCI-H716	CRC65
15030 MAP1A	MAP1A	1218	SPSKETSLDVSSKQLSPESLGTLQFGELNLG			NCI-H716	CRC65
15033 MAP1A	MAP1A	2104	RSPSPKESGRSHWDDSTSDSELEKGAREQPE			K562	NCI60
15038 MAP1A	MAP1A	1326	SPDEHILTPDSSFSKSPESLPGPALEDIAIK			NCI-H716	CRC65
15042 MAP1A	MAP1A	1749	PDDEQEVPLREHATRSPWASDFKDFQESSPQ			NCI-H716	CRC65
15068 NUCB2	NUCB2	124	QEVGRLRMLIKAKLDSLQDIGMDHQALLKQF			SW403	CRC65
15073 BASP1	BASP1	219	ASAEEPKPVEAPAANSDQTVTVKE_______		BASP1	CaCo-2	CRC65
15077 BASP1	BASP1	172	PAAQETKSDGAPASDSKPGSSEAAPSSKETP		BASP1	C10	CRC65
15078 BASP1	BASP1	176	ETKSDGAPASDSKPGSSEAAPSSKETPAATE		BASP1	C10	CRC65
15082 SIM1	SIM1	683	KSSLILAKDYLHSDISPHQTAGDHPTVSPNC			OVCAR3	NCI60
15083 SIM1	SIM1	695	SDISPHQTAGDHPTVSPNCFGSHRQYFDKHA			OVCAR3	NCI60
152 ZBTB7C	ZBTB7C	215	YSDTPRDFPDSFQAGSPGHLGVIRDFSIESL			SK-CO-1	CRC65
15219 DAB2	DAB2	295	TQPDQSTPSSFDSLKSPDQKKENSSSSSTPL			Colo 741	CRC65
15231 MUC5AC	MUC5AC	988	LKLSHGKVEVIGTDESQEVPYTIRQMGIYLV			OVCAR5	NCI60
15236 LRP2	LRP2	4463	YRRTGSLLPALPKLPSLSSLVKPSENGNGVT			CaCo-2	CRC65
15254 ARHGAP4	ARHGAP4	823	KQVVGAGLQTAGESGSSPEGLLASELVHRPE			RPMI8226	NCI60
15291 RBM10	RBM10	60	PREYGSQEGKHDYDDSSEEQSAEIRGQLQSH			Colo 741	CRC65
15299 ATP8B2	ATP8B2	1169	EGFGELIMSGKNMRLSSLALSSFTTRSSSSW			Colo 741	CRC65
15306 MPP1	MPP1	19	KASEGESGGSMHTALSDLYLEHLLQKRSRPE			K562	NCI60
15333 CDK6	CDK6	317	DLERCKENLDSHLPPSQNTSELNTA______			RPMI8226	NCI60
15363 CDC42EP1	CDC42EP1	77	SFLSNHGGSSGSTHRSPRSFLAKKLQLVRRV			SNB75	NCI60
15421 CACNA1B	CACNA1B	1960	QDAPHEARPPLERGHSTEIPVGRSGALAVDV			C125-PM	CRC65
15431 PLIN5	PLIN5	277	LWGEWGQRPPESRRRSQAELETLVLSRSLTQ		Perilipin	HCA-7	CRC65
15431 PLIN5	PLIN5	277	LWGEWGQRPPESRRRSQAELETLVLSRSLTQ		Perilipin	MCF7	NCI60
15432 PLIN5	PLIN5	140	SVTGVVDLARRGRRWSVELKRSVSHAVDVVL		Perilipin	HCA-7	CRC65
15432 PLIN5	PLIN5	140	SVTGVVDLARRGRRWSVELKRSVSHAVDVVL		Perilipin	MCF7	NCI60
15467 INSM1	INSM1	101	AHFGNPEAAHPAPLYSPTRPVSREHEKHKYF			NCI-H716	CRC65
15532 ANK2	ANK2	1755	DPGLAPEPLPTVKATSPLIEETPIGSIKDKV			NCI-H716	CRC65
15535 ANK2	ANK2	2315	SETSTESFQKEATLGSPKDTSPKRQDDCTGS			NCI-H716	CRC65
15539 ANK2	ANK2	3833	SERGGSPIIQEPEEPSEHREESSPRKTSLVI			Colo 741	CRC65
15566 ANK2	ANK2	2463	SHKTPDSLEPSPLKESPCRDSLESSPVEPKM			NCI-H716	CRC65
15591 IFITM3	IFITM3	43	EVAVLGAPHNPAPPTSTVIHIRSETSVPDHV			SW1417	CRC65
15599 TFAP4	TFAP4	121	LLQQNTQLKRFIQELSGSSPKRRRAEDKDEG			T84	CRC65
15617 SATB1	SATB1	594	DRPPHIIHVPAEQIQSPSPTTLGKGESRGVF			T47D	NCI60
15620 SATB1	SATB1	38	PKGPPAKIARLEQNGSPLGRGRLGSTGAKMQ			SK-CO-1	CRC65
15635 XPC	XPC	883	KSEAAAPHTDAGGGLSSDEEEGTSSQAEAAR			K562	NCI60
15636 XPC	XPC	884	SEAAAPHTDAGGGLSSDEEEGTSSQAEAARI			K562	NCI60
15688 TNFRSF17	TNFRSF17	173	TTKTNDYCKSLPAALSATEIEKSISAR____			RPMI8226	NCI60
15763 RASSF7	RASSF7	97	FVLRRTGPSLAGRPSSDSCPPPERCLIRASL			786O	NCI60
15785 AKAP12	AKAP12	259	KLTASEQAHPQEPAESAHEPRLSAEYEKVEL			CCK-81	CRC65
15800 AKAP12	AKAP12	1526	EESESTAVGQAHSDISKDMSEASEKTMTVEV			HDC-8	CRC65
15811 AKAP12	AKAP12	148	KPEETLKREQSHAEISPPAESGQAVEECKEE			HDC-8	CRC65
15814 AKAP12	AKAP12	367	AEPAKELVKLKETCVSGEDPTQGADLSPDEK			HCT116	CRC65
15821 AKAP12	AKAP12	1154	EHTDKEVSVETVSILSKTEGTQEADQYADEK			HDC-8	CRC65
15838 AKAP12	AKAP12	678	PRKKSKSKLEEKSEDSIAGSGVEHSTPDTEP			HCT116	CRC65
15839 AKAP12	AKAP12	682	SKSKLEEKSEDSIAGSGVEHSTPDTEPGKEE			CC20	CRC65
15852 AKAP12	AKAP12	543	DELDKVKSATLSSTESTASEMQEEMKGSVEE			SF268	NCI60
15873 DST	DST	236	KIGVIRLLDPEDVDVSSPDEKSVITYVSSLY		CH	HCT116	CRC65
15898 DST	DST	184	TFQEKTDVFSFRKAASLSSIPSGIERSLEKG			NCIH226	NCI60
15988 KMT2A	KMT2A	3177	ESSQRTDLSTTVATPSSGLKKRPISRLQTRK			NCI-H747	CRC65
16007 CENPC	CENPC	613	EGSGGIVGHDEISRCSLSEPLESDEADLAKK			SF539	NCI60
16026 CENPC	CENPC	110	ASLQFVVEPSEATNRSVQAHEVHQKILATDV		CENP_C_N	HL60	NCI60
16048 PTS	PTS	21	GGRRCQAQVSRRISFSASHRLYSKFLSDEEN		PTPS	A498	NCI60
16078 EIF4G1	EIF4G1	1400	TLGEESEAPGQRALPSEELNRQLEKLLKEGS			GP2d	CRC65
16092 ATP7A	ATP7A	339	SSVTPESLRKAIEAVSPGLYRVSITSEVEST		HMA	SW1116	CRC65
1612 ARID1A	ARID1A	764	DRGYMQRNPQMPQYSSPQPGSALSPRQPSGG			SW620	NCI60
16169 DNM1	DNM1	777	WLQVQSVPAGRRSPTSSPTPQRRAPAVPPAR			OVCAR4	NCI60
16185 PTPN12	PTPN12	19	VEILRKFIQRVQAMKSPDHNGEDNFARDFMR			C32	CRC65
16191 PTPN12	PTPN12	507	QNSCVDCSVTQSNKVSVTPPEESQNSDTPPR			SW403	CRC65
16223 SRSF11	SRSF11	448	SEKEKKEEKKPIETGSPKTKECSVEKGTGDS			NCI-H716	CRC65
16265 COL14A1	COL14A1	1543	DTGLPGPQGIPGGVGSPGRDGSPGQRGLPGK		Collagen	NCI-H716	CRC65
16265 COL14A1	COL14A1	1543	DTGLPGPQGIPGGVGSPGRDGSPGQRGLPGK		Collagen	NCIH522	NCI60
16266 COL14A1	COL14A1	1728	GPPGPAGPSGESRPGSPGPPGSPGPRGPPGH			NCI-H716	CRC65
16267 COL14A1	COL14A1	1734	GPSGESRPGSPGPPGSPGPRGPPGHLGVPGP			NCI-H716	CRC65
16295 PPP2R3A	PPP2R3A	562	TGQTLVDLEPKSKVSSPIEKVSPSCLTRIIE			C10	CRC65
1630 ARID1A	ARID1A	1182	STPHSQIPPLPGMSRSNSVGIQDAFNDGSDS			HDC-9	CRC65
16300 GFPT1	GFPT1	103	HLGIAHTRWATHGEPSPVNSHPQRSDKNNEF		GATase_6	HCC2998	NCI60
16347 PAX8	PAX8	303	NLSTHQTYPVVADPHSPFAIKQETPEVSSSS			CC20	CRC65
16359 FMR1	FMR1	490	ASNASETESDHRDELSDWSLAPTEEERESFL	+	FXMRP1_C_core	C10	CRC65
16384 RPL18	RPL18	62	VLKRLFMSRTNRPPLSLSRMIRKMKLPGREN			HCC2998	NCI60
16408 TJP1	TJP1	834	RLSYLSAPGSEYSMYSTDSRHTSDYEDTDTE			HOP62	NCI60
16412 TJP1	TJP1	933	ASQQKAEASSPVPYLSPETNPASSTSAVNHN			CaR-1	CRC65
1646 NCKAP5	NCKAP5	1277	LKPALGMNGAKARSHSFSTHSGDKPSTPPIE			HT55	CRC65
16498 KHDRBS1	KHDRBS1	18	RRDDPAARMSRSSGRSGSMDPSGAHPSVRQT			SNU-C2B	CRC65
16552 TNK2	TNK2	856	GPCILPIVRDGKKVSSTHYYLLPERPSYLER			HDC-8	CRC65
16591 PCDH1	PCDH1	1140	SEFGHSDTCWMPGQSSPSRRTKSSALKLSTF			CCK-81	CRC65
16591 PCDH1	PCDH1	1140	SEFGHSDTCWMPGQSSPSRRTKSSALKLSTF			OVCAR5	NCI60
16596 PCDH1	PCDH1	962	GDSPRIHLPLNYPPGSPDLGRHYRSNSPLPS		Protocadherin	OVCAR5	NCI60
16598 PCDH1	PCDH1	973	YPPGSPDLGRHYRSNSPLPSIQLQPQSPSAS		Protocadherin	OVCAR5	NCI60
16605 PPP3CA	PPP3CA	452	LSGGKQTLQSAIKGFSPQHKITSFEEAKGLD			NCI-H716	CRC65
1661 C2CD2L	C2CD2L	59	GDRGPGPALAGEPAGSLRELGVWRSLLRLRA			HDC-135	CRC65
16625 SLC20A2	SLC20A2	375	KIHIDRGPEEKPAQESNYRLLRRNNSYTCYT		PHO4	HDC-8	CRC65
16660 PDE4C	PDE4C	301	PMSRISGLHGLCHSASLSSATVPRFGVQTDQ			NCI-H716	CRC65
16661 PDE4C	PDE4C	126	VPHSQRRESFLYRSDSDYELSPKAMSRNSSV			NCI-H716	CRC65
16663 PDE4C	PDE4C	641	TLEDNREWYQSKIPRSPSDLTNPERDGPDRF	+		NCI-H716	CRC65
16673 DMTN	DMTN	269	KEEMEKSLPIRRKTRSLPDRTPFHTSLHQGT		AbLIM_anchor	A498	NCI60
16688 PDE4D	PDE4D	311	PMSQISGVKKLMHSSSLTNSSIPRFGVKTEQ	+		NCIH460	NCI60
16722 RBL2	RBL2	1082	LSPREKIFYYFSNSPSKRLREINSMIRTGET			SKMEL5	NCI60
16762 CAMSAP2	CAMSAP2	389	PQAHSSASGGIRRSSSMSYVDGFIGTWPKEK			A498	NCI60
16771 CAMSAP2	CAMSAP2	1294	KRTPRSESVEGFLSPSRCGSRNGEKDWENAS			Colo-678	CRC65
16801 NCBP1	NCBP1	7	_________MSRRRHSDENDGGQPHKRRKTS	+		SW403	CRC65
16811 EP300	EP300	2320	NQVRSPQPVPSPRPQSQPPHSSPSPRMQPQP			ACHN	NCI60
16849 AHNAK	AHNAK	1445	PDAKLKGPKFKMPEMSIKPQKISIPDVGLHL			A498	NCI60
16873 AHNAK	AHNAK	5530	TGQISGPEIKGGLKGSEVGFHGAAPDISVKG			SNU-C2B	CRC65
16962 TBC1D8B	TBC1D8B	949	SQLHVSKPANEKEAESAKHSPEKGKGKIDIQ			SNB75	NCI60
16988 APOBR	APOBR	175	QESHEQEVNREERLRSWEQEEEEEEVRAREP			HL60	NCI60
17031 MN1	MN1	954	GGRGRGRRKRDSGHVSPGTFFDKYSAAPDSG			CC20	CRC65
17039 KIF1A	KIF1A	419	SSSLSALSSRAASVSSLHERILFAPGSEEAI		Kinesin_assoc	C32	CRC65
17083 ARHGEF5	ARHGEF5	660	TPRRDRRSGRDYSTVSASPTALSTLKQDSQE			C32	CRC65
1710 TRAFD1	TRAFD1	501	LSNSDSQDIQGRNRDSQNGAIAPGHVSVIRP			OVCAR3	NCI60
17104 FOXO1	FOXO1	329	RPRTSSNASTISGRLSPIMTEQDDLGEGDVH	+		CC20	CRC65
17137 KCNMA1	KCNMA1	924	QGFTPPGMDRSSPDNSPVHGMLRQPSITTGV			786O	NCI60
17140 KCNMA1	KCNMA1	707	KCGCKRLEDEQPSTLSPKKKQRNGGMRNSPN			786O	NCI60
17160 AKAP13	AKAP13	1282	GALLTEGEACHMSLSSPELGPLTKGLESAFT			786O	NCI60
17188 AKAP13	AKAP13	688	TSSGDLVAKLCDNIVSESESTTARQPSSQDP			C10	CRC65
17217 KCNH2	KCNH2	1041	PGAPELPQEGPTRRLSLPGQLGALTSQPLHR	+		K562	NCI60
17369 TP53BP1	TP53BP1	630	VCIDLTCDSGSQAVPSPATRSEALSSVLDQE			CaCo-2	CRC65
17498 PTPRJ	PTPRJ	1009	IFWRKKRKDAKNNEVSFSQIKPKKSKLIRVE			786O	NCI60
17531 PTPN13	PTPN13	215	IRDRLRGKGLPTGRSSTSDVLDIQKPPLSHQ			TK10	NCI60
1754 VCY	VCY	124	ELEEPLSKGRPSTPLSP______________		VCX_VCY	SKMEL2	NCI60
17550 EPS8	EPS8	502	PADGYAFSSNIYTRGSHLDQGEAAVAFKPTS			C84	CRC65
17571 FOXF1	FOXF1	335	NAPAELQGIPRYHSQSPSMCDRKEFVFSFNA			SF295	NCI60
17572 FOXC1	FOXC1	320	SQGFSVDNIMTSLRGSPQSAAAELSSGLLAS			CaR-1	CRC65
17573 FOXC1	FOXC1	259	AALGSGSAAAVPKIESPDSSSSSLSSGSSPP			Colo-678	CRC65
17573 FOXC1	FOXC1	259	AALGSGSAAAVPKIESPDSSSSSLSSGSSPP			HCT116	NCI60
17578 FOXC1	FOXC1	268	AVPKIESPDSSSSSLSSGSSPPGSLPSARPL			C32	CRC65
17585 FOXI1	FOXI1	220	KMFDNGNFRRKRKRKSDVSSSTASLALEKTE			MDAMB468	NCI60
17587 FOXI1	FOXI1	242	ASLALEKTESSLPVDSPKTTEPQDILDGASP			MDAMB468	NCI60
17588 FOXI1	FOXI1	256	DSPKTTEPQDILDGASPGGTTSSPEKRPSPP			MDAMB468	NCI60
17590 ANK3	ANK3	957	VPSKEQHLTFTREFDSDSLRHYSWAADTLDN			OVCAR4	NCI60
17597 ANK3	ANK3	861	MSDDEVRKANAPEMLSDGEYISDVEEGEDAM			PC3	NCI60
17604 ANK3	ANK3	4349	PADGKPRLSLHEEEGSSGSEQKQGEGFKVKT			MDAMB468	NCI60
17608 ANK3	ANK3	847	HKMNVPETMNEVLDMSDDEVRKANAPEMLSD			UACC62	NCI60
17626 DLG1	DLG1	540	HDLREQMMNSSISSGSGSLRTSQKRSLYVRA			TK10	NCI60
17633 DLG1	DLG1	155	KNLSEIENVHGFVSHSHISPIKANPPPVLVN;KNLSEIENVHGFVSHSHISPIKVNGTDADYE		MAGUK_N_PEST	BT549	NCI60
17662 NFATC3	NFATC3	366	LPGKLELCSDDQGSLSPARETSIDDGLGSQY			CCRFCEM	NCI60
17672 ABR	ABR	592	SMKFTSRDMSLKRTPSKKQTGVFGVKISVVT			A498	NCI60
17673 ABR	ABR	7	_________MPYIDESPTMSPQLSARSQGGG			Colo 741	CRC65
17674 ABR	ABR	11	_____MPYIDESPTMSPQLSARSQGGGDGVS			Colo 741	CRC65
17674 ABR	ABR	11	_____MPYIDESPTMSPQLSARSQGGGDGVS			M14	NCI60
17678 BNIP3	BNIP3	80	DSPPRSQTPQDTNRASETDTHSIGEKNSSQS		BNIP3	HCA-46	CRC65
17680 BNIP3	BNIP3	54	YNGDMEKILLDAQHESGRSSSKSSHCDSPPR		BNIP3	HCA-46	CRC65
17714 MLLT11	MLLT11	84	YSTFNFWRAPIASIHSFELDLL_________			NCI-H716	CRC65
17731 AKAP6	AKAP6	481	NLENTVKFHIKEISSSLGRLNDCYKEKSRLK			UACC62	NCI60
17733 AKAP6	AKAP6	610	VPLLSKHKSKKGQASSPSHVTRNGEVVEAWY			UACC62	NCI60
17736 AKAP6	AKAP6	1067	LGEKIQDTMAGHSGSSPRDLLSPESGSLVRQ			UACC62	NCI60
17779 GAGE6;GAGE5;GAGE3	GAGE6;GAGE5;GAGE3	33	VQPPEVIGPMRPEQFSDEVEPATPEEGEPAT		GAGE	K562	NCI60
17794 ACACA	ACACA	4	____________MEGSPEENKEMRYYMLQRS			Colo 320DM	CRC65
178 TESPA1	TESPA1	316	RKSLFQKNLMGRKVKSLDLSITQQKWKQSVD			CCRFCEM	NCI60
17852 RLF	RLF	332	ELTLFWSKLQRRIDPSLDTFLERCRQFGVIA			ACHN	NCI60
17941 PAK2	PAK2	19	NGELEDKPPAPPVRMSSTIFSTGGKDPLSAN			LS123	CRC65
17958 CBLB	CBLB	977	VARSILREFAFPPPVSPRLNL__________			OVCAR3	NCI60
17985 TBX2	TBX2	653	TTGLASEGSKAAGGNSREPSPLPELALRKVG			CaCo-2	CRC65
17995 TBX2	TBX2	384	EERAGAPLGRSPAPDSASPTRLTEPERARER		TBX	HDC-9	CRC65
18019 PRKG2	PRKG2	110	QASPDKVPLEVHRKTSGLVSLHSRRGAKAGV			Colo 320DM	CRC65
18020 SLA	SLA	81	PCLTQSTAAPAVRASSSPVTLRQKTVDWRRV			HL60	NCI60
18051 TRIM28	TRIM28	17	AASAAAASAAAASAASGSPGPGEGSAGGEKR			T84	CRC65
18053 TRIM28	TRIM28	26	AAASAASGSPGPGEGSAGGEKRSTAPSAAAS			SKOV3	NCI60
18130 SP140	SP140	265	NSPRKRNQDKEKYQESPEGRDKETFDLKTPQ			SR	NCI60
18135 PPIL2	PPIL2	495	VGKYINPAATEQQRKSPQPVPLSPCPRRSPV			K562	NCI60
18136 PPIL2	PPIL2	502	AATEQQRKSPQPVPLSPCPRRSPVGVLGTSA			K562	NCI60
18181 ORC1	ORC1	275	GRIKRKVAFSEITSPSKRSQPDKLQTLSPAL			NCIH460	NCI60
18197 IKZF1	IKZF1	167	SGDKGLSDTPYDSSASYEKENEMMKSHVMDQ			CCRFCEM	NCI60
18199 IKZF1	IKZF1	19	DEGQDMASNVKVETQSDEENGRACEMNGEEC			SR	NCI60
18207 SNTB2	SNTB2	208	EVKFIREVTPYIKKPSLVSDLPWEGAAPQSP			SW480	CRC65
18207 SNTB2	SNTB2	208	EVKFIREVTPYIKKPSLVSDLPWEGAAPQSP			NCIH226	NCI60
18218 XRCC4	XRCC4	315	RPDSSLPETSKKEHISAENMSLETLRNSSPE		XRCC4	HDC-142	CRC65
18227 PPIG	PPIG	744	ENDHVHEKNKKFDHESSPGTDEDKSG_____			HDC-9	CRC65
18243 PPIG	PPIG	546	DHSKSKEKDRRAQSRSRECDITKGKHSYNSR			NCI-H716	CRC65
18254 TCOF1	TCOF1	1189	TPANSQASKATPKLDSSPSVSSTLAAKDDPD			HDC-111	CRC65
18286 TCOF1	TCOF1	484	GKQEEDSRSSSEESDSDREALAAMNAAQVKP		Treacle	HDC-8	CRC65
18350 MYO9B	MYO9B	716	AGRLRAERAEKAAGMSSPGAQSHPEELPRGA			SF295	NCI60
18376 ROCK1	ROCK1	1301	SYDVTSARDMLLLACSQDEQKKWVTHLVKKI			DU145	NCI60
18398 NFATC2	NFATC2	210	RTSPIMSPRTSLAEDSCLGRHSPVPRPASRS			OXCO-1	CRC65
18411 DRP2	DRP2	682	PDDSIDEDQYLLRHSSPITDREPAFGQQAPC			Colo 741	CRC65
18446 MAMLD1	MAMLD1	248	TGISYSIPSTSKQIVSPSSSMAQSKSQVQAM			CaR-1	CRC65
18458 SQSTM1	SQSTM1	143	CDGCNGPVVGTRYKCSVCPDYDLCSVCEGKG		ZZ	SW1417	CRC65
18458 SQSTM1	SQSTM1	143	CDGCNGPVVGTRYKCSVCPDYDLCSVCEGKG		ZZ	NCIH226	NCI60
18469 SQSTM1	SQSTM1	170	EGKGLHRGHTKLAFPSPFGHLSEGFSHSRWL			C32	CRC65
18470 SQSTM1	SQSTM1	176	RGHTKLAFPSPFGHLSEGFSHSRWLRKVKHG			BT549	NCI60
18487 SQSTM1	SQSTM1	306	SDPSKPGGNVEGATQSLAEQMRKIALESEGR			BT549	NCI60
18499 PPP1R1A	PPP1R1A	67	EDRIPNPHLKSTLAMSPRQRKKMTRITPTMK	+	DARPP-32	RXF393	NCI60
18522 PRPF4B	PRPF4B	565	QKYKYLAEDSNMSVPSEPSSPQSSTRTRSPS			HCC2998	NCI60
18611 DGKZ	DGKZ	193	WGLHGYYRRLSQRRPSGQHPGPGGRRASGTT			HL60	NCI60
18626 STIM1	STIM1	608	AHSLMELSPSAPPGGSPHLDSSRSHSPSSPD	+		786O	NCI60
18708 CUL4B	CUL4B	25	DGNDDEATTSKDGGFSSPSPSAAAAAQEVRS			CaCo-2	CRC65
18761 PTCH1	PTCH1	1046	PEVSPANGLNRLPTPSPEPPPSVVRFAMPPG			NCI-H548	CRC65
18768 FHL1	FHL1	7	_________MASHRHSGPSSYKVGTMAEKFD			HS578T	NCI60
1885 STX16	STX16	30	NNSIQNRQLLAEQVSSHITSSPLHSRSIAAL			SW837	CRC65
18884 SNTB1	SNTB1	234	SPRLGGSTSDPPSSQSFSFHRDRKSIPLKMC			SF539	NCI60
18923 RUNX2	RUNX2	275	GVPPQNPRPSLNSAPSPFNPQGQSQITDPRQ	+		SW480	CRC65
18928 CBFB	CBFB	176	REEMEARRQQDPSPGSNLGGGDDLKLR____			LS1034	CRC65
18930 PRKG1	PRKG1	288	FFIISKGTVNVTREDSPSEDPVFLRTLGKGD		cNMP_binding	NCI-H716	CRC65
1898 ENC1	ENC1	406	YVVGGHTAATGCLPASPSVSLKQVEHYDPTI		Kelch_1	OXCO-1	CRC65
19023 DSG2	DSG2	703	GGMAKEATMKGSSSASIVKGQHEMSEMDGRW			NCI-H716	CRC65
19093 SAFB2;SAFB	SAFB2;SAFB	344	EASSEELAEAPTEAPSPEARDSKEDGRKFDF			NCIH522	NCI60
19116 ARHGEF7	ARHGEF7	71	PSNYVREVKASEKPVSPKSGTLKSPPKGFDT			NCI-H716	CRC65
19204 SCARF1	SCARF1	667	RKKGSPGLASGSVGQSPNSAPKAGLPGATGP			RKO	CRC65
19205 SCARF1	SCARF1	628	RGSEGPVRSVFRHFGSFQKGQAEAKVKRAIP			RKO	CRC65
19206 SCARF1	SCARF1	520	SFAEGTKFAPQSRRSSGELSSPLRKPKRLSR			RKO	CRC65
19247 CRMP1	CRMP1	8	________MSYQGKKSIPHITSDRLLIKGGR			NCI-H716	CRC65
19249 CRMP1	CRMP1	518	VYEVPATPKYATPAPSAKSSPSKHQPPPIRN			SW620	CRC65
19264 DPYSL3	DPYSL3	653	TRPNPPVRNLHQSGFSLSGTQVDEGVRSASK			LS123	CRC65
19332 MAP7	MAP7	237	LARSKSTAALSGEAASCSPIIMPYKAAHSRN			NCI-H548	CRC65
19334 MAP7	MAP7	320	KARQPARSRLWLPSKSLPHLPGTPRPTSSLP			COLO205	NCI60
19337 MAP7	MAP7	161	TMERSQKPKQKHNRWSWGGSLHGSPSIHSAA			COLO205	NCI60
19338 MAP7	MAP7	165	SQKPKQKHNRWSWGGSLHGSPSIHSAARRLQ			COLO205	NCI60
19443 RBM39	RBM39	127	IGLPHSIKLSRRRSRSKSPFRKDKSPVREPI			NCI-H716	CRC65
19444 RBM39	RBM39	129	LPHSIKLSRRRSRSKSPFRKDKSPVREPIDN			NCI-H716	CRC65
19456 NEDD9	NEDD9	296	CDIPGAAEPVARRHQSLSPNHPPPQLGQSVG	+		SKMEL5	NCI60
19476 HIC1	HIC1	347	SPSERCEERGGDAAVSPGGPPLGLAPPPRYP			LOXIMVI	NCI60
19506 ITPR3	ITPR3	2670	KRRQRLGFVDVQNCISR______________			786O	NCI60
19508 ITPR3	ITPR3	1832	EDREPVDPTTKGRVASFSIPGSSSRYSLGPS			786O	NCI60
1956 RGPD8;RGPD5;GCC2	RGPD8;RGPD5;GCC2	1742	ERERLLPVINTMLQLSPEEKGKLAAVAQDEE;ERERLLPVINTMLQLSPEEKGKLAAVAQGEE		GRIP	OVCAR8	NCI60
19591 MDC1	MDC1	372	GTRGPGAPGLAHLQESQAGSDTDVEEGKAPQ			CaCo-2	CRC65
19659 KANK1	KANK1	323	QRAASQINVCGVRKRSYSAGNASQLEQLSRA			UACC62	NCI60
19664 MELK	MELK	265	LAKKARGKPVRLRLSSFSCGQASATPFTDIK			786O	NCI60
19682 RRP1B	RRP1B	434	KALKARVAEPGAEATSSTGEESGSEHPPAVP			HCT116	CRC65
19707 GSE1	GSE1	913	LSAAVADSLTNSPRDSPAVSLSEPATQQASL			MCF7	NCI60
19728 DIP2A	DIP2A	162	RRPGRLTSTPLQSHSSVEPWLDRVIQGSSTS			EKVX	NCI60
19781 RFTN1	RFTN1	175	GVIPQYHSSVNSAGSSAPVSTANSTEDARDA		Raftlin	SR	NCI60
19830 GOLGB1	GOLGB1	3135	VHRKSDPEELREPQQSFSEAQQQLCNTRQEV			HDC-9	CRC65
19832 GOLGB1	GOLGB1	6	__________MLSRLSGLANVVLHELSGDDD			CaR-1	CRC65
19866 KIF22	KIF22	394	DRLLASQGSQGAPLLSTPKRERMVLMKTVEE			LS123	CRC65
19875 MEF2D	MEF2D	110	GCDSPEPDGEDSLEQSPLLEDKYRRASEELD	+	HJURP_C	HOP62	NCI60
19921 NFATC4	NFATC4	151	ASRFGLGSPLPSPRASPRPWTPEDPWSLYGP			BT549	NCI60
1995 CHEK1	CHEK1	211	FSKHIQSNLDFSPVNSASSEENVKYSSSQPE			SW620	NCI60
2000 CHEK1	CHEK1	192	KGAKRPRVTSGGVSESPSGFSKHIQSNLDFS	+		HCT116	NCI60
20033 NUMA1	NUMA1	2033	KKAAPASTKQADRRQSMAFSILNTPKKLGNS			NCIH226	NCI60
20127 NCAPH	NCAPH	81	QRRRSRVFDLQFSTDSPRLLASPSSRSIDIS		Cnd2	CC20	CRC65
20142 MORF4L2	MORF4L2	71	PGRWGGRSAENPPSGSVRKTRKNKQKTPGNG			SF539	NCI60
20166 EFTUD2	EFTUD2	866	ARRRGHVTQDAPIPGSPLYTIKAFIPAIDSF		EFG_C	SF268	NCI60
20268 PAFAH1B3	PAFAH1B3	2	______________MSGEENPASKPTPVQDV			C84	CRC65
20284 PRKD1	PRKD1	237	LSTSAPDEPLLQKSPSESFIGREKRSNSQSY			CC20	CRC65
20291 PLCB4	PLCB4	889	KKGKANTAKANVTPQSSSELRPTTTAALASG			SN12C	NCI60
20310 PLEC	PLEC	3975	AYQRGYLNKDTHDQLSEPSEVRSYVDPSTDE		Plectin	HCC2998	NCI60
20321 PLEC	PLEC	4630	YSVSGSGSTAGSRTGSRTGSRAGSRRGSFDA			A498	NCI60
20337 PLEC	PLEC	4430	GPVAGILDTETLEKVSITEAMHRNLVDNITG			HCC2998	NCI60
20415 PTGES3	PTGES3	85	DRSILCCLRKGESGQSWPRLTKERAKLNWLS			SR	NCI60
20464 RCN1	RCN1	69	QSFQYDHEAFLGKEDSKTFDQLTPDESKERL			SW948	CRC65
20495 LRRC41	LRRC41	281	CGEASRGRAPSRDEGSLLLGSRRPRRDAAER			RKO	CRC65
2052 RASGRF2	RASGRF2	726	EHLVDGKSPRLCRKFSSPPPLAVSRTSSPVR		RasGEF_N	HOP62	NCI60
2054 RASGRF2	RASGRF2	718	ATSQNNRGEHLVDGKSPRLCRKFSSPPPLAV		RasGEF_N	HOP62	NCI60
20561 NR6A1	NR6A1	165	DHSSPGNRASESNQPSPGSTLSSSRSVELNG			CaCo-2	CRC65
20572 RPS6KA1	RPS6KA1	28	WALIPWLPRKQRPRISQTSLPVPGPGSGPQR			HL60	NCI60
20575 SAFB	SAFB	384	PKESSTSEGADQKMSSPEDDSDTKRLSKEEK			NCI-H716	CRC65
20647 MAPRE2	MAPRE2	200	GEQIFNLPKKSHHANSPTAGAAKSSPAAKPG			HDC-143	CRC65
20689 SLC9A3R2	SLC9A3R2	298	DTEDGSAWKQDPFQESGLHLSPTAAEAKEKA		EBP50_C	PC3	NCI60
20696 SLC9A3R2	SLC9A3R2	269	SPVTNGTSPAQLNGGSACSSRSDLPGSDKDT		EBP50_C	Colo 320DM	CRC65
20719 SF1	SF1	89	PNPEDRSPSPEPIYNSEGKRLNTREFRTRKK		SF1-HH	RCM-1	CRC65
20735 TRIP10	TRIP10	482	WLAEAESRVLSNRGDSLSRHARPPDPPASAP			A498	NCI60
2081 KLF11	KLF11	124	PQSPDLVEPSTRTPVSPQVTDSKACTATDVL	+		MDAMB435	NCI60
20831 JMJD1C	JMJD1C	519	FHPIPTRSSTLETTKSPLIIDKNEHFTVYRD			PC3	NCI60
20843 PTPN14	PTPN14	428	LSIPGSDIMRADYIPSHRHSAIIVPSYRPTP			LS123	CRC65
20929 CEBPE	CEBPE	181	LRVLKAPLATAAPPCSPLLKAPSPAGPLHKG			HL60	NCI60
20930 CEBPE	CEBPE	188	LATAAPPCSPLLKAPSPAGPLHKGKKAVNKD			HL60	NCI60
20931 MYLK	MYLK	365	ARVQPEPRAPGLGVLSPSGEERKRPAPPRPA		23ISL	HCT116	CRC65
20932 MYLK	MYLK	367	VQPEPRAPGLGVLSPSGEERKRPAPPRPATF		23ISL	HCT116	CRC65
20937 MYLK	MYLK	1656	MAMISGLSGRKSSTGSPTSPLNAEKLESEED			Colo 741	CRC65
20942 MYLK	MYLK	1640	WQKTGNAVRAIGRLSSMAMISGLSGRKSSTG			SF539	NCI60
20950 HERC1	HERC1	2706	TTVLPTRRAQTPPISSLPTSPSDEVGRRQSL			SW48	CRC65
20978 EFNB3	EFNB3	274	SESRHPGPGSFGRGGSLGLGGGGGMGPREAE			NCI-H716	CRC65
20979 SPEG	SPEG	2109	SLGGRARDPRMARAASSEAAPHHQPPLENRG			NCIH226	NCI60
20992 SPEG	SPEG	2014	PAAGASPRRGELRRGSSAESALPRAGPRELG			NCIH226	NCI60
21007 SPEG	SPEG	853	PEPGETWPRTPTMKPSPSQNRRSSDTGSKAP		SPEG_u2	KM12	NCI60
21054 ITSN1	ITSN1	971	FPKSYVKLISGPIRKSTSMDSGSSESPASLK			OVCAR3	NCI60
21092 ZFHX3	ZFHX3	1204	SPATSKRISFPGSSESPLSSKRPKTAEEIKP			NCIH460	NCI60
21188 PKN2	PKN2	310	ELSLVAASPTLSPRQSMISTQNQYSTLSKPA			SR	NCI60
21190 NNAT	NNAT	56	PPGTQPIARSEVFRYSLQKLAYTVSRTGRQV			NCI-H716	CRC65
21192 DDB1	DDB1	755	IEVQDTSGGTTALRPSASTQALSSSVSSSKL			K562	NCI60
21227 MAP3K11	MAP3K11	394	LEAQVLREMPRDSFHSMQEGWKREIQGLFDE			Colo 741	CRC65
2124 CASK	CASK	577	SITFKIVPSYRTQSSSCERDSPSTSRQSPAN			CAKI1	NCI60
21243 TAF9	TAF9	152	STSAGRITVPRLSVGSVTSRPSTPTLGTPTP			LOXIMVI	NCI60
21246 ZNF239	ZNF239	8	________MASTITGSQDCIVNHRGEVDGEP			HDC-8	CRC65
21249 ECM1	ECM1	48	LRPEHFQEVGYAAPPSPPLSRSLPMDHPDSS		ECM1	LOXIMVI	NCI60
2127 CASK	CASK	569	RGSITFKIVPSYRTQSSSCEDLPSTTQPKGR			HDC-82	CRC65
21311 MLANA	MLANA	87	RRCPQEGFDHRDSKVSLQEKNCEPVVPNAPP		MLANA	Colo 741	CRC65
21313 MLANA	MLANA	117	PAYEKLSAEQSPPPYSP______________		MLANA	Colo 741	CRC65
2137 CLGN	CLGN	581	IIEGQEESNQSNKSGSEDEMKEADESTGSGD			Colo 320DM	CRC65
21378 DUSP6	DUSP6	351	FMGQLLDFERTLGLSSPCDNRVPAQQLYFTT			SW480	CRC65
21378 DUSP6	DUSP6	351	FMGQLLDFERTLGLSSPCDNRVPAQQLYFTT			NCIH522	NCI60
214 KLRG2	KLRG2	72	AAGAGLEPSSKKKPPSPRPGSPRVPPLSLGY			OVCAR4	NCI60
21465 HNRNPUL2	HNRNPUL2	597	DDVPESIMLEMKANFSLPEKCDYMDEVTYGE		AAA_33	SNU-C2B	CRC65
215 KLRG2	KLRG2	77	LEPSSKKKPPSPRPGSPRVPPLSLGYGVCPE			CaCo-2	CRC65
21577 KIF26B	KIF26B	1958	SQRRRLIPALSLDTSSPVRKPPNSTGVRWVD			786O	NCI60
21582 KIF26B	KIF26B	1613	LPPVRKSSLDQKNRASPQHSASGSGTSSPLN			786O	NCI60
2163 PPP1R12A	PPP1R12A	809	ETQTDSISRYETSSTSAGDRYDSLLGRSGSY			SF539	NCI60
21632 KIAA1109	KIAA1109	2600	KATQTDIKLSRYTAGSASPTPTFKTRKHRDF			C70	CRC65
21634 ZNF423	ZNF423	604	KNIPLAHSKKSKAEQSPVSSDVEVSSPKRQR			HCA-46	CRC65
21636 ZNF423	ZNF423	47	PECDQKTSRALEDRNSVTSQEERNEDDEDME			HCA-46	CRC65
21636 ZNF423	ZNF423	47	PECDQKTSRALEDRNSVTSQEERNEDDEDME			RPMI8226	NCI60
21637 ZNF423	ZNF423	50	DQKTSRALEDRNSVTSQEERNEDDEDMEDES			HCA-46	CRC65
21637 ZNF423	ZNF423	50	DQKTSRALEDRNSVTSQEERNEDDEDMEDES			RPMI8226	NCI60
21707 KIZ	KIZ	276	GKSNLSEGKKSAELNSPLRERLSPENRTTDL			SW480	CRC65
21783 TRIM71	TRIM71	187	QPPAPSRSAPGGPAASPSALLLRRPHGCSSC			CaCo-2	CRC65
21788 KIF19	KIF19	834	DDARPPGPLACKRPPSPTLQHAASEDNLSSS			NCI-H716	CRC65
21788 KIF19	KIF19	834	DDARPPGPLACKRPPSPTLQHAASEDNLSSS			RPMI8226	NCI60
21789 KIF19	KIF19	895	REESLEAKRRKRRSRSFEVTGQGLSHPKTHL			NCI-H716	CRC65
21796 SMTNL2	SMTNL2	127	APRLGSARFASHATFSLSGRGQSLDHDEASE			CaCo-2	CRC65
21797 SMTNL2	SMTNL2	129	RLGSARFASHATFSLSGRGQSLDHDEASESE			CaCo-2	CRC65
21799 SMTNL2	SMTNL2	269	PSSGYGAVTASKHSNSPPLVTPPQSPVSPQP			CaCo-2	CRC65
21800 SMTNL2	SMTNL2	278	ASKHSNSPPLVTPPQSPVSPQPPAITQVHRQ			CaCo-2	CRC65
21801 SMTNL2	SMTNL2	281	HSNSPPLVTPPQSPVSPQPPAITQVHRQGER			CaCo-2	CRC65
21802 SMTNL2	SMTNL2	248	EVITPWTPSPSEKNSSFTWSVPSSGYGAVTA			CaCo-2	CRC65
21803 SMTNL2	SMTNL2	187	AQNFSAPDPPRPRPVSLSLRLPHQPVTAITR			CaCo-2	CRC65
21847 UVSSA	UVSSA	27	AAQLRQLRDHLPPPSSASPSRALPEPQEAQK			C99	CRC65
21860 ZNF750	ZNF750	645	QKQTAAVALCQLAAYSPRNIRVGDGDAAAPE			CaCo-2	CRC65
21880 LRRFIP1	LRRFIP1	657	EGVAKDNAKIDGATQSSPAEPKSEDADRCTL			MDAMB468	NCI60
2189 SYN3	SYN3	495	RSPGSPQLSRASSGSSPNQASKPGATLASQP			PC/JW	CRC65
21907 BEAN1	BEAN1	98	HHRRRRHREYEHGYVSDEHTYSRSSRRMRYA			OXCO-1	CRC65
2191 SYN3	SYN3	470	SPSQQRLSPQGQQPLSPQSGSPQQQRSPGSP			PC/JW	CRC65
21940 MAP7D1	MAP7D1	507	EDKSQSKRRASNEKESAAPASPAPSPAPSPT			A498	NCI60
21962 MAP7D1	MAP7D1	502	SAAGPEDKSQSKRRASNEKESAAPASPAPSP			SF295	NCI60
21984 GRAMD1B	GRAMD1B	728	SLINLQNGIRSRDYTSESEEKRNRYH_____			Colo 320DM	CRC65
21990 GRAMD1B	GRAMD1B	550	LAKTESTYLAEMHRQSPKEKASKTTTVRRRK			NCIH460	NCI60
22 ESYT2	ESYT2	727	LLASPGHISVKEPTPSIASDISLPIATQELR			HL60	NCI60
22075 CCDC88A	CCDC88A	1653	SGSSPIQYLKRQTRSSPVLQHKISETLESRH			NCI-H716	CRC65
22138 MAP9	MAP9	79	ADENSVNKKMNDFHISDDEEKNPSKLLFLKT			C10	CRC65
22234 PLCH1	PLCH1	1028	IKDPHFLNFNKKLSSSSSALLHKDTSQGDTI			COLO205	NCI60
22239 PLCH1	PLCH1	1131	FVEGKSILSGSVLSHSNLEIKNLEGNRGKGR			COLO205	NCI60
22249 FILIP1L	FILIP1L	611	PEPTEISAKHAIFRVSPDRQSSWQFQRSNSN			A498	NCI60
22291 BCL7A	BCL7A	111	QSSIADASPIKQENSSNSSPAPEPNSAVPSD			HCA-46	CRC65
22309 AMOT	AMOT	332	GGSLPLLQSPPSTRLSPARHPLVPNQGDHSA			ACHN	NCI60
22313 SYTL3	SYTL3	231	TGPRQCVGQTERRSQSDTAVNVTTRKVSAPD			SR	NCI60
22314 SYTL3	SYTL3	185	PGRLQEFGQFRGFNKSVENLFLSLATHVKKL			SR	NCI60
22317 GREB1	GREB1	320	NSGPPKKRHKGWSPESPSAPDGGCPQGGGNR		GREB1	CaCo-2	CRC65
22318 GREB1	GREB1	1193	RPRASQGPPSAISRHSPGPTPQPDCSLRTGQ		GREB1	CaCo-2	CRC65
2232 ZNF609	ZNF609	1313	ALDILQQHASHYKSKSPTISDKTSQERDRGG			NCI-H716	CRC65
22347 ARHGAP29	ARHGAP29	190	VSVESVDSSSEKGNFSPLELDNVLLKNTDSI			HDC-8	CRC65
22440 GLE1	GLE1	99	FVPKSPDASSAFSPASPATPNGTKGKDESQH			786O	NCI60
2247 PDZD2	PDZD2	841	VIARSTYQESKEANSSPGLGTPLKSPSLAKK			CaCo-2	CRC65
22476 ARHGAP15	ARHGAP15	64	VGKVTEPISRHRRNHSQHILKDVIPPLEQLM			MOLT4	NCI60
22486 COBLL1	COBLL1	349	PCEAGRVRAGSLQLSSMSAGNSSLRRTKRKA			IGROV1	NCI60
22491 COBLL1	COBLL1	305	PKKRRAPLPPMPASQSVPQDLAHIQERPASC			SW403	CRC65
2251 PDZD2	PDZD2	1613	QIEICSTRGCPNPPSSPAHLPTQAAICPASA			CaCo-2	CRC65
2251 PDZD2	PDZD2	1613	QIEICSTRGCPNPPSSPAHLPTQAAICPASA			T47D	NCI60
22515 COBLL1	COBLL1	441	LSEVPKVEAENISPKSQDIPFVSTDIINTLK			HT29	CRC65
22563 ZNF385B	ZNF385B	294	LKPKYSPYNKLQRSPSILAAKLAFQKDMMKP			NCI-H716	CRC65
22594 BRDT	BRDT	608	ESEMFPKFTEVKPNDSPSKENVKKMKNECIP			CaCo-2	CRC65
22594 BRDT	BRDT	608	ESEMFPKFTEVKPNDSPSKENVKKMKNECIP			DU145	NCI60
22596 HSP90AB4P	HSP90AB4P	34	LISNASDALDKIRYESLTDPSKLDGGKELKI		HATPase_c	LS411	CRC65
22607 RUNDC3A	RUNDC3A	361	NGAEGASNSKLYRRHSFMSTEPLSAEASLSS			SW1417	CRC65
22638 ZNF326	ZNF326	268	IKKPKLAKPMEKISLSKSPTKTDPKNEEEEK			NCI-H716	CRC65
22673 DNAJC21	DNAJC21	15	_MKCHYEALGVRRDASEEELKKAYRKLALKW		DnaJ	SW403	CRC65
22758 NHSL2	NHSL2	668	TAQMEAYVAEPRLPLSPIITLEEDTKCPATG			HS578T	NCI60
22773 MTUS2	MTUS2	1340	TNEELLWKLQTGDPTSPIKLSPTSPVYRGSS			CaCo-2	CRC65
22774 MTUS2	MTUS2	1345	LWKLQTGDPTSPIKLSPTSPVYRGSSSGPSS			CaCo-2	CRC65
22775 MTUS2	MTUS2	1348	LQTGDPTSPIKLSPTSPVYRGSSSGPSSPAR			CaCo-2	CRC65
2281 SPTBN2	SPTBN2	772	NDMEAWLVDALRLVSSPELGHDEFSTQALAR		Spectrin	MDAMB468	NCI60
22864 PRRC2B	PRRC2B	224	WREGGGRHIISATSLSTSPTELGSRNSSTGD			OVCAR5	NCI60
22987 SPECC1	SPECC1	946	LLSASTRAWKPQSKLSVERKDPLAALAREYG			A498	NCI60
23 ESYT2	ESYT2	730	SPGHISVKEPTPSIASDISLPIATQELRQRL			HL60	NCI60
2301 MAST4	MAST4	166	YKRQLSEDGRQLRRGSLGGALTGRYLLPNPV			NCIH226	NCI60
23016 SAMD4B	SAMD4B	278	TTPDHAPLSPQSSVASSGSEQTEEQGSSRNT			OVCAR3	NCI60
2307 MAST4	MAST4	2465	SSFRSTALPEKSLSCSSSFPETRAGVREASA			C84	CRC65
23073 ERICH3	ERICH3	253	PAKERKEVMRTETRLSPFTGEAEASRMQVSE			RPMI8226	NCI60
23074 LRRK2	LRRK2	973	SLRSSKLQSHMRHSDSISSLASEREYITSLD			HCA-46	CRC65
23075 LRRK2	LRRK2	935	AVLQRCSPNLQRHSNSLGPIFDHEDLLKRKR	+		HCA-46	CRC65
23075 LRRK2	LRRK2	935	AVLQRCSPNLQRHSNSLGPIFDHEDLLKRKR	+		ACHN	NCI60
23076 LRRK2	LRRK2	910	SEGSEGSFLVKKKSNSISVGEFYRDAVLQRC	+		HCA-46	CRC65
23112 CEP170	CEP170	1205	RLVPSDKFSPRIRANSISRLSDSKVKSMTSA		CEP170_C	OXCO-1	CRC65
23250 NHSL1	NHSL1	1288	PSRVEANVPMVQPDVSPAPKQEEPAENSADT			UACC62	NCI60
23280 FAM83B	FAM83B	566	PEQKEVNSCTTGSSNSTIIGSQGSETPKEVP			COLO205	NCI60
23283 FAM83B	FAM83B	899	ASAPRFNTEQIQYRDSREINAVVTPERRPTS			OVCAR3	NCI60
23302 FAM83B	FAM83B	777	KGSPSFLKKGSQKLRSLLSLTPDKKENLSKN			COLO205	NCI60
23310 FAM83B	FAM83B	914	SREINAVVTPERRPTSSPRPTSSELLRSHST			MCF7	NCI60
23318 FAM83B	FAM83B	739	VTKRNSPSGTTTKSVSIAALLDVNKEESNKE			COLO205	NCI60
23320 C6orf132	C6orf132	1121	SAGRAPPGGLHAPRLSLEGAARGAAEAKHKA			OVCAR4	NCI60
23331 C6orf132	C6orf132	350	PSRLPLPPSFHIRPASQVYPDRAPEPDCPGE			OVCAR3	NCI60
23379 HIVEP3	HIVEP3	804	ERRTTSKEISVIQHTSSFEKSDSLEQPSGLE			HDC-8	CRC65
23447 ZC3H13	ZC3H13	1010	KKGQKKKSIEKKRKKSKGDSDISDEEAAQQS			U031	NCI60
23483 UTF1	UTF1	42	RTPGDAPGTPPRRPASPSALGELGLPVSPGS			NCIH23	NCI60
23484 UTF1	UTF1	54	RPASPSALGELGLPVSPGSAQRTPWSARETE			NCIH23	NCI60
23496 PDZK1	PDZK1	359	LPNGSVKEAPAPTPTSLEVSSPPDTTEEVDH			NCI-H548	CRC65
23497 PDZK1	PDZK1	363	SVKEAPAPTPTSLEVSSPPDTTEEVDHKPKL			A498	NCI60
23519 RBM20	RBM20	1210	SQLAEEGLKETEGADSPRPEDSGIVPRFERK			Colo 320DM	CRC65
23520 RBM20	RBM20	1080	DCKTRGTPEDGACEGSPLEEKASPPIETDLQ			SW620	CRC65
23523 RBM20	RBM20	801	DEARLRESRHPHPDDSGKEDGLGPKVTRAPE			Colo 320DM	CRC65
2357 SEC16A	SEC16A	1196	SAHSLASRRSSLSSHSHQSQIYRSHNVAAGS			HT29	CRC65
23592 KIAA1217	KIAA1217	357	GNATIPRDRISSLPVSRPISPSPSAILERRD			OVCAR4	NCI60
23698 CAMSAP1	CAMSAP1	482	RPASQPTPFALHHAASCEVDPSSGDSISLAR			CAKI1	NCI60
23718 PHF19	PHF19	187	VKMVLSYQPEELEWDSPHRTNQQQCYCYCGG			K562	NCI60
23723 KPRP	KPRP	487	PCPRPEPIPLPAPCPSPEPCRETWRSPSPCW			SN12C	NCI60
23745 KANK4	KANK4	164	ELTFGSGRPQLLRASSMPATLLHSRASEEPG			OXCO-1	CRC65
23748 KANK4	KANK4	554	SSNLPGKEHPGRPPSSPTDATIGQYVKKIQE			OXCO-1	CRC65
23748 KANK4	KANK4	554	SSNLPGKEHPGRPPSSPTDATIGQYVKKIQE			OVCAR3	NCI60
23781 ACBD5	ACBD5	218	DIQNDIHASSSLNGRSTEEVKPIDENLGQTG			786O	NCI60
2379 RIMBP2	RIMBP2	832	PVTVPSIDDYGRDRLSPDFYEESETDPGAEE			SW620	NCI60
23833 DEPDC1	DEPDC1	341	QSSKFLHLNNLNSFKSTECLLLSLLHREKNK			HDC-9	CRC65
23896 MLK4	MLK4	547	DKRRSLNSSSSSPPSSPTMMPRLRAIQLTSD			TK10	NCI60
23902 SH3PXD2A	SH3PXD2A	1041	AEAKGRLAERAASQGSDSPLLPAQRNSIPVS			OXCO-1	CRC65
23904 SH3PXD2A	SH3PXD2A	420	GSPAVARIAPQRAQISSPNLRTRPPPRRESS			SN12C	NCI60
23919 SH3PXD2A	SH3PXD2A	1016	ESLTATDGLRGVRRNSSFSTARSAAAEAKGR			SF539	NCI60
23933 DDI2	DDI2	194	QQDRARREQERIRLFSADPFDLEAQAKIEED			OVCAR3	NCI60
23935 DDI2	DDI2	120	SSPRQRQPPGTQQSHSSPGEITSSPQGLDNP			CaR-1	CRC65
23935 DDI2	DDI2	120	SSPRQRQPPGTQQSHSSPGEITSSPQGLDNP			U251	NCI60
23943 SOGA3	SOGA3	781	SRPPHRKREGPIGGESDSEEVRNIRCLTPTR			NCI-H716	CRC65
23946 SOGA3	SOGA3	762	SPRDSDAESDAGKKESDDDSRPPHRKREGPI			NCI-H716	CRC65
24035 TMEM164	TMEM164	71	ALRHILRQTKEDGRGSPGSQPEQVTQRPEEG		TMEM164	PC3	NCI60
24048 RASIP1	RASIP1	292	GAPSWRPQKNRSRAASGGAALASPGPGTGSG			NCI-H716	CRC65
24050 RASIP1	RASIP1	328	GGKERSENLSLRRSVSELSLQGRRRRQQERR			NCI-H716	CRC65
24094 MANEAL	MANEAL	83	PPPPPPPPRTADPGGSPGPAPAEAEPAPVQS			SNU-C2B	CRC65
24175 RPRD2	RPRD2	690	SESHPSDFQRGPTSTSIDNIDGTPVRDERSG			SW403	CRC65
24190 RPRD2	RPRD2	450	SSLTSVMKNTGVSPASRPSPGTPTSPSNLTS			NCIH322M	NCI60
24223 GFI1B	GFI1B	157	LVPSTEPALDFSLRYSPGMDAYHCVKCNKVF			K562	NCI60
24225 KLHDC7A	KLHDC7A	348	GGQAGDTKGAAERAASPQTGPWPSTRGFSRK			Colo-678	CRC65
24230 PRPF38B	PRPF38B	289	RRSRSRSHHREGHGSSSFDRELEREKERQRL			SW403	CRC65
24301 ZNF318	ZNF318	2243	DSGDPLNLVKAPVSRSPPREQVIEDNMVPQG			HDC-54	CRC65
24321 FAM171A1	FAM171A1	358	QLPAGLESSKRDQSTSMSHINLLFSRRASEF		UPF0560	786O	NCI60
24330 FAM171A1	FAM171A1	351	RQHHRKLQLPAGLESSKRDQSTSMSHINLLF		UPF0560	NCI-H716	CRC65
24339 FAM171A1	FAM171A1	824	EDSALRCLLEGSSRRSGGQLPSLQEETTRRT		UPF0560	786O	NCI60
24348 LRCH2	LRCH2	359	GPDSGIGSDNGEKRLSTTEPSDDDTVSLHSQ			C10	CRC65
24361 ARHGEF16	ARHGEF16	576	KIEPSELPLPGGGNRSSSVPHPFQVTLLRNS		PH	HDC-57	CRC65
24423 MLIP	MLIP	146	QQSDLFKAEYVLIVDSEGEDEAASRKVEQGP		MLIP	Colo 741	CRC65
2446 N4BP3	N4BP3	221	SPFSSSLGHLNHLGGSLDRASQGPKEAGPPA			OVCAR4	NCI60
24464 ECM29	ECM29	830	TALGEIGRNGPLPIPSEGSGFTKLHLVESLL			SKOV3	NCI60
24499 DENND4C	DENND4C	828	SESRAGMLLKKSSLDSNSSEMAIMMGADAKI			SW1417	CRC65
24594 ZMYM4	ZMYM4	1002	FLDTKIFEKDQGSTYSGDLESEAVSTPHSWE			CaR-1	CRC65
2466 SYNM	SYNM	653	VAENIVTSILKQFTQSPETEASADSFPDTKV			CCK-81	CRC65
24689 TSHZ3	TSHZ3	333	PATRKKASLELELPSSPDSTGGTPKATISDT			HDC-9	CRC65
24692 TSHZ3	TSHZ3	682	QENSPSPPRDGCKDGSPLAEPVENGKELVKP			HDC-9	CRC65
24702 RNF213	RNF213	82	SDSWQENPEEPCSKASWTVQESKKKKRKKKK			SR	NCI60
24710 AP1AR	AP1AR	193	EDEEGMNRMLPMRERSKTEEDILRAALKYSN		AP1AR	LoVo	CRC65
24733 TNS2	TNS2	991	PTFPPSSPSDWPQERSPGGHSDGASPRSPVP			NCI-H716	CRC65
24757 FAM21A;FAM21C	FAM21A;FAM21C	619	KASELSKKKASALLFSSDEEDQWNIPASQTH			HCT15	NCI60
24770 FAM21A;FAM21C	FAM21A;FAM21C	785	TRSAQETVKHSDLFSSSSPWDKGTKPRTKTV			IGROV1	NCI60
24773 FAM21A;FAM21C	FAM21A;FAM21C	441	SLKEPQKPEQPTPRKSPYGPPPTGLFDDDDG;SMKEPQKPEQPTPRKSPYGPPPTGLFDDDDG			CC20	CRC65
24784 FAM21A	FAM21A	24	QELAPASEPVWERPWSVEEIRRSSQSWSLAA			ACHN	NCI60
2480 ZBTB5	ZBTB5	208	RKQSAEERARQRLRPSIDESAISDVTPENGP			OVCAR3	NCI60
24800 FAM91A1	FAM91A1	340	DPQKMLLSWDGGESRSPVQEASSATDTDTNS			HT29	CRC65
24839 TBC1D9B	TBC1D9B	404	RISDFLQKTPSKQPGSIGSRKASVVDPSTES			HS578T	NCI60
24879 ARL6IP4	ARL6IP4	231	TSRNCSASTSQGRKASTAPGAEASPSPCITE		SR-25	SKOV3	NCI60
249 ANKRD34B	ANKRD34B	228	DLELAGSNDDTWDPGSPVRKPALAPKGPKLP			OVCAR3	NCI60
24914 MUC17	MUC17	4428	VFRSKREVKRQKYRLSQLYKWQEEDSGPAPG			HCC2998	NCI60
24916 CREB3L3	CREB3L3	173	GGRICAEKPADPVDLSPRCNLTVKDLLLSGS			LS1034	CRC65
24944 TNS3	TNS3	489	ETDILDDEMPHHDLHSVDSLGTLSSSEGPQS			OXCO-3	CRC65
24949 TNS3	TNS3	662	VGSGPHPPDTQQPSPSKAFKPRFPGDQVVNG			OVCAR4	NCI60
24963 TNS3	TNS3	969	PKPMVSLLGSGRPTGSPLSAEFSGTRKDSPV			UACC62	NCI60
24971 TNS3	TNS3	1113	LPEKKRASEGDRSLGSVSPSSSGFSSPHSGS			SR	NCI60
24994 FMN1	FMN1	201	ESAPLMGKDKICSSHSLPLSRTRPNLWVLEE			Colo 741	CRC65
25002 FMN1	FMN1	518	VFNNSASQSSTHKQTSPVPSPLSPRLPSPQQ			Colo 741	CRC65
25004 FMN1	FMN1	525	QSSTHKQTSPVPSPLSPRLPSPQQHHRILRL			Colo 741	CRC65
25005 FMN1	FMN1	235	LLPNGALACSLQRRESCPPDIPKTPDTDLGF			Colo 741	CRC65
25019 FMN1	FMN1	170	QEPEEGSSTNGPKSPSGVLSEPSQESKENPG			C10	CRC65
2504 NACAD	NACAD	561	LPTPQEETSLTLCPDSPQNLKEEGGLDLPSG			CaCo-2	CRC65
25080 INTS3	INTS3	854	SSTKPPKSRRKAALSSPRSRKNATQPPNAEE			NCI-H716	CRC65
251 ANKRD34B	ANKRD34B	398	TSEDGKALIGKKKILSPSPSQLSESKELLEN			OVCAR3	NCI60
25178 HEATR6	HEATR6	395	DGVSSSFSSSSWKRVSSSESDFSDAEGGMQS			MCF7	NCI60
25179 HEATR6	HEATR6	396	GVSSSFSSSSWKRVSSSESDFSDAEGGMQSK			MCF7	NCI60
2518 DCLK1	DCLK1	334	GSQLSTPRSGKSPSPSPTSPGSLRKQRSSQH			SW480	CRC65
25224 RPL7L1	RPL7L1	54	KEQKKGKGLRFKRLESFLHDSWRQKRDKVRL		Ribosomal_L30_N	NCI-H548	CRC65
2526 DCLK1	DCLK1	32	KAQRYSRGSRVNGLPSPTHSAHCSFYRTRTL			Colo 741	CRC65
25268 RLTPR	RLTPR	1157	PSRGEELGGAEGDTSSPDPAGRSRPRYTRDS			SW620	NCI60
2527 DCLK1	DCLK1	36	YSRGSRVNGLPSPTHSAHCSFYRTRTLQTLS			Colo 741	CRC65
25279 RLTPR	RLTPR	1326	PGPPSPGQSPSPCRTSPSPDSLGLPEDPCLG			NCI-H716	CRC65
25279 RLTPR	RLTPR	1326	PGPPSPGQSPSPCRTSPSPDSLGLPEDPCLG			SW620	NCI60
25288 CIAPIN1	CIAPIN1	272	LEKEKSREQMSSQPKSACGNCYLGDAFRCAS		CIAPIN1	CCRFCEM	NCI60
253 ANKRD34B	ANKRD34B	502	FPKEFKSKKMLLRRQSLQTEQIKQLVNF___			OVCAR3	NCI60
25309 OTUD7B	OTUD7B	471	DEPRSTPESGDSDKESVGSSSTSNEGGRRKE			HT55	CRC65
25309 OTUD7B	OTUD7B	471	DEPRSTPESGDSDKESVGSSSTSNEGGRRKE			786O	NCI60
25326 RALGAPA1	RALGAPA1	366	NDNADKTDRTTEPEQSHSNTSTLTEREPSSS			CC07	CRC65
25352 LAMTOR1	LAMTOR1	26	DSDQDREERKLLLDPSSPPTKALNGAEPNYH		LAMTOR	SW48	CRC65
25362 NCAPH2	NCAPH2	260	LPEASAPKAALEPKESRSPQQSAALPRRYML		CNDH2_M	SF295	NCI60
25399 SMEK1	SMEK1	728	EEKEVLLKTNLSGRQSPSFKLSLSSGTKTNL			A498	NCI60
254 ANKRD34B	ANKRD34B	251	APKGPKLPHAPPWVKSPPLLMHQNRVASLQE			OVCAR3	NCI60
25400 SMEK1	SMEK1	730	KEVLLKTNLSGRQSPSFKLSLSSGTKTNLTS			SF295	NCI60
25406 IQCE	IQCE	112	CLTDTFRVKRPHLRRSASNGHVPGTPVYREK			SW620	CRC65
25426 PLEKHA7	PLEKHA7	867	VPSLSTSESKPPPQPSPPTSPVRTPLEVRLF			CaR-1	CRC65
25437 PLEKHA7	PLEKHA7	608	RVTVKPPDQRRSVDISLGDSPRRARGHAVKN			HDC-135	CRC65
25452 DENND5A	DENND5A	846	KLTSGSLSTSGILLDSERRKSDASSLMPPLR		RUN	RKO	CRC65
25485 RCSD1	RCSD1	105	QANLTFDPAALLPGASPKSPGLKAMVSPFHS		CAP-ZIP_m	CCRFCEM	NCI60
25495 NIPBL	NIPBL	349	DEKEQSEKAAMYDIISSPSKDSTKLTLRLSR			HDC-54	CRC65
25553 CAPN13	CAPN13	495	SDRHLSSHFNLRMKGSPSEHGSQQSIFNRYA			LIM1863	CRC65
25589 TRNP1	TRNP1	212	WGAGRLRRGHGPEPDSPFRRSPPRGPASPQR			DU145	NCI60
25609 C11orf63	C11orf63	14	__MSKRKLIPKLSIQSPVLHTNLNVQSTHPP			SF268	NCI60
25610 C11orf63	C11orf63	214	NYEHGARRSKPFSELSDSDLEEKSSSLSPYV			SF268	NCI60
25687 PTRF	PTRF	88	AQLEERQAEMEGAVQSIQGELSKLGKAHATT		PTRF_SDPR	CaR-1	CRC65
25707 MIS18BP1	MIS18BP1	1104	TPRRKTPFNTDLGENSGIGKLFTNAVESLDE			HL60	NCI60
2571 ARHGEF11	ARHGEF11	587	KRNPILKYIGKPKSSSQSTFHIPLSPVEVKP			MDAMB468	NCI60
2574 ARHGEF11	ARHGEF11	1518	PVGSFHTEAARWTDGSLSPPAKEPLASDSRN			SW480	CRC65
25845 FBXO42	FBXO42	488	GYDLKIGLSLAPRRGSLPDQKDLRLGSIDLN			NCI-H716	CRC65
25850 MTFR2	MTFR2	379	EMVNTKAVDQGISNTSLLNSRI_________			SNB19	NCI60
25898 KLC3	KLC3	176	ESQQSESPPRRDSLASLFPSEEEERKGPEAA			HCA-7	CRC65
25906 KLC3	KLC3	175	AESQSESPPRRDSLASLFPSEEEERKGPEAA			HCA-7	CRC65
25944 PDXDC1	PDXDC1	506	GIGVVRYEHANDDKSSLKSDPEGENIHAGLL			HCC2998	NCI60
25945 PDXDC1	PDXDC1	509	VVRYEHANDDKSSLKSDPEGENIHAGLLKKL			HCC2998	NCI60
25949 TLDC1	TLDC1	443	DADPEAQALLEISGHSRHSEGLREVPDDE__			ACHN	NCI60
25990 CTR9	CTR9	1099	DSDSDQPSRKRRPSGSEQSDNESVQSGRSHS			786O	NCI60
25991 CTR9	CTR9	1102	SDQPSRKRRPSGSEQSDNESVQSGRSHSGVS			786O	NCI60
26019 BORA	BORA	251	KCRSPLQTPSSGQFSSSPIQASAKKYSLGSI			C70	CRC65
2605 SCAMP2	SCAMP2	319	FSQGIFSSRTFHRAASSAAQGAFQGN_____			HCA-46	CRC65
26061 TRAT1	TRAT1	46	SHYVEKQRQDKMYSYSSDHTRVDEYYIEDTP		SIT	MOLT4	NCI60
26082 RHBDF2	RHBDF2	73	KSVSLQEPRSRWQESSEKRPGFRRQASLSQS			786O	NCI60
26091 ELMSAN1	ELMSAN1	661	ERSFELPPYTPPPILSPVREGSGLYFNAIIS			CaR-1	CRC65
26096 LRFN4	LRFN4	565	PLKLSHVQSQTNGGPSPTPKAHPPRSPPPRP			HCC2998	NCI60
26143 LARP1	LARP1	546	KTEEVSNLKTLPKGLSASLPDLDSENWIEVK			SKMEL2	NCI60
26149 LARP1	LARP1	165	PAKVVRAAVPKQRKGSKVGDFGDAINWPTPG			A498	NCI60
26170 ATAD2	ATAD2	1200	QAKDDSQNAIDHKIESDTEETQDTSVDHNET			A549	NCI60
26241 RICTOR	RICTOR	1138	ESKTSNRRIRTLTEPSVDFNHSDDFTPISTV		RICTOR_phospho	SNU-C2B	CRC65
26248 BRWD3	BRWD3	298	NMDISSSPNIRLRRHSSQIEGVRQMHNNAPR			SF539	NCI60
26264 SARM1	SARM1	548	VHRARILTAAREMLHSPLPCTGGKPSGDTPD			UACC257	NCI60
26289 NHS	NHS	980	NSSTATGTTVIECIKSPESSESQTSQSESRA		NHS	HOP92	NCI60
2632 TRIM24	TRIM24	774	HQDNSSNGKSEWLDPSQKSPLHVGETRKEDD			HT29	NCI60
26399 C16orf54	C16orf54	194	SVQFGSPQARRQRPGSPDPEWGLQPRVTLEQ		DUF4689	NCI-H716	CRC65
2643 AXIN1	AXIN1	579	WGLEPHSHGARSRGYSESVGAAPNASDGLAH			HDC-9	CRC65
26433 BAIAP2L2	BAIAP2L2	225	QNRVLLWKEQSEASRSPSRAHSPGLLGPALG		IMD	U031	NCI60
26464 DLEU7	DLEU7	85	GGVGTRSRRTAARANSPEEEVVRGAEGGAEL		DLEU7	CCRFCEM	NCI60
26473 ATF7IP	ATF7IP	496	QESSESLPKEAFLVLSDEEDISGEKDESEVI			HL60	NCI60
26485 ATF7IP	ATF7IP	848	SLPSLPNPTKPNNVPSVPSPSIQRNPTASAA			ACHN	NCI60
26490 ATF7IP	ATF7IP	898	ATRTSLPTVGPSGLYSPSTNRGPIQMKIPIS			A549	NCI60
26547 MPRIP	MPRIP	326	DIEKAEHMETNAVGPSPSSDTRQGRSEKRAF			SF268	NCI60
2656 T	T	398	YTPLTHPVSAPSSSGSPLYEGAAAATDIVDS			NCIH460	NCI60
26578 RAB11FIP1	RAB11FIP1	206	AIIPSTTPSVDSDDESVVKDKKKKSKIKTLL			SW948	CRC65
26605 NSMF	NSMF	58	GADHLLADAYSGHDGSPEMQPAPQNKRRLSL			HS578T	NCI60
26606 NSMF	NSMF	164	DVSRPCQSWAGSRQGSKECPGCAQLAPGPTP			SW480	CRC65
26619 DSTYK	DSTYK	596	LAKSICSQFRTRLNSSHEAFAASLRQLEAGH			OXCO-1	CRC65
26649 GIGYF2	GIGYF2	20	TQTLNFGPEWLRALSSGGSITSPPLSPALPK			SW48	CRC65
26706 LIN28B	LIN28B	133	TSTLPREVGGGHGCTSPPFPQEARAEISERS			CaCo-2	CRC65
26707 LIN28B	LIN28B	35	SSKGLESIRVTGPGGSPCLGSERRPKGKTLQ			K562	NCI60
26733 DEF8	DEF8	380	STTCPKCARLSLRKQSLFQEPGPDVEA____			NCIH226	NCI60
26777 FGD5	FGD5	703	GPSRILEVDRRSLSNSPQLKSRTGKLRASES			SW620	CRC65
26778 FGD5	FGD5	632	PPFDLACITKKPITKSSPSLLIESDSPDKYK			COLO205	NCI60
26783 FGD5	FGD5	744	KRKGVPFSRTVSRVESFEDRSRPPFLPLPLT			SW620	NCI60
26789 WDR87	WDR87	1504	LLQEEEKLHQAGEKLSPEEEMLQEDKKLKWE			C80	CRC65
26847 FAM83H	FAM83H	903	TRRGSPTTGFIEQKGSPTSAYPERRGSPVPP			A498	NCI60
26853 FAM83H	FAM83H	588	EGRAGLRRWRLASYLSGCHGEDGGDDGLPAP			NCIH322M	NCI60
26868 FAM83H	FAM83H	5	___________MARRSQSSSQGDNPLAPGYL			HT29	NCI60
26878 FAM65A	FAM65A	359	SVNKASTVTKRFSTYSQSPPDTPSLREQAFY		PL48	A498	NCI60
26881 FAM65A	FAM65A	721	KHSDPTLPGTDSLPCSPPVSNSYTQADPMAP			CC20	CRC65
26897 WDFY4	WDFY4	3123	VPGRPAGEEPPAQPPSPRGHKWEKNLALSRE			HL60	NCI60
26929 TSHZ1	TSHZ1	499	PSTLYPYLREEDLDDSPKGGLDILKSLENTV			Colo 320DM	CRC65
26960 KIAA1211	KIAA1211	1201	SAPPAPLVKEVTKRFSTPDAAPVSTEPAWLA			OVCAR4	NCI60
26969 UBN2	UBN2	584	KCAKLQTDEEREKNGSEEDDDEKPGKRVIGP		UBN_AB	SW403	CRC65
27 ESYT2	ESYT2	663	SVSKEGRKTSIKSHMSGSPGPGGSNTAPSTP			786O	NCI60
27003 PIK3AP1	PIK3AP1	642	LHFKEWQLNQKKRSESFRFQQENLKRLRDSI			A498	NCI60
27005 PIK3AP1	PIK3AP1	737	TASSTSNRSSTRSLLSVSSGMEGDNEDNEVP			LoVo	CRC65
27011 TMEM26	TMEM26	357	WQNESKEGLAIPLRGSPVTSDDSHHTP____			RKO	CRC65
27025 ARHGAP27	ARHGAP27	633	LPPEESESSRVDFGSSERLGSWQEKEEDARP			HDC-73	CRC65
27097 KIAA1549L	KIAA1549L	1310	SVISNESGKPSSGRRSPQNVMAQQKVTKEEA		DUF3827	SR	NCI60
2710 ZNF185	ZNF185	131	ASLVRTANAGPPRPSSSGYKMTTEDYKKLAP			NCI-H747	CRC65
27104 TOM1L2	TOM1L2	370	QAVGGLASALDNRKQSSEGTFLSSAQKRGRG			NCIH226	NCI60
27186 RAPH1	RAPH1	827	PAKKQPAFPASYIPPSPPTPPVPVPPPTLPK			OVCAR8	NCI60
27192 RAPH1	RAPH1	983	GKKPPPTPQRNSSIKSSSGAEHPEPKRPSVD			SF539	NCI60
27285 C10orf71	C10orf71	323	DTTLLREPCPPERTVSPCQVQASCSQEENRL			K562	NCI60
27291 CENPU	CENPU	232	DKRKKSRSKAIGSDTSDIVHIWCPEGMKTSD		CENP-U	K562	NCI60
2735 VGF	VGF	360	GLGGRGLQEAAEERESAREEEEAEQERRGGE			NCI-H716	CRC65
2738 VGF	VGF	65	GPKDGSAPEVRGARNSEPQDEGELFQGVDPR			NCI-H716	CRC65
27388 SSH2	SSH2	487	ICKPGLELNKKDITTSADQIAEVKTMESHPP			MOLT4	NCI60
2739 VGF	VGF	420	FAEEEDGEAGAEDKRSQEETPGHRRKEAEGT			NCI-H716	CRC65
2740 VGF	VGF	284	YQGVAAPFPKARRPESALLGGSEAGERLLQQ			NCI-H716	CRC65
27511 MARK2	MARK2	390	FSDQAGPAIPTSNSYSKKTQSNNAENKRPEE			K562	NCI60
27557 FAM73B	FAM73B	276	LLDLERTLMLPLTEGSLRLRADDEDSLTSED		DUF2217	786O	NCI60
27579 DOK3	DOK3	407	PGNEHLYENLCVLEASPTLHGGEPEPHEGPG			HL60	NCI60
27583 DOK3	DOK3	194	FPGTGEASSGSTDAQSPKRGLVPMEENSIYS			HL60	NCI60
27605 TAOK1	TAOK1	817	PMQGVPRGSSMGVRNSPQALRRTASGGRTEQ			NCI-H716	CRC65
27621 SH3BP5L	SH3BP5L	350	LLSLRTVASDLQKCDSVEHLRGLSDHVSLDG			A498	NCI60
27646 EEPD1	EEPD1	204	DRIRHQVFAERSRPPSTHTNGGLTFTAKPHP			SW620	NCI60
27661 RASGRP2	RASGRP2	576	APSPSPMHSHHHRAFSFSLPRPGRRGSRPPE			HL60	NCI60
27663 RASGRP2	RASGRP2	554	QCKDRLSVECRRRAQSVSLEGSAPSPSPMHS			CaCo-2	CRC65
27742 GPRIN1	GPRIN1	704	VSLGKADSAPSRKTESPSLGKVVPLSLEKTK			NCI-H716	CRC65
27742 GPRIN1	GPRIN1	704	VSLGKADSAPSRKTESPSLGKVVPLSLEKTK			786O	NCI60
27762 ZC3HAV1	ZC3HAV1	271	GSQEFLASASASAERSCTPSPDQISHRASLE			HCA-7	CRC65
27781 NRK	NRK	790	YISNPKKIEVQERSPSVPNNQDHAHHVKFSS			C10	CRC65
27782 NRK	NRK	718	RFRAKSSWRPEKLELSDLEARRQRRQRRWED			CaCo-2	CRC65
27784 NRK	NRK	852	SESSSEEESPVTGRRSQSSPPYSTIDQKLLV			C10	CRC65
27786 NRK	NRK	1034	YGSHTANRSHGGSAASEDNAAIGDQEEHAAN			C10	CRC65
27852 SETX	SETX	911	LIPFTEMTNASEKKSSPFKDLMTVPESRDEE			HOP62	NCI60
27943 ZFYVE16	ZFYVE16	903	LSSGSKRCSEDFSPLSPDVPMTVNTVDHSHS			SKMEL5	NCI60
27976 DENND4A	DENND4A	1251	LNKKSPPLVKACRRSSLPPNSPKPVRLTKSK			RPMI8226	NCI60
27988 DENND4A	DENND4A	1128	DKVDSPVIFDLEDLDSETDVSKAGCVATQNP			RPMI8226	NCI60
28 ESYT2	ESYT2	665	SKEGRKTSIKSHMSGSPGPGGSNTAPSTPVI			786O	NCI60
28019 NUFIP2	NUFIP2	214	TNGYMGKGADNDGSGSESGYTTPKKRKARRN		NUFIP2	HDC-135	CRC65
28023 NUFIP2	NUFIP2	655	EQRYQRGLERNDSWGSFDLRAAIVYHTKEME		NUFIP2	MDAMB435	NCI60
28039 SZRD1	SZRD1	85	QREAEYAEARKRILGSASPEEEQEKPILDRP		SUZ	OVCAR3	NCI60
28078 CLASP1	CLASP1	562	VSLPQSDRSSSSSQESLNRPLSAKRSPTGST			NCIH226	NCI60
28095 CLASP1	CLASP1	688	RAKVVSQSQPGSRSSSPGKLLGSGYGGLTGG;RSRSANPAGAGSRSSSPGKLLGSGYGGLTGG			A498	NCI60
28127 HAUS6	HAUS6	871	HIKPSLRTSIGERKRSLSPLIKFSPVEQRLR			Colo 741	CRC65
28129 HAUS6	HAUS6	394	SEEVYAKSILCQYPASLPDAHKQHNQENGCR			RCM-1	CRC65
28219 ARHGAP22	ARHGAP22	359	KHSQLFTAPVPEGPTSPRGGLQCAVGWGSEE			RKO	CRC65
2822 INPPL1	INPPL1	1167	LQPPRGLPSDYGRPLSFPPPRIRESIQEDLA			OVCAR3	NCI60
28226 RAI1	RAI1	1107	FKSGKRVGKPSPKAASSPSNPAALPVASDSS			HOP62	NCI60
28316 APBB1IP	APBB1IP	526	APKSSLPPPPPVRRSSDTSGSPATPLKAKGT			CaCo-2	CRC65
28320 KCTD20	KCTD20	229	EGKSRHVDFQCVRSKSLTNLVAAGDDVLEDQ		BTB_3	HS578T	NCI60
28362 RBBP6	RBBP6	1429	KEARTSDKHDSTRASSNKDFTPNRDKKTDYD			SF539	NCI60
28402 ARHGAP30	ARHGAP30	900	TSPCSMISAHSPRPLSCLELPSEGAEGSGSR			HL60	NCI60
28425 GRASP	GRASP	94	PRRKGSGFRWKNLSQSPEQQRKVLTLEKEDN			Colo 741	CRC65
2845 NCAM2	NCAM2	765	SKELEEGKAAYLKDGSKEPIVEMRTEDERVT			LS 174T	CRC65
2846 NCAM2	NCAM2	786	EMRTEDERVTNHEDGSPVNEPNETTPLTEPE			LS 174T	CRC65
28497 HUWE1	HUWE1	649	LLSPDYLPAMRRRRSSDPLGDTASNLGSAVD		DUF913	HOP62	NCI60
28524 FILIP1	FILIP1	827	GEAAEEETPAVFIRKSFQEENHIMSNLRQVG			OVCAR4	NCI60
28525 FILIP1	FILIP1	1078	EDNKIHIHLGSQFKRSPGTSGEGVSPVITVR			A549	NCI60
28550 C11orf96	C11orf96	385	PVTFDEIQEVEEEGVSPMEEEKAKKSFLQSL		DUF4695	HS578T	NCI60
2856 SLC16A6	SLC16A6	234	RKEAQYMLENEKTRTSIDSIDSGVELTTSPK		MFS_1	SKMEL5	NCI60
28574 PHLDB2	PHLDB2	37	SVVHSVENDSQNMMESLSPKKYSSSLRFKAN			OXCO-1	CRC65
2858 SLC16A6	SLC16A6	240	MLENEKTRTSIDSIDSGVELTTSPKNVPTHT		MFS_1	OXCO-1	CRC65
28583 PHLDB2	PHLDB2	418	GTPQPALRERKSSISSISGRDDLMDYHRRQR			SW480	CRC65
2859 SLC16A6	SLC16A6	247	RTSIDSIDSGVELTTSPKNVPTHTNLELEPK		MFS_1	C32	CRC65
28603 PHLDB2	PHLDB2	327	LPYKTSASEGNPYVSSTLSVPASPRVARKML			TK10	NCI60
28606 PHLDB2	PHLDB2	863	EGLYLSDTLPRKKTTSSISPHFSSATMGRSI			786O	NCI60
28615 GPR126	GPR126	1134	TNIIKKSSDNLGKSLSSSSIGSNSTYLTSKS			HDC-135	CRC65
28620 SDCCAG8	SDCCAG8	89	VNQLKDLLRQQADKESEVSPSRRRKMSPLRS		CCCAP	C106	CRC65
28628 DAAM2	DAAM2	656	EKMFSAYQRHQKELGSTEDIYLASRKVKELS		FH2	Colo 741	CRC65
28697 SYVN1	SYVN1	561	PDAAELRRRRLQKLESPVAH___________			786O	NCI60
28786 MTDH	MTDH	494	KTRPKQEKAFSLKTISTSDPAEVLVKNSQPI			786O	NCI60
28945 ZBTB46	ZBTB46	234	GDVGYGPLRIKEEQVSPSQYGGSELPSAKDG			SR	NCI60
28949 ZBTB46	ZBTB46	168	STEALISAVMAGRSISPWLARRTSPANSSGD			SR	NCI60
28951 CASZ1	CASZ1	981	PGLGSLLNIKAEAEGSPAAEPSPFLGKAVKA			NCIH226	NCI60
29044 ZC3H18	ZC3H18	852	DKDRQSPPPAKRPNTSPDRGSRDRKSGGRLG			NCI-H716	CRC65
29103 TXNRD3	TXNRD3	32	APNRRSGHVRGARVLSPPGRRARLSSPGPSR			C10	CRC65
29146 METTL16	METTL16	325	KPITFVVLASVMKELSLKASPLRSETAEGIV			CaCo-2	CRC65
29169 PPFIBP1	PPFIBP1	902	LLTATAKVKPKKLAFSNFGNLRKKKQEDGEE			SW480	CRC65
29181 PPFIBP1	PPFIBP1	532	SNKRTASAPNLDRKRSASAPTLAETEKETAE			OVCAR4	NCI60
29206 ZC3HC1	ZC3HC1	338	RRMMTRSQDATFSPGSEQAEKSPGPIVSRTR		Rsm1	LS123	CRC65
29283 HORMAD1	HORMAD1	227	PSLVCEEDEIMRSKESPDLSISHSQVEQLVN			SNU-C2B	CRC65
29286 RALGPS2	RALGPS2	311	SREDLVGPEVGASPQSGRKSVAAEGALLPQT			SKOV3	NCI60
29320 CXorf67	CXorf67	397	QSRSGSPDPEVPSRASPPVWHAVRMRASSPS			CaCo-2	CRC65
29321 CXorf67	CXorf67	410	RASPPVWHAVRMRASSPSPPGRFFLPIPQQW			CaCo-2	CRC65
29322 CXorf67	CXorf67	412	SPPVWHAVRMRASSPSPPGRFFLPIPQQWDE			CaCo-2	CRC65
29324 CXorf67	CXorf67	259	PAFPHRATHLDPARLSPESAPGPARRGRASV			CaCo-2	CRC65
29326 CXorf67	CXorf67	105	AAVLTERHSDRQDCRSPHEVFGCVVPEGGSQ			CaCo-2	CRC65
29330 CXorf67	CXorf67	465	SPSPEFLGLRSISTPSPESLRYALMPEFYAL			CaCo-2	CRC65
29331 CXorf67	CXorf67	361	RSRSTQQRSALLSRRSLSGSADENPSCGTGS			CaCo-2	CRC65
29332 CXorf67	CXorf67	363	RSTQQRSALLSRRSLSGSADENPSCGTGSER			CaCo-2	CRC65
29333 CXorf67	CXorf67	365	TQQRSALLSRRSLSGSADENPSCGTGSERLA			CaCo-2	CRC65
29334 CXorf67	CXorf67	443	SSSSSYASNSSSPSRSPGLSPSSPSPEFLGL			CaCo-2	CRC65
29334 CXorf67	CXorf67	443	SSSSSYASNSSSPSRSPGLSPSSPSPEFLGL			KM12	NCI60
29335 CXorf67	CXorf67	338	LRVRTARSDAGHRSTSTTPGTGLRSRSTQQR			CaCo-2	CRC65
29356 FAM131B	FAM131B	341	PREDPEMSTALSRKVSDVTSSGVQSFDEEEG		FAM131	C75	CRC65
2939 MAGEB2	MAGEB2	107	KNASSSQASTSTKSPSEDPLTRKSGSLVQFL			HCT116	CRC65
29430 KIF18B	KIF18B	703	QPSQGPSTPKGERASSPCHSPRVCPATVIKS			SNB75	NCI60
29461 NRROS	NRROS	569	FGGSLALETLDLRRNSLTALPQKAVSEQLSR			Colo 741	CRC65
29501 RAB43	RAB43	193	TELIMRHGGPLFSEKSPDHIQLNSKDIGEGW			CC07	CRC65
29512 C2CD5	C2CD5	305	QTYSFSPSKSYSRQSSSSDTDLSLTPKTGMG			SW620	NCI60
29533 RASAL3	RASAL3	988	RTQAQLRDAVQSLQLSPRTRGSWSQPQPLKA			NCI-H716	CRC65
29534 RASAL3	RASAL3	224	KEKKKARLEPRDGPPSALGSRESLATLSELD			SR	NCI60
29541 RASAL3	RASAL3	72	VSTQPAPRSIFRRVLSAPPKESRTSRLRLSK			HL60	NCI60
29546 RASAL3	RASAL3	166	GGEEEGPRRPRVGSASSEGSIHVAMGNFRDP			SR	NCI60
29593 MED12L	MED12L	637	ISRGDLSVTASTRPRSPVGENADEHYSKDHD		Med12-LCEWAV	CaCo-2	CRC65
29618 RHPN2;RHPN2P1	RHPN2;RHPN2P1	652	KLSFLSWGTNKNRQKSASTLCLPSVGAARPQ			OVCAR4	NCI60
29624 ERC1	ERC1	415	DLEEEIQMLKSNGALSTEEREEEMKQMEVYR		Cast	Colo 741	CRC65
29646 TGIF2LY;TGIF2LX	TGIF2LY;TGIF2LX	19	AADGPAETQSPVEKDSPAKTQSPAQDTSIMS			SW1417	CRC65
29646 TGIF2LY;TGIF2LX	TGIF2LY;TGIF2LX	19	AADGPAETQSPVEKDSPAKTQSPAQDTSIMS			SKMEL2	NCI60
29650 MYO18B	MYO18B	2296	YQTTGASTLRRGRAGSDEGNLSLRVGAKSPL			C84	CRC65
29663 RELL1	RELL1	109	QDIEEEKVEKIELNDSVNENSDTVGQIVHYI			786O	NCI60
29664 RELL1	RELL1	244	RVTKVEHKSNQKERRSLMSVSGAETVNGEVP			786O	NCI60
29681 UNC5CL	UNC5CL	498	CASAIQNYLSGTHGGSPGPERGGARDNQGLE			COLO205	NCI60
29696 DENND1C	DENND1C	575	QPDDKKLPEPEPQPLSLPSLQNASSLDATSS			SR	NCI60
29707 VRK3	VRK3	85	TSPRLSLFSDGDSSESEDTLSSSERSKGSGS			VACO 4A	CRC65
29722 AHNAK2	AHNAK2	297	SEAYEPRDAHDVSPTSTDTEAQLTVERQEQK			CC20	CRC65
29724 AHNAK2	AHNAK2	457	PTPGMSREGEGEGLQSLEIGIARLSLRDTTE			NCIH226	NCI60
29752 AHNAK2	AHNAK2	2336	PKFKMLSFGVSALGKSIEASADVSALKVEAD			HL60	NCI60
29772 AHNAK2	AHNAK2	1198	EASVDVSAPKVEADVSLPSMQGDLKTTDLSI			NCIH226	NCI60
29779 AHNAK2	AHNAK2	4966	SPLKMPKIKLPSFRWSPKKETGPKVDPECSV			A498	NCI60
29787 TIAM2	TIAM2	389	DSLKARMRRISDWTGSLSRKKRKLQEPRSKE			CaR-1	CRC65
29795 TIAM2	TIAM2	337	YMGTHASLSNRVSFASDIDVPSRVAHGDPIQ			CaR-1	CRC65
29810 FOXP4	FOXP4	82	QQALQVARQFLLQQASGLSSPGNNDSKQSAS			SF539	NCI60
29832 NAV3	NAV3	560	STASKESEKFRTTKGSPSQSLSKPITMEKAS			RKO	CRC65
29849 NAV3	NAV3	542	IPKPGSKVPTVKQTISPGSTASKESEKFRTT			RKO	CRC65
29876 NAV2	NAV2	1488	VKTTLSESPLSSPAASPKFCRSTLPRKQDSD			Colo 741	CRC65
29877 NAV2	NAV2	1610	ADGQYDPYTDSRFRNSSMSLDEKSRTMSRSG			NCI-H548	CRC65
29878 NAV2	NAV2	1611	DGQYDPYTDSRFRNSSMSLDEKSRTMSRSGS			COLO205	NCI60
2989 FFAR2	FFAR2	296	RRAFGRGLQVLRNQGSSLLGRRGKDTAEGTN			NCI-H716	CRC65
2990 FFAR2	FFAR2	297	RAFGRGLQVLRNQGSSLLGRRGKDTAEGTNE			NCI-H716	CRC65
2992 MEFV	MEFV	363	RSPGCPRCQDSHERKSPGSLSPQPLPQCKRH			OXCO-1	CRC65
2993 MEFV	MEFV	368	PRCQDSHERKSPGSLSPQPLPQCKRHLKQVQ			OXCO-1	CRC65
29930 NAV2	NAV2	1301	ASCNSVKVNPAAQPVSSPAQTSLQPGAKYPD			Colo 741	CRC65
29944 MISP	MISP	397	SEGPQPGLRRALSSDSILSPAPDARAADPAP		AKAP2_C	SW1417	CRC65
29965 KSR1	KSR1	174	VFQLLPSFPTLTRSKSHESQLGNRIDDVSSM			NCI-H716	CRC65
29997 FAM219A	FAM219A	53	LQVKLEKQRELARKGSLKNGSMGSPVNQQPK		FAM219A	A498	NCI60
30080 MGA	MGA	2689	GLKELPDVQGESDSISPLLLHLEDDDFSENE			SNU-C2B	CRC65
30129 BRSK2	BRSK2	535	QVPTPEEMSNLTPESSPELAKKSWFGNFISL			UACC62	NCI60
30168 SULF2	SULF2	838	NPRTRNMDLGLKDGGSYEQYRQFQRRKWPEM			OXCO-1	CRC65
30218 CDAN1	CDAN1	285	CPTPELGSPLPSRTGSLTDEPADPARVSSRQ			Colo 741	CRC65
30237 ANKHD1	ANKHD1	2600	LPPSDSRGHNSSNSPSLQAGGAEGAGDRGRD			SKOV3	NCI60
30252 SUGP2	SUGP2	773	PKPAGVDISEAPQTSSPCPSADIDMKTMETA			SW948	CRC65
3032 PJA2	PJA2	235	PSFNCEVRDEFEELDSVPLVKSSAGDTEFVH			OXCO-1	CRC65
30366 C9orf40	C9orf40	71	RKIDAGTMAEPSASPSKRRDSGDNSAPSGQE			DU145	NCI60
3044 SIPA1L1	SIPA1L1	1713	DQALAQMKPYSSKDSSPTLASKVDQLEGMLK;QALAQMKPYSSSKDSSPTLASKVDQLEGMLK		SPAR_C	NCI-H716	CRC65
30464 MICALL2	MICALL2	653	PVRPDRTPRPASPGPSLPARSPSPPRRRRLA			SW403	CRC65
30508 RAVER1	RAVER1	667	LQAGLKQSHLSKAIGSSPLGSGEGLLGLSPG			SKMEL2	NCI60
30585 SRRM1	SRRM1	773	EPAAKKPPAPPSPVQSQSPSTNWSPAVPVKK			SW1116	CRC65
3060 SIPA1L1	SIPA1L1	255	PTKLSDFLITGGGKGSGFSLDVIDGPISQRE			C75	CRC65
30609 SRRM1	SRRM1	653	SPPPKQRSSPVTKRRSPSLSSKHRKGSSPSR			NCI-H716	CRC65
3061 SIPA1L1	SIPA1L1	258	LSDFLITGGGKGSGFSLDVIDGPISQRENLR			SK-CO-1	CRC65
3061 SIPA1L1	SIPA1L1	258	LSDFLITGGGKGSGFSLDVIDGPISQRENLR			OVCAR4	NCI60
30618 SRRM1	SRRM1	638	RRASPSPPPKRRVSHSPPPKQRSSPVTKRRS			NCI-H716	CRC65
30672 SYTL1	SYTL1	159	APQERLRETEGPDFPSPSVPLKASDPEEASQ			CaR-1	CRC65
30707 RNF168	RNF168	411	EAVKDPCFSAKRRKVSPESSPDQEETEINFT			NCIH226	NCI60
30709 RNF168	RNF168	415	DPCFSAKRRKVSPESSPDQEETEINFTQKLI			NCIH226	NCI60
30724 PHACTR4	PHACTR4	134	AIPEEDLKKRLGSTGSQPNSEAESVPENVPK			HCA-7	CRC65
30742 ZNF34	ZNF34	113	LDVQGTSGKEHLRVNSPALGTRTEYKELTSQ			MDAMB468	NCI60
30764 ZNF101	ZNF101	60	RKRPYECKVCGKAFNSPNLFQIHQRTHTGKR		zf-C2H2	SR	NCI60
30792 DCP1B	DCP1B	390	APASSAALNRSRAPTSVTPVAPGKGLAQPPQ			SW480	CRC65
30800 GPR116	GPR116	1153	KFSLSRWSSQHSKSTSLGSSTPVFSMSSPIS			C10	CRC65
30802 GPR116	GPR116	1165	KSTSLGSSTPVFSMSSPISRRFNNLFGKTGT			C10	CRC65
30882 WDR17	WDR17	309	LHVLNSPPRKKFSVQSPTKNHYTSSTSEAVP			Colo 741	CRC65
3089 SIPA1L1	SIPA1L1	1628	TLGMKSLHGEFSASDSSLTDIQETRRQPMPD		SPAR_C	SK-CO-1	CRC65
30891 TNS4	TNS4	169	TSARSRCHDGPQHCSSPSVTPPFGSLRSGGL			COLO205	NCI60
30892 TNS4	TNS4	386	DIPIVLINGCPEPGSSPPQRTPGHQNSVQPG			OVCAR5	NCI60
30908 C8orf59	C8orf59	69	FVNVQKELAHFAKSISLEPLQKELIPQQRHE		DUF4665	MDAMB435	NCI60
30909 SPG20	SPG20	393	DVRHKGKRGKRAKDTSSEEVNLSHIVPCEPV			Colo 741	CRC65
30913 SPG20	SPG20	470	KLRERIQPEEKPVEVSPAVTKGLYIAKQATG		Senescence	Colo 741	CRC65
30921 SPICE1	SPICE1	810	KCSTVSPVSGINTRRSSGATGNSCSPLNATS			OVCAR4	NCI60
30952 RPTOR	RPTOR	563	TPVRDSPCTPRLRSVSSYGNIRAVATARSLN			NCI-H747	CRC65
31060 DOCK4	DOCK4	1897	VPVPSYGGEEPVRKESKTPPPYSVYERTLRR			C32	CRC65
31064 DOCK4	DOCK4	1815	PARHTTSVSPSPAGRSPLKGSVQSFTPSPVE			CC20	CRC65
31083 ARHGEF28	ARHGEF28	1598	NPSVIHQDATYPTTQSHSDLVRTSEHQVDLK			NCIH226	NCI60
31090 ARHGEF28	ARHGEF28	325	SSRSAAEKEDIKRVKSLVVQHNEHEDQHSLD			NCIADRES	NCI60
31146 PQLC1	PQLC1	110	CTEVRVANELNARRRSFTAADSKDEEVKVAP			786O	NCI60
31174 MIER2	MIER2	11	_____MAEASSLGRQSPRVVSCLEHSLCPGE			A498	NCI60
312 PALM3	PALM3	550	EGDLNLEQGSREGSESQAEEMNEAGPPLEAN			HDC-142	CRC65
31201 VWA5B2	VWA5B2	1041	RPPCRLSMGRRHKLCSPDPGQANNSEGSDHD			NCI-H716	CRC65
31276 TMEM132C	TMEM132C	1046	SGGRQGREQKQDPLHSPTSKRKKVKFTTFTT			SW1417	CRC65
31297 SYNPO	SYNPO	235	TSLPEPGPPRHPSPQSPDRGVPGHSMEGYSE			HCA-46	CRC65
3130 ARHGAP6	ARHGAP6	754	HSTLKSGSKDPGMTGSSGDIFESSSLRAGPC			UACC62	NCI60
31328 SYNPO	SYNPO	833	AAFAPIPRSPLPAGPSSCTSPRSPLPAPPRP			HCA-7	CRC65
31329 SYNPO	SYNPO	834	AFAPIPRSPLPAGPSSCTSPRSPLPAPPRPF			HDC-142	CRC65
3133 ARHGAP6	ARHGAP6	264	KDGQKRKKSLRKKLDSLGKEKNKDKEFIPQA			UACC62	NCI60
31335 FNBP4	FNBP4	429	KKAELRALEEGDGSVSGSSPRSDISQPASQD			786O	NCI60
3136 ARHGAP6	ARHGAP6	850	ARSEQYLTLSGAHDLSESELDVAGLQSRATP			K562	NCI60
31441 AFAP1L2	AFAP1L2	346	LKLSNLMNLGRKKSTSLEPVERSLETSSYLN		PH	HOP92	NCI60
31479 DCLK2	DCLK2	55	KGNGLIPSPAHSAHCSFYRTRTLQALSSEKK			Colo 320DM	CRC65
31482 DCLK2	DCLK2	317	KYSGSKSPGPSRRSKSPASVNGTPSSQLSTP			Colo 320DM	CRC65
31484 DCLK2	DCLK2	361	GSFRGLKISAHGRSSSNVNGGPELDRCISPE			Colo 320DM	CRC65
31484 DCLK2	DCLK2	361	GSFRGLKISAHGRSSSNVNGGPELDRCISPE			NCIH226	NCI60
31502 OXR1	OXR1	16	MTKDKNSPGLKKKSQSVDINAPGFNPLAGAG			CaR-1	CRC65
31502 OXR1	OXR1	16	MTKDKNSPGLKKKSQSVDINAPGFNPLAGAG			TK10	NCI60
3153 SEPT4	38231	325	IEHFGIKIYQFPDCDSDEDEDFKLQDQALKE		Septin	SW480	CRC65
3156 SEPT4	38231	100	QSSDNQQYFCAPAPLSPSARPRSPWGKLDPY			SKMEL5	NCI60
31565 SH2D3C	SH2D3C	447	PSATALPASPVARRSSEPQLCPGSAPKTHGE			RPMI8226	NCI60
31674 ARL6IP6	ARL6IP6	80	SEPRKRSVLPPDGNGSPVLPDKRNGIFPAAA			786O	NCI60
31676 ARFGAP1	ARFGAP1	125	LFRDKVVALAEGREWSLESSPAQNWTPPQPR			NCI-H747	CRC65
31676 ARFGAP1	ARFGAP1	125	LFRDKVVALAEGREWSLESSPAQNWTPPQPR			HOP92	NCI60
3170 SLC7A4	SLC7A4	422	TSIIVLRFQKSSPPSSPGPASPGPLTKQQSS		AA_permease_2	EKVX	NCI60
31702 EMC1	EMC1	347	VAAVMACRNEVQKSSSSEDGSMGSFSEKSSS			SNB75	NCI60
3171 SLC7A4	SLC7A4	427	LRFQKSSPPSSPGPASPGPLTKQQSSFSDHL		AA_permease_2	EKVX	NCI60
31710 AMER2	AMER2	233	RAPGGGLILPGSLTASLECVKEETPRAAREP		WTX	SR	NCI60
31716 AMER2	AMER2	469	KDNEETSSLSRLKPVSPGTITCPLRTPGSLL		WTX	SR	NCI60
31718 PLD5	PLD5	95	KLLQLTSQNIEIKLVSDVTADSKVLEALKLK			GP2d	CRC65
31733 MAGEB6	MAGEB6	152	STSHDVSVPQESQGASPTGSPDAGVSGSKYD			SF295	NCI60
31742 TSPYL6	TSPYL6	6	__________MSLPESPHSPATLDYALEDPH			K562	NCI60
31743 TSPYL6	TSPYL6	9	_______MSLPESPHSPATLDYALEDPHQGQ			K562	NCI60
31763 VGLL2	VGLL2	264	GRPARLATAPAPAPGSPPCELSGKGEPAGAA			SF268	NCI60
31775 ENAH	ENAH	486	EDKGEDSEPVTSKASSTSTPEPTRKPWERTN			NCIH322M	NCI60
31823 FAM133A	FAM133A	82	ENWKKELEKSREKLLSGNESSSKKRERKKKR			CaCo-2	CRC65
31868 TC2N	TC2N	168	LYGSVCDLRTNKLPGSPGLSKSMFDLTNSSQ			OVCAR3	NCI60
31892 ZNF579	ZNF579	12	____MDPQPPPPAQGSPPHRGRGRGRGRGRG			HCT116	NCI60
31900 PRPF38A	PRPF38A	209	SEEEEEEDEKLERVPSPDHRRRSYRDLDKPR		PRP38_assoc	NCI-H716	CRC65
31961 ATAD1	ATAD1	319	RDAALLCVREYVNSTSEESHDEDEIRPVQQQ			MALME3M	NCI60
32001 LEMD2	LEMD2	5	___________MAGLSDLELRRELQALGFQP		LEM	786O	NCI60
32042 HJURP	HJURP	587	KLNPDPHFQGFQKLPSSPLGCRKSLLGSTAI			NCIH460	NCI60
3205 TGFB1I1	TGFB1I1	9	_______MEDLDALLSDLETTTSHMPRSGAP		Paxillin	ACHN	NCI60
32076 NFATC2IP	NFATC2IP	170	AELADSSGLYHEGSPSPGSPWKTKLRTKDKE			SW480	CRC65
32080 NFATC2IP	NFATC2IP	234	LSEVNKRLQDLRSCLSPKPPQGQEQQGQEDE			SW480	CRC65
32159 LSM14A	LSM14A	347	VNGEDKGDSGVDTQNSEGNADEEDPLGPNCY		FDF	HDC-143	CRC65
32317 HIPK4	HIPK4	337	ELIKRMLTWESHERISPSAALRHPFVSMQQL		Pkinase	IGROV1	NCI60
32330 GLIS3	GLIS3	85	PQNNVAESRIHLPALSPRRQMLTNGKPRFQV			CaR-1	CRC65
32341 FBXL13	FBXL13	501	LSNCVRLSDASVMKLSERCPNLNYLSLRNCE			LS1034	CRC65
32343 SRFBP1	SRFBP1	205	KMEHGPKAVTIANSPSKPSEKDSVVSLESQK			MCF7	NCI60
32396 SUPT20H	SUPT20H	384	QPCKADEESDSQMSPSHSSTDDHSNWFIIGS			SKMEL28	NCI60
32457 EXPH5	EXPH5	1229	ERGKTLHKVKTTSTFSVSGDEDNVKCLEVVS			NCI-H548	CRC65
32480 NAV1	NAV1	377	SPSKLSHISRLELVESLDSDEVDLKSGYMSD			NCI-H548	CRC65
32567 KMT2C	KMT2C	2519	QIQGSGVSPQLRRSVSVDMPRPLNNSQMNNP			MOLT4	NCI60
32584 DOCK8	DOCK8	2077	ERKIPELYKPIFRVESQKRDSFHRSSFRKCE			HL60	NCI60
32585 DOCK8	DOCK8	2082	ELYKPIFRVESQKRDSFHRSSFRKCETQLSQ			HL60	NCI60
3260 MTSS1	MTSS1	683	SEAEDQEREPPSATVSPGQIPESDPADLSPR			NCI-H716	CRC65
3261 MTSS1	MTSS1	696	TVSPGQIPESDPADLSPRDTPQGEDMLNAIR			NCI-H716	CRC65
32643 BOD1L1	BOD1L1	2963	GRKPKRSLTVSDDAESSEPERKRQKSVSDPV			C125-PM	CRC65
3266 MTSS1	MTSS1	275	PSSPSTTMSRKSSVCSSLNSVNSSDSRSSGS			NCI-H716	CRC65
3267 MTSS1	MTSS1	276	SSPSTTMSRKSSVCSSLNSVNSSDSRSSGSH			NCI-H716	CRC65
3272 MTSS1	MTSS1	319	SNLAQQAPVRLSSVSSHDSGFISQDAFQSKS			NCI-H716	CRC65
3274 MTSS1	MTSS1	668	PKPSIPEEHRQAIPESEAEDQEREPPSATVS			NCI-H716	CRC65
3275 MTSS1	MTSS1	544	ISQSYRRMFQAKRPASTAGLPTTLGPAMVTP			NCI-H716	CRC65
32766 HELB	HELB	1062	ESPSKIFMVGESPQVSSRLQNLRLNNLIPRQ			RPMI8226	NCI60
3277 MTSS1	MTSS1	573	TPGVATIRRTPSTKPSVRRGTIGAGPIPIKT			NCI-H716	CRC65
3278 MTSS1	MTSS1	294	SVNSSDSRSSGSHSHSPSSHYRYRSSNLAQQ			NCI-H716	CRC65
32813 ZNRF2	ZNRF2	119	PNSSSGPYGSQDSVHSSPEDGGGGRDRPVGG			SW948	CRC65
32813 ZNRF2	ZNRF2	119	PNSSSGPYGSQDSVHSSPEDGGGGRDRPVGG			DU145	NCI60
32822 ATL2	ATL2	24	RGQQPHQGLWRRRRTSDPSAAVNHVSSTTSL			786O	NCI60
32846 MOSPD2	MOSPD2	448	NKVMEHRLRCHTVESSKPNTLTLKDNAFNMS			HDC-135	CRC65
32848 RASSF8	RASSF8	385	IEASHADIEREAPFQSGSLKRPGSSRQLPSN			SW620	CRC65
32869 NEDD1	NEDD1	334	DMFSPIRDDAVVNKGSDESIGKGDGFDFLPQ			SKMEL5	NCI60
32989 MPLKIP	MPLKIP	104	SYSRSPAGSQQQFGYSPGQQQTHPQGSPRTS		MPLKIP	C70	CRC65
33018 DEPTOR	DEPTOR	260	PFCLRKQSHDNRKSTSFMSVSPSKEIKIVSA			RPMI8226	NCI60
33121 WDR20	WDR20	413	DRKERHHEKDHKRNHSMGHISSKSSDKLNLV			NCIH322M	NCI60
33155 TMEM163	TMEM163	73	GQFSDGLEDRGLLESSTRLKPHEAQNYRKKA			OXCO-1	CRC65
33197 HM13	HM13	368	LPHTPRLTHFPTVSGSPASLADSMQQKLAGP			786O	NCI60
33215 PREX1	PREX1	319	KSRVTGSKKSTKRTKSINGSLYIFRGRINTE	+		MCF7	NCI60
33282 DDX54	DDX54	71	ARKLGPGRPLPTFPTSECTSDVEPDTREMVR			EKVX	NCI60
33286 CHD5	CHD5	1631	RAREERPEETEKAPPSPEQLPREEVLPEKEK			NCIH522	NCI60
33289 CHD5	CHD5	558	QRKNDMDEPPPFDYGSGDEDGKSEKRKNKDP			SNU-C2B	CRC65
33296 DMXL2	DMXL2	1857	NYLRTHPLLIRRNLASPEGTLATLGLKTEKN		Rav1p_C	NCI-H716	CRC65
33371 SYTL5	SYTL5	166	EEVQSQEQTRQDAEKSDTSPVAGKKASHDGP			NCI-H716	CRC65
33374 SYTL5	SYTL5	224	SYSLDLDGQHFRSLKSPPGSDRGSTGSSDLN			NCI-H716	CRC65
33378 SYTL5	SYTL5	356	VSIRSKSVPGALDKDSLEETEESIDALVSSQ			SNB19	NCI60
33380 SYTL5	SYTL5	273	PGTQSSPAPSTRTVTSVISREYGFENSMDLA			SF295	NCI60
33383 FAT3	FAT3	4270	GLGGEHQEMTTFHPESPRILTARRGVVVCSV			CaR-1	CRC65
33415 MICAL1	MICAL1	622	FHSAFKSMAHSPGPVSQASPGTSSAVLFLSK			VACO 4A	CRC65
33416 MICAL1	MICAL1	625	AFKSMAHSPGPVSQASPGTSSAVLFLSKLQR			SKMEL28	NCI60
33487 SLC37A2	SLC37A2	267	DNPEDPGNSPCSIRESGLETVAKCSKGPCEE		MFS_1	OXCO-1	CRC65
33575 CEP192	CEP192	196	KHFEDKTLKSDLSHTSLLENEKLILPTSLED			LoVo	CRC65
33611 ARHGEF40	ARHGEF40	1482	LDSSGDVSPGPRNSPSLQPPHPGSSTPTLAS			SW403	CRC65
33613 ARHGEF40	ARHGEF40	1491	GPRNSPSLQPPHPGSSTPTLASRGILGLSRQ			C70	CRC65
33665 PARD3	PARD3	561	RQEDAFHPRELNAEPSQMQIPKETKAEDEDI			K562	NCI60
33677 PARD3	PARD3	720	TALDDRERRISHSLYSGIEGLDESPSRNAAL			TK10	NCI60
3368 TPD52L2	TPD52L2	215	KVVGDRENGSDNLPSSAGSGDKPLSDPAPF_		TPD52	C84	CRC65
33697 PARD3	PARD3	1113	VSSYEGSMALNARPQSPREGHMMDALYAQVK			RXF393	NCI60
33787 ZFP90	ZFP90	436	PYQSSNYSIDFKHSTSLTQDESTLTEVKSYH			HDC-135	CRC65
33807 SHROOM3	SHROOM3	927	ESPLLDAPFSRAYRNSIKDAQSRVLGATSFR		ASD1	A498	NCI60
33810 SHROOM3	SHROOM3	258	TGSIDQLSHFHNKRDSAYSSFSTSSSILEYP			OVCAR4	NCI60
33833 SHROOM3	SHROOM3	1486	DPDTPLGAPSTPGRISLRISESVLRDSPPPH			OVCAR4	NCI60
33869 GSG2	GSG2	143	TPCGPLRLPPFPSRDSGRLSPDLSVCGQPRD			C10	CRC65
34017 PDCD6IP	PDCD6IP	481	NDLRAKFKERWQRTPSNELYKPLRAEGTNFR		ALIX_LYPXL_bnd	HDC-111	CRC65
34023 SLC20A1	SLC20A1	463	LTWPNADSKKRIRMDSYTSYCNAVSDLHSAS		PHO4	786O	NCI60
34026 SLC20A1	SLC20A1	417	DCMGDSGDKPLRRNNSYTSYTMAICGMPLDS		PHO4	786O	NCI60
34064 PRUNE2	PRUNE2	586	VQRQDSPRDNSERNLSLTDFVGDESPSPERL			SW948	CRC65
34071 PRUNE2	PRUNE2	1803	SSPETGTTGDVAWQISPKASFPKNEDNSQLE			Colo 741	CRC65
34117 LEO1	LEO1	212	SDDERQQLSEEEKANSDDERPVASDNDDEKQ			MCF7	NCI60
34150 PPP1R1C	PPP1R1C	72	TQGELQNASPKQRKQSVYTPPTIKGVKHLKG		DARPP-32	Colo 320DM	CRC65
34165 STAG1	STAG1	1093	KKGRPPLHKKRVEDESLDNTWLNRTDTMIQT			Colo-678	CRC65
34216 ZFPM2	ZFPM2	434	ELPQSQKAMQTKDASSDTELDKCEKKTQLFL			K562	NCI60
34225 ZFPM2	ZFPM2	723	YYCATRHDPPLKRSASNKVPAMQRTMRTRKR			Colo 320DM	CRC65
34250 LMO7	LMO7	221	KALEDSSFLKRSGRDSGYGDIWCPERGEFLA			Colo-678	CRC65
34338 ATXN2L	ATXN2L	589	EEPKGKEKEVDGLLTSEPMGSPVSSKTESVS			C84	CRC65
34343 ATXN2L	ATXN2L	409	PGSEARGINGGPSRMSPKAQRPLRGAKTLSS			A498	NCI60
34344 ATXN2L	ATXN2L	390	GLSSLPPRGPHHLDNSSPGPGSEARGINGGP			OVCAR3	NCI60
34364 IPCEF1	IPCEF1	429	PDDTDDTPQELKKSPSSPSVENSI_______			HL60	NCI60
34396 PALLD	PALLD	53	EINKSLDLARRAIADSETEDFDSEKEISQIF			HCT116	CRC65
34407 PALLD	PALLD	192	EELTSIFKAAKPRNRSPNGESSSPDSGYLSP			HCT116	CRC65
34431 SCG3	SCG3	37	KPGGSQDKSLHNRELSAERPLNEQIAEAEED		SGIII	NCI-H716	CRC65
34431 SCG3	SCG3	37	KPGGSQDKSLHNRELSAERPLNEQIAEAEED		SGIII	MCF7	NCI60
34432 SCG3	SCG3	362	ATDNISKLFPAPSEKSHEETDSTKEEAAKME		SGIII	NCI-H716	CRC65
34443 CASKIN2	CASKIN2	638	SRGSGHSQEQPAPQPSGGDPSPPQERNLPEG			IGROV1	NCI60
34449 CASKIN2	CASKIN2	795	RARRKGPPPPPPKRLSSVSGPSPEPPPLDES		Caskin-Pro-rich	CaR-1	CRC65
34496 MADD	MADD	783	PNSLRLASDSDAESDSRASSPNSTVSNTSTE			LS123	CRC65
34523 SYNE2	SYNE2	6459	SGKSISDGHSWHVPDSPSCPEHHYKQMEGDR			SK-CO-1	CRC65
34525 JPH3	JPH3	420	AQEEARIARITAKEFSPSFQHRENGLEYQRP			CaCo-2	CRC65
34526 JPH3	JPH3	506	APAARNKVAHFSRQVSVDEERGGDIQMLLEG			CaCo-2	CRC65
34566 AUTS2	AUTS2	1209	SAPPPLISTLGGRPVSPRRTTPLSAEIRERP			SW403	CRC65
34567 AUTS2	AUTS2	927	LARVPSPYVRTPVVESARPNSTSSREAEPRK			OVCAR3	NCI60
34643 CSRNP3	CSRNP3	518	LSLAEKSILHEECIKSPVVETVPV_______			OVCAR3	NCI60
3465 EPB41L2	EPB41L2	47	ENQQNQSSDPEEEKGSQPPPAAESQSSLRRQ			A498	NCI60
34710 TTN	TTN	35265	PKRVKSPEPSHPKAVSPTETKPTPTEKVQHL			RKO	CRC65
34719 TTN	TTN	263	QLPHKTPPRIPPKPKSRSPTPPSIAAKAQLA			RKO	CRC65
34722 TTN	TTN	3473	EGESEHSERDTRDAFSDSEDIDHKSMAAKRY			RKO	CRC65
34755 STARD8	STARD8	108	PLPGRAPSSSDRPLLSPTQGQEGPQDKAKKR			K562	NCI60
34781 H1FX	H1FX	2	______________MSVELEEALPVTTAEGM			DLD-1	CRC65
34790 SLC7A6	SLC7A6	22	GRPTPTYHLVPNTSQSQVEEDVSSPPQRSSE			MOLT4	NCI60
34845 TMEM131	TMEM131	1375	HHDSPALEVFTEQPPSPLPKSKGKGKPLQRK			786O	NCI60
34969 NDRG1	NDRG1	2	______________MSREMQDVDLAEVKPLV			A498	NCI60
34981 HSPH1	HSPH1	509	TASMVEKVPTEENEMSSEADMECLNQRPPEN		HSP70	CC07	CRC65
35014 ZNF592	ZNF592	361	SDSPRSICSDSSSKGSPSVAASSPPAIPKVR			HT55	CRC65
35131 HMHA1	HMHA1	99	SWTLGRSHRSPLTAASPGELPTEGAGPDVVE			CCRFCEM	NCI60
35167 ANKS1A	ANKS1A	649	SPTEDATMGSRSESLSNCSIGKKRLEKSPSF			PC/JW	CRC65
35219 PVRL2	PVRL2	445	SEHSPLKTPYFDAGASCTEQEMPRYHELPTL			CaR-1	CRC65
3522 FOXO3	FOXO3	413	PSQPSPTGGLMQRSSSFPYTTKGSGLGSPTS			RPMI8226	NCI60
35228 PRCC	PRCC	209	ETNRLLLPHAFSRKPSDGSPDTKPSRLASKT			BT549	NCI60
35235 TFG	TFG	166	DSSGKQSTQVMAASMSAFDPLKNQDEINKNV			U031	NCI60
35246 USP6NL	USP6NL	716	LPVDTGAGGYSGNSGSPKNGKLIIPPVDYLP			Colo 320DM	CRC65
35300 PROX1	PROX1	179	AKRARVENIIRGMSHSPSVALRGNENEREMA			SW620	NCI60
35301 PROX1	PROX1	447	STDQTEALPLVVRKNSSDQSASGPAAGGHHQ			SW620	NCI60
35309 CREBBP	CREBBP	2356	NQVRSPAPVQSPRPQSQPPHSSPSPRIQPQP			ACHN	NCI60
35350 DLG3	DLG3	158	LREQMMNSSMSSGSGSLRTSEKRSLYVRALF			SNU-C2B	CRC65
35389 NRCAM	NRCAM	1102	EIQPMKEDDGTFGEYSDAEDHKPLKKGSRTP		Bravo_FIGEY	SR	NCI60
35391 HOXB13	HOXB13	31	EGLLGAGGGRNLVAHSPLTSHPAAPTLMPAV		HoxA13_N	PC3	NCI60
35436 SEMA4D	SEMA4D	798	CDREQSLKETLVEPGSFSQQNGEHPKPALDT			CCRFCEM	NCI60
35469 RAD50	RAD50	913	VQSLYREIKDAKEQVSPLETTLEKFQQEKEE			HCC2998	NCI60
35508 GATA6	GATA6	268	GSAAAHVSARFPYSPSPPMANGAAREPGGYA		GATA-N	HOP62	NCI60
3552 PSTPIP1	PSTPIP1	298	PYQNYYDREVTPLTSSPGIQPSCGMIKRFSG			SR	NCI60
3553 PSTPIP1	PSTPIP1	312	SSPGIQPSCGMIKRFSGLLHGSPKTTSLAAS			HL60	NCI60
3554 PSTPIP1	PSTPIP1	318	PSCGMIKRFSGLLHGSPKTTSLAASAASTET			NCI-H716	CRC65
35541 PTPRN2	PTPRN2	360	HGVARGSPGRAALGESGEQADGPKATLRGDS			NCI-H716	CRC65
3555 PSTPIP1	PSTPIP1	330	LHGSPKTTSLAASAASTETLTPTPERNEGVY			NCI-H716	CRC65
35567 KCNB2	KCNB2	488	GESANTKDSADDNHLSPSRWKWARKALSETS		Kv2channel	NCI-H716	CRC65
35570 KCNB2	KCNB2	461	NGSIVSMNLKDAFARSMELIDVAVEKAGESA			NCI-H716	CRC65
35572 PEX13	PEX13	354	GRKTVESSKVSKQQQSFTNPTLTKGATVADS			HDC-82	CRC65
3558 SPRY2	SPRY2	139	TSTSSSSSEQRLLGSSFSSGPVADGIIRVQP			CC20	CRC65
35597 ARHGEF2	ARHGEF2	82	QKAALLKNNTALQSVSLRSKTTIRERPSSAI			SF539	NCI60
35649 CD101	CD101	674	SAISHPLRIAVTLPESKLKVNSRSQVQELSI			HL60	NCI60
3565 DCX	DCX	28	KTSRNMRGSRMNGLPSPTHSAHCSFYRTRTL			NCI-H716	CRC65
3566 DCX	DCX	327	NGTSSSQLSTPKSKQSPISTPTSPGSLRKHK		DCX	NCI-H716	CRC65
3567 DCX	DCX	334	LSTPKSKQSPISTPTSPGSLRKHKDLYLPLS	+		NCI-H716	CRC65
35698 NKD1	NKD1	76	RSTRELVGDVLRDTLSEEEEDDFRLEVALPP			SW620	NCI60
357 TMEM221	TMEM221	260	GWESSLPASRMHRTLSAGLGHWDGVTHEMRR			SNU-C2B	CRC65
3570 DCX	DCX	306	QKTSAKSPGPMRRSKSPADSANGTSSSQLST			NCI-H716	CRC65
35700 NKD1	NKD1	297	KSELPPRTSNPTRSRSHEPEAIHIPHRKPQG			SW620	NCI60
35714 OSBP2	OSBP2	596	SGSWDEQMECSKVMHSSPSSPSSDGKQKTVY		Oxysterol_BP	OXCO-1	CRC65
35723 L3MBTL2	L3MBTL2	73	DREAGELPTSPLHLLSPGTPRSLDGSGSEPA			C32	CRC65
35745 MUL1	MUL1	56	GAKKVHLGEDLKSILSEAPGKCVPYAVIEGA			HCC2998	NCI60
35799 KIAA1191	KIAA1191	158	VTKEERQPASAQSTPSTTPHSSPKQRPRGWF		P33MONOX	VACO 4A	CRC65
3581 SNAI2	SNAI2	107	SDTSSKDHSGSESPISDEEERLQSKLSDPHA			Colo 741	CRC65
35824 RAB7B	RAB7B	186	ALSRYQSILENHLTESIKLSPDQSRSRCC__			OXCO-1	CRC65
35838 ESAM	ESAM	344	GALTPTPSLSSQALPSPRLPTTDGAHPQPIS			MDAMB231	NCI60
35862 EME1	EME1	111	LAQRLTCKFLTHKQLSPEDSSSPVKSVLDHQ			SKOV3	NCI60
35911 C18orf25	C18orf25	143	PSGVSGATVGRKSRRSRSESETSTMAAKKNR		RNF111_N	C10	CRC65
35943 SH3KBP1	SH3KBP1	502	TGRRPPSQSLTSSSLSSPDIFDSPSPEEDKE			OXCO-1	CRC65
35952 SH3KBP1	SH3KBP1	10	______MEVSAAKAPSAADLSEIEIKKEMKK			CCRFCEM	NCI60
35961 SLCO4A1	SLCO4A1	50	PGTPLSPGSLRSAAHSPLDTSKQPLCQLWAE			CAKI1	NCI60
36006 ATG2B	ATG2B	257	VCSTAPVETEPKLSPSWNPKIIYEPHPQLTR			HL60	NCI60
36064 BIRC7	BIRC7	220	RREVQSESAQEPGGVSPAEAQRAWWVLEPPG			Colo 741	CRC65
36104 GRAMD1A	GRAMD1A	260	SDITSSGAADRSQEPSPVGSRRGHVTPNLSR			786O	NCI60
36125 OPTN	OPTN	7	_________MSHQPLSCLTEKEDSPSESTGN			NCIH226	NCI60
36193 DGCR14	DGCR14	446	PASGLQTPTSTPAPGSATRTPLTQDPASITD			NCI-H716	CRC65
36210 ARHGEF26	ARHGEF26	333	RRAVVSGFDFDSPTSSKKKNRMSQPVLKVVM			U031	NCI60
3626 SIGLEC6	SIGLEC6	343	PVQNTDDVNPVMVSGSRGHQHQFQTGIVSDH			Colo-678	CRC65
36279 HOOK2	HOOK2	163	EAIQELMTKDTPDSLSPETYGNFDSQSRRYY		HOOK	NCIH322M	NCI60
36316 RBM33	RBM33	739	SRCSATPSAQVKPIVSASPPSRAVAGSRSSQ			SW480	CRC65
36382 DISP1	DISP1	1380	AQEKIGKTNVHSLQRSIEEHLPKMAEPSSFV			NCI-H716	CRC65
36383 DISP1	DISP1	1350	CPCLQGRVKPAGMQNSLPRNFFLHPVQHIQA			NCI-H716	CRC65
36390 PHYHIPL	PHYHIPL	25	LNSPTSPCEEVIKNLSLEAIQLCDRDGNKSQ			SW620	NCI60
36415 KIF12	KIF12	369	ASRAQRVTTRPQAPKSPVAKQPQRLETEMLQ			TK10	NCI60
36496 TOE1	TOE1	425	ARPEIADRATSEVPGSQASPNPVPGDGLHRA		CAF1	NCIH23	NCI60
36507 SCARF2	SCARF2	682	WIHGKHSAAAAGRAPSPPPPGSEAAPSPSKR			Colo 741	CRC65
36511 SCARF2	SCARF2	546	PSGLEQPSPSWSSRASFSSFDTTDEGPVYCV			Colo 741	CRC65
3652 HTATSF1	HTATSF1	479	EKESEEGCPKRGFEGSCSQKESEEGNPVRGS			HCA-46	CRC65
3660 HTATSF1	HTATSF1	387	FLNAPEANRGLRRSDSVSASERAGPSRARHF			SW403	CRC65
36619 PDLIM5	PDLIM5	119	VKPVPITSPAVSKVTSTNNMAYNKAPRPFGS			K562	NCI60
3662 HTATSF1	HTATSF1	445	KFEKTEDGGEFEEGASENNAKESSPEKEAEE			C106	CRC65
36628 TMEM169	TMEM169	15	_MEEPTAVEGQVQLPSPHQGSLRKAVAAALA			CaR-1	CRC65
36637 GRAMD3	GRAMD3	319	RADAHVNRVPEGKAKSLPVQGLSETVGILHK			HDC-135	CRC65
36667 DOCK6	DOCK6	878	LARGSGRPASLYLARSKSISSSNPDLAVAPG			C99	CRC65
3667 PRKAB2	PRKAB2	183	LDSMESSETSCRDLSSSPPGPYGQEMYAFRS			NCIH460	NCI60
36788 HIC2	HIC2	463	EEELFIKEEGAYETGSGGAEEEAEDLSAPSA			CaCo-2	CRC65
36792 HIC2	HIC2	566	RFTRQYRLTEHMRVHSGEKPYECQLCGGKFT			CaCo-2	CRC65
36792 HIC2	HIC2	566	RFTRQYRLTEHMRVHSGEKPYECQLCGGKFT			K562	NCI60
36804 MAP6	MAP6	483	RVMIPTAPHTEYIESSP______________			SW480	CRC65
36820 ZNF469	ZNF469	2242	DSRKEKLWESPGRATSPPLAGAVSPSVAVRA			SW620	CRC65
36919 CHAMP1	CHAMP1	217	VPSPEPQKPAPVSPESVKATLSNPKPQKQSH			ACHN	NCI60
36947 CCDC136	CCDC136	102	GGSVGSLSVNKHRGLSLTETELEELRAQVLQ			Colo 741	CRC65
37057 ZNF521	ZNF521	273	PEDLQKHIAECHPECSPNEDRAALQCVYCHE			CCRFCEM	NCI60
37058 ZNF521	ZNF521	1104	PYGLCAGCVNLSKSASPGINVPPGTNRPGLG			NCI-H716	CRC65
37071 ZNF512B	ZNF512B	409	RPSGGMEALKAAGPASPPEEDPERTKHRRKQ			C10	CRC65
37081 FAM84A	FAM84A	67	KFGVKAPPGCTPCPESPSRHHHHLLHQLVLN			HCC2998	NCI60
37117 PHACTR3	PHACTR3	335	QEIRQQIEMKLSKRLSQRPAVEELERRNILK		RPEL	HL60	NCI60
37177 KIF16B	KIF16B	573	AKLREKRKSGLLSSFSLSMTDLSKSRENLSA			HDC-57	CRC65
37178 KIF16B	KIF16B	575	LREKRKSGLLSSFSLSMTDLSKSRENLSAVM			LIM1863	CRC65
37188 ALPK3	ALPK3	1406	PTVSPRGPRKSLVPGSPGTPGRERRSPTQGR			CaCo-2	CRC65
37256 NDNL2	NDNL2	60	EEAPSTSRGPGGSQGSQGPSPQGARRAQAAP			CaCo-2	CRC65
37265 FAM65C	FAM65C	64	MPAKSSKMYGTLRKGSVCADPKPQQVKKIFE		PL48	K562	NCI60
37274 PRICKLE1	PRICKLE1	683	SRSHHHRRRRSRKSRSDNALNLVTERKYSPK			CaCo-2	CRC65
37386 RILP	RILP	104	KKIKAKMLGTPEEAESSEDEAGPWILLSDDK			K562	NCI60
37410 FRMD6	FRMD6	418	SYSSSAIHRKLKTCSSMTSHGSSHTSGVESG			C10	CRC65
37411 FRMD6	FRMD6	421	SSAIHRKLKTCSSMTSHGSSHTSGVESGGKD			786O	NCI60
37415 ZFP3	ZFP3	63	EGHSRESMEEVIEQMSPQERDFPSGLMIFKK			OVCAR3	NCI60
3744 GAS2	GAS2	183	KLEKEIEQEETLSAPSPSPSPSSKSSGKKST			RPMI8226	NCI60
37441 CLIC6	CLIC6	377	GPQQEPGEDEERRERSPEGPREEEAAGGEEE			C10	CRC65
37442 CLIC6	CLIC6	112	QGGEETSGAQQVEGASPGRGAQGEPRGEAQR			C10	CRC65
37444 CLIC6	CLIC6	303	RARRVSGEPQQSGDGSLSPQAEAIEVAAGES			SW1417	CRC65
37444 CLIC6	CLIC6	303	RARRVSGEPQQSGDGSLSPQAEAIEVAAGES			MDAMB231	NCI60
37454 MUS81	MUS81	101	TSGGDHAPDSPSGENSPAPQGRLAEVQDSSM			MALME3M	NCI60
37474 ARAP1	ARAP1	738	EVPRLDSMKPLEKHYSVVLPTVSHSGFLYKT			K562	NCI60
37485 DCBLD2	DCBLD2	606	EETPVRYSSSEVNHLSPREVTTVLQADSAEY			786O	NCI60
37487 DCBLD2	DCBLD2	727	VGTYNTLLSRTDSCSSAQAQYDTPKAGKPGL			786O	NCI60
3750 GAS2	GAS2	282	DPCRMLQISRVDGKTSPIQSKSPTLKDMNPD			NCI-H716	CRC65
37545 ERMAP	ERMAP	418	GKNTAPLVICSELHKSEESIVPRPEGKGHAN			K562	NCI60
37592 NEDD4L	NEDD4L	217	YYVNHNNRTTQWHRPSLMDVSSESDNNIRQI			Colo 741	CRC65
37601 CCDC85A	CCDC85A	358	ALGGSLEHLPRARGTSPEHLKQHYGGSPDHK			SN12C	NCI60
37614 PLEKHG4B	PLEKHG4B	617	LSEAAPDPSLPPLAQSPPKHERAQEAMRRHQ			CaCo-2	CRC65
3766 AKR1B10	AKR1B10	211	LIQYCHSKGITVTAYSPLGSPDRPWAKPEDP		Aldo_ket_red	A549	NCI60
37665 TMEM237	TMEM237	41	PKKKKPRTKNTPASASLEGLAQTAGRRPSEG			HCT116	CRC65
37680 DLC1	DLC1	933	RIVNQWSEKFSDEGDSDSALDSVSPCPSSPK			RKO	CRC65
37684 DLC1	DLC1	946	GDSDSALDSVSPCPSSPKQIHLDVDNDRTTP			RKO	CRC65
37696 DLC1	DLC1	557	RDSKRWSRLEEFDVFSPKQDLVPGSPDDSHP			RKO	CRC65
37702 DLC1	DLC1	598	MDLSERQEVSSVRSLSSTGSLPSHAPPSEDA			RKO	CRC65
37746 RAB3IP	RAB3IP	246	VLQAEVAALKTLVLSSSPTSPTQEPLPGGKT		Sec2p	CC07	CRC65
37750 PRAM1	PRAM1	407	SLPAAVAGFSSRHPLSPGFGAAGTPRWRSGG			HL60	NCI60
37751 PRAM1	PRAM1	48	PKKPPKPEFGKLKKFSQPELSEHPKKAPLPE			HL60	NCI60
37752 PRAM1	PRAM1	358	RKLLQPERRGPPRKFSQPEPSAVLKRHPQPE			HL60	NCI60
37753 PRAM1	PRAM1	181	KPLQPDELSHPARPPSEPKSGAFPRKLWQPE			HL60	NCI60
37754 PRAM1	PRAM1	473	PLPPGPVDMQSFRRPSAASIDLRRTRSAAGL			HL60	NCI60
37755 PRAM1	PRAM1	484	FRRPSAASIDLRRTRSAAGLHFQDRQPEDIP			HL60	NCI60
37756 PRAM1	PRAM1	420	PLSPGFGAAGTPRWRSGGLVHSGGARPGLRP			HL60	NCI60
37757 PRAM1	PRAM1	204	PRKLWQPEAGEATPRSPQPELSTFPKKPAQP			HL60	NCI60
37758 PRAM1	PRAM1	334	KKPPQPELGGLPRTSSEPEFNSLPRKLLQPE			HL60	NCI60
37760 PRAM1	PRAM1	298	KKPPQPELGDLTRTSSEPEVSVLPKRPRPAE			HL60	NCI60
37841 SNX18	SNX18	209	RLSTRSDLSLGSRGGSVPPQHHPSGPKSSAT			OXCO-1	CRC65
37841 SNX18	SNX18	209	RLSTRSDLSLGSRGGSVPPQHHPSGPKSSAT			SNB75	NCI60
37857 CIC	CIC	904	LQSVPSAPPPKAQSVSPVQAPPPGGSAQLLP			CaCo-2	CRC65
37865 CIC	CIC	279	HPDWKWCNKDRKKSSSEAKPTSLGLAGGHKE			C32	CRC65
37897 CAMKK2	CAMKK2	132	MNGRCICPSLPYSPVSSPQSSPRLPRRPTVE			SW48	CRC65
37945 ERBB2IP	ERBB2IP	1133	PMMPGSQRPLSARTYSIDGPNASRPQSARPS			786O	NCI60
38002 RPS6KC1	RPS6KC1	571	HELKFFPNDDPEAVSSPRTSDSLSRSKNSPM			NCI-H716	CRC65
38025 TESK2	TESK2	431	EPLAPPIRRWRSLPGSPEFLHQEACPFVGRE			SKMEL5	NCI60
38034 WRNIP1	WRNIP1	78	GPSPPGAKRRRLSESSALKQPATPTAAESSE			LOXIMVI	NCI60
38039 RANBP9	RANBP9	260	YPVSPRPFSSPSMSPSHGMNIHNLASGKGST		CLTH	SW48	CRC65
38046 CLCC1	CLCC1	509	AKPVSGQDTSGNTEGSPAAEKAQLKSEAAGS		MCLC	786O	NCI60
38065 MYADM	MYADM	16	MPVTVTRTTITTTTTSSSGLGSPMIVGSPRA			786O	NCI60
38088 TBX15	TBX15	425	NLYGYNFPTSPRLAASPEKLSASQSTLLCSS			SF539	NCI60
38180 SIN3A	SIN3A	860	DEATGAVKKHNGVGGSPPKSKLLFSNTAAQK			NCI-H716	CRC65
38214 MAP7D2	MAP7D2	186	MSLPKPTEPPMNKRLSSSTVAISYSPDRVFH			A498	NCI60
38222 MAP7D2	MAP7D2	743	QDLLDFTGPPTFPKRSSENLSLDDCNKNLIE			A498	NCI60
38226 MAP7D2	MAP7D2	687	DGKSNSLDDSTEEVQSMDVSPVSKEELISIP			SNU-C2B	CRC65
38230 MAP7D2	MAP7D2	186	MSLPKPTEPPMNKRLSSSTVAISYSPDRAHH			A498	NCI60
38269 RSF1	RSF1	1328	ESDEEEDFENVGKVGSPLDYSLVDLPSTNGQ	+		CaR-1	CRC65
38282 RBM15	RBM15	164	EFKRFGDVSVKISHLSGSGSGDERVAFVNFR		RRM_1	HDC-82	CRC65
384 NCF1;NCF1B;NCF1C	NCF1;NCF1B;NCF1C	345	RFLQQRRRQARPGPQSPGSPLEEERQTQRSK	+	p47_phox_C	HL60	NCI60
38415 PCYT2	PCYT2	163	DLVGRMLLVTKAHHSSQEMSSEYREYADSFG			NCIH226	NCI60
38420 CDC5L	CDC5L	228	EIPFEKKPALGFYDTSEENYQALDADFRKLR			CaR-1	CRC65
38464 S1PR3	S1PR3	335	GRGARASPIQPALDPSRSKSSSSNNSSHSPK			GP2d	CRC65
38474 GAS2L1	GAS2L1	355	DQLPPHPRSRRYSGDSDSSASSAQSGPLGTR			HCA-7	CRC65
38480 GAS2L1	GAS2L1	492	ARSPAAPRLSRVSSPSPELGTTPASIFRTPL			HCA-7	CRC65
38492 SORT1	SORT1	793	VKKYVCGGRFLVHRYSVLQQHAEANGVDGVD			Colo 741	CRC65
385 NCF1;NCF1B;NCF1C	NCF1;NCF1B;NCF1C	348	QQRRRQARPGPQSPGSPLEEERQTQRSKPQP		p47_phox_C	HL60	NCI60
3854 GPRIN2	GPRIN2	122	CRLRAPSAAAMQRSHSDLVRSTQMRGHSGAR			A498	NCI60
38564 PKP4	PKP4	214	LVQPSVANRAMRRVSSVPSRAQSPSYVISTG			UACC257	NCI60
38573 PKP4	PKP4	132	RTEPEQGTLYSPEQTSLHESEGSLGNSRSST			LS513	CRC65
38607 TSC22D3	TSC22D3	73	ENLNTDKLNSIMRQDSLEPVLRDPCYLINEG			C10	CRC65
38612 SCAF11	SCAF11	878	QSRSPKRDTTRESRRSESLSPRRETSRENKR			HCA-46	CRC65
38613 SCAF11	SCAF11	880	RSPKRDTTRESRRSESLSPRRETSRENKRSQ			HCA-46	CRC65
38614 SCAF11	SCAF11	882	PKRDTTRESRRSESLSPRRETSRENKRSQPR			HCA-46	CRC65
3865 SPAG9	SPAG9	203	LESTAHSRIRKERPISLGIFPLPAGDGLLTP			HDC-143	CRC65
38700 SLC38A3	SLC38A3	52	DPARSCMEGKSFLQKSPSKEPHFTDFEGKTS			SNB19	NCI60
38723 OSMR	OSMR	800	LIKFKENPHLIIMNVSDCIPDAIEVVSKPEG			786O	NCI60
38752 PITX2	PITX2	60	RSLDSSKHRLEVHTISDTSSPEAAEKDKSQQ			HCT15	NCI60
38753 PITX2	PITX2	63	DSSKHRLEVHTISDTSSPEAAEKDKSQQGKN			HCT15	NCI60
38761 LYST	LYST	2128	SLLTQSQKLTGSLGCSIDRLQNIADTYVATQ			Colo 741	CRC65
38762 LYST	LYST	2627	SVANDELHVMMQRRMSQENPSQATETELAQR			UACC257	NCI60
3878 SPAG9	SPAG9	728	YKDVAGLDTEGSKQRSASQSSLDKLDQELKE			CCRFCEM	NCI60
389 WTIP	WTIP	29	LLAGLALRELEPGCGSPGRGRRGPRPGPGDE			SF268	NCI60
38921 ARID3A	ARID3A	101	PGSEEEDAAREGTPGSPGRGREGPGEEHFED			COLO205	NCI60
3893 SUSD5	SUSD5	240	EDSRTEADEDRGQGDSSEEAPKQDRLVSISV			SF539	NCI60
3894 SUSD5	SUSD5	241	DSRTEADEDRGQGDSSEEAPKQDRLVSISVG			SF539	NCI60
38943 FOXC2	FOXC2	36	EQNYYRAAGSYGGMASPMGVYSGHPEQYSAG			HS578T	NCI60
38945 FOXC2	FOXC2	219	PKEAEKKVVIKSEAASPALPVITKVETLSPE	+		CC20	CRC65
38947 FOXC2	FOXC2	288	ENIMTLRTSPPGGELSPGAGRAGLVVPPLAL	+		CC20	CRC65
38995 VGLL1	VGLL1	225	VHYKKLYVSRGSASTSLPNETLSELETPGKY			MDAMB468	NCI60
38996 VGLL1	VGLL1	76	SSQSEGVMLKNDDSMSPNQWRYSSPWTKPQP			Colo-678	CRC65
39020 NCAPG	NCAPG	680	LHCEGTEINSDDEQESKEVEETATAKNVLKL		Cnd3	T47D	NCI60
39026 HOPX	HOPX	61	ETQKWFKQRLAKWRRSEGLPSECRSVTD___			C10	CRC65
39026 HOPX	HOPX	61	ETQKWFKQRLAKWRRSEGLPSECRSVTD___			NCIH460	NCI60
39030 MAPKAP1	MAPKAP1	465	YFAQKQRKLNRRTSFSFQKEKKSGQQ_____			NCIADRES	NCI60
39115 MYBBP1A	MYBBP1A	1248	PAPGAPTRSPSTPAKSPKLQKKNQKPSQVNG			EKVX	NCI60
3913 NUAK1	NUAK1	445	KMEQDLCRTGVLLPSSPEAEVPGKLSPKQSA			OXCO-1	CRC65
39131 SGIP1	SGIP1	265	PLPPKNVPATPPRTGSPLTIGPGNDQSATEV			RKO	CRC65
39133 SGIP1	SGIP1	233	PLPPKNVPATPPRTGSPLTIGPGASSPARPA			OVCAR4	NCI60
39139 PSD2	PSD2	748	LATLEGDDPSLRKTHSSPALSQGHVTGSKTT			SW620	CRC65
39139 PSD2	PSD2	748	LATLEGDDPSLRKTHSSPALSQGHVTGSKTT			SW620	NCI60
39140 PSD2	PSD2	749	ATLEGDDPSLRKTHSSPALSQGHVTGSKTTK			SW620	NCI60
39171 DBNDD2	DBNDD2	144	SPNPSDDGADTPLAQSDEEEERGDGGAEPGA			SN12C	NCI60
39197 BUD13	BUD13	357	LDSKGDCQKATDSDLSSPRHKQSPGHQDSDS			Colo 320DM	CRC65
39208 BUD13	BUD13	126	EDLPSNRHFRHDTPDSSPRRVRHGTPDPSPR			NCI-H716	CRC65
3925 SIPA1L3	SIPA1L3	17	TTYRAIPSDGVDLAASCGARVGDVLPGPHTG			CaR-1	CRC65
39310 ARHGAP9	ARHGAP9	456	NPLELRLSGSGPAELSAGEDEEEESELVSKP			HCA-7	CRC65
39330 GINS4	GINS4	46	EQAWMNEKFAPELLESKPEIVECVMEQLEHM		Sld5	U031	NCI60
39371 BTBD10	BTBD10	75	RSRDRRRSSDRSRDSSHERTESQLTPCIRNV			A498	NCI60
39395 PCGF1	PCGF1	3	_____________MASPQGGQIAIAMRLRNQ			IGROV1	NCI60
39412 RTKN	RTKN	30	GSALEMEFKRGRFRLSLFSDLPEDTELQRKL			A498	NCI60
39448 SOX7	SOX7	166	GSRGALGEKEDRGEYSPGTALPSLRGCYHEG			HDC-135	CRC65
39448 SOX7	SOX7	166	GSRGALGEKEDRGEYSPGTALPSLRGCYHEG			NCIH460	NCI60
3951 SIPA1L3	SIPA1L3	1433	TASAETPRPSQLAQPSPFQLSASVPKSFFSK			HDC-73	CRC65
39518 MTA3	MTA3	430	GLKMPTQSEEEKLSPSPTTEDPRVRSHVSRQ			CaCo-2	CRC65
39538 IER2	IER2	125	CCAPRPAKVSRKRRSSSLSDGGDAGLVPSKK		IER	LoVo	CRC65
39539 IER2	IER2	126	CAPRPAKVSRKRRSSSLSDGGDAGLVPSKKA		IER	LoVo	CRC65
39549 FSD1	FSD1	486	GLQVPSAVRCLQKRGSATSSSNTSLT_____			LOXIMVI	NCI60
39558 NDC1	NDC1	291	GRVSSSYPVEPKKLNSPEETAFQTPKSSQMP		Ndc1_Nup	786O	NCI60
39578 MMTAG2	MMTAG2	235	SPERPRHHHHDSDSNSPCCKRRKRGHSGDRR			CCRFCEM	NCI60
3958 SIPA1L3	SIPA1L3	317	FRKLRSSKPEGEAGRSPGEADEGRSPPEASR			OVCAR3	NCI60
396 NPIPB3;NPIPB5;NPIPB4;NPIPB11	NPIPB3;NPIPB5;NPIPB4;NPIPB11	353	SRKPKRRRAADVEPSSPEPKRRRVGDVEPSR			CCRFCEM	NCI60
39601 SPON2	SPON2	147	GTGQTSAELEVQRRHSLVSFVVRIVPSPDWF		Spond_N	BT549	NCI60
39603 ISCA1	ISCA1	73	NGLSYTLEYTKTKGDSDEEVIQDGVRVFIEK		Fe-S_biosyn	A498	NCI60
39640 PHF23	PHF23	60	PPSKEESDWPASGSSSPLRGESAADSDGWDS			HDC-111	CRC65
39640 PHF23	PHF23	60	PPSKEESDWPASGSSSPLRGESAADSDGWDS			M14	NCI60
39702 MLPH	MLPH	336	AHVMASHHSKRRGRASSESQGLGAGVRTEAD			UACC257	NCI60
39712 THUMPD3	THUMPD3	207	AIKEDVSTLIGDDLASCKDETDESSKEETEP		THUMP	CCRFCEM	NCI60
39747 KIFC3	KIFC3	783	VELGPGLRRAELGSWSSQEHLEWEPACQTPQ			A549	NCI60
3978 ZFC3H1	ZFC3H1	1301	RKWKPKFWRKPISDNSFSSDEEQSTGPIKYA			SKMEL2	NCI60
39809 SARG	SARG	502	SGVGLSSYLSTEKDASPKTSTSLGKGSFLDK		SARG	A498	NCI60
3981 ZFC3H1	ZFC3H1	948	LEQDRFGPNKMMRLDSSPVSSPRKHSAELIA			HDC-57	CRC65
39816 SARG	SARG	526	KGSFLDKISPSVLRNSRPRPASLGTGKDFAG		SARG	OVCAR5	NCI60
39865 HIRIP3	HIRIP3	330	RKSEDRTQLKGGKRLSGSSEDEEDSGKGEPT			A549	NCI60
39918 CARD10	CARD10	356	RWSGAVVRRVLSGPGSARMEPREQRVEAAGL			HL60	NCI60
39959 SORBS1	SORBS1	407	LNKAPSANVPQSSAISPTPEISSETPGYIYS			COLO205	NCI60
39972 SORBS1	SORBS1	83	PGLEPEPSSADEWRLSSSADANGNAQPSSLA			IGROV1	NCI60
39980 SORBS1	SORBS1	452	YTPTYQFPASTPSPKSEDDDSDLYSPRYSFS			NCI-H548	CRC65
39981 SORBS1	SORBS1	461	STPSPKSEDDDSDLYSPRYSFSEDTKSPLSV			NCI-H548	CRC65
39986 SORBS1	SORBS1	254	KLNRDDDSDLYSPRYSFSEDTKSPLSVPRSK;PKSEDDDSDLYSPRYSFSEDTKSPLSVPRSK;QTSEDDDSDLYSPRYSFSEDTKSPLSVPRSK			SNB75	NCI60
39990 SORBS1	SORBS1	710	SRSMPSLDLSGRLSKSPTPVLSRGSLTSARS			NCI-H548	CRC65
39991 SORBS1	SORBS1	725	SPTPVLSRGSLTSARSAESLLESTKLHPKEM			NCI-H548	CRC65
39998 SORBS1	SORBS1	106	QETRQHESKPDEWRLSSSADANGNAQPSSLA			IGROV1	NCI60
4 MGC50722	MGC50722	421	AWGAQRQGPSSQRPGSPPEKRSPFPQQPWSA			RPMI8226	NCI60
40012 SGPP1	SGPP1	101	PNGVRNGLAAELGPASPRRAGALRRNSLTGE			786O	NCI60
40014 SALL3	SALL3	807	PEEPQEIPLKTERPDSPAAAPGSGGAPGRAG			U251	NCI60
40022 OSBPL11	OSBPL11	179	NNPPLKSRSFSLASSSNSPISQRRPSQNAIS			HCA-46	CRC65
4005 LZTS3	LZTS3	601	QLERRLRERGAAGGASTPTPQHGEEKKAWTP			LS 180	CRC65
40052 RAB11FIP5	RAB11FIP5	191	SMFDLSMKDKPRSPFSKIRDKMKGKKKYDLE			SR	NCI60
40102 KLF16	KLF16	108	AAPGGASPASSSSAASSPSSGRAPGAAPSAA			HCA-7	CRC65
40114 HEMGN	HEMGN	25	LKHHQTPDPHQEENHSPEVIGTWSLRNRELL			SNU-C2B	CRC65
40114 HEMGN	HEMGN	25	LKHHQTPDPHQEENHSPEVIGTWSLRNRELL			K562	NCI60
40116 HEMGN	HEMGN	257	LPCPTSEDTADLAGCSLQAYPKPDVPKGYIL			K562	NCI60
40120 HEMGN	HEMGN	363	HSEDYSIEINQETPGSEKYSPETYQEIPGLE			K562	NCI60
40139 CARD11	CARD11	439	REACIVNLESKLRRLSKDSNNLDQSLPRNLP			A498	NCI60
40188 ANKRD30A	ANKRD30A	720	AHQKEIDKINGKLEGSPVKDGLLKANCGMKV			MALME3M	NCI60
40224 POLDIP3	POLDIP3	385	SMKKESELPRRVNSASSSNPPAEVDPDTILK	+		SNU-C2B	CRC65
40238 KIAA1671	KIAA1671	1019	PGASRDQTSPAVKQGSPVEPKATFFAVTYQI			COLO205	NCI60
40359 STK33	STK33	441	KSYQPWGNVPDANYTSDEEEEKQSTAYEKQF			HCT116	CRC65
40418 IFIH1	IFIH1	645	YNEEKDKKFAVIEDDSDEGGDDEYCDGDEDE			HDC-143	CRC65
40498 PCDH11X	PCDH11X	1321	TTFTPRQQARPSRGDSPIMEEHPL_______			SKOV3	NCI60
40509 BARHL1	BARHL1	170	KVKEEGDREISSSRDSPPVRLKKPRKARTAF			NCI-H716	CRC65
40511 BARHL1	BARHL1	39	KGDPLLGDCRSPLELSPRSESSSDCSSPASP			NCI-H716	CRC65
40551 OSBPL6	OSBPL6	344	QVPFSATMSPVRLHSSNPNLCADIEFQTPPS			OXCO-1	CRC65
40554 OSBPL6	OSBPL6	290	LSKLLQNLEILQRTQSAPNFTDMQANCVDIS			HCT116	CRC65
40564 RAB34	RAB34	241	EKSGARRIGDVVRINSDDSNLYLTASKKKPT			C10	CRC65
40601 PRKD2	PRKD2	55	SSTSLASGHSVRLGTSESLPCTAEELSRSTT			SW403	CRC65
40624 FAM129A	FAM129A	615	RASAILPGVLGSETLSNEVFQESEEEKQPEV			U251	NCI60
40664 TRIM2	TRIM2	456	PGSGHVKQKAVKRPASMYSTGKRKENPIEDD			SNB75	NCI60
40695 GREB1L	GREB1L	306	SASSSTPAHTGNYSLSPRPSYASGDQATMFI		GREB1	CaCo-2	CRC65
40748 ZDHHC5	ZDHHC5	356	PSYRSEPSLEPESFRSPTFGKSFHFDPLSSG			786O	NCI60
40771 ZDHHC5	ZDHHC5	318	PGYSSSSTSAAMPHSSSAKLSRGDSLKEPTS			786O	NCI60
4083 ZEB2	ZEB2	336	RNNIKTGSSPNSVSSSPTNSAITQLRNKLEN			Colo 741	CRC65
40841 SEMA4C	SEMA4C	772	GPPSPPPGIPGQPLPSPTRLHLGGGRNSNAN			CaCo-2	CRC65
40868 PHACTR1	PHACTR1	383	VVIECDDNKENVPHESDYEDSSCLYTREEEE			T47D	NCI60
40871 PHACTR1	PHACTR1	67	EDDIDRRPIRRVRSKSDTPYLAEARISFNLG			T47D	NCI60
40881 TANC1	TANC1	313	PYSQGSSSLIMPRPNSVAATSSTKLEDLSYL			HOP62	NCI60
40918 FHDC1	FHDC1	561	SADRELLTFLESSTGSPEEPNKFHSLPRSSP			OVCAR3	NCI60
40941 ZC3H12C	ZC3H12C	123	VEPGLITKTHRQLCRSPCLEPHILKRNEILQ			C10	CRC65
40950 GRIP2	GRIP2	42	KDAGGADVSLACRRQSIPEEFRGITVVELIK			SW1417	CRC65
40958 ASXL3	ASXL3	948	RLETSHTSKSSEPSKSPDGIRNESRDSEISK			RPMI8226	NCI60
40984 ARHGAP39	ARHGAP39	299	SSSPLLAQPRKPSGDSQPSSPRYGYEPPLYE			OXCO-1	CRC65
41126 PEG3;ZIM2	PEG3;ZIM2	26	DVTSDDDMTRNRRESSPPHSVHSFSGDRDWD			CaCo-2	CRC65
41147 LAT2	LAT2	125	YIDPIAMEYYNWGRFSKPPEDDDANSYENVL		LAT2	HL60	NCI60
41153 LAT2	LAT2	44	SRPGAKRSEKIYQQRSLREDQQSFTGSRTYS		LAT2	HL60	NCI60
4116 KIF1B	KIF1B	1053	INNQQQPPQLRWRSNSLNNGQPKSTRCQASA			SNB75	NCI60
41212 KLC2	KLC2	556	RRSGSFGKLRDALRRSSEMLVKKLQGGTPQE			BT549	NCI60
41233 XRN2	XRN2	487	PSISPNTSFTSDGSPSPLGGIKRKAEDSDSE			Colo 320DM	CRC65
41254 BRD8	BRD8	590	TNVKTEASPESMLSPSHGSNPIEDPLEAETQ			LS 180	CRC65
41283 PARP12	PARP12	261	LFVPQGTSERKDSSGSVSPNTLSQEEGDQIC			U031	NCI60
41304 CCDC8	CCDC8	273	PQASPRRWRPKINWASFRRRRKEQTAPTGQG			CaCo-2	CRC65
41305 CCDC8	CCDC8	261	GDRLGNAGDVCVPQASPRRWRPKINWASFRR			CaCo-2	CRC65
41309 SMG9	SMG9	25	GLYGIERRRRWKEPGSGGPQNLSGPGGRERD			C10	CRC65
41344 ZBP1	ZBP1	27	GHLEQRILQVLTEAGSPVKLAQLVKECQAPK		z-alpha	RPMI8226	NCI60
41348 SIL1	SIL1	147	KSALAKFKEGAEMESSKEDKARQAEVKRLFR			OXCO-1	CRC65
41390 NUCKS1	NUCKS1	75	DSEDKDVKTKKDDSHSAEDSEDEKEDHKNVR			A549	NCI60
41411 TMX4	TMX4	294	EEEEDNLAAGVDEERSEANDQGPPGEDGVTR			Colo 320DM	CRC65
41456 TSPAN10	TSPAN10	341	AYGPGAHGEDRAGPQSPSPGAPPAAKPARG_			Colo 741	CRC65
41456 TSPAN10	TSPAN10	341	AYGPGAHGEDRAGPQSPSPGAPPAAKPARG_			UACC257	NCI60
41457 TSPAN10	TSPAN10	343	GPGAHGEDRAGPQSPSPGAPPAAKPARG___			Colo 741	CRC65
41488 CARD9	CARD9	498	SSGEPPEKERRRLKESFENYRRKRALRKMQK			SF295	NCI60
41492 CARD9	CARD9	435	TLVLSSDLEDGSPRRSQELSLPQDLEDTQLS			HCA-46	CRC65
41503 SYT4	SYT4	96	RDLNGNFPKTNLKPGSPSDLENATPKLFLEG			NCI-H716	CRC65
41563 SLC6A15	SLC6A15	55	IVDGQEEKDTDVEEGSEVEDERPAWNSKLQY			Colo 741	CRC65
41565 SLC6A15	SLC6A15	675	GRVLKEPVNLEGDDTSLIHGKIPSEMPSPNF			Colo 741	CRC65
41566 SLC6A15	SLC6A15	687	DDTSLIHGKIPSEMPSPNFGKNIYRKQSGSP			Colo 741	CRC65
41567 SLC6A15	SLC6A15	699	EMPSPNFGKNIYRKQSGSPTLDTAPNGRYGI			Colo 741	CRC65
41568 SLC6A15	SLC6A15	701	PSPNFGKNIYRKQSGSPTLDTAPNGRYGIGY			Colo 741	CRC65
41600 IKZF4	IKZF4	148	SEPLGYCDGSGPEPHSPGGIRLPNGKLKCDV			K562	NCI60
41767 LIME1	LIME1	256	RALDVDSGPLENVYESIRELGDPAGRSSTCG		LIME1	SW620	CRC65
41803 WNK1	WNK1	2230	TEDKITDTKKEGPVASPPFMDLEQAVLPAVI			HDC-8	CRC65
41839 SAV1	SAV1	136	SFAVENGDSGSRYYYSDNFFDGQRKRPLGDR			OVCAR5	NCI60
41841 NXF3	NXF3	314	ILELFPKLLCLDGQQSPRATLCGTEAHKRLP			HL60	NCI60
41858 EPB41L1	EPB41L1	667	TEGLLFSRDLNKGAPSQDDESGGIEDSPDRG			SKOV3	NCI60
41906 SENP3	SENP3	307	MAEEAERPGEKAGQHSPLREEHVTCVQSILD			NCI-H716	CRC65
41963 PLEKHA4	PLEKHA4	552	ETDWGRPPGGDKDLASPHLGLGSPRVSRASS			HCA-7	CRC65
41971 PLEKHA4	PLEKHA4	613	MRRNQECGRPFPRPTSPRLLTLGRTLSPARR			UACC257	NCI60
41979 PLEKHA4	PLEKHA4	580	ADFRRSPGAGSQPLPSPGY____________			UACC257	NCI60
41985 RGCC	RGCC	87	DEKLNSPTDSTPALLSATVTPQKAKLGDTKE		RGCC	CCK-81	CRC65
41985 RGCC	RGCC	87	DEKLNSPTDSTPALLSATVTPQKAKLGDTKE		RGCC	MOLT4	NCI60
41986 RGCC	RGCC	67	SGFSDSESADSLYRNSFSFSDEKLNSPTDST		RGCC	OVCAR3	NCI60
41987 RGCC	RGCC	69	FSDSESADSLYRNSFSFSDEKLNSPTDSTPA		RGCC	NCIH522	NCI60
420 RGPD3;RGPD8;RGPD5;RGPD2;RGPD1;RANBP2	RGPD3;RGPD8;RGPD5;RGPD2;RGPD1;RANBP2	2457	AQEKDSLITPHVSRSSTPRESPCGKIAVAVL			Colo 741	CRC65
42010 PCIF1	PCIF1	143	PKIEIPVTPTGQSVPSSPSIPGTPTLKMWGT			OVCAR5	NCI60
4209 GPR137B	GPR137B	334	TKDLTNPGMVPSHGFSPRSYFFDNPRRYDSD			Colo 741	CRC65
42092 BICC1	BICC1	833	DRNGIGPGSHSEFAASIGSPKRKQNKSTEHY			CaR-1	CRC65
42102 BICC1	BICC1	803	TTTYEGSSMSLSRSNSREHLGGGSESDNWRD			CC20	CRC65
42108 BICC1	BICC1	26	AAQSDPGSNSERSTDSPVPGSEDDLVAGATL			CC20	CRC65
42116 PCNXL3	PCNXL3	2023	MGALGDWPAPIEERESPAAQPLLEHQY____			UACC62	NCI60
42127 CLMP	CLMP	292	AEAPKARLVKPSSSSSGSRSSRSGSSSTRST			NCI-H716	CRC65
42163 PRR36	PRR36	1086	LTLALAPGPPPPPSRSPSSTLSGPDLAGHSS			C80	CRC65
42263 ANTXR1	ANTXR1	563	PPNRAPPPSRPPPRPSV______________			C10	CRC65
42300 RANBP3	RANBP3	221	AVPAASPDTAAWRSPSEAADEEKEPQKNESS			C32	CRC65
42331 SH2D4A	SH2D4A	261	RRSLAKQAREDYKRLSLGAQKGRGGERLQSP			SW480	CRC65
42357 PEAK1	PEAK1	1035	AENALLQDSEKKRSHSSPSQIPKKILSHMTH			NCIH23	NCI60
4242 SORBS3	SORBS3	551	AARSARHPSSPSALRSPADPIDLGGQTSPRR			LS 180	CRC65
42426 SCAF1	SCAF1	670	SGDGSEKAPAPAPPPSGSTSCGDRDSRRRGA			C32	CRC65
42442 SCAF1	SCAF1	963	DSCSQAAGTKGAEETSWSGEERAAKVPSTPP			CC20	CRC65
42442 SCAF1	SCAF1	963	DSCSQAAGTKGAEETSWSGEERAAKVPSTPP			K562	NCI60
42466 PLEKHG2	PLEKHG2	54	AAPTMASPRGSGSSTSLSTVGSEGDPAPGPT			OVCAR3	NCI60
42467 PLEKHG2	PLEKHG2	1307	RRQGPGGGAPAASRGSWSSAPTSRASSPPPQ			OVCAR3	NCI60
42471 PLEKHG2	PLEKHG2	1253	SKPGGSLASHVARLESSDLTPPHSPPPSSRQ			OVCAR3	NCI60
42554 ZMAT4	ZMAT4	121	LLGEKTPLKTTATPLSPLKPPRMDTAPVVAS			RPMI8226	NCI60
42617 IPPK	IPPK	282	RVLLSGSDKGRAGTLSPGLGPQGPRVCEASP		Ins_P5_2-kin	RKO	CRC65
4267 GREM1	GREM1	76	GQGRGTAMPGEEVLESSQEALHVTERKYLKR		DAN	RXF393	NCI60
4268 GREM1	GREM1	77	QGRGTAMPGEEVLESSQEALHVTERKYLKRD		DAN	RXF393	NCI60
42793 PLEKHA5	PLEKHA5	161	SRASKKVHNFGKRSNSIKRNPNAPVVRRGWL			A498	NCI60
42794 PLEKHA5	PLEKHA5	596	HRAHHPKHVYVPDRRSVPAGLTLQSVSPQSL			Colo 741	CRC65
42874 PLEKHA2	PLEKHA2	320	RETSFSRSISLTRPGSSSLSSGPNSILCRGR			786O	NCI60
42890 PLEKHA1	PLEKHA1	328	FRPTNAATATSHSTASRSNSLVSTFTMEKRG			OXCO-3	CRC65
42908 RRAGC	RRAGC	15	_MSLQYGAEETPLAGSYGAADSFPKDFGYGV			CaR-1	CRC65
42948 TNS1	TNS1	962	HSYKEAFEEMEGTSPSSPPPSGVRSPPGLAK			RXF393	NCI60
42956 TNS1	TNS1	1134	SLGQPSPSAQRNYQSSSPLPTVGSSYSSPDY			CaCo-2	CRC65
43038 PCDH9	PCDH9	932	RFDWGPAPPTTFKPNSPDLAKHYKSASPQPA		Protocadherin	NCI-H716	CRC65
4306 SLC16A7	SLC16A7	448	AKERKEENARQKTRESEPLSKSKHSEDVNVK			SR	NCI60
43072 ZFYVE28	ZFYVE28	409	TGGMKLSATVIFNPKSPTSLDSAVATQEAAS			SR	NCI60
43084 TANC2	TANC2	1457	SPPSSPPHRDSAYISSSPLGSHQVFDFRSSS			HDC-143	CRC65
43092 TANC2	TANC2	21	LKMLLTGGKSSRKNRSSDGGSEEPPDRRQSS			CAKI1	NCI60
43113 TANC2	TANC2	1560	SPPAESMSVYRSQSGSPVRYQQETSVSQLPG			A498	NCI60
43147 CWC22	CWC22	786	NSSGSNWRDPITKYTSDKDVPSERNNYSRVA			CaCo-2	CRC65
43195 SYTL2	SYTL2	277	SLKARGAPRGILKRNSSSSSTDSETLRYNHN			Colo-678	CRC65
43273 KIAA1549	KIAA1549	428	RRPPGVHNSAYIGCPSDPDLPADVQTPSSVE		DUF3827	786O	NCI60
43276 EPB41L5	EPB41L5	521	SEKLKQLEMENSPLLSPRSNIDVNINSQEEV			SKOV3	NCI60
4328 LPXN	LPXN	188	PEHFVCTHCKEEIGSSPFFERSGLAYCPNDY		LIM	NCI-H548	CRC65
43293 GPN1	GPN1	243	ILTRGTLDEEDEEADSDTDDIDHRVTEESHE			K562	NCI60
4330 LPXN	LPXN	208	RSGLAYCPNDYHQLFSPRCAYCAAPILDKVL			NCI-H548	CRC65
43307 EPB41L4A	EPB41L4A	511	RKKRNRIRQENDMVDSAPQWEAVLRRQKEKN			CaR-1	CRC65
43308 EPB41L4A	EPB41L4A	426	HAPWEENGPQSGLYNSPSDRTKSPKFPYTRR			OVCAR5	NCI60
43326 ATP13A1	ATP13A1	781	NAPERVVERRRRPRDSPTLSNSGIRATSRTA			786O	NCI60
43338 MYO10	MYO10	1007	EVDEGFEADDDAFKDSPNPSEHGHSDQRTSG			HDC-135	CRC65
43371 SH2D2A	SH2D2A	189	ESNFGSKSQDPNPQYSPIIKQGQAPVPMQKE			SR	NCI60
43422 PALMD	PALMD	423	ASPHENTNHKSPHKNSISLKEQEESLGSPVH		Paralemmin	OVCAR4	NCI60
43457 UBN1	UBN1	1025	GASGTVLLAGSSLMASPYKSSSPKLSGAMSS			SW837	CRC65
43470 IL1RAP	IL1RAP	566	SPRRSSSDEQGLSYSSLKNV___________		TIR	C10	CRC65
43498 NXT2	NXT2	20	RSHWSQGDREGYQRRSNYYEGPHTSHSSPAD			HL60	NCI60
43511 SEMA4B	SEMA4B	798	QSLSDSPPGSRVFTESEKRPLSIQDSFVEVS			HDC-111	CRC65
43540 GPRC5C	GPRC5C	431	AQSHQAATPPKDGKNSQVFRNPYVWD_____			NCIH460	NCI60
43541 GPRC5C	GPRC5C	356	KAFSMDEPVAAKRPVSPYSGYNGQLLTSVYQ			HOP62	NCI60
43548 TRIM36	TRIM36	267	IDYLIGKESQVKSQISELNLLMKETECNGER			PC3	NCI60
43555 WASH6P	WASH6P	325	AAPVGQGARQDDGSSSASPSVQGAPREVVDP			HDC-8	CRC65
43614 AVEN	AVEN	308	DAPIKEGDNILPDQTSQDLKSKEDGEVVQEE			HT29	NCI60
43616 PVRL3	PVRL3	465	QKESQIDVLQQDELDSYPDSVKKENKNPVNN			786O	NCI60
43624 INCENP	INCENP	311	SRTDSQSVRHSPIAPSSPSPQVLAQKYSLVA			SK-CO-1	CRC65
43681 PRDM8	PRDM8	238	PGPKFCKAGPLHHYPSPSPESSNPSAAAGGS			LOXIMVI	NCI60
43682 PRDM8	PRDM8	240	PKFCKAGPLHHYPSPSPESSNPSAAAGGSSA			LOXIMVI	NCI60
43684 PRDM8	PRDM8	301	GSGSGGGGGHQEAELSPDGIATGGGKGKRKF			LOXIMVI	NCI60
43687 PRDM8	PRDM8	447	GAEKLLAPRPGGPLPSRLEGGSPARGSAFTS			HDC-9	CRC65
43704 ANLN	ANLN	642	STPRLELKDTSRSDESPKPGKFQRTRVPRAE			SNB75	NCI60
43727 ANLN	ANLN	339	PLKTGVSKPIVKSTLSQTVPSKGELSREICL			C106	CRC65
43737 GPHN	GPHN	264	ISRGVQVLPRDTASLSTTPSESPRAQATSRL			HDC-9	CRC65
43763 BIRC6	BIRC6	3742	GSHNLGAQQTSARSASLSSAATTGLTTQQRT			HL60	NCI60
4377 DPM1	DPM1	7	_________MASLEVSRSPRRSRRELEVRSP			LIM1863	CRC65
43844 KCNQ5;KCNQ4	KCNQ5;KCNQ4	457	DITAEGSPTKVQKSWSFNDRTRFRPSLRLKS		KCNQ_channel	Colo 741	CRC65
4387 TOM1	TOM1	464	ERAKAADRLPNLSSPSAEGPPGPPSGPAPRK			VACO 4A	CRC65
4387 TOM1	TOM1	464	ERAKAADRLPNLSSPSAEGPPGPPSGPAPRK			HS578T	NCI60
43910 SNRK	SNRK	259	DLITRMLQRDPKRRASLEEIENHPWLQGVDP		Pkinase	Colo 741	CRC65
43940 LATS2	LATS2	342	QLHVLGSRSQVFASDSPPQSLLTPSRNSLNV			CaR-1	CRC65
43946 CDC42SE2	CDC42SE2	27	IAEQPQPKRRRRIDRSMIGEPTNFVHTAHVG			786O	NCI60
43986 ARHGAP35	ARHGAP35	1176	RCTRLGRFASYRTSFSVGSDDELGPIRKKEE			PC/JW	CRC65
43996 RGS18	RGS18	49	SKEAKIRAKEKRNRLSLLVQKPEFHEDTRSS	+		HL60	NCI60
44024 TNFRSF19	TNFRSF19	413	LDQESGAVIHPATQTSLQEA___________			C125-PM	CRC65
44051 SALL1	SALL1	489	KTEEPAPIPISHSATSPPGSVKSDSGGPESA			IGROV1	NCI60
44083 SAMSN1	SAMSN1	223	NNKVGNFKFIYVDVISEEEAAPKKIKANRRS			SW948	CRC65
44084 SAMSN1	SAMSN1	34	KRSSSFGNFDRFRNNSLSKPDDSTEAHEGDP		SLY	K562	NCI60
44105 DIAPH3	DIAPH3	26	PAQGSAAGTPYPSSASLRGCRESKMPRRKGP			SF539	NCI60
44150 SMC4	SMC4	36	PSPDGASSDAEPEPPSGRTESPATAAETASE			MALME3M	NCI60
44184 ZDHHC18	ZDHHC18	30	PLPASPGARRPGPAASPTPGPGPAPPAAPAP			MOLT4	NCI60
44257 TMEM100	TMEM100	121	CWKVRQRSKKAKRRESQTALVANQRSLFA__		TMEM100	NCI-H716	CRC65
44259 MRGBP	MRGBP	194	RSRVTDKVLTANSNPSSPSAAKRRRT_____			SF268	NCI60
44311 PANK4	PANK4	393	SWGENYAGSSGLMSASPELGPAQRARSGTFD			OVCAR3	NCI60
44342 DDX18	DDX18	136	AEPDTKKAKTENKGKSEEESAETTKETENNV			HT29	CRC65
444 RGPD3;RGPD8;RGPD5;RANBP2	RGPD3;RGPD8;RGPD5;RANBP2	2558	SLFGFSFNAPLKSNNSETSSVAQSGSESKVE			K562	NCI60
44419 SLTM	SLTM	590	RYEKIHGRSKEKERASLDKKRDKDYRRKEIL			C10	CRC65
44437 ZNHIT6	ZNHIT6	11	_____MEFAAENEGKSGGGLHSVAEGVRLSP			C32	CRC65
44455 PAG1	PAG1	170	QGLGMEGPYEVLKDSSSQENMVEDCLYETVK		PAG	MOLT4	NCI60
44484 BABAM1	BABAM1	7	_________MEVAEPSSPTEEEEEEEEHSAE			SW1417	CRC65
44492 CLN6	CLN6	31	PGAQLGASFLQARHGSVSADEAARTAPFHLD		CLN6	786O	NCI60
44523 RHBDL2	RHBDL2	11	_____MAAVHDLEMESMNLNMGREMKEELEE			CaR-1	CRC65
44551 SYBU	SYBU	194	GRSNGASSHKPGSSPSSPREKDLLSMLCRNQ			SKOV3	NCI60
44604 NDE1	NDE1	225	GSVPSTPIAHRGPSSSLNTPGSFRRGLDDST		NUDE_C	MDAMB435	NCI60
44645 BARHL2	BARHL2	224	GTKEEGDREITSSRESPPVRAKKPRKARTAF			Colo 320DM	CRC65
44647 SMPD3	SMPD3	291	RGQTPNHNQQDGDSGSLGSPSASRESLVKGR			HCC2998	NCI60
44659 ETAA1	ETAA1	894	LKQSSKEEEEKNRKCSPEEIQRKRQEALVRR		ETAA1	HDC-142	CRC65
44693 ABI2	ABI2	237	PVRTASVNQRNRTYSSSGSSGGSHPSSRSSS			RCM-1	CRC65
44721 BCLAF1	BCLAF1	179	TKKAEGEPQEESPLKSKSQEEPKDTFEHDPS		THRAP3_BCLAF1	SW1116	CRC65
4473 OPHN1	OPHN1	654	PIQRSGETDPGRKSPSRPILDGKLEPCPEVD			LS 174T	CRC65
44744 BCLAF1	BCLAF1	646	TSYQKATEEHSTRQKSPEIHRRIDISPSTLR		THRAP3_BCLAF1	NCI-H716	CRC65
44755 BCLAF1	BCLAF1	295	SRYSPSQNSPIHHIPSRRSPAKTIAPQNAPR		THRAP3_BCLAF1	BT549	NCI60
44779 PSD3	PSD3	415	HLEKTPKPERDRERISEQEEHVKGEDEDILG			SNU-C2B	CRC65
4480 TBL1X	TBL1X	45	RLRGREGGSHFINTSSPRGEAKMSITSDEVN			CaCo-2	CRC65
44826 ELOVL5	ELOVL5	285	QNGSMAAVNGHTNSFSPLENNVKPRKLRKD_			786O	NCI60
44835 CELSR3	CELSR3	3060	ASYGRIYAGGGTGSLSQPASRYSSREQLDLL			NCI-H716	CRC65
44840 FAT2	FAT2	4258	YSNQNLEDLMPSRPPSPRERLVAPCLNEYTA			OXCO-1	CRC65
44840 FAT2	FAT2	4258	YSNQNLEDLMPSRPPSPRERLVAPCLNEYTA			OVCAR3	NCI60
44946 ACTR10	ACTR10	414	FDVGKTQPPLMKRAFSTEK____________			SW403	CRC65
44953 PODXL2	PODXL2	482	FVENGCHDNPTLDVASDSQSEMQEKHPSLNG		CD34_antigen	Colo 320DM	CRC65
44962 FMN2	FMN2	295	PESLAAEPREPQQPPSPGGLPVSEAPSLPAA			SN12C	NCI60
44968 FMN2	FMN2	400	EAQGPDAPAAASLPGSPAPSQRCFKPYPLIT			CaCo-2	CRC65
44969 FMN2	FMN2	482	KKHRADGGLAAGLSRSADWTEELGARTPRVG			HDC-57	CRC65
44970 FMN2	FMN2	499	DWTEELGARTPRVGGSAHLLERGVASDSGGG			HDC-57	CRC65
44983 STMN3	STMN3	49	LDKRASGQSFEVILKSPSDLSPESPMLSSPP		Stathmin	HOP92	NCI60
4499 NBN	NBN	341	QGHPSTGLKTTTPGPSLSQGVSVDEKLMPSA			LS1034	CRC65
45000 FAM120A	FAM120A	442	HTPLYERSSPINPAQSGSPNHVDSAYFPGSS			C32	CRC65
45002 FAM120A	FAM120A	450	SPINPAQSGSPNHVDSAYFPGSSTSSSSDND			HOP92	NCI60
45028 IL37	IL37	107	FALASSLSSASAEKGSPILLGVSKGEFCLYC		IL1	HDC-114	CRC65
45031 GRHL1	GRHL1	77	GLLYDYYKVPRERRSSTAKPEVEHPEPDHSK			OVCAR4	NCI60
45033 TFCP2L1	TFCP2L1	37	DVLALPIFKQEEPQLSPENEARLPPLQYVLC		CP2	MDAMB468	NCI60
45053 DTL	DTL	511	SFKMSIRNWVTRTPSSSPPITPPASETKIMS			CC20	CRC65
45062 EIF2AK3	EIF2AK3	555	VRRLFHPHPHRQRKESETQCQTENKYDSVSG			786O	NCI60
45118 ARHGEF12	ARHGEF12	635	ELQKARHPKHLSTPSSVSPEPQDSAKLRQSG			HDC-57	CRC65
45127 ARHGEF12	ARHGEF12	694	GGKENDTGSKQVGETSAPGDTLDGTPRTLNT			SKOV3	NCI60
45178 CRIM1	CRIM1	1020	MLRIAEPDARFSGFYSMQKQNHLQADNFYQT			HDC-135	CRC65
45186 HACD3	HACD3	135	LRAKEEERLNKLRLESEGSPETLTNLRKGYL			786O	NCI60
4522 MITF	MITF	347	SSVSPGASKTSSRRSSMSMEETEHTC_____	+	DUF3371	C32	CRC65
45244 VAPA	VAPA	216	LRLRKVAHSDKPGSTSTASFRDNVTSPLPSL			K562	NCI60
4527 KIF21B	KIF21B	1240	RGQPIRSTDVGFTPPSSPPTRPRNDRNVFSR			SW403	CRC65
453 FIGNL2	FIGNL2	335	ASGKYGGGVPLKVLGSPVYGPQLEPFEKFPE			CaCo-2	CRC65
45392 CAMSAP3	CAMSAP3	429	DSDVDVVMGDPVLLRSVSSDSLGPPRPAPAR			SW480	CRC65
45392 CAMSAP3	CAMSAP3	429	DSDVDVVMGDPVLLRSVSSDSLGPPRPAPAR			SW620	NCI60
45445 KIAA1522	KIAA1522	384	LGRCSLRTLSRCSLHSASPASVRSLGRFSSV			SW1116	CRC65
45451 KIAA1522	KIAA1522	400	ASPASVRSLGRFSSVSSPQPRSRHPSSSSDT			OVCAR3	NCI60
455 FAM196B	FAM196B	17	AQQNMKVRPVLLKRNSLESVEFVKQPHHRRS		FAM196	HDC-8	CRC65
45537 ARHGAP23	ARHGAP23	1364	SSSQESLRPPAAALASRPSRMEALRLRLRGT			SW1417	CRC65
45561 ARHGAP23	ARHGAP23	221	TMVPEPTSALPSDPRSPAAWSDPGLRVPPAA			Colo-678	CRC65
45563 ATP10D	ATP10D	613	VVSAPNQPRQKIRHPSLGGLPIKSLEEIKSL			HDC-135	CRC65
45578 STIM2	STIM2	726	IYQTLSPRKISRDEVSLEDSSRGDSPVTVDV			SK-CO-1	CRC65
45606 KIAA1468	KIAA1468	167	VPGAAGVGGAGGREPSTASGGGQLNRAGSIS			Colo-678	CRC65
45645 KIAA1462	KIAA1462	1002	PLPASYPAEPREPQESPKITSAFSSVKPSEA		JCAD	A498	NCI60
45676 KIAA1462	KIAA1462	885	NRAHCRQEDVGFRGNSPEMRVEPQPRMWVPE		JCAD	A498	NCI60
45690 KIAA1462	KIAA1462	185	EEELRMSGPAKWQNVSLESWNQPRKLGRQMS		JCAD	OXCO-3	CRC65
45718 SLAIN2	SLAIN2	87	SAKSGGGPGSGPRRTSSEELRDATSLLAAGE			NCI-H716	CRC65
45748 USP36	USP36	952	SCSPMGDGDPEAMEESPRKKKKRKQETQRAV			K562	NCI60
45797 CTTNBP2NL	CTTNBP2NL	549	RNLANTANPRGDTSHSPTPGKVSSPLSPLSP			SNB75	NCI60
45810 CFAP97	CFAP97	329	KHEPDVSSKSSSVLDSSLDHRHKQKVLHDTM			Colo-678	CRC65
45870 ARHGAP20	ARHGAP20	1102	QEEQKDLPLRAAEGLSPVQSAQRCSSSPFQD			C10	CRC65
45871 ARHGAP20	ARHGAP20	704	AAANAAKSLRRHRRCSEPSIDYLDSKLSYLR			C10	CRC65
45876 ARHGAP20	ARHGAP20	828	DHSKNQPFDVNTSGYSPPHTADALKGPRTHR			C10	CRC65
45877 ARHGAP20	ARHGAP20	846	HTADALKGPRTHRRCSEPNIEDQNRKLTYLR			C10	CRC65
45878 ARHGAP20	ARHGAP20	46	SCTKKKMKTLAERRRSAPSLILDKALQKRPT			C10	CRC65
45879 ARHGAP20	ARHGAP20	1139	SPFSLVESRLKLCMKSHEEIEPGSQSSSGSL			C10	CRC65
45880 ARHGAP20	ARHGAP20	20	SPQQETLGGQPGRSSSLTGVSRLAGGSCTKK			C10	CRC65
45995 HECW2	HECW2	1040	PTSALVHRQHLTRQRSHSAGEVGEDSRHAGP			HDC-9	CRC65
46028 ANKFY1	ANKFY1	861	TFKNNKSAEAILKRESGAAEQVDNKGRNFLH			MALME3M	NCI60
4603 CBFA2T3	CBFA2T3	65	PAPVDRKAKASAMPDSPAEVKTQPRSTPPSM			K562	NCI60
4604 CBFA2T3	CBFA2T3	641	ASPSEAGSAGPSRPGSPSPPGPLDTVPR___			CaCo-2	CRC65
4607 CBFA2T3	CBFA2T3	459	TKKGPAPAAARPRSSSAGPEGPQLDVPREFL			K562	NCI60
46117 DNMT3B	DNMT3B	136	PRSTRGRQGRNHVDESPVEFPATRSLRRRAT			CaCo-2	CRC65
4613 LDB3	LDB3	143	ASPGTPGTPELRPTFSPAFSRPSAFSSLAEA			UACC257	NCI60
46146 ARPP21	ARPP21	418	GKLSKAGSESSSSAGSSGSLSRTHPPLQSTP			CCRFCEM	NCI60
46169 HEY2	HEY2	39	NNYSGQSTSSVIRLNSPTTTSQIMARKKRRG			C32	CRC65
46176 DNAJB11	DNAJB11	37	AGRDFYKILGVPRSASIKDIKKAYRKLALQL		DnaJ	C70	CRC65
46178 SUCO	SUCO	1103	EVDPNDLYIVEPLKFSPEKKKKRCKYKIEKI			786O	NCI60
46179 SUCO	SUCO	1073	RCFSSYDDMNLKRRTSFPLMRSKSLQLTGKE			786O	NCI60
46181 SUCO	SUCO	1081	MNLKRRTSFPLMRSKSLQLTGKEVDPNDLYI			786O	NCI60
46184 UBA2	UBA2	289	RKRKPPVPLDWAEVQSQGEETNASDQQNEPQ		ThiF	HCC2998	NCI60
46196 DBF4	DBF4	110	FAQTLGRISPVPSPESAYTAETTSPHPSHDG			K562	NCI60
46206 BIN2	BIN2	325	GPAQAQPSPTTERAKSQEEVLPSSTTPSPGG			CaCo-2	CRC65
46207 BIN2	BIN2	426	GSPTSPRASLGTGTASPRTSLEVSPNPEPPE			CaCo-2	CRC65
46214 BIN2	BIN2	412	SSGNIPSSPTASGGGSPTSPRASLGTGTASP			CaCo-2	CRC65
46217 BIN2	BIN2	227	NKVFVVKGLSSSSRRSLVISPPVRTATVSSP			CaCo-2	CRC65
46220 BIN2	BIN2	241	RSLVISPPVRTATVSSPLTSPTSPSTLSLKS			CaCo-2	CRC65
46225 BIN2	BIN2	379	EGSEQPKKRASIQRTSAPPSRPPPPRATASP			CaCo-2	CRC65
46226 BIN2	BIN2	430	SPRASLGTGTASPRTSLEVSPNPEPPEKPVR			CaCo-2	CRC65
46251 PPP1R1B	PPP1R1B	198	EDPALSEPGEEPQRPSPSEPGT_________			COLO205	NCI60
46255 PPP1R1B	PPP1R1B	42	MIRRRRPTPAMLFRLSEHSSPEEEASPHQRA		DARPP-32	HCC2998	NCI60
46269 CLIP2	CLIP2	170	GSDAHSVESLTAQNLSLHSGTATPPLTSRVI			HT55	CRC65
46332 STK17A	STK17A	354	EANALQEGHSVPEINSDTDKSETKESIVTEE			OXCO-1	CRC65
46378 ADD3	ADD3	618	MHDVEDELAKRVSRLSTSTTIENIEITIKSP			OVCAR3	NCI60
46379 ADD3	ADD3	620	DVEDELAKRVSRLSTSTTIENIEITIKSPEK			C80	CRC65
46442 LIMD1	LIMD1	421	LGWSSDGSLGSVLLDSPSSPRVRLPCQPLVP			UACC257	NCI60
46473 SEC63	SEC63	597	NRDSQSEKDDGSDRDSDREQDEKQNKDDEAE			HCC2998	NCI60
46547 ARMCX3	ARMCX3	119	AVQKRASPNSDDTVLSPQELQKVLCLVEMSE		Arm_2	HT29	NCI60
46601 LIMA1	LIMA1	55	KYQKAAEETNMEKKRSNTENLSQHFRKGTLT			HDC-143	CRC65
46688 TRPS1	TRPS1	178	ETGQAQSGQANCQGLSPVSVASKNPQVPSDG			T47D	NCI60
46699 TRPS1	TRPS1	115	FPHDEVTDRNMLAFSSPAAGGVCEPLKSPQR			T47D	NCI60
46706 DCDC2	DCDC2	433	QVNNELQLVLDKERKSQGAGSGQDEADVDPQ			CaR-1	CRC65
46725 DDX20	DDX20	560	QMKNSVQTPVENSTNSQHQVKEALPVSLPQI			SNU-C2B	CRC65
46739 AMACR	AMACR	324	NKERGSFITSEEQDVSPRPAPLLLNTPAIPS		CoA_transf_3	HCA-46	CRC65
4675 CLASP2	CLASP2	313	PSYQKSLQTYLKSSGSVASLPQSDRSSSSSQ			HL60	NCI60
46753 BAIAP2L1	BAIAP2L1	281	RSNVVRKDYDTLSKCSPKMPPAPSGRAYTSP			A498	NCI60
46759 BAIAP2L1	BAIAP2L1	14	__MSRGPEEVNRLTESTYRNVMEQFNPGLRN			C10	CRC65
46771 RAPGEFL1	RAPGEFL1	107	RRIDSCLQTRVAFRGSDEIFCRVYMPDHSYV			T47D	NCI60
468 COL6A6	COL6A6	632	KEMKADIMFLVDSSGSIGPENFSKMKTFMKN		VWA	NCIH226	NCI60
46812 EVL	EVL	369	SPLQSQPHSRMKPAGSVNDMALDAFDLDRMK			CCRFCEM	NCI60
46844 DACH1	DACH1	727	LKQAASTDSLRVLNDSLTPEIEADRSGGRTD			HL60	NCI60
469 SRRM3	SRRM3	469	HGKRAKERPPRARPASTSPSPGAHGRRGGPE			SW620	NCI60
46938 STAG3	STAG3	1008	TYCHSLSPVENTAETSPQVLPSSKRRRVEGP			NCIADRES	NCI60
470 SRRM3	SRRM3	471	KRAKERPPRARPASTSPSPGAHGRRGGPEGK			SW620	NCI60
47000 ERRFI1	ERRFI1	330	RPPKVPPREPLSPSNSRTPSPKSLPSYLNGV		Inhibitor_Mig-6	NCIH23	NCI60
47001 ERRFI1	ERRFI1	334	VPPREPLSPSNSRTPSPKSLPSYLNGVMPPT		Inhibitor_Mig-6	NCIH23	NCI60
47012 ZNF391	ZNF391	47	AQKKSSFENTVVRKVSVTLKEIFTGEEGPES			DU145	NCI60
47014 SALL4	SALL4	883	KQHGCTRCGKNFSSASALQIHERTHTGEKPF			CaCo-2	CRC65
47025 DBNL	DBNL	272	PREIFKQKERAMSTTSISSPQPGKLRSPFLQ			MDAMB468	NCI60
47104 FAM208A	FAM208A	1107	ASAKGGNLPPVSPNDSGAKIASNPLERHVIP			C75	CRC65
47223 PITPNC1	PITPNC1	273	ISSIPLLPSSVRSAPSSAPSTPLSTDAPEFL			HCT116	CRC65
47236 TLK1	TLK1	93	TGSCSVGAKASTNNESSNHSFGSLGSLSDKE			C125-PM	CRC65
47262 POU2F3	POU2F3	389	TVTSSCSPGNNSRPSSPGSGLHASSPTASQN			MDAMB468	NCI60
47295 PARP4	PARP4	1338	VGSYLPPTARAHSPASLSFASYRQVASFGSA			C84	CRC65
47296 PARP4	PARP4	1340	SYLPPTARAHSPASLSFASYRQVASFGSAAP			C84	CRC65
47351 MUC12	MUC12	1110	PGLSEASTTFYSSPRSPTTTLSPASMTSLGV			HRA-19	CRC65
47359 GTF3C4	GTF3C4	19	ADQARVGPADDGPAPSGEEEGEGGGEAGGKE			RKO	CRC65
47373 IKZF2	IKZF2	375	HPNRIERPISRETADSHENNMDGPISLIRPK			CCRFCEM	NCI60
47376 IKZF2	IKZF2	56	PSHMTSTNSVKLEMQSDEECDRKPLSREDEI			CCRFCEM	NCI60
47404 ACIN1	ACIN1	386	EREIKSSQGLKEKSKSPSPPRLTEDRKKASL			NCI-H716	CRC65
47405 ACIN1	ACIN1	388	EIKSSQGLKEKSKSPSPPRLTEDRKKASLVA			NCI-H716	CRC65
47501 ACSL5	ACSL5	661	TDVLPSFAAKLGVKGSFEELCQNQVVREAIL			HT55	CRC65
4762 PPFIA3;PPFIA4;PPFIA1	PPFIA3;PPFIA4;PPFIA1	458	HNKRLSDTVDKLLSESNERLQLHLKERMAAL;HNKRLSDTVDRLLSESNERLQLHLKERMAAL;HNKRLSETVDKLLSESNERLQLHLKERMGAL			SF539	NCI60
4763 PPFIA3	PPFIA3	142	HERSLRMTVVKRQAQSPGGVSSEVEVLKALK			NCI-H716	CRC65
47667 ASAP1	ASAP1	816	GPTGPPSTLPLSTQTSSGSSTLSKKRPPPPP			NCIADRES	NCI60
478 SRRM3	SRRM3	333	GQRSGAHGGRPGSAHSPPDKPSSPSPRVRDK			SW620	NCI60
47838 SHROOM4	SHROOM4	1061	LASMPHPLRSRAFSESHISLAPQSTRAWGQH			HDC-82	CRC65
47840 SHROOM4	SHROOM4	664	PRDKLFNKSMMLRARSSECLSQAPESHESRT			SNB75	NCI60
47845 SHROOM4	SHROOM4	411	FGRPPHLIGPTGHRHSAPEQLLASHLQHVHL			OVCAR4	NCI60
47857 SHROOM4	SHROOM4	729	KAHAHCGVRGGHWRWSPEHNSQPLVAAAMEG			SW1116	CRC65
47874 YEATS2	YEATS2	471	TMSCKIVSGSPISTPSPSPLPRTPTSTPVHV			HCT116	NCI60
47894 PPM1H	PPM1H	211	PENTPANSRTLTRAASLRGGVGAPGSPSTPP			A498	NCI60
479 SRRM3	SRRM3	339	HGGRPGSAHSPPDKPSSPSPRVRDKAAAAAP			SW620	NCI60
47902 PAIP2B	PAIP2B	10	______MNGSNMANTSPSVKSKEDQGLSGHD			SNB75	NCI60
47943 HECTD1	HECTD1	631	ARLGVISKVSTLAGPSSDDENEEESKPEKED			Colo-678	CRC65
47945 HECTD1	HECTD1	640	STLAGPSSDDENEEESKPEKEDEPQEDAKEL			SW948	CRC65
47995 CADPS	CADPS	98	RAGGGRPSSPSPSVVSEKEKEELERLQKEEE			HCC2998	NCI60
48036 NOB1	NOB1	184	HELQELLIDRGEDVPSEEEEEEENGFEDRKD		AF1Q	K562	NCI60
48065 ALK	ALK	1075	RRKHQELQAMQMELQSPEYKLSKLRTSTIMT			SR	NCI60
48068 ALK	ALK	1104	MTDYNPNYCFAGKTSSISDLKEVPRKNITLI			SR	NCI60
48118 SYNPO2	SYNPO2	906	DTVQAHAARAQSPTPSLPASWKYSSNVRAPP			HS578T	NCI60
48119 SYNPO2	SYNPO2	820	SIKIAQPSYPPARPASTLNVAGPFKGPQAAV			HS578T	NCI60
48121 SYNPO2	SYNPO2	226	ASGPLVALPGAEKSKSPDPDPNLSHDRIVHI			HS578T	NCI60
48172 SCML1	SCML1	17	KKNEVYETFSYPESYSPTLPVSRRENNSPSN			OXCO-1	CRC65
48176 NDRG2	NDRG2	331	SCMTRLSRSRTASLTSAASVDGNRSRSRTLS			COLO205	NCI60
48177 NDRG2	NDRG2	334	TRLSRSRTASLTSAASVDGNRSRSRTLSQSS			COLO205	NCI60
4818 TSC22D2	TSC22D2	205	SDSSVLTRSGDCIRHSSTFDQTAERDSGLGA			ACHN	NCI60
48186 PCDHGC3	PCDHGC3	753	PGPSLHADAVRGGLMSPHLYHQVYLTTDSRR		Cadherin_C_2	OXCO-1	CRC65
48189 SLC6A14	SLC6A14	638	DPKKEADHEIPTVSGSRKPE___________			C10	CRC65
48207 L1RE1	L1RE1	50	MENDFDELREEGFRRSNYSELREDIQTKGKE		Transposase_22	CaCo-2	CRC65
48223 EDAR	EDAR	283	SENDASSENEQLLSRSVDSDEEPAPDKQGSP			CCK-81	CRC65
48244 MAGED2	MAGED2	246	KARRGKARRRAAKLQSSQEPEAPPPRDVALL			NCIH460	NCI60
48269 TIMELESS	TIMELESS	105	TQPALLCFGNLPKEPSFRHHFLQVLTYLQAY		TIMELESS	OVCAR3	NCI60
48312 BSN	BSN	1362	AKETQDPLKLHSSPASPSSASKEIGMPFSQG			SW1417	CRC65
48336 MACF1	MACF1	1122	DLDAVSMKCDSFLHQSPSSSSVPTLRSELNL			NCIH522	NCI60
48386 CEP131	CEP131	522	KLSAFPEPPEDGTLLSEAKLQSIMSFLDEME			SW480	CRC65
48409 SCAF8	SCAF8	779	AEPEEKVPHLIDHQISSGENTRSVIPNDISS			HCA-7	CRC65
48447 LIMCH1	LIMCH1	204	DSLSPPRHGRDDSFDSLDSFGSRSRQTPSPD			CaR-1	CRC65
48448 LIMCH1	LIMCH1	207	SPPRHGRDDSFDSLDSFGSRSRQTPSPDVVL			CaR-1	CRC65
48462 LIMCH1	LIMCH1	750	EANQLHLPNLNSQVDSPSSEKSPVMTPQFKF			CaR-1	CRC65
48479 LIMCH1	LIMCH1	750	EANQLHLPNLNSQVDSPSSEKSPVMTPFKFW			CaR-1	CRC65
4857 PPP6R2	PPP6R2	816	EEAVGRVGCADSRLLSPACPAPKEVTAAPAV			HL60	NCI60
4859 PPP6R2	PPP6R2	270	GTEGLVDSFSQGLERSYAVSSSVLHGIEPRL		SAPS	MDAMB435	NCI60
48616 USP24	USP24	2073	VVRQEAEDLSLSAPSSPEISPQSSPRPHRPN			SW948	CRC65
48616 USP24	USP24	2073	VVRQEAEDLSLSAPSSPEISPQSSPRPHRPN			SW620	NCI60
48633 SAMD4A	SAMD4A	318	LQELHQMILTPIKAYSSPSTTPEARRREPQA			UACC62	NCI60
48635 SAMD4A	SAMD4A	321	LHQMILTPIKAYSSPSTTPEARRREPQAPRQ			CaCo-2	CRC65
48712 SHANK2	SHANK2	751	PPKRAPTTALTLRSKSMTSELEELVDKASVR			SW1417	CRC65
48722 SHANK2	SHANK2	163	PPKRAPTTALTLRSKSMTSELEELVDKDKPE			SW1417	CRC65
48723 DICER1	DICER1	1015	LTPRHLNQKGKALPLSSAEKRKAKWESLQNK		PAZ	SK-CO-1	CRC65
48765 RIMS2	RIMS2	1151	VDPTLAPLTRRASQSSLESSTGPSYSRS___			OXCO-3	CRC65
48783 SRRM2	SRRM2	1008	ISPYPKVKAQTPPGPSLSGSKSPCPQEKSKD			OXCO-1	CRC65
48941 SRRM2	SRRM2	1444	DGLPRTPSRRSRSGSSPGLRDGSGTPSRHSL			NCI-H716	CRC65
48986 SRRM2	SRRM2	1890	RSRSRTPLISRRRSRSRTSPVSRRRSRSRTS			NCI-H716	CRC65
48987 SRRM2	SRRM2	1893	SRTPLISRRRSRSRTSPVSRRRSRSRTSVTR			NCI-H716	CRC65
49001 SRRM2	SRRM2	1384	LDMKEQSTRSSGHSSSELSPDAVEKAGMSSN			HCT116	NCI60
49048 CTNND2	CTNND2	267	LYYSSSTLPAPPRGGSPLAAPQGGSPTKLQR			Colo 741	CRC65
49087 GAB2	GAB2	596	FQPSSPSPHRKPSTSSVTSDEKVDYVQVDKE			SNU-C2B	CRC65
49105 SMC3	SMC3	1065	GGKATLVMKKGDVEGSQSQDEGEGSGESERG		SMC_N	CaCo-2	CRC65
49125 SH2B3	SH2B3	330	AEMHIPSALEPSTSSSPRGSTDSLNQGASPG			RKO	CRC65
4916 ZNF217	ZNF217	654	LICRTKADVTPPPDGSTTHNLEVSPKEKQTE			DLD-1	CRC65
49160 TRPC6	TRPC6	723	LDKKQVGHNKQPSIRSSEDFHLNSFNNPPRQ			C10	CRC65
49170 JAG2	JAG2	1085	KRRKERERSRLPREESANNQWAPLNPIRNPI			NCI-H716	CRC65
49173 GNE	GNE	528	EGIVLHSTKLIQEWNSVDLRTPLSDTLHLPV		ROK	NCIH522	NCI60
49179 PDE10A	PDE10A	767	WEKVIRGEETATWISSPSVAQKAAASED___			786O	NCI60
49185 LZTS1	LZTS1	231	GIVLQDSNMMSLKALSFSDGGSKLGHSNKAD			Colo 741	CRC65
49197 LZTS1	LZTS1	140	TAFKPVLPRSGAILHSSPESASHQLHPAPPD			Colo 741	CRC65
49199 LZTS1	LZTS1	254	LGHSNKADKGPSCVRSPISTDECSIQELEQK			Colo 741	CRC65
4921 ZNF217	ZNF217	593	EMPSVFQNVLGSAVLSPAHKDTQDFHKNAAD			OVCAR8	NCI60
49218 CYSLTR1	CYSLTR1	313	SGGNFRKRLSTFRKHSLSSVTYVPRKKASLP			C10	CRC65
49224 ERGIC3	ERGIC3	117	NLFKQRLDKDGIPVSSEAERHELGKVEVTVF			SW837	CRC65
49392 FNDC3A	FNDC3A	150	KDRQGTQKDKMSSPPSSPQKCPSPINEHNGL			786O	NCI60
49443 RPH3A	RPH3A	268	AGDSSRSPAGLRRANSVQASRPAPGSVQSPA			SKMEL28	NCI60
49460 EPB41L3	EPB41L3	625	SSGIETEPTVHHLPLSTEKVVQETVLVEERR			Colo 741	CRC65
49487 PADI2	PADI2	371	GYIEAPHKGFPVVLDSPRDGNLKDFPVKELL		PAD	CC20	CRC65
49556 STXBP5L	STXBP5L	593	PDLSAQLPSSRSLSGSTNTVASEGVTKDSIP			C70	CRC65
49559 STXBP5L	STXBP5L	823	NRENSYNRSRSSSISSIDKDSKEAITALYFM		Lgl_C	C70	CRC65
49565 TRAPPC8	TRAPPC8	273	ESYEDGPCTITSNKNSDNNLLSLDGLDNEVK		TRAPPC-Trs85	K562	NCI60
49631 AXIN2	AXIN2	461	VLKTPGCQSPGVGRYSPRSRSPDHHHHHHSQ		Axin_b-cat_bind	HCT15	NCI60
49658 MAP3K2	MAP3K2	312	SPVSFSPTDHSLSTSSGSSIFTPEYDDSRIR			CaR-1	CRC65
49688 THRAP3	THRAP3	234	SSKPWPDATYGTGSASRASAVSELSPRERSP		THRAP3_BCLAF1	SW1116	CRC65
49735 THRAP3	THRAP3	183	RVESSKRKSAKEKKSSSKDSRPSQAAGDNQG		THRAP3_BCLAF1	C106	CRC65
49766 GIT1	GIT1	536	GPPGDELTTRLQPFHSTELEDDAIYSVHVPA			C70	CRC65
49811 STARD10	STARD10	259	LPSLALSELSVQHADSLENIDESAVAESREE			MCF7	NCI60
4982 NCOR1	NCOR1	821	EEGSVCDPPPATKADSVDVEVRVPENHASKV			MDAMB468	NCI60
49856 CHMP3	CHMP3	200	TDALPEPEPPGAMAASEDEEEEEEALEAMQS			TK10	NCI60
49897 SIT1	SIT1	182	ELYASVCAQTRRARASFPDQAYANSQPAAS_			CCRFCEM	NCI60
49898 SIT1	SIT1	102	VPLYGNLHYLQTGRLSQDPEPDQQDPTLGGP			HT55	CRC65
49960 WNK2	WNK2	1271	KAEDMLSEDTDADRGSDPGTSPPHLSTCGLG			MDAMB468	NCI60
49962 WNK2	WNK2	1852	VKKATAFLQRPSRAGSLGPETPSRVGMKVPT			MDAMB468	NCI60
49980 NOC2L	NOC2L	672	KDEDRKQFKDLFDLNSSEEDDTEGFSERGIL			CaR-1	CRC65
49984 NOC2L	NOC2L	58	AREAARSPDKPGGSPSASRRKGRASEHKDQL			C99	CRC65
50014 C2CD2	C2CD2	356	LSESSKLKLKSPRKKSTIIISGISKTSLSQD			RKO	CRC65
50018 C2CD2	C2CD2	369	KKSTIIISGISKTSLSQDHDAALMQGYTASV			C80	CRC65
50041 PKP3	PKP3	287	LEPVARAPSVRSLSLSLADSGHLPDVHGFNS			T47D	NCI60
50042 PKP3	PKP3	291	ARAPSVRSLSLSLADSGHLPDVHGFNSYGSH			CCK-81	CRC65
50053 HBS1L	HBS1L	65	VEPVEEYDYEDLKESSNSVSNHQLSGFDQAR		HBS1_N	C99	CRC65
50060 HBS1L	HBS1L	350	VDNLNASKETEVGNVSLVEQSAKNHTFKNDN			NCIADRES	NCI60
5008 NCOR1	NCOR1	918	SKPSLLNPTGSILVSSPLKPNPLDLPQLQHR			786O	NCI60
5013 NCOR1	NCOR1	2358	GYLGTERPSSVSSVHSEGDYHRQTPGWAWED			BT549	NCI60
50195 KDM3A	KDM3A	265	TCGNSARIGAVKRKSSENNGTLVSKQAKSCS	+		NCI-H716	CRC65
50238 USP15	USP15	225	VIEQKNEDGTWPRGPSTPKSPGASNFSTLPK			K562	NCI60
50245 FARP1	FARP1	23	PTPGSRLGAPENSGISTLERGQKPPPTPSGK			786O	NCI60
50254 FARP1	FARP1	871	DLAEKSSSPAPEFLASSPPDNKSPDEATAAD			MDAMB468	NCI60
50280 CEP170B	CEP170B	711	RMRRRLPQLPSERADSPAGPESSRRSGPGPP			SNB75	NCI60
50324 FAM65B	FAM65B	21	QSFSPGGPNGIIRSQSFAGFSGLQERRSRCN		PL48	CaCo-2	CRC65
50359 RAPGEF2	RAPGEF2	1158	SGHSEISSRSSIVSNSSFDSVPVSLHDERRQ			CCRFCEM	NCI60
50372 IRS2	IRS2	550	GGGEFYGYMTMDRPLSHCGRSYRRVSGDAAQ			NCIH460	NCI60
50443 DTNA	DTNA	504	LMKLLKTQGAGSPRSSPSHTISRPIPMPIRS			NCI-H716	CRC65
50447 AIM1	AIM1	72	KKVKSPRAALDGGVASAASPESKPSPGTKGQ			HT55	CRC65
50447 AIM1	AIM1	72	KKVKSPRAALDGGVASAASPESKPSPGTKGQ			HT29	NCI60
50449 AIM1	AIM1	78	RAALDGGVASAASPESKPSPGTKGQLRGESD			CaCo-2	CRC65
50557 SHANK1	SHANK1	1991	GVEFEMRPPLLRRAPSPSLLPASEHKVSPAP			RKO	CRC65
50558 SHANK1	SHANK1	1373	SSEGGGAPQPPPRPPSPRYEAPPPTPHHHSP			RKO	CRC65
50560 SHANK1	SHANK1	1513	GRGPPSEDGPGVPPPSPRRSVPPSPTSPRAS			RKO	CRC65
50561 SHANK1	SHANK1	638	RSDKAKRLFRHYTVGSYDSFDAPSDYIIKEK			RKO	CRC65
50563 SHANK1	SHANK1	1278	LGTGAAPGPRLRHSKSIDEGMFSAEPYLRLE			RKO	CRC65
50564 SHANK1	SHANK1	881	PSFLPPGPGLMLRQKSIGAAEDDRPYLAPPA			RKO	CRC65
50565 SHANK1	SHANK1	1427	GYRAGLGSQEKSLPASPPAARRSLLHRLPPT			RKO	CRC65
50595 KCTD3	KCTD3	602	EEELLKLLDQCDLSTSRCATPNISPATSVVQ			CaR-1	CRC65
50694 CDC42BPB	CDC42BPB	481	QTVQSLHGSSRALSNSNRDKEIKKLNEEIER			A498	NCI60
50749 PTGDR2	PTGDR2	352	GSSRRRRTSSTARSASPLALCSRPEEPRGPA			NCI-H716	CRC65
50749 PTGDR2	PTGDR2	352	GSSRRRRTSSTARSASPLALCSRPEEPRGPA			CCRFCEM	NCI60
50794 NCOR2	NCOR2	57	YQHHSRDYASHLSPGSIIQPQRRRPSLLSEF			SW948	CRC65
50895 TACC3	TACC3	583	RDSPGRPVPVATETSSMHGANETPSGRPREA			NCIH322M	NCI60
50899 TACC3	TACC3	558	QFGTSSFKESALRKQSLYLKFDPLLRDSPGR	+		SW837	CRC65
50963 DYNC1LI1	DYNC1LI1	523	TVSPTTPTSPTEGEAS_______________			K562	NCI60
50980 EPN1	EPN1	421	PARSPGAFDMSGVRGSLAEAVGSPPPAATPT			NCIH226	NCI60
50985 EPN1	EPN1	394	SDFDRLRTALPTSGSSAGELELLAGEVPARS			K562	NCI60
5100 SPAG7	SPAG7	219	EEAMNEIRAKKRLRQSGEELPPTS_______			COLO205	NCI60
5102 SPAG7	SPAG7	161	EEEAAQQGPVVVSPASDYKDKYSHLIGKGAA			MDAMB468	NCI60
51056 NDUFB9	NDUFB9	85	EFWYRQHPQPYIFPDSPGGTSYERYDCYKVP			NCI-H716	CRC65
51062 ROBO1	ROBO1	1403	AGRRHFHASQCPRPTSPVSTDSNMSAAVMQK			UACC62	NCI60
51066 CDH10	CDH10	784	GPRFNKLAEMYGGGESDKDS___________			CaCo-2	CRC65
51070 USH1C	USH1C	380	EEEEKFKKQWEEDWGSKEQLLLPKTITAEVH			COLO205	NCI60
51075 STON1	STON1	184	DLPQFQYFREDCAFSSPFWKDEGSDSHFTLD			OVCAR3	NCI60
51080 TNFRSF11A	TNFRSF11A	566	PMGRPVQEETLARRDSFAGNGPRFPDPCGGP			786O	NCI60
51110 SLC4A4	SLC4A4	985	KEDEKKKKKKKGSLDSDNDDSDCPYSEKVPS			HDC-111	CRC65
51113 SLC4A4	SLC4A4	68	EKKEKERISENYSDKSDIENADESSSSILKP			ACHN	NCI60
51116 SLC4A4	SLC4A4	212	PDNGSPAMTHRNLTSSSLNDISDKPEKDQLK		Band_3_cyto	A498	NCI60
51132 CCDC61	CCDC61	473	SPPVERSHHQKSLANSGGWVPIKEYSSEHQA			CCRFCEM	NCI60
51140 PCLO	PCLO	3766	ERAYLQGVAEDRDYMSDSEVSSTRPTRIESQ			NCI-H716	CRC65
51154 PCLO	PCLO	4787	QSSQQSPKPSVIKSRSHGIFPDPSKDMQVPT			SKMEL5	NCI60
51156 PCLO	PCLO	4777	SIDHGKSHSSQSSQQSPKPSVIKSRSHGIFP			NCI-H716	CRC65
51157 PCLO	PCLO	3617	TAKMMQRSMSDPKPLSPTADESSRAPFQYTE			NCI-H716	CRC65
51172 SETBP1	SETBP1	838	HSGTWKLSPPRLMANSPSHLCEIGSLKEITL			NCI-H716	CRC65
51180 FAM169A	FAM169A	435	KESELEPMNGEIMDDSLKTSLITEEEDSTSE			Colo-678	CRC65
51183 FAM169A	FAM169A	365	SQGEDEKTSQTSLTASINKLESTARPSESSE			Colo-678	CRC65
51216 IVNS1ABP	IVNS1ABP	269	VQKKPPRENGHKQISSSSTGCLSSPNATVQS			Colo-678	CRC65
51216 IVNS1ABP	IVNS1ABP	269	VQKKPPRENGHKQISSSSTGCLSSPNATVQS			OVCAR3	NCI60
5145 TACC1	TACC1	55	EEEDSQAETKSLSFSSDSEGNFETPEAETPI			CaR-1	CRC65
51754 KIAA1598	KIAA1598	496	LRRRKVTAEADSSSPTGILATSESKSMPVLG			CC07	CRC65
51754 KIAA1598	KIAA1598	496	LRRRKVTAEADSSSPTGILATSESKSMPVLG			NCIH460	NCI60
51765 PTPDC1	PTPDC1	465	LKRAENLLEQGETPQTVPAQILVGHKPRQQK			OXCO-1	CRC65
51768 KLRG2	KLRG2	141	VDVRVKPVGAAGGSSTPSPRPSTRFLKVPVP			CaCo-2	CRC65
51792 ZNF316	ZNF316	100	DVKEVLAEEECPALGTQERLSRGGDAKSPVL			HDC-142	CRC65
51822 SRRM3	SRRM3	355	SPSPRVRDKAAAAAPTPPARGKESPSPRSAP			SW620	NCI60
51851 CXorf49	CXorf49	201	VDPQQPSAKGPTRLPTHDSDSADESSDLPLM		DUF4641	SKMEL2	NCI60
51901 FLG	FLG	2461	ARDSSRHSTSQEGQDTIHGHPGSSSGGRQGS			OVCAR3	NCI60
51909 KRT20	KRT20	388	LLEGEDVKTTEYQLSTLEERDIKKTRKIKTV			HCC2998	NCI60
51951 PGRMC1	PGRMC1	178	KYHHVGKLLKEGEEPTVYSDEEEPKDESARK			LoVo	CRC65
52 UHRF1BP1L	UHRF1BP1L	987	LGKISEDESSGLVYKSGSGEIGSETSDKKDS			NCI-H548	CRC65
52043 TRAFD1	TRAFD1	414	HVTEGIPRLDSQPQETSPELPRRRVRHQGDL			Colo 741	CRC65
52187 SYNM	SYNM	819	RTKQPQENTTHVEEVTEAGDSEGEQSYFVST			SKMEL5	NCI60
52198 DCLK1	DCLK1	336	QLSTPRSGKSPSPSPTSPGSLRKQRSSQHGG			SW1417	CRC65
522 ARHGAP32	ARHGAP32	871	SPLQEKLSPFFTLDLSPTEDKSSKPSSFTEK			NCIH322M	NCI60
52226 PGRMC2	PGRMC2	216	LKPGEEPSEYTDEEDTKDHNKQD________			CC20	CRC65
52249 MAPK13	MAPK13	265	LNDKAAKSYIQSLPQTPRKDFTQLFPRASPQ		Pkinase	HCC2998	NCI60
5225 SRSF10	SRSF10	157	YSPRNRPTGRPRRSRSHSDNDRFKHRNRSFS			NCI-H716	CRC65
5226 SRSF10	SRSF10	159	PRNRPTGRPRRSRSHSDNDRFKHRNRSFSRS			NCI-H716	CRC65
52264 INPPL1	INPPL1	245	EILSKVFDQQSSPMVTRLLQQQNLPQTGEQE			C106	CRC65
52322 SIPA1L1	SIPA1L1	1530	TIEEDLKKLIDLESPTPESQKSFKFHALSSP		SPAR_C	HS578T	NCI60
52350 MTSS1	MTSS1	258	VILDLKGSDYSWSYQTPPSSPSTTMSRKSSV			NCI-H716	CRC65
52351 MTSS1	MTSS1	578	TIRRTPSTKPSVRRGTIGAGPIPIKTPVIPV			NCI-H716	CRC65
52395 EPB41L2	EPB41L2	600	AVVQDGDGRREVRSPTKAPHLQLIEGKKNSL			CC07	CRC65
52396 EPB41L2	EPB41L2	673	STPEPRPNEWEKRRITPLSLQTQGSSHETLN		SAB	CaR-1	CRC65
52403 EPB41L2	EPB41L2	600	AVVQDGDGRREVRSPTKAPHLQLIEGKPPVV			CC07	CRC65
52404 EPB41L2	EPB41L2	600	AVVQDGDGRREVRSPTKAPHLQLIEGKSSHE			CC07	CRC65
52413 DCX	DCX	333	QLSTPKSKQSPISTPTSPGSLRKHKDLYLPL		DCX	NCI-H716	CRC65
52447 KIF1C	KIF1C	489	ALLAEMGVAVREDGGTVGVFSPKKTPHLVNL		Kinesin_assoc	BT549	NCI60
52451 GAS2	GAS2	281	HDPCRMLQISRVDGKTSPIQSKSPTLKDMNP			NCI-H716	CRC65
52472 SPAG9	SPAG9	365	ELDMDKDLSGYKGSSTPTKGIENKAFDRNTE			A498	NCI60
52481 SIPA1L3	SIPA1L3	402	SRAHSLGGLDPAFTSTEDLNCKENLEQDLGD			SW948	CRC65
52482 SIPA1L3	SIPA1L3	1531	KLIIMDNLGPEQERDTGQSPQKGLQRTLSDE		SPAR_C	A498	NCI60
52483 SIPA1L3	SIPA1L3	1387	QSKGYRPKLYSSGSSTPTGLAGGSRDPPRQP			CaR-1	CRC65
52510 MCM3AP	MCM3AP	423	SLRGTPARQSNRSESTDSLGGLSPSEVTAIQ			CC20	CRC65
52551 CCNT2	CCNT2	479	QHKQGQSQAASSSSVTSPIKMKIPIANTEKY			Colo 320DM	CRC65
52566 CTNND1	CTNND1	863	NNASRSQSSHSYDDSTLPLIDRNQKSDKKPD;NNASRSQSSHSYDDSTLPLIDRNQKSDNNYS			SF539	NCI60
52581 PAGE4	PAGE4	85	KTRSERGDGSDVKEKTPPNPKHAKTKEAGDG		GAGE	CaCo-2	CRC65
52598 BRD4	BRD4	598	VSKKEPAPMKSKPPPTYESEEEDKCKPMSYE			HCT116	CRC65
52629 NOS1AP	NOS1AP	259	SHTGSKVSHPQEPMLTASPRMLLPSSSSKPP			NCIH460	NCI60
52639 LDB3	LDB3	135	PSPSPEARASPGTPGTPELRPTFSPAFSRPS			NCI-H716	CRC65
52648 CLASP2	CLASP2	1010	QTALDNKASLLHSMPTHSSPRSRDYNPYNYS			CAKI1	NCI60
52652 COBL	COBL	266	FFKVNKRSNSKGCLTTPNSPSMHSRSLTLGP			HCT15	NCI60
52709 FLNB	FLNB	2529	NETSSILVESVTRSSTETCYSAIPKASSDAS			Colo-678	CRC65
52726 ULK1	ULK1	625	DFLQRNPLPPILGSPTKAVPSFDFPKTPSSQ			NCIADRES	NCI60
52735 PRPF40A	PRPF40A	368	VEVSSNTGEETSKQETVADFTPKKEEEESQP			LS1034	CRC65
52785 SF3B1	SF3B1	350	KSRWDETPASQMGGSTPVLTPGKTPIGTPAM		SF3b1	CC20	CRC65
528 ARHGAP32	ARHGAP32	703	KAMALKGGRAEGTLRSAKSEESLTSLHAVDG			LS123	CRC65
52854 PDE5A	PDE5A	95	VSFLSDSEKKEQMPLTPPRFDHDEGDQCSRL			SF295	NCI60
52874 STK10	STK10	14	__MAFANFRRILRLSTFEKRKSREYEHVRRD			786O	NCI60
52880 PRKD3;PRKD1	PRKD3;PRKD1	400	DVERDEEAVKTISPSTSNNIPLMRVVQSIKH;PDPDHEDANRTISPSTSNNIPLMRVVQSVKH			Colo 741	CRC65
52881 GFPT2	GFPT2	227	YKLSTEQIPILYRTCTLENVKNICKTRMKRL			OXCO-1	CRC65
52886 DDHD2	DDHD2	184	MVHYQPVAGSDDWGSTPTEQGRPRTVKRGVE			SW837	CRC65
52978 SCEL	SCEL	355	ENTTGGQSLDNLIKVTPEVKRSNQGSKDLNN			CaR-1	CRC65
52984 EPN2	EPN2	161	EYGKAGGSPASYHGSTSPRVSSELEQARPQT			HOP92	NCI60
53013 VAPB	VAPB	150	VEINKIISTTASKTETPIVSKSLSSSLDDTE			786O	NCI60
5311 MYCBP2	MYCBP2	2835	VKTKLDPPRERSKSDSYTLDPDTLRKKKMPL			VACO 4A	CRC65
53124 LATS1	LATS1	612	YENVDSGDKEKKQITTSPITVRKNKKDEERR			HCA-46	CRC65
53158 ABL1	ABL1	800	RAGENRSDQVTRGTVTPPPRLVKKNEEAADE			K562	NCI60
53174 LMNA	LMNA	416	RASSHSSQTQGGGSVTKKRKLESTESRSSFS			U251	NCI60
53222 GAPDH	GAPDH	184	GIVEGLMTTVHAITATQKTVDGPSGKLWRDG		Gp_dh_C	A498	NCI60
53229 ERBB2	ERBB2	671	TMRRLLQETELVEPLTPSGAMPNQAQMRILK			SKOV3	NCI60
53259 PRKCB	PRKCB	642	TSNFDKEFTRQPVELTPTDKLFIMNLDQNEF	+	Pkinase_C	K562	NCI60
53295 NPM1	NPM1	199	EEAEEKAPVKKSIRDTPAKNAQKSNQNGKDS	+		NCI-H716	CRC65
53305 CTSD	CTSD	339	EYMIPCEKVSTLPAITLKLGGKGYKLSPEDY		Asp	MDAMB435	NCI60
53347 NGFR	NGFR	199	CKQNKQGANSRPVNQTPPPEGEKLHSDSGIS			SNB75	NCI60
53376 KRT19	KRT19	323	IELQSQLSMKAALEDTLAETEARFGAQLAHI		Filament	CaCo-2	CRC65
53391 VIL1	VIL1	693	AQEYLKTHPSGRDPETPIIVVKQGHEPPTFT		Gelsolin	HCC2998	NCI60
53392 VIL1	VIL1	618	PYANTKRLQEENLVITPRLFECSNKTGRFLA			HCC2998	NCI60
53460 SPP1	SPP1	163	KSKKFRRPDIQYPDATDEDITSHMESEELNG		Osteopontin	NCIH322M	NCI60
53461 SPP1	SPP1	168	RRPDIQYPDATDEDITSHMESEELNGAYKAI		Osteopontin	NCIH322M	NCI60
53462 NR2F1	NR2F1	51	GAGEQQQQAGSGAPHTPQTPGQPGAPATPGT			NCI-H716	CRC65
53475 MAPT	MAPT	69	DGSEEPGSETSDAKSTPTAEAEEAGIGDTPS			HCT116	CRC65
53476 PRKAR1A	PRKAR1A	75	EEAKQIQNLQKAGTRTDSREDEISPPPPNPV			SKMEL5	NCI60
53491 HSPA5	HSPA5	648	KLYGSAGPPPTGEEDTAEKDEL_________			SNB75	NCI60
53492 HSPA5	HSPA5	85	PEGERLIGDAAKNQLTSNPENTVFDAKRLIG		HSP70	NCIADRES	NCI60
53497 MAP2	MAP2	1591	EPIRRAGKSGTSTPTTPGSTAITPGTPPSYS			NCIH522	NCI60
53502 MAP2	MAP2	1528	PSVFKQAKDKVSDGVTKSPEKRSSLPRPSSI			HDC-142	CRC65
53503 MAP2	MAP2	423	KEAINQETVQQRDTFTPSGQEPILTEKETEL		MAP2_projctn	HDC-142	CRC65
53505 MAP2	MAP2	286	KDEWGLVAPISPGPLTPMREKDVFDDIPKWE			NCIH522	NCI60
53512 MAP2	MAP2	1624	TPGTPGTPSYPRTPHTPGTPKSAILVPSEKK			HDC-142	CRC65
53515 MAP2	MAP2	1652	EKKVAIIRTPPKSPATPKQLRLINQPLPDLK			NCIH322M	NCI60
53550 NEFH	NEFH	738	KSPEKAKSPVKEEAKTPEKAKSPVKEEAKSP		DUF1388	CaCo-2	CRC65
53589 NCAM1	NCAM1	788	ESKEPIVEVRTEEERTPNHDGGKHTEPNETT			NCI-H716	CRC65
53629 HNRNPL	HNRNPL	98	AGGGGGGENYDDPHKTPASPVVHIRGLIDGV			HCC2998	NCI60
53670 TCF3	TCF3	355	YSPDHSSNNFSSSPSTPVGSPQGLAGTSQWP	+		OVCAR3	NCI60
53699 SPN	SPN	341	KGSGFPDGEGSSRRPTLTTFFGRRKSRQGSL			NCI-H548	CRC65
53717 TSHR	TSHR	54	VTCKDIQRIPSLPPSTQTLKLIETHLRTIPS		LRR_5	SNU-C2B	CRC65
53772 VCL	VCL	604	EAMTQEVSDVFSDTTTPIKLLAVAATAPPDA		Vinculin	HOP62	NCI60
53783 LIG1	LIG1	197	TTPPKPLKTSKAETPTESVSEPEVATKQELQ			U031	NCI60
53819 POU3F2	POU3F2	233	GTLPGAEDVYGGSRDTPPHHGVQTPVQ____			Colo 741	CRC65
53821 BTF3	BTF3	38	KGTARRKKKVVHRTATADDKKLQFSLKKLGV			A498	NCI60
53878 PAICS	PAICS	105	QCEMIPIEWVCRRIATGSFLKRNPGVKEGYK		SAICAR_synt	U251	NCI60
53880 ENPP1	ENPP1	256	CGTYTKNMRPVYPTKTFPNHYSIVTGLYPES		Phosphodiest	SR	NCI60
53881 SPRR1B	SPRR1B	11	_____MSSQQQKQPCTPPPQLQQQQVKQPCQ			NCIH322M	NCI60
53922 EIF4B	EIF4B	427	TQERERSRTGSESSQTGTSTTSSRNARRRES			HCT116	CRC65
5394 PALM	PALM	152	NSQQTPVGTPKDKRVSNTPLRTVDGSPMMKA		Paralemmin	OVCAR3	NCI60
53941 MYL9	MYL9	135	EDHLRELLTTMGDRFTDEEVDEMYREAPIDK		EF-hand_8	HS578T	NCI60
53944 POLR2A	POLR2A	1912	PTSPVYTPTSPKYSPTSPTYSPTSPKYSPTS		RNA_pol_Rpb1_R	HDC-111	CRC65
53957 POLR2A	POLR2A	1854	YTPTSPSYSPSSPEYTPTSPKYSPTSPKYSP		RNA_pol_Rpb1_R	LS513	CRC65
53971 APC	APC	829	VTDERNALRRSSAAHTHSNTYNFTKSENSNR		Arm_APC_u3	OVCAR4	NCI60
53983 MCM3	MCM3	713	DAKDGDSYDPYDFSDTEEEMPQVHTPKTADS			SN12C	NCI60
5399 GRAP2	GRAP2	164	TREDQGHRGNSLDRRSQGGPHLSGAVGEEIR			MOLT4	NCI60
54023 MARK3	MARK3	541	KENSTIPDQRTPVASTHSISSAATPDRIRFP			HDC-142	CRC65
54030 MARK3	MARK3	397	LSLAKVRPSSDLNNSTGQSPHHKVQRSVFSS			NCI-H716	CRC65
54031 MARK3	MARK3	507	VPSSNTASGGMTRRNTYVCSERTTADRHSVI			HL60	NCI60
54070 MAP4	MAP4	942	TSAPDLKNVRSKVGSTENIKHQPGGGRAKVE;TSAPDLKNVRSKVGSTENIKHQPGGGRVQIQ		Tubulin-binding	A498	NCI60
54116 EPHA2	EPHA2	898	TLADFDPRVSIRLPSTSGSEGVPFRTVSEWL			BT549	NCI60
54125 EPHB2	EPHB2	779	DFGLSRFLEDDTSDPTYTSALGGKIPIRWTA		Pkinase_Tyr	SW1116	CRC65
54155 PEBP1	PEBP1	51	ELGKVLTPTQVKNRPTSISWDGLDSGKLYTL		PBP	OXCO-3	CRC65
54179 LRPAP1	LRPAP1	248	QGLDRLRRVSHQGYSTEAEFEEPRVIDLWDL		Alpha-2-MRAP_C	SNB75	NCI60
5423 BCAR3	BCAR3	46	RSPLAEHRPDAYQDVSIHGTLPRKKKGPPPI			HOP62	NCI60
54234 CTNNA1	CTNNA1	645	LMIRTPEELDDSDFETEDFDVRSRTSVQTED		Vinculin	CaR-1	CRC65
54254 SPRR1A	SPRR1A	11	_____MNSQQQKQPCTPPPQPQQQQVKQPCQ			COLO205	NCI60
54261 IRS1	IRS1	88	NKRADSKNKHLVALYTRDEHFAIAADSEAEQ		PH	C10	CRC65
54261 IRS1	IRS1	88	NKRADSKNKHLVALYTRDEHFAIAADSEAEQ		PH	SR	NCI60
54265 IRS1	IRS1	309	PSQVGLTRRSRTESITATSPASMVGGKPGSF			CAKI1	NCI60
54308 SOX5	SOX5	400	SAKPKTSDGKSPTSPTSPHMPALRINSGAGP			Colo 320DM	CRC65
5431 CBR3;CBR1	CBR3;CBR1	56	ARGQAAVQQLQAEGLSPRFHQLDIDDLQSIR;TRGQAAVQQLQAEGLSPRFHQLDIDDLQSIR		adh_short	HCC2998	NCI60
54320 MAP2K2	MAP2K2	25	PALTINPTIAEGPSPTSEGASEANLVDLQKK			NCIH322M	NCI60
54402 SOX3	SOX3	90	AMYSLLETELKNPVGTPTQAAGTGGPAAPGG			U251	NCI60
54405 HNF4A	HNF4A	407	NGQMCEWPRPRGQAATPETPQPSPPGGSGSE			COLO205	NCI60
5442 STAM2	STAM2	375	LYNKLVNEAPVYSVYSKLHPPAHYPPASSGV			HDC-8	CRC65
54439 CASP2	CASP2	158	PVCESCPLYKKLRLSTDTVEHSLDNKDGPVC			MOLT4	NCI60
54441 ABL2	ABL2	923	LPTTHNHKVPVLISPTLKHTPADVQLIGTDS			SF295	NCI60
54471 VDAC2	VDAC2	102	IEDQICQGLKLTFDTTFSPNTGKKSGKIKSS		Porin_3	SKOV3	NCI60
54493 MKI67	MKI67	1841	AQALEELTGFRELFQTPCTDNPTTDEKTTKK		K167R	HDC-8	CRC65
54494 MKI67	MKI67	1849	GFRELFQTPCTDNPTTDEKTTKKILCKSPQS			UACC62	NCI60
54531 MKI67	MKI67	525	GHLRPELFDENLPPNTPLKRGEAPTKRKSLV		PP1_bind	TK10	NCI60
5458 PAK3	PAK3	171	SSTKTASEPPLAPPVSEEEDEEEEEEEDENE			U251	NCI60
5460 DYSF	DYSF	163	LDVVAGGGQSRAETWSLLSDSTMDTRYSGKK			CaR-1	CRC65
54606 MAP1B	MAP1B	1685	PTVGAGVLHITENGPTEVDYSPSDMQDSSLS			C106	CRC65
54609 MAP1B	MAP1B	1633	SISPPDFSPKTAKSRTPVQDHRSEQSSMSIE			NCI-H716	CRC65
54635 YAP1	YAP1	379	PVSSPGMSQELRTMTTNSSDPFLNSGTYHSR			LOXIMVI	NCI60
54680 NES	NES	338	SLSFQDPKLELQFPRTPEGRRLGSLLPVLSP			SF295	NCI60
54688 CSNK1A1	CSNK1A1	351	QAASSSGQGQQAQTPTGKQTDKTKSNMKGF_			OVCAR4	NCI60
5469 DNAJC8	DNAJC8	35	FMTFYSEVKQIEKRDSVLTSKNQIERLTRPG			NCI-H716	CRC65
54696 SLC9A3	SLC9A3	564	FIRSPSTDNVVNVDFTPRSSTVEASVSYLLR			SW1417	CRC65
54697 CD97	CD97	723	ACLVAGGSKYSEFTSTTSGTGHNQTRALRAS			CC07	CRC65
54721 NASP	NASP	700	GGGGSSVSMIASRKPTDGASSSNCVTDISHL			HCA-7	CRC65
54737 ARRB1	ARRB1	402	RLKGMKDDKEEEEDGTGSPQLNNR_______			HT29	NCI60
54745 CENPF	CENPF	1781	SCDISKEHTSETTERTPKHDVHQICDKDAQQ			SW403	CRC65
54762 CSNK1E	CSNK1E	407	DLTGRQEVSRIPASQTSVPFDHLGK______	+		CaR-1	CRC65
54762 CSNK1E	CSNK1E	407	DLTGRQEVSRIPASQTSVPFDHLGK______	+		MDAMB435	NCI60
54786 CLK2	CLK2	93	RRNDYSRDRGDAYYDTDYRHSYEYQRENSSY			NCIH460	NCI60
54798 NUP153	NUP153	1460	FTVGSNGKNVFSSSGTSFSGRKIKTAVRRRK		Nup_retrotrp_bd	SNB19	NCI60
5481 TRIO	TRIO	2400	LPLGKPRAGAASPLNSPLSSAVPSLGKEPFP			CaR-1	CRC65
54841 LIG3	LIG3	122	KKAVVQAKLTTTGQVTSPVKGASFVTSTNPR			SF295	NCI60
54846 EMD	EMD	165	RERPMYGRDSAYQSITHYRPVSASRSSLDLS			SNB19	NCI60
54847 EMD	EMD	122	EPESAGPSRAVRQSVTSFPDADAFHHQVHDD			NCI-H747	CRC65
54960 ARHGDIA	ARHGDIA	160	MVGSYGPRAEEYEFLTPVEEAPKGMLARGSY		Rho_GDI	HCC2998	NCI60
54963 MSH6	MSH6	139	GKSVRVHVQFFDDSPTRGWVSKRLLKPYTGS		PWWP	HDC-8	CRC65
55037 ATN1	ATN1	651	PPPYGKRAPSPGAYKTATPPGYKPGSPPSFR		Atrophin-1	SF295	NCI60
55050 RAD23A	RAD23A	131	PAAREDKSPSEESAPTTSPESVSGSVPSSGS			Colo 741	CRC65
55050 RAD23A	RAD23A	131	PAAREDKSPSEESAPTTSPESVSGSVPSSGS			SKMEL2	NCI60
55058 EPHB3;EPHB4	EPHB3;EPHB4	953	LVAQMTAEDLLRIGVTLAGHQKKILSSIQDM;LVSQISAEDLLRIGVTLAGHQKKILASVQHM		SAM_1	SK-CO-1	CRC65
55071 SLC12A2	SLC12A2	75	GPAAAGDGLGRPLGPTPSQSRFQVDLVSENA			CCRFCEM	NCI60
55088 MLLT4	MLLT4	1316	DSDMWINQSSSLDSSTSSQEHLNHSSKSVTP			SW948	CRC65
551 DISP2	DISP2	51	GSPDSTQTKAVPPEASPERSCSLHSCPLEDP			HDC-8	CRC65
55133 SOX10	SOX10	240	DGNPEHPSGQSHGPPTPPTTPKTELQSGKAD			Colo 741	CRC65
55134 SOX10	SOX10	243	PEHPSGQSHGPPTPPTTPKTELQSGKADPKR			Colo 741	CRC65
55137 CLDN6	CLDN6	202	SGGSQGPSHYMARYSTSAPAISRGPSEYPTK			CaCo-2	CRC65
55157 GNG2	GNG2	52	LMAYCEAHAKEDPLLTPVPASENPFREKKFF		G-gamma	NCI-H716	CRC65
55241 TRA2B	TRA2B	33	SRSGSAHGSGKSARHTPARSRSKEDSRRSRS			NCIADRES	NCI60
5525 SASH3	SASH3	243	YVDVLPEEAVGHARPSRRQSKGKRPKPKTLH			CCRFCEM	NCI60
55264 EEF1A1;EEF1A1P5;EEF1A2	EEF1A1;EEF1A1P5;EEF1A2	22	HINIVVIGHVDSGKSTTTGHLIYKCGGIDKR		GTP_EFTU	SW480	CRC65
5528 SASH3	SASH3	142	ALAFSEQEEHELPVLSRQASTGSELCSPSPG		SLY	CCRFCEM	NCI60
55299 SRPK2;SRPK1;SRPK3	SRPK2;SRPK1;SRPK3	547	GNACWVHKHFTEDIQTRQYRAVEVLIGAEYG;GNACWVHKHFTEDIQTRQYRSIEVLIGAGYS;GNACWVHKHFTEDIQTRQYRSLEVLIGSGYN		Pkinase	SW480	CRC65
55314 PRKDC	PRKDC	2671	FDWLTGSSTDPLVDHTSPSSDSLLFAHKRSE			RCM-1	CRC65
55323 MAP1A	MAP1A	576	LDTAEEGPPSTAIQGTPPSVPGLGQEEHVMK			NCI-H716	CRC65
55330 MAP1A	MAP1A	1656	WRGQDVVQEWQETSPTREEPAGEQKELAPAW			NCI-H716	CRC65
55333 MAP1A	MAP1A	960	TANVEMSEKLCSQYGTPVFSAPGHALHPGEP			NCI-H716	CRC65
55344 MAP1A	MAP1A	1318	KYLPGAITSPDEHILTPDSSFSKSPESLPGP			NCI-H716	CRC65
55371 SARNP	SARNP	65	ANEEDVLGDETEEEETKPIELPVKEEEPPEK			VACO 4A	CRC65
55388 LRP2	LRP2	4632	PSLPAKPKPPSRRDPTPTYSATEDTFKDTAN			CaCo-2	CRC65
55405 FOXO4	FOXO4	400	MASAPIPKALGTPVLTPPTEAASQDRMPQDL	+		CaCo-2	CRC65
55423 CDC42EP1	CDC42EP1	360	ESLDEEWRAPQAGSRTPVPSTVQANTFEFAD			HS578T	NCI60
55452 SPTBN1	SPTBN1	2187	SDRKAKTALPAQSAATLPARTQETPSAQMEG			NCIH226	NCI60
55458 SRSF2	SRSF2	25	VEGMTSLKVDNLTYRTSPDTLRRVFEKYGRV		RRM_1	A498	NCI60
55467 RUNX1	RUNX1	207	LSFSERLSELEQLRRTAMRVSPHHPAPTPNP			HOP62	NCI60
55479 ANK2	ANK2	3093	TTPDTTPARTPTEEGTPTSEQNPFLFQEGKL			NCI-H716	CRC65
55485 HMGCS1	HMGCS1	476	KHRRTYARRPTPNDDTLDEGVGLVHSNIATE			PC/JW	CRC65
55507 PRKCE	PRKCE	710	VNNFDQDFTREEPVLTLVDEAIVKQINQEEF		Pkinase_C	NCIH460	NCI60
55537 CREB5	CREB5	26	LKFPSIKTDNMLSDQTPTPTRFLKNCEEVGL			RXF393	NCI60
55547 AKAP12	AKAP12	232	EASEKKKEQEPEKVDTEEDGKAEVASEKLTA			HDC-8	CRC65
55549 AKAP12	AKAP12	1149	MEDTLEHTDKEVSVETVSILSKTEGTQEADQ			HCT116	CRC65
55584 KMT2A	KMT2A	163	FLGFGSDEEVRVRSPTRSPSVKTSPRKPRGR			CC20	CRC65
55630 PTPN12	PTPN12	569	NSSDINYQTRKTVSLTPSPTTQVETPDLVDH			C32	CRC65
55631 PTPN12	PTPN12	573	INYQTRKTVSLTPSPTTQVETPDLVDHDNTS			NCI-H716	CRC65
[truncated: 1,235 more rows]

## Sheet: Phosphoprotein outliers
ID	Gene names	Outlier cell line	Cell line panel
1 MGC50722	MGC50722	SW48	CRC65
100 NPIPB3;NPIPB5;NPIPB4;NPIPB11	NPIPB3	CCRFCEM	NCI60
10002 PODXL2	PODXL2	BT549	NCI60
10003 FMN2	FMN2	HDC-57	CRC65
10003 FMN2	FMN2	SN12C	NCI60
10011 SMARCAL1	SMARCAL1	MOLT4	NCI60
10014 SPG21	SPG21	OXCO-1	CRC65
10017 IL37	IL37	HDC-114	CRC65
10018 GRHL1	GRHL1	MDAMB468	NCI60
1002 MITF	MITF	C32	CRC65
1002 MITF	MITF	SKMEL5	NCI60
10020 IGF2BP1	IGF2BP1	K562	NCI60
10021 DTL	DTL	SW620	CRC65
10022 SACS	SACS	CC20	CRC65
10022 SACS	SACS	HS578T	NCI60
10023 EIF2AK3	EIF2AK3	786O	NCI60
10028 HSPBP1	HSPBP1	SW48	CRC65
10029 RGL1	RGL1	HDC-9	CRC65
1003 KIF21B	KIF21B	SW403	CRC65
1003 KIF21B	KIF21B	SR	NCI60
10031 MYOF	MYOF	HDC-135	CRC65
10036 EHD2	EHD2	LS123	CRC65
10036 EHD2	EHD2	HS578T	NCI60
10040 C1RL	C1RL	UACC257	NCI60
10042 CD274	CD274	RKO	CRC65
10046 FLRT3;FLRT1	FLRT3	SR	NCI60
10047 LMCD1	LMCD1	OVCAR4	NCI60
10048 CABP1	CABP1	C70	CRC65
10049 CRIM1	CRIM1	HDC-135	CRC65
10060 HACD3	HACD3	786O	NCI60
10066 ADAM22	ADAM22	MOLT4	NCI60
1007 PLXNA2	PLXNA2	NCI-H716	CRC65
10070 VAPA	VAPA	K562	NCI60
10071 ZKSCAN7	ZKSCAN7	CCRFCEM	NCI60
10072 MARK1	MARK1	NCIH322M	NCI60
10073 H2AFY2	H2AFY2	NCIH522	NCI60
10079 TMEM9	TMEM9	BT549	NCI60
10085 SPATA7	SPATA7	SK-CO-1	CRC65
10090 VPS54	VPS54	LS123	CRC65
10091 MDFIC	MDFIC	786O	NCI60
10094 TMEM63C	TMEM63C	NCI-H716	CRC65
10099 CALCOCO1	CALCOCO1	TK10	NCI60
10104 CEP72	CEP72	NCIH23	NCI60
10107 CCDC88C	CCDC88C	SK-CO-1	CRC65
10110 ARHGAP23	ARHGAP23	Colo-678	CRC65
10111 ATP10D	ATP10D	HDC-135	CRC65
10118 RCC2	RCC2	NCIH226	NCI60
1012 DENND4B	DENND4B	SKMEL5	NCI60
10122 MBD5	MBD5	TK10	NCI60
10124 TENM3	TENM3	786O	NCI60
10126 FNIP2	FNIP2	SR	NCI60
10130 STK26	STK26	C125-PM	CRC65
10137 CHD7	CHD7	LOXIMVI	NCI60
10141 CHPF2	CHPF2	HOP92	NCI60
10142 PCDH10	PCDH10	CaR-1	CRC65
10143 RRBP1	RRBP1	SW403	CRC65
10144 STOX2	STOX2	OVCAR3	NCI60
10145 ARHGAP20	ARHGAP20	C10	CRC65
10148 MAP10	MAP10	CCRFCEM	NCI60
10149 USP35	USP35	HDC-73	CRC65
10149 USP35	USP35	OVCAR3	NCI60
10153 LARS	LARS	SR	NCI60
1016 CBFA2T3	CBFA2T3	NCI-H716	CRC65
1016 CBFA2T3	CBFA2T3	K562	NCI60
10161 TBC1D14	TBC1D14	SKMEL5	NCI60
10163 ARHGAP28	ARHGAP28	CaCo-2	CRC65
10163 ARHGAP28	ARHGAP28	SN12C	NCI60
10165 KANSL3	KANSL3	MOLT4	NCI60
10168 NYNRIN	NYNRIN	LS411	CRC65
10169 HECW2	HECW2	HDC-9	CRC65
1017 WDR1	WDR1	SR	NCI60
10170 FRMD4A	FRMD4A	RKO	CRC65
10170 FRMD4A	FRMD4A	SKMEL28	NCI60
10171 ANKFY1	ANKFY1	CC20	CRC65
10171 ANKFY1	ANKFY1	MALME3M	NCI60
10174 WRAP73	WRAP73	SW48	CRC65
10175 GMPR2	GMPR2	OVCAR3	NCI60
10177 STX18	STX18	786O	NCI60
10180 ZNF219	ZNF219	NCI-H716	CRC65
10182 ATXN10	ATXN10	HDC-142	CRC65
10187 NFKBIL1	NFKBIL1	SNU-C2B	CRC65
10191 DNMT3B	DNMT3B	CaCo-2	CRC65
10192 MYO1A	MYO1A	NCI-H716	CRC65
10193 SPRR3	SPRR3	HDC-111	CRC65
10193 SPRR3	SPRR3	NCIH322M	NCI60
10198 MAGEC2	MAGEC2	MALME3M	NCI60
1020 LDB3	LDB3	NCI-H716	CRC65
10204 GNG12	GNG12	OXCO-1	CRC65
10205 HECA	HECA	MDAMB468	NCI60
10209 ARPP21	ARPP21	CCRFCEM	NCI60
10210 ASH2L	ASH2L	SW837	CRC65
10212 DHCR7	DHCR7	786O	NCI60
10214 TNFRSF10D	TNFRSF10D	COLO205	NCI60
10217 HEY2	HEY2	C32	CRC65
1022 ROCK2	ROCK2	HOP92	NCI60
10220 GULP1	GULP1	SNU-C2B	CRC65
10223 GRHPR	GRHPR	SKMEL5	NCI60
10227 DNAJB11	DNAJB11	C70	CRC65
10229 SUCO	SUCO	786O	NCI60
10230 UBA2	UBA2	HCC2998	NCI60
10239 BIN2	BIN2	CaCo-2	CRC65
10239 BIN2	BIN2	CCRFCEM	NCI60
10240 ZMYM2	ZMYM2	SW948	CRC65
10246 HSPB7	HSPB7	SF539	NCI60
10259 STK17A	STK17A	OXCO-1	CRC65
10260 CFDP1	CFDP1	SW620	CRC65
10275 ABCF2	ABCF2	HT29	NCI60
10277 SLC23A2	SLC23A2	SKMEL5	NCI60
10280 PRKAG2	PRKAG2	HOP92	NCI60
10285 WARS2	WARS2	TK10	NCI60
10287 LIMD1	LIMD1	SW48	CRC65
10287 LIMD1	LIMD1	SKMEL5	NCI60
10294 NDRG3	NDRG3	NCIH322M	NCI60
10297 APOBEC3B	APOBEC3B	SR	NCI60
10298 ARMCX3	ARMCX3	UACC257	NCI60
10302 SUN2	SUN2	786O	NCI60
1031 CPNE3	CPNE3	SW403	CRC65
10310 MLH3	MLH3	NCI-H716	CRC65
10310 MLH3	MLH3	NCIH226	NCI60
10319 STEAP1	STEAP1	CCK-81	CRC65
10320 IL20RA	IL20RA	SW1417	CRC65
10320 IL20RA	IL20RA	U031	NCI60
10321 TRPS1	TRPS1	T47D	NCI60
10322 DCDC2	DCDC2	ACHN	NCI60
10324 SLC7A8	SLC7A8	SW1417	CRC65
10330 AMACR	AMACR	HCA-46	CRC65
10334 TMEM2	TMEM2	SW620	CRC65
10336 NARF	NARF	K562	NCI60
10339 CYB5R1	CYB5R1	SW837	CRC65
10339 CYB5R1	CYB5R1	TK10	NCI60
10341 SAP30BP	SAP30BP	MOLT4	NCI60
10342 ZNHIT2	ZNHIT2	OVCAR8	NCI60
10343 RAPGEFL1	RAPGEFL1	T47D	NCI60
1035 PPFIA3	PPFIA3	T47D	NCI60
10355 RABAC1	RABAC1	SW480	CRC65
10361 DACH1	DACH1	SW620	NCI60
10368 ZNF639	ZNF639	MOLT4	NCI60
10369 BAZ2B	BAZ2B	KM12	NCI60
10370 BAZ2A	BAZ2A	SW480	CRC65
10371 BAZ1B	BAZ1B	SW480	CRC65
10373 ATPIF1	ATPIF1	A498	NCI60
10377 DAPK2	DAPK2	U251	NCI60
10378 PHF11	PHF11	PC/JW	CRC65
10378 PHF11	PHF11	SR	NCI60
10379 LNPEP	LNPEP	OVCAR4	NCI60
10383 VAX2	VAX2	CaCo-2	CRC65
10384 PLXNA1	PLXNA1	SW837	CRC65
10392 STAG3	STAG3	SW403	CRC65
10396 SH3BGRL2	SH3BGRL2	OVCAR3	NCI60
10397 RIMS3	RIMS3	LS513	CRC65
10398 RASAL2	RASAL2	ACHN	NCI60
10400 TSR3	TSR3	HCT116	NCI60
10401 ERRFI1	ERRFI1	HCT116	CRC65
10402 ZNF391	ZNF391	DU145	NCI60
10403 SALL4	SALL4	CaCo-2	CRC65
10403 SALL4	SALL4	NCIH522	NCI60
10405 FBXL7	FBXL7	MDAMB435	NCI60
10412 DDX41	DDX41	NCIH23	NCI60
10413 DCTN4	DCTN4	SR	NCI60
10416 CDC23	CDC23	SW620	CRC65
10418 ANAPC7	ANAPC7	LS411	CRC65
10422 HSPB8	HSPB8	NCI-H716	CRC65
10423 GGA2	GGA2	OVCAR3	NCI60
10427 RPS6KA6	RPS6KA6	NCIH522	NCI60
10428 ZNF580	ZNF580	SW480	CRC65
10432 ING1	ING1	SW403	CRC65
10434 DBR1	DBR1	HCT116	NCI60
10438 USP21	USP21	SW48	CRC65
10438 USP21	USP21	NCIH23	NCI60
10444 RCAN3	RCAN3	SKMEL28	NCI60
10446 DNAJC12	DNAJC12	SKMEL5	NCI60
10447 FBXL2	FBXL2	CC20	CRC65
10450 TNIK	TNIK	SW620	CRC65
10451 CPSF3	CPSF3	K562	NCI60
10453 APPL1	APPL1	SW620	CRC65
10454 CDC42EP3	CDC42EP3	HS578T	NCI60
10457 POU2F3	POU2F3	PC/JW	CRC65
10457 POU2F3	POU2F3	MDAMB468	NCI60
10459 PARP4	PARP4	ACHN	NCI60
1046 KDM4A	KDM4A	U251	NCI60
10460 NUDT5	NUDT5	SR	NCI60
10465 RALY	RALY	NCI-H716	CRC65
10473 PACSIN3	PACSIN3	NCIH322M	NCI60
10474 IKZF2	IKZF2	CCRFCEM	NCI60
10480 ACAD8	ACAD8	HDC-9	CRC65
10482 HDAC9	HDAC9	CaR-1	CRC65
10486 AGO2	AGO2	M14	NCI60
10489 NUP50	NUP50	OVCAR3	NCI60
10495 INTS6	INTS6	SW48	CRC65
10498 AGO1	AGO1	SF295	NCI60
105 PCP4L1	PCP4L1	HCA-46	CRC65
105 PCP4L1	PCP4L1	T47D	NCI60
10501 PNMA3	PNMA3	NCIADRES	NCI60
10511 RAB23	RAB23	OXCO-1	CRC65
10515 ZDHHC8	ZDHHC8	ACHN	NCI60
10518 MTUS1	MTUS1	C32	CRC65
10519 BRPF3	BRPF3	NCIH522	NCI60
10520 ZNF777	ZNF777	K562	NCI60
10523 WWC3	WWC3	HT55	CRC65
10523 WWC3	WWC3	T47D	NCI60
10524 DENND2A	DENND2A	CC20	CRC65
10524 DENND2A	DENND2A	MDAMB468	NCI60
10525 FAM184B	FAM184B	HL60	NCI60
10526 PALD1	PALD1	SW620	NCI60
10527 SLC39A10	SLC39A10	786O	NCI60
1053 DNAJB6	DNAJB6	CC20	CRC65
10530 KIDINS220	KIDINS220	K562	NCI60
10534 ATAD2B	ATAD2B	MOLT4	NCI60
10536 HEG1	HEG1	SW480	CRC65
10536 HEG1	HEG1	HOP62	NCI60
10538 ZBTB21	ZBTB21	RKO	CRC65
1054 XYLB	XYLB	C75	CRC65
10541 PPP1R9A	PPP1R9A	SK-CO-1	CRC65
10542 ATXN7L1	ATXN7L1	HS578T	NCI60
10544 VANGL2	VANGL2	SK-CO-1	CRC65
10546 PLEKHG1	PLEKHG1	U251	NCI60
10549 PLEKHH1	PLEKHH1	SKMEL5	NCI60
1055 COQ9	COQ9	SW620	CRC65
10552 NDRG4	NDRG4	OXCO-1	CRC65
10555 TPCN1	TPCN1	OVCAR3	NCI60
10558 PAIP2B	PAIP2B	SW480	CRC65
10558 PAIP2B	PAIP2B	SNB75	NCI60
1056 GGCT	GGCT	SW403	CRC65
10560 TTC7A	TTC7A	MOLT4	NCI60
10561 ZNRF3	ZNRF3	CCK-81	CRC65
10562 HECTD1	HECTD1	HCT116	NCI60
10566 MYO5B	MYO5B	SW480	CRC65
10566 MYO5B	MYO5B	MALME3M	NCI60
10569 CBLC	CBLC	HDC-143	CRC65
10571 FZD10	FZD10	CaCo-2	CRC65
10573 PADI3	PADI3	ACHN	NCI60
10575 AKAP8L	AKAP8L	SNB75	NCI60
10578 PYCARD	PYCARD	HDC-143	CRC65
10586 NOTCH3	NOTCH3	MDAMB468	NCI60
10588 PLAGL1	PLAGL1	HCA-46	CRC65
10589 ALK	ALK	C10	CRC65
10589 ALK	ALK	SR	NCI60
10591 COL17A1	COL17A1	KM12	NCI60
10593 BARX2	BARX2	HDC-54	CRC65
10597 PHTF1	PHTF1	SW48	CRC65
10598 SYNPO2	SYNPO2	HS578T	NCI60
106 RGPD3	RGPD3	SW480	CRC65
106 RGPD3	RGPD3	NCIH23	NCI60
10600 UBQLN1	UBQLN1	SW480	CRC65
10601 SUFU	SUFU	A498	NCI60
10602 BOK	BOK	CC20	CRC65
10605 SNX12	SNX12	OVCAR5	NCI60
10608 DAPP1	DAPP1	RPMI8226	NCI60
10609 SCML1	SCML1	OXCO-1	CRC65
10610 NDRG2	NDRG2	COLO205	NCI60
10611 VPS4A	VPS4A	NCIH23	NCI60
10612 PCDHGC3	PCDHGC3	OXCO-1	CRC65
10613 SLC6A14	SLC6A14	C10	CRC65
10614 SOX13	SOX13	SW620	CRC65
10617 ARHGAP26	ARHGAP26	NCI-H548	CRC65
10618 POLI	POLI	EKVX	NCI60
10619 EDAR	EDAR	OVCAR5	NCI60
10622 PACSIN2	PACSIN2	SW620	NCI60
10626 SNX6	SNX6	DU145	NCI60
10631 PSMD13	PSMD13	OXCO-3	CRC65
10632 FAF1	FAF1	K562	NCI60
10635 TIMELESS	TIMELESS	SW620	CRC65
10635 TIMELESS	TIMELESS	MOLT4	NCI60
10638 WDR3	WDR3	SW837	CRC65
10645 COG5	COG5	HCC2998	NCI60
10648 BSN	BSN	SW1417	CRC65
10648 BSN	BSN	SW620	NCI60
10650 PLAGL2	PLAGL2	SW403	CRC65
10650 PLAGL2	PLAGL2	MOLT4	NCI60
10654 MACF1	MACF1	NCIH522	NCI60
10658 TRIM33	TRIM33	SW48	CRC65
10659 PHF8	PHF8	SW620	CRC65
10665 LIMCH1	LIMCH1	CaR-1	CRC65
10672 SMG5	SMG5	UACC62	NCI60
10679 MAPK8IP3	MAPK8IP3	HDC-135	CRC65
10684 TBC1D2B	TBC1D2B	NCIH226	NCI60
10691 AGTPBP1	AGTPBP1	C32	CRC65
10693 IGSF9B	IGSF9B	HDC-8	CRC65
10693 IGSF9B	IGSF9B	HT29	NCI60
10697 SLC7A11	SLC7A11	SNB19	NCI60
107 C3orf70	C3orf70	HDC-54	CRC65
10701 HPS5	HPS5	SW620	CRC65
10701 HPS5	HPS5	SKMEL5	NCI60
10702 ICK	ICK	NCI-H548	CRC65
10708 NEU3	NEU3	SW837	CRC65
10710 EXO1	EXO1	K562	NCI60
10713 CTNND2	CTNND2	Colo 741	CRC65
10713 CTNND2	CTNND2	SNB19	NCI60
10715 BAIAP2	BAIAP2	OVCAR5	NCI60
10717 GAB2	GAB2	LS123	CRC65
10721 HDAC5	HDAC5	HS578T	NCI60
10723 SH2B3	SH2B3	RKO	CRC65
10724 SCML2	SCML2	MOLT4	NCI60
10726 TRPC6	TRPC6	C10	CRC65
10726 TRPC6	TRPC6	IGROV1	NCI60
10729 JAG2	JAG2	K562	NCI60
10732 GNE	GNE	NCIH522	NCI60
10735 RUVBL2	RUVBL2	LS123	CRC65
10736 CDYL	CDYL	SW948	CRC65
10738 PIN4	PIN4	NCI-H716	CRC65
10745 LZTS1	LZTS1	Colo 741	CRC65
10752 NUDC	NUDC	RKO	CRC65
10753 CYSLTR1	CYSLTR1	C10	CRC65
10758 ERGIC3	ERGIC3	SW48	CRC65
10762 SLC5A6	SLC5A6	SW403	CRC65
10768 NCKAP1	NCKAP1	MALME3M	NCI60
10769 CNPY2	CNPY2	SNB75	NCI60
1077 BCAS1	BCAS1	OVCAR5	NCI60
10770 TMEM5	TMEM5	IGROV1	NCI60
10775 SSX2IP	SSX2IP	SW48	CRC65
1078 H2AFY	H2AFY	SW403	CRC65
10782 EFR3B	EFR3B	Colo 741	CRC65
10784 ATP11B	ATP11B	MOLT4	NCI60
10790 STK38L	STK38L	SW620	CRC65
10796 NISCH	NISCH	K562	NCI60
10798 WDR37	WDR37	TK10	NCI60
10799 TBC1D30	TBC1D30	NCIH322M	NCI60
10800 RPH3A	RPH3A	SKMEL28	NCI60
10803 EPB41L3	EPB41L3	Colo 741	CRC65
10808 SIK3	SIK3	SW837	CRC65
10809 MYH15	MYH15	OXCO-1	CRC65
10811 USP20	USP20	SW948	CRC65
10813 STXBP5L	STXBP5L	C70	CRC65
10813 STXBP5L	STXBP5L	CCRFCEM	NCI60
10814 DIS3	DIS3	LOXIMVI	NCI60
10818 LRCH1	LRCH1	COLO205	NCI60
10819 FAN1	FAN1	U251	NCI60
10822 ATP8A1	ATP8A1	HDC-142	CRC65
10827 PTPN22	PTPN22	C32	CRC65
1083 VAMP4	VAMP4	CaR-1	CRC65
10835 AXIN2	AXIN2	SW48	CRC65
10839 YBX2	YBX2	HDC-114	CRC65
10841 LEMD3	LEMD3	786O	NCI60
10845 COG6	COG6	LS123	CRC65
10850 MED16	MED16	RPMI8226	NCI60
10855 KLF13	KLF13	MOLT4	NCI60
10862 MEMO1	MEMO1	SW480	CRC65
10867 STARD10	STARD10	MCF7	NCI60
10870 CAB39	CAB39	OXCO-3	CRC65
10871 LUC7L2	LUC7L2	MOLT4	NCI60
10872 UBE2J1	UBE2J1	786O	NCI60
10879 RRP7A	RRP7A	SW48	CRC65
10886 REXO2	REXO2	NCI-H716	CRC65
10887 RRP15	RRP15	HCT116	NCI60
10889 NOP16	NOP16	OVCAR3	NCI60
10904 STRAP	STRAP	SW837	CRC65
10911 SIT1	SIT1	CCRFCEM	NCI60
10916 DOPEY2	DOPEY2	HDC-143	CRC65
10917 WNK2	WNK2	MDAMB468	NCI60
10925 PYGO1	PYGO1	Colo 320DM	CRC65
10928 C2CD2	C2CD2	RKO	CRC65
10929 PKP3	PKP3	NCIH322M	NCI60
1093 DEAF1	DEAF1	SW48	CRC65
10939 MTF2	MTF2	LS513	CRC65
10939 MTF2	MTF2	HCC2998	NCI60
10957 DAGLA	DAGLA	786O	NCI60
10959 FAM21C	FAM21C	SW620	CRC65
1096 TACC1	TACC1	SKMEL5	NCI60
10961 ZNF451	ZNF451	HT29	CRC65
10961 ZNF451	ZNF451	OVCAR3	NCI60
10963 USP15	USP15	K562	NCI60
10965 FARP1	FARP1	ACHN	NCI60
10969 CEP170B	CEP170B	SW48	CRC65
1097 POLQ	POLQ	SN12C	NCI60
10970 FAM65B	FAM65B	CaCo-2	CRC65
10977 DTNA	DTNA	NCI-H716	CRC65
10981 MAP4K5	MAP4K5	SK-CO-1	CRC65
10982 HYOU1	HYOU1	CaR-1	CRC65
10993 KLF12	KLF12	MOLT4	NCI60
10994 ARIH1	ARIH1	CCK-81	CRC65
10998 TMEM184B	TMEM184B	CaR-1	CRC65
11 TMEM223	TMEM223	Colo 320DM	CRC65
110 ZFP92	ZFP92	LS 174T	CRC65
1100 LRCH4	LRCH4	CCRFCEM	NCI60
11000 OARD1	OARD1	NCI-H548	CRC65
11001 CSDC2	CSDC2	ACHN	NCI60
11006 LRP12	LRP12	OXCO-1	CRC65
11007 SHANK1	SHANK1	RKO	CRC65
11007 SHANK1	SHANK1	LOXIMVI	NCI60
11014 KCTD3	KCTD3	T47D	NCI60
11016 NUB1	NUB1	SR	NCI60
11027 PCYT1B	PCYT1B	C32	CRC65
11034 ORC6	ORC6	MOLT4	NCI60
11039 GTF3C5	GTF3C5	OXCO-3	CRC65
11049 USP16	USP16	OVCAR3	NCI60
11052 TNFRSF18	TNFRSF18	RPMI8226	NCI60
11056 SNX13	SNX13	HDC-82	CRC65
11059 SNX8	SNX8	CaR-1	CRC65
11060 SNX5	SNX5	NCI-H548	CRC65
11063 PTGDR2	PTGDR2	NCI-H716	CRC65
11063 PTGDR2	PTGDR2	CCRFCEM	NCI60
11067 HEBP2	HEBP2	NCIH322M	NCI60
1107 KATNA1	KATNA1	MOLT4	NCI60
11073 IRAK3	IRAK3	786O	NCI60
1108 PAGE1	PAGE1	LS 174T	CRC65
11080 F11R	F11R	SNU-C2B	CRC65
11080 F11R	F11R	786O	NCI60
11082 GPR56	GPR56	SK-CO-1	CRC65
11085 ALG5	ALG5	SW403	CRC65
11087 COPG1	COPG1	NCIH322M	NCI60
1109 ZNF324	ZNF324	RKO	CRC65
11095 TACC3	TACC3	SW837	CRC65
11096 SPCS1	SPCS1	786O	NCI60
111 FIGNL2	FIGNL2	SW620	CRC65
11102 ARFGEF1	ARFGEF1	T47D	NCI60
11106 MRVI1	MRVI1	SW480	CRC65
11106 MRVI1	MRVI1	HS578T	NCI60
11115 TEX264	TEX264	SW403	CRC65
11118 CEPT1	CEPT1	SW403	CRC65
11120 OAS3	OAS3	PC/JW	CRC65
11125 CSNK1G3	CSNK1G3	786O	NCI60
11130 NDUFB9	NDUFB9	NCI-H716	CRC65
11132 ROBO1	ROBO1	SW620	CRC65
11132 ROBO1	ROBO1	SW620	NCI60
11133 CDH10	CDH10	CaCo-2	CRC65
11134 USH1C	USH1C	COLO205	NCI60
11135 SESN1	SESN1	HDC-54	CRC65
11137 STON1	STON1	OVCAR3	NCI60
11140 TNFRSF11A	TNFRSF11A	HRA-19	CRC65
11140 TNFRSF11A	TNFRSF11A	786O	NCI60
11144 SLC4A4	SLC4A4	HDC-111	CRC65
11144 SLC4A4	SLC4A4	ACHN	NCI60
11145 MAP3K4	MAP3K4	TK10	NCI60
11147 CCDC61	CCDC61	SW48	CRC65
11151 PCLO	PCLO	NCI-H716	CRC65
11151 PCLO	PCLO	SKMEL5	NCI60
11152 DDX49	DDX49	HCT116	NCI60
11155 SETBP1	SETBP1	NCI-H716	CRC65
11155 SETBP1	SETBP1	UACC257	NCI60
11157 FAM169A	FAM169A	Colo-678	CRC65
11159 ZHX2	ZHX2	SK-CO-1	CRC65
11160 MORC2	MORC2	SW837	CRC65
112 FAM196B	FAM196B	HDC-8	CRC65
112 FAM196B	FAM196B	LOXIMVI	NCI60
1121 HSBP1	HSBP1	SW837	CRC65
1122 CLDN11	CLDN11	SW620	CRC65
1128 EED	EED	MOLT4	NCI60
1129 BANF1	BANF1	OVCAR5	NCI60
1130 SF3B1	SF3B1	NCI-H716	CRC65
1135 SKAP2	SKAP2	C10	CRC65
1135 SKAP2	SKAP2	HL60	NCI60
1147 PRDM1	PRDM1	SR	NCI60
115 COL6A6	COL6A6	NCIH226	NCI60
1153 TIPRL	TIPRL	SR	NCI60
1157 SURF6	SURF6	SW837	CRC65
1161 UTP20	UTP20	LOXIMVI	NCI60
1166 TCEA3	TCEA3	SW948	CRC65
1167 PALM	PALM	SW480	CRC65
1169 GRAP2	GRAP2	MOLT4	NCI60
117 SRRM3	SRRM3	SW620	NCI60
1174 CAPN15	CAPN15	HDC-143	CRC65
1180 EIF3J	EIF3J	SW837	CRC65
1184 ZMPSTE24	ZMPSTE24	SW837	CRC65
1185 PPP1R37	PPP1R37	SW948	CRC65
1186 IDH1	IDH1	NCI-H716	CRC65
1189 STAM2	STAM2	HDC-8	CRC65
1191 TUSC2	TUSC2	HOP62	NCI60
1192 DGAT1	DGAT1	786O	NCI60
1195 DGKI	DGKI	RKO	CRC65
1198 SERF1A	SERF1A	C32	CRC65
1198 SERF1A	SERF1A	TK10	NCI60
1200 PIAS1	PIAS1	MOLT4	NCI60
1203 DCTN3	DCTN3	NCI-H716	CRC65
1204 DNAJC8	DNAJC8	NCI-H716	CRC65
1206 RAD17	RAD17	SNU-C2B	CRC65
1207 ATP5H	ATP5H	NCI-H716	CRC65
1209 FLOT1	FLOT1	786O	NCI60
1213 MPDZ	MPDZ	CC20	CRC65
1213 MPDZ	MPDZ	ACHN	NCI60
1216 SASH3	SASH3	CCRFCEM	NCI60
1217 GLRX3	GLRX3	NCIH322M	NCI60
1219 WFS1	WFS1	NCI-H548	CRC65
1219 WFS1	WFS1	SNB75	NCI60
1221 CDKL5	CDKL5	RXF393	NCI60
1223 NEBL	NEBL	NCIH23	NCI60
1226 STC2	STC2	T47D	NCI60
1228 SNCG	SNCG	Colo-678	CRC65
1228 SNCG	SNCG	HT29	NCI60
1230 PDE5A	PDE5A	SF295	NCI60
1231 DFFB	DFFB	HL60	NCI60
124 FAM127B;FAM127A;FAM127C	FAM127B	HDC-54	CRC65
1240 RECQL5	RECQL5	SW837	CRC65
1248 GFPT2	GFPT2	OXCO-1	CRC65
1248 GFPT2	GFPT2	NCIH226	NCI60
125 GOLGA8B;GOLGA8A	GOLGA8B	HDC-143	CRC65
1252 NOL4	NOL4	NCI-H716	CRC65
1256 TOMM70A	TOMM70A	786O	NCI60
1257 PLEKHG5	PLEKHG5	HS578T	NCI60
1258 DDHD2	DDHD2	SW837	CRC65
1261 DDN	DDN	SW48	CRC65
1262 MICAL2	MICAL2	SW403	CRC65
1262 MICAL2	MICAL2	786O	NCI60
1263 KIAA0754	KIAA0754	786O	NCI60
1264 SEC24D	SEC24D	NCI-H716	CRC65
1266 FCHSD2	FCHSD2	LS123	CRC65
1266 FCHSD2	FCHSD2	OVCAR3	NCI60
1270 SORBS2	SORBS2	HS578T	NCI60
1271 TMCC1	TMCC1	786O	NCI60
1274 SASH1	SASH1	HT55	CRC65
1275 TMEM63A	TMEM63A	RPMI8226	NCI60
1277 UBXN7	UBXN7	HS578T	NCI60
1282 PRPF6	PRPF6	HL60	NCI60
1286 FRYL	FRYL	HDC-114	CRC65
1289 CDK14	CDK14	CaR-1	CRC65
1290 GLCE	GLCE	OXCO-1	CRC65
1294 KDM4B	KDM4B	SF268	NCI60
1296 SLCO2B1	SLCO2B1	HDC-73	CRC65
1296 SLCO2B1	SLCO2B1	NCIH226	NCI60
130 DISP2	DISP2	NCI-H716	CRC65
1305 FAM13A	FAM13A	MDAMB468	NCI60
131 TBKBP1	TBKBP1	LOXIMVI	NCI60
1311 KCNK2	KCNK2	T47D	NCI60
1315 FSBP	FSBP	SW837	CRC65
1317 PRSS23	PRSS23	CaR-1	CRC65
1325 BZRAP1	BZRAP1	CC07	CRC65
133 SOBP	SOBP	NCI-H716	CRC65
1335 SCEL	SCEL	C10	CRC65
1338 VAMP5	VAMP5	SW837	CRC65
134 POM121C	POM121C	SW48	CRC65
1341 RTN3	RTN3	K562	NCI60
1345 EPN2	EPN2	SN12C	NCI60
1346 STBD1	STBD1	HDC-135	CRC65
1354 KIF4A	KIF4A	786O	NCI60
1355 MBD4	MBD4	SW48	CRC65
1355 MBD4	MBD4	MDAMB435	NCI60
136 C15orf62	C15orf62	HT55	CRC65
1361 PDE8B	PDE8B	KM12	NCI60
1365 VAPB	VAPB	HT55	CRC65
1365 VAPB	VAPB	786O	NCI60
1367 MPZL1	MPZL1	786O	NCI60
1375 SMC2	SMC2	CC20	CRC65
1390 RAPGEF3	RAPGEF3	SW480	CRC65
1390 RAPGEF3	RAPGEF3	ACHN	NCI60
1393 ZFYVE9	ZFYVE9	SNU-C2B	CRC65
1397 BAG4	BAG4	SW837	CRC65
1397 BAG4	BAG4	OVCAR5	NCI60
14 LNP1	LNP1	T47D	NCI60
1402 FMNL1	FMNL1	SW620	CRC65
1402 FMNL1	FMNL1	MOLT4	NCI60
1403 SGPL1	SGPL1	SW620	CRC65
1405 SIX6	SIX6	MOLT4	NCI60
1407 ABCA1	ABCA1	786O	NCI60
1412 SEC24B	SEC24B	HDC-114	CRC65
1412 SEC24B	SEC24B	HCC2998	NCI60
1413 LPHN2	LPHN2	786O	NCI60
1417 SFT2D2	SFT2D2	K562	NCI60
142 CYSRT1	CYSRT1	HDC-135	CRC65
1420 ETHE1	ETHE1	HDC-143	CRC65
1422 POLR1A	POLR1A	LOXIMVI	NCI60
1425 ADCY5	ADCY5	HDC-82	CRC65
1433 CDS2	CDS2	SW403	CRC65
1433 CDS2	CDS2	786O	NCI60
1434 EYA4	EYA4	Colo 741	CRC65
1436 PPP1R3D	PPP1R3D	UACC257	NCI60
1439 HERC2	HERC2	SW48	CRC65
144 NEURL1B	NEURL1B	HDC-142	CRC65
1441 SNAP29	SNAP29	K562	NCI60
1444 SEMA4F	SEMA4F	HOP92	NCI60
1450 STARD3NL	STARD3NL	HOP92	NCI60
1455 DDX58	DDX58	NCI-H747	CRC65
1456 ZMYM6	ZMYM6	K562	NCI60
1459 SDPR	SDPR	NCI-H716	CRC65
1459 SDPR	SDPR	HOP92	NCI60
1467 CLIC3	CLIC3	GP2d	CRC65
1467 CLIC3	CLIC3	EKVX	NCI60
1468 EML2	EML2	NCI-H716	CRC65
147 FOXI3	FOXI3	CaCo-2	CRC65
147 FOXI3	FOXI3	OVCAR3	NCI60
1472 TSPAN13	TSPAN13	SNU-C2B	CRC65
1474 SNAI1	SNAI1	K562	NCI60
1481 TBX18	TBX18	SW403	CRC65
1482 EOMES	EOMES	HDC-9	CRC65
1484 S1PR4	S1PR4	NCI-H548	CRC65
1484 S1PR4	S1PR4	CCRFCEM	NCI60
1485 MBD3	MBD3	MOLT4	NCI60
1488 AGR2	AGR2	SNU-C2B	CRC65
1496 PAK4	PAK4	OXCO-1	CRC65
150 HIDE1	HIDE1	HCA-7	CRC65
1504 WHSC1	WHSC1	MOLT4	NCI60
1505 CYB5A	CYB5A	SW948	CRC65
1507 LDHA	LDHA	SR	NCI60
1509 GLUD1	GLUD1	SNU-C2B	CRC65
1509 GLUD1	GLUD1	IGROV1	NCI60
151 FAM171A2	FAM171A2	MOLT4	NCI60
1510 DHFR	DHFR	HRA-19	CRC65
1512 GSR	GSR	SK-CO-1	CRC65
1512 GSR	GSR	NCIH322M	NCI60
1517 SOD1	SOD1	K562	NCI60
152 PHF20L1	PHF20L1	MOLT4	NCI60
1522 HPRT1	HPRT1	HDC-9	CRC65
1522 HPRT1	HPRT1	HCT116	NCI60
1523 GOT2	GOT2	RPMI8226	NCI60
1524 ABL1	ABL1	K562	NCI60
1527 AK1	AK1	LS513	CRC65
1533 ADA	ADA	NCI-H548	CRC65
1536 CA2	CA2	SW480	CRC65
1536 CA2	CA2	OVCAR3	NCI60
1538 OAS1	OAS1	LS1034	CRC65
154 NUDT19	NUDT19	Colo 320DM	CRC65
154 NUDT19	NUDT19	NCIH322M	NCI60
1542 C3	C3	SW620	CRC65
155 CXorf49	CXorf49	SKMEL2	NCI60
1552 LDLR	LDLR	HDC-8	CRC65
1555 GCG	GCG	NCI-H716	CRC65
1559 IL1A	IL1A	LOXIMVI	NCI60
1560 IL1B	IL1B	SW620	CRC65
1560 IL1B	IL1B	LOXIMVI	NCI60
1563 PIGR	PIGR	OVCAR5	NCI60
1568 HBZ	HBZ	K562	NCI60
1570 HBE1	HBE1	K562	NCI60
1572 COL1A1	COL1A1	CaCo-2	CRC65
1572 COL1A1	COL1A1	HS578T	NCI60
1574 CRYAB	CRYAB	OVCAR4	NCI60
1580 FGA	FGA	EKVX	NCI60
1583 GYPA	GYPA	K562	NCI60
159 ESPN	ESPN	OVCAR3	NCI60
1591 FTH1	FTH1	SW1417	CRC65
1593 ESR1	ESR1	U031	NCI60
1597 SLPI	SLPI	SW620	CRC65
1599 HMGCR	HMGCR	SW837	CRC65
1600 CAT	CAT	C80	CRC65
1602 DNTT	DNTT	MOLT4	NCI60
1606 CSTB	CSTB	HDC-114	CRC65
161 LOC93622	LOC93622	LoVo	CRC65
1615 TK1	TK1	OVCAR4	NCI60
1620 CD74	CD74	OVCAR5	NCI60
1623 KRT1	KRT1	HT55	CRC65
1627 GAPDH	GAPDH	C80	CRC65
1627 GAPDH	GAPDH	NCIH23	NCI60
1631 ERBB2	ERBB2	SKOV3	NCI60
1632 NTRK1	NTRK1	LS411	CRC65
1635 HSPB1	HSPB1	A498	NCI60
1642 SLC4A2	SLC4A2	786O	NCI60
1643 GYPC	GYPC	OVCAR5	NCI60
1644 ATP1A1	ATP1A1	SF268	NCI60
1646 CHGB	CHGB	NCI-H716	CRC65
1646 CHGB	CHGB	NCIH23	NCI60
165 SMIM1	SMIM1	K562	NCI60
1651 HMGN1	HMGN1	SW480	CRC65
1654 PRKCG	PRKCG	LS123	CRC65
1657 LGALS2	LGALS2	VACO 4A	CRC65
1662 EIF2S1	EIF2S1	SW948	CRC65
1664 IL6	IL6	RXF393	NCI60
1666 ICAM1	ICAM1	786O	NCI60
1668 RPLP2	RPLP2	K562	NCI60
1669 RPLP0;RPLP0P6	RPLP0	NCI-H716	CRC65
1669 RPLP0;RPLP0P6	RPLP0	SR	NCI60
1670 JUN	JUN	RKO	CRC65
1676 TFAP2A	TFAP2A	LS 180	CRC65
1677 ITGB1	ITGB1	HDC-8	CRC65
1679 PRKCB	PRKCB	SNU-C2B	CRC65
1679 PRKCB	PRKCB	K562	NCI60
1680 KRT18	KRT18	NCIH226	NCI60
1682 COL5A2	COL5A2	NCIH522	NCI60
1683 CD5	CD5	NCI-H548	CRC65
1683 CD5	CD5	MOLT4	NCI60
1686 LCK	LCK	NCI-H548	CRC65
1686 LCK	LCK	MOLT4	NCI60
1687 FYN	FYN	SW620	CRC65
1687 FYN	FYN	MOLT4	NCI60
169 C2CD4D	C2CD4D	SK-CO-1	CRC65
1692 RB1	RB1	MOLT4	NCI60
1693 PGR	PGR	T47D	NCI60
1697 S100A9	S100A9	MDAMB468	NCI60
1699 CD2	CD2	MOLT4	NCI60
17 CCDC64B	CCDC64B	HT55	CRC65
1709 TPM3	TPM3	HT29	CRC65
1711 ITGAV	ITGAV	SF539	NCI60
1713 HIST1H2BJ;HIST2H2BE	HIST1H2BJ	SNU-C2B	CRC65
1718 LDHB	LDHB	SR	NCI60
1719 NEFL	NEFL	U251	NCI60
1720 NEFM	NEFM	A498	NCI60
1724 PROS1	PROS1	LS 174T	CRC65
1728 FES	FES	SW837	CRC65
1730 CTSD	CTSD	MDAMB435	NCI60
1731 ANXA2	ANXA2	OXCO-1	CRC65
1733 TUBB	TUBB	K562	NCI60
1742 BPGM	BPGM	HS578T	NCI60
175 C9orf172	C9orf172	T47D	NCI60
1750 HNRNPC	HNRNPC	NCI-H716	CRC65
1752 LAMB1	LAMB1	SF295	NCI60
1755 RET	RET	SW403	CRC65
1755 RET	RET	MALME3M	NCI60
176 RASA4;RASA4B	RASA4	NCI-H716	CRC65
1763 ZFX;ZFY	ZFX	SW480	CRC65
1768 NGFR	NGFR	SW480	CRC65
1768 NGFR	NGFR	SNB75	NCI60
1769 GLI1	GLI1	NCIH522	NCI60
1771 ABCB1	ABCB1	HDC-114	CRC65
1771 ABCB1	ABCB1	NCIADRES	NCI60
1778 PFKM	PFKM	SW837	CRC65
1778 PFKM	PFKM	KM12	NCI60
178 TMEM238	TMEM238	SK-CO-1	CRC65
1780 SRPR	SRPR	LIM1863	CRC65
1780 SRPR	SRPR	LOXIMVI	NCI60
1783 GSTA1;GSTA3	GSTA1	NCI-H716	CRC65
1783 GSTA1;GSTA3	GSTA1	SNB75	NCI60
1787 MME	MME	LOXIMVI	NCI60
1793 PTPRC	PTPRC	SW48	CRC65
1795 MET	MET	HDC-8	CRC65
1795 MET	MET	786O	NCI60
18 ARHGEF37	ARHGEF37	OVCAR3	NCI60
180 ANKRD63	ANKRD63	LoVo	CRC65
1800 HCK	HCK	SR	NCI60
1801 ITGA5	ITGA5	OXCO-1	CRC65
1803 VIM	VIM	OXCO-1	CRC65
1804 RPS17	RPS17	HL60	NCI60
1805 KRT19	KRT19	CaR-1	CRC65
1805 KRT19	KRT19	NCIH322M	NCI60
1807 ANXA5	ANXA5	Colo 741	CRC65
1807 ANXA5	ANXA5	BT549	NCI60
1808 IGFBP1	IGFBP1	OXCO-1	CRC65
1808 IGFBP1	IGFBP1	RXF393	NCI60
1809 RPSA	RPSA	LOXIMVI	NCI60
181 INAFM1	INAFM1	SW48	CRC65
1818 ENO2	ENO2	RXF393	NCI60
1825 VIL1	VIL1	HCC2998	NCI60
1828 HMGB1	HMGB1	COLO205	NCI60
1841 CLTA	CLTA	HDC-135	CRC65
1845 CNP	CNP	SR	NCI60
1847 HMOX1	HMOX1	C75	CRC65
1855 CD3G	CD3G	CCRFCEM	NCI60
1859 POLA1	POLA1	SW620	CRC65
1861 IFIT1	IFIT1	LS123	CRC65
1861 IFIT1	IFIT1	SNB75	NCI60
1865 ALDOC	ALDOC	HDC-143	CRC65
1865 ALDOC	ALDOC	LOXIMVI	NCI60
1868 TFPT	TFPT	SW480	CRC65
1870 CISD3	CISD3	SW948	CRC65
1873 ELFN1	ELFN1	LS411	CRC65
1873 ELFN1	ELFN1	786O	NCI60
1880 ZNF853	ZNF853	CaR-1	CRC65
1880 ZNF853	ZNF853	ACHN	NCI60
1883 ZNF286B	ZNF286B	SR	NCI60
1886 SP9	SP9	OXCO-3	CRC65
1890 SMIM13	SMIM13	HDC-82	CRC65
1891 RGPD2;RGPD1	RGPD2	LS1034	CRC65
1891 RGPD2;RGPD1	RGPD2	MOLT4	NCI60
1893 C8orf88	C8orf88	NCI-H716	CRC65
1895 CT45A3;CT45A1;CT45A2;CT45A9;CT45A8;CT45A7;CT45A10;CT45A5;CT45A6	CT45A3	EKVX	NCI60
1898 U2AF1	U2AF1	LoVo	CRC65
1899 CBS	CBS	NCI-H716	CRC65
1899 CBS	CBS	MDAMB468	NCI60
1901 GLI2	GLI2	LS123	CRC65
1903 HKR1	HKR1	SR	NCI60
1905 ZBTB48	ZBTB48	SW480	CRC65
1906 GLI4	GLI4	VACO 4A	CRC65
1907 FDX1	FDX1	C84	CRC65
1912 MYBL1	MYBL1	HDC-135	CRC65
1913 MYBL2	MYBL2	MOLT4	NCI60
1917 RRAS	RRAS	OXCO-1	CRC65
1917 RRAS	RRAS	786O	NCI60
1919 ARAF	ARAF	SW620	CRC65
192 KRT86;KRT81;KRT83;KRT87P	KRT86	HT55	CRC65
192 KRT86;KRT81;KRT83;KRT87P	KRT86	COLO205	NCI60
1920 HIST1H1E	HIST1H1E	SW480	CRC65
1921 SPP1	SPP1	OXCO-1	CRC65
1921 SPP1	SPP1	NCIH322M	NCI60
1922 DLAT	DLAT	SF268	NCI60
1925 NR2F1;NR2F2	NR2F1	NCI-H716	CRC65
1935 CHGA	CHGA	NCI-H716	CRC65
1935 CHGA	CHGA	MCF7	NCI60
1936 ALPPL2	ALPPL2	HT55	CRC65
1937 KIT	KIT	HDC-114	CRC65
1937 KIT	KIT	SF268	NCI60
194 KRT75	KRT75	SNU-C2B	CRC65
1940 HSPD1	HSPD1	RPMI8226	NCI60
1944 HSPA5	HSPA5	SNB75	NCI60
1950 MAP2	MAP2	HDC-142	CRC65
1950 MAP2	MAP2	NCIH522	NCI60
1953 SLC2A3;SLC2A14	SLC2A3	LS123	CRC65
1953 SLC2A3;SLC2A14	SLC2A3	SR	NCI60
1955 EPB41	EPB41	K562	NCI60
1956 UMPS	UMPS	SW837	CRC65
1956 UMPS	UMPS	OVCAR3	NCI60
1958 DBT	DBT	NCI-H716	CRC65
1959 PYGB	PYGB	SKMEL5	NCI60
1961 RALB	RALB	C10	CRC65
1962 BCR	BCR	SK-CO-1	CRC65
1962 BCR	BCR	K562	NCI60
1964 SPTB	SPTB	C10	CRC65
1964 SPTB	SPTB	K562	NCI60
1966 ERG	ERG	Colo 320DM	CRC65
1968 FGFR1	FGFR1	BT549	NCI60
1971 G6PD	G6PD	SW837	CRC65
1977 DMD	DMD	NCI-H716	CRC65
1984 PABPC1;PABPC3	PABPC1	HDC-8	CRC65
1984 PABPC1;PABPC3	PABPC1	SR	NCI60
1991 COL6A1	COL6A1	HCC2998	NCI60
20 MEX3A	MEX3A	OVCAR3	NCI60
2002 CKMT1A	CKMT1A	NCI-H716	CRC65
2006 SKIL	SKIL	CCRFCEM	NCI60
2015 XRCC6	XRCC6	HS578T	NCI60
2016 LYL1	LYL1	K562	NCI60
2017 XRCC5	XRCC5	CCRFCEM	NCI60
2018 UNG	UNG	MOLT4	NCI60
202 KRT6A	KRT6A	OXCO-1	CRC65
2020 COX4I1	COX4I1	LIM1863	CRC65
2022 GP1BB	GP1BB	SW620	CRC65
2022 GP1BB	GP1BB	K562	NCI60
2028 SCG2	SCG2	NCI-H716	CRC65
2028 SCG2	SCG2	U251	NCI60
2031 NCAM1	NCAM1	NCI-H716	CRC65
2035 ITGA4	ITGA4	MOLT4	NCI60
2039 EEF2	EEF2	OXCO-3	CRC65
2050 LCP1	LCP1	RKO	CRC65
2067 MIF	MIF	SK-CO-1	CRC65
2071 PRKCSH	PRKCSH	LoVo	CRC65
2071 PRKCSH	PRKCSH	MDAMB231	NCI60
2086 SLC2A4	SLC2A4	HCA-46	CRC65
2087 SNRPB;SNRPN	SNRPB	SR	NCI60
2090 IL1R1	IL1R1	HDC-9	CRC65
2091 IL2RB	IL2RB	SR	NCI60
2094 HNRNPL	HNRNPL	HCC2998	NCI60
2095 DARS	DARS	HT55	CRC65
2097 ETS1	ETS1	CCRFCEM	NCI60
21 ILVBL	ILVBL	MALME3M	NCI60
2107 PVR	PVR	786O	NCI60
2110 IFNGR1	IFNGR1	BT549	NCI60
2114 EZR	EZR	SNU-C2B	CRC65
2114 EZR	EZR	OVCAR3	NCI60
2117 ATF2	ATF2	SW480	CRC65
2118 UCHL3	UCHL3	SW948	CRC65
2119 FOSL1	FOSL1	HDC-8	CRC65
2119 FOSL1	FOSL1	LOXIMVI	NCI60
2124 CD46	CD46	SW620	CRC65
2136 TCF4	TCF4	Colo 320DM	CRC65
2141 DSP	DSP	OVCAR4	NCI60
2142 RPA2	RPA2	M14	NCI60
2143 MUC1	MUC1	SNU-C2B	CRC65
2145 GATA1	GATA1	K562	NCI60
2151 ITGB4	ITGB4	NCI-H548	CRC65
2151 ITGB4	ITGB4	COLO205	NCI60
2152 SPN	SPN	NCI-H548	CRC65
2152 SPN	SPN	HL60	NCI60
2155 ANK1	ANK1	OXCO-1	CRC65
2155 ANK1	ANK1	K562	NCI60
2160 GLB1	GLB1	SKMEL5	NCI60
2161 PPP3CB	PPP3CB	HDC-135	CRC65
2161 PPP3CB	PPP3CB	MOLT4	NCI60
2164 HIST1H1B	HIST1H1B	SW480	CRC65
2166 HIST1H1C	HIST1H1C	HL60	NCI60
217 KRT16	KRT16	CaR-1	CRC65
2174 FER	FER	SW620	NCI60
2176 CPE	CPE	NCI-H716	CRC65
2177 PLCG2	PLCG2	Colo 741	CRC65
2181 ZNF12	ZNF12	U251	NCI60
2185 ZNF22	ZNF22	HL60	NCI60
2186 ZNF24	ZNF24	SNU-C2B	CRC65
2191 ZNF3	ZNF3	MOLT4	NCI60
2202 PRKCA	PRKCA	NCI-H716	CRC65
2203 JUNB	JUNB	SW48	CRC65
2203 JUNB	JUNB	SR	NCI60
221 KRT5	KRT5	MDAMB468	NCI60
2213 TAL1	TAL1	K562	NCI60
2217 SYN1	SYN1	NCI-H716	CRC65
2217 SYN1	SYN1	SW620	NCI60
2220 CAPN2	CAPN2	LS123	CRC65
2223 GAP43	GAP43	SW620	CRC65
2223 GAP43	GAP43	HOP92	NCI60
2226 AMD1	AMD1	Colo 741	CRC65
2231 PFKL	PFKL	HS578T	NCI60
2232 XBP1	XBP1	RPMI8226	NCI60
2234 LGALS3	LGALS3	HDC-82	CRC65
2235 IGFBP3	IGFBP3	HDC-135	CRC65
2235 IGFBP3	IGFBP3	A498	NCI60
2243 RPL35A	RPL35A	SR	NCI60
2245 ARF4	ARF4	HDC-135	CRC65
2247 EGR1	EGR1	SW48	CRC65
2247 EGR1	EGR1	K562	NCI60
2249 GPX2	GPX2	KM12	NCI60
2251 PTPRA	PTPRA	HDC-57	CRC65
2254 NELFE	NELFE	HDC-135	CRC65
2258 ADRA2C	ADRA2C	SW620	CRC65
226 KRT4	KRT4	HT55	CRC65
2262 ATF4	ATF4	SKOV3	NCI60
2263 ATF6	ATF6	786O	NCI60
2266 XRCC1	XRCC1	MOLT4	NCI60
2267 KRT15	KRT15	NCIH322M	NCI60
227 FLG	FLG	CAKI1	NCI60
2272 PLCG1	PLCG1	SW620	CRC65
2272 PLCG1	PLCG1	MOLT4	NCI60
2276 HK1	HK1	NCI-H747	CRC65
2282 TRIM21	TRIM21	LOXIMVI	NCI60
2289 WT1	WT1	SW620	CRC65
2292 SLC9A1	SLC9A1	786O	NCI60
2296 CEL	CEL	NCI-H747	CRC65
2298 NCF2	NCF2	HL60	NCI60
2300 ATP2B1	ATP2B1	NCI-H716	CRC65
2300 ATP2B1	ATP2B1	786O	NCI60
2305 CD33	CD33	HL60	NCI60
2307 POU3F2	POU3F2	Colo 741	CRC65
2308 CD22	CD22	LS123	CRC65
2310 BTF3	BTF3	SW480	CRC65
2311 CHRM3	CHRM3	NCI-H716	CRC65
2311 CHRM3	CHRM3	SNB75	NCI60
2314 RAB3B	RAB3B	IGROV1	NCI60
2318 NR1D1	NR1D1	HT55	CRC65
2319 PVALB	PVALB	RPMI8226	NCI60
2322 MX2	MX2	PC/JW	CRC65
2322 MX2	MX2	SR	NCI60
2326 LMNB1	LMNB1	MOLT4	NCI60
2329 HOXA5	HOXA5	NCI-H747	CRC65
2329 HOXA5	HOXA5	TK10	NCI60
2334 CAST	CAST	CaR-1	CRC65
2347 GSTM3	GSTM3	A498	NCI60
2350 CSRP1	CSRP1	OXCO-1	CRC65
2350 CSRP1	CSRP1	OVCAR4	NCI60
2355 S1PR1	S1PR1	C32	CRC65
2355 S1PR1	S1PR1	MDAMB435	NCI60
2356 SYT1	SYT1	SW620	NCI60
2362 EPHA1	EPHA1	LoVo	CRC65
2365 VDAC1	VDAC1	786O	NCI60
2367 FGFR2	FGFR2	NCI-H716	CRC65
2372 COMT	COMT	NCIH322M	NCI60
2374 MUT	MUT	SW620	CRC65
2378 FBL	FBL	OVCAR3	NCI60
2382 CDH3	CDH3	CaR-1	CRC65
2383 PAICS	PAICS	SW837	CRC65
2383 PAICS	PAICS	MOLT4	NCI60
2384 SCP2	SCP2	HDC-82	CRC65
239 KRT17	KRT17	CaR-1	CRC65
239 KRT17	KRT17	OVCAR4	NCI60
2392 ENPP1	ENPP1	HT55	CRC65
2392 ENPP1	ENPP1	SR	NCI60
2394 FGFR4	FGFR4	KM12	NCI60
2396 SPRR1B	SPRR1B	HDC-111	CRC65
2396 SPRR1B	SPRR1B	NCIH322M	NCI60
2397 SPRR2D;SPRR2B	SPRR2D	LS513	CRC65
2397 SPRR2D;SPRR2B	SPRR2D	SKMEL5	NCI60
2398 FDXR	FDXR	SW837	CRC65
2403 CALB2	CALB2	RXF393	NCI60
2404 CBL	CBL	SF268	NCI60
2408 NR4A1	NR4A1	NCIH23	NCI60
2411 AMPD1	AMPD1	SNB19	NCI60
2418 ITGA6	ITGA6	NCI-H548	CRC65
2420 TUBG1;TUBG2	TUBG1	SR	NCI60
2426 WARS	WARS	Colo 741	CRC65
2426 WARS	WARS	SKMEL5	NCI60
2439 AHCY	AHCY	MCF7	NCI60
2442 ATP2B4	ATP2B4	786O	NCI60
2443 ITPKA	ITPKA	COLO205	NCI60
2445 PAX7	PAX7	CaCo-2	CRC65
2446 PAX3	PAX3	UACC257	NCI60
2447 GATA2	GATA2	K562	NCI60
2448 GATA3	GATA3	CaCo-2	CRC65
2448 GATA3	GATA3	MCF7	NCI60
2455 CCND1	CCND1	LS513	CRC65
2456 CHM	CHM	SKMEL2	NCI60
2458 IL4R	IL4R	SR	NCI60
2463 IGFBP5	IGFBP5	LS411	CRC65
2466 PRKCH	PRKCH	MOLT4	NCI60
2468 TNC	TNC	CaR-1	CRC65
2469 MYL9	MYL9	HS578T	NCI60
2474 APC	APC	SW48	CRC65
2477 ACKR3	ACKR3	HDC-73	CRC65
2477 ACKR3	ACKR3	SF539	NCI60
2481 MPST	MPST	OVCAR5	NCI60
2484 FAS	FAS	786O	NCI60
2488 ATP5A1	ATP5A1	HDC-143	CRC65
2491 PSMA2	PSMA2	SR	NCI60
2492 PSMA3	PSMA3	HDC-111	CRC65
2496 NPY1R	NPY1R	OXCO-3	CRC65
2496 NPY1R	NPY1R	MCF7	NCI60
25 SH3PXD2B	SH3PXD2B	Colo 741	CRC65
25 SH3PXD2B	SH3PXD2B	SKMEL5	NCI60
2501 MSN	MSN	SW620	CRC65
2504 CTNNA2	CTNNA2	HCA-46	CRC65
2507 RPL13	RPL13	SK-CO-1	CRC65
2512 HMGB2	HMGB2	MOLT4	NCI60
2513 PTBP1	PTBP1	SR	NCI60
2514 TARS	TARS	LS123	CRC65
2514 TARS	TARS	SR	NCI60
2516 EEF1G	EEF1G	SW837	CRC65
2517 ZFP36	ZFP36	LoVo	CRC65
2521 ANXA13	ANXA13	LS513	CRC65
2521 ANXA13	ANXA13	HCC2998	NCI60
2528 CALML3	CALML3	NCI-H548	CRC65
2530 ARNT	ARNT	CaCo-2	CRC65
2530 ARNT	ARNT	OVCAR3	NCI60
2535 DCK	DCK	CCRFCEM	NCI60
2537 CALR	CALR	SNB75	NCI60
2547 CANX	CANX	786O	NCI60
2551 ITPKB	ITPKB	Colo 741	CRC65
2552 PSMB8	PSMB8	SR	NCI60
2554 PSMB9	PSMB9	MOLT4	NCI60
2555 PSMA5	PSMA5	CAKI1	NCI60
2556 PSMB4	PSMB4	SR	NCI60
2560 ABCD3	ABCD3	NCI-H716	CRC65
2560 ABCD3	ABCD3	RXF393	NCI60
2561 TMOD1	TMOD1	ACHN	NCI60
2562 SSFA2	SSFA2	HCT116	CRC65
2564 ELK4	ELK4	SW48	CRC65
2569 MSX1	MSX1	SW480	CRC65
2569 MSX1	MSX1	HCT116	NCI60
2574 ERCC5	ERCC5	COLO205	NCI60
2580 TNFRSF8	TNFRSF8	SR	NCI60
2584 GTF2E1	GTF2E1	OXCO-3	CRC65
2584 GTF2E1	GTF2E1	SR	NCI60
2585 GTF2E2	GTF2E2	OVCAR3	NCI60
2590 EPHA2	EPHA2	SW620	CRC65
2590 EPHA2	EPHA2	BT549	NCI60
2591 EPHB2	EPHB2	786O	NCI60
2592 PTPN6	PTPN6	A498	NCI60
2594 SHC1	SHC1	A498	NCI60
2597 CRABP2	CRABP2	MDAMB468	NCI60
2602 NOS3	NOS3	GP2d	CRC65
2602 NOS3	NOS3	HCC2998	NCI60
2604 NOS1	NOS1	OVCAR3	NCI60
2606 LMOD1	LMOD1	CaCo-2	CRC65
2606 LMOD1	LMOD1	HS578T	NCI60
2607 RBMS1	RBMS1	SW620	CRC65
2615 TYK2	TYK2	UACC257	NCI60
2621 MARCKS	MARCKS	NCI-H716	CRC65
2622 AQP1	AQP1	HDC-54	CRC65
2627 PRDX6	PRDX6	Colo-678	CRC65
2631 DDT;DDTL	DDT	SK-CO-1	CRC65
2632 GCHFR	GCHFR	NCI-H716	CRC65
2636 CMPK1	CMPK1	MDAMB231	NCI60
2637 PEBP1	PEBP1	HDC-143	CRC65
2642 CCND2	CCND2	HDC-114	CRC65
2643 CCND3	CCND3	HDC-114	CRC65
2643 CCND3	CCND3	CCRFCEM	NCI60
2645 CDC25A	CDC25A	K562	NCI60
2647 CDC25B	CDC25B	SW620	CRC65
2654 HLA-A	HLA-A	SR	NCI60
2666 HMOX2	HMOX2	HDC-143	CRC65
2668 AXL	AXL	LS123	CRC65
2669 LRPAP1	LRPAP1	SNB75	NCI60
2672 OXTR	OXTR	SN12C	NCI60
2674 PKLR	PKLR	K562	NCI60
2684 NTSR1	NTSR1	HCT116	NCI60
2687 CORO1A	CORO1A	CCRFCEM	NCI60
2690 MAPK4	MAPK4	Colo 741	CRC65
2692 HOXA10	HOXA10	OVCAR5	NCI60
2695 HOXC9	HOXC9	Colo 320DM	CRC65
2695 HOXC9	HOXC9	HT29	NCI60
2696 PRKAR1B	PRKAR1B	SW620	CRC65
2697 PRKAR2B	PRKAR2B	SW48	CRC65
2697 PRKAR2B	PRKAR2B	K562	NCI60
2699 RRM2	RRM2	HCT15	NCI60
27 ZBTB7C	ZBTB7C	SK-CO-1	CRC65
2702 TIA1	TIA1	SR	NCI60
2704 SLC6A6	SLC6A6	SW948	CRC65
2704 SLC6A6	SLC6A6	786O	NCI60
2706 AKT1	AKT1	NCI-H716	CRC65
2707 AKT2	AKT2	OVCAR3	NCI60
2708 IL2RG	IL2RG	MOLT4	NCI60
2712 ATIC	ATIC	NCI-H716	CRC65
2712 ATIC	ATIC	SR	NCI60
2715 CASP14	CASP14	MDAMB468	NCI60
2718 SFN	SFN	SW1417	CRC65
2719 STIP1	STIP1	SW403	CRC65
272 KRT84	KRT84	HT55	CRC65
2728 CCR1	CCR1	RPMI8226	NCI60
273 KRT80	KRT80	OXCO-3	CRC65
2734 SLC8A1	SLC8A1	HDC-142	CRC65
2734 SLC8A1	SLC8A1	SF539	NCI60
2738 GTF2H1	GTF2H1	NCI-H548	CRC65
2740 DSG3	DSG3	CCK-81	CRC65
2759 MCM4	MCM4	MOLT4	NCI60
2766 SHMT2	SHMT2	RPMI8226	NCI60
2770 HSPA4	HSPA4	SKMEL5	NCI60
2777 CA8	CA8	HDC-9	CRC65
2779 CTNNB1	CTNNB1	786O	NCI60
2780 BMI1	BMI1	RKO	CRC65
2780 BMI1	BMI1	MOLT4	NCI60
2781 NOS2	NOS2	CaCo-2	CRC65
2791 RFC1	RFC1	786O	NCI60
2795 ADM	ADM	HCT116	CRC65
2796 SPRR1A	SPRR1A	LS513	CRC65
2796 SPRR1A	SPRR1A	COLO205	NCI60
2797 SPRR2A	SPRR2A	PC/JW	CRC65
28 ZC3H12D	ZC3H12D	SW948	CRC65
28 ZC3H12D	ZC3H12D	SR	NCI60
2800 HRH1	HRH1	786O	NCI60
2801 ADRA1B	ADRA1B	OXCO-1	CRC65
2807 MSX2	MSX2	T47D	NCI60
2810 PCK1	PCK1	LIM1863	CRC65
2810 PCK1	PCK1	COLO205	NCI60
2811 IRS1	IRS1	HDC-135	CRC65
2812 AGL	AGL	NCI-H548	CRC65
2812 AGL	AGL	T47D	NCI60
282 KRT23	KRT23	OVCAR5	NCI60
2822 BSG	BSG	786O	NCI60
2831 HNF1B	HNF1B	CC20	CRC65
2832 SOX5	SOX5	Colo 320DM	CRC65
2833 SOX6	SOX6	Colo 741	CRC65
2835 SOX11	SOX11	C10	CRC65
2835 SOX11	SOX11	OVCAR3	NCI60
2839 CHKA	CHKA	U251	NCI60
2842 PSMC2	PSMC2	C32	CRC65
2843 SLC16A2	SLC16A2	BT549	NCI60
2845 GJA5	GJA5	NCIH460	NCI60
2849 ATP5C1	ATP5C1	NCIH23	NCI60
2851 CPOX	CPOX	SW48	CRC65
2852 RPL4	RPL4	HDC-142	CRC65
2856 PPP1CC	PPP1CC	CCK-81	CRC65
2861 SERPINB5	SERPINB5	SNU-C2B	CRC65
2867 ACVRL1	ACVRL1	HDC-73	CRC65
2870 TGFBR2	TGFBR2	OVCAR5	NCI60
2871 NUP62	NUP62	HDC-8	CRC65
2873 HPCAL1;HPCA	HPCAL1	OXCO-1	CRC65
2875 ZEB1	ZEB1	RKO	CRC65
2876 TAGLN2	TAGLN2	K562	NCI60
2884 ATP6V1A	ATP6V1A	SW837	CRC65
2887 IGHMBP2	IGHMBP2	HDC-111	CRC65
2891 COL18A1	COL18A1	SNB75	NCI60
2896 CAPG	CAPG	HDC-111	CRC65
2896 CAPG	CAPG	SKMEL28	NCI60
2897 CAP2	CAP2	Colo 741	CRC65
2899 IL6ST	IL6ST	CC20	CRC65
2903 PSMB10	PSMB10	OVCAR5	NCI60
2908 MLH1	MLH1	K562	NCI60
2910 STAT3	STAT3	SW403	CRC65
2911 USP8	USP8	MCF7	NCI60
2916 RFC3	RFC3	SW48	CRC65
292 PROB1	PROB1	HDC-9	CRC65
2920 EIF2S3;EIF2S3L	EIF2S3	K562	NCI60
2923 ETV3	ETV3	SW480	CRC65
2923 ETV3	ETV3	NCIH23	NCI60
2925 CETN2	CETN2	MOLT4	NCI60
2927 EIF2D	EIF2D	K562	NCI60
2928 PRPH	PRPH	NCI-H716	CRC65
2928 PRPH	PRPH	UACC62	NCI60
293 NACA	NACA	NCI-H747	CRC65
2930 BUD31	BUD31	NCI-H716	CRC65
2930 BUD31	BUD31	SR	NCI60
2931 SOX3	SOX3	U251	NCI60
2932 UBA7	UBA7	PC/JW	CRC65
2933 NAA10	NAA10	SW837	CRC65
2935 P2RY2	P2RY2	CaCo-2	CRC65
2935 P2RY2	P2RY2	HL60	NCI60
2936 HNF4A	HNF4A	COLO205	NCI60
2946 PRKCI	PRKCI	SK-CO-1	CRC65
2946 PRKCI	PRKCI	OVCAR3	NCI60
2953 STAT6	STAT6	SF268	NCI60
2954 STAT5A	STAT5A	NCI-H716	CRC65
2954 STAT5A	STAT5A	K562	NCI60
2957 AKR1C3	AKR1C3	NCI-H716	CRC65
2957 AKR1C3	AKR1C3	A549	NCI60
2958 ARHGAP25	ARHGAP25	SW620	CRC65
2965 CASP3	CASP3	MOLT4	NCI60
2966 CASP2	CASP2	SW48	CRC65
2968 MATK	MATK	HL60	NCI60
2969 TEC	TEC	SW620	CRC65
297 UBAP1L	UBAP1L	Colo 741	CRC65
297 UBAP1L	UBAP1L	SKMEL5	NCI60
2972 FRK	FRK	EKVX	NCI60
2975 RBM34	RBM34	C32	CRC65
2976 LIFR	LIFR	OXCO-1	CRC65
2976 LIFR	LIFR	HL60	NCI60
2984 ECE1	ECE1	HOP92	NCI60
2986 SLC1A3	SLC1A3	SW837	CRC65
2988 SLC1A4	SLC1A4	NCI-H716	CRC65
2988 SLC1A4	SLC1A4	SKMEL5	NCI60
2990 PTGER2	PTGER2	NCI-H716	CRC65
2996 ETV4	ETV4	PC3	NCI60
2998 SSR1	SSR1	786O	NCI60
3001 NR4A2	NR4A2	NCIH23	NCI60
3002 MAGEA1	MAGEA1	EKVX	NCI60
3003 MAGEA4	MAGEA4	EKVX	NCI60
3005 MAGEA10	MAGEA10	EKVX	NCI60
3006 MAGEA11	MAGEA11	HCA-46	CRC65
3009 ZAP70	ZAP70	SR	NCI60
3011 SYK	SYK	HL60	NCI60
3016 NKX2-1	NKX2-1	C10	CRC65
3017 TSFM	TSFM	SW620	CRC65
3019 VDAC2	VDAC2	786O	NCI60
3021 CBX5	CBX5	SW480	CRC65
3023 MAPK8	MAPK8	LS123	CRC65
3024 MAPK9	MAPK9	CaR-1	CRC65
3025 MAP2K4	MAP2K4	SW948	CRC65
3028 PHKA2	PHKA2	SW620	CRC65
303 AGPS	AGPS	K562	NCI60
3034 ATRX	ATRX	SW620	CRC65
3036 CRK	CRK	HDC-82	CRC65
3041 CDKN1B	CDKN1B	HDC-114	CRC65
3041 CDKN1B	CDKN1B	RPMI8226	NCI60
3042 NOTCH1	NOTCH1	MOLT4	NCI60
3043 IER3	IER3	HS578T	NCI60
3051 RPS9	RPS9	SR	NCI60
3059 YAP1	YAP1	SF268	NCI60
306 SGK1	SGK1	SKMEL28	NCI60
3062 IQGAP1	IQGAP1	BT549	NCI60
3065 STT3A	STT3A	ACHN	NCI60
3066 PLA2G4A	PLA2G4A	HDC-114	CRC65
3067 RAP1GAP	RAP1GAP	NCI-H716	CRC65
3071 CAPZB	CAPZB	CAKI1	NCI60
3074 QARS	QARS	SR	NCI60
3077 ID4	ID4	C10	CRC65
308 PDLIM1	PDLIM1	LS123	CRC65
3081 UQCRFS1;UQCRFS1P1	UQCRFS1	HDC-8	CRC65
3083 SLC6A8	SLC6A8	HCC2998	NCI60
3086 LIMS1	LIMS1	SW480	CRC65
3091 TFPI2	TFPI2	RXF393	NCI60
3095 PIP4K2A	PIP4K2A	SR	NCI60
3098 ARCN1	ARCN1	HDC-114	CRC65
3098 ARCN1	ARCN1	SF268	NCI60
310 ACOT7	ACOT7	T84	CRC65
3101 GCLC	GCLC	SNU-C2B	CRC65
3101 GCLC	GCLC	NCIH322M	NCI60
3105 KCNJ3	KCNJ3	NCI-H716	CRC65
3105 KCNJ3	KCNJ3	KM12	NCI60
3108 TRAPPC10	TRAPPC10	OVCAR3	NCI60
3114 CCT5	CCT5	SF539	NCI60
3115 PTDSS1	PTDSS1	786O	NCI60
3116 NES	NES	SW620	CRC65
3117 AMT	AMT	HCA-46	CRC65
3119 CSNK1A1	CSNK1A1	OXCO-3	CRC65
3125 LHX1;LHX5	LHX1	OVCAR3	NCI60
3127 SLC9A3	SLC9A3	SW1417	CRC65
313 MYO1F	MYO1F	OXCO-1	CRC65
313 MYO1F	MYO1F	HL60	NCI60
3138 ALDH9A1	ALDH9A1	SKMEL5	NCI60
3141 RPIA	RPIA	HT55	CRC65
3141 RPIA	RPIA	NCIH322M	NCI60
3147 FASN	FASN	LoVo	CRC65
3148 POU3F4	POU3F4	NCI-H716	CRC65
3148 POU3F4	POU3F4	U251	NCI60
3151 FNTB	FNTB	NCIH322M	NCI60
3153 CCT3	CCT3	K562	NCI60
3155 ARRB1	ARRB1	HDC-73	CRC65
316 EYA2	EYA2	SK-CO-1	CRC65
3160 CYB561	CYB561	SW837	CRC65
3162 CENPA	CENPA	786O	NCI60
3169 HARS2	HARS2	HDC-142	CRC65
317 AIP	AIP	SW48	CRC65
317 AIP	AIP	NCIH23	NCI60
3171 PPM1F	PPM1F	EKVX	NCI60
3173 EVX1	EVX1	SW403	CRC65
3174 MAN2A2	MAN2A2	SK-CO-1	CRC65
3175 PRIM1	PRIM1	SW620	CRC65
3179 GPR15	GPR15	SW48	CRC65
3181 CEBPA	CEBPA	HL60	NCI60
3182 CEBPD	CEBPD	C10	CRC65
3182 CEBPD	CEBPD	SKOV3	NCI60
3184 PSMB2	PSMB2	SW837	CRC65
3187 YLPM1	YLPM1	SW480	CRC65
319 KCNK1	KCNK1	LoVo	CRC65
3197 PSEN1	PSEN1	786O	NCI60
3198 EIF2B2	EIF2B2	SW948	CRC65
3203 RANBP2	RANBP2	K562	NCI60
3204 RGS3	RGS3	SKOV3	NCI60
3205 RGS7	RGS7	SNB75	NCI60
3207 TSC2	TSC2	MOLT4	NCI60
3218 GMPS	GMPS	OVCAR4	NCI60
3221 CDKN1C	CDKN1C	SW837	CRC65
3227 GNG4	GNG4	SW948	CRC65
323 ARVCF	ARVCF	SKOV3	NCI60
3230 MNX1	MNX1	RPMI8226	NCI60
3231 MEOX1	MEOX1	OVCAR3	NCI60
3234 CRIP1	CRIP1	HDC-135	CRC65
3238 EMD	EMD	SW837	CRC65
3238 EMD	EMD	786O	NCI60
3246 CSRP3	CSRP3	HOP92	NCI60
3252 ETV1	ETV1	PC3	NCI60
3254 DNM2	DNM2	OVCAR3	NCI60
3259 TOB1	TOB1	HT29	CRC65
3259 TOB1	TOB1	HT29	NCI60
3262 RASSF2	RASSF2	RXF393	NCI60
3268 CCT8	CCT8	SW948	CRC65
3268 CCT8	CCT8	K562	NCI60
3279 RAB13	RAB13	NCI-H716	CRC65
3279 RAB13	RAB13	786O	NCI60
3280 RAB27A	RAB27A	C10	CRC65
3281 PLCD1	PLCD1	SK-CO-1	CRC65
3281 PLCD1	PLCD1	K562	NCI60
3283 DAP3	DAP3	SW948	CRC65
3284 RORC	RORC	HCA-46	CRC65
3284 RORC	RORC	SR	NCI60
3286 MMP15	MMP15	EKVX	NCI60
3287 NOVA1	NOVA1	Colo 320DM	CRC65
3288 ZNF84	ZNF84	HCA-46	CRC65
3297 RENBP	RENBP	UACC257	NCI60
3298 MECP2	MECP2	MDAMB435	NCI60
3301 IRAK1	IRAK1	SW837	CRC65
3303 CAV2	CAV2	786O	NCI60
3308 GPM6A	GPM6A	SNB19	NCI60
3318 CLCN6	CLCN6	Colo 741	CRC65
3319 CLCN7	CLCN7	OXCO-1	CRC65
3319 CLCN7	CLCN7	786O	NCI60
3322 VAMP7	VAMP7	BT549	NCI60
3323 GPR143	GPR143	UACC257	NCI60
3328 AFF3	AFF3	Colo 320DM	CRC65
3328 AFF3	AFF3	RXF393	NCI60
3333 CNN1	CNN1	HS578T	NCI60
3339 UBE2E1	UBE2E1	LS123	CRC65
3339 UBE2E1	UBE2E1	OVCAR3	NCI60
3342 HNRNPA3	HNRNPA3	NCI-H716	CRC65
3347 KPNA1	KPNA1	OVCAR3	NCI60
3352 MAP2K6	MAP2K6	Colo 320DM	CRC65
3363 ZNF131	ZNF131	LS411	CRC65
3366 ZNF142	ZNF142	SR	NCI60
3367 ZNF143	ZNF143	MOLT4	NCI60
3368 RBM5	RBM5	MOLT4	NCI60
337 ATOX1	ATOX1	SKMEL5	NCI60
3372 EFNB2	EFNB2	SW620	CRC65
3372 EFNB2	EFNB2	786O	NCI60
3376 AKR1C2	AKR1C2	HDC-54	CRC65
3376 AKR1C2	AKR1C2	A549	NCI60
3379 CRIP2	CRIP2	LS123	CRC65
3379 CRIP2	CRIP2	OVCAR3	NCI60
3380 PDX1	PDX1	COLO205	NCI60
3386 DAPK1	DAPK1	CaR-1	CRC65
3387 ARFIP2	ARFIP2	OVCAR3	NCI60
3390 ACLY	ACLY	A498	NCI60
3395 RABGGTB	RABGGTB	HCT116	NCI60
3396 COPB1	COPB1	LoVo	CRC65
3399 LIMK1	LIMK1	A498	NCI60
340 PGRMC1	PGRMC1	786O	NCI60
3401 CRYBB1	CRYBB1	CaCo-2	CRC65
3401 CRYBB1	CRYBB1	RPMI8226	NCI60
3406 SLC5A3	SLC5A3	OXCO-1	CRC65
3407 TTC3	TTC3	OVCAR3	NCI60
3409 SMTN	SMTN	RKO	CRC65
341 SUPT5H	SUPT5H	OVCAR3	NCI60
3411 SLC16A1	SLC16A1	MOLT4	NCI60
3413 SEC24C	SEC24C	SW48	CRC65
3415 CLNS1A	CLNS1A	OVCAR3	NCI60
3417 RARS	RARS	SR	NCI60
3418 HIRA	HIRA	K562	NCI60
342 TAF4	TAF4	MOLT4	NCI60
3420 ATXN3	ATXN3	HDC-135	CRC65
3421 ATXN1	ATXN1	HS578T	NCI60
3422 HAP1	HAP1	CCK-81	CRC65
3427 CACNB3	CACNB3	NCIH522	NCI60
3430 USP14	USP14	HOP62	NCI60
3432 PRKAA2	PRKAA2	NCI-H716	CRC65
3440 EPHB4	EPHB4	BT549	NCI60
3441 EPHB1	EPHB1	786O	NCI60
3443 AK2	AK2	K562	NCI60
3446 ALDH18A1	ALDH18A1	KM12	NCI60
3448 AIF1	AIF1	HL60	NCI60
345 HIP1	HIP1	SKMEL5	NCI60
3451 SLC12A3	SLC12A3	CaCo-2	CRC65
3451 SLC12A3	SLC12A3	HOP62	NCI60
3454 GEM	GEM	RKO	CRC65
3454 GEM	GEM	HS578T	NCI60
346 CLIC1	CLIC1	RXF393	NCI60
3460 MFAP1	MFAP1	NCI-H716	CRC65
3461 HADHB	HADHB	HT55	CRC65
3462 F2RL1	F2RL1	MOLT4	NCI60
3465 NCKAP1L	NCKAP1L	SW48	CRC65
3468 MLLT4	MLLT4	OVCAR5	NCI60
3472 BRPF1	BRPF1	K562	NCI60
3473 NAP1L1	NAP1L1	ACHN	NCI60
348 EIF3F	EIF3F	SW620	CRC65
3481 CDH6	CDH6	NCI-H716	CRC65
3483 CDH12	CDH12	SNU-C2B	CRC65
3485 FOXA1	FOXA1	SK-CO-1	CRC65
3488 TPD52	TPD52	SW403	CRC65
3488 TPD52	TPD52	OVCAR3	NCI60
349 WWP2	WWP2	SW620	CRC65
3493 PAX9	PAX9	Colo 320DM	CRC65
3494 NPEPPS	NPEPPS	C10	CRC65
3494 NPEPPS	NPEPPS	T47D	NCI60
3496 HNRNPH2	HNRNPH2	NCI-H747	CRC65
3497 OXCT1	OXCT1	RKO	CRC65
3497 OXCT1	OXCT1	SW620	NCI60
35 TARSL2	TARSL2	NCIH322M	NCI60
3501 BID	BID	HDC-135	CRC65
3503 DLX1	DLX1	NCI-H716	CRC65
3504 DLX5	DLX5	IGROV1	NCI60
3505 DLX6	DLX6	HDC-54	CRC65
3505 DLX6	DLX6	IGROV1	NCI60
351 ARNTL	ARNTL	OXCO-1	CRC65
3512 MAZ	MAZ	K562	NCI60
3516 LGALS4	LGALS4	HDC-143	CRC65
3516 LGALS4	LGALS4	HCC2998	NCI60
352 PIK3CD	PIK3CD	Colo 741	CRC65
3522 PEX3	PEX3	SW403	CRC65
3523 PER3	PER3	LoVo	CRC65
3525 SOX10	SOX10	Colo 741	CRC65
3525 SOX10	SOX10	SKMEL5	NCI60
3527 CLDN6	CLDN6	CaCo-2	CRC65
3530 CLDN18	CLDN18	SK-CO-1	CRC65
3532 BCAR1	BCAR1	NCIH322M	NCI60
3535 SIK1	SIK1	A498	NCI60
3539 RIPK4	RIPK4	CCK-81	CRC65
3541 SCAND1	SCAND1	NCIH322M	NCI60
3544 GEMIN4	GEMIN4	HCC2998	NCI60
3551 CLDN2	CLDN2	HCT15	NCI60
3553 GSDMD	GSDMD	HDC-135	CRC65
3553 GSDMD	GSDMD	SR	NCI60
3554 SNX16	SNX16	RKO	CRC65
3555 EEFSEC	EEFSEC	HDC-8	CRC65
3557 SESN2	SESN2	HDC-135	CRC65
3558 SESN3	SESN3	NCI-H716	CRC65
3559 FOXL2	FOXL2	SW620	CRC65
356 FOXE1	FOXE1	NCIH23	NCI60
3560 EPPK1	EPPK1	OVCAR4	NCI60
3567 HIST1H2BD	HIST1H2BD	HCT15	NCI60
3569 GNG2	GNG2	NCI-H716	CRC65
3572 ARPC4	ARPC4	SW403	CRC65
3572 ARPC4	ARPC4	T47D	NCI60
3575 EIF3E	EIF3E	K562	NCI60
3576 SEC61B	SEC61B	786O	NCI60
3577 PTEN	PTEN	HDC-111	CRC65
3578 PPP4C	PPP4C	SKOV3	NCI60
3579 GABARAPL2	GABARAPL2	KM12	NCI60
3582 MYL6	MYL6	HOP92	NCI60
3583 ACTB;ACTG1	ACTB	HS578T	NCI60
3588 PRPS1	PRPS1	NCIH226	NCI60
359 SLC33A1	SLC33A1	NCI-H548	CRC65
3594 RAB8A	RAB8A	HDC-135	CRC65
3594 RAB8A	RAB8A	786O	NCI60
3600 RAB10	RAB10	SW948	CRC65
3601 CXCR4	CXCR4	MOLT4	NCI60
3603 UBE2K	UBE2K	SW837	CRC65
3608 ACTR2	ACTR2	HL60	NCI60
3611 ARF1;ARF3	ARF1	HDC-135	CRC65
3612 ABCE1	ABCE1	OVCAR5	NCI60
3613 RAP1B;RAP1A	RAP1B	OXCO-1	CRC65
3618 STX1B	STX1B	Colo 320DM	CRC65
3622 MAGOH;MAGOHB	MAGOH	MOLT4	NCI60
3623 RPL27	RPL27	OVCAR3	NCI60
3624 ISL1	ISL1	NCI-H716	CRC65
3624 ISL1	ISL1	NCIH522	NCI60
3626 PCBD1	PCBD1	SR	NCI60
3629 RND3	RND3	OVCAR3	NCI60
3632 HSPE1	HSPE1	NCI-H716	CRC65
3633 SEC61A1	SEC61A1	SW48	CRC65
3636 STXBP1	STXBP1	NCI-H716	CRC65
3649 YWHAG	YWHAG	T84	CRC65
3649 YWHAG	YWHAG	MDAMB231	NCI60
3650 RRAS2	RRAS2	786O	NCI60
3653 PPP1CB	PPP1CB	HDC-111	CRC65
3654 CALM1	CALM1	HDC-82	CRC65
3655 NCS1	NCS1	HDC-8	CRC65
3656 PSMC1	PSMC1	K562	NCI60
3660 RPS16	RPS16	SR	NCI60
3664 RPS14	RPS14	HOP92	NCI60
3669 RPS11	RPS11	HCT116	CRC65
3669 RPS11	RPS11	HOP92	NCI60
367 EML1	EML1	SF295	NCI60
3678 PSMC6	PSMC6	HDC-8	CRC65
3678 PSMC6	PSMC6	BT549	NCI60
368 IGF2BP3	IGF2BP3	HCC2998	NCI60
3681 RPL7A	RPL7A	LS513	CRC65
3684 CNBP	CNBP	OVCAR4	NCI60
3693 RAB1A	RAB1A	NCI-H716	CRC65
3694 RAN	RAN	NCI-H716	CRC65
3694 RAN	RAN	SR	NCI60
3695 RPL23	RPL23	SK-CO-1	CRC65
3695 RPL23	RPL23	SR	NCI60
37 TESPA1	TESPA1	CCRFCEM	NCI60
3708 RPL31	RPL31	SR	NCI60
3709 RPL10A	RPL10A	HCC2998	NCI60
3711 RPL11	RPL11	SK-CO-1	CRC65
3712 RPL8	RPL8	SR	NCI60
3715 FKBP1A	FKBP1A	CC20	CRC65
3716 RPS27A;UBB;UBC	RPS27A	NCIH226	NCI60
3720 RAC1	RAC1	NCI-H747	CRC65
3721 AP2B1	AP2B1	SNU-C2B	CRC65
3721 AP2B1	AP2B1	A498	NCI60
3723 GNAS	GNAS	NCI-H716	CRC65
3732 GNG5	GNG5	LoVo	CRC65
3737 UBE2I	UBE2I	SF295	NCI60
374 LST1	LST1	HL60	NCI60
3743 CSNK2B	CSNK2B	OVCAR3	NCI60
3745 TPM4	TPM4	HDC-135	CRC65
3746 ACTC1;ACTA1	ACTC1	NCI-H716	CRC65
375 IFRD1	IFRD1	OXCO-3	CRC65
3753 CSNK2A1;CSNK2A3	CSNK2A1	CaR-1	CRC65
3753 CSNK2A1;CSNK2A3	CSNK2A1	LOXIMVI	NCI60
3759 HBA1	HBA1	K562	NCI60
3762 SH3BP2	SH3BP2	A498	NCI60
3764 RNF4	RNF4	SW48	CRC65
3765 IGBP1	IGBP1	PC/JW	CRC65
3765 IGBP1	IGBP1	A498	NCI60
3766 SIRPA	SIRPA	CC20	CRC65
3771 RPP38	RPP38	K562	NCI60
3774 SRPK2	SRPK2	OVCAR4	NCI60
3775 PHC1	PHC1	RKO	CRC65
3776 NKX3-2	NKX3-2	Colo 320DM	CRC65
3781 RAE1	RAE1	LS411	CRC65
3782 BTN3A2	BTN3A2	Colo 320DM	CRC65
3782 BTN3A2	BTN3A2	RPMI8226	NCI60
3783 IRX5	IRX5	Colo 320DM	CRC65
3785 IRX3	IRX3	MCF7	NCI60
3789 JAG1	JAG1	HDC-114	CRC65
3793 BLOC1S1	BLOC1S1	T47D	NCI60
3796 NTHL1	NTHL1	Colo 320DM	CRC65
3797 IL13RA1	IL13RA1	SW1417	CRC65
3798 MAP1A	MAP1A	NCI-H716	CRC65
3801 LCN2	LCN2	MCF7	NCI60
3803 IFI35	IFI35	A498	NCI60
3805 NUCB2	NUCB2	SW403	CRC65
3808 BASP1	BASP1	CaCo-2	CRC65
3809 SIM1	SIM1	OVCAR3	NCI60
381 MEIS1	MEIS1	NCI-H716	CRC65
381 MEIS1	MEIS1	OVCAR4	NCI60
3819 MRPS36	MRPS36	K562	NCI60
3824 HMGN5	HMGN5	MOLT4	NCI60
3826 ADAMTSL3	ADAMTSL3	HT29	CRC65
383 ELL2	ELL2	RKO	CRC65
3837 RHOG	RHOG	K562	NCI60
3838 RPL19	RPL19	SW403	CRC65
3845 ARHGAP8	ARHGAP8	NCIH322M	NCI60
3849 CCZ1;CCZ1B	CCZ1	SW620	CRC65
3850 DAB2	DAB2	CaCo-2	CRC65
3850 DAB2	DAB2	SKMEL5	NCI60
3851 MUC5AC	MUC5AC	SNU-C2B	CRC65
3851 MUC5AC	MUC5AC	OVCAR5	NCI60
3852 DGCR2	DGCR2	OVCAR3	NCI60
3855 LRP2	LRP2	CaCo-2	CRC65
3855 LRP2	LRP2	M14	NCI60
3857 XIAP	XIAP	SW620	CRC65
3857 XIAP	XIAP	OVCAR4	NCI60
3859 EFNB1	EFNB1	SW480	CRC65
3860 FGD1	FGD1	SW48	CRC65
3863 FOXO4	FOXO4	CaCo-2	CRC65
3869 MPP1	MPP1	CaCo-2	CRC65
3871 TFAM	TFAM	CaCo-2	CRC65
3876 GTF2B	GTF2B	SF295	NCI60
3878 CDK6	CDK6	HDC-9	CRC65
3878 CDK6	CDK6	RPMI8226	NCI60
3879 CDK5	CDK5	MOLT4	NCI60
3881 CDK17	CDK17	LOXIMVI	NCI60
3888 NFKB2	NFKB2	SNU-C2B	CRC65
3889 FKBP3	FKBP3	SK-CO-1	CRC65
3892 SORD	SORD	A549	NCI60
3894 CACNA1B	CACNA1B	C125-PM	CRC65
3895 MDM2	MDM2	Colo-678	CRC65
3896 PLIN5	PLIN5	HCA-7	CRC65
3896 PLIN5	PLIN5	MCF7	NCI60
3901 INSM1	INSM1	NCI-H716	CRC65
3906 FOXK2	FOXK2	MOLT4	NCI60
3907 RUNX1	RUNX1	MOLT4	NCI60
3908 RELB	RELB	RXF393	NCI60
3915 ANK2	ANK2	NCI-H716	CRC65
3915 ANK2	ANK2	ACHN	NCI60
3917 MYT1	MYT1	NCI-H548	CRC65
3921 IFITM3;IFITM1;IFITM2	IFITM3	SW1417	CRC65
3923 DR1	DR1	A498	NCI60
3925 EXOSC10	EXOSC10	K562	NCI60
3929 SATB1	SATB1	SK-CO-1	CRC65
3935 PLCB3	PLCB3	HCT116	NCI60
3937 ROR2	ROR2	HDC-135	CRC65
3944 GUCY1A3	GUCY1A3	SKMEL28	NCI60
3947 PRKCE	PRKCE	SW403	CRC65
3949 TNFRSF17	TNFRSF17	RPMI8226	NCI60
395 CHL1	CHL1	Colo 741	CRC65
3952 KIF23	KIF23	SW837	CRC65
3955 NRG1	NRG1	CC20	CRC65
3955 NRG1	NRG1	SF539	NCI60
3958 BDH1	BDH1	UACC62	NCI60
3959 ID2	ID2	SW48	CRC65
3959 ID2	ID2	RPMI8226	NCI60
3961 APBA1	APBA1	SNB75	NCI60
3964 SP3	SP3	RXF393	NCI60
3972 CACNB1	CACNB1	SW1417	CRC65
3975 FKBP4	FKBP4	T47D	NCI60
3978 NUCB1	NUCB1	OXCO-1	CRC65
398 CACNA1A	CACNA1A	NCIADRES	NCI60
3980 RPL6	RPL6	OXCO-3	CRC65
3980 RPL6	RPL6	SR	NCI60
3982 CREB5	CREB5	RXF393	NCI60
3983 AKAP12	AKAP12	HDC-8	CRC65
3994 CREM	CREM	HDC-135	CRC65
3994 CREM	CREM	SKMEL5	NCI60
3996 MECOM	MECOM	SK-CO-1	CRC65
3999 CAV1	CAV1	HDC-8	CRC65
4 E2F8	E2F8	SW948	CRC65
4002 TNFAIP2	TNFAIP2	OVCAR5	NCI60
4005 PTS	PTS	SNU-C2B	CRC65
4010 ERCC6	ERCC6	MALME3M	NCI60
4016 ARID5A	ARID5A	HT55	CRC65
4016 ARID5A	ARID5A	RPMI8226	NCI60
4019 GBE1	GBE1	SR	NCI60
4021 ATP7A	ATP7A	MDAMB435	NCI60
4022 OCA2	OCA2	Colo 741	CRC65
4023 NOTCH2	NOTCH2	786O	NCI60
4026 TLE3	TLE3	SW620	CRC65
4026 TLE3	TLE3	SW620	NCI60
4032 SSBP1	SSBP1	SR	NCI60
4037 CSTF1	CSTF1	LS 180	CRC65
4037 CSTF1	CSTF1	SR	NCI60
4038 ICA1	ICA1	LS513	CRC65
4039 UBE3A	UBE3A	CCRFCEM	NCI60
404 SOX1	SOX1	HDC-9	CRC65
4042 PTPN12	PTPN12	SW620	CRC65
4048 PRKCZ	PRKCZ	IGROV1	NCI60
4054 CALD1	CALD1	Colo 741	CRC65
4055 COL14A1	COL14A1	NCI-H716	CRC65
4055 COL14A1	COL14A1	NCIH522	NCI60
4057 EN1	EN1	CC20	CRC65
4061 PTPN11	PTPN11	SR	NCI60
4063 BTK	BTK	LS123	CRC65
4064 PPP2R3A	PPP2R3A	C10	CRC65
4068 AOX1	AOX1	SN12C	NCI60
407 PODXL	PODXL	LS123	CRC65
4070 RBPJ	RBPJ	RKO	CRC65
4070 RBPJ	RBPJ	MDAMB231	NCI60
4072 MEF2C	MEF2C	K562	NCI60
4076 APLP2	APLP2	SW1417	CRC65
4076 APLP2	APLP2	BT549	NCI60
408 CYR61	CYR61	LOXIMVI	NCI60
4081 PAX8	PAX8	CC20	CRC65
4081 PAX8	PAX8	OVCAR3	NCI60
4087 PRDX1	PRDX1	NCIH322M	NCI60
4088 SOX4	SOX4	C80	CRC65
409 PIR	PIR	HCT116	CRC65
4093 C1QBP	C1QBP	HOP92	NCI60
4094 CKAP4	CKAP4	786O	NCI60
4096 COL16A1	COL16A1	RXF393	NCI60
4097 CD69	CD69	MOLT4	NCI60
4100 PDE4B	PDE4B	EKVX	NCI60
4101 ZFP36L1	ZFP36L1	OXCO-1	CRC65
4109 POLE	POLE	LOXIMVI	NCI60
411 NFIB	NFIB	SK-CO-1	CRC65
411 NFIB	NFIB	OVCAR3	NCI60
4115 SRSF1	SRSF1	SW480	CRC65
4116 ARHGAP1	ARHGAP1	SW403	CRC65
4118 AES	AES	OXCO-1	CRC65
4118 AES	AES	786O	NCI60
4120 PCDH1	PCDH1	OVCAR5	NCI60
4122 PPP3CA	PPP3CA	NCI-H716	CRC65
4127 DDR1	DDR1	HDC-8	CRC65
4128 SLC20A2	SLC20A2	OXCO-3	CRC65
4129 GOLGA3	GOLGA3	ACHN	NCI60
4131 LGALS3BP	LGALS3BP	NCI-H548	CRC65
4133 MFGE8	MFGE8	OXCO-1	CRC65
4135 PDE4C	PDE4C	NCI-H716	CRC65
4137 DMTN	DMTN	SW620	CRC65
4137 DMTN	DMTN	A498	NCI60
4141 PDE4D	PDE4D	SNU-C2B	CRC65
4144 CD47	CD47	MOLT4	NCI60
4147 ITK	ITK	MOLT4	NCI60
4151 SPIRE1	SPIRE1	SW620	CRC65
4164 TBC1D8B	TBC1D8B	SNB75	NCI60
4165 FCHO2	FCHO2	OVCAR3	NCI60
4169 APOBR	APOBR	HL60	NCI60
4170 C19orf57	C19orf57	SW837	CRC65
4171 HSPA14	HSPA14	HDC-114	CRC65
4171 HSPA14	HSPA14	CCRFCEM	NCI60
4173 FAAP100	FAAP100	HS578T	NCI60
4174 NEXN	NEXN	Colo 320DM	CRC65
4174 NEXN	NEXN	HS578T	NCI60
4180 MN1	MN1	CC20	CRC65
4180 MN1	MN1	HS578T	NCI60
4182 BST2	BST2	Colo 320DM	CRC65
4186 KIF1A	KIF1A	SW480	CRC65
4186 KIF1A	KIF1A	NCIH522	NCI60
4188 KIAA0195	KIAA0195	MOLT4	NCI60
4189 KIAA0196	KIAA0196	LoVo	CRC65
4199 KCNMA1	KCNMA1	NCI-H716	CRC65
4199 KCNMA1	KCNMA1	786O	NCI60
420 ACACB	ACACB	NCI-H548	CRC65
420 ACACB	ACACB	HL60	NCI60
4200 TWF1	TWF1	LoVo	CRC65
4202 ASPH	ASPH	HT29	CRC65
4202 ASPH	ASPH	786O	NCI60
4204 AKAP13	AKAP13	NCIH322M	NCI60
4206 KCNH2	KCNH2	K562	NCI60
4207 TROAP	TROAP	SW837	CRC65
4208 TRO	TRO	ACHN	NCI60
4209 SMARCB1	SMARCB1	OVCAR3	NCI60
422 SCD	SCD	SW403	CRC65
4220 CDH17	CDH17	MCF7	NCI60
4224 DPYD	DPYD	CC20	CRC65
423 DLGAP1	DLGAP1	ACHN	NCI60
4234 LRMP	LRMP	PC/JW	CRC65
4234 LRMP	LRMP	HL60	NCI60
4235 PTPRJ	PTPRJ	786O	NCI60
4236 PTPN13	PTPN13	ACHN	NCI60
4237 ELAVL2	ELAVL2	BT549	NCI60
4238 EPS8	EPS8	LoVo	CRC65
4239 TRAP1	TRAP1	SR	NCI60
424 SH2B2	SH2B2	SW48	CRC65
4241 FOXF1	FOXF1	NCI-H716	CRC65
4241 FOXF1	FOXF1	SF295	NCI60
4242 FOXC1	FOXC1	NCIH23	NCI60
4243 FOXI1	FOXI1	PC/JW	CRC65
4243 FOXI1	FOXI1	MDAMB468	NCI60
4249 MYO1E	MYO1E	HDC-8	CRC65
4250 NFATC3	NFATC3	SW620	CRC65
4250 NFATC3	NFATC3	CCRFCEM	NCI60
4258 BNIP3	BNIP3	BT549	NCI60
426 PPAP2A	PPAP2A	SNB75	NCI60
4262 TIAM1	TIAM1	OXCO-1	CRC65
4264 MLLT11	MLLT11	NCI-H716	CRC65
4267 AKAP6	AKAP6	UACC62	NCI60
4268 PRDM2	PRDM2	K562	NCI60
4272 STK4	STK4	SKMEL5	NCI60
4275 TRIM32	TRIM32	UACC257	NCI60
4278 GAGE2D;GAGE2A;GAGE2E;GAGE2B	GAGE2D	T47D	NCI60
4279 GAGE6;GAGE5;GAGE3	GAGE6	K562	NCI60
4285 LCP2	LCP2	MOLT4	NCI60
4287 IFT88	IFT88	OVCAR3	NCI60
4288 ZBTB17	ZBTB17	SW48	CRC65
4294 PDZK1IP1	PDZK1IP1	LS513	CRC65
4295 TRAF3	TRAF3	SW48	CRC65
4297 KLF10	KLF10	SW620	CRC65
4301 RLF	RLF	K562	NCI60
4307 TARDBP	TARDBP	SW480	CRC65
431 BAI1	BAI1	LS 174T	CRC65
4314 MAPK7	MAPK7	SW948	CRC65
4317 CBX3	CBX3	A498	NCI60
4322 DDX10	DDX10	SF268	NCI60
4323 TBX2	TBX2	CaCo-2	CRC65
4328 PRKG2	PRKG2	Colo 320DM	CRC65
4328 PRKG2	PRKG2	SKMEL28	NCI60
434 C2CD2L	C2CD2L	SNU-C2B	CRC65
4340 KCNAB2	KCNAB2	UACC257	NCI60
4343 PABPC4	PABPC4	C99	CRC65
4343 PABPC4	PABPC4	OVCAR3	NCI60
4344 ATM	ATM	EKVX	NCI60
4346 IFIT5	IFIT5	SR	NCI60
4350 SLC14A1	SLC14A1	MALME3M	NCI60
4352 EIF3I	EIF3I	SR	NCI60
4355 PPIL2	PPIL2	K562	NCI60
4359 MPP3	MPP3	SW1417	CRC65
4361 PDCL	PDCL	LOXIMVI	NCI60
4366 UBE2V1	UBE2V1	OVCAR3	NCI60
437 TXNDC9	TXNDC9	SW948	CRC65
4374 IKZF1	IKZF1	MOLT4	NCI60
4375 NNT	NNT	C75	CRC65
4378 XRCC4	XRCC4	LIM1863	CRC65
4384 SLC39A6	SLC39A6	786O	NCI60
4395 ROCK1	ROCK1	MOLT4	NCI60
4396 FZD5	FZD5	SW403	CRC65
4400 DRP2	DRP2	LOXIMVI	NCI60
4407 PICALM	PICALM	LS123	CRC65
4408 MAMLD1	MAMLD1	CaR-1	CRC65
4411 SQSTM1	SQSTM1	NCIH226	NCI60
4414 NAB1	NAB1	SW620	CRC65
4414 NAB1	NAB1	OVCAR3	NCI60
4417 PPP1R1A	PPP1R1A	RXF393	NCI60
4420 ATR	ATR	OVCAR3	NCI60
443 ARHGAP33	ARHGAP33	CaCo-2	CRC65
4431 CAMK2G	CAMK2G	PC3	NCI60
4432 CAMK2D	CAMK2D	NCIH322M	NCI60
4435 PKD2	PKD2	786O	NCI60
4437 IRF5	IRF5	SW48	CRC65
4442 DGKZ	DGKZ	HL60	NCI60
4443 IQGAP2	IQGAP2	HL60	NCI60
4444 STIM1	STIM1	CaR-1	CRC65
4444 STIM1	STIM1	786O	NCI60
4457 CUL3	CUL3	ACHN	NCI60
4458 CUL4A	CUL4A	SK-CO-1	CRC65
446 DYNC1I1	DYNC1I1	SW620	NCI60
4464 PTCH1	PTCH1	SW48	CRC65
4467 TPBG	TPBG	SW620	CRC65
4468 FHL1	FHL1	HS578T	NCI60
4478 NCOA4	NCOA4	CCK-81	CRC65
4478 NCOA4	NCOA4	BT549	NCI60
448 COPE	COPE	Colo 741	CRC65
4485 PKP1	PKP1	COLO205	NCI60
4488 EXOSC2	EXOSC2	SW48	CRC65
4492 TUBB2A	TUBB2A	BT549	NCI60
45 WDR91	WDR91	MDAMB435	NCI60
450 CTDSP2	CTDSP2	HT55	CRC65
4500 CAPS	CAPS	SNB19	NCI60
4501 PDE7A	PDE7A	SK-CO-1	CRC65
4501 PDE7A	PDE7A	MOLT4	NCI60
4504 RUNX2	RUNX2	SR	NCI60
4505 CBFB	CBFB	SW620	CRC65
4506 NFYC	NFYC	MOLT4	NCI60
4507 RASGRF1	RASGRF1	MCF7	NCI60
4508 PRKG1	PRKG1	NCI-H716	CRC65
451 VCY	VCY	SKMEL2	NCI60
4510 IL16	IL16	M14	NCI60
4512 CIRBP	CIRBP	HDC-82	CRC65
4516 COL4A6	COL4A6	U251	NCI60
452 UTY	UTY	C80	CRC65
4522 HNRNPD	HNRNPD	SW403	CRC65
4523 TOB2	TOB2	SKOV3	NCI60
4525 NID2	NID2	SNB75	NCI60
4526 LRP8	LRP8	HDC-143	CRC65
453 CDC42EP2	CDC42EP2	MDAMB231	NCI60
4531 DSG2	DSG2	786O	NCI60
4532 TRIM29	TRIM29	SW480	CRC65
4532 TRIM29	TRIM29	IGROV1	NCI60
4536 SEPT6	43349	Colo 320DM	CRC65
4540 DHX34	DHX34	SW48	CRC65
4541 MORC3	MORC3	LOXIMVI	NCI60
4542 SAFB2	SAFB2	SW948	CRC65
4555 SCARF1	SCARF1	RKO	CRC65
4558 TTLL12	TTLL12	COLO205	NCI60
4559 MPP2	MPP2	Colo 320DM	CRC65
456 CCS	CCS	OVCAR4	NCI60
4560 POLA2	POLA2	SW620	CRC65
4565 WRN	WRN	K562	NCI60
4569 CRMP1	CRMP1	NCI-H716	CRC65
4569 CRMP1	CRMP1	NCIH522	NCI60
457 ZNF195	ZNF195	OVCAR3	NCI60
4570 DPYSL3	DPYSL3	LS123	CRC65
4571 ICT1	ICT1	SK-CO-1	CRC65
4574 DCTN1	DCTN1	SKMEL5	NCI60
4576 RCAN2	RCAN2	SR	NCI60
4581 TCEB3	TCEB3	OVCAR3	NCI60
4582 SELPLG	SELPLG	C32	CRC65
4582 SELPLG	SELPLG	SR	NCI60
4584 MAP7	MAP7	COLO205	NCI60
4591 PTK2B	PTK2B	HDC-82	CRC65
4591 PTK2B	PTK2B	NCIH226	NCI60
4593 FLNC	FLNC	A498	NCI60
4597 FRG1	FRG1	TK10	NCI60
46 KLRG2	KLRG2	CaCo-2	CRC65
4603 PDE3A	PDE3A	EKVX	NCI60
4606 CAPRIN1	CAPRIN1	SW480	CRC65
4613 RBM39	RBM39	MOLT4	NCI60
4614 NEDD9	NEDD9	OVCAR4	NCI60
4618 SCN5A	SCN5A	SW620	CRC65
4619 HIC1	HIC1	RKO	CRC65
4619 HIC1	HIC1	LOXIMVI	NCI60
462 DVL2	DVL2	SW837	CRC65
463 DNALI1	DNALI1	T47D	NCI60
4631 ITPR3	ITPR3	786O	NCI60
4632 DSC3	DSC3	GP2d	CRC65
4635 ZNF460	ZNF460	CC20	CRC65
4635 ZNF460	ZNF460	SR	NCI60
4647 MDC1	MDC1	LOXIMVI	NCI60
4655 NCOA6	NCOA6	SW480	CRC65
4658 PDCD11	PDCD11	SW948	CRC65
4659 BMS1	BMS1	SW837	CRC65
4666 RFTN1	RFTN1	CC20	CRC65
4670 LBR	LBR	SW403	CRC65
4670 LBR	LBR	786O	NCI60
4674 STAT4	STAT4	U251	NCI60
4676 HLX	HLX	SR	NCI60
4678 GOLGB1	GOLGB1	C32	CRC65
4678 GOLGB1	GOLGB1	NCIH226	NCI60
4682 NAA30	NAA30	LS1034	CRC65
4683 FXYD3	FXYD3	KM12	NCI60
4684 KIF22	KIF22	LS123	CRC65
4684 KIF22	KIF22	OVCAR3	NCI60
4688 LASP1	LASP1	SW480	CRC65
4688 LASP1	LASP1	A498	NCI60
4694 NFATC4	NFATC4	NCI-H716	CRC65
4700 KPNB1	KPNB1	MOLT4	NCI60
4703 COL19A1	COL19A1	ACHN	NCI60
4706 CUL7	CUL7	OXCO-1	CRC65
4707 SHPRH	SHPRH	SW620	CRC65
4707 SHPRH	SHPRH	K562	NCI60
4715 C16orf72	C16orf72	RPMI8226	NCI60
4716 VEPH1	VEPH1	T47D	NCI60
472 ADAM10	ADAM10	786O	NCI60
4720 EMC2	EMC2	SW1417	CRC65
473 EI24	EI24	786O	NCI60
4731 EXOSC7	EXOSC7	SW837	CRC65
4733 ACAP1	ACAP1	SR	NCI60
4734 EFTUD2	EFTUD2	RKO	CRC65
474 ENC1	ENC1	OXCO-1	CRC65
4744 SETDB1	SETDB1	SW837	CRC65
4747 ARHGEF6	ARHGEF6	NCI-H716	CRC65
475 TP53I11	TP53I11	SNB75	NCI60
4751 ACAP2	ACAP2	T47D	NCI60
4752 KIF14	KIF14	MALME3M	NCI60
4756 OXA1L	OXA1L	U251	NCI60
4761 PDIA6	PDIA6	MDAMB231	NCI60
4762 PAFAH1B3	PAFAH1B3	C84	CRC65
4763 PLCL1	PLCL1	SW837	CRC65
4766 PDK3	PDK3	SW620	CRC65
4767 PEA15	PEA15	CaR-1	CRC65
4767 PEA15	PEA15	A498	NCI60
4768 PGM5	PGM5	SNB75	NCI60
4772 PRKD1	PRKD1	CC20	CRC65
4773 PLCB4	PLCB4	ACHN	NCI60
4779 PCM1	PCM1	SW48	CRC65
4779 PCM1	PCM1	MOLT4	NCI60
4781 PON2	PON2	NCI-H548	CRC65
4784 PPP2R5A	PPP2R5A	HDC-114	CRC65
4786 PPA1	PPA1	SW837	CRC65
4788 PTGES3	PTGES3	K562	NCI60
4792 PPP2R4	PPP2R4	HCT116	NCI60
4796 RABEP1	RABEP1	T47D	NCI60
4797 RASA2	RASA2	OVCAR4	NCI60
4800 RNPS1	RNPS1	SR	NCI60
4801 RBBP5	RBBP5	NCI-H716	CRC65
4803 ERBB4	ERBB4	NCI-H716	CRC65
4803 ERBB4	ERBB4	OVCAR3	NCI60
4816 PCBP2	PCBP2	SW620	CRC65
4819 EPHA7	EPHA7	C32	CRC65
482 MAP2K7	MAP2K7	K562	NCI60
4829 NR6A1	NR6A1	CaCo-2	CRC65
4832 SAFB	SAFB	NCI-H716	CRC65
4835 SF3A2	SF3A2	HDC-111	CRC65
4835 SF3A2	SF3A2	K562	NCI60
4836 RBMS2	RBMS2	CC20	CRC65
4840 SF3A1	SF3A1	K562	NCI60
4842 STIL	STIL	SW837	CRC65
4846 MED22	MED22	HOP92	NCI60
4848 TAF11	TAF11	MOLT4	NCI60
4853 TEAD2	TEAD2	OVCAR4	NCI60
486 SLC9A3R1	SLC9A3R1	SNU-C2B	CRC65
486 SLC9A3R1	SLC9A3R1	T47D	NCI60
4862 DIXDC1	DIXDC1	SW620	CRC65
4862 DIXDC1	DIXDC1	NCIH522	NCI60
4864 TRAM1	TRAM1	786O	NCI60
487 CHEK1	CHEK1	SW837	CRC65
4872 MED1	MED1	MOLT4	NCI60
4878 TRIP6	TRIP6	CCK-81	CRC65
4878 TRIP6	TRIP6	OVCAR4	NCI60
4879 TWIST1	TWIST1	SNU-C2B	CRC65
4881 MAPRE1	MAPRE1	OVCAR3	NCI60
4883 ZRSR2	ZRSR2	RPMI8226	NCI60
4885 ALX1	ALX1	Colo 741	CRC65
4886 DLG2	DLG2	NCIH460	NCI60
489 MEIS2	MEIS2	CaCo-2	CRC65
4892 KISS1	KISS1	LOXIMVI	NCI60
4893 INPP5J	INPP5J	HCA-46	CRC65
4893 INPP5J	INPP5J	T47D	NCI60
4894 NSDHL	NSDHL	SW837	CRC65
4895 NAB2	NAB2	SW48	CRC65
4895 NAB2	NAB2	NCIH23	NCI60
4896 GPR68	GPR68	SR	NCI60
4897 CEBPE	CEBPE	HL60	NCI60
4898 MYLK	MYLK	Colo 741	CRC65
4898 MYLK	MYLK	SNB75	NCI60
49 MBLAC1	MBLAC1	NCI-H716	CRC65
49 MBLAC1	MBLAC1	HS578T	NCI60
490 ZNF213	ZNF213	SW48	CRC65
4901 SLC1A5	SLC1A5	SW620	NCI60
4903 EFNB3	EFNB3	NCI-H716	CRC65
4906 MLF2	MLF2	SW837	CRC65
4906 MLF2	MLF2	ACHN	NCI60
4907 ZKSCAN8	ZKSCAN8	RPMI8226	NCI60
4912 SMAD1	SMAD1	SW620	NCI60
4914 ITSN1	ITSN1	CaCo-2	CRC65
4915 TBCE	TBCE	SW837	CRC65
4920 VAMP3;VAMP2	VAMP3	786O	NCI60
4926 EZH2	EZH2	MOLT4	NCI60
4927 ZFHX3	ZFHX3	NCIH460	NCI60
4931 ZYX	ZYX	RKO	CRC65
4936 CCDC6	CCDC6	OVCAR4	NCI60
4941 IGFBP7	IGFBP7	SNB75	NCI60
495 NRP1	NRP1	NCI-H716	CRC65
496 TNPO2	TNPO2	SW948	CRC65
4961 CDC37	CDC37	SW948	CRC65
4967 RBBP7	RBBP7	OXCO-1	CRC65
497 APOL1	APOL1	LoVo	CRC65
497 APOL1	APOL1	RXF393	NCI60
4972 ZNF239	ZNF239	K562	NCI60
4973 ECM1	ECM1	LOXIMVI	NCI60
4975 STX1A	STX1A	NCI-H716	CRC65
4976 OCLN	OCLN	SW837	CRC65
4985 NFIL3	NFIL3	LoVo	CRC65
4987 MLANA	MLANA	Colo 741	CRC65
4989 FSCN1	FSCN1	A498	NCI60
499 UNC13B	UNC13B	LS513	CRC65
4991 HIF1A	HIF1A	SW620	CRC65
4991 HIF1A	HIF1A	786O	NCI60
4992 IFI16	IFI16	RKO	CRC65
4993 ZSCAN26	ZSCAN26	SR	NCI60
4996 MAN2A1	MAN2A1	SW1116	CRC65
5 UBA6	UBA6	RXF393	NCI60
500 POLR3A	POLR3A	SR	NCI60
5005 GUK1	GUK1	NCI-H716	CRC65
5008 CA9	CA9	C80	CRC65
5012 MEP1B	MEP1B	Colo 320DM	CRC65
5016 DUSP6	DUSP6	NCIH522	NCI60
5023 UGP2	UGP2	MDAMB468	NCI60
5028 TXNRD1	TXNRD1	SR	NCI60
5029 TPD52L1	TPD52L1	MDAMB468	NCI60
5030 IMMT	IMMT	RPMI8226	NCI60
5031 ARHGAP44	ARHGAP44	A498	NCI60
5036 GEN1	GEN1	OXCO-1	CRC65
5038 DOK7	DOK7	SKOV3	NCI60
5039 KNOP1	KNOP1	NCIH322M	NCI60
5040 DUOXA2	DUOXA2	C99	CRC65
5043 CSPP1	CSPP1	SW948	CRC65
5046 TMEM132A	TMEM132A	OXCO-1	CRC65
5053 PDS5A	PDS5A	MOLT4	NCI60
5058 KIF26B	KIF26B	SW480	CRC65
5058 KIF26B	KIF26B	786O	NCI60
5059 KIAA1109	KIAA1109	786O	NCI60
5060 ZNF423	ZNF423	HCA-46	CRC65
5060 ZNF423	ZNF423	RPMI8226	NCI60
5061 KIF7	KIF7	SKMEL28	NCI60
5062 ARHGAP31	ARHGAP31	RKO	CRC65
5065 AAK1	AAK1	HDC-135	CRC65
5066 KIZ	KIZ	SW620	CRC65
5066 KIZ	KIZ	SW620	NCI60
5068 C15orf27	C15orf27	HT29	NCI60
5070 SOWAHA	SOWAHA	COLO205	NCI60
5071 SGSM1	SGSM1	MDAMB468	NCI60
5075 TSR1	TSR1	HT29	NCI60
5076 VMAC	VMAC	OVCAR4	NCI60
5079 TRIM71	TRIM71	CaCo-2	CRC65
5084 KIF19	KIF19	NCI-H716	CRC65
5084 KIF19	KIF19	RPMI8226	NCI60
5086 SMTNL2	SMTNL2	CaCo-2	CRC65
5086 SMTNL2	SMTNL2	ACHN	NCI60
509 BACH1	BACH1	HCA-7	CRC65
5090 ATG2A	ATG2A	OVCAR4	NCI60
5091 ZNF800	ZNF800	RKO	CRC65
5094 FHOD3	FHOD3	RXF393	NCI60
5096 CTU2	CTU2	HCT116	CRC65
5097 FER1L6	FER1L6	HCT116	NCI60
510 BCKDK	BCKDK	NCIH226	NCI60
5102 MYLK3	MYLK3	K562	NCI60
5103 ZNF750	ZNF750	COLO205	NCI60
5107 C18orf21	C18orf21	HCT116	NCI60
511 IFIT3	IFIT3	PC/JW	CRC65
5114 EDRF1	EDRF1	HDC-54	CRC65
5115 BEAN1	BEAN1	OXCO-1	CRC65
[truncated: 1,969 more rows]

## Sheet: Protein outliers
ID	Gene names	iBAQ	Majority protein IDs	Protein names	Outlier cell line	Cell line panel
200		106790000	CON__H-INV:HIT000292931		C125-PM	CRC65
215		577010000	CON__P02584		SNU-C2B	CRC65
216		12578000	CON__P02666		HDC-57	CRC65
227		211560000	CON__P08729		C10	CRC65
247		33354000	CON__P50448		CaCo-2	CRC65
255		206140000	CON__Q0V8M9		LIM1863	CRC65
270		11486000	CON__Q2KJC7		SW620	CRC65
275		3452700	CON__Q32PI4		CaCo-2	CRC65
295		682880	CON__Q61726		C75	CRC65
307		805270	CON__Q922U2		HDC-111	CRC65
313		11943000	CON__Q9D646		LS123	CRC65
315		4456600	CON__Q9H552		LS1034	CRC65
318		1495800	CON__Q9QWL7		HDC-9	CRC65
2056		19061000	P09493-8		CaCo-2	CRC65
10036 CDT1	CDT1	13295000	Q9H211	DNA replication factor Cdt1	HDC-8	CRC65
10037 ABCG5	ABCG5	3860100	Q9H222	ATP-binding cassette sub-family G member 5	HDC-143	CRC65
10039 PORCN	PORCN	4780800	Q9H237-5;Q9H237-4;Q9H237-3;Q9H237-2;Q9H237	Protein-serine O-palmitoleoyltransferase porcupine	SW1417	CRC65
1004 DFNA5	DFNA5	54249000	O60443;O60443-3	Non-syndromic hearing impairment protein 5	Colo 741	CRC65
10052 SEMA6A	SEMA6A	10424000	Q9H2E6;Q9H2E6-2	Semaphorin-6A	CaCo-2	CRC65
10123 HIPK3	HIPK3	2477300	Q9H422-2;Q9H422	Homeodomain-interacting protein kinase 3	SW837	CRC65
10144 RHOJ	RHOJ	668180	Q9H4E5-2;Q9H4E5	Rho-related GTP-binding protein RhoJ	Colo 741	CRC65
10146 ST6GALNAC4	ST6GALNAC4	7215100	Q9H4F1	Alpha-N-acetyl-neuraminyl-2,3-beta-galactosyl-1,3-N-acetyl-galactosaminide alpha-2,6-sialyltransferase	RKO	CRC65
10161 FBXO44	FBXO44	87971000	Q9H4M3-2;Q9H4M3	F-box only protein 44	PC/JW	CRC65
10294 EVA1A	EVA1A	52235000	Q9H8M9	Protein eva-1 homolog A	HDC-135	CRC65
103 CD8B;CD8BP	CD8B;CD8BP	2433500	P10966-7;P10966-9;P10966-8;P10966;A6NJW9;P10966-3;P10966-2;P10966-6;P10966-4	T-cell surface glycoprotein CD8 beta chain;Putative T-cell surface glycoprotein CD8 beta-2 chain	SW480	CRC65
10335 ERVMER34-1	ERVMER34-1	2328800	Q9H9K5	Endogenous retrovirus group MER34 member 1 Env polyprotein	SW480	CRC65
10348 FKRP	FKRP	37759000	Q9H9S5	Fukutin-related protein	Colo 741	CRC65
10360 CERS4	CERS4	4646800	Q9HA82	Ceramide synthase 4	GP2d	CRC65
10363 SUGCT	SUGCT	10241000	Q9HAC7-4;Q9HAC7;Q9HAC7-3;Q9HAC7-2	Succinate--hydroxymethylglutarate CoA-transferase	OXCO-3	CRC65
10377 PLEKHA5	PLEKHA5	947600	Q9HAU0-3	Pleckstrin homology domain-containing family A member 5	Colo 741	CRC65
10401 TRPV4	TRPV4	11239000	Q9HBA0-4;Q9HBA0-3;Q9HBA0;Q9HBA0-6;Q9HBA0-2;Q9HBA0-5	Transient receptor potential cation channel subfamily V member 4	CaR-1	CRC65
10412 BEX1	BEX1	2529500	Q9HBH7	Protein BEX1	NCI-H716	CRC65
10417 TMEM27	TMEM27	5339700	Q9HBJ8	Collectrin	CaR-1	CRC65
1042 TLR2	TLR2	1200200	O60603	Toll-like receptor 2	CaR-1	CRC65
10428 BARX1	BARX1	1428300	Q9HBU1	Homeobox protein BarH-like 1	NCI-H716	CRC65
10435 APOBEC3G	APOBEC3G	165690000	Q9HC16	DNA dC->dU-editing enzyme APOBEC-3G	OXCO-1	CRC65
10442 PCDH9	PCDH9	6308500	Q9HC56-2;Q9HC56	Protocadherin-9	NCI-H716	CRC65
10460 ANO8	ANO8	15068000	Q9HCE9-2;Q9HCE9	Anoctamin-8	OXCO-1	CRC65
10480 KIAA1549	KIAA1549	1207300	Q9HCM3-2;Q9HCM3;Q9HCM3-3;Q9HCM3-4	UPF0606 protein KIAA1549	SW620	CRC65
10528 PALMD	PALMD	6398300	Q9NP74;Q9NP74-2;Q9NP74-3	Palmdelphin	CaR-1	CRC65
10574 CD93	CD93	2891500	Q9NPY3	Complement component C1q receptor	LS123	CRC65
10579 SLC52A3	SLC52A3	1405800	Q9NQ40-2;Q9NQ40	Solute carrier family 52, riboflavin transporter, member 3	NCI-H548	CRC65
10601 IFT46	IFT46	70348000	Q9NQC8;Q9NQC8-2	Intraflagellar transport protein 46 homolog	NCI-H747	CRC65
10618 PAK6	PAK6	81266000	Q9NQU5-2;Q9NQU5	Serine/threonine-protein kinase PAK 6	C80	CRC65
1062 LPXN	LPXN	94400000	O60711;O60711-2	Leupaxin	NCI-H548	CRC65
10620 PRDM8	PRDM8	5062900	Q9NQV8	PR domain zinc finger protein 8	SW480	CRC65
10626 ZNF331	ZNF331	6570800	Q9NQX6	Zinc finger protein 331	CaCo-2	CRC65
10647 DLL4	DLL4	713110	Q9NR61	Delta-like protein 4	HDC-9	CRC65
1067 PLA2G6	PLA2G6	4202800	O60733-2;O60733	85/88 kDa calcium-independent phospholipase A2	HT55	CRC65
10674 DISC1	DISC1	5796000	Q9NRI5-2;Q9NRI5;Q9NRI5-9;Q9NRI5-3;Q9NRI5-5;Q9NRI5-7;Q9NRI5-6	Disrupted in schizophrenia 1 protein	NCI-H716	CRC65
10680 OLFML3	OLFML3	369040	Q9NRN5-2;Q9NRN5	Olfactomedin-like protein 3	NCI-H548	CRC65
10686 STK36	STK36	1154200	Q9NRP7-2;Q9NRP7	Serine/threonine-protein kinase 36	CaR-1	CRC65
10696 CNNM1	CNNM1	1336800	Q9NRU3-2;Q9NRU3	Metal transporter CNNM1	OXCO-1	CRC65
10729 SLC22A11	SLC22A11	2208200	Q9NSA0;Q9NSA0-2	Solute carrier family 22 member 11	CaCo-2	CRC65
10738 BRWD1	BRWD1	4961900	Q9NSI6;Q9NSI6-3;Q9NSI6-2	Bromodomain and WD repeat-containing protein 1	HDC-111	CRC65
10806 TMEM100	TMEM100	34021000	Q9NV29	Transmembrane protein 100	NCI-H716	CRC65
1081 PAGE4	PAGE4	1003100000	O60829	P antigen family member 4	CaCo-2	CRC65
10857 SDAD1	SDAD1	529020000	Q9NVU7;Q9NVU7-2	Protein SDA1 homolog	OXCO-1	CRC65
10879 RBFOX1	RBFOX1	3473200	Q9NWB1-3;Q9NWB1-4;Q9NWB1-5;Q9NWB1;Q9NWB1-2	RNA binding protein fox-1 homolog 1	NCI-H716	CRC65
1089 GAS7	GAS7	21222000	O60861-1;O60861-4;O60861;O60861-2	Growth arrest-specific protein 7	Colo 741	CRC65
10980 DDX43	DDX43	26098000	Q9NXZ2	Probable ATP-dependent RNA helicase DDX43	SW837	CRC65
10988 CACNA2D2	CACNA2D2	46894000	Q9NY47-2;Q9NY47	Voltage-dependent calcium channel subunit alpha-2/delta-2;Voltage-dependent calcium channel subunit alpha-2-2;Voltage-dependent calcium channel subunit delta-2	NCI-H716	CRC65
10989 CACNA2D2	CACNA2D2	1901000	Q9NY47-4;Q9NY47-3;Q9NY47-5	Voltage-dependent calcium channel subunit alpha-2/delta-2;Voltage-dependent calcium channel subunit alpha-2-2;Voltage-dependent calcium channel subunit delta-2	NCI-H716	CRC65
11009 DLL3	DLL3	7167200	Q9NYJ7-2;Q9NYJ7	Delta-like protein 3	NCI-H716	CRC65
1103 KCNJ13	KCNJ13	1342300	O60928;O60928-2	Inward rectifier potassium channel 13	LoVo	CRC65
11053 WWOX	WWOX	2657700	Q9NZC7-7	WW domain-containing oxidoreductase	C10	CRC65
11060 IL37	IL37	54965000	Q9NZH6-4;Q9NZH6;Q9NZH6-2;Q9NZH6-5;Q9NZH6-3	Interleukin-37	HDC-114	CRC65
11062 GRHL1	GRHL1	2018000	Q9NZI5-2	Grainyhead-like protein 1 homolog	HDC-54	CRC65
11068 EIF2AK3	EIF2AK3	32189000	Q9NZJ5	Eukaryotic translation initiation factor 2-alpha kinase 3	LS1034	CRC65
11075 HSPBP1	HSPBP1	726940	Q9NZL4-3	Hsp70-binding protein 1	C80	CRC65
111 PCP4L1	PCP4L1	10166000	A6NKN8	Purkinje cell protein 4-like protein 1	HCA-46	CRC65
11126 TBC1D7	TBC1D7	25712000	Q9P0N9-2;Q9P0N9;Q9P0N9-3;Q9P0N9-4	TBC1 domain family member 7	Colo 741	CRC65
11147 VPS54	VPS54	70327000	Q9P1Q0-4;Q9P1Q0-2;Q9P1Q0;Q9P1Q0-3	Vacuolar protein sorting-associated protein 54	VACO 4A	CRC65
11151 TMEM63C	TMEM63C	22976000	Q9P1W3	Calcium permeable stress-gated cation channel 1	C70	CRC65
11156 CALCOCO1	CALCOCO1	20066000	Q9P1Z2-4	Calcium-binding and coiled-coil domain-containing protein 1	HDC-8	CRC65
11160 PLCE1	PLCE1	6782300	Q9P212;Q9P212-2	1-phosphatidylinositol 4,5-bisphosphate phosphodiesterase epsilon-1	SNU-C2B	CRC65
11163 ARHGAP23	ARHGAP23	40748000	Q9P227;Q9P227-2	Rho GTPase-activating protein 23	Colo-678	CRC65
11184 COPZ2	COPZ2	20772000	Q9P299	Coatomer subunit zeta-2	CaR-1	CRC65
11185 ABI3	ABI3	25745000	Q9P2A4-2;Q9P2A4	ABI gene family member 3	HDC-135	CRC65
1119 DNAJC6	DNAJC6	7070200	O75061-4;O75061;O75061-2	Putative tyrosine-protein phosphatase auxilin	CaCo-2	CRC65
11194 FAM135A	FAM135A	8154000	Q9P2D6-3	Protein FAM135A	RKO	CRC65
112 CGB1;CGB2	CGB1;CGB2	48872000	P0DN87;P0DN86;P0DN86-2;A6NKQ9-2;A6NKQ9;Q6NT52	Choriogonadotropin subunit beta variant 1;Choriogonadotropin subunit beta variant 2	CaCo-2	CRC65
11226 HECW2	HECW2	18377000	Q9P2P5;Q9P2P5-2	E3 ubiquitin-protein ligase HECW2	HDC-9	CRC65
1125 CBFA2T3	CBFA2T3	17417000	O75081-2;O75081;O75081-4	Protein CBFA2T3	HDC-111	CRC65
11253 SAE1	SAE1	4752700	Q9UBE0-2	SUMO-activating enzyme subunit 1;SUMO-activating enzyme subunit 1, N-terminally processed	CaR-1	CRC65
11304 BIN2	BIN2	28834000	Q9UBW5-2;Q9UBW5	Bridging integrator 2	CaCo-2	CRC65
11309 KLK11	KLK11	5035100	Q9UBX7-1;Q9UBX7-4;Q9UBX7;Q9UBX7-3	Kallikrein-11;Kallikrein-11 inactive chain 1;Kallikrein-11 inactive chain 2	HDC-111	CRC65
11327 STK17A	STK17A	20978000	Q9UEE5	Serine/threonine-protein kinase 17A	OXCO-1	CRC65
11351 TUBGCP4	TUBGCP4	221000000	Q9UGJ1-2;Q9UGJ1	Gamma-tubulin complex component 4	DLD-1	CRC65
11363 SUSD2	SUSD2	657200000	Q9UGT4	Sushi domain-containing protein 2	HDC-135	CRC65
11367 NDRG3	NDRG3	4436800	Q9UGV2-2	Protein NDRG3	DLD-1	CRC65
11388 SEPT9	43352	1096500	Q9UHD8-5	Septin-9	CaCo-2	CRC65
11394 DCDC2	DCDC2	32920000	Q9UHG0	Doublecortin domain-containing protein 2	CaR-1	CRC65
11410 SMPX	SMPX	34384000	Q9UHP9	Small muscular protein	LIM1863	CRC65
11435 EIF2B4	EIF2B4	565130	Q9UI10-3	Translation initiation factor eIF-2B subunit delta	LIM1863	CRC65
11458 ATPIF1	ATPIF1	635150000	Q9UII2	ATPase inhibitor, mitochondrial	Colo-678	CRC65
11460 ZDHHC2	ZDHHC2	3576000	Q9UIJ5	Palmitoyltransferase ZDHHC2	Colo 320DM	CRC65
11480 MCM8	MCM8	13771000	Q9UJA3-3;Q9UJA3;Q9UJA3-4;Q9UJA3-2	DNA helicase MCM8	VACO 4A	CRC65
11492 SALL4	SALL4	42424000	Q9UJQ4;Q9UJQ4-2	Sal-like protein 4	CaCo-2	CRC65
11496 TSKS	TSKS	14502000	Q9UJT2;Q9UJT2-2	Testis-specific serine kinase substrate	CaCo-2	CRC65
11524 SERPINA10	SERPINA10	2801000	Q9UK55;CON__ENSEMBL:ENSBTAP00000013050	Protein Z-dependent protease inhibitor	Colo 320DM	CRC65
1163 CNOT3	CNOT3	1676900	O75175-3	CCR4-NOT transcription complex subunit 3	SNU-C2B	CRC65
11655 ZMYND8	ZMYND8	1231700	Q9ULU4-6	Protein kinase C-binding protein 1	CaR-1	CRC65
11672 CA14	CA14	12105000	Q9ULX7	Carbonic anhydrase 14	Colo 741	CRC65
11675 PYCARD	PYCARD	22701000	Q9ULZ3-2	Apoptosis-associated speck-like protein containing a CARD	HCA-46	CRC65
11679 HPCAL4	HPCAL4	4348600	Q9UM19	Hippocalcin-like protein 4	HCA-7	CRC65
11688 SPATA2	SPATA2	19320000	Q9UM82	Spermatogenesis-associated protein 2	SW1116	CRC65
11697 USP18;USP41	USP18;USP41	6085400	Q9UMW8-2;Q9UMW8;Q3LFD5	Ubl carboxyl-terminal hydrolase 18;Putative ubiquitin carboxyl-terminal hydrolase 41	PC/JW	CRC65
11737 PPIE	PPIE	885390	Q9UNP9-2	Peptidyl-prolyl cis-trans isomerase E	CaCo-2	CRC65
11753 BSN	BSN	993570	Q9UPA5	Protein bassoon	SNU-C2B	CRC65
1177 RTN2	RTN2	129860000	O75298-3;O75298;O75298-2	Reticulon-2	CaCo-2	CRC65
11773 DOLK	DOLK	9106000	Q9UPQ8	Dolichol kinase	Colo 320DM	CRC65
11788 SAMD4A	SAMD4A	40766000	Q9UPU9;Q9UPU9-3;Q9UPU9-2	Protein Smaug homolog 1	LoVo	CRC65
11801 THSD7A	THSD7A	2965300	Q9UPZ6	Thrombospondin type-1 domain-containing protein 7A	NCI-H716	CRC65
11821 SH2B3	SH2B3	797700	Q9UQQ2	SH2B adapter protein 3	RKO	CRC65
11824 LAMP3	LAMP3	7352100	Q9UQV4	Lysosome-associated membrane glycoprotein 3	HCA-46	CRC65
11831 ENTPD4	ENTPD4	3021200	Q9Y227;Q9Y227-2	Ectonucleoside triphosphate diphosphohydrolase 4	HDC-8	CRC65
11843 LZTS1	LZTS1	36900000	Q9Y250;Q9Y250-2;Q9Y250-3;Q9Y250-4;Q9Y250-5	Leucine zipper putative tumor suppressor 1	Colo 741	CRC65
11867 BTRC	BTRC	40834000	Q9Y297;Q9Y297-2	F-box/WD repeat-containing protein 1A	HDC-143	CRC65
11868 ZNF443;ZNF799	ZNF443;ZNF799	5820500	Q9Y2A4;Q96GE5;Q96GE5-2	Zinc finger protein 443;Zinc finger protein 799	HRA-19	CRC65
1187 PPFIA2	PPFIA2	67770000	O75334-6;O75334-5;O75334-4;O75334-3;O75334;O75334-2;O75334-7	Liprin-alpha-2	OXCO-3	CRC65
11911 PADI2	PADI2	801060000	Q9Y2J8;Q9Y2J8-2	Protein-arginine deiminase type-2	CC20	CRC65
11939 AP3M1	AP3M1	1600100000	Q9Y2T2	AP-3 complex subunit mu-1	C106	CRC65
11979 IFT52	IFT52	55702000	Q9Y366	Intraflagellar transport protein 52 homolog	SW480	CRC65
12 MED19	MED19	253300000	A0JLT2;A0JLT2-2	Mediator of RNA polymerase II transcription subunit 19	SW480	CRC65
12034 GRIP1	GRIP1	1121900	Q9Y3R0-3;Q9Y3R0-2;Q9Y3R0	Glutamate receptor-interacting protein 1	C10	CRC65
12046 C2CD2	C2CD2	83070000	Q9Y426;Q9Y426-3;Q9Y426-2	C2 domain-containing protein 2	RKO	CRC65
12057 DMXL1	DMXL1	15258000	Q9Y485	DmX-like protein 1	HT55	CRC65
12093 MTL5	MTL5	47346000	Q9Y4I5;Q9Y4I5-3;Q9Y4I5-2	Tesmin	C80	CRC65
12165 PPP2R3B	PPP2R3B	7609600	Q9Y5P8	Serine/threonine-protein phosphatase 2A regulatory subunit B subunit beta	NCI-H548	CRC65
1218 DEAF1	DEAF1	689150	O75398-5;O75398-4;O75398-3;O75398	Deformed epidermal autoregulatory factor 1 homolog	SW48	CRC65
12184 WIF1	WIF1	655370	Q9Y5W5	Wnt inhibitory factor 1	Colo 320DM	CRC65
12243 MRVI1	MRVI1	3069500	Q9Y6F6-7;Q9Y6F6-8;Q9Y6F6-3;Q9Y6F6-5;Q9Y6F6;Q9Y6F6-2;Q9Y6F6-4;Q9Y6F6-9;Q9Y6F6-6	Protein MRVI1	CC07	CRC65
12273 CAPN6	CAPN6	204110000	Q9Y6Q1	Calpain-6	Colo-678	CRC65
1229 VPS26A	VPS26A	2040200	O75436-2	Vacuolar protein sorting-associated protein 26A	HDC-135	CRC65
12292 DDX49	DDX49	541340	Q9Y6V7-2	Probable ATP-dependent RNA helicase DDX49	CC07	CRC65
12297 FAM169A	FAM169A	315940000	Q9Y6X4	Soluble lamin-associated protein of 75 kDa	Colo-678	CRC65
1245 GPC4	GPC4	292780000	O75487;O75487-2	Glypican-4;Secreted glypican-4	Colo 320DM	CRC65
1263 DAB1	DAB1	1145300	O75553-4;O75553-5;O75553-6;O75553;O75553-2;O75553-3	Disabled homolog 1	HDC-143	CRC65
1265 SKAP2	SKAP2	7243000	O75563	Src kinase-associated phosphoprotein 2	PC/JW	CRC65
1285 OFD1	OFD1	40886000	O75665;O75665-3	Oral-facial-digital syndrome 1 protein	CaR-1	CRC65
1305 UGT2B17	UGT2B17	124000000	O75795	UDP-glucuronosyltransferase 2B17	HDC-114	CRC65
131 CLCA1	CLCA1	38375000	A8K7I4	Calcium-activated chloride channel regulator 1	NCI-H716	CRC65
1342 DNAJB5	DNAJB5	12206000	O75953-4;O75953-5;O75953	DnaJ homolog subfamily B member 5	C32	CRC65
135 YDJC	YDJC	45387000	A8MPS7;A8MPS7-2;A8MPS7-3	Carbohydrate deacetylase	HDC-143	CRC65
136 CYSRT1	CYSRT1	17235000	A8MQ03	Cysteine-rich tail protein 1	HDC-135	CRC65
1364 SNCG	SNCG	3187400000	O76070	Gamma-synuclein	Colo-678	CRC65
1373 CST7	CST7	284000000	O76096	Cystatin-F	CC07	CRC65
1389 GFPT2	GFPT2	235710000	O94808	Glutamine--fructose-6-phosphate aminotransferase [isomerizing] 2	OXCO-1	CRC65
1409 NFASC	NFASC	6285800	O94856-4;O94856-12;O94856-10;O94856-3;O94856-8;O94856-11;O94856-6;O94856-9;O94856-7;O94856-13;O94856-5;O94856;O94856-2	Neurofascin	NCI-H716	CRC65
1430 DKK1	DKK1	118270000	O94907	Dickkopf-related protein 1	HCA-7	CRC65
145 PDZK1P1	PDZK1P1	398870	A8MUH7;A8MUH7-2	Putative PDZ domain-containing protein 1P	C99	CRC65
1486 SCEL	SCEL	290060000	O95171	Sciellin	C10	CRC65
1488 SCEL	SCEL	1347200	O95171-3	Sciellin	CaR-1	CRC65
1495 KLHL2	KLHL2	1670200	O95198;O95198-2;O95198-3	Kelch-like protein 2	VACO 4A	CRC65
1514 ABCC6	ABCC6	1833400	O95255;O95255-3	Multidrug resistance-associated protein 6	HDC-111	CRC65
152 CXorf49	CXorf49	369660	A8MYA2	Uncharacterized protein CXorf49	LS 174T	CRC65
154 EVPLL	EVPLL	4820000	A8MZ36	Envoplakin-like protein	LoVo	CRC65
1559 PAPLN	PAPLN	1893800	O95428-4;O95428-5;O95428;O95428-6	Papilin	HDC-8	CRC65
1562 SLC34A2	SLC34A2	29208000	O95436-2;O95436	Sodium-dependent phosphate transport protein 2B	C10	CRC65
1578 VNN1	VNN1	1532700	O95497	Pantetheinase	NCI-H548	CRC65
158 MYO1G	MYO1G	33032000	B0I1T2;B0I1T2-4;B0I1T2-3	Unconventional myosin-Ig;Minor histocompatibility antigen HA-2	HDC-57	CRC65
1614 GGPS1	GGPS1	1002200	O95749-2	Geranylgeranyl pyrophosphate synthase	Colo-678	CRC65
1615 FGF19	FGF19	4367300	O95750	Fibroblast growth factor 19	NCI-H548	CRC65
1616 LDOC1	LDOC1	13351000	O95751	Protein LDOC1	C10	CRC65
1642 CLIC3	CLIC3	1972100000	O95833	Chloride intracellular channel protein 3	CaCo-2	CRC65
1650 BPNT1	BPNT1	596780	O95861-4	3(2),5-bisphosphate nucleotidase 1	CaCo-2	CRC65
1655 GPANK1	GPANK1	41484000	O95872	G patch domain and ankyrin repeat-containing protein 1	NCI-H716	CRC65
1675 NAPSA	NAPSA	14604000	O96009	Napsin-A	C10	CRC65
1704 F13A1	F13A1	67578000	P00488	Coagulation factor XIII A chain	OXCO-1	CRC65
1712 F2	F2	730090	P00734	Prothrombin;Activation peptide fragment 1;Activation peptide fragment 2;Thrombin light chain;Thrombin heavy chain	SW1417	CRC65
1717 PLAU	PLAU	92862000	P00749-2;P00749	Urokinase-type plasminogen activator;Urokinase-type plasminogen activator long chain A;Urokinase-type plasminogen activator short chain A;Urokinase-type plasminogen activator chain B	C10	CRC65
1721 ADA	ADA	306320000	P00813	Adenosine deaminase	NCI-H548	CRC65
1747 POMC	POMC	3375500	P01189	Pro-opiomelanocortin;NPP;Melanotropin gamma;Potential peptide;Corticotropin;Melanotropin alpha;Corticotropin-like intermediary peptide;Lipotropin beta;Lipotropin gamma;Melanotropin beta;Beta-endorphin;Met-enkephalin	CaCo-2	CRC65
1751 GCG	GCG	6498800000	P01275	Glucagon;Glicentin;Glicentin-related polypeptide;Oxyntomodulin;Glucagon;Glucagon-like peptide 1;Glucagon-like peptide 1(7-37);Glucagon-like peptide 1(7-36);Glucagon-like peptide 2	NCI-H716	CRC65
1755 IL1A	IL1A	2527900	P01583	Interleukin-1 alpha	HDC-114	CRC65
1761 HLA-DRB1	HLA-DRB1	33102000	P01911	HLA class II histocompatibility antigen, DRB1-15 beta chain	CC07	CRC65
1765 COL3A1	COL3A1	65315000	P02461;P02461-2	Collagen alpha-1(III) chain	NCI-H716	CRC65
177 AKR1B15	AKR1B15	9729000	C9JRZ8;C9JRZ8-2	Aldo-keto reductase family 1 member B15	SNU-C2B	CRC65
1781 AMBP	AMBP	62064000	P02760	Protein AMBP;Alpha-1-microglobulin;Inter-alpha-trypsin inhibitor light chain;Trypstatin	NCI-H716	CRC65
1783 PPBP	PPBP	272500000	P02775	Platelet basic protein;Connective tissue-activating peptide III;TC-2;Connective tissue-activating peptide III(1-81);Beta-thromboglobulin;Neutrophil-activating peptide 2(74);Neutrophil-activating peptide 2(73);Neutrophil-activating peptide 2;TC-1;Neutrophil-activating peptide 2(1-66);Neutrophil-activating peptide 2(1-63)	C75	CRC65
1790 PRB2	PRB2	551640	P02812	Basic salivary proline-rich protein 2;Basic proline-rich peptide IB-1;Basic proline-rich peptide P-E;Basic proline-rich peptide IB-7;Basic proline-rich peptide IB-8c;Basic proline-rich peptide IB-4	LS1034	CRC65
1815 TFF1	TFF1	601460000	P04155	Trefoil factor 1	HDC-111	CRC65
1827 S100B	S100B	113380000	P04271	Protein S100-B	Colo 741	CRC65
1834 HLA-DPB1	HLA-DPB1	26017000	P04440	HLA class II histocompatibility antigen, DP beta 1 chain	CC07	CRC65
1852 CHGB	CHGB	934460000	P05060	Secretogranin-1;PE-11;GAWK peptide;CCB peptide	NCI-H716	CRC65
1858 ITGB3	ITGB3	10290000	P05106-3;P05106-2;P05106	Integrin beta-3	Colo 320DM	CRC65
1859 ITGB2	ITGB2	100930000	P05107	Integrin beta-2	C10	CRC65
1863 SERPINE1	SERPINE1	80503000	P05121;P05121-2	Plasminogen activator inhibitor 1	RKO	CRC65
1866 SERPING1	SERPING1	1658200	P05155-2;P05155;P05155-3	Plasma protease C1 inhibitor	CaCo-2	CRC65
1893 CD5	CD5	859490	P06127	T-cell surface glycoprotein CD5	NCI-H548	CRC65
1948 PRSS2	PRSS2	44646000	P07478	Trypsin-2	NCI-H548	CRC65
1974 THBS1	THBS1	1361200000	P07996;P07996-2	Thrombospondin-1	CaR-1	CRC65
1983 NGFR	NGFR	485850000	P08138	Tumor necrosis factor receptor superfamily member 16	SW480	CRC65
1984 NGFR	NGFR	9864600	P08138-2	Tumor necrosis factor receptor superfamily member 16	SW480	CRC65
1996 MMP2	MMP2	12354000	P08253-2;P08253-3;P08253	72 kDa type IV collagenase;PEX	SW837	CRC65
1997 GSTA1;GSTA3	GSTA1;GSTA3	670480000	P08263;Q16772	Glutathione S-transferase A1;Glutathione S-transferase A1, N-terminally processed;Glutathione S-transferase A3	NCI-H716	CRC65
2001 MGP	MGP	244770000	P08493;P08493-2	Matrix Gla protein	NCI-H716	CRC65
2004 CD14	CD14	70081000	P08571	Monocyte differentiation antigen CD14;Monocyte differentiation antigen CD14, urinary form;Monocyte differentiation antigen CD14, membrane-bound form	LoVo	CRC65
2023 IGFBP1	IGFBP1	14422000	P08833	Insulin-like growth factor-binding protein 1	HCA-7	CRC65
2038 CST2	CST2	8348900	P09228	Cystatin-SA	OXCO-1	CRC65
2049 SPARC	SPARC	18250000	P09486	SPARC	Colo 741	CRC65
2066 CSF1	CSF1	375650	P09603-3;P09603-2;P09603	Macrophage colony-stimulating factor 1;Processed macrophage colony-stimulating factor 1	C10	CRC65
2082 ALPI	ALPI	3274000	P09923	Intestinal-type alkaline phosphatase	HDC-143	CRC65
2115 ZNF888	ZNF888	2180300	P0CJ79	Zinc finger protein 888	LS 174T	CRC65
212 KRT14	KRT14	478520	CON__P02533;P02533	Keratin, type I cytoskeletal 14	C125-PM	CRC65
2132 GLI4	GLI4	7989800	P10075	Zinc finger protein GLI4	C125-PM	CRC65
2133 CALCB	CALCB	95348000	P10092	Calcitonin gene-related peptide 2	SW1417	CRC65
2136 GZMB	GZMB	50615000	P10144	Granzyme B	OXCO-1	CRC65
2165 CHGA	CHGA	1026200000	P10645	Chromogranin-A;Vasostatin-1;Vasostatin-2;EA-92;ES-43;Pancreastatin;SS-18;WA-8;WE-14;LF-19;Catestatin;AL-11;GV-19;GR-44;ER-37;GE-25;Serpinin-RRG;Serpinin;p-Glu serpinin precursor	NCI-H716	CRC65
2167 ALPPL2	ALPPL2	55523000	P10696	Alkaline phosphatase, placental-like	HT55	CRC65
218 ALB	ALB	145730000	CON__P02768-1;P02768;P02768-3;P02768-2	Serum albumin	NCI-H716	CRC65
2180 MAP2	MAP2	182030000	P11137-3;P11137	Microtubule-associated protein 2	HDC-142	CRC65
2181 MAP2	MAP2	26276000	P11137-4	Microtubule-associated protein 2	HDC-142	CRC65
2195 RALB	RALB	1616600	P11234-3	Ras-related protein Ral-B	GP2d	CRC65
2196 NAT2	NAT2	45889000	P11245	Arylamine N-acetyltransferase 2	HT29	CRC65
2199 SPTB	SPTB	13363000	P11277-2	Spectrin beta chain, erythrocytic	C10	CRC65
2201 ERG	ERG	4598700	P11308-2;P11308-1;P11308-4;P11308;P11308-5;P11308-6	Transcriptional regulator ERG	Colo 320DM	CRC65
2209 VDR	VDR	102070000	P11473;P11473-2	Vitamin D3 receptor	HDC-135	CRC65
2213 CYP19A1	CYP19A1	10412000	P11511	Aromatase	CaCo-2	CRC65
2229 COL6A3	COL6A3	41268000	P12111-4;P12111-2;P12111	Collagen alpha-3(VI) chain	LS1034	CRC65
2232 F5	F5	23687000	P12259	Coagulation factor V;Coagulation factor V heavy chain;Coagulation factor V light chain	NCI-H716	CRC65
2235 RLBP1	RLBP1	120850000	P12271	Retinaldehyde-binding protein 1	HCA-7	CRC65
2239 GZMA	GZMA	4212600	P12544-2;P12544	Granzyme A	OXCO-1	CRC65
2240 BMP2	BMP2	434390	P12643	Bone morphogenetic protein 2	HDC-114	CRC65
2256 NR2C1	NR2C1	46880000	P13056	Nuclear receptor subfamily 2 group C member 1	HDC-114	CRC65
2277 ACP5	ACP5	4759600	P13686	Tartrate-resistant acid phosphatase type 5	Colo 741	CRC65
2286 HLA-DRB4	HLA-DRB4	28598000	P13762	HLA class II histocompatibility antigen, DR beta 4 chain	CC07	CRC65
2301 HSD17B1	HSD17B1	61814000	P14061	Estradiol 17-beta-dehydrogenase 1	Colo-678	CRC65
2307 IRF2	IRF2	57666000	P14316-2;P14316	Interferon regulatory factor 2	CaCo-2	CRC65
2313 SI	SI	59903000	P14410	Sucrase-isomaltase, intestinal;Sucrase;Isomaltase	NCI-H716	CRC65
2326 TYR	TYR	10863000	P14679	Tyrosinase	Colo 741	CRC65
2346 PGAM2	PGAM2	1256800	P15259	Phosphoglycerate mutase 2	CaCo-2	CRC65
2352 ATP6V1B1	ATP6V1B1	40961000	P15313	V-type proton ATPase subunit B, kidney isoform	CaCo-2	CRC65
2353 FOLR1	FOLR1	377200000	P15328	Folate receptor alpha	CaCo-2	CRC65
2394 HLA-A	HLA-A	16187000	P16190	HLA class I histocompatibility antigen, A-33 alpha chain	HDC-142	CRC65
2405 HIST1H1D	HIST1H1D	1610600	P16402	Histone H1.3	PC/JW	CRC65
2416 UGT2B7	UGT2B7	20973000	P16662	UDP-glucuronosyltransferase 2B7	NCI-H716	CRC65
2418 CPE	CPE	613320000	P16870-2;P16870	Carboxypeptidase E	NCI-H716	CRC65
2456 AKR1C4	AKR1C4	332510000	P17516	Aldo-keto reductase family 1 member C4	NCI-H716	CRC65
2464 TYRP1	TYRP1	317690000	P17643	5,6-dihydroxyindole-2-carboxylic acid oxidase	Colo 741	CRC65
2467 GAP43	GAP43	69520000	P17677;P17677-2	Neuromodulin	SW620	CRC65
2470 AMD1	AMD1	18186000	P17707	S-adenosylmethionine decarboxylase proenzyme;S-adenosylmethionine decarboxylase alpha chain;S-adenosylmethionine decarboxylase beta chain	Colo 741	CRC65
2494 HLA-B	HLA-B	12152000	P18463	HLA class I histocompatibility antigen, B-37 alpha chain	HCA-7	CRC65
25 MEX3A	MEX3A	1280600	A1L020	RNA-binding protein MEX3A	Colo 320DM	CRC65
2514 GNAZ	GNAZ	7903700	P19086	Guanine nucleotide-binding protein G(z) subunit alpha	SW1417	CRC65
2544 HLA-DRB1	HLA-DRB1	2460400	P20039	HLA class II histocompatibility antigen, DRB1-11 beta chain	HCA-7	CRC65
2556 ALOX5AP	ALOX5AP	248700000	P20292	Arachidonate 5-lipoxygenase-activating protein	NCI-H548	CRC65
2562 RAB5A	RAB5A	1554100000	P20339-2;P20339	Ras-related protein Rab-5A	LS 174T	CRC65
259 KRT31	KRT31	2748900	CON__Q9UE12;CON__Q15323;Q15323	Keratin, type I cuticular Ha1	NCI-H747	CRC65
2601 AGXT	AGXT	1189700	P21549	Serine--pyruvate aminotransferase	HDC-9	CRC65
2612 FGFR2	FGFR2	278510000	P21802-2;P21802;P21802-13;P21802-17;P21802-12;P21802-7;P21802-9;P21802-10;P21802-3;P21802-11;P21802-23;P21802-15;P21802-21;P21802-22	Fibroblast growth factor receptor 2	NCI-H716	CRC65
2633 UGT1A4	UGT1A4	2850100	P22310;P22310-2	UDP-glucuronosyltransferase 1-4	HDC-143	CRC65
2639 FGFR4	FGFR4	27657000	P22455-2;P22455;P22455-3	Fibroblast growth factor receptor 4	NCI-H716	CRC65
2661 FBLN1	FBLN1	134560000	P23142;P23142-2;P23142-3	Fibulin-1	CaR-1	CRC65
2662 FBLN1	FBLN1	4663400	P23142-4	Fibulin-1	CaR-1	CRC65
2670 S100A1	S100A1	76811000	P23297	Protein S100-A1	Colo 741	CRC65
2698 GATA3	GATA3	18798000	P23771;P23771-2	Trans-acting T-cell-specific transcription factor GATA-3	CaCo-2	CRC65
2719 TNC	TNC	116500000	P24821;P24821-4;P24821-3;P24821-2;P24821-5;P24821-6	Tenascin	CaR-1	CRC65
2723 CCNE1	CCNE1	34106000	P24864-2;P24864-3;P24864	G1/S-specific cyclin-E1	SW620	CRC65
2725 CDK2	CDK2	2174500000	P24941;P24941-2	Cyclin-dependent kinase 2	Colo 741	CRC65
2751 CD40	CD40	22484000	P25942	Tumor necrosis factor receptor superfamily member 5	CC20	CRC65
2756 PTX3	PTX3	3050100	P26022	Pentraxin-related protein PTX3	LS 174T	CRC65
2777 CRYBB3	CRYBB3	3575500	P26998	Beta-crystallin B3;Beta-crystallin B3, N-terminally processed	DLD-1	CRC65
2779 STOM	STOM	492960000	P27105	Erythrocyte band 7 integral membrane protein	C10	CRC65
2788 G0S2	G0S2	2738900	P27469	G0/G1 switch protein 2	RKO	CRC65
2789 CALML3	CALML3	294930000	P27482	Calmodulin-like protein 3	NCI-H548	CRC65
2825 CST5	CST5	29270000	P28325	Cystatin-D	OXCO-1	CRC65
2831 MSX1	MSX1	8837900	P28360	Homeobox protein MSX-1	SW480	CRC65
2844 PTPN4	PTPN4	1619600	P29074	Tyrosine-protein phosphatase non-receptor type 4	SW948	CRC65
2847 PCSK1	PCSK1	120730000	P29120-2;P29120	Neuroendocrine convertase 1	NCI-H716	CRC65
2854 EPHA8	EPHA8	7038400	P29322	Ephrin type-A receptor 8	HDC-82	CRC65
2883 AQP1	AQP1	376710	P29972	Aquaporin-1	HDC-54	CRC65
2913 PPIF	PPIF	774130	P30405-2	Peptidyl-prolyl cis-trans isomerase F, mitochondrial	T84	CRC65
2921 HLA-B	HLA-B	25467000	Q95365;Q29836;P30475	HLA class I histocompatibility antigen, B-38 alpha chain;HLA class I histocompatibility antigen, B-67 alpha chain;HLA class I histocompatibility antigen, B-39 alpha chain	NCI-H747	CRC65
2925 HLA-B	HLA-B	5179900	P30485	HLA class I histocompatibility antigen, B-47 alpha chain	LS1034	CRC65
2944 GNA15	GNA15	14242000	P30679	Guanine nucleotide-binding protein subunit alpha-15	CaR-1	CRC65
2954 NTS	NTS	348320000	P30990	Neurotensin/neuromedin N;Large neuromedin N;Neuromedin N;Neurotensin;Tail peptide	SNU-C2B	CRC65
296 KRT40	KRT40	32969000	CON__Q6IFU5;Q6A162	Keratin, type I cytoskeletal 40	C10	CRC65
2961 HOXA9	HOXA9	152670000	P31269	Homeobox protein Hox-A9	CaR-1	CRC65
2963 HOXC8	HOXC8	1050900	P31273	Homeobox protein Hox-C8	SW480	CRC65
2964 HOXC9	HOXC9	3143800	P31274	Homeobox protein Hox-C9	Colo 320DM	CRC65
2965 HOXC12	HOXC12	8582900	P31275	Homeobox protein Hox-C12	Colo 320DM	CRC65
2968 CPS1	CPS1	523740000	P31327;P31327-3;P31327-2	Carbamoyl-phosphate synthase [ammonia], mitochondrial	C125-PM	CRC65
2973 HIVEP2	HIVEP2	5082500	P31629	Transcription factor HIVEP2	HDC-8	CRC65
2990 L1CAM	L1CAM	668350	P32004	Neural cell adhesion molecule L1	SW1417	CRC65
301 KRT28	KRT28	2529400	CON__Q7Z3Y7;Q7Z3Y7	Keratin, type I cytoskeletal 28	LS 174T	CRC65
3028 RNASE4	RNASE4	158450000	P34096	Ribonuclease 4	NCI-H716	CRC65
3043 CA8	CA8	110040000	P35219	Carbonic anhydrase-related protein	HDC-9	CRC65
305 KRT34	KRT34	95994000	CON__Q8IUT8;CON__O76011;O76011	Keratin, type I cuticular Ha4	NCI-H747	CRC65
3071 SCN4A	SCN4A	6727000	P35499	Sodium channel protein type 4 subunit alpha	LS1034	CRC65
3076 FBN1	FBN1	4337000	P35555	Fibrillin-1	C10	CRC65
311 KRTAP2-2;KRTAP2-1;KRTAP2-4;KRTAP2-3	KRTAP2-2;KRTAP2-1;KRTAP2-4;KRTAP2-3	3731700	CON__Q9BYR9;Q9BYT5;Q9BYU5;Q9BYR9;P0C7H8	Keratin-associated protein 2-2;Keratin-associated protein 2-1;Keratin-associated protein 2-4;Keratin-associated protein 2-3	HDC-135	CRC65
3115 TCF7	TCF7	29155000	P36402-9;P36402-13;P36402-15;P36402-7;P36402-5;P36402;P36402-11;P36402-3;P36402-10;P36402-14;P36402-16;P36402-8;P36402-6;P36402-2;P36402-12;P36402-4	Transcription factor 7	NCI-H548	CRC65
3149 PIGA	PIGA	51232000	P37287;P37287-3;P37287-2	Phosphatidylinositol N-acetylglucosaminyltransferase subunit A	C125-PM	CRC65
3152 SNCA	SNCA	556780000	P37840-2;P37840;P37840-3	Alpha-synuclein	Colo 741	CRC65
3175 DCT	DCT	41807000	P40126;P40126-2	L-dopachrome tautomerase	Colo 741	CRC65
3206 ETV3	ETV3	64535000	P41162	ETS translocation variant 3	SW480	CRC65
3213 PTGDS	PTGDS	13026000	P41222	Prostaglandin-H2 D-isomerase	OXCO-1	CRC65
3238 TMPO	TMPO	3468100	P42167-2	Lamina-associated polypeptide 2, isoforms beta/gamma;Thymopoietin;Thymopentin	CaCo-2	CRC65
3251 HAL	HAL	6834200	P42357;P42357-3;P42357-2	Histidine ammonia-lyase	HDC-54	CRC65
3281 PAFAH1B1	PAFAH1B1	725360	P43034-2	Platelet-activating factor acetylhydrolase IB subunit alpha	C10	CRC65
3286 CTSK	CTSK	5016200	P43235	Cathepsin K	Colo 741	CRC65
3298 MAGEA10	MAGEA10	48630000	P43363	Melanoma-associated antigen 10	Colo 741	CRC65
3299 MAGEA11	MAGEA11	36929000	P43364-2;P43364	Melanoma-associated antigen 11	SW480	CRC65
3302 ZAP70	ZAP70	73007000	P43403;P43403-3	Tyrosine-protein kinase ZAP-70	SW480	CRC65
3309 NKX2-1	NKX2-1	97575000	P43699;P43699-3	Homeobox protein Nkx-2.1	C10	CRC65
333 ERVH48-1	ERVH48-1	17096000	M5A8F1	Suppressyn	CaCo-2	CRC65
3354 YAP1	YAP1	450490	P46937-8;P46937-3	Transcriptional coactivator YAP1	CaCo-2	CRC65
3385 CXCL12	CXCL12	9306300	P48061-2;P48061-5;P48061;P48061-6;P48061-3;P48061-4	Stromal cell-derived factor 1;SDF-1-beta(3-72);SDF-1-alpha(3-67)	CaCo-2	CRC65
3407 KCNJ5	KCNJ5	5351400	P48544	G protein-activated inward rectifier potassium channel 4	SW480	CRC65
3418 AMT	AMT	17768000	P48728;P48728-2;P48728-3;P48728-4	Aminomethyltransferase, mitochondrial	HCA-46	CRC65
3428 TNNI2	TNNI2	971600	P48788-2;P48788	Troponin I, fast skeletal muscle	CaCo-2	CRC65
343 ACOT7	ACOT7	6781900	O00154;O00154-6;O00154-7;O00154-5	Cytosolic acyl coenzyme A thioester hydrolase	OXCO-1	CRC65
3480 ARL4D	ARL4D	8381500	P49703	ADP-ribosylation factor-like protein 4D	OXCO-1	CRC65
3486 THBS3	THBS3	2033600	P49746;P49746-2	Thrombospondin-3	NCI-H716	CRC65
3490 VPS41	VPS41	151160000	P49754-2;P49754;P49754-3	Vacuolar protein sorting-associated protein 41 homolog	CaR-1	CRC65
3500 RARRES1	RARRES1	59109000	P49788;P49788-2	Retinoic acid receptor responder protein 1	CaR-1	CRC65
3504 RGS19	RGS19	15155000	P49795	Regulator of G-protein signaling 19	SW1116	CRC65
3522 MTHFS	MTHFS	155430000	P49914-2	5-formyltetrahydrofolate cyclo-ligase	Colo 320DM	CRC65
3578 ATP1A2	ATP1A2	33163000	P50993	Sodium/potassium-transporting ATPase subunit alpha-2	SNU-C2B	CRC65
3597 NOVA1	NOVA1	4403300	P51513-5;P51513-3;P51513-4;P51513;P51513-2	RNA-binding protein Nova-1	Colo 320DM	CRC65
3598 ZNF84	ZNF84	6814700	P51523	Zinc finger protein 84	LS411	CRC65
3638 BMX	BMX	414680	P51813	Cytoplasmic tyrosine-protein kinase BMX	C10	CRC65
3680 MSH6	MSH6	295040	P52701-3	DNA mismatch repair protein Msh6	SW620	CRC65
3688 CHN2	CHN2	35463000	P52757-9;P52757;P52757-8;P52757-3	Beta-chimaerin	NCI-H716	CRC65
371 SIRPB1	SIRPB1	1325500	O00241;O00241-2	Signal-regulatory protein beta-1	OXCO-1	CRC65
3710 DAPK1	DAPK1	63815000	P53355;P53355-3;P53355-4	Death-associated protein kinase 1	CaR-1	CRC65
3714 ARFIP1	ARFIP1	512580	P53367-3	Arfaptin-1	CaCo-2	CRC65
3730 CRYBB1	CRYBB1	19480000	P53674	Beta-crystallin B1	LS 180	CRC65
3737 SLC5A3	SLC5A3	476690000	P53794	Sodium/myo-inositol cotransporter	OXCO-1	CRC65
374 CBX4	CBX4	64048000	O00257	E3 SUMO-protein ligase CBX4	C10	CRC65
3740 TTC3	TTC3	33656000	P53804;P53804-3;P53804-2	E3 ubiquitin-protein ligase TTC3	C106	CRC65
3742 SMTN	SMTN	59606000	P53814-5;P53814-6;P53814	Smoothelin	RKO	CRC65
3765 HSPA2	HSPA2	1181000000	P54652	Heat shock-related 70 kDa protein 2	NCI-H716	CRC65
3769 FXYD2	FXYD2	8612400	P54710;P54710-2	Sodium/potassium-transporting ATPase subunit gamma	CC20	CRC65
3796 TMBIM6	TMBIM6	1345900000	P55061;P55061-2	Bax inhibitor 1	HT55	CRC65
3802 MFAP4	MFAP4	80888000	P55083;P55083-2	Microfibril-associated glycoprotein 4	NCI-H716	CRC65
3820 GP2	GP2	650430	P55259-3;P55259;P55259-4;P55259-2	Pancreatic secretory granule membrane major glycoprotein GP2	LIM1863	CRC65
3829 CDH12	CDH12	4270000	P55289;P55289-2	Cadherin-12	SNU-C2B	CRC65
3872 PER3	PER3	17358000	P56645;P56645-2	Period circadian protein homolog 3	LS513	CRC65
3873 SOX10	SOX10	46534000	P56693;P56693-2	Transcription factor SOX-10	Colo 741	CRC65
3876 PRSS12	PRSS12	3143400	P56730	Neurotrypsin	CaCo-2	CRC65
3878 CLDN6	CLDN6	134270000	P56747	Claudin-6	CaCo-2	CRC65
3880 CLDN18	CLDN18	20529000	P56856-2;P56856	Claudin-18	SK-CO-1	CRC65
3883 BCAR1	BCAR1	1445500	P56945-2	Breast cancer anti-estrogen resistance protein 1	HDC-57	CRC65
3902 RAB38	RAB38	98971000	P57729	Ras-related protein Rab-38	Colo 741	CRC65
3903 CARD18	CARD18	1784700	P57730	Caspase recruitment domain-containing protein 18	C75	CRC65
3926 GNG2	GNG2	748420000	P59768	Guanine nucleotide-binding protein G(I)/G(S)/G(O) subunit gamma-2	NCI-H716	CRC65
3942 MYL6	MYL6	40516000	P60660	Myosin light polypeptide 6	NCI-H548	CRC65
3951 PRPS1	PRPS1	374200	P60891-2	Ribose-phosphate pyrophosphokinase 1	HCT116	CRC65
3989 ISL1	ISL1	3093300	P61371	Insulin gene enhancer protein ISL-1	NCI-H716	CRC65
4001 STXBP1	STXBP1	1244100000	P61764;P61764-2	Syntaxin-binding protein 1	Colo 320DM	CRC65
4064 ACTA2	ACTA2	24729000	P62736	Actin, aortic smooth muscle	HDC-8	CRC65
4150 SH3BP2	SH3BP2	105800000	P78314-4;P78314;P78314-3	SH3 domain-binding protein 2	NCI-H716	CRC65
4158 CYP4F2	CYP4F2	830900	P78329-2	Phylloquinone omega-hydroxylase CYP4F2	C10	CRC65
4169 CNTNAP1	CNTNAP1	11879000	P78357	Contactin-associated protein 1	RKO	CRC65
4178 PRAME	PRAME	6189600	P78395	Melanoma antigen preferentially expressed in tumors	Colo 741	CRC65
4180 IRX5	IRX5	5438400	P78411-3;P78411;P78411-2	Iroquois-class homeodomain protein IRX-5	Colo 320DM	CRC65
4190 ARG2	ARG2	1141700000	P78540	Arginase-2, mitochondrial	Colo 320DM	CRC65
4195 MAP1A	MAP1A	51783000	P78559;P78559-2	Microtubule-associated protein 1A;MAP1A heavy chain;MAP1 light chain LC2	NCI-H716	CRC65
4198 HLA-DRB3	HLA-DRB3	16799000	P79483	HLA class II histocompatibility antigen, DR beta 3 chain	CC07	CRC65
4199 PRR3	PRR3	100530000	P79522-2;P79522	Proline-rich protein 3	NCI-H716	CRC65
4205 MT1X	MT1X	16386000	P80297	Metallothionein-1X	OXCO-1	CRC65
4257 LRP2	LRP2	101830000	P98164	Low-density lipoprotein receptor-related protein 2	CaCo-2	CRC65
4271 ATP2C1	ATP2C1	6484500	P98194-5;P98194-9;P98194-6;P98194-7;P98194-8	Calcium-transporting ATPase type 2C member 1	Colo 320DM	CRC65
4301 PDE1B	PDE1B	3084100	Q01064-2;Q01064	Calcium/calmodulin-dependent 3,5-cyclic nucleotide phosphodiesterase 1B	HCA-46	CRC65
4357 KIF23	KIF23	1609800	Q02241-2	Kinesin-like protein KIF23	HT55	CRC65
4362 ID2	ID2	1369700	Q02363	DNA-binding protein inhibitor ID-2	SW48	CRC65
4395 MECOM	MECOM	366240	Q03112-3;Q03112-5;Q03112;Q03112-6	MDS1 and EVI1 complex locus protein EVI1	HDC-82	CRC65
4407 TFF2	TFF2	212860000	Q03403	Trefoil factor 2	HDC-111	CRC65
441 VWA5A	VWA5A	365480	O00534-2	von Willebrand factor A domain-containing protein 5A	LS 174T	CRC65
4445 DNM1	DNM1	1809300	Q05193-2;Q05193-5	Dynamin-1	CaCo-2	CRC65
4456 COL14A1	COL14A1	49484000	Q05707-3;Q05707-2;Q05707	Collagen alpha-1(XIV) chain	NCI-H716	CRC65
4465 REG3A	REG3A	3170400	Q06141	Regenerating islet-derived protein 3-alpha;Regenerating islet-derived protein 3-alpha 16.5 kDa form;Regenerating islet-derived protein 3-alpha 15 kDa form	C80	CRC65
4490 FMOD	FMOD	5193500	Q06828	Fibromodulin	HDC-9	CRC65
4492 SOX4	SOX4	42358000	Q06945	Transcription factor SOX-4	HDC-142	CRC65
4498 ENPEP	ENPEP	102440000	Q07075	Glutamyl aminopeptidase	CaCo-2	CRC65
4511 SLC3A1	SLC3A1	3328500	Q07837-4	Neutral and basic amino acid transport protein rBAT	C70	CRC65
4517 SOS2	SOS2	3961600	Q07890-2;Q07890	Son of sevenless homolog 2	CaR-1	CRC65
4522 CYP24A1	CYP24A1	2974300	Q07973;Q07973-2	1,25-dihydroxyvitamin D(3) 24-hydroxylase, mitochondrial	OXCO-3	CRC65
453 ACKR2	ACKR2	1304600	O00590	Atypical chemokine receptor 2	CaCo-2	CRC65
4543 PDE4C	PDE4C	1779400	Q08493;Q08493-2;Q08493-3	cAMP-specific 3,5-cyclic phosphodiesterase 4C	NCI-H716	CRC65
4549 FGL1	FGL1	101290000	Q08830	Fibrinogen-like protein 1	NCI-H716	CRC65
4606 NUP160	NUP160	201270	Q12769-3	Nuclear pore complex protein Nup160	PC/JW	CRC65
4616 ASPH	ASPH	31180000	Q12797-7;Q12797-3;Q12797-9;Q12797-5;Q12797-8	Aspartyl/asparaginyl beta-hydroxylase	NCI-H716	CRC65
4620 EFEMP1	EFEMP1	174420000	Q12805-2;Q12805-4;Q12805-3;Q12805;Q12805-5	EGF-containing fibulin-like extracellular matrix protein 1	CaR-1	CRC65
4627 FSTL1	FSTL1	152010000	Q12841;Q12841-2	Follistatin-related protein 1	Colo 320DM	CRC65
4650 LRMP	LRMP	1433100	Q12912-2;Q12912	Lymphoid-restricted membrane protein;Processed lymphoid-restricted membrane protein	PC/JW	CRC65
4657 FOXF1	FOXF1	1637800	Q12946	Forkhead box protein F1	NCI-H716	CRC65
4694 LCP2	LCP2	18601000	Q13094	Lymphocyte cytosolic protein 2	NCI-H747	CRC65
4740 SELENBP1	SELENBP1	365850	Q13228-2	Selenium-binding protein 1	HDC-73	CRC65
4747 PTGDR	PTGDR	940420	Q13258	Prostaglandin D2 receptor	C75	CRC65
4762 BIK	BIK	12542000	Q13323	Bcl-2-interacting killer	CaCo-2	CRC65
4766 PTPRS	PTPRS	8629100	Q13332-6;Q13332-3;Q13332-4;Q13332-2;Q13332;Q13332-7;Q13332-5	Receptor-type tyrosine-protein phosphatase S	HDC-57	CRC65
4767 SLC14A1	SLC14A1	25091000	Q13336;Q13336-2	Urea transporter 1	C80	CRC65
481 SOCS2	SOCS2	1712800	O14508	Suppressor of cytokine signaling 2	CC20	CRC65
4825 BIRC3	BIRC3	103540000	Q13489	Baculoviral IAP repeat-containing protein 3	CaR-1	CRC65
4827 GPM6B	GPM6B	48154000	Q13491-4;Q13491-3	Neuronal membrane glycoprotein M6-b	Colo 320DM	CRC65
4836 PPP1R1A	PPP1R1A	528070	Q13522	Protein phosphatase 1 regulatory subunit 1A	CaCo-2	CRC65
4859 GRAP	GRAP	4260000	Q13588	GRB2-related adapter protein	SW480	CRC65
488 TXNDC9	TXNDC9	22900000	O14530-2	Thioredoxin domain-containing protein 9	RKO	CRC65
4887 ITGA7	ITGA7	36755000	Q13683-3;Q13683-9;Q13683;Q13683-13;Q13683-10	Integrin alpha-7;Integrin alpha-7 heavy chain;Integrin alpha-7 light chain;Integrin alpha-7 70 kDa form	Colo 741	CRC65
4906 ENPP2	ENPP2	5636300	Q13822;Q13822-3;Q13822-2	Ectonucleotide pyrophosphatase/phosphodiesterase family member 2	NCI-H716	CRC65
4947 NID2	NID2	6990200	Q14112-2;Q14112	Nidogen-2	CaR-1	CRC65
4984 DOCK1	DOCK1	114670000	Q14185	Dedicator of cytokinesis protein 1	VACO 4A	CRC65
4990 CRMP1	CRMP1	313080000	Q14194	Dihydropyrimidinase-related protein 1	NCI-H716	CRC65
5000 LY6D	LY6D	82103000	Q14210	Lymphocyte antigen 6D	Colo-678	CRC65
5001 EBI3	EBI3	945930	Q14213	Interleukin-27 subunit beta	CaCo-2	CRC65
5028 GAS6	GAS6	30063000	Q14393-2;Q14393;Q14393-3;Q14393-5;Q14393-4	Growth arrest-specific protein 6	SW1417	CRC65
5045 SCN5A	SCN5A	61471000	Q14524-5;Q14524-3;Q14524-6;Q14524-2;Q14524-4;Q14524	Sodium channel protein type 5 subunit alpha	HCA-46	CRC65
5048 SQLE	SQLE	1871800000	Q14534	Squalene monooxygenase	NCI-H716	CRC65
509 ENPP3	ENPP3	36562000	O14638	Ectonucleotide pyrophosphatase/phosphodiesterase family member 3;Alkaline phosphodiesterase I;Nucleotide pyrophosphatase	C99	CRC65
5131 GPNMB	GPNMB	134470000	Q14956-2;Q14956	Transmembrane glycoprotein NMB	Colo 741	CRC65
5142 SLMAP	SLMAP	5286600	Q14BN4-4	Sarcolemmal membrane-associated protein	OXCO-3	CRC65
5212 PRKD1	PRKD1	3872700	Q15139	Serine/threonine-protein kinase D1	CC20	CRC65
5238 PTPRK	PTPRK	480370	Q15262-4	Receptor-type tyrosine-protein phosphatase kappa	HDC-73	CRC65
524 ADAM10	ADAM10	2546900	O14672-2	Disintegrin and metalloproteinase domain-containing protein 10	SW837	CRC65
5248 IRF4	IRF4	6555100	Q15306-2;Q15306	Interferon regulatory factor 4	Colo 741	CRC65
5274 NR6A1	NR6A1	3632900	Q15406-3;Q15406-2;Q15406	Nuclear receptor subfamily 6 group A member 1	CaCo-2	CRC65
53 GTPBP10	GTPBP10	737870	A4D1E9-2	GTP-binding protein 10	C99	CRC65
5327 HMGN3	HMGN3	8769600	Q15651	High mobility group nucleosome-binding domain-containing protein 3	HDC-9	CRC65
5388 IGFBP7	IGFBP7	78253000	Q16270-2;Q16270	Insulin-like growth factor-binding protein 7	CC20	CRC65
5397 NNAT	NNAT	44312000	Q16517;Q16517-2	Neuronatin	NCI-H716	CRC65
5405 MAPK14	MAPK14	906110	Q16539-3	Mitogen-activated protein kinase 14	OXCO-1	CRC65
5441 GUCA2B	GUCA2B	99165000	Q16661	Guanylate cyclase activator 2B;Guanylate cyclase C-activating peptide 2;Uroguanylin	NCI-H716	CRC65
5485 DGUOK	DGUOK	120900000	Q16854;Q16854-2;Q16854-3;Q16854-5	Deoxyguanosine kinase, mitochondrial	SW403	CRC65
5492 TPD52L1	TPD52L1	799010	Q16890;Q16890-2;Q16890-3	Tumor protein D53	CCK-81	CRC65
5514 HLA-B	HLA-B	2029500	Q29940;P30493	HLA class I histocompatibility antigen, B-59 alpha chain;HLA class I histocompatibility antigen, B-55 alpha chain	CaR-1	CRC65
5520 LRRC26	LRRC26	30913000	Q2I0M4	Leucine-rich repeat-containing protein 26	CaCo-2	CRC65
554 KIF3C	KIF3C	4360600	O14782	Kinesin-like protein KIF3C	CC07	CRC65
5543 C2orf68	C2orf68	30449000	Q2NKX9;Q2NKX9-3	UPF0561 protein C2orf68	SW1417	CRC65
5544 PROSER3	PROSER3	3506700	Q2NL68-3;Q2NL68-4;Q2NL68-2;Q2NL68	Proline and serine-rich protein 3	LS 174T	CRC65
5549 TRIM71	TRIM71	6703600	Q2Q1W2	E3 ubiquitin-protein ligase TRIM71	CaCo-2	CRC65
5555 SMTNL2	SMTNL2	30789000	Q2TAL5;Q2TAL5-2	Smoothelin-like protein 2	CaCo-2	CRC65
5568 AP5B1	AP5B1	50783000	Q2VPB7	AP-5 complex subunit beta-1	LS1034	CRC65
5595 PCGF3	PCGF3	46280000	Q3KNV8;Q3KNV8-2	Polycomb group RING finger protein 3	LS 174T	CRC65
560 TNFRSF10C	TNFRSF10C	11778000	O14798	Tumor necrosis factor receptor superfamily member 10C	Colo-678	CRC65
5641 ZNF672	ZNF672	10604000	Q499Z4	Zinc finger protein 672	RKO	CRC65
5642 GALNTL6	GALNTL6	1576900	Q49A17-2;Q49A17	Polypeptide N-acetylgalactosaminyltransferase-like 6	HDC-73	CRC65
5644 CCDC14	CCDC14	10614000	Q49A88;Q49A88-5;Q49A88-6;Q49A88-3;Q49A88-2	Coiled-coil domain-containing protein 14	C80	CRC65
5711 PLEKHO1	PLEKHO1	4404600	Q53GL0;Q53GL0-2	Pleckstrin homology domain-containing family O member 1	LS 180	CRC65
5734 ASPRV1	ASPRV1	69607000	Q53RT3	Retroviral-like aspartic protease 1	HT55	CRC65
5747 ZNF385B	ZNF385B	23846000	Q569K4-3;Q569K4-2;Q569K4-5;Q569K4;Q569K4-4	Zinc finger protein 385B	NCI-H716	CRC65
5748 SPIN4	SPIN4	11445000	Q56A73	Spindlin-4	C75	CRC65
5775 ZNF326	ZNF326	332550000	Q5BKZ1	DBIRD complex subunit ZNF326	NCI-H716	CRC65
5787 CARD16	CARD16	62131000	Q5EG05-2;Q5EG05	Caspase recruitment domain-containing protein 16	Colo 741	CRC65
58 RAB19	RAB19	857200	A4D1S5-2	Ras-related protein Rab-19	SNU-C2B	CRC65
5804 FSCB	FSCB	17126000	Q5H9T9	Fibrous sheath CABYR-binding protein	SNU-C2B	CRC65
5820 CT47A1	CT47A1	1964900	Q5JQC4	Cancer/testis antigen 47A	LS 174T	CRC65
5832 FGD3	FGD3	72704000	Q5JSP0;Q5JSP0-3;Q5JSP0-2	FYVE, RhoGEF and PH domain-containing protein 3	Colo-678	CRC65
5858 COLEC12	COLEC12	26615000	Q5KU26	Collectin-12	CaCo-2	CRC65
5876 ELFN2	ELFN2	14300000	Q5R3F8	Protein phosphatase 1 regulatory subunit 29	LS1034	CRC65
5883 LY6G6F;LY6G6D	LY6G6F;LY6G6D	44929000	Q5SQ64-2;O95868	Lymphocyte antigen 6 complex locus protein G6f;Lymphocyte antigen 6 complex locus protein G6d	HRA-19	CRC65
5939 PDZK1	PDZK1	141920000	Q5T2W1;Q5T2W1-2	Na(+)/H(+) exchange regulatory cofactor NHE-RF3	NCI-H548	CRC65
5968 L1TD1	L1TD1	5323300	Q5T7N2	LINE-1 type transposase domain-containing protein 1	HDC-9	CRC65
5998 OGFRL1	OGFRL1	10991000	Q5TC84	Opioid growth factor receptor-like protein 1	CC20	CRC65
6007 SOGA3	SOGA3	6411800	Q5TF21	Protein SOGA3	NCI-H716	CRC65
6030 ZNF468	ZNF468	328550	Q5VIY5;Q5VIY5-2	Zinc finger protein 468	SW1417	CRC65
604 SYN3	SYN3	1607100	O14994	Synapsin-3	PC/JW	CRC65
6050 SPATA31A7;SPATA31A5	SPATA31A7;SPATA31A5	419990	Q8IWB4;Q5VU36	Spermatogenesis-associated protein 31A7;Spermatogenesis-associated protein 31A5	HCT116	CRC65
6051 PDE4DIP	PDE4DIP	7377600	Q5VU43-3;Q5VU43;Q5VU43-4;Q5VU43-6;Q5VU43-7	Myomegalin	HDC-8	CRC65
6058 LRCH2	LRCH2	2139900	Q5VUJ6-2;Q5VUJ6	Leucine-rich repeat and calponin homology domain-containing protein 2	C10	CRC65
6072 MLIP	MLIP	6794300	Q5VWP3-2	Muscular LMNA-interacting protein	Colo 741	CRC65
6073 MLIP	MLIP	10500000	Q5VWP3-3;Q5VWP3;Q5VWP3-4	Muscular LMNA-interacting protein	Colo 741	CRC65
6092 RNF219	RNF219	63129000	Q5W0B1	RING finger protein 219	T84	CRC65
6105 HLA-DRB1	HLA-DRB1	86547000	Q5Y7A7;P01912	HLA class II histocompatibility antigen, DRB1-13 beta chain;HLA class II histocompatibility antigen, DRB1-3 chain	CC07	CRC65
6109 PLCXD3	PLCXD3	28669000	Q63HM9	PI-PLC X domain-containing protein 3	NCI-H716	CRC65
6137 STEAP4	STEAP4	37840000	Q687X5;Q687X5-2	Metalloreductase STEAP4	CaR-1	CRC65
6138 OLFML2A	OLFML2A	643080	Q68BL7-2;Q68BL7	Olfactomedin-like protein 2A	CaR-1	CRC65
6229 TANGO2	TANGO2	2629000	Q6ICL3-6	Transport and Golgi organization protein 2 homolog	HDC-135	CRC65
6230 JADE1	JADE1	45385000	Q6IE81-2;Q6IE81	Protein Jade-1	Colo-678	CRC65
6250 RCSD1	RCSD1	6456000	Q6JBY9	CapZ-interacting protein	CaCo-2	CRC65
6289 MFSD12	MFSD12	49596000	Q6NUT3-2;Q6NUT3-4;Q6NUT3;Q6NUT3-3	Major facilitator superfamily domain-containing protein 12	Colo 741	CRC65
6342 CEP85	CEP85	523250	Q6P2H3;Q6P2H3-4	Centrosomal protein of 85 kDa	CaCo-2	CRC65
6353 NIPAL3	NIPAL3	419130	Q6P499-3;Q6P499	NIPA-like protein 3	HCA-7	CRC65
6384 VWA1	VWA1	38354000	Q6PCB0	von Willebrand factor A domain-containing protein 1	CaR-1	CRC65
6418 NCEH1	NCEH1	1204300	Q6PIU2-3	Neutral cholesterol ester hydrolase 1	HCT116	CRC65
6460 KLHL24	KLHL24	2273500	Q6TFL4-2;Q6TFL4	Kelch-like protein 24	HDC-135	CRC65
6473 MOXD1	MOXD1	22508000	Q6UVY6-2;Q6UVY6	DBH-like monooxygenase protein 1	Colo 741	CRC65
6491 SBSN	SBSN	8120900	Q6UWP8	Suprabasin	HT55	CRC65
6505 BTNL8	BTNL8	1241900	Q6UX41-2;Q6UX41-3;Q6UX41-5;Q6UX41;Q6UX41-7;Q6UX41-6	Butyrophilin-like protein 8	HDC-143	CRC65
6516 IL20RB	IL20RB	361740	Q6UXL0	Interleukin-20 receptor subunit beta	CC07	CRC65
6524 LRRC31	LRRC31	23991000	Q6UY01-2;Q6UY01;Q6UY01-4	Leucine-rich repeat-containing protein 31	RKO	CRC65
6525 ADAMTSL4	ADAMTSL4	2999000	Q6UY14;Q6UY14-3;Q6UY14-2	ADAMTS-like protein 4	C99	CRC65
6531 DPPA3	DPPA3	17217000	Q6W0C5	Developmental pluripotency-associated protein 3	CaCo-2	CRC65
6537 NSMF	NSMF	35918000	Q6X4W1-4;Q6X4W1;Q6X4W1-6;Q6X4W1-3;Q6X4W1-2	NMDA receptor synaptonuclear signaling and neuronal migration factor	SW480	CRC65
6538 FBXW12	FBXW12	17010000	Q6X9E4-2;Q6X9E4-3;Q6X9E4	F-box/WD repeat-containing protein 12	C84	CRC65
6570 LIN28B	LIN28B	5393300	Q6ZN17;Q6ZN17-2	Protein lin-28 homolog B	CaCo-2	CRC65
6587 DPY19L3	DPY19L3	36279000	Q6ZPD9	Probable C-mannosyltransferase DPY19L3	Colo-678	CRC65
6590 ZNF493	ZNF493	2443300	Q6ZR52-2;Q6ZR52	Zinc finger protein 493	HDC-114	CRC65
6625 PHLPP2	PHLPP2	3833900	Q6ZVD8-3;Q6ZVD8;Q6ZVD8-2	PH domain leucine-rich repeat-containing protein phosphatase 2	HDC-143	CRC65
6630 NCCRP1	NCCRP1	35518000	Q6ZVX7	F-box only protein 50	CaCo-2	CRC65
668 KMO	KMO	13670000	O15229-3;O15229-2;O15229	Kynurenine 3-monooxygenase	LS123	CRC65
6686 MARK2	MARK2	369170	Q7KZI7-11;Q7KZI7-12;Q7KZI7-5;Q7KZI7-10	Serine/threonine-protein kinase MARK2	HRA-19	CRC65
6752 BHLHA15	BHLHA15	30038000	Q7RTS1	Class A basic helix-loop-helix protein 15	SW48	CRC65
678 VGF	VGF	1064300000	O15240	Neurosecretory protein VGF;Neuroendocrine regulatory peptide-1;Neuroendocrine regulatory peptide-2;Antimicrobial peptide VGF[554-577]	NCI-H716	CRC65
680 CLIC2	CLIC2	480210	O15247	Chloride intracellular channel protein 2	C10	CRC65
6828 ARHGAP22	ARHGAP22	10450000	Q7Z5H3-3;Q7Z5H3;Q7Z5H3-5;Q7Z5H3-2;Q7Z5H3-4	Rho GTPase-activating protein 22	DLD-1	CRC65
6835 SDK1	SDK1	27239000	Q7Z5N4-3;Q7Z5N4	Protein sidekick-1	SW403	CRC65
6838 APBB1IP	APBB1IP	6040000	Q7Z5R6	Amyloid beta A4 precursor protein-binding family B member 1-interacting protein	CaCo-2	CRC65
6843 SPRED1	SPRED1	21653000	Q7Z699	Sprouty-related, EVH1 domain-containing protein 1	Colo-678	CRC65
6890 DSG4	DSG4	7147800	Q86SJ6;Q86SJ6-2	Desmoglein-4	HDC-8	CRC65
6909 ADAMTSL2	ADAMTSL2	5271300	Q86TH1	ADAMTS-like protein 2	HDC-143	CRC65
691 ALOX15B	ALOX15B	10375000	O15296;O15296-4;O15296-2;O15296-3	Arachidonate 15-lipoxygenase B	NCI-H716	CRC65
6947 ZNF589	ZNF589	4243700	Q86UQ0-2;Q86UQ0;Q86UQ0-3	Zinc finger protein 589	CaCo-2	CRC65
6948 NOXA1	NOXA1	47381000	Q86UR1;Q86UR1-2;Q86UR1-3	NADPH oxidase activator 1	HDC-135	CRC65
6969 CASZ1	CASZ1	29109000	Q86V15	Zinc finger protein castor homolog 1	CCK-81	CRC65
6992 GLCCI1	GLCCI1	11157000	Q86VQ1	Glucocorticoid-induced transcript 1 protein	Colo 320DM	CRC65
7001 MON1A	MON1A	15621000	Q86VX9;Q86VX9-2;Q86VX9-4	Vacuolar fusion protein MON1 homolog A	C84	CRC65
7005 SGMS1	SGMS1	8126800	Q86VZ5;Q86VZ5-2	Phosphatidylcholine:ceramide cholinephosphotransferase 1	HCA-7	CRC65
7009 KCNMB4	KCNMB4	3850200	Q86W47	Calcium-activated potassium channel subunit beta-4	C10	CRC65
7042 CXorf67	CXorf67	59402000	Q86X51	Uncharacterized protein CXorf67	CaCo-2	CRC65
7068 ZNF677	ZNF677	6952600	Q86XU0	Zinc finger protein 677	NCI-H716	CRC65
7081 ERO1LB	ERO1LB	185050000	Q86YB8	ERO1-like protein beta	HDC-142	CRC65
711 SIGLEC5	SIGLEC5	2102000	O15389	Sialic acid-binding Ig-like lectin 5	CaCo-2	CRC65
712 YY2	YY2	202120000	O15391	Transcription factor YY2	NCI-H716	CRC65
7135 ERI1	ERI1	842840000	Q8IV48	3-5 exoribonuclease 1	C32	CRC65
715 NCAM2	NCAM2	2515400	O15394	Neural cell adhesion molecule 2	LS 174T	CRC65
7161 MUSTN1	MUSTN1	5374300	Q8IVN3	Musculoskeletal embryonic nuclear protein 1	CaCo-2	CRC65
7170 KSR1	KSR1	21312000	Q8IVT5;Q8IVT5-2;Q8IVT5-3;Q8IVT5-4	Kinase suppressor of Ras 1	CaCo-2	CRC65
7297 HACE1	HACE1	4126400	Q8IYU2;Q8IYU2-4;Q8IYU2-3	E3 ubiquitin-protein ligase HACE1	SNU-C2B	CRC65
730 TLR3	TLR3	24208000	O15455;O15455-2	Toll-like receptor 3	DLD-1	CRC65
7317 GPR116	GPR116	7890100	Q8IZF2-2;Q8IZF2;Q8IZF2-3	Probable G-protein coupled receptor 116	C10	CRC65
732 MAGEB2	MAGEB2	199000000	O15479	Melanoma-associated antigen B2	HCT116	CRC65
7323 ZNF654	ZNF654	21774000	Q8IZM8	Zinc finger protein 654	LS 174T	CRC65
7344 SPG20	SPG20	82532000	Q8N0X7	Spartin	Colo 741	CRC65
7358 CNTROB	CNTROB	19320000	Q8N137-5;Q8N137-2;Q8N137;Q8N137-3;Q8N137-4	Centrobin	C106	CRC65
7361 AHI1	AHI1	16925000	Q8N157;Q8N157-2;Q8N157-3	Jouberin	C106	CRC65
7365 ZNF567	ZNF567	21690000	Q8N184-1;Q8N184;Q8N184-2	Zinc finger protein 567	NCI-H716	CRC65
7376 DOCK4	DOCK4	25455000	Q8N1I0;Q8N1I0-3;Q8N1I0-2	Dedicator of cytokinesis protein 4	CC20	CRC65
7383 ARHGAP24	ARHGAP24	1366200	Q8N264;Q8N264-3;Q8N264-2	Rho GTPase-activating protein 24	HDC-135	CRC65
7386 VWDE	VWDE	15980000	Q8N2E2;Q8N2E2-3	von Willebrand factor D and EGF domain-containing protein	HCT116	CRC65
7389 ZCCHC24	ZCCHC24	976980	Q8N2G6	Zinc finger CCHC domain-containing protein 24	OXCO-1	CRC65
7428 PHTF2	PHTF2	776630	Q8N3S3-4;Q8N3S3-3;Q8N3S3-2;Q8N3S3-7;Q8N3S3	Putative homeodomain transcription factor 2	OXCO-3	CRC65
7453 STX19	STX19	58360000	Q8N4C7	Syntaxin-19	HDC-73	CRC65
7455 MINK1	MINK1	6408500	Q8N4C8-3	Misshapen-like kinase 1	C84	CRC65
7463 KIF2B	KIF2B	1815000	Q8N4N8	Kinesin-like protein KIF2B	RKO	CRC65
751 FABP7	FABP7	656240000	O15540;O15540-2	Fatty acid-binding protein, brain	CaCo-2	CRC65
7516 CAMKK1	CAMKK1	47816000	Q8N5S9;Q8N5S9-2	Calcium/calmodulin-dependent protein kinase kinase 1	HDC-57	CRC65
7534 EID2	EID2	5349300	Q8N6I1-2;Q8N6I1	EP300-interacting inhibitor of differentiation 2	C10	CRC65
7540 NATD1	NATD1	57828000	Q8N6N6	Protein NATD1	CaCo-2	CRC65
755 FFAR2	FFAR2	4802800	O15552	Free fatty acid receptor 2	NCI-H716	CRC65
7551 NPW	NPW	134700000	Q8N729	Neuropeptide W;Neuropeptide W-23;Neuropeptide W-30	NCI-H716	CRC65
756 MEFV	MEFV	1035000	O15553;O15553-1	Pyrin	OXCO-1	CRC65
7610 ZNF610	ZNF610	6170200	Q8N9Z0-2;Q8N9Z0	Zinc finger protein 610	NCI-H747	CRC65
7614 LRRC75A	LRRC75A	84735000	Q8NAA5	Leucine-rich repeat-containing protein 75A	Colo 741	CRC65
7626 ZNF527	ZNF527	13124000	Q8NB42-2;Q8NB42	Zinc finger protein 527	HDC-57	CRC65
7644 SUMF1	SUMF1	4602200	Q8NBK3-2	Sulfatase-modifying factor 1	VACO 4A	CRC65
7666 ACBD4	ACBD4	4028300	Q8NC06-2;Q8NC06;Q8NC06-3	Acyl-CoA-binding domain-containing protein 4	HDC-73	CRC65
7667 ZNF114	ZNF114	42970000	Q8NC26;Q8NC26-2	Zinc finger protein 114	C32	CRC65
7723 ST6GALNAC3	ST6GALNAC3	2365200	Q8NDV1;Q8NDV1-2	Alpha-N-acetylgalactosaminide alpha-2,6-sialyltransferase 3	Colo 741	CRC65
7740 GLIS3	GLIS3	612830	Q8NEA6;Q8NEA6-2	Zinc finger protein GLIS3	CaR-1	CRC65
7761 ATP6V1C2	ATP6V1C2	22915000	Q8NEY4;Q8NEY4-2	V-type proton ATPase subunit C 2	CaCo-2	CRC65
7791 NBEA	NBEA	7833600	Q8NFP9	Neurobeachin	SW480	CRC65
780 SLC7A4	SLC7A4	3178800	O43246	Cationic amino acid transporter 4	CaCo-2	CRC65
783 SIAH2	SIAH2	96398000	O43255	E3 ubiquitin-protein ligase SIAH2	SNU-C2B	CRC65
7837 MCFD2	MCFD2	18988000	Q8NI22-2;Q8NI22-3	Multiple coagulation factor deficiency protein 2	Colo-678	CRC65
7872 OSR1;OSR2	OSR1;OSR2	814190	Q8TAX0;Q8N2R0-2;Q8N2R0;Q8N2R0-3	Protein odd-skipped-related 1;Protein odd-skipped-related 2	HDC-135	CRC65
7898 ZCRB1	ZCRB1	89537000	Q8TBF4	Zinc finger CCHC-type and RNA-binding motif-containing protein 1	C70	CRC65
7904 TBC1D16	TBC1D16	17368000	Q8TBP0;Q8TBP0-4	TBC1 domain family member 16	Colo 741	CRC65
7932 ZNF507	ZNF507	12074000	Q8TCN5;Q8TCN5-2	Zinc finger protein 507	SW948	CRC65
7933 FAM200A	FAM200A	1265700	Q8TCP9	Protein FAM200A	LS513	CRC65
7936 SPPL2B	SPPL2B	58001000	Q8TCT7;Q8TCT7-4;Q8TCT7-2	Signal peptide peptidase-like 2B	C70	CRC65
7962 DMXL2	DMXL2	31877000	Q8TDJ6;Q8TDJ6-3;Q8TDJ6-2	DmX-like protein 2	NCI-H716	CRC65
7971 LRRC8C	LRRC8C	10790000	Q8TDW0	Volume-regulated anion channel subunit LRRC8C	Colo-678	CRC65
7972 SYTL5	SYTL5	34902000	Q8TDW5;Q8TDW5-2	Synaptotagmin-like protein 5	NCI-H716	CRC65
8004 SLC37A2	SLC37A2	3110000	Q8TED4-3;Q8TED4;Q8TED4-2	Sugar phosphate exchanger 2	OXCO-1	CRC65
8026 PAQR8	PAQR8	1235500	Q8TEZ7	Membrane progestin receptor beta	HCA-46	CRC65
8042 LRRC15	LRRC15	6091800	Q8TF66;Q8TF66-2	Leucine-rich repeat-containing protein 15	HT55	CRC65
805 MTSS1	MTSS1	692950000	O43312;O43312-4;O43312-5	Metastasis suppressor protein 1	NCI-H716	CRC65
806 MTSS1	MTSS1	1935300	O43312-2	Metastasis suppressor protein 1	NCI-H716	CRC65
8090 C15orf40	C15orf40	600660000	Q8WUR7;Q8WUR7-2;Q8WUR7-3	UPF0235 protein C15orf40	CC07	CRC65
8106 ZNF480	ZNF480	1417700	Q8WV37;Q8WV37-3;Q8WV37-2	Zinc finger protein 480	HDC-111	CRC65
8151 FAM151A	FAM151A	16417000	Q8WW52-2;Q8WW52	Protein FAM151A	LoVo	CRC65
8175 NLRP7	NLRP7	10755000	Q8WX94-3;Q8WX94;Q8WX94-2	NACHT, LRR and PYD domains-containing protein 7	CaCo-2	CRC65
8179 SCG3	SCG3	345110000	Q8WXD2	Secretogranin-3	NCI-H716	CRC65
8206 SSH1	SSH1	31222000	Q8WYL5;Q8WYL5-4;Q8WYL5-2	Protein phosphatase Slingshot homolog 1	OXCO-1	CRC65
8223 CLEC2B	CLEC2B	9238500	Q92478	C-type lectin domain family 2 member B	C10	CRC65
8285 HMHA1	HMHA1	581150	Q92619-2	Minor histocompatibility protein HA-1;Minor histocompatibility antigen HA-1	VACO 4A	CRC65
8294 SGCD	SGCD	6386900	Q92629;Q92629-2;Q92629-3	Delta-sarcoglycan	Colo 741	CRC65
8319 FRZB	FRZB	17369000	Q92765	Secreted frizzled-related protein 3	NCI-H716	CRC65
8327 PROX1	PROX1	1717800	Q92786	Prospero homeobox protein 1	C106	CRC65
8417 HPS3	HPS3	2304100	Q969F9	Hermansky-Pudlak syndrome 3 protein	CC20	CRC65
845 TNFSF13	TNFSF13	2098100	O43508-2;O75888-5;O75888-4;O75888-2;O75888	Tumor necrosis factor ligand superfamily member 13	C84	CRC65
8453 GFM2	GFM2	671440	Q969S9-4	Ribosome-releasing factor 2, mitochondrial	SW48	CRC65
8468 GTPBP3	GTPBP3	125050000	Q969Y2-2;Q969Y2-3;Q969Y2;Q969Y2-4	tRNA modification GTPase GTPBP3, mitochondrial	T84	CRC65
8475 CPNE4	CPNE4	5611500	Q96A23;Q96A23-2	Copine-4	C10	CRC65
8517 MIB2	MIB2	8524000	Q96AX9-7;Q96AX9-4;Q96AX9-6;Q96AX9-2;Q96AX9-12;Q96AX9-3;Q96AX9;Q96AX9-11;Q96AX9-13;Q96AX9-14;Q96AX9-5;Q96AX9-10;Q96AX9-8;Q96AX9-9	E3 ubiquitin-protein ligase MIB2	LS513	CRC65
8534 TMEM186	TMEM186	119720000	Q96B77	Transmembrane protein 186	NCI-H716	CRC65
8564 DOCK10	DOCK10	3835000	Q96BY6-3;Q96BY6	Dedicator of cytokinesis protein 10	PC/JW	CRC65
8566 SARAF	SARAF	93117000	Q96BY9	Store-operated calcium entry-associated regulatory factor	LS1034	CRC65
8571 DHX58	DHX58	2986100	Q96C10	Probable ATP-dependent RNA helicase DHX58	VACO 4A	CRC65
8618 KCTD12	KCTD12	470300000	Q96CX2	BTB/POZ domain-containing protein KCTD12	Colo 320DM	CRC65
8621 GPRASP2	GPRASP2	2344200	Q96D09	G-protein coupled receptor-associated sorting protein 2	HCA-7	CRC65
8659 RSPRY1	RSPRY1	30423000	Q96DX4	RING finger and SPRY domain-containing protein 1	HDC-8	CRC65
8685 FBXO17	FBXO17	3605300	Q96EF6	F-box only protein 17	Colo 320DM	CRC65
8697 L3HYPDH	L3HYPDH	38730000	Q96EM0	Trans-3-hydroxy-L-proline dehydratase	CaR-1	CRC65
8733 DISP1	DISP1	1274300	Q96F81	Protein dispatched homolog 1	SW1417	CRC65
8737 PHYHIPL	PHYHIPL	48099000	Q96FC7;Q96FC7-2	Phytanoyl-CoA hydroxylase-interacting protein-like	C70	CRC65
8795 XAGE2	XAGE2	148520000	Q96GT9	X antigen family member 2	CaCo-2	CRC65
8796 PAGE5	PAGE5	14110000	Q96GU1-2;Q96GU1	P antigen family member 5	SW1417	CRC65
8870 ZNF414	ZNF414	29832000	Q96IQ9-2;Q96IQ9	Zinc finger protein 414	SW948	CRC65
8887 TPD52L3	TPD52L3	21096000	Q96J77	Tumor protein D55	HDC-143	CRC65
891 SIGLEC6	SIGLEC6	100250000	O43699;O43699-3;O43699-6;O43699-4;O43699-2;O43699-5	Sialic acid-binding Ig-like lectin 6	Colo-678	CRC65
8912 MAML3	MAML3	812730	Q96JK9	Mastermind-like protein 3	C99	CRC65
8967 PRMT6	PRMT6	105310000	Q96LA8	Protein arginine N-methyltransferase 6	HDC-8	CRC65
8994 NSMCE2	NSMCE2	449330000	Q96MF7	E3 SUMO-protein ligase NSE2	NCI-H716	CRC65
9017 VSTM2L	VSTM2L	29063000	Q96N03;Q96N03-2	V-set and transmembrane domain-containing protein 2-like protein	C10	CRC65
9045 CNTNAP3B	CNTNAP3B	21496000	Q96NU0;Q96NU0-2	Contactin-associated protein-like 3B	CaR-1	CRC65
9076 SORCS2	SORCS2	1022900	Q96PQ0	VPS10 domain-containing receptor SorCS2	CaR-1	CRC65
9089 NEK1	NEK1	7634100	Q96PY6-4;Q96PY6-2;Q96PY6-6;Q96PY6;Q96PY6-3;Q96PY6-5	Serine/threonine-protein kinase Nek1	CaR-1	CRC65
9138 SPRR2F	SPRR2F	444340000	Q96RM1	Small proline-rich protein 2F	NCI-H716	CRC65
9156 TRIB1	TRIB1	167310000	Q96RU8;Q96RU8-2	Tribbles homolog 1	NCI-H716	CRC65
9157 PCNX	PCNX	27540000	Q96RV3-4;Q96RV3-3;Q96RV3;Q96RV3-2	Pecanex-like protein 1	NCI-H716	CRC65
9159 CRAMP1L	CRAMP1L	6323500	Q96RY5	Protein cramped-like	HCA-46	CRC65
9160 IFT140	IFT140	20143000	Q96RY7	Intraflagellar transport protein 140 homolog	Colo 320DM	CRC65
9161 LMF1	LMF1	37482000	Q96S06	Lipase maturation factor 1	C32	CRC65
9169 PIGS	PIGS	7247000	Q96S52-2	GPI transamidase component PIG-S	C84	CRC65
9193 DIRC2	DIRC2	124080000	Q96SL1-2;Q96SL1	Disrupted in renal carcinoma protein 2	HCT116	CRC65
9195 FIZ1	FIZ1	177080000	Q96SL8	Flt3-interacting zinc finger protein 1	LS411	CRC65
9223 TCF12	TCF12	982990	Q99081-2	Transcription factor 12	NCI-H716	CRC65
9229 NELL2	NELL2	2825100	Q99435-4;Q99435;Q99435-2;Q99435-3	Protein kinase C-binding protein NELL2	SW480	CRC65
9240 DDO	DDO	7878300	Q99489;Q99489-3;Q99489-2;Q99489-4	D-aspartate oxidase	HDC-142	CRC65
9250 LGMN	LGMN	853530	Q99538-3	Legumain	Colo 741	CRC65
9278 SLC38A3	SLC38A3	2258200	Q99624	Sodium-coupled neutral amino acid transporter 3	RCM-1	CRC65
9296 LYST	LYST	1655500	Q99698;Q99698-2	Lysosomal-trafficking regulator	Colo 741	CRC65
9335 SPIN2B;SPIN2A	SPIN2B;SPIN2A	11302000	Q9BPZ2;Q99865	Spindlin-2B;Spindlin-2A	HDC-143	CRC65
9347 FOXC2	FOXC2	3571200	Q99958	Forkhead box protein C2	CC20	CRC65
9356 GDF15	GDF15	841370000	Q99988	Growth/differentiation factor 15	Colo 741	CRC65
9361 DPYSL5	DPYSL5	139520000	Q9BPU6	Dihydropyrimidinase-related protein 5	Colo 320DM	CRC65
9369 HOPX	HOPX	344770000	Q9BPY8;Q9BPY8-3	Homeodomain-only protein	C10	CRC65
9391 HINFP	HINFP	3382300	Q9BQA5;Q9BQA5-2	Histone H4 transcription factor	HDC-111	CRC65
9433 MXRA8	MXRA8	6217000	Q9BRK3-3;Q9BRK3;Q9BRK3-4;Q9BRK3-2	Matrix-remodeling-associated protein 8	CaCo-2	CRC65
9441 PAAF1	PAAF1	2705600	Q9BRP4-2	Proteasomal ATPase-associated factor 1	HT55	CRC65
945 MFSD11	MFSD11	46678000	O43934-2;O43934	UNC93-like protein MFSD11	OXCO-3	CRC65
963 PRPSAP2	PRPSAP2	4209800	O60256-4	Phosphoribosyl pyrophosphate synthase-associated protein 2	LoVo	CRC65
9678 CARD10	CARD10	7131300	Q9BWT7;Q9BWT7-2	Caspase recruitment domain-containing protein 10	SW837	CRC65
9687 SORBS1	SORBS1	503800	Q9BX66;Q9BX66-2	Sorbin and SH3 domain-containing protein 1	NCI-H548	CRC65
9693 JAM3	JAM3	50314000	Q9BX67;Q9BX67-2	Junctional adhesion molecule C	Colo 741	CRC65
9695 CARD6	CARD6	7106100	Q9BX69	Caspase recruitment domain-containing protein 6	C106	CRC65
9707 CECR2	CECR2	2114500	Q9BXF3-3;Q9BXF3	Cat eye syndrome critical region protein 2	C10	CRC65
9717 CARD14	CARD14	10436000	Q9BXL6;Q9BXL6-2	Caspase recruitment domain-containing protein 14	HDC-135	CRC65
9719 CDCA4	CDCA4	5859300	Q9BXL8	Cell division cycle-associated protein 4	LS513	CRC65
9732 MAP1LC3C	MAP1LC3C	1532100	Q9BXW4	Microtubule-associated proteins 1A/1B light chain 3C	RKO	CRC65
9736 EMILIN2	EMILIN2	17065000	Q9BXX0	EMILIN-2	Colo 741	CRC65
9774 TRIM34	TRIM34	156560000	Q9BYJ4;Q9BYJ4-2	Tripartite motif-containing protein 34	CC07	CRC65
9798 TXLNGY	TXLNGY	591920	Q9BZA5	Putative gamma-taxilin 2	SK-CO-1	CRC65
9818 SLC25A39	SLC25A39	3037400	Q9BZJ4-2;Q9BZJ4	Solute carrier family 25 member 39	C32	CRC65
9844 TRIM9	TRIM9	14971000	Q9C026;Q9C026-4;Q9C026-5	E3 ubiquitin-protein ligase TRIM9	Colo 320DM	CRC65
9846 TRIM5	TRIM5	65107000	Q9C035;Q9C035-2;Q9C035-4;Q9C035-6;Q9C035-5	Tripartite motif-containing protein 5	Colo 320DM	CRC65
9847 TRIM5	TRIM5	817370	Q9C035-3	Tripartite motif-containing protein 5	HDC-73	CRC65
985 PCDHGA12	PCDHGA12	6952000	O60330;O60330-2	Protocadherin gamma-A12	C70	CRC65
9852 GREB1L	GREB1L	7508700	Q9C091;Q9C091-3	GREB1-like protein	CaCo-2	CRC65
9862 SEMA4C	SEMA4C	48990000	Q9C0C4	Semaphorin-4C	CaCo-2	CRC65
9880 CCSER1	CCSER1	6999400	Q9C0I3-2;Q9C0I3	Serine-rich coiled-coil domain-containing protein 1	C10	CRC65
9886 HLA-DRB1	HLA-DRB1	17285000	Q9GIY3	HLA class II histocompatibility antigen, DRB1-14 beta chain	CC07	CRC65
9893 PRSS22	PRSS22	706190	Q9GZN4	Brain-specific serine protease 4	C32	CRC65
9894 ROGDI	ROGDI	18049000	Q9GZN7	Protein rogdi homolog	NCI-H716	CRC65
9925 NXF2	NXF2	3292100	Q9GZY0	Nuclear RNA export factor 2	CC07	CRC65
9954 BTBD1	BTBD1	18417000	Q9H0C5;Q9H0C5-2	BTB/POZ domain-containing protein 1	HDC-57	CRC65
9968 CCDC113	CCDC113	21325000	Q9H0I3-2;Q9H0I3	Coiled-coil domain-containing protein 113	VACO 4A	CRC65
9977 FAM49A	FAM49A	299460000	Q9H0Q0	Protein FAM49A	NCI-H716	CRC65
9979 AP5M1	AP5M1	21467000	Q9H0R1;Q9H0R1-2	AP-5 complex subunit mu-1	C10	CRC65
998 NUPR1	NUPR1	295590000	O60356;O60356-2	Nuclear protein 1	C75	CRC65
142		481350000	CON__ENSEMBL:ENSBTAP00000032840		BT549	NCI60
254		5202200	CON__Q9H552		MCF7	NCI60
4951		2686400	Q2M2H8	Probable maltase-glucoamylase-like protein LOC93432;Glucoamylase	NCIADRES	NCI60
10014 PADI3	PADI3	1801700000	Q9ULW8	Protein-arginine deiminase type-3	ACHN	NCI60
10028 ALK	ALK	119720000	Q9UM73	ALK tyrosine kinase receptor	SR	NCI60
10035 SYNPO2	SYNPO2	102040000	Q9UMS6;Q9UMS6-3;Q9UMS6-4;Q9UMS6-2	Synaptopodin-2	HS578T	NCI60
1004 ENTPD6	ENTPD6	1934800	O75354-2;O75354-3;O75354	Ectonucleoside triphosphate diphosphohydrolase 6	SKMEL5	NCI60
10095 PDZRN3	PDZRN3	48703000	Q9UPQ7	E3 ubiquitin-protein ligase PDZRN3	MOLT4	NCI60
10096 DOLK	DOLK	836880	Q9UPQ8	Dolichol kinase	786O	NCI60
10191 B3GALT5	B3GALT5	10822000	Q9Y2C3	Beta-1,3-galactosyltransferase 5	COLO205	NCI60
10207 STK38L	STK38L	82385000	Q9Y2H1-2	Serine/threonine-protein kinase 38-like	HL60	NCI60
10210 FNDC3A	FNDC3A	104650000	Q9Y2H6-2;Q9Y2H6	Fibronectin type-III domain-containing protein 3A	786O	NCI60
10215 RPH3A	RPH3A	24277000	Q9Y2J0-2;Q9Y2J0	Rabphilin-3A	SKMEL28	NCI60
10333 SIT1	SIT1	30243000	Q9Y3P8	Signaling threshold-regulating transmembrane adapter 1	CCRFCEM	NCI60
1035 MAF	MAF	31453000	O75444;O75444-1	Transcription factor Maf	RPMI8226	NCI60
10370 PLXND1	PLXND1	5144700	Q9Y4D7;Q9Y4D7-2	Plexin-D1	MALME3M	NCI60
10382 PLEKHM1	PLEKHM1	6443400	Q9Y4G2	Pleckstrin homology domain-containing family M member 1	U031	NCI60
10410 SAMM50	SAMM50	60590000	Q9Y512	Sorting and assembly machinery component 50 homolog	786O	NCI60
10420 ASB4	ASB4	4178100	Q9Y574;Q9Y574-2	Ankyrin repeat and SOCS box protein 4	COLO205	NCI60
1043 ERLIN1	ERLIN1	61906000	O75477	Erlin-1	786O	NCI60
10462 INSIG2	INSIG2	18578000	Q9Y5U4	Insulin-induced gene 2 protein	U251	NCI60
10463 TNFRSF18	TNFRSF18	2630600	Q9Y5U5-3;Q9Y5U5;Q9Y5U5-2	Tumor necrosis factor receptor superfamily member 18	SR	NCI60
10509 SPCS1	SPCS1	417290000	Q9Y6A9	Signal peptidase complex subunit 1	786O	NCI60
10514 SELK	SELK	5127100	Q9Y6D0	Selenoprotein K	786O	NCI60
10528 TEX264	TEX264	15715000	Q9Y6I9	Testis-expressed sequence 264 protein	786O	NCI60
10530 TAF6L	TAF6L	163680000	Q9Y6J9	TAF6-like RNA polymerase II p300/CBP-associated factor-associated factor 65 kDa subunit 6L	786O	NCI60
1062 STX11	STX11	7500400	O75558	Syntaxin-11	SR	NCI60
1125 PAK3	PAK3	5489300	O75914-2;O75914;O75914-4;O75914-3	Serine/threonine-protein kinase PAK 3	NCIH460	NCI60
114 SMIM1	SMIM1	49047000	B2RUZ4	Small integral membrane protein 1	K562	NCI60
1156 PDE5A	PDE5A	216210000	O76074-2;O76074	cGMP-specific 3,5-cyclic phosphodiesterase	SF295	NCI60
1163 CST7	CST7	144010000	O76096	Cystatin-F	SR	NCI60
1203 TMEM63A	TMEM63A	123780000	O94886	CSC1-like protein 1	SKMEL2	NCI60
1217 ENDOD1	ENDOD1	7859000	O94919	Endonuclease domain-containing 1 protein	786O	NCI60
1237 CLSTN1	CLSTN1	49000000	O94985-2;O94985	Calsyntenin-1;Soluble Alc-alpha;CTF1-alpha	TK10	NCI60
1240 SEMA3D	SEMA3D	421100000	O95025	Semaphorin-3D	NCIADRES	NCI60
1288 VAPB	VAPB	306680000	O95292	Vesicle-associated membrane protein-associated protein B/C	786O	NCI60
1310 WISP1	WISP1	7169100	O95388;O95388-2;O95388-5	WNT1-inducible-signaling pathway protein 1	SF539	NCI60
137 HGFAC	HGFAC	19817000	CON__ENSEMBL:ENSBTAP00000023055;Q04756	Hepatocyte growth factor activator;Hepatocyte growth factor activator short chain;Hepatocyte growth factor activator long chain	BT549	NCI60
1373 STARD3NL	STARD3NL	8181000	O95772;O95772-2	MLN64 N-terminal domain homolog	786O	NCI60
1401 BPNT1	BPNT1	45618000	O95861-3	3(2),5-bisphosphate nucleotidase 1	SKMEL28	NCI60
1422 CLPTM1	CLPTM1	63569000	O96005-4;O96005;O96005-3	Cleft lip and palate transmembrane protein 1	786O	NCI60
1441 MT-CO2	MT-CO2	365030000	P00403	Cytochrome c oxidase subunit 2	786O	NCI60
1442 MT-CO3	MT-CO3	489690000	P00414	Cytochrome c oxidase subunit 3	786O	NCI60
1459 CFB	CFB	17056000	P00751	Complement factor B;Complement factor B Ba fragment;Complement factor B Bb fragment	NCIH226	NCI60
1467 SERPINA1	SERPINA1	288090000	P01009;P01009-2;P01009-3	Alpha-1-antitrypsin;Short peptide from AAT	SR	NCI60
1468 SERPINA3	SERPINA3	434400000	P01011	Alpha-1-antichymotrypsin;Alpha-1-antichymotrypsin His-Pro-less	UACC62	NCI60
1470 A2M	A2M	88523000	P01023	Alpha-2-macroglobulin	SNB75	NCI60
1474 CST4	CST4	34699000	P01036	Cystatin-S	MDAMB231	NCI60
1475 CST1	CST1	151780000	P01037	Cystatin-SN	MDAMB231	NCI60
1476 CSTA	CSTA	20655000	P01040	Cystatin-A;Cystatin-A, N-terminally processed	HL60	NCI60
148 KRT38;KRT37	KRT38;KRT37	30092000	CON__O76015;O76015;CON__O76014;O76014	Keratin, type I cuticular Ha8;Keratin, type I cuticular Ha7	KM12	NCI60
1484 IL1A	IL1A	210470000	P01583	Interleukin-1 alpha	LOXIMVI	NCI60
1485 IL1B	IL1B	453560000	P01584	Interleukin-1 beta	LOXIMVI	NCI60
1486 IL2RA	IL2RA	5843700	P01589	Interleukin-2 receptor subunit alpha	SR	NCI60
1487 IGJ	IGJ	912620000	P01591	Immunoglobulin J chain	RPMI8226	NCI60
149 KRT75	KRT75	128080000	CON__O95678;O95678	Keratin, type II cytoskeletal 75	PC3	NCI60
1493 HLA-DRB1	HLA-DRB1	121190000	P01911	HLA class II histocompatibility antigen, DRB1-15 beta chain	SR	NCI60
1495 HBZ	HBZ	12420000000	P02008	Hemoglobin subunit zeta	K562	NCI60
1496 HBD	HBD	116600000	P02042	Hemoglobin subunit delta	K562	NCI60
1497 HBE1	HBE1	4928300000	P02100	Hemoglobin subunit epsilon	K562	NCI60
1507 SPTA1	SPTA1	125050000	P02549-2;P02549	Spectrin alpha chain, erythrocytic 1	K562	NCI60
1512 FGA	FGA	40299000	P02671-2;P02671	Fibrinogen alpha chain;Fibrinopeptide A;Fibrinogen alpha chain	EKVX	NCI60
1513 FGB	FGB	16209000	P02675	Fibrinogen beta chain;Fibrinopeptide B;Fibrinogen beta chain	EKVX	NCI60
1517 PMP2	PMP2	3865400	P02689	Myelin P2 protein	SKMEL28	NCI60
1518 GYPA	GYPA	15545000	P02724-3;P02724-2;P02724	Glycophorin-A	K562	NCI60
1526 ESR1	ESR1	10856000	P03372-3;P03372-2;P03372;P03372-4	Estrogen receptor	MCF7	NCI60
1528 MT-ND4	MT-ND4	10545000	P03905	NADH-ubiquinone oxidoreductase chain 4	786O	NCI60
1531 MMP1	MMP1	32510000	P03956	Interstitial collagenase;22 kDa interstitial collagenase;27 kDa interstitial collagenase	SF295	NCI60
1547 TFF1	TFF1	270900000	P04155	Trefoil factor 1	MCF7	NCI60
1554 HLA-DRB1	HLA-DRB1	216210000	P04229	HLA class II histocompatibility antigen, DRB1-1 beta chain	SR	NCI60
1566 HLA-DPB1	HLA-DPB1	52114000	P04440	HLA class II histocompatibility antigen, DP beta 1 chain	SR	NCI60
1567 ERBB2	ERBB2	65015000	P04626-5;P04626-4;P04626;P04626-3;P04626-2;P04626-6	Receptor tyrosine-protein kinase erbB-2	SKOV3	NCI60
1576 CYBB	CYBB	1123300	P04839	Cytochrome b-245 heavy chain	HL60	NCI60
158 KRT14	KRT14	32362000	CON__P02533;P02533	Keratin, type I cytoskeletal 14	MDAMB468	NCI60
1583 CHGB	CHGB	11311000	P05060	Secretogranin-1;PE-11;GAWK peptide;CCB peptide	HL60	NCI60
1587 ITGB3	ITGB3	93473000	P05106;P05106-2;P05106-3	Integrin beta-3	786O	NCI60
1589 S100A8	S100A8	2205500000	P05109	Protein S100-A8;Protein S100-A8, N-terminally processed	MDAMB468	NCI60
1598 MPO	MPO	1599900000	P05164-3	Myeloperoxidase;Myeloperoxidase;89 kDa myeloperoxidase;84 kDa myeloperoxidase;Myeloperoxidase light chain;Myeloperoxidase heavy chain	HL60	NCI60
1609 FABP3	FABP3	1268700000	P05413	Fatty acid-binding protein, heart	ACHN	NCI60
1618 CALB1	CALB1	209660000	P05937;P05937-2	Calbindin	K562	NCI60
1625 FYN	FYN	2437900	P06241-2;P06241-3;P06241	Tyrosine-protein kinase Fyn	MOLT4	NCI60
1636 S100A9	S100A9	4245800000	P06702	Protein S100-A9	MDAMB468	NCI60
1654 SERPINE2	SERPINE2	959400000	P07093-2;P07093-3	Glia-derived nexin	UACC62	NCI60
1674 IVL	IVL	670470000	P07476	Involucrin	EKVX	NCI60
1684 CD3E	CD3E	16012000	P07766	T-cell surface glycoprotein CD3 epsilon chain	MOLT4	NCI60
1700 RNASE1	RNASE1	1670200	P07998	Ribonuclease pancreatic	OVCAR5	NCI60
1707 CD55	CD55	101620000	P08174-4;P08174;P08174-3;P08174-5;P08174-2;P08174-6;P08174-7	Complement decay-accelerating factor	NCIH460	NCI60
1708 ABCB1	ABCB1	61219000	P08183;P08183-2	Multidrug resistance protein 1	NCIADRES	NCI60
1717 ELANE	ELANE	145550000	P08246	Neutrophil elastase	HL60	NCI60
1719 MMP2	MMP2	60025000	P08253-2;P08253-3;P08253	72 kDa type IV collagenase;PEX	SKOV3	NCI60
1722 CTSG	CTSG	158760000	P08311	Cathepsin G	HL60	NCI60
175 KRT16	KRT16	49270000	CON__P08779;P08779	Keratin, type I cytoskeletal 16	MDAMB468	NCI60
1754 POU2F2	POU2F2	2908000	P09086-4;P09086-3;P09086-2;P09086;P09086-5	POU domain, class 2, transcription factor 2	LOXIMVI	NCI60
1756 HBQ1	HBQ1	69926000	P09105	Hemoglobin subunit theta-1	K562	NCI60
1770 FBP1	FBP1	1282000000	P09467	Fructose-1,6-bisphosphatase 1	MCF7	NCI60
1774 TPM1	TPM1	81767000	P09493	Tropomyosin alpha-1 chain	HS578T	NCI60
1779 TPM1	TPM1	577340000	P09493-8	Tropomyosin alpha-1 chain	HS578T	NCI60
1786 CD7	CD7	20288000	P09564	T-cell antigen CD7	CCRFCEM	NCI60
179 KRT5	KRT5	1918800000	CON__P13647;P13647	Keratin, type II cytoskeletal 5	MDAMB468	NCI60
1797 C1S	C1S	52046000	P09871	Complement C1s subcomponent;Complement C1s subcomponent heavy chain;Complement C1s subcomponent light chain	NCIH226	NCI60
1812 H2AFB2;H2AFB1	H2AFB2;H2AFB1	7117300	P0C5Z0;P0C5Y9	Histone H2A-Bbd type 2/3;Histone H2A-Bbd type 1	SN12C	NCI60
1817 IGLC3;IGLC2;IGLC1;IGLL5;IGLC6	IGLC3;IGLC2;IGLC1;IGLL5;IGLC6	3527800000	P0CG06;P0CG05;P0CG04;B9A064;P0CF74	Ig lambda-3 chain C regions;Ig lambda-2 chain C regions;Ig lambda-1 chain C regions;Immunoglobulin lambda-like polypeptide 5;Ig lambda-6 chain C region	RPMI8226	NCI60
1821 TMSB15B;TMSB15A	TMSB15B;TMSB15A	2178400000	P0CG35;P0CG34	Thymosin beta-15B;Thymosin beta-15A	NCIH522	NCI60
1834 CT45A2;CT45A9;CT45A8;CT45A3;CT45A1;CT45A7;CT45A5;CT45A6	CT45A2;CT45A9;CT45A8;CT45A3;CT45A1;CT45A7;CT45A5;CT45A6	1083000000	Q5DJT8;P0DMV2;P0DMV1;Q8NHU0;Q5HYN5;P0DMV0;P0DMU8;P0DMU7	Cancer/testis antigen family 45 member A2;Cancer/testis antigen family 45 member A9;Cancer/testis antigen family 45 member A8;Cancer/testis antigen family 45 member A3;Cancer/testis antigen family 45 member A1;Cancer/testis antigen family 45 member A7;Cancer/testis antigen family 45 member A5;Cancer/testis antigen family 45 member A6	UACC62	NCI60
1841 SRGN	SRGN	505310000	P10124	Serglycin	HL60	NCI60
1842 GZMB	GZMB	199500000	P10144	Granzyme B	SR	NCI60
1843 CXCL8	CXCL8	11098000	P10145	Interleukin-8;MDNCF-a;Interleukin-8;IL-8(5-77);IL-8(6-77);IL-8(7-77);IL-8(8-77);IL-8(9-77)	LOXIMVI	NCI60
1844 RNASE2	RNASE2	103220000	P10153	Non-secretory ribonuclease	HL60	NCI60
185 FLG	FLG	51617000	CON__P20930;P20930	Filaggrin	CAKI1	NCI60
1864 TGFB3	TGFB3	19492000	P10600;P10600-2	Transforming growth factor beta-3;Latency-associated peptide	T47D	NCI60
1872 MAPT	MAPT	1505100	P10636-8	Microtubule-associated protein tau	OVCAR3	NCI60
1874 CHGA	CHGA	97398000	P10645	Chromogranin-A;Vasostatin-1;Vasostatin-2;EA-92;ES-43;Pancreastatin;SS-18;WA-8;WE-14;LF-19;Catestatin;AL-11;GV-19;GR-44;ER-37;GE-25;Serpinin-RRG;Serpinin;p-Glu serpinin precursor	MCF7	NCI60
1879 CLU	CLU	581790000	P10909-4;P10909;P10909-5;P10909-2;P10909-3	Clusterin;Clusterin beta chain;Clusterin alpha chain	SR	NCI60
1884 MAP2	MAP2	545230000	P11137-3;P11137	Microtubule-associated protein 2	NCIH522	NCI60
1928 FABP2	FABP2	2682600	P12104	Fatty acid-binding protein, intestinal	HCC2998	NCI60
1946 GZMA	GZMA	15127000	P12544-2;P12544	Granzyme A	SR	NCI60
1953 MYL4	MYL4	516750000	P12829	Myosin light chain 4	K562	NCI60
1975 ATP1A3	ATP1A3	2066700	P13637;P13637-2;P13637-3	Sodium/potassium-transporting ATPase subunit alpha-3	MOLT4	NCI60
1985 PRG2	PRG2	45508000	P13727-2;P13727	Bone marrow proteoglycan;Eosinophil granule major basic protein	HL60	NCI60
1999 GFAP	GFAP	954990000	P14136-3;P14136;P14136-2	Glial fibrillary acidic protein	SNB19	NCI60
2003 PRF1	PRF1	252990000	P14222	Perforin-1	SR	NCI60
2013 PLA2G2A	PLA2G2A	709610000	P14555	Phospholipase A2, membrane associated	COLO205	NCI60
2029 IDO1	IDO1	143180000	P14902	Indoleamine 2,3-dioxygenase 1	SKOV3	NCI60
2046 ATP6V1B1	ATP6V1B1	70211000	P15313	V-type proton ATPase subunit B, kidney isoform	MDAMB468	NCI60
2047 FOLR1	FOLR1	64858000	P15328	Folate receptor alpha	IGROV1	NCI60
2076 GATA1	GATA1	37191000	P15976-3;P15976-2;P15976	Erythroid transcription factor	K562	NCI60
2078 ALOX15	ALOX15	63501000	P16050;P16050-2	Arachidonate 15-lipoxygenase	NCIH460	NCI60
2104 ATP2A2	ATP2A2	278660000	P16615-5;P16615-2;P16615-3;P16615;P16615-4	Sarcoplasmic/endoplasmic reticulum calcium ATPase 2	786O	NCI60
2129 BPI	BPI	1409900	P17213	Bactericidal permeability-increasing protein	HL60	NCI60
2153 GAP43	GAP43	285720000	P17677;P17677-2	Neuromodulin	HOP92	NCI60
2179 HLA-B	HLA-B	32626000	P18463	HLA class I histocompatibility antigen, B-37 alpha chain	SR	NCI60
2188 ATF3	ATF3	88823000	P18847-5;P18847;P18847-2;P18847-3	Cyclic AMP-dependent transcription factor ATF-3	SR	NCI60
2195 KRT4	KRT4	441670000	P19013;CON__P19013	Keratin, type II cytoskeletal 4	MDAMB468	NCI60
2197 CDH2	CDH2	74204000	P19022-2;P19022	Cadherin-2	786O	NCI60
2201 UGT1A6	UGT1A6	76422000	P19224-3;P19224	UDP-glucuronosyltransferase 1-6	786O	NCI60
2231 HLA-DPA1	HLA-DPA1	82198000	P20036	HLA class II histocompatibility antigen, DP alpha 1 chain	SR	NCI60
2235 SDS	SDS	9815100	P20132	L-serine dehydratase/L-threonine deaminase	TK10	NCI60
2237 AZU1	AZU1	51317000	P20160	Azurocidin	HL60	NCI60
2249 PVALB	PVALB	1350500000	P20472	Parvalbumin alpha	RPMI8226	NCI60
2260 DDC	DDC	85761000	P20711;P20711-3;P20711-4;P20711-2	Aromatic-L-amino-acid decarboxylase	HCC2998	NCI60
2261 GZMH	GZMH	21546000	P20718;P20718-3;P20718-2	Granzyme H	NCIH322M	NCI60
2262 HOXA5	HOXA5	38061000	P20719	Homeobox protein Hox-A5	TK10	NCI60
2283 MAOA	MAOA	26488000	P21397;P21397-2	Amine oxidase [flavin-containing] A	HCC2998	NCI60
2290 GPD1	GPD1	58689000	P21695-2;P21695	Glycerol-3-phosphate dehydrogenase [NAD(+)], cytoplasmic	RPMI8226	NCI60
2292 VDAC1	VDAC1	3234800000	P21796	Voltage-dependent anion-selective channel protein 1	786O	NCI60
2316 SPRR1B	SPRR1B	170690000	P22528	Cornifin-B	NCIH322M	NCI60
2329 CES1	CES1	1539700000	P23141-3;P23141;P23141-2	Liver carboxylesterase 1	NCIH460	NCI60
2340 HRC	HRC	11161000	P23327	Sarcoplasmic reticulum histidine-rich calcium-binding protein	K562	NCI60
2346 RPS6KB1	RPS6KB1	678130000	P23443-3;P23443-5;P23443-2;P23443;P23443-4	Ribosomal protein S6 kinase beta-1	MCF7	NCI60
2357 BDNF	BDNF	3862000	P23560	Brain-derived neurotrophic factor	786O	NCI60
2358 NPPC	NPPC	3304200	P23582	C-type natriuretic peptide;CNP-22;CNP-29;CNP-53	SKMEL28	NCI60
2364 GATA3	GATA3	9733800	P23771;P23771-2	Trans-acting T-cell-specific transcription factor GATA-3	MCF7	NCI60
2370 PRTN3	PRTN3	967170000	P24158	Myeloblastin	HL60	NCI60
2411 LMO2	LMO2	7797600	P25791;P25791-3	Rhombotin-2	K562	NCI60
2415 NFKBIA	NFKBIA	253230000	P25963	NF-kappa-B inhibitor alpha	NCIH226	NCI60
2417 ITGB7	ITGB7	82222000	P26010;P26010-2	Integrin beta-7	RPMI8226	NCI60
2440 ANXA13	ANXA13	443180000	P27216-2;P27216	Annexin A13	HCC2998	NCI60
2446 G0S2	G0S2	4166500	P27469	G0/G1 switch protein 2	SR	NCI60
2448 DPP4	DPP4	25567000	P27487	Dipeptidyl peptidase 4;Dipeptidyl peptidase 4 membrane form;Dipeptidyl peptidase 4 soluble form	IGROV1	NCI60
2464 IL1R2	IL1R2	4052500	P27930;P27930-2	Interleukin-1 receptor type 2;Interleukin-1 receptor type 2, membrane form;Interleukin-1 receptor type 2, soluble form	SR	NCI60
248 KRT12	KRT12	2678400	CON__Q99456;Q99456	Keratin, type I cytoskeletal 12	TK10	NCI60
2492 CD34	CD34	7389000	P28906-2;P28906	Hematopoietic progenitor cell antigen CD34	MOLT4	NCI60
2494 TNFRSF8	TNFRSF8	42301000	P28908;P28908-3	Tumor necrosis factor receptor superfamily member 8	SR	NCI60
2507 PTPN6	PTPN6	455780000	P29350;P29350-3;P29350-4;P29350-2	Tyrosine-protein phosphatase non-receptor type 6	HL60	NCI60
2518 SERPINB3	SERPINB3	666200000	P29508;P29508-2	Serpin B3	SR	NCI60
2536 AQP1	AQP1	6879800	P29972-4;P29972-2;P29972-3;P29972	Aquaporin-1	COLO205	NCI60
2559 CCND2	CCND2	66524000	P30279;P30279-2	G1/S-specific cyclin-D2	RPMI8226	NCI60
2571 HLA-B	HLA-B	1459300	P30466	HLA class I histocompatibility antigen, B-18 alpha chain	SNB19	NCI60
2576 HLA-B	HLA-B	960120	P30488;P30487	HLA class I histocompatibility antigen, B-50 alpha chain;HLA class I histocompatibility antigen, B-49 alpha chain	IGROV1	NCI60
2604 S100A7;S100A7A	S100A7;S100A7A	198750000	P31151;Q86SG5	Protein S100-A7;Protein S100-A7A	MDAMB468	NCI60
2608 CPS1	CPS1	874130000	P31327;P31327-3;P31327-2	Carbamoyl-phosphate synthase [ammonia], mitochondrial	NCIH460	NCI60
2622 CASP14	CASP14	1525700000	P31944	Caspase-14;Caspase-14 subunit p17, mature form;Caspase-14 subunit p10, mature form;Caspase-14 subunit p20, intermediate form;Caspase-14 subunit p8, intermediate form	MDAMB468	NCI60
2678 CTNNB1	CTNNB1	2600500000	P35222	Catenin beta-1	SW620	NCI60
2686 RDX	RDX	5787400	P35241-3	Radixin	HOP62	NCI60
2694 SPRR1A	SPRR1A	109530000	P35321	Cornifin-A	COLO205	NCI60
2702 PCK1	PCK1	189370000	P35558	Phosphoenolpyruvate carboxykinase, cytosolic [GTP]	COLO205	NCI60
2711 SOAT1	SOAT1	87913000	P35610	Sterol O-acyltransferase 1	786O	NCI60
275 MYO1C	MYO1C	3952400	O00159-3	Unconventional myosin-Ic	ACHN	NCI60
2756 TGFBR2	TGFBR2	12670000	P37173;P37173-2	TGF-beta receptor type-2	SKMEL28	NCI60
2758 PPARG	PPARG	30745000	P37231-2;P37231	Peroxisome proliferator-activated receptor gamma	HT29	NCI60
276 MYO1F	MYO1F	23366000	O00160	Unconventional myosin-If	HL60	NCI60
2766 ETFB	ETFB	17946000	P38117-2	Electron transfer flavoprotein subunit beta	NCIADRES	NCI60
2772 GGCX	GGCX	18792000	P38435;P38435-2	Vitamin K-dependent gamma-carboxylase	786O	NCI60
278 SNAP23	SNAP23	1128600	O00161-2	Synaptosomal-associated protein 23	K562	NCI60
2781 COL15A1	COL15A1	54963000	P39059	Collagen alpha-1(XV) chain;Restin;Restin-2;Restin-3;Restin-4	BT549	NCI60
2792 CEACAM6	CEACAM6	5939000	P40199	Carcinoembryonic antigen-related cell adhesion molecule 6	OVCAR5	NCI60
2822 MNDA	MNDA	82726000	P41218	Myeloid cell nuclear differentiation antigen	HL60	NCI60
2885 SLC1A4	SLC1A4	211530000	P43007;P43007-2	Neutral amino acid transporter A	SKMEL5	NCI60
2899 SSR1	SSR1	444460000	P43307;P43307-2	Translocon-associated protein subunit alpha	786O	NCI60
2920 ABCG1	ABCG1	16944000	P45844-7;P45844-6;P45844-5;P45844-4;P45844-3;P45844-2;P45844;P45844-8	ATP-binding cassette sub-family G member 1	SNB19	NCI60
2959 YAP1	YAP1	4110400000	P46937;P46937-9;P46937-6;P46937-7;P46937-2;P46937-5;P46937-4	Transcriptional coactivator YAP1	SF268	NCI60
2966 STT3A	STT3A	108680000	P46977;P46977-2	Dolichyl-diphosphooligosaccharide--protein glycosyltransferase subunit STT3A	786O	NCI60
3009 SERPINB4	SERPINB4	337730000	P48594	Serpin B4	SR	NCI60
3010 SERPINB10	SERPINB10	10967000	P48595	Serpin B10	HL60	NCI60
3085 CLK3	CLK3	264140000	P49761-1;P49761;P49761-3	Dual specificity protein kinase CLK3	MOLT4	NCI60
3096 TSC2	TSC2	115440000	P49815-5;P49815-3;P49815-2;P49815-4;P49815;P49815-7;P49815-6	Tuberin	HCC2998	NCI60
3131 CSRP3	CSRP3	8362100	P50461	Cysteine and glycine-rich protein 3	HOP92	NCI60
3175 RORC	RORC	5666000	P51449-2;P51449	Nuclear receptor ROR-gamma	SR	NCI60
3189 BCAP31	BCAP31	742800000	P51572;P51572-2	B-cell receptor-associated protein 31	786O	NCI60
32 TYW5	TYW5	529500000	A2RUC4;A2RUC4-2	tRNA wybutosine-synthesizing protein 5	HS578T	NCI60
3203 GPM6A	GPM6A	88368000	P51674-3;P51674-2;P51674	Neuronal membrane glycoprotein M6-a	SNB19	NCI60
3208 KCNQ1	KCNQ1	71734000	P51787-2;P51787	Potassium voltage-gated channel subfamily KQT member 1	SNB19	NCI60
3213 VAMP7	VAMP7	12702000	P51809-2	Vesicle-associated membrane protein 7	OVCAR4	NCI60
3216 BMX	BMX	46627000	P51813	Cytoplasmic tyrosine-protein kinase BMX	SKMEL2	NCI60
3224 PRELP	PRELP	8282300	P51888	Prolargin	SNB75	NCI60
326 EML1	EML1	218590000	O00423;O00423-3	Echinoderm microtubule-associated protein-like 1	SF295	NCI60
3269 EFNB2	EFNB2	1191800	P52799	Ephrin-B2	786O	NCI60
3283 SLC25A1	SLC25A1	172320000	P53007	Tricarboxylate transport protein, mitochondrial	786O	NCI60
3304 CRYBB1	CRYBB1	144450000	P53674	Beta-crystallin B1	RPMI8226	NCI60
334 LST1	LST1	8659500	O00453-6;O00453-4;O00453-10;O00453-13;O00453-3;O00453-2;O00453;O00453-11	Leukocyte-specific transcript 1 protein	HL60	NCI60
3351 GAS1	GAS1	10180000	P54826	Growth arrest-specific protein 1	SR	NCI60
3356 AIF1	AIF1	134200000	P55008	Allograft inflammatory factor 1	HL60	NCI60
3367 TMBIM6	TMBIM6	20478000	P55061;P55061-2	Bax inhibitor 1	786O	NCI60
3417 CTSW	CTSW	2437300	P56202	Cathepsin W	CCRFCEM	NCI60
3443 MAP3K7CL	MAP3K7CL	1452100	P57077;P57077-2;P57077-4;P57077-3	MAP3K7 C-terminal-like protein	A498	NCI60
3446 SCAND1	SCAND1	220760000	P57086	SCAN domain-containing protein 1	NCIH322M	NCI60
3462 FOXL2	FOXL2	135900000	P58012	Forkhead box protein L2	CCRFCEM	NCI60
3470 HIST1H2BD;HIST1H2BL;HIST1H2BN	HIST1H2BD;HIST1H2BL;HIST1H2BN	7182200	P58876;Q99880;Q99877	Histone H2B type 1-D;Histone H2B type 1-L;Histone H2B type 1-N	MOLT4	NCI60
3473 DEFA3;DEFA1	DEFA3;DEFA1	163680000	P59666;P59665	Neutrophil defensin 3;HP 3-56;Neutrophil defensin 2;Neutrophil defensin 1;HP 1-56;Neutrophil defensin 2	HL60	NCI60
3484 TPI1	TPI1	2645800	P60174-1	Triosephosphate isomerase	SKMEL28	NCI60
3542 SEC61A1	SEC61A1	228700000	P61619;P61619-3	Protein transport protein Sec61 subunit alpha isoform 1	786O	NCI60
3547 DAD1	DAD1	141360000	P61803	Dolichyl-diphosphooligosaccharide--protein glycosyltransferase subunit DAD1	786O	NCI60
3670 TNNC1	TNNC1	338650000	P63316	Troponin C, slow skeletal and cardiac muscles	OVCAR4	NCI60
3690 HBG1	HBG1	352210000	P69891	Hemoglobin subunit gamma-1	K562	NCI60
3691 HBG2	HBG2	5383100000	P69892	Hemoglobin subunit gamma-2	K562	NCI60
3713 CLDN10	CLDN10	4864600	P78369;P78369-3;P78369-2	Claudin-10	MDAMB468	NCI60
3718 PRAME	PRAME	198600000	P78395	Melanoma antigen preferentially expressed in tumors	K562	NCI60
3738 LCN2	LCN2	1229500000	P80188;P80188-2	Neutrophil gelatinase-associated lipocalin	OVCAR5	NCI60
3765 HTRA3	HTRA3	203100000	P83110;P83110-2	Serine protease HTRA3	SR	NCI60
3789 MUC5AC	MUC5AC	53565000	P98088	Mucin-5AC	OVCAR5	NCI60
3790 FBLN2	FBLN2	38792000	P98095;P98095-2	Fibulin-2	BT549	NCI60
387 FBP2	FBP2	127500000	O00757	Fructose-1,6-bisphosphatase isozyme 2	MCF7	NCI60
3876 GUCY1B3	GUCY1B3	23684000	Q02153;Q02153-2;Q02153-3	Guanylate cyclase soluble subunit beta-1	OVCAR3	NCI60
3931 ARID5A	ARID5A	1350100	Q03989	AT-rich interactive domain-containing protein 5A	RPMI8226	NCI60
3979 AOX1	AOX1	20537000	Q06278	Aldehyde oxidase	SN12C	NCI60
4013 BAX	BAX	3561800	Q07812-6	Apoptosis regulator BAX	HL60	NCI60
404 SOCS3	SOCS3	5378000	O14543	Suppressor of cytokine signaling 3	SR	NCI60
4065 HLA-A	HLA-A	4586700	Q09160	HLA class I histocompatibility antigen, A-80 alpha chain	NCIH23	NCI60
4072 NIPAL4	NIPAL4	2672500	Q0D2K0-2;Q0D2K0	Magnesium transporter NIPA4	CAKI1	NCI60
4091 BST1	BST1	2418500	Q10588-2;Q10588	ADP-ribosyl cyclase/cyclic ADP-ribose hydrolase 2	HL60	NCI60
4106 HYAL1	HYAL1	3159100	Q12794-7;Q12794-2;Q12794;Q12794-4;Q12794-3	Hyaluronidase-1	OVCAR5	NCI60
4124 CDH17	CDH17	43105000	Q12864	Cadherin-17	HCC2998	NCI60
4160 BNIP1	BNIP1	11417000	Q12981;Q12981-1;Q12981-2;Q12981-3	Vesicle transport protein SEC20	786O	NCI60
4181 GAGE4;GAGE12I;GAGE12G;GAGE12F;GAGE7;GAGE1;GAGE12J	GAGE4;GAGE12I;GAGE12G;GAGE12F;GAGE7;GAGE1;GAGE12J	974560000	Q13068;P0CL82;P0CL81;P0CL80;O76087;Q13065;P0CL80-2;A6NER3	G antigen 4;G antigen 12I;G antigen 12G;G antigen 12F;G antigen 7;G antigen 1;G antigen 12J	K562	NCI60
4187 IFT88	IFT88	183580000	Q13099-3;Q13099-2;Q13099	Intraflagellar transport protein 88 homolog	MCF7	NCI60
4215 MYBPH	MYBPH	1293000	Q13203	Myosin-binding protein H	HOP92	NCI60
4231 DHRS2	DHRS2	464580000	Q13268;Q13268-2	Dehydrogenase/reductase SDR family member 2, mitochondrial	SKOV3	NCI60
4251 KLF1	KLF1	2257000	Q13351	Krueppel-like factor 1	K562	NCI60
426 ABLIM1	ABLIM1	1307200	O14639-4	Actin-binding LIM protein 1	NCIH322M	NCI60
429 DNALI1	DNALI1	5871600	O14645	Axonemal dynein light intermediate polypeptide 1	T47D	NCI60
4307 SQSTM1	SQSTM1	19391000	Q13501-2	Sequestosome-1	NCIH226	NCI60
4313 PPP1R1A	PPP1R1A	3700300	Q13522	Protein phosphatase 1 regulatory subunit 1A	RXF393	NCI60
432 GOSR2	GOSR2	234860000	O14653;O14653-2;O14653-3	Golgi SNAP receptor complex member 2	HT29	NCI60
4327 IRF5	IRF5	147270000	Q13568-5;Q13568-4;Q13568;Q13568-3;Q13568-2	Interferon regulatory factor 5	SR	NCI60
4334 STIM1	STIM1	86077000	Q13586	Stromal interaction molecule 1	786O	NCI60
4363 MOGS	MOGS	49325000	Q13724-2;Q13724	Mannosyl-oligosaccharide glucosidase	786O	NCI60
4410 BAAT	BAAT	84564000	Q14032	Bile acid-CoA:amino acid N-acyltransferase	COLO205	NCI60
4417 NID2	NID2	97328000	Q14112;Q14112-2	Nidogen-2	IGROV1	NCI60
4455 CRMP1	CRMP1	24241000	Q14194	Dihydropyrimidinase-related protein 1	NCIH522	NCI60
4464 RCAN2	RCAN2	42814000	Q14206;Q14206-2	Calcipressin-2	BT549	NCI60
4467 EBI3	EBI3	1634200	Q14213	Interleukin-27 subunit beta	SR	NCI60
4472 MAP7	MAP7	6838200	Q14244-2;Q14244-4	Ensconsin	COLO205	NCI60
4514 ITPR2	ITPR2	3329800	Q14571	Inositol 1,4,5-trisphosphate receptor type 2	786O	NCI60
4516 DSC3	DSC3	4928300	Q14574-2;Q14574	Desmocollin-3	HCC2998	NCI60
4551 MFSD10	MFSD10	1305600	Q14728	Major facilitator superfamily domain-containing protein 10	786O	NCI60
4600 SPCS2	SPCS2	246620000	Q15005	Signal peptidase complex subunit 2	786O	NCI60
4636 POSTN	POSTN	309030000	Q15063-3	Periostin	HS578T	NCI60
4637 POSTN	POSTN	5681600	Q15063-4	Periostin	HS578T	NCI60
4642 OXA1L	OXA1L	33352000	Q15070-2;Q15070	Mitochondrial inner membrane protein OXA1L	786O	NCI60
4680 PPP2R4	PPP2R4	14085000	Q15257-2	Serine/threonine-protein phosphatase 2A activator	U251	NCI60
4736 SURF1	SURF1	10448000	Q15526-2;Q15526	Surfeit locus protein 1	RPMI8226	NCI60
4755 TRAM1	TRAM1	69432000	Q15629-2;Q15629	Translocating chain-associated membrane protein 1	786O	NCI60
4782 KISS1	KISS1	104850000	Q15726	Metastasis-suppressor KiSS-1;Metastin;Kisspeptin-14;Kisspeptin-13;Kisspeptin-10	LOXIMVI	NCI60
4788 MYLK	MYLK	2589300	Q15746-6;Q15746-11	Myosin light chain kinase, smooth muscle;Myosin light chain kinase, smooth muscle, deglutamylated form	SNB75	NCI60
4841 BATF	BATF	30752000	Q16520	Basic leucine zipper transcriptional factor ATF-like	SR	NCI60
4878 CCL15	CCL15	27113000	Q16663	C-C motif chemokine 15;CCL15(22-92);CCL15(25-92);CCL15(29-92)	COLO205	NCI60
49 ANKRD34B	ANKRD34B	2931700	A5PLL1	Ankyrin repeat domain-containing protein 34B	OVCAR3	NCI60
4903 CA9	CA9	1089800	Q16790	Carbonic anhydrase 9	NCIH460	NCI60
4935 MSMP	MSMP	855480000	Q1L6U9	Prostate-associated microseminoprotein	PC3	NCI60
4937 TMEM132A	TMEM132A	105840000	Q24JP5;Q24JP5-2;Q24JP5-4;Q24JP5-3	Transmembrane protein 132A	HL60	NCI60
4956 ABCB5	ABCB5	57135000	Q2M3G0;Q2M3G0-1	ATP-binding cassette sub-family B member 5	OVCAR3	NCI60
4967 TUSC1	TUSC1	102120000	Q2TAM9	Tumor suppressor candidate gene 1 protein	SKOV3	NCI60
4976 EIF2S3L	EIF2S3L	16016000	Q2VIR3-2	Putative eukaryotic translation initiation factor 2 subunit 3-like protein	U251	NCI60
4981 HLA-DRB5	HLA-DRB5	14186000	Q30154	HLA class II histocompatibility antigen, DR beta 5 chain	SR	NCI60
5013 HSDL1	HSDL1	38434000	Q3SXM5;Q3SXM5-2	Inactive hydroxysteroid dehydrogenase-like protein 1	CAKI1	NCI60
5029 PARP14	PARP14	945280	Q460N5-4	Poly [ADP-ribose] polymerase 14	CAKI1	NCI60
5041 SUV420H1	SUV420H1	8694600	Q4FZB7-2;Q4FZB7;Q4FZB7-4	Histone-lysine N-methyltransferase SUV420H1	SF539	NCI60
5120 MPV17L2	MPV17L2	1173500	Q567V2-2;Q567V2	Mpv17-like protein 2	786O	NCI60
5124 OCIAD2	OCIAD2	152880000	Q56VL3	OCIA domain-containing protein 2	786O	NCI60
5128 PLEKHG4	PLEKHG4	167190000	Q58EX7;Q58EX7-2	Puratrophin-1	SN12C	NCI60
5129 BRDT	BRDT	1344500	Q58F21-5;Q58F21-4;Q58F21;Q58F21-3;Q58F21-2	Bromodomain testis-specific protein	SKMEL5	NCI60
5136 TMEM41B	TMEM41B	67854000	Q5BJD5-3;Q5BJD5-2;Q5BJD5	Transmembrane protein 41B	786O	NCI60
5138 TMEM128	TMEM128	40875000	Q5BJH2	Transmembrane protein 128	786O	NCI60
5180 CT47A1	CT47A1	20496000	Q5JQC4	Cancer/testis antigen 47A	K562	NCI60
5184 NHLRC3	NHLRC3	197760000	Q5JS37;Q5JS37-2	NHL repeat-containing protein 3	NCIADRES	NCI60
5216 SPANXN4	SPANXN4	4656500	Q5MJ08	Sperm protein associated with the nucleus on the X chromosome N4	LOXIMVI	NCI60
5220 SAMD4B	SAMD4B	368500000	Q5PRF9	Protein Smaug homolog 2	OVCAR3	NCI60
5226 RABGAP1L	RABGAP1L	317560000	Q5R372-4;Q5R372;Q5R372-3;Q5R372-2	Rab GTPase-activating protein 1-like	OVCAR3	NCI60
5229 ERICH3	ERICH3	3767900	Q5RHP9;Q5RHP9-2	Glutamate-rich protein 3	SF268	NCI60
5239 HP1BP3	HP1BP3	9035200	Q5SSJ5-5	Heterochromatin protein 1-binding protein 3	HCC2998	NCI60
5252 FREM2	FREM2	23444000	Q5SZK8;Q5SZK8-2	FRAS1-related extracellular matrix protein 2	MCF7	NCI60
5275 TMEM63B	TMEM63B	293000000	Q5T3F8-3;Q5T3F8;Q5T3F8-2	CSC1-like protein 2	HL60	NCI60
5290 GPR110	GPR110	2079500	Q5T601	Probable G-protein coupled receptor 110	OVCAR5	NCI60
5300 PRR9	PRR9	283060000	Q5T870	Proline-rich protein 9	COLO205	NCI60
5301 ACBD5	ACBD5	9032500	Q5T8D3-4;Q5T8D3-2;Q5T8D3-3;Q5T8D3	Acyl-CoA-binding domain-containing protein 5	786O	NCI60
5318 BCL2L15	BCL2L15	75836000	Q5TBC7	Bcl-2-like protein 15	COLO205	NCI60
5374 MYSM1	MYSM1	20293000	Q5VVJ2;Q5VVJ2-2	Histone H2A deubiquitinase MYSM1	T47D	NCI60
5376 YOD1	YOD1	126730000	Q5VVQ6;Q5VVQ6-2	Ubiquitin thioesterase OTU1	K562	NCI60
5383 MLIP	MLIP	2815100	Q5VWP3-2	Muscular LMNA-interacting protein	UACC257	NCI60
540 DEGS1	DEGS1	2638200	O15121	Sphingolipid delta(4)-desaturase DES1	786O	NCI60
5401 DUSP27	DUSP27	191210000	Q5VZP5	Inactive dual specificity phosphatase 27	COLO205	NCI60
5415 PLCXD3	PLCXD3	11705000	Q63HM9	PI-PLC X domain-containing protein 3	PC3	NCI60
5430 CPZ	CPZ	8014900	Q66K79-3;Q66K79-2;Q66K79	Carboxypeptidase Z	NCIADRES	NCI60
5440 OLFML2A	OLFML2A	88820000	Q68BL7-2;Q68BL7	Olfactomedin-like protein 2A	SR	NCI60
5449 SPTY2D1	SPTY2D1	19154000	Q68D10-2;Q68D10	Protein SPT2 homolog	RPMI8226	NCI60
5466 HEATR6	HEATR6	218080000	Q6AI08	HEAT repeat-containing protein 6	MCF7	NCI60
5484 VASN	VASN	24541000	Q6EMK4	Vasorin	SF539	NCI60
5534 LRRC8E	LRRC8E	1748500	Q6NSJ5	Volume-regulated anion channel subunit LRRC8E	786O	NCI60
5541 SLC25A24	SLC25A24	151630000	Q6NUK1;Q6NUK1-2	Calcium-binding mitochondrial carrier protein SCaMC-1	786O	NCI60
555 PGRMC2	PGRMC2	538680000	O15173;O15173-2	Membrane-associated progesterone receptor component 2	786O	NCI60
5571 LPCAT3	LPCAT3	3187200	Q6P1A2-2;Q6P1A2	Lysophospholipid acyltransferase 5	786O	NCI60
559 EPHB6	EPHB6	26640000	O15197;O15197-2;O15197-3	Ephrin type-B receptor 6	HCT15	NCI60
5653 NCEH1	NCEH1	633400000	Q6PIU2;Q6PIU2-2;Q6PIU2-3	Neutral cholesterol ester hydrolase 1	786O	NCI60
5707 SHISA2	SHISA2	1629300	Q6UWI4	Protein shisa-2 homolog	BT549	NCI60
5710 LCLAT1	LCLAT1	9430000	Q6UWP7-3;Q6UWP7	Lysocardiolipin acyltransferase 1	786O	NCI60
5719 PI16	PI16	37815000	Q6UXB8;Q6UXB8-2	Peptidase inhibitor 16	MOLT4	NCI60
5727 APOOL	APOOL	4689900	Q6UXV4	MICOS complex subunit MIC27	786O	NCI60
5788 TMPPE	TMPPE	1230400	Q6ZT21-2;Q6ZT21	Transmembrane protein with metallophosphoesterase domain	786O	NCI60
5791 RASSF6	RASSF6	9198900	Q6ZTQ3-2;Q6ZTQ3;Q6ZTQ3-4;Q6ZTQ3-3	Ras association domain-containing protein 6	SW620	NCI60
5811 NCCRP1	NCCRP1	114840000	Q6ZVX7	F-box only protein 50	MDAMB468	NCI60
5833 CYS1	CYS1	3232400	Q717R9	Cystin-1	IGROV1	NCI60
5835 HIST2H3A	HIST2H3A	174330000	Q71DI3	Histone H3.2	786O	NCI60
5836 CENPU	CENPU	225640000	Q71F23;Q71F23-3	Centromere protein U	TK10	NCI60
585 PPM1D	PPM1D	14431000	O15297;O15297-2	Protein phosphatase 1D	MCF7	NCI60
5869 ASRGL1	ASRGL1	1390100000	Q7L266;Q7L266-2	Isoaspartyl peptidase/L-asparaginase;Isoaspartyl peptidase/L-asparaginase alpha chain;Isoaspartyl peptidase/L-asparaginase beta chain	SKOV3	NCI60
5939 ARMC9	ARMC9	538250000	Q7Z3E5;Q7Z3E5-2	LisH domain-containing protein ARMC9	SKMEL28	NCI60
5941 ANKRD33	ANKRD33	1642600	Q7Z3H0-2	Ankyrin repeat domain-containing protein 33	BT549	NCI60
5946 ZFYVE16	ZFYVE16	520750000	Q7Z3T8;Q7Z3T8-3	Zinc finger FYVE domain-containing protein 16	SKMEL5	NCI60
5956 BNIPL	BNIPL	26792000	Q7Z465;Q7Z465-3;Q7Z465-2	Bcl-2/adenovirus E1B 19 kDa-interacting protein 2-like protein	T47D	NCI60
5964 KDELC2	KDELC2	1301700000	Q7Z4H8;Q7Z4H8-2;Q7Z4H8-3	KDEL motif-containing protein 2	SF268	NCI60
6005 MILR1	MILR1	1334500	Q7Z6M3-2;Q7Z6M3	Allergin-1	OVCAR5	NCI60
6024 ZNF467	ZNF467	9783900	Q7Z7K2	Zinc finger protein 467	MCF7	NCI60
6038 GPR126	GPR126	62083000	Q86SQ4-2;Q86SQ4;Q86SQ4-4;Q86SQ4-3	G-protein coupled receptor 126	OVCAR4	NCI60
6090 ITIH5	ITIH5	25132000	Q86UX2;Q86UX2-3;Q86UX2-2	Inter-alpha-trypsin inhibitor heavy chain H5	UACC62	NCI60
6172 RNF130	RNF130	907250	Q86XS8-2;Q86XS8	E3 ubiquitin-protein ligase RNF130	BT549	NCI60
6173 ZNF677	ZNF677	6890400	Q86XU0	Zinc finger protein 677	SW620	NCI60
6205 TICAM1	TICAM1	3821700	Q8IUC6	TIR domain-containing adapter molecule 1	HL60	NCI60
6220 RELL1	RELL1	35918000	Q8IUW5	RELT-like protein 1	786O	NCI60
6253 SBSPON	SBSPON	75546000	Q8IVN8	Somatomedin-B and thrombospondin type-1 domain-containing protein	BT549	NCI60
6259 APLF	APLF	46356000	Q8IW19	Aprataxin and PNK-like factor	NCIH460	NCI60
6308 SCUBE3	SCUBE3	6511700	Q8IX30;Q8IX30-2	Signal peptide, CUB and EGF-like domain-containing protein 3	SNB75	NCI60
6353 PEX5L	PEX5L	5783800	Q8IYB4-3;Q8IYB4-7;Q8IYB4-4;Q8IYB4-5;Q8IYB4-6;Q8IYB4-2;Q8IYB4;Q8IYB4-8	PEX5-related protein	MOLT4	NCI60
6368 UBALD2	UBALD2	4576400	Q8IYN6	UBA-like domain-containing protein 2	SKMEL5	NCI60
6385 ELMOD2	ELMOD2	4506800	Q8IZ81	ELMO domain-containing protein 2	786O	NCI60
6415 CADM3	CADM3	10548000	Q8N126;Q8N126-2;Q8N126-3	Cell adhesion molecule 3	NCIH226	NCI60
6420 ORMDL3	ORMDL3	8376600	Q8N138-4;Q8N138	ORM1-like protein 3	786O	NCI60
6448 ABHD12	ABHD12	87068000	Q8N2K0;Q8N2K0-2;Q8N2K0-3	Monoacylglycerol lipase ABHD12	786O	NCI60
6458 MUC20	MUC20	3296500	Q8N307-3;Q8N307	Mucin-20	OVCAR5	NCI60
6483 FBXL16	FBXL16	15961000	Q8N461	F-box/LRR-repeat protein 16	SKMEL28	NCI60
6492 C17orf78	C17orf78	1589000	Q8N4C9-2;Q8N4C9	Uncharacterized protein C17orf78	786O	NCI60
6502 TCP11L2	TCP11L2	6071100	Q8N4U5;Q8N4U5-2	T-complex protein 11-like protein 2	PC3	NCI60
6503 MMGT1	MMGT1	55090000	Q8N4V1;Q8N4V1-2	Membrane magnesium transporter 1	786O	NCI60
6507 TMEM199	TMEM199	2469300	Q8N511	Transmembrane protein 199	786O	NCI60
6519 DTWD1	DTWD1	145380000	Q8N5C7;Q8N5C7-2	DTW domain-containing protein 1	MCF7	NCI60
6542 MEIOB	MEIOB	1464300	Q8N635;Q8N635-2	Meiosis-specific with OB domain-containing protein	K562	NCI60
6566 AMER2	AMER2	4359200	Q8N7J2-2;Q8N7J2	APC membrane recruitment protein 2	SR	NCI60
6601 ZNF610	ZNF610	727530	Q8N9Z0-2;Q8N9Z0	Zinc finger protein 610	HT29	NCI60
663 PRODH	PRODH	87217000	O43272;O43272-2;O43272-1	Proline dehydrogenase 1, mitochondrial	IGROV1	NCI60
6631 MFSD9	MFSD9	14869000	Q8NBP5	Major facilitator superfamily domain-containing protein 9	LOXIMVI	NCI60
6718 LPCAT1	LPCAT1	39974000	Q8NF37	Lysophosphatidylcholine acyltransferase 1	786O	NCI60
6751 SVIP	SVIP	123850000	Q8NHG7	Small VCP/p97-interacting protein	786O	NCI60
6760 GIMAP7	GIMAP7	21118000	Q8NHV1	GTPase IMAP family member 7	MOLT4	NCI60
6777 RFESD	RFESD	51542000	Q8TAC1;Q8TAC1-2	Rieske domain-containing protein	K562	NCI60
6807 NDNF	NDNF	4670800	Q8TB73	Protein NDNF	HCC2998	NCI60
6821 RAB3IL1	RAB3IL1	105720000	Q8TBN0	Guanine nucleotide exchange factor for Rab-3A	K562	NCI60
6822 RAB3IL1	RAB3IL1	11636000	Q8TBN0-2	Guanine nucleotide exchange factor for Rab-3A	K562	NCI60
6824 SLC25A40	SLC25A40	914140	Q8TBP6	Solute carrier family 25 member 40	786O	NCI60
6846 HM13	HM13	153720000	Q8TCT9-5;Q8TCT9	Minor histocompatibility antigen H13	786O	NCI60
6847 HM13	HM13	1220600	Q8TCT9-4;Q8TCT9-2	Minor histocompatibility antigen H13	786O	NCI60
6905 NUP210	NUP210	42828000	Q8TEM1;Q8TEM1-2	Nuclear pore membrane glycoprotein 210	HL60	NCI60
6922 UBASH3B	UBASH3B	515280000	Q8TF42	Ubiquitin-associated and SH3 domain-containing protein B	SF268	NCI60
6937 GLYATL2	GLYATL2	8156200	Q8WU03	Glycine N-acyltransferase-like protein 2	MDAMB468	NCI60
6962 PTPMT1	PTPMT1	162900000	Q8WUK0;Q8WUK0-2	Phosphatidylglycerophosphatase and protein-tyrosine phosphatase 1	OVCAR5	NCI60
6971 LRRN4	LRRN4	34292000	Q8WUT4	Leucine-rich repeat neuronal protein 4	786O	NCI60
7008 LMBR1;LMBR1L	LMBR1;LMBR1L	940020	Q8WVP7;Q8WVP7-3;Q8WVP7-2;Q6UX01-3;Q6UX01-4;Q6UX01-2;Q6UX01	Limb region 1 protein homolog;Protein LMBR1L	786O	NCI60
7039 GIMAP1	GIMAP1	11174000	Q8WWP7	GTPase IMAP family member 1	MOLT4	NCI60
7096 SLC39A7	SLC39A7	188150000	Q92504	Zinc transporter SLC39A7	786O	NCI60
7099 TRIB2	TRIB2	32279000	Q92519	Tribbles homolog 2	CAKI1	NCI60
71 NCF1;NCF1B;NCF1C	NCF1;NCF1B;NCF1C	22691000	P14598;A6NI72;A8MVU1;P14598-2	Neutrophil cytosol factor 1;Putative neutrophil cytosol factor 1B;Putative neutrophil cytosol factor 1C	HL60	NCI60
7182 PROX1	PROX1	2396800	Q92786	Prospero homeobox protein 1	SW620	NCI60
720 RGS14	RGS14	6402400	O43566-5	Regulator of G-protein signaling 14	SR	NCI60
7260 HLA-DRB1	HLA-DRB1	3940000	Q95IE3	HLA class II histocompatibility antigen, DRB1-12 beta chain	SR	NCI60
7270 NKD1	NKD1	22568000	Q969G9	Protein naked cuticle homolog 1	SW620	NCI60
729 DCX	DCX	816900	O43602-2;O43602	Neuronal migration protein doublecortin	SKMEL28	NCI60
7298 NCLN	NCLN	96979000	Q969V3-2;Q969V3	Nicalin	786O	NCI60
7299 MUL1	MUL1	15152000	Q969V5	Mitochondrial ubiquitin ligase activator of NFKB 1	HL60	NCI60
7330 LRRC59	LRRC59	2790200000	Q96AG4	Leucine-rich repeat-containing protein 59	786O	NCI60
7335 ESAM	ESAM	2059300	Q96AP7	Endothelial cell-selective adhesion molecule	MDAMB231	NCI60
7355 ARRDC3	ARRDC3	13787000	Q96B67	Arrestin domain-containing protein 3	BT549	NCI60
736 PSCA	PSCA	173990000	O43653	Prostate stem cell antigen	OVCAR5	NCI60
7393 GALM	GALM	1269100000	Q96C23	Aldose 1-epimerase	SR	NCI60
7438 HVCN1	HVCN1	45210000	Q96D96-4;Q96D96;Q96D96-3;Q96D96-2	Voltage-gated hydrogen channel 1	NCIH460	NCI60
7499 DTNBP1	DTNBP1	3278500	Q96EV8-3	Dysbindin	SF295	NCI60
75 CD8B;CD8BP	CD8B;CD8BP	8688500	P10966-7;P10966-9;P10966-8;P10966;A6NJW9;P10966-3;P10966-2;P10966-6;P10966-4	T-cell surface glycoprotein CD8 beta chain;Putative T-cell surface glycoprotein CD8 beta-2 chain	RPMI8226	NCI60
7512 GIMAP5	GIMAP5	7326900	Q96F15;Q96F15-2	GTPase IMAP family member 5	MOLT4	NCI60
7522 PHYHIPL	PHYHIPL	205300000	Q96FC7;Q96FC7-2	Phytanoyl-CoA hydroxylase-interacting protein-like	SW620	NCI60
7547 CERS2	CERS2	92975000	Q96G23	Ceramide synthase 2	786O	NCI60
7556 VMP1	VMP1	50574000	Q96GC9	Vacuole membrane protein 1	786O	NCI60
7571 C16orf58	C16orf58	2943800	Q96GQ5-2;Q96GQ5	RUS1 family protein C16orf58	786O	NCI60
7593 PDLIM5	PDLIM5	3868200	Q96HC4-7;Q96HC4-4;Q96HC4-6	PDZ and LIM domain protein 5	HS578T	NCI60
760 ITM2A	ITM2A	112040000	O43736-2;O43736	Integral membrane protein 2A	CCRFCEM	NCI60
763 PRKAB2	PRKAB2	2684800	O43741-2	5-AMP-activated protein kinase subunit beta-2	SNB75	NCI60
7644 TXNDC15	TXNDC15	2213200	Q96J42-2;Q96J42	Thioredoxin domain-containing protein 15	786O	NCI60
7651 HIC2	HIC2	49238000	Q96JB3-2	Hypermethylated in cancer 2 protein	K562	NCI60
7656 CCDC132	CCDC132	388480000	Q96JG6;Q96JG6-3	Coiled-coil domain-containing protein 132	SKOV3	NCI60
7660 TMX3	TMX3	103900000	Q96JJ7;Q96JJ7-2	Protein disulfide-isomerase TMX3	786O	NCI60
7669 MYO15B	MYO15B	82803000	Q96JP2	Unconventional myosin-XVB	RPMI8226	NCI60
7672 HSH2D	HSH2D	4944100	Q96JZ2;Q96JZ2-2	Hematopoietic SH2 domain-containing protein	HL60	NCI60
7682 CLPTM1L	CLPTM1L	18769000	Q96KA5-2;Q96KA5	Cleft lip and palate transmembrane protein 1-like protein	786O	NCI60
7688 PKNOX2	PKNOX2	2222100	Q96KN3-2;Q96KN3	Homeobox protein PKNOX2	HS578T	NCI60
7742 VSTM2L	VSTM2L	11576000	Q96N03-2;Q96N03	V-set and transmembrane domain-containing protein 2-like protein	HOP92	NCI60
777 SLC25A17	SLC25A17	13812000	O43808	Peroxisomal membrane protein PMP34	786O	NCI60
7782 DCBLD2	DCBLD2	46555000	Q96PD2;Q96PD2-2	Discoidin, CUB and LCCL domain-containing protein 2	786O	NCI60
7818 GSDMA	GSDMA	17910000	Q96QA5	Gasdermin-A	COLO205	NCI60
7826 ATAD5	ATAD5	22100000	Q96QE3;Q96QE3-2	ATPase family AAA domain-containing protein 5	A549	NCI60
7830 PRAM1	PRAM1	34453000	Q96QH2-2;Q96QH2	PML-RARA-regulated adapter molecule 1	HL60	NCI60
7841 OR4K3	OR4K3	4497800	Q96R72	Olfactory receptor 4K3	MOLT4	NCI60
7915 MUC4	MUC4	47677000	Q99102;Q99102-13;Q99102-12;Q99102-10;Q99102-3;Q99102-17	Mucin-4;Mucin-4 alpha chain;Mucin-4 beta chain	OVCAR5	NCI60
7919 TBCB	TBCB	955700	Q99426-2	Tubulin-folding cofactor B	HT29	NCI60
7920 NELL2	NELL2	93479000	Q99435-3;Q99435-4;Q99435	Protein kinase C-binding protein NELL2	NCIH522	NCI60
7969 PKMYT1	PKMYT1	2586500	Q99640-4;Q99640-2;Q99640-3;Q99640	Membrane-associated tyrosine- and threonine-specific cdc2-inhibitory kinase	786O	NCI60
798 TYROBP	TYROBP	6786000	O43914-3;O43914-2;O43914	TYRO protein tyrosine kinase-binding protein	HL60	NCI60
7987 SMAD5	SMAD5	606350000	Q99717	Mothers against decapentaplegic homolog 5	LOXIMVI	NCI60
8021 HIST1H2BM	HIST1H2BM	2367800	Q99879	Histone H2B type 1-M	IGROV1	NCI60
8026 EGFL8	EGFL8	16074000	Q99944	Epidermal growth factor-like protein 8	UACC257	NCI60
8035 RARRES2	RARRES2	383990000	Q99969	Retinoic acid receptor responder protein 2	TK10	NCI60
8040 VGLL1	VGLL1	44169000	Q99990	Transcription cofactor vestigial-like protein 1	MDAMB468	NCI60
8042 GAL3ST1	GAL3ST1	1518400	Q99999	Galactosylceramide sulfotransferase	786O	NCI60
8051 HOPX	HOPX	34047000	Q9BPY8;Q9BPY8-3	Homeodomain-only protein	NCIH460	NCI60
8093 RHOXF2;RHOXF2B	RHOXF2;RHOXF2B	43924000	Q9BQY4;P0C7M4	Rhox homeobox family member 2;Rhox homeobox family member 2B	K562	NCI60
8147 C19orf52	C19orf52	2259700	Q9BSF4	Uncharacterized protein C19orf52	K562	NCI60
8158 UBAC1	UBAC1	346000000	Q9BSL1	Ubiquitin-associated domain-containing protein 1	K562	NCI60
8170 ALG1	ALG1	14285000	Q9BT22;Q9BT22-2	Chitobiosyldiphosphodolichol beta-mannosyltransferase	786O	NCI60
8178 SYT11	SYT11	4925300	Q9BT88	Synaptotagmin-11	BT549	NCI60
8203 NDC1	NDC1	18610000	Q9BTX1-5;Q9BTX1-2;Q9BTX1;Q9BTX1-6;Q9BTX1-4;Q9BTX1-3	Nucleoporin NDC1	786O	NCI60
8210 CHRDL1	CHRDL1	3675400	Q9BU40-3;Q9BU40-2;Q9BU40-5;Q9BU40-4;Q9BU40;Q9BU40-6	Chordin-like protein 1	SN12C	NCI60
8220 SPON2	SPON2	51247000	Q9BUD6	Spondin-2	BT549	NCI60
8234 DERL1	DERL1	73482000	Q9BUN8-2;Q9BUN8	Derlin-1	786O	NCI60
8240 APOO	APOO	197100000	Q9BUR5;Q9BUR5-2	Apolipoprotein O	786O	NCI60
8270 TRIM62	TRIM62	9063400	Q9BVG3;Q9BVG3-2	E3 ubiquitin-protein ligase TRIM62	SKMEL5	NCI60
8273 PTDSS2	PTDSS2	5229200	Q9BVG9	Phosphatidylserine synthase 2	786O	NCI60
8280 TMEM147	TMEM147	3020500	Q9BVK8-2;Q9BVK8	Transmembrane protein 147	786O	NCI60
8331 BRIP1	BRIP1	66030000	Q9BX63	Fanconi anemia group J protein	MCF7	NCI60
8336 SORBS1	SORBS1	6865700	Q9BX66-9	Sorbin and SH3 domain-containing protein 1	COLO205	NCI60
8353 HEMGN	HEMGN	388390000	Q9BXL5	Hemogen	K562	NCI60
8364 SLC26A6	SLC26A6	1333000	Q9BXS9-6;Q9BXS9-5;Q9BXS9-7;Q9BXS9-4;Q9BXS9-2;Q9BXS9-3;Q9BXS9	Solute carrier family 26 member 6	786O	NCI60
8411 KRTAP3-3	KRTAP3-3	6245700	Q9BYR6	Keratin-associated protein 3-3	COLO205	NCI60
8419 REG4	REG4	11739000	Q9BYZ8	Regenerating islet-derived protein 4	KM12	NCI60
8448 ULBP3	ULBP3	2860500	Q9BZM4	NKG2D ligand 3	786O	NCI60
8466 TRIM9	TRIM9	44832000	Q9C026;Q9C026-4;Q9C026-5	E3 ubiquitin-protein ligase TRIM9	UACC62	NCI60
85 ZNF716	ZNF716	50365000	A6NP11	Zinc finger protein 716	K562	NCI60
8506 PRSS22	PRSS22	3502200	Q9GZN4	Brain-specific serine protease 4	OVCAR5	NCI60
8529 NXF2	NXF2	23239000	Q9GZY0	Nuclear RNA export factor 2	SKMEL2	NCI60
8573 FXYD6	FXYD6	3788900	Q9H0Q3	FXYD domain-containing ion transport regulator 6	SW620	NCI60
8616 ATG5	ATG5	1773500000	Q9H1Y0;Q9H1Y0-2	Autophagy protein 5	HT29	NCI60
8631 SLC25A32	SLC25A32	921120	Q9H2D1	Mitochondrial folate transporter/carrier	786O	NCI60
8650 IKZF4	IKZF4	996520	Q9H2S9-2;Q9H2S9	Zinc finger protein Eos	K562	NCI60
8676 TMX1	TMX1	291690000	Q9H3N1	Thioredoxin-related transmembrane protein 1	786O	NCI60
8737 ACTL8	ACTL8	455840000	Q9H568	Actin-like protein 8	RPMI8226	NCI60
8761 OPA3	OPA3	2400300	Q9H6K4;Q9H6K4-2	Optic atrophy 3 protein	786O	NCI60
8801 ZSWIM4	ZSWIM4	6006600	Q9H7M6	Zinc finger SWIM domain-containing protein 4	HOP92	NCI60
8803 MVB12B	MVB12B	39796000	Q9H7P6;Q9H7P6-2	Multivesicular body subunit 12B	COLO205	NCI60
8805 ZNF665	ZNF665	13704000	Q9H7R5-2;Q9H7R5	Zinc finger protein 665	LOXIMVI	NCI60
8931 RDH14	RDH14	181380000	Q9HBH5	Retinol dehydrogenase 14	SF295	NCI60
8932 BEX1	BEX1	3165400	Q9HBH7	Protein BEX1	U251	NCI60
896 ICMT	ICMT	2350900	O60725	Protein-S-isoprenylcysteine O-methyltransferase	786O	NCI60
8991 TCF7L1	TCF7L1	972240	Q9HCS4	Transcription factor 7-like 1	MDAMB468	NCI60
90 MYH7B	MYH7B	8465500	A7E2Y1-3	Myosin-7B	SF539	NCI60
9015 SH2D2A	SH2D2A	62391000	Q9NP31-3;Q9NP31-4;Q9NP31;Q9NP31-2	SH2 domain-containing protein 2A	SR	NCI60
9042 NGRN	NGRN	18874000	Q9NPE2	Neugrin	SKOV3	NCI60
9054 FANCF	FANCF	1989600	Q9NPI8	Fanconi anemia group F protein	MOLT4	NCI60
9065 SLAMF7	SLAMF7	5109400	Q9NQ25-4;Q9NQ25-6;Q9NQ25-5;Q9NQ25-3;Q9NQ25	SLAM family member 7	786O	NCI60
9067 ESM1	ESM1	64330000	Q9NQ30	Endothelial cell-specific molecule 1	LOXIMVI	NCI60
9068 ESM1	ESM1	3871700	Q9NQ30-2	Endothelial cell-specific molecule 1	LOXIMVI	NCI60
9092 RRAGD	RRAGD	2554900	Q9NQL2;Q9NQL2-2	Ras-related GTP-binding protein D	SKMEL5	NCI60
9129 BATF3	BATF3	93759000	Q9NR55	Basic leucine zipper transcriptional factor ATF-like 3	SR	NCI60
9131 PXMP2	PXMP2	2300700	Q9NR77	Peroxisomal membrane protein 2	786O	NCI60
9182 AGPAT3	AGPAT3	4231600	Q9NRZ7-2;Q9NRZ7;Q9NRZ7-3	1-acyl-sn-glycerol-3-phosphate acyltransferase gamma	786O	NCI60
9191 LANCL2	LANCL2	2328600000	Q9NS86	LanC-like protein 2	MDAMB468	NCI60
9321 ANO10	ANO10	18215000	Q9NW15;Q9NW15-5;Q9NW15-2;Q9NW15-4;Q9NW15-3	Anoctamin-10	786O	NCI60
9338 SMOX	SMOX	61044000	Q9NWM0;Q9NWM0-2;Q9NWM0-6;Q9NWM0-4;Q9NWM0-5	Spermine oxidase	NCIH460	NCI60
9376 MARCH5	43164	7279400	Q9NX47	E3 ubiquitin-protein ligase MARCH5	786O	NCI60
9393 CWC25	CWC25	192690000	Q9NXE8	Pre-mRNA-splicing factor CWC25 homolog	ACHN	NCI60
94 A2ML1	A2ML1	42614000	A8K2U0;A8K2U0-2	Alpha-2-macroglobulin-like protein 1	KM12	NCI60
9448 ELOVL5	ELOVL5	60340000	Q9NYP7;Q9NYP7-2	Elongation of very long chain fatty acids protein 5	786O	NCI60
9466 USE1	USE1	2128100	Q9NZ43-2;Q9NZ43	Vesicle transport protein USE1	786O	NCI60
9477 SMARCAL1	SMARCAL1	127330000	Q9NZC9	SWI/SNF-related matrix-associated actin-dependent regulator of chromatin subfamily A-like protein 1	SNB75	NCI60
9482 NINJ2	NINJ2	237990000	Q9NZG7	Ninjurin-2	MOLT4	NCI60
9483 IL36G	IL36G	1978700	Q9NZH8	Interleukin-36 gamma	RXF393	NCI60
9485 TFCP2L1	TFCP2L1	8282500	Q9NZI6	Transcription factor CP2-like protein 1	MDAMB468	NCI60
9497 HSPBP1	HSPBP1	1155300	Q9NZL4-3	Hsp70-binding protein 1	CCRFCEM	NCI60
9506 IL1RAPL1	IL1RAPL1	33637000	Q9NZN1	Interleukin-1 receptor accessory protein-like 1	HCT15	NCI60
9515 CALML5	CALML5	502180000	Q9NZT1	Calmodulin-like protein 5	MDAMB468	NCI60
9550 TMEM14C	TMEM14C	18185000	Q9P0S9	Transmembrane protein 14C	786O	NCI60
9573 CEP72	CEP72	43335000	Q9P209;Q9P209-2	Centrosomal protein of 72 kDa	HCT116	NCI60
9639 STX18	STX18	8736000	Q9P2W9	Syntaxin-18	786O	NCI60
9701 HSPB7	HSPB7	247640000	Q9UBY9	Heat shock protein beta-7	SF539	NCI60
9702 HSPB7	HSPB7	3054400	Q9UBY9-2	Heat shock protein beta-7	SF539	NCI60
9710 MTFP1	MTFP1	23744000	Q9UDX5;Q9UDX5-2	Mitochondrial fission process protein 1	786O	NCI60
9763 SUN2	SUN2	15553000	Q9UH99-3;Q9UH99;Q9UH99-2	SUN domain-containing protein 2	786O	NCI60
9776 SEPT9	43352	3826200	Q9UHD8-5	Septin-9	OVCAR4	NCI60
9797 BCAP29	BCAP29	56613000	Q9UHQ4;Q9UHQ4-2	B-cell receptor-associated protein 29	786O	NCI60
9803 RAPGEFL1	RAPGEFL1	2057700	Q9UHV5;Q9UHV5-3;Q9UHV5-2	Rap guanine nucleotide exchange factor-like 1	T47D	NCI60
9856 TRMT6	TRMT6	13078000	Q9UJA5-2	tRNA (adenine(58)-N(1))-methyltransferase non-catalytic subunit TRM6	U251	NCI60
986 SMIM24	SMIM24	243790000	O75264	Small integral membrane protein 24	CCRFCEM	NCI60
9864 SLC25A13	SLC25A13	218180000	Q9UJS0;Q9UJS0-2	Calcium-binding mitochondrial carrier protein Aralar2	786O	NCI60
9898 RCAN3	RCAN3	23575000	Q9UKA8-2;Q9UKA8;Q9UKA8-6;Q9UKA8-3;Q9UKA8-5	Calcipressin-3	A498	NCI60
9951 RARRES3	RARRES3	4186300	Q9UL19-2;Q9UL19	Retinoic acid receptor responder protein 3	OVCAR5	NCI60

## Sheet: Drug outliers
NSC	Drug name	FDA status	Mechanism of action	PubChem SID	SMILES	Total experiments	Total after quality control	Outlier cell line	Cell line panel	MCF7	MDA-MB-231	HS 578T	BT-549	T-47D	SF-268	SF-295	SF-539	SNB-19	SNB-75	U251	COLO 205	HCC-2998	HCT-116	HCT-15	HT29	KM12	SW-620	CCRF-CEM	HL-60(TB)	K-562	MOLT-4	RPMI-8226	SR	LOX IMVI	MALME-3M	M14	SK-MEL-2	SK-MEL-28	SK-MEL-5	UACC-257	UACC-62	MDA-MB-435	MDA-N	A549/ATCC	EKVX	HOP-62	HOP-92	NCI-H226	NCI-H23
5816	wln: gr dmyus&mvr	-	-	26664515	Clc1ccc(NC(=S)NC(=O)c2ccccc2)cc1	2	1	MCF7	NCI60	6.79	-0.21	NA	-0.21	-0.21	-0.17	-0.21	-0.21	-0.21	-0.21	-0.21	-0.21	-0.21	-0.21	-0.21	-0.21	-0.21	-0.21	-0.21	-0.21	-0.21	-0.21	NA	-0.21	-0.21	NA	-0.21	-0.21	NA	-0.21	-0.21	-0.21	-0.21	NA	-0.21	-0.21	-0.21	NA	-0.21	-0.21
21914	3,4-Benzpyrene	-	-	84204	c1ccc2c(c1)cc3ccc4cccc5ccc2c3c45	2	2	MCF7	NCI60	6.36	-0.23	-0.23	-0.23	1.27	-0.23	-0.23	-0.23	-0.12	-0.23	-0.27	-0.23	-0.23	-0.23	1.13	-0.23	0.42	-0.23	-0.23	-0.23	-0.23	-0.23	-0.23	-0.23	-0.23	-0.18	-0.23	-0.23	-0.23	-0.23	-0.27	-0.04	-0.23	-0.27	-0.27	0.94	-0.23	-0.23	-0.23	-0.23
30979	3-ethylcholanthrene	-	-	90042	CCc1ccc2cc3c(ccc4ccccc34)c5CCc1c25	1	1	MCF7	NCI60	7.21	-0.14	-0.14	-0.14	-0.14	-0.14	NA	-0.14	-0.14	-0.14	NA	-0.14	-0.14	-0.14	-0.14	-0.14	-0.14	-0.14	-0.14	NA	-0.14	-0.14	-0.14	-0.14	-0.14	-0.14	-0.14	-0.14	-0.14	-0.14	NA	-0.14	-0.14	NA	-0.14	NA	-0.14	-0.14	-0.14	-0.14
112929	sennoside a (8ci)	-	-	555084	OCC1OC(Oc2cccc3C(C4c5cccc(OC6OC(CO)C(O)C(O)C6O)c5C(=O)c7c(O)cc(cc47)C(=O)O)c8cc(cc(O)c8C(=O)c23)C(=O)O)C(O)C(O)C1O	1	1	MCF7	NCI60	7.55	-0.13	-0.13	-0.13	-0.13	-0.13	-0.13	-0.13	-0.13	-0.13	-0.13	-0.13	-0.13	-0.13	-0.13	-0.13	-0.13	-0.13	-0.13	-0.13	-0.13	-0.13	NA	-0.13	-0.13	-0.13	-0.13	-0.13	-0.13	-0.13	-0.13	-0.13	-0.13	-0.13	-0.13	-0.13	-0.13	-0.13	-0.13	-0.13
177407	-	-	-	26664846	FC(F)(F)c1cccc(c1)c2nc3nc(Cl)c(Cl)nc3[nH]2	2	2	MCF7	NCI60	5.54	-0.02	-0.38	-0.59	0.51	-0.58	-0.04	-0.56	-0.66	-0.23	0.06	0.39	-0.68	-0.09	-0.39	-0.1	-0.35	-0.8	0.05	0.2	0.12	-0.12	1.95	-0.32	-0.53	0.16	-0.72	0.28	-0.6	1.65	-0.14	1.55	-0.33	-0.11	-0.04	-0.45	-0.6	1.08	0.27	0.32
202000	-	-	-	451141	Clc1ccc(\C=C\2/N=C(OC2=O)c3occc3)cc1Cl	1	1	MCF7	NCI60	5.54	-0.54	1.34	-0.54	1.11	0.42	-0.54	0.74	-0.54	0.6	0.48	-0.54	0.1	0.05	-0.54	-0.54	-0.54	-0.54	-0.54	-0.54	-0.54	-0.54	-0.54	-0.54	-0.54	-0.26	-0.54	-0.54	-0.54	-0.54	-0.54	-0.54	-0.54	-0.54	0.34	-0.03	1.85	-0.54	0.48	-0.54
325661	sapindus saponin c	-	-	-	-	1	1	MCF7	NCI60	6.98	0.75	0.1	-0.02	-0.43	-0.06	0.02	-0.5	0.05	0.19	-1.11	-0.29	-0.06	-0.65	0.01	-0.41	0.79	-0.5	0.34	0.47	-0.25	-0.69	NA	-0.32	0.07	-0.03	-0.25	0	-0.32	-0.09	-0.08	-0.24	-0.46	-0.27	-0.22	-0.28	NA	0.14	-0.29	0.02
407356	-	-	-	477127	CN(C)c1ccc(\C=C\c2ccnc3ccc4ccccc4c23)cc1	1	1	MCF7	NCI60	6.1	-0.01	-0.08	-0.1	0.73	-0.16	NA	0.18	0	0.26	0.18	-0.46	NA	-0.07	-0.31	-0.25	0.02	-0.33	-1.1	-1.1	-0.45	-1.1	-0.87	0.97	-0.26	0.3	-0.89	0.29	-0.13	-0.75	-0.99	-0.45	0.35	0.75	-0.05	NA	0.02	-0.78	NA	-0.44
605100	b676297k152 3',4'-deoxypsorospermin	-	-	484193	COc1cc2OC(Cc2c3Oc4c(O)cccc4C(=O)c13)C(=C)C	1	1	MCF7	NCI60	6.28	0	-0.06	0.27	0.33	0.15	0.3	0.24	-0.08	0.35	0.33	-0.79	-0.32	-0.03	-0.63	-0.94	-0.6	-0.72	-1.03	-0.46	-1.3	-1.3	NA	-0.37	1.31	-0.04	0	0.23	-0.06	0.34	-0.29	0.26	NA	0.17	-0.26	-1.3	0.23	NA	0.11	-0.07
618447	-	-	-	488622	COC(=O)N\N=C(\CC1(O)C(=O)Nc2ccc(cc12)[N+](=O)[O-])/c3ccccc3	2	1	MCF7	NCI60	5.19	0.66	0.44	-0.58	-0.97	-0.46	0.73	NA	-0.72	0.07	-0.32	-0.27	-0.95	0.63	0.06	0.18	0.56	0.09	0.58	-0.42	-0.19	0.69	-0.82	0.2	0.6	0.18	0.61	0.01	-0.35	0.63	0.07	1.11	0.44	-0.62	-1.1	-0.12	-0.08	NA	-0.62	0.7
625587	-	-	-	492500	COc1cccc2ccc3c(C(=O)OC34CCc5c(C)cccc45)c12	3	2	MCF7	NCI60	5.29	-0.62	-0.67	-1.41	-0.53	-0.98	0.65	-0.74	0.33	0.05	-0.65	-0.84	-0.9	0.63	0.62	0.13	0.08	0.37	-0.24	1.19	1.32	0.1	1.22	0.9	-0.1	-0.35	-0.41	-1.12	-0.51	0.36	-0.28	0.47	-0.17	0.6	-0.23	-0.84	-0.56	0.84	0.46	1.09
639896	8-bromo-2-phenyl-1-aza-azulene	-	-	499903	Brc1ccccc2cc(nc12)c3ccccc3	5	2	MCF7	NCI60	4.6	0.17	0.46	0.19	0.81	-0.24	-1.18	0.11	-0.47	-0.14	0.32	-0.24	-0.46	0.57	1.04	-0.39	0.1	0.1	-1.2	0.6	-1.14	-0.03	1.23	0.74	0.22	-0.48	-0.51	-0.23	0.27	0.13	-1.27	0.39	-0.2	NA	-0.74	0.45	-0.51	-1	-0.54	0.01
658319	-	-	-	508189	CC(=O)\C(=C\N1C(=S)Nc2ccccc12)\C(=O)Nc3ccccc3C	1	1	MCF7	NCI60	7	-0.14	NA	-0.14	-0.14	-0.14	-0.14	-0.14	-0.14	-0.14	-0.14	-0.14	-0.14	-0.14	-0.14	-0.14	-0.14	-0.14	NA	-0.14	NA	-0.14	NA	NA	-0.14	NA	-0.14	-0.14	-0.14	-0.14	-0.14	NA	-0.14	-0.14	-0.14	-0.14	-0.14	-0.14	-0.14	-0.14
660814	-	-	-	509500	Cc1cc(O)c2C(=O)c3ccccc3Nc2c1	1	1	MCF7	NCI60	5.86	-0.5	-0.89	-0.19	NA	-0.28	0.06	0.34	-0.7	-0.38	-0.77	0.54	-0.66	0.04	0.71	1.03	0.16	-0.79	-0.16	-0.34	0.89	-0.63	0.67	0.32	0.13	-0.51	0.18	-1.57	-0.82	0.42	0.05	0.86	-0.3	-0.82	-0.39	-0.77	-0.11	-0.24	-0.11	0.39
661096	-	-	-	509594	CNNC1=NS(=O)(=O)c2cc(C#N)c(Cl)cc2S1	1	1	MCF7	NCI60	7.31	-0.16	-0.16	-0.16	-0.16	-0.16	-0.16	-0.16	-0.16	-0.16	-0.16	-0.16	-0.16	-0.16	-0.16	-0.16	-0.16	-0.16	-0.16	-0.16	-0.16	-0.16	-0.16	NA	-0.16	-0.16	-0.16	-0.16	-0.16	-0.16	-0.16	-0.16	-0.16	-0.16	-0.16	-0.16	-0.16	NA	-0.16	-0.16
661098	-	-	-	509596	Cc1cc2c(SC(=NS2(=O)=O)NNC3=NCCN3)cc1Cl	1	1	MCF7	NCI60	7.48	-0.13	-0.13	-0.13	-0.13	-0.13	-0.13	-0.13	-0.13	-0.13	-0.13	-0.13	-0.13	-0.13	-0.13	-0.13	-0.13	-0.13	-0.13	-0.13	-0.13	-0.13	-0.13	NA	-0.13	-0.13	-0.13	-0.13	-0.13	-0.13	-0.13	-0.13	-0.13	-0.13	-0.13	-0.13	-0.13	NA	-0.13	-0.13
661109	-	-	-	509607	[Br-].CN(C)C1=N\C(=N\Cc2ccccn2)\SS1	2	1	MCF7	NCI60	6.24	-0.3	-0.3	NA	-0.3	-0.3	-0.3	-0.3	-0.3	-0.3	-0.3	-0.3	-0.3	-0.02	-0.3	-0.3	-0.3	-0.3	NA	1.4	1.15	1.82	0.36	1.47	1.7	-0.3	-0.3	NA	-0.3	-0.3	-0.3	-0.3	-0.3	-0.3	-0.3	-0.3	-0.3	-0.3	-0.3	-0.3
663998	-	-	-	510497	O=C1NC(=S)NN1C(=S)N2NC(=S)NC2=O	1	1	MCF7	NCI60	6.63	-0.27	-0.27	NA	-0.27	-0.27	-0.27	-0.27	-0.27	-0.27	-0.27	-0.27	-0.27	-0.27	-0.27	-0.27	-0.27	-0.27	0.38	1.28	-0.27	-0.27	-0.05	1.46	0.71	1.69	-0.27	-0.27	-0.27	-0.27	-0.27	-0.27	-0.27	-0.27	-0.27	-0.27	-0.27	-0.27	-0.27	-0.27
664177	-	-	-	92764151	C1CCc2cc(NC3=NCCO3)ccc2C1	4	2	MCF7	NCI60	4.36	0.69	-0.16	NA	-1.68	-0.21	-0.44	0.41	-1.6	1.2	-0.18	1.06	-0.14	0.64	0.14	0.34	0.59	-1.62	0.31	0.4	0.46	-0.17	-0.23	0.61	0.27	-0.57	0.4	0.1	-0.22	0.46	1.12	0.25	1.19	1.28	-0.23	-1.38	0.29	1.35	0.79	0.13
664228	-	-	-	510603	COc1cc2C(=O)N(C(=O)c2cc1OC)c3ccc(O)cc3	1	1	MCF7	NCI60	7.42	-0.13	-0.13	-0.13	-0.13	-0.13	-0.13	-0.13	-0.13	NA	-0.13	-0.13	-0.13	-0.13	-0.13	-0.13	NA	-0.13	-0.13	-0.13	-0.13	-0.13	-0.13	-0.13	-0.13	-0.13	-0.13	-0.13	-0.13	-0.13	-0.13	-0.13	-0.13	-0.13	-0.13	-0.13	-0.13	-0.13	-0.13	-0.13
664686	-	-	-	510782	[O-][N+](=O)c1cc(ccc1Cl)C2ON=C(N2C34CC5CC(CC(C5)C3)C4)c6ccccc6	1	1	MCF7	NCI60	6.46	-0.21	-0.21	NA	-0.21	-0.21	-0.21	-0.21	-0.21	3.25	-0.21	-0.21	-0.21	0.36	-0.21	-0.21	-0.21	NA	-0.21	-0.21	-0.21	-0.21	-0.21	-0.21	-0.21	-0.21	-0.21	-0.21	-0.21	-0.21	-0.21	NA	-0.21	-0.21	-0.21	-0.21	-0.21	-0.21	1.09	-0.21
665093	-	-	-	510985	[O-][N+](=O)\C(=C\C(=C(N1CCCCC1)N2CCCCC2)[N+](=O)[O-])\Cl	1	1	MCF7	NCI60	4.91	-1.14	-0.59	NA	-0.47	-0.43	-1.24	0.39	-1.24	NA	-0.72	0.63	-0.27	0.61	0.43	0.17	-1.24	NA	1.22	0.7	0.35	0.19	0.18	1.14	-0.53	1.62	0.71	0.22	-0.82	0.61	0.43	0.8	0.93	0.57	1.01	-1.24	-0.12	-1.24	-0.55	0.11
665962	-	-	-	511506	C1C2CC3CC1CC(C3)(C2)c4oc(nn4)c5cccs5	1	1	MCF7	NCI60	6.81	0.34	-0.16	NA	-0.02	-0.5	-0.41	0.28	-0.59	-0.19	-0.36	0.35	-0.26	-0.18	-0.33	0.28	-0.6	-0.48	0.16	0.48	-0.23	0.05	-0.28	-0.05	0.09	0.4	-0.31	0.06	-0.38	0.37	NA	-0.28	-0.29	-0.32	-0.36	-0.45	-0.1	-0.09	-0.11	-0.42
666516	-	-	-	511887	O=CC12C3C(C(c4ccccc14)c5ccccc25)C(=O)NC3=O	1	1	MCF7	NCI60	6.08	-0.39	NA	NA	0.01	-0.39	-0.39	-0.39	-0.39	0.92	-0.39	-0.39	-0.39	0.7	-0.39	-0.39	-0.39	-0.39	0.83	-0.39	0.17	-0.35	NA	-0.39	0.57	-0.24	-0.39	-0.39	-0.39	0.99	-0.39	-0.39	-0.39	-0.39	-0.39	-0.39	0.42	-0.39	-0.39	-0.39
666700	-	-	-	512011	COC1CC(OC1CO)N2C=CC(=O)NC2=O	1	1	MCF7	NCI60	7.21	-0.14	NA	NA	-0.14	-0.14	-0.14	-0.14	-0.14	NA	-0.14	-0.14	-0.14	-0.14	-0.14	-0.14	-0.14	-0.14	-0.14	NA	-0.14	-0.14	NA	-0.14	-0.14	-0.14	-0.14	-0.14	-0.14	-0.14	-0.14	-0.14	-0.14	-0.14	-0.14	-0.14	-0.14	-0.14	-0.14	-0.14
666981	-	-	-	512099	CC(C)(C)C1=C(Br)C(O)(OP1(=O)c2ccccc2)C(C)(C)C	1	1	MCF7	NCI60	7.14	-0.14	-0.14	NA	-0.14	-0.14	-0.14	-0.14	-0.14	-0.14	-0.14	-0.14	-0.14	NA	-0.14	-0.14	-0.14	-0.14	-0.14	-0.14	-0.14	-0.14	NA	NA	-0.14	-0.14	NA	-0.14	-0.14	-0.14	-0.14	-0.14	-0.14	-0.14	-0.14	-0.14	-0.14	-0.14	NA	-0.14
666991	-	-	-	512109	CC1=CN(C2CC(N\C(=N\C#N)\NCC3OC(CC3O)n4cnc5c(N)ncnc45)C(CO)O2)C(=O)NC1=O	1	1	MCF7	NCI60	7.47	-0.14	-0.14	NA	-0.14	-0.14	-0.14	-0.14	-0.14	-0.14	-0.14	-0.14	-0.14	-0.14	-0.14	-0.14	-0.14	-0.14	-0.14	0.28	-0.14	-0.14	NA	-0.14	-0.14	-0.14	-0.14	-0.14	-0.14	-0.14	-0.14	-0.14	-0.14	-0.14	-0.14	-0.14	-0.14	-0.14	-0.14	-0.14
666997	-	-	-	512115	[Cl-].COc1cc2CCN3CCC4CCCCC4C3c2cc1OC	1	1	MCF7	NCI60	6.79	-0.25	-0.25	NA	-0.25	-0.25	-0.02	-0.25	-0.25	1.88	-0.25	0.25	-0.25	0.65	-0.25	-0.1	-0.25	-0.25	-0.25	-0.25	-0.25	-0.25	NA	-0.25	-0.25	-0.25	NA	-0.25	-0.25	-0.25	-0.25	-0.25	-0.25	-0.25	-0.13	-0.25	-0.25	-0.25	-0.09	-0.25
667746	-	-	-	512422	NC1CC2NC3CCCCC3NC2CC1N	1	1	MCF7	NCI60	5.85	-0.96	0.27	-1.72	NA	-0.66	0.07	-1.38	-0.13	0.44	0.27	-0.38	-0.99	0.5	0.66	0.3	-0.02	0.5	0.61	0.34	0.07	0.45	-0.19	0.2	0.08	-0.53	-1.11	-0.64	-1.26	0.28	-0.21	-0.02	-0.13	-0.43	-0.88	0.42	NA	NA	-0.6	0.04
668033	-	-	-	512574	CC(C)C(NC(=O)OC(C)(C)C)C(=O)NC(C)C(=O)NCC(=O)O	1	1	MCF7	NCI60	6.77	NA	-0.17	-0.17	-0.17	-0.17	-0.17	-0.17	-0.17	NA	-0.17	-0.17	-0.17	-0.17	-0.17	-0.17	-0.17	-0.17	NA	NA	-0.17	-0.17	-0.17	-0.17	NA	-0.17	-0.17	-0.17	-0.17	-0.17	-0.17	-0.17	-0.17	-0.17	-0.17	-0.17	-0.17	-0.17	2.14	-0.17
668036	boc-(ala-hmb)2-oh	-	-	512577	CC(C)C(OC(=O)C(C)NC(=O)C(OC(=O)C(C)NC(=O)OC(C)(C)C)C(C)C)C(=O)O	1	1	MCF7	NCI60	7.14	-0.14	-0.14	-0.14	-0.14	-0.14	-0.14	-0.14	-0.14	-0.14	-0.14	-0.14	-0.14	NA	-0.14	-0.14	-0.14	-0.14	NA	NA	-0.14	-0.14	-0.14	-0.14	NA	-0.14	-0.14	-0.14	-0.14	-0.14	-0.14	-0.14	-0.14	-0.14	-0.14	-0.14	-0.14	-0.14	-0.14	NA
668039	tert-butyl 2-(2-oxochroman-3-carbonyl)hydrazinecarboxylate	-	-	512580	CC(C)(C)OC(=O)NNC(=O)C1Cc2ccccc2OC1=O	1	1	MCF7	NCI60	6.93	NA	-0.14	-0.14	NA	-0.14	-0.14	-0.14	-0.14	NA	-0.14	NA	-0.14	-0.14	-0.14	-0.14	-0.14	-0.14	NA	NA	-0.14	-0.14	-0.14	-0.14	NA	-0.14	-0.14	-0.14	-0.14	-0.14	-0.14	-0.14	-0.14	-0.14	-0.14	-0.14	-0.14	NA	-0.14	-0.14
668434	-	-	-	512758	COC(=O)C(Cc1c[nH]c2ccccc12)NC(=O)C(Cc3c[nH]c4ccccc34)NC(=O)C(Cc5c[nH]c6ccccc56)NC(=O)C(Cc7c[nH]c8ccccc78)NC(=O)OC(C)(C)C	1	1	MCF7	NCI60	5.21	-1.12	NA	0.06	0	-0.25	NA	NA	-0.33	-0.18	0.21	NA	-0.03	0.24	-1.12	-0.1	NA	0.81	1.13	0.78	0.97	1.12	1.1	1.01	0.3	-0.87	-0.29	NA	0.05	-0.39	-0.96	0.16	-0.12	0.04	-0.48	NA	-0.18	NA	-0.58	-0.17
668448	-	-	-	512772	COC(=O)C(CCCCNC(=O)CNC(=O)OCc1ccccc1)NC(=O)C(CCCCNC(=O)CNC(=O)OCc2ccccc2)NC(=O)OCc3ccccc3	1	1	MCF7	NCI60	5.72	-0.55	NA	0.84	0.85	-0.33	NA	NA	-0.49	-0.14	-0.01	NA	0.02	-0.4	-0.55	-0.55	NA	-0.55	0.2	-0.39	-0.55	0.42	0.85	0.22	-0.44	0.13	-0.55	0.91	-0.01	-0.23	-0.55	0.26	0.88	0.03	-0.55	NA	-0.55	NA	-0.55	-0.55
669637	-	-	-	513258	CCOC(=O)\C(=C\c1cn(C(=O)C)c2ccccc12)\P(=O)(OC)OC	1	1	MCF7	NCI60	6.3	-0.48	-0.2	NA	0.46	NA	-0.49	NA	NA	0.34	-0.19	0.72	0.72	-0.19	-0.17	-0.42	NA	-0.44	-0.17	0.24	-0.04	-0.04	0.16	-0.02	-0.04	NA	-0.62	-0.2	-0.35	0.04	0.19	NA	-0.33	-0.36	-0.26	NA	-0.78	-0.2	NA	-0.27
669641	-	-	-	513262	OCc1cn(cn1)C(c2ccccc2)(c3ccccc3)c4ccccc4	1	1	MCF7	NCI60	5.78	-0.37	1.08	NA	-0.37	NA	1.14	NA	-0.37	1.64	0.53	-0.37	-0.37	-0.37	-0.37	-0.37	NA	-0.37	-0.37	-0.37	-0.37	-0.37	-0.37	-0.37	0.17	NA	-0.37	-0.37	-0.37	-0.37	-0.37	NA	-0.37	-0.37	-0.37	NA	0.71	1.25	-0.37	-0.37
669683	-	-	-	513304	COP(=O)(OC)\C(=C/C1=CN(CN1)C(c2ccccc2)(c3ccccc3)c4ccccc4)\NC=O	1	1	MCF7	NCI60	5.99	-0.14	-0.86	NA	-0.25	NA	-0.09	NA	-0.54	-0.55	-0.07	-0.2	-0.64	0.02	-0.11	0.11	NA	-0.57	NA	-0.4	-1.04	0.45	0	0.22	0.45	NA	-0.51	-0.03	-0.26	-0.03	-0.4	NA	0.75	0.08	0.22	NA	-0.1	0.91	-0.65	-0.32
671268	-	-	-	514231	CCOC(=O)c1c(O)nc2cccc3Sc4ncccc4c1c23	1	1	MCF7	NCI60	5.51	-0.75	0.23	0.23	1.69	-0.21	0.14	-0.14	-0.5	0.33	0.32	-0.6	-1.2	-0.98	-0.6	-0.25	NA	-1.37	0.11	0.41	-0.41	0.73	0.68	-0.2	0.04	-0.51	-0.44	-1.39	-0.33	1.37	-0.68	0.8	-0.21	-0.75	0.54	-0.3	0	NA	0.44	0.34
672876	-	-	-	515028	COc1cc2CCN(C)OC(C=C)c2cc1OC	1	1	MCF7	NCI60	7.13	-0.18	-0.18	-0.18	0.15	1.47	-0.18	-0.18	-0.18	-0.18	-0.18	-0.18	-0.18	-0.18	-0.18	-0.18	-0.18	-0.18	-0.18	-0.18	-0.18	-0.18	-0.18	-0.18	-0.18	-0.18	-0.18	NA	-0.18	-0.18	-0.18	0.57	-0.18	-0.18	-0.18	-0.18	-0.18	-0.18	-0.18	-0.18
672878	-	-	-	515030	COc1cc2CCN(C)OC(C(=C)c3ccccc3)c2cc1OC	1	1	MCF7	NCI60	6.53	0.31	1.56	-0.41	0.74	0.41	0.2	-0.41	-0.41	-0.41	-0.41	-0.41	-0.41	0.56	0.04	-0.08	-0.41	-0.41	-0.41	-0.41	0.21	-0.28	-0.41	-0.27	1.14	-0.37	-0.41	NA	0.51	1.28	0.59	-0.41	-0.22	-0.41	-0.41	-0.41	-0.41	0.83	-0.41	0.07
673835	-	-	-	515395	CCNC(=S)N\N=C\c1cc(ccc1O)[N+](=O)[O-]	1	1	MCF7	NCI60	5.09	-0.39	-1.27	-0.52	0.21	-0.03	-0.47	-0.47	-0.43	-0.92	0.4	-0.21	0.44	0.4	0.84	-0.66	0	-0.63	1.96	0.81	0.17	1.17	NA	0.91	0.48	-0.13	-0.41	-1.69	-0.91	0.92	-0.04	0.36	-0.53	-0.79	-0.4	-0.29	-0.38	NA	-0.19	-0.66
674192	-	-	-	515538	BC(=O)NC(CC(C)C)C(=O)NCC(=O)NC1C(O)C(=O)c2sccc12.CN(C)C	2	1	MCF7	NCI60	7.48	-0.13	-0.13	-0.13	-0.13	-0.13	-0.13	-0.13	-0.13	-0.13	-0.13	-0.13	-0.13	-0.13	-0.13	-0.13	-0.13	-0.13	-0.13	-0.13	-0.13	-0.13	-0.13	-0.13	-0.13	-0.13	-0.13	-0.13	-0.13	-0.13	-0.13	-0.13	-0.13	-0.13	-0.13	-0.13	-0.13	-0.13	-0.13	-0.13
674586	-	-	-	515712	COc1cccc(C2SCC(=O)N2c3ccc(cc3)N4C(=O)c5ccccc5N=C4c6ccccc6)c1OC	2	1	MCF7	NCI60	7.53	-0.14	-0.14	-0.14	0.14	-0.14	-0.14	-0.14	-0.14	-0.14	-0.14	-0.14	-0.14	-0.14	-0.14	-0.14	-0.14	-0.14	-0.14	-0.14	-0.14	-0.14	-0.14	-0.14	-0.14	-0.14	-0.14	-0.14	-0.14	-0.14	-0.14	-0.14	-0.14	-0.14	-0.14	-0.14	-0.14	-0.14	-0.14	-0.14
674611	-	-	-	515737	C1CCC(Oc2ccc(cc2)C(=Cc3ccccc3)c4ccc(OC5CCCCO5)cc4)OC1	2	1	MCF7	NCI60	4.56	0.78	-0.65	-0.49	0	NA	-0.86	-1.23	-0.85	-0.13	-0.6	-0.57	0.01	0.66	-0.62	0.56	NA	-0.33	1.48	1.47	0.91	0.85	1.23	1.34	1.14	-0.58	-0.63	-0.94	-1.08	0.71	0.99	-0.23	-0.47	-0.77	-0.69	1.15	-0.93	1.04	-0.6	0.93
675213	-	-	-	515923	CCOC(=O)NC(Nc1ccc(cc1)S(=O)(=O)Nc2ncccn2)(C(=O)OCC)C(F)(F)F	1	1	MCF7	NCI60	7.42	-0.13	-0.13	-0.13	-0.13	-0.13	-0.13	-0.13	-0.13	-0.13	-0.13	-0.13	-0.13	-0.13	-0.13	-0.13	-0.13	-0.13	-0.13	-0.13	-0.13	-0.13	-0.13	-0.13	-0.13	-0.13	-0.13	-0.13	-0.13	-0.13	-0.13	-0.13	-0.13	-0.13	-0.13	-0.13	-0.13	-0.13	-0.13	-0.13
675771	-	-	-	516090	OC(=O)c1ccc(Nc2nc3ccccc3nc2c4cccs4)cc1	1	1	MCF7	NCI60	6.87	-0.42	0.3	0.78	0.38	-0.22	-0.42	-0.42	NA	0.01	-0.38	-0.42	-0.42	-0.36	-0.03	0.01	0.05	-0.42	-0.42	-0.42	0.41	-0.42	-0.02	0.02	0.69	0.11	NA	NA	-0.42	-0.42	-0.42	0.03	-0.42	-0.42	0.44	-0.34	-0.42	-0.02	-0.42	-0.42
675819	-	-	-	516132	[O-][N+](=O)c1ccc2N3CCc4ccccc4C=C3C(=O)c2c1	1	1	MCF7	NCI60	4.62	-0.77	-0.1	NA	NA	-0.63	0.77	-0.47	-0.77	-0.77	-0.77	0.52	-0.77	-0.77	0.06	-0.77	-0.77	-0.77	0.19	-0.15	-0.77	0.43	-0.77	-0.15	-0.65	0.94	-0.77	NA	-0.77	1.55	0.78	0.13	-0.77	-0.77	1.01	1.58	-0.77	0.59	-0.08	0.69
676347	-	-	-	516335	CC(O)C1(CNc2cc(Cl)nc(N)n2)CC(CCc3ccccc3)C1	1	1	MCF7	NCI60	6.16	0	-0.64	-0.53	1.53	-0.44	-0.39	-0.59	-0.52	-0.49	-0.41	-0.49	NA	0.35	-0.11	-0.25	-0.4	-0.52	-0.67	-0.37	0.62	-0.11	-0.1	0.74	1.35	-0.29	-0.69	-0.63	-0.38	0.84	1.15	-0.15	-0.33	-0.25	0.01	0.07	-0.37	-0.18	-0.42	1.68
676998	-	-	-	516794	OC(=O)C(Cc1ccc2CCCCc2c1)Cc3ccc4CCCCc4c3C(=O)O	1	1	MCF7	NCI60	7.55	-0.13	-0.13	-0.13	-0.13	-0.13	-0.13	-0.13	-0.13	-0.13	-0.13	-0.13	-0.13	-0.13	-0.13	-0.13	-0.13	-0.13	-0.13	-0.13	-0.13	-0.13	-0.13	-0.13	-0.13	-0.13	-0.13	-0.13	-0.13	-0.13	-0.13	-0.13	-0.13	-0.13	-0.13	-0.13	-0.13	-0.13	-0.13	-0.13
677028	-	-	-	516824	COC(=O)c1ccc(C)cc1C2CN=NC23Cc4c(C)cccc4C3=O	2	1	MCF7	NCI60	6.33	0.1	0.13	-0.81	0.75	-0.32	-0.27	-1.04	-0.77	0.35	-0.03	0.97	-1.2	0.65	0.5	0.39	0.35	-0.48	-0.35	0.51	-0.19	-0.01	0.16	0.29	0.72	-0.46	NA	-0.07	-0.9	0.44	-0.25	0.51	0.01	0.13	-0.24	-1.2	-0.17	0.09	-0.18	0.06
677206	-	-	-	516958	CC1=NN2C(=NC(=O)\C(=C/c3ccccc3)\C2=N)S1	2	2	MCF7	NCI60	6.39	-0.18	-0.18	-0.18	-0.18	-0.18	-0.18	-0.18	-0.18	-0.18	-0.18	-0.18	-0.18	-0.18	-0.18	-0.18	-0.18	-0.18	-0.18	-0.18	-0.18	-0.18	-0.18	-0.18	-0.18	-0.18	-0.18	-0.18	-0.18	-0.22	-0.18	-0.18	-0.18	-0.18	-0.18	-0.18	-0.18	-0.18	-0.18	-0.18
677813	-	-	-	92764346	COC(=O)c1c(C)cccc1C2CN=NC23Cc4ccccc4C3=O	2	1	MCF7	NCI60	6.25	0.56	-0.51	-0.08	0.36	0.65	-0.19	-0.55	-0.55	-0.46	-0.55	-0.3	-0.55	0.18	-0.54	-0.55	-0.08	-0.55	0.55	0.76	0.22	0.23	NA	NA	0.67	0.96	1.37	-0.55	-0.55	0.33	0.89	-0.27	-0.55	-0.55	-0.19	-0.42	-0.55	0.49	-0.55	0.3
678357	-	-	-	517631	CCOc1ccc2nc3nc(O)nc(C)c3c(NC(C)(CO)CO)c2c1	1	1	MCF7	NCI60	7.48	-0.13	-0.13	-0.13	-0.13	-0.13	-0.13	-0.13	-0.13	-0.13	-0.13	-0.13	-0.13	-0.13	-0.13	-0.13	-0.13	-0.13	-0.13	-0.13	-0.13	-0.13	NA	NA	-0.13	-0.13	-0.13	-0.13	-0.13	-0.13	-0.13	-0.13	-0.13	-0.13	-0.13	-0.13	-0.13	-0.13	-0.13	-0.13
678359	-	-	-	517633	CC1=NC(=O)NC(=C1C(=O)Nc2cccc3cc4ccccc4cc23)NCCNCCO	2	1	MCF7	NCI60	7.21	-0.14	-0.14	-0.14	-0.14	-0.14	-0.14	-0.14	-0.14	-0.14	-0.14	-0.14	-0.14	-0.14	-0.14	-0.14	NA	-0.14	-0.14	-0.14	-0.14	-0.14	NA	NA	-0.14	-0.14	-0.14	-0.14	-0.14	-0.14	-0.14	-0.14	-0.14	-0.14	-0.14	-0.14	-0.14	-0.14	-0.14	-0.14
682086	-	-	-	519143	COc1ccc(cc1)C2N3N(C(N(C3=O)c4ccc(F)cc4)c5ccc(OC)cc5)C(=O)N2c6ccc(F)cc6	1	1	MCF7	NCI60	7.09	-0.16	-0.16	-0.16	-0.16	-0.16	-0.16	-0.16	-0.16	-0.16	-0.16	-0.16	NA	-0.16	-0.16	-0.16	-0.16	-0.16	-0.16	-0.16	NA	NA	-0.16	1.53	-0.16	-0.16	-0.16	-0.16	-0.16	-0.16	-0.16	-0.16	-0.16	-0.16	-0.16	-0.16	-0.16	-0.16	NA	-0.16
683638	-	-	-	519893	c1ccc(cc1)c2cc(cc(n2)c3ccncc3)c4ccncc4	1	1	MCF7	NCI60	6.42	-0.32	0.95	-0.32	-0.32	0.72	0.31	NA	0.73	1.32	0.57	-0.32	-0.32	-0.32	-0.32	-0.32	-0.32	-0.32	-0.32	-0.32	-0.32	-0.32	-0.32	-0.32	-0.32	-0.32	-0.32	-0.32	-0.32	-0.32	-0.32	-0.32	-0.32	-0.32	-0.32	-0.32	1.14	NA	-0.32	-0.32
683901	-	-	-	520066	Cc1ccsc1\C=N\Nc2ncccn2	1	1	MCF7	NCI60	7.16	-0.16	-0.16	-0.16	-0.16	-0.16	-0.16	NA	-0.16	-0.16	-0.16	-0.16	-0.16	-0.16	-0.16	-0.16	1.52	-0.16	-0.16	-0.16	-0.16	-0.16	-0.16	NA	-0.16	-0.16	-0.16	-0.16	-0.16	-0.16	-0.16	-0.16	-0.16	-0.16	-0.16	-0.16	-0.16	-0.16	-0.16	-0.16
683902	-	-	-	520067	Cc1ccsc1\C=N\Nc2cnccn2	1	1	MCF7	NCI60	6.3	-0.29	-0.29	-0.29	-0.29	-0.29	-0.29	NA	-0.29	-0.29	-0.29	-0.29	-0.29	-0.29	-0.29	0.23	-0.28	-0.29	-0.29	1.73	-0.29	0.18	-0.29	NA	0.24	-0.29	-0.29	-0.29	-0.29	-0.29	-0.29	-0.29	-0.29	-0.29	-0.29	0.6	-0.29	-0.29	-0.29	-0.29
684350	-	-	-	520194	O=C1NC2=Nc3ccccc3C(=O)N2/C/1=C/c4occc4	1	1	MCF7	NCI60	6.74	-0.18	-0.18	-0.18	2.99	-0.18	-0.18	-0.18	-0.18	-0.18	-0.18	-0.18	-0.18	-0.18	-0.18	-0.18	-0.18	-0.18	-0.18	-0.18	-0.18	-0.18	-0.18	-0.18	-0.18	-0.18	-0.18	-0.18	-0.18	-0.18	-0.18	-0.18	-0.18	-0.18	-0.18	-0.18	-0.18	-0.18	-0.18	-0.18
684903	-	-	-	520462	CC(C)C1NC(=O)C(NC(=O)C2=C(N)C(=O)C(=C3Oc4c(C)ccc(C(=O)NC5C(C)OC(=O)C(C(C)C)N(C)C(=O)CN(C)C(=O)C6CC(=O)CN6C(=O)C(NC5=O)C(C)C)c4N=C23)C)C(C)OC(=O)C(C(C)C)N(C)C(=O)CN(C)C(=O)C7CC(=O)CN7C1=O	1	1	MCF7	NCI60	6.55	-0.2	NA	NA	-0.2	NA	-0.2	-0.2	-0.2	NA	-0.2	-0.2	-0.2	-0.2	-0.2	-0.2	NA	-0.2	-0.2	-0.2	-0.2	-0.2	-0.2	-0.1	-0.2	-0.2	-0.2	-0.2	-0.2	-0.2	-0.2	NA	-0.2	-0.2	2.38	-0.2	-0.2	-0.2	-0.2	-0.2
694859	-	-	-	524545	NC(=O)N(CCCN(C(=O)Nc1ccc(NC(=O)N(CCCN(CCC#N)C(=O)N)c2ccccc2)cc1)c3ccccc3)CCC#N	1	1	MCF7	NCI60	7.42	-0.15	-0.15	-0.15	-0.15	-0.15	-0.15	-0.15	-0.15	0.82	-0.15	-0.15	-0.15	-0.15	-0.15	-0.15	-0.15	-0.15	0.18	-0.15	-0.15	-0.15	-0.15	-0.15	-0.15	-0.15	-0.15	-0.15	-0.15	-0.15	-0.15	-0.15	-0.15	-0.15	-0.15	-0.15	-0.15	-0.15	-0.15	-0.15
698051	-	-	-	525799	Clc1ccc(CC2=NNC(=O)N2\N=C\c3occc3)cc1	1	1	MCF7	NCI60	4.94	0.66	NA	0.86	-0.57	0.96	0.65	1.49	1.61	1.43	0.9	-0.57	-0.57	-0.46	-0.57	1.19	-0.57	-0.57	-0.57	-0.57	-0.57	-0.57	-0.57	-0.57	NA	-0.57	-0.57	0.88	-0.57	NA	-0.57	-0.09	-0.57	-0.57	-0.57	-0.57	0.58	-0.47	-0.31	1.11
698052	-	-	-	525800	O=C1NN=C(N1\N=C\c2occc2)c3ccccc3	1	1	MCF7	NCI60	7.01	NA	-0.2	0.92	-0.2	-0.2	-0.2	-0.2	-0.2	-0.2	-0.2	-0.2	NA	-0.2	-0.2	-0.2	-0.2	-0.2	-0.2	-0.2	NA	-0.2	NA	-0.2	-0.2	-0.2	-0.2	-0.2	-0.2	-0.2	-0.2	-0.01	-0.2	-0.2	-0.2	-0.2	-0.2	-0.2	NA	-0.2
701114	-	-	-	527311	COc1ccc2OC(=O)C(=Cc2c1)c3nc4ccccc4s3	2	1	MCF7	NCI60	5.5	0.13	-0.17	-0.68	0.28	-0.58	0.38	1.06	NA	0.76	0.47	-0.5	-1.35	0.77	-1.01	0.31	-0.47	-0.52	-1.35	-1.35	-1.35	-0.97	-0.66	-0.49	-0.11	0.47	0.04	-1.35	-0.57	-0.41	-1.11	-0.49	0.92	0.21	0.59	0.23	0.6	-0.09	0.15	0.01
702328	-	-	-	527671	CC(=CCC\C(=C\CC\C(=C\CC\C(=C\CC\C(=C/CC\C(=C\CC\C(=C\CC\C(=C\CC1=CC(=O)C=CC1=O)\C)\C)\C)\C)\C=O)\C)\C)C	1	1	MCF7	NCI60	5.7	-0.55	-0.02	-0.55	1.96	-0.55	-0.45	NA	-0.55	0.53	-0.14	-0.21	-0.55	-0.2	-0.55	NA	-0.31	-0.55	-0.19	NA	-0.55	0.11	0.55	-0.55	-0.3	1.15	0.34	0.73	-0.55	0.1	0.27	1.18	0.09	-0.55	-0.55	-0.55	-0.55	-0.55	NA	1.09
705894	-	-	-	528901	O=C1Oc2ccccc2C=C1c3cc4ccccn4c3	1	1	MCF7	NCI60	7.21	-0.14	-0.14	-0.14	NA	-0.14	-0.14	NA	-0.14	-0.14	-0.14	-0.14	NA	-0.14	-0.14	-0.14	-0.14	-0.14	-0.14	-0.14	-0.14	-0.14	-0.14	NA	-0.14	NA	-0.14	-0.14	-0.14	-0.14	-0.14	-0.14	-0.14	-0.14	-0.14	-0.14	-0.14	-0.14	-0.14	-0.14
706023	-	-	-	528984	CCCCSC1=N\C(=C/c2occc2)\C(=O)N1	1	1	MCF7	NCI60	5.53	-1.21	0.42	0.28	1.23	-0.01	-0.15	NA	-0.6	0.61	-0.82	0.61	0.42	-0.43	0.22	-0.21	0.11	0.18	0.71	1.09	NA	0.17	0.24	NA	NA	0.45	-0.38	-0.4	-0.05	0.19	0.22	-0.04	0.14	-0.05	-0.09	0.15	-1.21	NA	-0.32	0.16
706705	-	-	-	529192	Cc1cc(ccc1N)c2nc3c(F)cccc3s2	1	1	MCF7	NCI60	5.48	-0.71	-0.7	-0.43	NA	-0.09	-0.11	NA	NA	-0.27	-0.46	-0.56	-0.71	-0.6	-0.6	-0.17	-0.07	-0.71	1.46	-0.15	-0.1	0.79	0.17	-0.21	-0.38	0.13	-0.69	-0.71	-0.71	-0.39	-0.58	0.34	-0.33	-0.47	-0.23	1.79	-0.39	-0.71	1.25	0.04
709985	-	-	-	530536	O=C(NNCc1occc1)c2cc3ccccc3[nH]2	2	2	MCF7	NCI60	5.77	-0.47	1.35	0.12	1.44	0.42	-0.55	-0.04	-0.27	0.22	1.03	-0.47	0.44	-0.34	-0.35	-0.34	-0.25	-0.47	-0.63	0.73	-0.47	-0.47	-0.47	-0.24	-0.47	-0.63	-0.42	-0.47	-0.47	-0.47	-0.05	-0.47	-0.33	-0.63	-0.47	-0.19	0.11	0.21	-0.32	-0.04
710447	-	-	-	530806	CN1COCc2c1ccc3cc4ccc5N(COCc5c4nc23)S(=O)(=O)C	1	1	MCF7	NCI60	6.25	-0.22	-0.18	-0.22	-0.22	-0.22	-0.22	NA	-0.22	1.46	-0.22	-0.22	-0.22	-0.22	-0.22	-0.22	-0.22	-0.22	-0.22	NA	-0.22	-0.22	NA	3.21	-0.22	-0.22	-0.22	NA	-0.22	-0.22	-0.22	-0.22	-0.22	-0.22	-0.22	0.04	-0.22	-0.22	-0.22	-0.22
714203	2,6-di-[2-(furan-2-yl)vinyl]pyridine	-	-	532388	o1cccc1\C=C\c2cccc(\C=C\c3occc3)n2	1	1	MCF7	NCI60	7.03	NA	-0.17	-0.17	NA	-0.17	-0.17	-0.17	-0.17	1.68	NA	-0.17	-0.17	-0.17	-0.17	-0.17	-0.17	-0.17	-0.17	-0.17	-0.17	-0.17	-0.17	0.38	-0.17	-0.17	-0.17	NA	-0.17	-0.17	-0.17	-0.17	-0.17	-0.17	-0.17	-0.17	-0.17	-0.17	-0.17	-0.17
716015	-	-	-	533312	C[C@@]12ON([C@@](C)(c3ccccc13)c4ccccc24)P(=O)(c5ccccc5)c6ccccc6	1	1	MCF7	NCI60	6.82	-0.28	-0.28	-0.28	0.67	-0.28	-0.28	-0.28	-0.28	-0.28	-0.28	-0.28	-0.28	-0.28	-0.28	-0.28	-0.28	-0.28	0.81	0.55	-0.11	1.3	0.47	0.82	-0.28	-0.28	-0.28	-0.28	-0.28	-0.28	-0.28	-0.28	-0.28	-0.28	-0.28	-0.28	-0.28	-0.28	-0.28	-0.28
720285	2-(4-amino-3-(phenylacetylenyl)phenyl)benzothiazole	-	-	535381	Nc1ccc(cc1C#Cc2ccccc2)c3nc4ccccc4s3	1	1	MCF7	NCI60	6.13	-0.13	-0.35	0.23	-0.92	-0.3	-0.32	0.07	-0.44	-0.75	-0.18	0.34	NA	0.65	0.1	-0.12	0.28	0.12	-1.1	-0.87	-1.26	-1.38	-0.27	-1.73	-0.04	1.07	0.34	NA	NA	0.24	0.38	0.11	-0.05	0.1	-0.48	-0.26	0.64	-0.01	-0.18	-0.28
721402	-	-	-	536088	COc1cc2CC3(COc4cc(O)c(O)c(O)c4C3=O)c2cc1OC	1	1	MCF7	NCI60	6.96	-0.21	0.66	NA	1.57	-0.21	0.3	-0.21	-0.21	1.16	-0.21	-0.21	NA	-0.21	-0.21	-0.21	-0.21	-0.21	-0.21	-0.21	-0.21	-0.21	-0.21	-0.21	-0.21	-0.21	-0.21	-0.21	-0.21	-0.21	-0.21	-0.21	-0.21	-0.21	-0.21	NA	-0.21	NA	-0.21	-0.13
721662	4-benzothiazol-2-yl-2-ethynyl-phenylamine	-	-	536232	Nc1ccc(cc1C#C)c2nc3ccccc3s2	1	1	MCF7	NCI60	6.45	NA	NA	-0.16	0.12	-0.38	-0.16	-0.58	-0.16	NA	-0.19	-0.05	0.42	0	-0.04	-0.07	-0.11	-0.64	-0.29	-0.35	-0.37	-0.27	-0.37	-0.36	0.17	-0.34	-0.05	-0.01	0.03	-0.41	0.24	-0.05	-0.14	-0.6	0.02	-0.12	-0.71	0.36	0.25	0.01
722394	-	-	-	536476	CC1=C2[C@H]([C@H]3CCO[C@H]3O1)C(=O)c4ccccc4C2=O	1	1	MCF7	NCI60	6.24	-0.07	-0.85	0.79	-0.59	0.38	0	0.06	-0.68	0.22	-0.07	-0.87	0.25	-0.05	-0.15	-0.44	-0.09	0.12	-0.14	-0.27	-0.25	-0.4	-0.08	-0.61	0.05	0.27	0.16	0.29	-0.08	0.56	0.32	0.17	0.16	0.26	-0.48	-0.4	0.11	0.2	-1.62	0.19
725206	-	-	-	538098	Fc1ccc(Nc2ncc(s2)c3cc(F)c(Cl)cc3Cl)cc1Cl	1	1	MCF7	NCI60	5.22	1.18	-0.07	-0.5	-1.7	0.46	-0.32	-0.01	-1.7	-1	0.4	-0.76	NA	0.98	0.83	-0.64	1.02	0.48	NA	-0.41	0.83	0.48	0.08	NA	0.1	-0.22	NA	-0.59	-1.53	-0.13	-0.24	0.16	-0.29	NA	-0.27	-0.34	0.07	1.47	0.2	-0.23
729470	-	-	-	48428215	C[C@]12CCC3C(CCc4cc(O)ccc34)C1CC[C@@]2(O)C#Cc5ccc(cc5)C#C\C=C/C#Cc6ccccc6N	1	1	MCF7	NCI60	5.19	0.13	NA	0.24	-1.74	-0.07	0.37	0.11	NA	-1.74	0.25	NA	-0.11	0.77	0.06	-0.12	1.06	-0.64	-1.74	-0.16	0.76	-1.08	1.35	-1.74	-0.51	0.37	-0.28	-0.71	NA	0.32	-0.25	0.51	-0.37	NA	-0.41	0.17	-0.25	0.45	0.17	-0.15
733881	-	-	-	91145697	COc1cc2C(=O)C3=C(N(CCCBr)C(=O)c4cc(ccc34)[N+](=O)[O-])c2c(OC)c1OC	1	1	MCF7	NCI60	4.96	-0.08	-0.69	-0.18	NA	1.41	0.13	1.46	-0.56	-0.82	0.12	-1	-0.45	0.33	NA	-1	-0.6	0.35	0.52	NA	-0.25	0.5	-0.16	1.49	-0.09	0.72	0.24	-1	-1	0.29	-1	0.14	-1	NA	-0.63	-1	0.47	NA	0.59	-0.7
734236	6-methylisoindolo[1,2-a]quinoxalin-4(5h)-one	-	-	48430364	Cc1cccc2c1NC(=O)c3c4ccccc4cn23	1	1	MCF7	NCI60	5.39	0.67	-1.23	-0.72	-0.68	0.47	0.59	0.26	-0.94	-1.52	-0.19	-0.29	0.11	0.58	0	0.76	0.38	-0.08	1.27	NA	NA	0.92	0.83	1.06	-0.15	-0.39	-0.74	-0.87	-0.23	-0.69	-0.99	-0.23	0.44	NA	0.04	-0.06	0.33	0.24	0.41	-1.02
742803	3-amino-n-(2-methoxyphenyl)-1h-indazole-1-carboxamide	-	-	91146676	COc1ccccc1NC(=O)n2nc(N)c3ccccc23	2	2	MCF7	NCI60	5.57	0	0.46	0.46	1.47	0.01	0.1	0.01	-0.46	0.7	-0.27	-0.46	-0.23	-0.25	-0.09	-0.26	0.25	-0.46	-0.44	0.11	-0.46	-0.06	0.04	2.27	-0.31	-0.46	-0.46	-0.48	-0.46	-0.38	-0.46	-0.46	-0.46	NA	-0.37	0.11	-0.23	0.79	-0.27	-0.46
750182	e-endoxifen	-	-	-	CC\C(=C(\c1ccc(O)cc1)/c2ccc(OCCNC)cc2)\c3ccccc3	2	2	MCF7	NCI60	6.56	0.49	0.02	-1.05	0.56	-0.41	-0.05	0.18	-0.8	0.45	0.34	-0.06	0	0.19	0.04	-0.14	0.03	0.15	-0.37	-0.12	0.02	-0.42	-0.13	-0.16	0.13	0.23	0.18	-0.16	0.12	0.2	0.23	0.08	0.33	NA	0	NA	-0.1	0.8	-1.54	-0.47
766257	-	-	-	-	CC\C(=C(\c1ccc(OCCN(C)C)cc1)/c2ccc(OC(=O)CCC(=O)C3=C(C)\C(=C\c4[nH]c(cc4OC)c5ccc[nH]5)\N=C3C)cc2)\c6ccccc6	2	2	MCF7	NCI60	4.62	1.51	0.6	-0.59	0.35	-0.35	-0.35	-0.33	-1.13	-0.29	0.23	-0.01	-0.7	0.88	0.73	1.53	0.47	0.96	1.54	-0.55	-0.25	0.68	0.22	1.04	1.53	-0.39	-0.08	-0.28	-0.44	0.24	-0.62	0.02	-0.32	NA	-0.36	NA	0.29	0.95	-0.79	-0.8
72055	sulfonium, dodecyldimethyl- iodide	-	-	550262	[I-].CCCCCCCCCCCC[S+](C)C	3	2	MDA-MB-231	NCI60	-0.71	4.82	NA	0.36	1.6	-0.39	-0.34	-0.36	-0.02	0.84	0.07	1.33	0.32	-0.42	-1.62	0.43	0.68	-0.57	1.29	1.11	0.43	0.04	0.59	-0.83	0.45	-0.6	-0.38	-0.18	-0.74	0.63	-0.03	-0.39	-0.01	0.85	-0.95	-0.33	-0.1	1.07	0.8	0.03
148823	n-methylpavin	-	-	430596	COc1cc2CC3N(C)C(Cc4cc(OC)c(OC)cc34)c2cc1OC	1	1	MDA-MB-231	NCI60	-0.37	6.42	-0.37	-0.37	-0.37	-0.37	-0.37	0.74	-0.37	NA	-0.37	-0.37	-0.37	0.52	-0.37	0.64	-0.37	-0.37	0.51	1.03	NA	-0.37	0.91	1.55	0.02	-0.37	-0.37	-0.37	-0.37	-0.37	-0.37	-0.19	-0.37	-0.22	-0.37	-0.37	-0.37	1.6	-0.37	-0.09
250293	-	-	-	99360677	CC(Cc1ccc(O)cc1)NCC(O)c2ccc(O)c(O)c2.OC(=O)c3ccccc3	1	1	MDA-MB-231	NCI60	-0.16	7.3	-0.16	-0.16	-0.16	-0.16	-0.16	-0.16	-0.16	-0.16	-0.16	NA	NA	-0.16	-0.16	-0.16	-0.16	-0.16	-0.16	NA	-0.16	0.52	-0.16	0.11	-0.16	-0.16	-0.16	-0.16	-0.16	-0.16	-0.16	-0.16	-0.16	NA	-0.16	-0.16	-0.16	-0.16	-0.16	-0.16
293895	-	-	-	572154	CN1C(=O)N(C)c2nc(N3CCOCC3)n(CCCNCC(O)c4ccc(O)c(O)c4)c2C1=O	1	1	MDA-MB-231	NCI60	-0.24	6.83	-0.24	-0.24	-0.24	-0.24	-0.24	-0.24	-0.24	-0.24	-0.24	-0.24	NA	-0.24	-0.24	-0.24	-0.24	-0.24	-0.24	NA	-0.24	1.1	-0.24	1.73	-0.24	-0.24	-0.24	-0.24	-0.24	-0.24	-0.24	-0.24	0.57	NA	-0.24	-0.24	-0.24	-0.24	-0.24	-0.24
299587	Formoterol Fumarate	-	-	99360977	COc1ccc(CC(C)NCC(O)c2ccc(O)c(NC=O)c2)cc1.OC(=O)\C=C\C(=O)O	1	1	MDA-MB-231	NCI60	-0.2	7.14	-0.2	-0.2	-0.2	-0.2	0.67	-0.2	-0.2	-0.2	-0.2	-0.2	NA	0.47	-0.2	-0.08	-0.2	-0.2	-0.2	NA	-0.2	-0.2	-0.2	-0.2	-0.2	-0.2	-0.2	-0.2	-0.2	-0.2	-0.2	-0.2	-0.2	NA	-0.2	-0.2	-0.2	NA	-0.2	-0.2
356887	coumarin deriv	-	-	464853	C\C(=C/COc1ccc2C=CC(=O)Oc2c1)\CC3OC(=O)C(=C3)C	1	1	MDA-MB-231	NCI60	-0.39	5.93	-0.39	0.21	-0.39	-0.39	-0.39	-0.39	-0.39	-0.39	-0.16	-0.39	-0.39	-0.22	-0.3	-0.39	-0.39	-0.39	-0.39	0.76	0.74	1.15	NA	-0.27	-0.39	NA	-0.39	NA	-0.39	0.99	1.26	-0.39	0.95	0.43	-0.39	-0.39	-0.39	-0.39	-0.39	1.11
655348	-	-	-	506713	COc1ccccc1N2C(SCC2=O)c3c[nH]c4ccccc34	1	1	MDA-MB-231	NCI60	-0.24	6.37	-0.24	-0.24	-0.24	1.46	-0.24	-0.24	-0.24	2.34	-0.24	-0.24	-0.24	-0.24	-0.24	-0.24	-0.24	-0.24	NA	-0.24	-0.24	-0.24	-0.24	NA	NA	NA	-0.24	-0.24	0.57	-0.24	-0.24	-0.24	-0.24	-0.24	-0.24	-0.24	-0.24	-0.24	-0.24	-0.24
655501	-	-	-	506812	Clc1ccc(cc1)C23CCC(=O)N2c4cnccc4N3	1	1	MDA-MB-231	NCI60	1.86	6.58	-0.2	-0.2	NA	-0.2	-0.2	-0.2	-0.2	-0.2	-0.2	NA	NA	-0.2	-0.2	-0.2	-0.2	-0.2	-0.2	-0.2	-0.2	-0.2	NA	-0.2	-0.2	-0.2	-0.2	-0.2	NA	NA	-0.2	-0.2	-0.2	-0.2	-0.2	-0.2	NA	-0.2	-0.2	-0.2
655503	-	-	-	506814	Clc1ccc(cc1)C23CCC(=O)N2c4cncnc4N3	1	1	MDA-MB-231	NCI60	-0.2	6.53	-0.2	-0.2	NA	-0.2	-0.2	-0.2	-0.2	-0.2	-0.2	NA	-0.2	1.48	-0.2	-0.2	-0.2	-0.2	-0.2	NA	-0.2	-0.2	NA	1.48	-0.2	-0.2	-0.2	-0.2	NA	NA	-0.2	-0.2	-0.2	-0.2	-0.2	-0.2	NA	-0.2	-0.2	-0.2
658276	-	-	-	508147	FC(F)(F)c1ccccc1Nc2nc3C(=O)c4ccccc4C(=O)c3s2	1	1	MDA-MB-231	NCI60	-0.49	4.99	-0.06	NA	-0.07	0.04	-0.42	-0.74	-0.84	-0.38	0.09	0.33	-0.41	-1.22	0.59	NA	0.14	0.83	1.46	1.48	1.76	1.58	-0.18	1.33	-1.05	-0.12	-0.86	-0.03	-0.47	0.46	-0.42	-0.02	1.14	-0.12	-0.83	-0.62	-0.27	0.09	NA	-0.43
658920	-	-	-	508540	COc1ccc(cc1)N2C=NN3C(=O)c4cn[nH]c4N=C23	1	1	MDA-MB-231	NCI60	-0.26	5.82	-0.26	-0.26	NA	-0.26	-0.26	-0.26	-0.26	-0.26	-0.26	NA	-0.26	-0.26	NA	-0.26	-0.26	NA	-0.26	-0.26	-0.26	-0.26	NA	-0.26	-0.26	-0.26	-0.26	NA	NA	-0.26	-0.26	NA	-0.26	1.68	-0.26	-0.26	NA	1.92	-0.26	-0.26
662571	-	-	-	510044	CCOC(=O)c1cc(c2ccc(Cl)cc2)c([N+](=O)[O-])n1C	1	1	MDA-MB-231	NCI60	NA	6.14	-0.23	-0.23	1.86	-0.23	-0.23	-0.23	-0.23	NA	-0.23	NA	-0.23	-0.23	-0.23	-0.23	-0.23	NA	-0.23	-0.23	-0.23	-0.23	NA	0.67	NA	-0.23	-0.23	-0.23	NA	NA	-0.23	NA	-0.23	-0.23	-0.23	-0.23	NA	-0.23	-0.23	-0.23
662574	-	-	-	510047	CCOC(=O)c1c(c(C)cn1C)c2ccccc2	1	1	MDA-MB-231	NCI60	NA	5.98	-0.24	-0.24	NA	-0.24	-0.24	-0.24	-0.24	-0.24	-0.24	NA	1.9	-0.24	-0.24	-0.24	-0.24	NA	-0.24	NA	-0.24	-0.24	NA	-0.24	NA	1.9	-0.24	-0.24	NA	NA	-0.24	-0.24	-0.24	-0.24	-0.24	-0.24	NA	-0.24	-0.24	-0.24
665869	-	-	-	511418	[Cl-].CCC(C)N1CN(c2ccccc2)C3(CCN(CCCSc4ccc(F)cc4)CC3)C1=O	1	1	MDA-MB-231	NCI60	0.05	4.41	NA	1.2	0.11	-1.41	0.56	0.39	-1.03	-2.33	-0.3	1.14	0.82	0.18	1.1	0.72	-0.4	-0.46	0.48	-0.34	0.66	0.1	0.58	-0.09	0.07	-0.65	0.56	NA	-2.42	0.89	0.27	-1.02	0.07	0.16	-0.4	-0.09	0.76	NA	-0.59	-0.44
666600	-	-	-	511954	OC(=O)c1cc(CCc2ccc(O)c(O)c2)ccc1O	1	1	MDA-MB-231	NCI60	-0.28	5.9	-0.28	-0.28	-0.28	-0.28	-0.28	-0.28	-0.28	-0.28	-0.28	-0.28	-0.28	-0.28	-0.28	-0.28	-0.28	-0.28	-0.28	1.69	1.79	-0.28	NA	1.61	NA	-0.28	-0.28	-0.28	NA	-0.28	-0.28	-0.28	-0.28	1.99	-0.28	NA	-0.28	NA	-0.28	-0.28
676705	-	-	-	516585	COC(=O)[C@@H]1CN(C(=O)C)C(=O)N1	1	1	MDA-MB-231	NCI60	NA	7.21	-0.16	NA	1.88	-0.16	-0.16	-0.16	-0.16	-0.16	-0.16	-0.16	-0.16	-0.16	-0.16	-0.16	-0.16	-0.16	-0.16	-0.16	-0.16	-0.16	-0.16	-0.16	-0.16	-0.16	-0.16	-0.16	-0.16	-0.16	-0.16	-0.16	-0.16	-0.16	-0.16	-0.16	-0.16	-0.16	-0.16	-0.16
676783	-	-	-	516648	COC(=O)C1OC(O[C@H]2CC[C@@]3(C)[C@@H](CC[C@]4(C)[C@@H]3CC=C5[C@@H]6CC(C)(C)CC[C@@]6(CC[C@@]45C)C(=O)OC7OCC(O)C(O)C7OC8OC(C)C(OC9OCC(O)C(O)C9O)C(O)C8O)C2(C)C)C(O)C(O)C1O	1	1	MDA-MB-231	NCI60	0.82	4.55	0.01	-0.06	0	-0.17	0.11	NA	0.71	0.24	-0.05	0.19	0.61	-0.01	-1.09	0.31	0.29	-0.44	-0.51	-0.1	-0.85	0.03	-0.07	1.4	0.53	-0.01	0	-0.18	0.23	0.06	0.32	0.01	0.04	-0.03	-0.16	0.16	0.04	-0.2	-0.18	0.34
676897	-	-	-	516731	CC(C)(C)c1ccc(cc1)C2=Nc3ccc(Cl)cc3C(=O)O2	1	1	MDA-MB-231	NCI60	-0.54	6.18	-0.85	-0.28	-0.23	-0.34	0.47	0.28	0.31	-0.65	0.52	-0.01	0.49	0.19	0.37	-0.42	1.91	-0.62	0.27	-0.15	0.17	0.06	-0.17	0.11	0.21	0.09	-0.03	-0.07	-0.29	0.49	-0.88	-0.1	-0.48	-0.55	0.6	-0.24	-0.26	0.6	NA	0.68
680491	-	-	-	518406	CN1B(N(C)C(=O)N(C)C1=O)c2ccccc2	1	1	MDA-MB-231	NCI60	-0.24	6.14	0.05	-0.24	-0.24	-0.24	-0.24	-0.24	-0.24	2.1	-0.24	-0.24	NA	-0.24	-0.24	-0.24	-0.24	-0.24	-0.24	-0.24	-0.24	NA	-0.24	NA	NA	-0.24	-0.24	-0.24	NA	-0.24	-0.24	-0.24	-0.24	-0.24	-0.24	-0.24	NA	-0.24	-0.24	-0.24
680817	-	-	-	518558	Cc1ccc2[nH]c3NC(=O)NC(=O)c3c2c1	1	1	MDA-MB-231	NCI60	-0.22	6.33	-0.22	-0.22	-0.22	-0.22	0.55	-0.22	-0.22	-0.22	NA	-0.22	NA	-0.22	-0.22	-0.22	0.96	-0.22	-0.22	-0.22	-0.22	-0.22	-0.22	3.06	-0.22	-0.22	-0.22	-0.22	NA	-0.22	-0.22	-0.22	-0.22	-0.22	-0.22	-0.22	-0.22	-0.22	-0.22	-0.22
680820	-	-	-	518561	CCc1ccc(NC2=CC(=O)NC(=N2)SCc3ccccc3)cc1	1	1	MDA-MB-231	NCI60	-0.51	5.29	-0.51	-0.51	-0.51	0.06	0.9	0.68	1.25	1.67	NA	-0.51	NA	-0.12	-0.51	-0.51	-0.51	-0.51	-0.51	-0.51	-0.51	-0.51	-0.51	-0.51	-0.51	-0.51	-0.51	-0.51	NA	-0.06	-0.51	0.8	-0.51	-0.51	-0.51	0.49	1.54	1.62	-0.51	0.38
682931	-	-	-	519559	CCOC(=O)C1=NN(c2ccc(cc2)[N+](=O)[O-])[C@@]3(C)C[C@@]4(N(N=C(N4c5ccccc5N13)C(=O)OCC)c6ccc(cc6)[N+](=O)[O-])c7ccccc7	1	1	MDA-MB-231	NCI60	-0.16	7.33	-0.16	-0.16	-0.16	-0.16	-0.16	-0.16	-0.16	-0.16	-0.16	-0.16	-0.16	-0.16	-0.16	-0.16	-0.16	-0.16	-0.16	-0.16	-0.16	-0.16	-0.16	-0.16	-0.16	-0.16	1.37	-0.16	-0.16	-0.16	-0.16	-0.16	-0.16	-0.16	-0.16	-0.16	-0.16	NA	-0.16	-0.16
683909	-	-	-	520074	COc1ccc2nc(N\N=C\c3sccc3C)cc(C)c2c1	1	1	MDA-MB-231	NCI60	-0.52	5.64	-0.23	0.05	-1.5	-0.04	1.22	NA	-0.9	0.1	0.06	0.25	-0.13	0.49	0.2	0.95	-0.52	-0.4	-0.3	-0.2	-1.32	-0.23	0.83	NA	0.04	-0.13	0.46	-0.45	-0.18	0.34	-0.08	0.31	0.2	-0.04	-0.38	-0.2	-0.03	1.49	-0.24	0.71
684802	-	-	-	520374	CC1(C)CN=C(Nc2cccc(c2)C(F)(F)F)S1	1	1	MDA-MB-231	NCI60	-0.17	7.32	-0.17	-0.17	-0.17	-0.17	-0.17	-0.17	-0.17	-0.17	-0.17	-0.17	-0.17	-0.17	-0.17	-0.17	-0.17	-0.17	-0.17	0.62	-0.17	-0.17	-0.17	1.2	-0.17	-0.17	-0.17	-0.17	-0.17	-0.17	-0.17	-0.17	-0.17	-0.17	-0.17	-0.17	-0.17	-0.17	-0.17	-0.17
684825	-	-	-	520397	CCOC(=O)C(O)(NC(=O)c1ccccc1F)C(F)(F)F	1	1	MDA-MB-231	NCI60	-0.14	7.41	-0.14	-0.14	-0.14	-0.14	-0.14	-0.14	-0.14	-0.14	-0.14	-0.14	-0.14	-0.14	-0.14	-0.14	-0.14	-0.14	-0.14	-0.14	-0.14	-0.14	-0.14	-0.14	-0.14	-0.14	-0.14	-0.14	-0.14	-0.14	-0.14	-0.14	-0.14	-0.14	-0.14	-0.14	-0.14	-0.14	-0.14	-0.14
685233	-	-	-	520592	Cc1ccc(cc1)C2=NNC(=O)N2\N=C\c3ccc(cc3)[N+](=O)[O-]	2	1	MDA-MB-231	NCI60	-0.36	6.62	0.2	1.09	-0.09	-0.36	-0.36	-0.36	-0.36	-0.28	-0.36	-0.36	-0.36	-0.04	-0.04	1.01	-0.36	-0.36	-0.36	-0.36	0.94	-0.36	0.06	1.08	NA	-0.36	0.35	-0.36	-0.36	-0.17	-0.36	NA	0.71	1.39	-0.36	-0.36	0.69	0.61	-0.36	-0.36
685961	-	-	-	520906	CC(C)(C)OC(=O)N(CCCN)CCCCN	1	1	MDA-MB-231	NCI60	-0.13	7.35	-0.13	-0.13	-0.13	-0.13	-0.13	-0.13	-0.13	NA	-0.13	-0.13	-0.13	-0.13	-0.13	-0.13	-0.13	-0.13	-0.13	-0.13	-0.13	-0.13	-0.13	-0.13	NA	NA	-0.13	-0.13	-0.13	-0.13	-0.13	-0.13	-0.13	NA	-0.13	-0.13	-0.13	-0.13	-0.13	-0.13
686314	-	-	-	521017	Cc1ccc(O)c(c1)C(c2cc(C)ccc2O)c3cc(ccc3O)[N+](=O)[O-]	1	1	MDA-MB-231	NCI60	-0.24	6.2	0.51	NA	-0.41	0.52	-0.4	-0.32	0.2	0.91	-0.33	-0.47	-0.05	-0.85	-0.37	-0.27	0.5	-0.84	-0.16	1.46	-0.78	0.78	-0.16	0.4	-1.15	NA	0.09	-0.17	0.86	-1.38	-0.39	-0.34	-0.28	NA	-0.01	-0.29	-0.14	-0.26	-0.22	-0.04
689000	-	-	-	522178	CCCCn1c(C)c(C(=O)OCC)c2cc(OCc3ccc(cc3)C(=O)Nn4c(C)ccc4C)c(Br)cc12	1	1	MDA-MB-231	NCI60	-0.13	7.48	-0.13	-0.13	-0.13	-0.13	-0.13	-0.13	-0.13	-0.13	-0.13	-0.13	-0.13	-0.13	-0.13	-0.13	-0.13	-0.13	-0.13	-0.13	-0.13	-0.13	-0.13	-0.13	-0.13	-0.13	-0.13	-0.13	-0.13	-0.13	-0.13	-0.13	-0.13	-0.13	-0.13	-0.13	-0.13	-0.13	-0.13	-0.13
692596	-	-	-	523615	COC(=O)N=[N+]([O-])C(c1ccc(Cl)cc1)c2ccc(Cl)cc2	1	1	MDA-MB-231	NCI60	-0.04	5.2	-0.17	-0.86	0.82	-1.32	NA	-1.2	-0.74	0.3	-0.3	0.58	0.06	0.58	0.12	-0.79	0.05	-0.68	0.27	0.83	-0.7	-0.33	0.73	-0.42	1.31	-0.8	0.1	-0.06	-0.75	0.52	-0.08	-0.17	-0.25	-0.64	-0.34	0.48	NA	NA	0.73	0.06
694316	4-chloro-5-nitro-1h-indazole	-	-	524347	[O-][N+](=O)c1ccc2[nH]ncc2c1Cl	1	1	MDA-MB-231	NCI60	-0.5	6.03	0.03	-0.44	0.19	NA	-1.07	-0.4	-0.4	-0.38	-0.51	0.4	-0.23	-0.06	-0.04	0.17	-0.1	-0.28	-0.58	-0.23	0.15	-0.02	0.08	2.43	0.19	NA	NA	0.07	-0.33	0.41	-0.27	-0.34	-0.39	0.25	-0.56	0.06	-0.65	-0.83	0.74	NA
695174	-	-	-	524684	Cc1ccc(cc1)S(=O)(=O)N(CCN2C(=O)c3ccccc3C2=O)c4cc5Oc6cc(cc7Oc8cc(cc9Oc(c4)c5C(C)(c89)c67)N(CCN%10C(=O)c%11ccccc%11C%10=O)S(=O)(=O)c%12ccc(C)cc%12)N(CCN%13C(=O)c%14ccccc%14C%13=O)S(=O)(=O)c%15ccc(C)cc%15	1	1	MDA-MB-231	NCI60	-0.21	6.75	-0.21	-0.21	-0.21	-0.21	-0.21	-0.21	-0.21	-0.21	-0.21	-0.21	NA	-0.21	-0.21	-0.21	-0.21	-0.21	-0.21	-0.21	-0.21	-0.21	-0.21	-0.21	-0.21	NA	2.17	-0.21	-0.21	-0.21	-0.21	-0.21	-0.21	-0.21	-0.21	-0.21	-0.21	NA	-0.21	NA
713079	-	-	-	531954	N[C@H]1CCN(C1)c2c(F)cc3C(=O)C(=CN4c5cc6ccc7ccccc7c6cc5Oc2c34)C(=O)O	1	1	MDA-MB-231	NCI60	0.17	6.26	NA	-0.87	NA	NA	0.03	0.68	-0.75	NA	0.91	0.12	0.5	0.07	-0.31	-0.01	-0.16	-0.08	NA	-0.25	0.09	0.86	0.77	0.22	-0.01	-0.43	-0.5	0.03	NA	0.57	-0.55	-0.81	-0.28	0.01	-0.28	-0.21	-0.33	0.19	0.2	-0.54
724697	-	-	-	537750	O=Cc1ccc(Oc2c3ccoc3nc4ccccc24)cc1	1	1	MDA-MB-231	NCI60	-0.1	5.73	-0.07	NA	0.06	-0.19	-0.13	-0.32	-0.69	-0.36	NA	-0.46	NA	-0.18	NA	-0.51	0.27	NA	-0.1	-0.51	-0.49	0.46	0.01	-0.21	NA	NA	-0.21	NA	-0.3	NA	0	-0.05	0.51	NA	-0.49	NA	-0.15	NA	NA	-0.16
756424	sb-242717	-	-	-	Fc1ccc(Oc2nccc(n2)c3c(ncn3C4CCNCC4)c5ccc(F)cc5)cc1	2	1	MDA-MB-231	NCI60	-0.22	7.1	-0.22	-0.22	-0.22	-0.22	-0.22	-0.22	-0.22	-0.22	-0.22	-0.22	-0.22	-0.22	-0.22	0.53	-0.22	-0.22	-0.22	NA	-0.22	-0.22	-0.22	-0.22	-0.22	NA	-0.22	-0.22	-0.22	-0.22	-0.22	0.3	-0.22	NA	-0.22	-0.22	-0.22	NA	-0.22	-0.22
4232	-	-	-	70590	OC(=O)c1cccc(NC(C(=O)c2ccccc2)c3ccccc3)c1	1	1	HS 578T	NCI60	-0.17	-0.17	7.04	NA	-0.17	-0.17	-0.17	-0.17	-0.17	NA	-0.17	-0.17	-0.17	-0.17	-0.17	NA	-0.17	-0.17	-0.17	-0.17	-0.17	-0.17	-0.17	-0.17	-0.17	-0.17	-0.17	-0.17	-0.17	-0.17	NA	-0.17	-0.17	-0.17	-0.17	-0.17	-0.17	1.4	NA	-0.17
28408	-	-	-	543102	[Br-].C[N+]1(CCCC[N+]2(C)CCCCCCC2)CCCCCCC1	1	1	HS 578T	NCI60	NA	-0.14	7.21	-0.14	-0.14	-0.14	-0.14	NA	-0.14	NA	-0.14	NA	NA	-0.14	-0.14	-0.14	-0.14	-0.14	-0.14	-0.14	-0.14	-0.14	-0.14	-0.14	-0.14	-0.14	-0.14	-0.14	-0.14	-0.14	-0.14	-0.14	-0.14	-0.14	-0.14	-0.14	-0.14	0.17	-0.14	-0.14
41805	sulquin	-	-	26665745	Nc1ccc(cc1)S(=O)(=O)Nc2cnc3ccccc3n2	2	1	HS 578T	NCI60	NA	-0.16	7.14	-0.16	-0.16	0.04	-0.16	NA	-0.16	NA	-0.16	NA	NA	-0.16	-0.16	-0.16	-0.16	-0.16	-0.16	-0.16	-0.16	-0.16	-0.16	-0.16	-0.16	-0.11	-0.16	0.87	-0.16	-0.16	-0.16	-0.16	-0.16	-0.16	-0.16	-0.16	-0.16	-0.16	-0.16	-0.16
98892	-	-	-	402743	Cc1cc(SCC(=O)c2ccccc2)nc3ccccc13	1	1	HS 578T	NCI60	-0.24	-0.24	7.03	-0.24	-0.24	0.22	-0.24	-0.24	-0.24	0.55	-0.24	-0.24	NA	-0.24	-0.24	0.48	-0.24	-0.24	NA	-0.24	-0.24	-0.24	-0.24	-0.24	-0.24	-0.24	-0.18	-0.24	-0.24	-0.24	-0.24	-0.24	-0.24	-0.24	0.07	1.74	-0.15	-0.24	-0.24	-0.24
98905	2-(phenanthridin-6-ylthio)-1-phenylethanone	-	-	402746	O=C(CSc1nc2ccccc2c3ccccc13)c4ccccc4	1	1	HS 578T	NCI60	-0.16	-0.16	7.22	-0.16	-0.16	-0.16	-0.16	-0.16	-0.16	1.58	-0.16	-0.16	NA	-0.16	-0.16	-0.16	-0.16	-0.16	NA	-0.16	-0.16	-0.16	-0.16	-0.16	-0.16	-0.16	-0.16	-0.16	-0.16	-0.16	-0.16	-0.16	-0.16	-0.16	-0.16	-0.16	-0.16	-0.16	-0.16	-0.16
112796	-	-	-	410253	C(OC1NCCN1Cc2ccccc2)c3ccccc3	1	1	HS 578T	NCI60	-0.25	-0.25	6.85	-0.25	-0.25	-0.25	-0.25	-0.25	-0.25	-0.19	-0.25	-0.25	NA	-0.25	-0.25	-0.25	-0.25	-0.25	-0.25	0.67	-0.25	-0.25	-0.25	-0.25	-0.25	-0.25	-0.25	-0.25	-0.25	-0.25	0.98	0.88	-0.25	-0.25	-0.25	1.4	-0.25	-0.25	-0.25	-0.25
120634	-	-	-	415014	NNS(=O)(=O)c1cc(cc(c1)C(=O)O)C(=O)O	1	1	HS 578T	NCI60	-0.16	-0.16	7.21	-0.16	-0.16	-0.16	-0.16	-0.16	-0.16	NA	-0.16	-0.16	NA	-0.16	-0.16	-0.16	-0.16	-0.16	1.89	-0.16	-0.16	-0.16	-0.16	-0.16	-0.16	-0.16	-0.16	-0.16	-0.16	-0.16	-0.16	-0.16	-0.16	-0.16	-0.16	-0.16	-0.16	-0.16	-0.16	-0.16
120672	-	-	-	93577368	OC(=O)c1ccccc1\C=N\N=C2c3ccccc3c4ccccc24	1	1	HS 578T	NCI60	0.14	-1.29	4.79	-1.73	0.18	0.99	0.28	0.39	-0.41	NA	0.93	0.08	NA	0.15	-0.67	0.3	0.9	0.06	0.59	0.32	0.08	0.88	1.12	0.44	-0.28	0.79	-0.54	-0.63	-0.97	0	-2.11	-0.67	0.24	-0.27	0.12	0.31	-0.55	-0.14	1.05	-0.33
121182	9-(2-amino-2-deoxy-d-xylofuranosyl) adenine	-	-	26664685	NC1C(O)C(CO)OC1n2cnc3c(N)ncnc23	1	1	HS 578T	NCI60	NA	-0.13	7.42	-0.13	-0.13	-0.13	-0.13	-0.13	-0.13	-0.13	-0.13	-0.13	NA	-0.13	-0.13	-0.13	-0.13	-0.13	NA	-0.13	-0.13	-0.13	-0.13	-0.13	-0.13	-0.13	-0.13	-0.13	-0.13	-0.13	-0.13	-0.13	-0.13	-0.13	-0.13	-0.13	-0.13	-0.13	-0.13	-0.13
159630	citreoviridin	-	-	436558	COC1=CC(=O)OC(=C1C)\C=C\C=C\C=C\C(=C/C2(C)OC(C)C(C)(O)C2O)\C	1	1	HS 578T	NCI60	-0.15	-0.15	7.26	-0.15	-0.15	-0.15	-0.15	-0.15	-0.15	0.45	-0.15	-0.15	NA	-0.15	-0.15	-0.15	0.05	-0.15	-0.15	-0.15	-0.15	-0.15	-0.15	-0.15	-0.15	NA	-0.15	-0.15	-0.15	-0.15	-0.15	-0.15	-0.15	-0.15	-0.15	-0.15	-0.15	-0.15	-0.15	-0.15
340005	-	-	-	575419	[O-][N+](=O)c1cc(ccc1NCCCCCC(=O)ON2C(=O)CCC2=O)N=[N+]=[N-]	1	1	HS 578T	NCI60	-0.59	-0.38	6.59	-0.59	-0.22	0.14	-0.59	0.34	-0.59	-0.34	-0.59	-0.59	NA	0.13	-0.59	-0.59	0.01	-0.19	NA	0.29	0.58	0.87	NA	0.48	-0.03	0.41	-0.17	0.08	-0.36	0.11	-0.59	0.27	-0.02	NA	-0.4	-0.58	-0.34	1.19	-0.59	-0.27
657827	(1r)-5-endo-bromo-6-endo-benzoyloxycamphor	-	-	507890	CC1(C)C2CC(=O)C1(C)C(OCc3ccccc3)C2Br	1	1	HS 578T	NCI60	-0.22	-0.58	6.36	-0.12	0.01	-0.58	-0.06	-0.58	-0.58	NA	-0.08	NA	-0.57	0.15	0.24	0.54	-0.23	0.27	0.81	0.52	0.53	0.74	NA	0.46	NA	-0.03	-0.12	-0.58	-0.58	0.61	NA	-0.17	0.45	0.31	-0.18	-0.17	-0.12	NA	-0.58	0.1
657957	7-cheto-deoxycholic acid	-	-	507953	CC(CCC(=O)O)[C@H]1CCC2[C@H]3C(CC(O)[C@]12C)[C@@]4(C)CCC(O)C[C@H]4CC3=O	1	1	HS 578T	NCI60	-0.14	-0.14	7.35	-0.14	-0.14	-0.14	NA	-0.14	-0.14	-0.01	-0.14	-0.14	-0.14	-0.14	-0.14	-0.14	-0.14	-0.14	-0.14	-0.14	-0.14	-0.14	-0.14	-0.14	-0.14	-0.14	-0.14	-0.14	-0.14	NA	-0.14	-0.14	-0.14	-0.14	-0.14	-0.14	-0.14	-0.14	-0.14	-0.14
661967	-	-	-	509872	CCOC(=O)[C@@]12C[C@@](O[Si](C)(C)C)(\C=C\OC)[C@]13N(CCc4cc(OC)c(OC)cc34)C(=O)C2O	1	1	HS 578T	NCI60	-0.23	-0.23	6.56	NA	-0.23	-0.23	-0.23	-0.23	-0.23	1.56	-0.23	-0.23	NA	-0.23	-0.23	-0.23	-0.23	-0.23	-0.23	NA	-0.23	-0.23	-0.23	-0.23	-0.23	-0.23	-0.23	-0.23	-0.23	2.07	-0.23	1.6	-0.23	-0.23	-0.23	-0.23	-0.23	-0.23	-0.23	-0.23
662797	-	-	-	510094	NC1=Nc2ncccc2C(=O)NN1	1	1	HS 578T	NCI60	-0.14	-0.14	7.28	-0.14	-0.14	-0.14	-0.14	-0.14	-0.14	-0.14	-0.14	NA	0.13	-0.14	-0.14	-0.14	-0.14	-0.14	-0.14	-0.14	-0.14	-0.14	-0.14	-0.14	-0.14	-0.14	-0.14	-0.14	-0.14	-0.14	-0.14	-0.14	-0.14	-0.14	-0.14	-0.14	-0.14	-0.14	-0.14	-0.14
665094	-	-	-	510986	[O-][N+](=O)\C(=C\C(=C(N1CCOCC1)N2CCOCC2)[N+](=O)[O-])\Cl	1	1	HS 578T	NCI60	0.94	0.65	5.37	NA	0.6	0.22	-0.84	0.7	-0.84	-0.14	0.6	0.82	0.62	0.57	-0.84	0.28	-0.84	NA	-0.26	0.9	0.9	-0.13	0.52	0.11	-0.68	0.5	-0.84	-0.84	-0.84	-0.84	-0.84	-0.68	-0.84	-0.84	0.84	-0.84	0.76	0.56	-0.84	-0.84
665284	-	-	-	511057	CN1c2ccccc2C(=O)NC13CCNCC3	1	1	HS 578T	NCI60	-0.14	NA	6.86	NA	-0.14	-0.14	-0.14	-0.14	-0.14	-0.14	-0.14	-0.14	-0.14	-0.14	NA	-0.14	-0.14	-0.14	-0.14	-0.14	-0.14	-0.14	-0.14	-0.14	-0.14	-0.14	-0.14	NA	-0.14	-0.14	-0.14	-0.14	-0.14	NA	-0.14	-0.14	-0.14	-0.14	-0.14	-0.14
666135	-	-	-	511593	NC1=C(C(C2=C(O1)c3ccccc3OC2=O)c4occc4)c5nc(cs5)c6ccccc6	1	1	HS 578T	NCI60	-0.23	-0.23	6.74	-0.23	NA	-0.23	-0.23	-0.23	-0.23	-0.23	-0.23	-0.23	-0.23	-0.23	-0.23	-0.23	NA	-0.23	-0.23	-0.23	-0.23	NA	NA	-0.23	-0.23	-0.23	-0.23	-0.23	-0.23	-0.23	-0.23	-0.23	-0.23	-0.23	-0.23	-0.23	-0.23	1.06	1.74	-0.23
666236	-	-	-	511650	COc1cccc(C2C(C(Oc3cc4OCOc4cc23)N5CCCC5)c6ccccc6)c1O	1	1	HS 578T	NCI60	-0.23	NA	4.63	NA	0.29	-0.29	0.96	0.11	0.39	0.35	NA	0.02	-0.57	0.79	0.29	-0.02	1.39	-0.08	0.51	NA	0.45	0.91	0.36	0.61	-0.75	NA	-0.57	-0.71	-0.81	-0.54	-0.62	-0.92	0.15	-0.15	-0.64	-1.15	-1.49	NA	NA	-0.91
666305	-	-	-	511706	O=C1c2ccccc2C(=O)c3c1sc4nc5ccccc5n34	1	1	HS 578T	NCI60	0.2	0.1	4.97	0.13	0.21	0.18	0.32	0.23	0.06	-1.94	-0.5	0.23	0.27	0.29	0.54	-0.62	0.21	NA	0.15	-0.59	0.1	0.13	0.56	-0.51	1	1.78	0.28	NA	NA	-2.2	0.18	0.19	0.06	0.24	-1.72	-0.08	NA	-1.69	-1.03	0.6
667378	-	-	-	512224	NC1=C(NC(=S)N1)C#N	1	1	HS 578T	NCI60	-0.14	NA	7.14	-0.14	NA	-0.14	-0.14	-0.14	-0.14	-0.14	-0.14	-0.14	-0.14	-0.14	-0.14	-0.14	NA	-0.14	-0.14	-0.14	-0.14	NA	NA	-0.14	-0.14	-0.14	NA	-0.14	-0.14	-0.14	-0.14	-0.14	-0.14	NA	-0.14	-0.14	-0.14	-0.14	-0.14	-0.14
668057	-	-	-	512598	COC(=O)NC(Cc1ccccc1)NC(=O)C	1	1	HS 578T	NCI60	-0.14	0.75	7.5	-0.14	-0.14	-0.14	-0.14	-0.14	-0.14	-0.14	-0.14	-0.14	-0.14	-0.14	-0.14	-0.14	-0.14	-0.14	-0.14	-0.14	-0.14	-0.14	-0.14	-0.14	-0.14	-0.14	-0.14	-0.14	-0.14	-0.14	-0.14	-0.14	-0.14	-0.14	-0.14	-0.14	-0.14	-0.14	NA	-0.14
671032	-	-	-	514107	CC(C)C1NC(=O)C(NC(=O)C2=C(N)C(=O)C(=C3Oc4c(C)ccc(C(=O)NC5C(C)OC(=O)C(Cc6cnc[nH]6)N(C)C(=O)CN(C)C(=O)C7CCCN7C(=O)C(NC5=O)C(C)C)c4N=C23)C)C(C)OC(=O)C(Cc8cnc[nH]8)N(C)C(=O)CN(C)C(=O)C9CCCN9C1=O	1	1	HS 578T	NCI60	0.54	-1.07	5.14	-1.07	-0.06	-0.54	-0.01	0.61	0.01	-0.52	-0.31	0.5	0.24	NA	-1.07	0.47	-0.42	0.68	-0.36	-0.46	0.19	0.26	0.49	-0.49	1.09	-0.28	-0.56	0.73	0.19	1.32	-1.07	0.54	-0.45	0.79	-0.42	-1.07	0.06	0.15	-0.29	-0.49
672671	-	-	-	514993	CC(C)CC1C(=O)NCCC(NC(=O)C(N)Cc2ccc(O)cc2)C(=O)NC(Cc3ccccc3)C(=O)NC(Cc4ccccc4)NC1=O.OC(=O)C(F)(F)F	1	1	HS 578T	NCI60	-0.18	-0.18	7.07	NA	-0.18	-0.18	-0.18	-0.18	-0.18	-0.18	-0.18	-0.18	-0.18	-0.18	-0.18	-0.18	-0.18	-0.18	-0.18	-0.18	-0.18	-0.18	0.19	-0.18	-0.18	-0.18	-0.18	-0.18	-0.18	2.46	-0.18	-0.18	-0.18	-0.18	-0.18	-0.18	-0.18	0.3	-0.18	-0.18
673155	-	-	-	515151	[O-][N+](=O)C(=C(N1CCCCC1)N2CCCCC2)\C(=C(\Cl)/Br)\Cl	1	1	HS 578T	NCI60	-0.1	-0.49	5.68	-0.89	-0.36	-0.65	-1.74	-0.3	-0.44	0.39	0.17	0.03	0.3	0.67	0.42	-0.65	-0.2	0.5	1.11	0.54	0.22	0.18	0.34	2.24	0.44	-0.56	0.01	NA	0.1	-0.03	-0.25	1.18	0.02	-0.62	-0.82	0.41	-1.38	0.11	-0.01	0.18
674176	-	-	-	515525	CC(=O)O[C@@H]1[C@@H](CN=[N+]=[N-])OCO[C@H](CN=[N+]=[N-])[C@H]1OC(=O)C	1	1	HS 578T	NCI60	-0.13	-0.13	7.42	-0.13	-0.13	-0.13	-0.13	-0.13	-0.13	-0.13	-0.13	-0.13	-0.13	-0.13	-0.13	-0.13	-0.13	-0.13	-0.13	-0.13	-0.13	-0.13	-0.13	-0.13	-0.13	-0.13	-0.13	-0.13	-0.13	-0.13	-0.13	-0.13	-0.13	-0.13	-0.13	-0.13	-0.13	-0.13	-0.13	-0.13
674223	-	-	-	515565	CC(C)(C)[C@@H]1NC(=O)CN1C(=O)OCc2ccccc2	1	1	HS 578T	NCI60	-0.13	-0.13	7.48	-0.13	-0.13	-0.13	-0.13	-0.13	-0.13	-0.13	-0.13	-0.13	-0.13	-0.13	-0.13	-0.13	-0.13	-0.13	-0.13	-0.13	-0.13	-0.13	-0.13	-0.13	-0.13	-0.13	-0.13	-0.13	-0.13	-0.13	-0.13	-0.13	-0.13	-0.13	-0.13	-0.13	-0.13	-0.13	-0.13	-0.13
675257	-	-	-	515946	[Cl-].CN1CCN(CC1)c2ccc3[nH]c(nc3c2)c4ccc5[nH]c(CCCc6ccc(cc6)N(CCCl)CCCl)nc5c4	1	1	HS 578T	NCI60	0.49	-0.27	6.34	NA	-0.27	-0.27	-0.27	-0.27	-0.27	-0.27	-0.27	-0.27	-0.27	-0.27	-0.27	1.23	-0.27	-0.27	0.22	0.53	-0.27	0.16	-0.27	-0.2	0.59	-0.27	-0.27	-0.27	-0.27	-0.27	-0.27	0.02	-0.27	-0.27	-0.27	NA	-0.27	-0.27	-0.27	-0.27
676566	-	-	-	516502	O=S(CCc1ccccc1)Nc2ccccc2	1	1	HS 578T	NCI60	-0.16	-0.16	7.04	NA	NA	-0.16	-0.16	-0.16	-0.16	-0.16	-0.16	-0.16	-0.16	-0.16	-0.16	-0.16	-0.16	-0.16	-0.16	-0.16	-0.16	-0.16	-0.16	-0.16	-0.16	-0.16	-0.16	NA	-0.16	-0.16	-0.15	NA	-0.16	-0.16	-0.16	-0.16	-0.16	NA	-0.16	-0.16
680838	-	-	-	518577	COC(=O)C12OC3CO[Si](O[Si](OC3C1OC4=NC(=O)C=CN24)(C(C)C)C(C)C)(C(C)C)C(C)C	1	1	HS 578T	NCI60	-0.11	-0.08	7.29	-0.24	-0.27	0.18	-0.11	-0.14	-0.19	NA	-0.12	-0.27	NA	-0.12	-0.14	-0.07	-0.09	-0.11	-0.19	-0.49	-0.07	0.17	0.05	-0.05	-0.19	-0.03	-0.22	-0.18	-0.16	-0.12	-0.09	0	-0.18	-0.23	-0.06	-0.15	-0.23	0	-0.1	-0.08
682353	-	-	-	519252	COc1ccc(cc1)C2(O)N(C)C(=O)c3ccccc3C2(O)c4ccc(OC)cc4	1	1	HS 578T	NCI60	-0.25	-0.97	5.63	0.3	-0.2	0.52	0.35	-0.97	-0.97	NA	-0.21	0.8	-0.13	0.19	0.11	0.52	1.18	0.31	-0.19	0.37	-0.28	0.7	-0.97	0.24	0.46	-0.04	-0.22	0.03	0.65	-0.96	-0.4	-0.1	1.13	1.1	-0.32	-0.8	-0.56	0.24	NA	-0.97
682444	-	-	-	519288	CC(=O)O[C@H]1CC[C@]2(C)[C@H]3CC[C@@](C)([C@@H](CC#N)[C@@H]3CC=C2C1)c4oc(C)nn4	1	1	HS 578T	NCI60	-0.15	-0.15	7.37	-0.15	-0.15	-0.15	-0.15	-0.15	-0.15	0.54	-0.15	-0.15	NA	-0.15	-0.15	-0.15	-0.15	-0.15	-0.15	0.35	-0.15	-0.15	-0.15	-0.15	-0.15	-0.15	-0.15	-0.15	NA	-0.15	-0.15	-0.15	-0.15	-0.15	-0.15	-0.15	-0.15	-0.15	-0.15	-0.15
682697	-	-	-	519408	COC(=O)[C@H](Cc1ccccc1)NC(=O)OCC2OC(CC2N=[N+]=[N-])N3C=C(C)C(=O)NC3=O	1	1	HS 578T	NCI60	-0.18	-0.18	6.74	-0.18	-0.18	-0.18	-0.18	NA	-0.18	0.04	-0.18	-0.18	-0.18	-0.18	-0.18	-0.18	-0.18	-0.18	-0.18	-0.18	-0.18	-0.18	-0.18	NA	-0.18	-0.18	-0.18	-0.18	NA	2.8	-0.18	-0.18	-0.18	-0.18	-0.18	-0.18	-0.18	-0.18	-0.18	-0.18
683041	-	-	-	519581	CC(=O)OCC1OC(OCCCCC=C)C=CC1OC(=O)C	1	1	HS 578T	NCI60	-0.17	-0.17	6.94	-0.17	-0.17	-0.17	-0.17	-0.17	-0.17	NA	-0.17	-0.17	-0.17	-0.17	-0.17	-0.17	-0.17	-0.17	-0.17	-0.17	2.68	-0.17	-0.17	NA	-0.17	-0.17	-0.17	-0.17	-0.17	-0.17	-0.17	-0.17	-0.17	-0.17	-0.17	-0.17	-0.17	-0.17	-0.17	-0.17
687209	-	-	-	521421	CCC1=NNC(=O)N1\N=C\c2c(O)ccc3ccccc23	1	1	HS 578T	NCI60	-0.14	-0.14	7.07	-0.14	NA	-0.14	-0.14	-0.14	-0.14	-0.14	-0.14	-0.14	-0.14	-0.14	-0.14	NA	-0.14	-0.14	-0.14	NA	-0.14	-0.14	-0.14	-0.14	-0.14	NA	-0.14	-0.14	-0.14	-0.14	-0.14	-0.14	-0.14	-0.14	-0.14	-0.14	-0.14	-0.14	NA	-0.14
687589	-	-	-	521574	Cc1ccc(cc1)C2=C(C#N)C(=C(C#N)C(=O)N2NS(=O)(=O)c3ccccc3)c4ccc(cc4)[N+](=O)[O-]	1	1	HS 578T	NCI60	0.7	-0.24	5.4	1.52	NA	-0.56	0.2	0	-0.37	0.17	-0.3	-0.67	0.32	0.03	-0.14	-0.35	0.03	-0.22	0.72	NA	-0.26	0.72	NA	NA	0.3	0.11	-0.01	-0.41	-0.16	1.32	-1.35	0.59	-0.7	-1.29	-0.17	-0.3	0.1	1.19	-1.04	NA
688340	-	-	-	521977	COC(=O)C(CCSc1ccccc1)C(=O)OC	1	1	HS 578T	NCI60	-0.19	-0.19	6.33	-0.19	-0.19	NA	-0.19	-0.19	NA	-0.19	-0.19	-0.19	-0.19	-0.19	-0.19	-0.19	-0.19	-0.19	-0.19	0.17	NA	-0.19	-0.19	-0.19	NA	3.31	-0.19	-0.19	-0.19	-0.19	-0.19	-0.19	-0.19	-0.19	-0.19	-0.19	-0.19	-0.19	-0.19	-0.19
688342	-	-	-	521979	CCCCC1=NNC(=O)C1	1	1	HS 578T	NCI60	-0.14	-0.14	7.21	-0.14	-0.14	NA	-0.14	-0.14	NA	-0.14	-0.14	-0.14	-0.14	-0.14	-0.14	-0.14	-0.14	-0.14	-0.14	-0.14	NA	-0.14	-0.14	-0.14	NA	-0.14	-0.14	-0.14	-0.14	-0.14	-0.14	-0.14	-0.14	-0.14	-0.14	-0.14	-0.14	-0.14	-0.14	-0.14
689581	-	-	-	522375	CN1COCc2cc3cc4OCCOc4cc3nc12	1	1	HS 578T	NCI60	0.97	-0.33	6.12	-0.21	NA	-0.33	-0.33	-0.33	-0.33	-0.33	-0.33	-0.33	-0.33	-0.27	-0.33	-0.33	0.41	-0.33	-0.16	NA	-0.33	1.48	2.23	NA	-0.33	0.68	-0.33	-0.33	NA	0.45	-0.33	-0.33	-0.33	-0.33	-0.33	-0.33	-0.33	0.46	-0.33	NA
690617	3-bromo-4-n,n-bis-2'-cyanoethylaminobenzylidene rhodanine	-	-	522745	Brc1cc(\C=C\2/SC(=S)NC2=O)ccc1N(CCC#N)CCC#N	1	1	HS 578T	NCI60	-0.53	1.05	5.46	0.62	-0.53	1.3	0.96	-0.53	1.15	1.49	1.52	-0.53	-0.53	-0.53	-0.53	-0.53	-0.06	-0.53	-0.53	-0.27	-0.53	-0.53	-0.53	-0.53	1.18	1.54	-0.53	-0.53	-0.53	-0.53	-0.53	-0.53	-0.53	-0.53	-0.53	0.35	1.66	0.26	-0.53	-0.53
691603	-	-	-	523235	CN1C(=O)N(N2N(C(=O)N(C)C2=O)c3c(C)c(C)c(C)c(C)c3C)N(C1=O)c4c(C)c(C)c(C)c(C)c4C	1	1	HS 578T	NCI60	-0.26	-0.26	6.74	-0.26	-0.26	-0.26	NA	-0.26	-0.26	-0.26	-0.26	-0.26	-0.26	-0.26	-0.26	-0.26	-0.26	-0.26	NA	1.71	-0.26	0.59	-0.26	1.22	-0.18	-0.26	-0.26	-0.26	-0.26	-0.26	-0.26	-0.26	-0.26	-0.26	-0.26	-0.26	NA	-0.26	0.65	NA
695061	-	-	-	524665	COc1ccccc1NC(=S)Nc2cc(C)cc(C)n2	2	1	HS 578T	NCI60	-0.21	NA	6.77	-0.21	-0.21	-0.21	-0.21	-0.21	-0.21	1.78	-0.21	-0.21	NA	-0.21	-0.21	-0.21	-0.21	-0.21	-0.21	-0.21	-0.21	-0.21	-0.21	-0.21	-0.21	-0.21	-0.21	-0.21	-0.21	-0.21	-0.21	-0.21	-0.21	-0.21	-0.21	-0.21	1.09	NA	-0.21	NA
697493	-	-	-	525513	COC(=O)C(Cc1ccc(Oc2cc(CC(NC(=O)c3ccccc3C(=O)OC)C(=O)OC)ccc2OC)cc1)NC(=O)c4ccc(cc4)C(=O)OC	1	1	HS 578T	NCI60	0.45	NA	6.05	0.24	-0.35	-0.35	1.32	0.57	1.98	1.38	NA	-0.35	-0.35	-0.35	-0.35	-0.35	-0.35	-0.35	-0.35	-0.35	-0.35	-0.35	-0.35	-0.35	-0.35	-0.35	-0.35	0.16	-0.35	NA	-0.35	NA	-0.35	-0.35	-0.35	-0.35	1.7	-0.35	-0.35	-0.35
697576	-	-	-	525545	[Na+].NC(=NC(P(=O)(O)O)P(=O)(O)O)N	1	1	HS 578T	NCI60	-0.16	-0.16	6.25	-0.16	NA	-0.16	-0.16	-0.16	-0.16	NA	NA	-0.16	-0.16	-0.16	-0.16	NA	-0.16	NA	NA	NA	NA	NA	NA	NA	-0.16	-0.16	-0.16	NA	NA	-0.16	-0.16	-0.16	NA	-0.16	-0.16	-0.16	-0.16	NA	-0.16	-0.16
698067	-	-	-	525815	COc1ccc(\C=N\N2C(=O)NN=C2C)c(OC)c1	1	1	HS 578T	NCI60	-0.23	-0.23	6.6	-0.23	-0.23	-0.23	-0.23	-0.23	-0.23	-0.23	-0.23	-0.23	-0.23	-0.23	-0.23	-0.23	-0.23	-0.23	-0.23	NA	-0.23	0.09	-0.23	NA	NA	-0.23	-0.23	-0.23	-0.23	NA	-0.23	1.82	-0.02	-0.23	-0.23	0.14	-0.23	NA	-0.23	-0.23
698068	-	-	-	525816	COc1cc(\C=N\N2C(=NNC2=O)C)cc(OC)c1OC	1	1	HS 578T	NCI60	-0.33	0.38	6.25	-0.01	0.1	-0.33	-0.33	-0.33	-0.33	-0.33	-0.33	-0.33	-0.33	-0.33	-0.33	-0.2	0.32	-0.33	-0.19	NA	-0.33	-0.33	NA	NA	NA	-0.33	-0.33	-0.33	-0.33	NA	-0.33	0.26	0.27	-0.33	-0.33	1.11	-0.33	NA	-0.33	-0.33
698069	-	-	-	525817	COc1cc(\C=N\N2C(=O)NN=C2Cc3ccc(Cl)cc3)cc(OC)c1OC	1	1	HS 578T	NCI60	-0.36	-0.36	5.91	-0.36	-0.36	0.75	-0.36	0.8	-0.36	0.26	-0.36	-0.36	1.05	-0.36	-0.36	-0.36	0.64	-0.36	-0.36	NA	-0.36	-0.36	NA	NA	NA	-0.36	-0.36	-0.36	-0.36	NA	1.06	-0.36	-0.36	-0.36	-0.36	-0.36	1.06	NA	-0.36	-0.36
698363	-	-	-	525986	[O-][N+](=O)\C(=C(/Nc1cccc2cccnc12)\SCc3ccccc3)\C(=C(Cl)Cl)Cl	1	1	HS 578T	NCI60	0.05	-0.46	6.54	-0.04	-0.08	-0.06	-0.13	-0.04	-0.03	-0.11	0.01	-0.13	-0.1	-0.18	-0.18	-0.33	-0.05	-0.11	0.07	NA	0.17	1.76	-0.28	NA	NA	0.05	-0.47	0.22	-0.14	NA	-0.25	-0.33	-0.23	-0.58	-0.59	-0.24	0.02	NA	-0.2	-0.05
698388	-	-	-	526011	[O-][N+](=O)\C(=C(/N1CCCCC1)\n2cncn2)\C(=C(Cl)Cl)Cl	2	1	HS 578T	NCI60	0.02	-0.1	6.36	-0.13	0.09	0.14	-0.05	-0.11	-0.13	-0.06	0.06	0.07	-0.21	-0.49	0.04	-0.15	-0.23	0.15	1.2	NA	-1.64	-1.64	-0.44	NA	NA	-0.04	-0.15	-0.03	-0.12	NA	-0.12	0.11	-0.17	-0.14	-0.11	-0.02	-0.16	NA	-0.16	-0.04
699944	-	-	-	526714	Fc1ccc(Nc2cc(c3ccccc3)c(C#N)c4nc5ccccc5n24)cc1	2	2	HS 578T	NCI60	0.22	-0.75	5.64	-0.11	0.33	-0.46	0.21	-0.02	-0.14	0.63	0.23	0.87	-0.32	0.59	-0.29	0.36	-0.44	-0.68	NA	-3.63	-0.73	-1.34	-0.59	-0.36	-0.24	-0.41	-0.21	0.65	-1.93	1.62	0.11	0.4	-0.23	0.18	0.18	0.34	-0.12	1.93	0.17	-0.14
700547	-	-	-	527064	COc1cccc2c3ccccc3c4nc[nH]c4c12	2	1	HS 578T	NCI60	-0.57	0.32	6.22	-1.17	-0.07	-0.43	0.48	0.2	0.05	0.02	0.37	0.32	0.29	0.05	-0.13	-0.25	0.18	0.21	0.97	NA	0.65	1.01	NA	0.37	-0.3	-0.44	0.3	-1.12	0.09	NA	0.34	0.02	-0.08	-0.08	-0.05	0	-0.43	NA	-0.6	-1.17
701592	-	-	-	527399	COc1cc2NC(=O)Cc3c([nH]c4ccccc34)c2cc1OC	1	1	HS 578T	NCI60	-0.29	-1.07	5.22	NA	-1.1	-0.67	-0.16	0.23	NA	1.31	-0.59	0.55	0.18	0.26	-0.08	0.31	0.56	-0.83	-1.53	-1.53	-1.22	-0.2	-0.58	-0.67	0.25	0.01	-0.22	-0.01	0.01	0.14	NA	0.19	0.35	NA	-0.01	0.54	-0.32	-1.53	0.23	0.68
704124	-	-	-	528234	O\N=C\1/C\C(=N/O)\c2c(Br)sc(Br)c12	1	1	HS 578T	NCI60	-0.13	-0.87	5.37	0.08	0.09	0.71	-1.15	-0.12	NA	0.72	-0.25	-0.78	0.38	-0.1	0.72	-1.15	0.04	0.27	1.19	0.23	-0.1	0.16	NA	1.41	0.63	-1.15	-0.31	-0.26	0.34	-1.15	-1.15	-1.05	-0.22	-0.89	0.28	0.74	0.06	-0.32	-0.45	0.54
704894	-	-	-	528647	CCOP(=O)(OCC)\C=C/N1C=CC(=NC1=O)N	1	1	HS 578T	NCI60	-0.15	-0.15	7.15	-0.15	-0.15	-0.15	-0.15	-0.15	-0.15	-0.15	-0.15	-0.15	NA	-0.15	-0.15	-0.15	-0.15	-0.15	-0.15	-0.15	-0.15	-0.15	-0.15	NA	-0.15	NA	-0.15	-0.15	-0.15	-0.15	-0.15	-0.15	-0.15	-0.15	-0.15	-0.15	-0.15	NA	-0.15	-0.15
707557	-	-	-	529452	OCC(O)COCn1nncc1Cn2ncc3c(SCc4ccccc4)ncnc23	1	1	HS 578T	NCI60	-0.22	-0.22	6.06	-0.22	-0.22	1.74	-0.22	-0.22	-0.22	NA	-0.22	-0.22	-0.22	-0.22	-0.22	-0.22	-0.22	-0.22	-0.22	NA	NA	NA	NA	NA	-0.22	NA	-0.22	-0.22	-0.22	-0.22	-0.22	-0.22	-0.22	-0.22	-0.22	-0.22	-0.22	NA	NA	-0.22
707559	-	-	-	529454	CNc1ncnc2c1cnn2Cc3cn(COCC(O)CO)nn3	1	1	HS 578T	NCI60	-0.2	-0.2	6.33	-0.2	-0.2	2.82	-0.2	-0.2	-0.2	NA	-0.2	-0.2	-0.2	-0.2	-0.2	-0.2	-0.2	-0.2	-0.2	-0.2	NA	NA	-0.2	NA	-0.2	NA	-0.2	-0.2	-0.2	-0.2	-0.2	-0.2	-0.2	-0.2	-0.2	-0.2	-0.2	0.33	-0.2	-0.2
708935	-	-	-	530045	C[C@H](C1CC(C)(O)C(C)(O)C(O)O1)[C@H]2CC[C@H]3[C@@H]4[C@@H]5O[C@@H]5[C@@]6(O)CC=CC(=O)[C@]6(C)[C@H]4CC[C@]23C	1	1	HS 578T	NCI60	-0.36	-0.25	6.25	-0.36	-0.36	1.71	-0.36	NA	-0.36	0.44	-0.36	-0.36	-0.36	-0.08	-0.36	-0.36	-0.36	-0.36	-0.36	-0.36	-0.36	-0.36	-0.36	NA	-0.36	2.34	-0.36	-0.36	-0.36	-0.36	-0.36	-0.36	-0.36	-0.36	-0.36	-0.36	0.18	0	0.36	-0.36
711020	-	-	-	531108	[Cl-].CN1CC[C@]23[C@H]4Oc5c(C)ccc(C[C@@H]1[C@]2(O)Cc6c4[nH]c7ccccc67)c35	1	1	HS 578T	NCI60	-0.16	-0.06	6.47	-0.2	NA	-0.29	NA	-0.12	-0.37	NA	-0.17	0.04	NA	-0.23	-0.3	0.46	-0.26	-0.04	-0.41	0.01	-0.27	-0.21	0.08	0.13	-0.09	0.1	-0.18	-0.65	NA	0.03	0.13	-0.23	0.03	-0.36	-0.28	NA	NA	0.91	0.92	-0.42
715405	-	-	-	532901	CO[C@H]1O[C@@H]2CO[C@H](O[C@H]2[C@@H]3CC=CCC[C@]13O)c4ccccc4	1	1	HS 578T	NCI60	0.07	-0.75	6.52	0.6	-0.69	0.72	-0.47	NA	-0.75	-0.75	-0.26	-0.05	0.87	0.41	0.14	0.13	-0.34	-0.16	0.38	0.59	0.29	0.58	0.64	0.39	-0.46	1.24	-0.44	-0.34	-0.75	-0.37	0.24	-0.31	0	-0.1	-0.26	0.21	-0.75	-0.08	-0.75	0.22
716286	-	-	-	533536	Cc1ccc(cc1S(=O)(=O)Nc2ccc(cc2)C3=NN(C(C3)c4ccccc4)S(=O)(=O)c5cc(ccc5C)[N+](=O)[O-])[N+](=O)[O-]	1	1	HS 578T	NCI60	-0.14	0.01	7.21	0.17	-0.42	0.37	0.17	NA	-0.3	-0.82	-0.11	-0.02	0.15	0.32	-0.15	-0.22	-0.26	-0.6	-0.29	-0.28	-0.12	-0.12	0.15	-0.18	-0.24	0.36	-0.15	0.14	-1.05	0	0.05	0.46	-0.31	-0.12	-0.1	-0.08	-0.26	-0.28	-0.66	0.08
716518	-	-	-	533655	COC1(c2cccs2)c3ccccc3C(OC)(c4cccs4)c5ccccc15	1	1	HS 578T	NCI60	-0.49	0.96	5.88	-0.4	-0.51	0.2	0.88	0.56	0.36	-0.06	0.37	-0.5	0.18	1.49	-0.7	0.15	-0.7	-0.7	-0.7	-0.7	0.58	1.53	-0.13	0.42	-0.7	-0.7	-0.44	0.15	-0.7	-0.7	-0.7	0.23	-0.7	-0.7	-0.64	0.55	0.38	0.07	-0.7	1.09
717228	-	-	-	534085	CCCCN1CN2C(=O)C(C(=O)OCC)C(=O)c3sc4nc(SC)nc1c4c23	1	1	HS 578T	NCI60	-0.24	-0.09	6.94	-0.02	-0.18	-0.19	-0.02	-0.12	-0.15	-0.07	-0.1	-0.13	NA	0.02	-0.19	-0.19	-0.03	-0.11	-0.69	-0.99	-0.73	-0.54	-0.24	-0.67	-0.22	0.08	-0.3	-0.18	-0.19	0.26	-0.14	-0.08	-0.11	-0.05	-0.19	-0.09	0.03	0.08	-0.14	-0.1
721125	-	-	-	535912	COc1ccc(CCN2C=CC(=O)C(=C2C)O)cc1OC	1	1	HS 578T	NCI60	-0.31	1.59	5.09	-0.97	-0.57	1.22	0.59	-0.48	-0.13	NA	0.23	-0.5	NA	-0.73	1.13	-0.24	-0.79	-0.8	NA	-0.63	-0.73	-0.13	-0.66	-0.54	-0.46	-0.59	0.06	NA	NA	-0.01	0.54	NA	-0.81	-0.26	-0.34	-0.43	-0.19	-0.31	NA	-0.53
724858	-	-	-	537821	CN(C)CCCNC(=O)c1cc(NC(=O)c2cc(NC(=O)c3cc(NC(=O)CCc4c[nH]c5ccccc45)cn3C)cn2C)cn1C	1	1	HS 578T	NCI60	0.26	-0.25	6.31	-0.25	NA	-0.25	-0.25	-0.25	-0.25	-0.25	-0.25	-0.25	-0.25	-0.25	-0.25	0.81	-0.25	-0.25	-0.25	-0.25	-0.25	-0.25	-0.25	-0.25	-0.25	0.82	-0.25	-0.25	3.18	-0.25	-0.25	-0.25	-0.25	NA	-0.25	-0.25	-0.25	0.11	-0.25	-0.25
731099	6-aryl alkyl fluoro quinolone derivative	-	-	48428917	COc1c(N2CCN(CN3C(=O)\C(=N/NC(=O)c4ccncc4)\c5cc(F)ccc35)C(C)C2)c(F)cc6C(=O)C(=CN(C7CC7)c16)C(=O)O	1	1	HS 578T	NCI60	0.78	1.24	5.12	-0.51	NA	0.96	0.02	0.59	-0.34	-0.84	0.58	-0.84	NA	1.25	0.41	-0.84	-0.84	0.71	NA	-0.84	-0.84	-0.56	0.55	0.46	0.01	NA	-0.36	-0.84	-0.84	0.44	-0.84	-0.84	-0.84	NA	-0.84	-0.43	0.13	0.08	-0.05	0.43
734220	-	-	-	48430356	Oc1ccc(cc1O)c2cn3ccsc3n2	1	1	HS 578T	NCI60	0.35	0.4	5.18	0.98	-0.25	-0.09	-1.07	0.28	-0.72	-0.82	0.18	-0.17	-1.2	0.37	-0.42	-0.16	-0.09	0.85	1.88	NA	NA	0.9	0.8	0.94	0.37	-0.2	-0.02	-0.34	-0.27	0.95	-1.46	0.28	0.16	NA	-1.12	0.46	-0.56	0.11	0.21	-0.64
734280	-	-	-	48430392	Clc1ccc(NC(=O)CS(=O)c2nc3ccccc3nc2c4ccccc4)cc1	1	1	HS 578T	NCI60	-0.52	0.11	6.56	2.36	-0.38	-0.15	0.25	0.35	-0.52	-1.34	-0.03	-0.09	-0.27	0.23	-0.01	-0.72	-0.03	-0.21	-0.09	NA	NA	-0.13	0.02	0.1	0.16	0.08	-0.26	-0.23	-0.88	0.28	-0.14	0.23	0.13	NA	-0.37	-0.29	-0.09	0.46	-0.08	-0.33
736574	-	-	-	48431217	COc1cc(\C=N\CC(=O)CSC(c2ccccc2)c3ccccc3)ccc1O	1	1	HS 578T	NCI60	-0.9	-0.31	6.28	-0.41	1.45	-0.66	-0.47	-0.48	-0.45	-0.32	-0.41	-0.08	1.18	0.15	-0.4	-0.52	-0.22	-0.53	0.18	-0.17	0.86	0.1	0.53	0.2	-0.08	0.56	-0.35	-0.49	-0.44	0.83	0.59	-0.38	-0.44	NA	-0.1	-0.44	-0.46	-0.02	-0.63	0.24
741340	-	-	-	91146185	CN(C)c1nc2ccccc2c3c1c4C(=O)c5ccccc5c4n3Cc6ccccc6	1	1	HS 578T	NCI60	-0.05	-0.3	6.63	-0.3	0.14	-0.3	-0.3	-0.3	-0.3	0.16	-0.3	-0.3	NA	1.53	-0.3	1.28	-0.3	-0.3	0.05	-0.24	-0.3	0.72	-0.3	NA	-0.3	-0.3	-0.3	-0.3	-0.3	0.4	-0.3	-0.3	-0.3	NA	-0.3	-0.3	-0.3	1.23	-0.3	-0.3
756269	gw577921a	-	-	-	[Cl-].COc1ccccc1Nc2oc(cn2)c3ccccc3	2	1	HS 578T	NCI60	-0.2	-0.2	6.74	-0.2	-0.2	-0.2	-0.2	-0.2	-0.2	-0.2	-0.2	NA	-0.2	-0.2	-0.2	NA	1.91	-0.2	-0.2	-0.2	-0.2	-0.2	-0.2	-0.2	-0.2	-0.2	-0.2	-0.2	-0.2	-0.2	-0.2	-0.2	-0.2	NA	-0.2	-0.2	-0.2	-0.2	-0.2	-0.2
759612	hydroxyprogesterone caproate (usan)	-	-	-	CCCCCC(=O)O[C@@]1(CCC2C3CCC4=CC(=O)CC[C@]4(C)C3CC[C@]12C)C(=O)C	2	1	HS 578T	NCI60	-0.18	-0.4	6.2	-0.1	-0.68	-0.63	-0.15	-0.8	-0.55	0.28	0.28	-0.02	-0.42	0.47	-0.52	-0.54	-0.04	-0.23	0.28	0.11	NA	0.16	0.79	0.53	0.51	0.06	-0.03	-0.32	-0.41	0.78	-0.75	0.6	-0.48	NA	-0.46	-0.23	-0.86	1.8	0.43	-0.33
13051	-	-	-	26664517	COc1ccc2nc3cc(Cl)ccc3c(Nc4cc(C(C)C)c(O)cc4C)c2c1	2	1	BT-549	NCI60	-0.19	-0.42	0.24	5.48	0.02	0.15	0.66	-0.12	-1.55	-0.71	0.04	0.19	-0.54	0.37	0.04	-0.5	-0.19	0.12	-0.83	0.93	-0.3	0.69	0.36	2.33	0.07	0.49	0.14	0.05	-0.06	0.19	0.32	-0.12	0.26	NA	-0.6	-0.86	-0.24	1.28	-0.93	-0.57
16876	-	-	-	89850922	O=C(CSCC(=O)N\N=C\c1ccccc1)N\N=C\c2ccccc2	1	1	BT-549	NCI60	-0.25	-0.25	-0.25	6.36	0.19	-0.25	-0.25	0.11	-0.25	-0.25	-0.25	-0.25	NA	-0.25	-0.25	-0.25	2.85	-0.25	-0.25	NA	-0.25	0.42	1.42	NA	-0.25	-0.25	-0.25	-0.25	-0.25	-0.25	-0.25	-0.25	-0.25	NA	-0.25	-0.25	-0.25	-0.25	-0.25	-0.25
131977	carbanilide, n-benzylthio- (8ci)	-	-	421726	S=C(Nc1ccccc1)N(Cc2ccccc2)c3ccccc3	1	1	BT-549	NCI60	-0.22	-0.59	0.41	5.36	-0.83	-0.26	-0.24	0.57	-1.27	0.27	-0.5	0.23	-1.54	-0.43	-0.44	0.27	0.35	0.87	-0.01	0.02	-0.06	0.12	-0.26	0.38	-0.19	1.12	-0.43	0.59	0.59	0.86	0.28	0.32	0.4	NA	-0.07	0.58	-0.68	-0.07	-0.29	-1.54
142226	-	-	-	427478	ON(C(=O)C(Cl)Cl)c1ccccc1OCc2ccccc2	1	1	BT-549	NCI60	-0.46	-0.27	0.4	5.45	0.42	-0.68	-0.48	0.02	-0.48	0.07	-0.15	0.51	2.3	-0.56	-0.26	0.5	0.1	0.21	2.35	0.12	-0.13	-0.21	-0.06	0.27	-0.26	-0.77	-0.93	-0.75	-0.13	NA	0.69	0.22	-0.25	NA	-0.05	0.3	-0.93	NA	-0.73	-0.93
338423	-	-	-	460767	Cc1ccc(OCC2CO2)c(Br)c1	1	1	BT-549	NCI60	0.19	-0.15	-0.38	6.51	-1.07	0.29	-0.12	0.18	-0.7	NA	0.17	0.03	0.12	0.11	0.24	0.32	-1.12	0.32	-0.36	-0.43	-0.17	0.74	-0.27	NA	0.37	-0.97	-0.54	NA	-0.35	0.01	-0.62	0.03	-0.02	-0.05	-0.09	0.25	-0.66	0.2	0.12	-0.17
665343	-	-	-	511116	CC#CC(O)(C(=O)OCC1=CCCN(C)C1)c2ccccc2	1	1	BT-549	NCI60	-0.18	-0.18	NA	6.48	-0.18	-0.18	-0.18	-0.18	-0.18	-0.18	-0.18	-0.18	-0.18	-0.18	-0.18	-0.18	-0.18	-0.18	-0.18	-0.18	-0.18	-0.18	-0.18	-0.18	-0.18	-0.18	-0.18	NA	-0.18	-0.18	-0.18	-0.18	-0.18	-0.18	-0.18	-0.18	-0.18	NA	-0.18	-0.18
665857	-	-	-	511406	C[N+](C)(C)CCOP(=O)([O-])OCCNC(=O)c1ccc2ccccc2c1	1	1	BT-549	NCI60	-0.17	-0.17	NA	6.84	-0.17	-0.17	-0.17	-0.17	-0.17	-0.17	-0.17	-0.17	-0.17	-0.17	-0.17	-0.17	-0.17	-0.17	-0.17	-0.17	-0.17	-0.17	-0.17	-0.17	-0.17	-0.17	-0.17	NA	-0.17	-0.17	-0.17	-0.17	-0.17	-0.17	-0.17	-0.17	-0.17	NA	-0.17	-0.17
665942	-	-	-	511486	FC1S(=O)(=O)OCCOS1(=O)=O	1	1	BT-549	NCI60	-0.15	NA	-0.15	7.17	-0.15	-0.15	-0.15	0.6	-0.15	-0.15	-0.15	-0.15	-0.15	-0.15	-0.15	-0.15	-0.15	-0.15	-0.15	-0.15	-0.15	-0.15	-0.15	-0.15	-0.15	-0.15	-0.15	-0.15	-0.15	-0.15	-0.15	-0.15	-0.15	-0.15	-0.15	-0.15	-0.15	NA	-0.15	-0.15
674009	-	-	-	515445	Cc1cc(c(S)cc1Cl)S(=O)(=O)N=C2NCCCN2	1	1	BT-549	NCI60	1.55	-1.17	0.32	5.15	0.28	-1.41	NA	-0.85	-0.37	-0.42	-0.14	-0.36	-0.21	-0.03	-0.46	0.55	-0.27	0.61	NA	0.46	0.42	NA	NA	0.52	0.47	0.22	0.07	1.25	-0.82	0.75	-0.26	0.14	0.73	-0.47	0.49	-0.31	-0.77	NA	0.45	NA
675215	-	-	-	515925	CC1=NNC(=O)N1C2CC2	1	1	BT-549	NCI60	-0.15	-0.15	-0.15	7.38	-0.15	-0.15	-0.15	-0.15	-0.15	0.55	-0.15	-0.15	-0.15	-0.15	-0.15	-0.15	-0.15	-0.15	-0.15	-0.15	-0.15	-0.15	-0.15	-0.15	-0.15	0.22	-0.15	NA	-0.15	-0.15	-0.15	-0.15	-0.15	-0.15	-0.15	-0.15	-0.15	-0.15	-0.15	-0.15
676564	-	-	-	516500	CN(C)c1ccc(cc1)S(=O)Nc2ccccc2	1	1	BT-549	NCI60	0.2	0.05	-0.31	5.03	0.71	-0.33	-0.41	-1.27	-0.66	NA	0.7	0.41	0	0.32	1.31	-0.95	0.84	-0.47	-1.27	0.25	0.25	-0.53	0.28	0.11	-0.14	-0.43	-0.12	-0.04	-1.27	1.28	0.29	0.52	0.6	-0.04	-0.14	0.07	-0.57	NA	-0.12	-0.33
677276	-	-	-	517026	CN(N)C1=CC(=O)NC(=O)N1	1	1	BT-549	NCI60	NA	-0.22	0.33	6.43	-0.22	-0.22	-0.22	-0.22	-0.22	NA	NA	NA	-0.22	-0.22	-0.22	-0.22	-0.22	-0.22	-0.22	0.47	-0.22	-0.22	-0.22	-0.22	-0.22	-0.22	NA	NA	-0.22	-0.22	-0.22	-0.22	NA	-0.22	0.29	-0.22	-0.22	NA	-0.22	-0.22
677776	-	-	-	517368	Cc1ccc(cc1)C2=NNC(=O)N2\N=C/c3ccccc3	3	1	BT-549	NCI60	NA	-0.45	0.69	4.98	0.94	0.89	0.92	-0.07	0.38	0.65	NA	-0.19	-0.81	0.71	0.14	-0.81	0.51	-0.81	-0.81	-0.3	-0.81	-0.81	-0.81	-0.81	-0.81	-0.81	-0.56	NA	-0.81	-0.57	-0.81	NA	NA	1.49	-0.81	0.95	1.21	1	-0.62	-0.39
679194	-	-	-	517943	COc1c2Cc3cccc(Cc4cc(cc(Cc5cccc(Cc6cc(cc(Cc7cccc(Cc1cc(c2)C(C)(C)C)c7OCc8cccc(c8)[N+](=O)[O-])c6OC)C(C)(C)C)c5OCc9cccc(c9)[N+](=O)[O-])c4OC)C(C)(C)C)c3OCc%10cccc(c%10)[N+](=O)[O-]	1	1	BT-549	NCI60	-0.18	-0.18	NA	6.97	-0.18	-0.18	-0.18	-0.18	-0.18	0.41	-0.18	-0.18	-0.18	-0.18	-0.18	-0.18	-0.18	-0.18	1.61	-0.18	-0.18	-0.18	-0.18	-0.18	NA	-0.18	-0.18	-0.18	-0.18	-0.18	-0.18	-0.18	-0.18	-0.18	-0.18	-0.18	-0.18	-0.18	NA	-0.18
683054	-	-	-	519590	OC12Oc3ccccc3C=C1C(=O)c4ccccc4O2	1	1	BT-549	NCI60	-0.17	-0.17	NA	7.02	-0.17	-0.17	-0.17	-0.17	NA	0.84	-0.17	-0.17	-0.17	-0.17	-0.17	-0.17	-0.17	-0.17	-0.17	NA	0.68	-0.17	-0.17	-0.17	-0.17	-0.17	-0.17	-0.17	-0.17	-0.17	-0.17	-0.17	-0.17	-0.17	-0.17	-0.17	-0.17	-0.17	-0.17	-0.17
683062	-	-	-	519598	COc1ccc(Nc2nc3ccc(cc3nc2C(=O)O)C(F)(F)F)cc1	1	1	BT-549	NCI60	-0.52	-1.83	NA	5.22	-0.32	-0.59	0.45	0.41	NA	-0.37	-0.24	-0.37	0.41	-0.41	0.02	-0.54	0.46	-0.63	0.15	NA	-0.08	-0.05	1.91	NA	-0.26	-0.52	-0.51	-0.92	-0.13	0.19	-0.27	0.91	-0.38	-0.83	-0.04	-0.19	-0.45	-0.05	0.75	0.75
687677	-	-	-	521618	OCCN(CCO)c1ccc2c(cc(nc2n1)C(F)(F)F)C(F)(F)F	2	1	BT-549	NCI60	-0.24	NA	-0.24	6.49	-0.24	-0.24	-0.24	-0.24	-0.24	-0.24	-0.24	-0.24	-0.24	-0.24	0.29	NA	-0.24	-0.24	-0.24	NA	NA	-0.24	-0.24	-0.24	NA	-0.24	-0.24	-0.24	-0.24	-0.15	-0.24	-0.24	-0.24	-0.24	0.71	-0.24	-0.24	NA	-0.24	NA
692043	-	-	-	523460	CC(=O)C1=CN(C(=O)c2c(N)n[nH]c12)c3ccc(Cl)cc3	1	1	BT-549	NCI60	NA	-0.28	-0.28	5.77	-0.28	-0.28	-0.28	NA	-0.28	-0.28	-0.28	-0.28	-0.28	-0.28	-0.28	-0.28	-0.28	-0.28	-0.28	-0.28	2.2	-0.28	-0.28	-0.28	1.12	NA	NA	-0.28	-0.28	-0.28	-0.28	1.17	-0.28	NA	NA	-0.28	-0.28	NA	-0.28	-0.28
693405	-	-	-	523999	COC12OC3([C@H](CO[Si](C)(C)C(C)(C)C)OC(=O)C3C1C(=O)Oc4ccccc4)C5OC25	1	1	BT-549	NCI60	-0.18	0.71	-0.18	7.21	-0.18	-0.18	-0.18	NA	-0.18	-0.18	-0.18	-0.18	-0.18	-0.18	-0.18	-0.18	-0.18	-0.18	1.37	NA	-0.18	-0.18	-0.03	-0.18	-0.18	-0.04	-0.18	-0.18	-0.18	-0.18	-0.18	-0.18	-0.18	-0.18	-0.18	-0.18	-0.18	-0.18	-0.18	-0.18
693859	-	-	-	524150	CCOC(=O)C1C(c2ccc(O)c(OC)c2)c3c(O)[nH]nc3CC1(C)O	1	1	BT-549	NCI60	-0.16	-0.16	-0.16	7.11	-0.16	-0.16	-0.16	-0.16	-0.16	-0.16	-0.16	-0.16	-0.16	-0.16	-0.16	-0.16	-0.16	-0.16	-0.16	-0.16	NA	-0.16	-0.16	-0.16	-0.16	-0.16	-0.16	-0.16	-0.16	-0.16	-0.16	-0.16	-0.16	-0.16	-0.16	-0.16	-0.16	-0.16	NA	-0.16
693923	-	-	-	524170	COC(=O)C1CCN(CC1)C(=O)OC(C)(C)C	1	1	BT-549	NCI60	-0.13	-0.13	-0.13	7.35	-0.13	-0.13	-0.13	-0.13	-0.13	-0.13	-0.13	-0.13	-0.13	-0.13	-0.13	-0.13	-0.13	-0.13	-0.13	-0.13	NA	-0.13	-0.13	-0.13	-0.13	-0.13	-0.13	-0.13	-0.13	-0.13	-0.13	-0.13	-0.13	-0.13	-0.13	-0.13	-0.13	-0.13	NA	-0.13
693925	-	-	-	524172	CC(C)(C)OC(=O)N1CCC(CC1)NC(=O)NC2CCN(CC2)C(=O)OC(C)(C)C	1	1	BT-549	NCI60	-0.14	-0.14	-0.14	7	NA	-0.14	-0.14	-0.14	-0.14	-0.14	-0.14	NA	-0.14	-0.14	-0.14	-0.14	-0.14	-0.14	-0.14	-0.14	NA	NA	-0.14	-0.14	-0.14	-0.14	-0.14	-0.14	-0.14	NA	-0.14	-0.14	-0.14	-0.14	-0.14	-0.14	-0.14	-0.14	NA	-0.14
699188	-	-	-	526341	COc1ccc(cc1)C2=C(C#N)C(=S)N(C3OC(CO)C(O)C(O)C3O)C(=C2C(=O)Nc4ccccc4)c5ccccc5	1	1	BT-549	NCI60	-0.14	NA	-0.14	7.14	NA	-0.14	-0.14	NA	-0.14	NA	-0.14	-0.14	-0.14	-0.14	-0.14	-0.14	-0.14	-0.14	-0.14	-0.14	-0.14	-0.14	-0.14	-0.14	-0.14	-0.14	-0.14	NA	-0.14	-0.14	-0.14	-0.14	-0.14	-0.14	-0.14	-0.14	-0.14	-0.14	-0.14	-0.14
716000	-	-	-	533297	FC(F)(F)c1cc(cc(c1)C(F)(F)F)N(C2c3ccccc3C=Cc4ccccc24)P(Cl)Cl	1	1	BT-549	NCI60	-0.3	-0.1	-0.68	5.91	-0.03	0.04	-0.14	-0.77	-0.4	-0.17	-0.03	-0.43	NA	0.11	2.04	-0.61	-0.36	-0.67	-0.57	-0.24	0.27	0.55	-0.05	0.18	-0.1	0.01	-0.48	-0.11	-0.7	-0.05	-0.07	NA	-0.4	-0.41	-0.07	0.05	0	0.22	-0.15	-0.05
717887	-	-	-	534407	CCOC(=O)c1c2CCOCc2sc1N\C(=N\c3ccccc3)\S	1	1	BT-549	NCI60	0.79	-0.99	-0.35	5.25	1.31	-0.27	0.23	-0.99	-0.99	1.81	-0.99	-0.99	-0.42	0.61	0.24	-0.82	-0.41	-0.99	-0.26	1.31	-0.99	-0.41	-0.04	0.02	0.04	0.06	0.52	-0.52	1.09	0.03	-0.27	1.01	-0.07	0.12	0.03	-0.62	-0.86	1.25	-0.99	1.16
718567	-	-	-	534720	Cc1oc2c3ccc(O)cc3c(O)cc2c4cccc14	1	1	BT-549	NCI60	1.33	-0.24	-0.24	6.88	1	-0.24	-0.24	-0.24	-0.24	-0.24	-0.24	-0.24	-0.24	-0.24	-0.24	-0.24	-0.24	-0.24	0.95	-0.24	-0.24	-0.24	-0.24	1.18	-0.24	-0.24	-0.24	-0.24	-0.24	-0.24	-0.24	-0.24	-0.24	-0.24	-0.24	-0.24	-0.24	-0.24	NA	-0.24
722743	-	-	-	536652	[O-][N+](=O)c1ccc(cc1)C2C(C=O)C(=Nc3nc4ccccc4n23)Cl	1	1	BT-549	NCI60	0.33	-0.72	-1.8	5.1	1.07	-0.1	-1.07	-0.96	-0.78	0.98	0.07	0.52	-0.67	0.38	0.58	NA	-1.12	0.18	0.53	0.49	0.96	1	0.38	0.82	0.81	-0.24	-0.22	0	0.7	-0.08	-0.65	-0.79	0.18	NA	-1.14	-1.1	-0.25	0.08	0.48	-0.22
728071	-	-	-	48427685	OCC#Cc1ccccc1C#Cc2ccc(cc2)C#Cc3ccccc3C#CCO	1	1	BT-549	NCI60	0.56	0.6	0.66	5.37	-1.2	0.18	0.75	0.19	-0.29	-0.99	0.22	-1.2	NA	0.58	-1.2	-0.16	-1.15	0.07	0.07	-1.07	0.22	1.22	0.55	0.79	-0.24	-1.19	NA	0.14	-1.2	0.69	-1.06	-0.5	-1.2	NA	0.27	0.2	0.47	NA	-0.46	-0.04
728574	-	-	-	48427914	CCCN1\C(=N\c2ccccc2)\S\C(=C/c3ccc(O)cc3)\C1=O	1	1	BT-549	NCI60	NA	0.28	NA	6.36	0	0.23	-0.18	NA	0.06	NA	0.3	0	-0.01	0.21	0.24	-0.33	0.1	-0.43	-1.23	-1.23	-1.16	-1.23	NA	0.39	0.35	NA	-0.63	-0.67	-0.17	-0.01	-1.23	0.06	0.03	NA	-0.05	0.36	0.05	0.09	-0.24	-0.34
735306	-	-	-	48430745	OC[C@@H](NC(CC=C)C1=CN(Cc2ccccc2Cl)C(=O)N(Cc3ccccc3Cl)C1=O)c4ccccc4	1	1	BT-549	NCI60	-0.29	0.97	-0.68	6	-1.83	-0.4	0.31	-0.21	-0.95	-0.3	0.03	-0.2	0.07	0.5	0.19	0.05	-0.35	-0.62	0.08	0.58	0.46	NA	0.97	NA	0.53	-0.92	0.54	-0.41	-0.45	-0.19	-0.59	0.36	-0.26	NA	-0.23	-0.27	-0.02	0.93	-0.14	-0.44
11841	-	-	-	76684	COc1ccc2OC(=O)C=C(C)c2c1	1	1	T-47D	NCI60	-0.16	-0.16	-0.16	-0.16	7.31	-0.16	-0.16	-0.16	-0.16	-0.03	-0.16	-0.16	-0.16	-0.16	NA	-0.16	-0.16	-0.16	-0.16	-0.16	-0.16	-0.16	-0.16	-0.16	-0.16	-0.16	-0.16	-0.16	-0.16	-0.16	-0.16	-0.16	-0.16	-0.16	-0.16	1.46	-0.16	-0.16	-0.16	-0.16
24913	-	-	-	86245	CN(C)C(=S)SCc1ccccc1	1	1	T-47D	NCI60	-0.31	-0.3	-0.31	-0.21	5.81	-0.31	-0.31	-0.31	-0.31	2.53	-0.31	-0.31	NA	-0.17	-0.31	-0.31	-0.31	-0.31	-0.31	-0.3	NA	NA	NA	NA	-0.31	0.69	-0.31	-0.17	-0.31	-0.31	-0.13	-0.31	-0.31	-0.31	-0.31	-0.31	-0.31	-0.21	0.16	-0.31
56544	-	-	-	89854915	O=C1\C(=C/c2cccs2)\Oc3ccccc13	1	1	T-47D	NCI60	1.12	-0.52	0.28	0.47	5.24	0.08	-0.59	NA	-0.63	-0.08	0.06	-0.63	-0.35	-0.23	0.69	-0.32	-0.2	-1.14	-0.14	0.12	-0.61	0.82	-0.48	-1.14	0.07	NA	-0.84	-1.14	-1.14	0.06	-0.31	-0.62	-1.12	-1.14	-0.12	1.31	0.53	0.75	-0.16	0.5
112938	-	-	-	410379	OC(=O)CCC(c1ccccc1)(c2ccccc2)c3ccccc3	2	1	T-47D	NCI60	0.92	-0.42	0.14	NA	5.81	0.43	-0.64	-0.02	-0.37	NA	-0.25	0.42	0.02	NA	0.17	-0.14	-0.65	-0.29	-0.99	-0.18	-0.2	-0.05	0.29	0.06	-0.47	-1.65	-0.01	0.53	-0.64	0.04	-0.17	0.27	-0.01	0.12	0.19	-0.14	-0.09	1.28	-1.47	-0.07
299936	totarol	-	-	147988	CC(C)c1c(O)ccc2c1CCC3C(C)(C)CCCC23C	1	1	T-47D	NCI60	-0.18	-0.17	-0.54	-0.14	7.41	-0.22	-0.1	-0.15	-0.13	-0.15	-0.11	-0.1	-0.33	-0.06	-0.16	-0.05	-0.26	-0.23	-0.44	-0.63	-0.31	-0.18	-0.37	-0.2	-0.06	-0.15	0	-0.03	-0.3	-0.01	-0.1	0.07	-0.15	-0.06	-0.05	-0.07	NA	-0.15	-0.09	-0.07
649467	-	-	-	504493	CC(C)(C)[Si](C)(C)OCCc1ccccc1C2CC3(ON2CC3S(=O)(=O)c4ccccc4)S(=O)(=O)c5ccccc5	1	1	T-47D	NCI60	0.24	-0.15	-0.15	-0.15	6.92	-0.15	-0.15	-0.15	-0.15	-0.15	-0.15	-0.15	-0.15	-0.15	NA	-0.15	-0.15	-0.15	-0.15	NA	-0.15	-0.15	NA	NA	NA	NA	-0.15	-0.15	-0.15	-0.15	-0.15	-0.15	-0.15	-0.15	-0.15	-0.15	-0.15	NA	-0.15	-0.15
666663	-	-	-	511974	COC1(OP(=O)(O)C(=C1)C(C)(C)C)C(C)(C)C	1	1	T-47D	NCI60	-0.18	NA	-0.18	NA	6.55	-0.18	-0.18	-0.18	-0.18	-0.18	-0.18	-0.18	2.72	-0.18	-0.18	-0.18	-0.18	-0.18	NA	-0.18	-0.18	NA	-0.18	-0.18	-0.18	-0.18	-0.18	-0.18	-0.18	-0.18	-0.18	-0.18	-0.18	-0.18	-0.18	-0.18	-0.18	-0.18	NA	-0.18
669998	-	-	-	513492	[Cl-].[O-][N+](=O)c1ccc2N3C(=Nc4ccccc4C3=N)Oc2c1	1	1	T-47D	NCI60	-0.84	0.13	1.39	0.29	5.66	0.07	0.32	0.22	0.14	1.19	0.48	-0.84	-0.84	0.12	-0.84	-0.84	-0.84	-0.49	-0.84	NA	-0.84	-0.84	-0.84	-0.84	0.26	0.11	-0.84	-0.8	-0.63	-0.6	-0.84	-0.31	-0.84	-0.84	-0.2	1.85	0.37	NA	0.5	0.43
671357	-	-	-	514314	COc1ccc(cc1)N2\C(=N\c3ccccc3)\S\C(=N\S(=O)(=O)c4ccccc4)\C\2=N/S(=O)(=O)c5ccccc5	1	1	T-47D	NCI60	-0.17	0.24	-0.15	-0.55	5.92	NA	NA	NA	-0.16	-0.21	0	0.02	-0.05	0.41	0.33	-0.23	-1.24	-1.08	-0.27	0.48	-0.02	-0.09	-0.31	-0.01	NA	-0.33	-1.03	NA	0.21	0.01	-0.69	1.32	NA	-0.13	-0.15	-0.44	-0.69	0.03	-0.39	0.39
673428	-	-	-	515247	COc1ccc(OC)c(CSc2ccc(OC)c(OC)c2)c1	2	1	T-47D	NCI60	-0.25	-0.25	-0.25	-0.25	7.08	-0.25	-0.25	-0.25	-0.25	0.53	-0.25	-0.25	-0.25	-0.25	-0.25	-0.25	-0.25	-0.25	-0.25	-0.25	-0.01	1.36	-0.25	-0.25	-0.25	-0.25	-0.25	0.97	-0.25	0.72	-0.25	-0.25	-0.25	-0.25	-0.25	0.31	-0.25	-0.25	-0.25	-0.2
674019	-	-	-	515455	Clc1ccc(NC(=O)c2cc(c(SSc3cc(Cl)c(cc3S(=O)(=O)Nc4n[nH]c(Nc5ccc6ccccc6c5)n4)C(=O)Nc7ccc(Cl)cc7)cc2Cl)S(=O)(=O)Nc8n[nH]c(Nc9ccc%10ccccc%10c9)n8)cc1	2	1	T-47D	NCI60	-0.9	0.49	-0.54	0.06	6.63	-1.43	0.18	0.01	0	-0.12	-0.17	0.22	0.85	0.34	-0.2	0.26	0.09	0.02	0.06	-0.6	0.1	0.19	-0.81	-0.49	0.1	0.1	0.09	NA	0.11	0.23	-0.68	0.04	-0.37	-0.34	NA	-0.93	-0.27	NA	-0.02	0.09
675564	-	-	-	516028	C[C@@H]1CC(OC(=O)C)[C@]23COC(=O)C1(C[C@H](O)c4cocc4)C2CCC(O)C35CO5	1	1	T-47D	NCI60	-0.18	-0.18	-0.18	-0.18	6.49	-0.18	-0.18	-0.18	-0.18	-0.18	-0.18	-0.18	-0.18	-0.18	-0.18	-0.18	-0.18	NA	-0.18	3.48	-0.18	-0.18	-0.18	-0.18	-0.18	-0.18	-0.18	-0.18	-0.18	-0.18	-0.18	-0.18	-0.18	-0.18	-0.18	NA	-0.18	-0.18	-0.18	-0.18
676312	-	-	-	516300	Nc1ncc(Br)c(NCC2(CO)CCC2)n1	1	1	T-47D	NCI60	-0.33	-0.33	-0.33	-0.33	6.41	-0.33	-0.28	-0.33	NA	-0.33	-0.33	-0.33	-0.33	-0.33	-0.33	-0.33	-0.33	-0.33	-0.33	-0.33	-0.33	0.04	1.07	-0.33	-0.33	-0.33	NA	-0.33	-0.33	0.67	-0.33	-0.33	-0.33	-0.33	-0.33	0.55	-0.33	0.62	0.33	-0.33
676577	-	-	-	516512	COC(=O)[C@@H]1C[C@H]2[C@@H](N1C(=O)OC)N(c3ccccc23)S(=O)(=O)c4ccccc4	1	1	T-47D	NCI60	-0.2	-0.2	-0.2	-0.2	7.05	-0.2	-0.2	-0.2	-0.2	-0.2	-0.2	-0.2	-0.2	-0.2	-0.2	-0.2	-0.2	-0.2	-0.2	-0.2	-0.2	-0.2	-0.2	-0.2	-0.2	-0.2	NA	-0.2	-0.2	-0.2	-0.2	-0.2	-0.2	-0.2	-0.2	-0.2	-0.2	-0.2	-0.2	1.36
677252	-	-	-	517002	Cc1cc(C)cc(NC2=CC(=O)NC(=O)N2)c1	1	1	T-47D	NCI60	-0.18	-0.18	-0.18	-0.18	7.04	-0.18	-0.18	-0.18	-0.18	1.64	-0.18	-0.18	-0.18	-0.18	-0.18	-0.18	-0.18	-0.18	-0.18	-0.18	-0.18	-0.18	-0.18	-0.18	-0.18	-0.18	-0.18	NA	-0.18	-0.18	-0.18	NA	-0.18	-0.18	-0.18	-0.18	-0.18	-0.18	0.35	-0.18
678475	-	-	-	517689	Cc1ccc(CC2=NNC(=O)N2c3ccccc3)cc1	1	1	T-47D	NCI60	-0.26	-0.26	NA	-0.26	6.22	-0.26	-0.26	-0.26	-0.26	-0.26	-0.26	NA	-0.26	-0.26	-0.26	-0.26	-0.26	-0.26	NA	-0.26	-0.26	-0.26	1.05	-0.26	NA	-0.26	NA	0.14	-0.26	-0.26	-0.26	0.5	-0.26	-0.26	-0.26	NA	NA	NA	-0.26	-0.26
678957	-	-	-	517788	COC(=O)c1cn(CCCCO)nn1	1	1	T-47D	NCI60	-0.14	-0.14	-0.14	-0.14	7	-0.14	-0.14	-0.14	-0.14	-0.14	-0.14	-0.14	-0.14	-0.14	-0.14	-0.14	-0.14	-0.14	-0.14	NA	NA	-0.14	NA	-0.14	-0.14	-0.14	NA	-0.14	-0.14	-0.14	-0.14	-0.14	-0.14	-0.14	-0.14	-0.14	-0.14	-0.14	-0.14	-0.14
685032	-	-	-	520540	CC(=O)Oc1c2Oc3ccc(Cl)cc3C(=O)c2c(O)c4ccsc14	1	1	T-47D	NCI60	-0.24	1.13	0.96	0.48	6.94	-0.24	-0.24	-0.24	-0.24	0.46	-0.24	-0.24	-0.24	-0.24	-0.24	-0.24	-0.24	-0.24	-0.08	-0.24	0.3	NA	-0.24	NA	-0.24	-0.24	-0.24	-0.24	-0.24	-0.24	-0.24	-0.24	-0.24	-0.24	-0.24	-0.24	-0.24	-0.24	-0.24	-0.24
685407	-	-	-	520645	Nc1ncnc2c1ncn2C(=O)NC34CC5CC(CC(C5)C3)C4	1	1	T-47D	NCI60	-0.17	-0.17	-0.17	-0.17	7.14	-0.17	-0.17	-0.17	-0.17	0.23	-0.17	-0.17	-0.17	-0.17	-0.17	-0.17	-0.17	-0.17	1.83	-0.17	-0.17	-0.17	-0.17	NA	-0.17	-0.17	-0.17	-0.17	-0.17	-0.17	-0.17	-0.17	-0.17	-0.17	-0.17	-0.17	-0.17	-0.17	-0.17	-0.17
685416	-	-	-	520654	Clc1ccc(cc1)C2=NCON=C2c3ccc(Cl)cc3	1	1	T-47D	NCI60	-0.73	-0.03	0.51	-0.18	6.44	-0.2	0.15	0.3	-0.91	-0.67	-0.06	0.17	0.32	0.53	-0.17	0.54	0.27	-0.22	-0.62	0.4	-0.59	0.22	0.11	NA	0.33	0.41	NA	-0.22	NA	0.13	-0.69	-0.12	NA	-0.11	-1.13	0.33	-0.73	-0.07	0.41	0.11
686968	-	-	-	521335	CC(=O)N(N1C(=O)NN=C1Cc2ccc(Cl)cc2)C(=O)C	2	1	T-47D	NCI60	-0.14	-0.14	-0.14	-0.14	7	NA	-0.14	-0.14	-0.14	-0.14	-0.14	-0.14	-0.14	NA	-0.14	-0.14	-0.14	-0.14	-0.14	NA	-0.14	-0.14	NA	-0.14	-0.14	-0.14	-0.14	-0.14	-0.14	-0.14	-0.14	-0.14	-0.14	-0.14	-0.14	-0.14	-0.14	-0.14	-0.14	-0.14
687870	-	-	-	521782	Cc1ccc(NC(=S)NNC(=O)c2cc(nc3ccccc23)c4ccccc4)cc1C	1	1	T-47D	NCI60	0.97	0	-1.13	0.17	6.2	-0.72	0.88	-0.09	-0.89	0.43	0.08	0.4	0.15	0.18	-0.01	-0.3	-0.59	-0.86	-0.6	NA	-0.95	-0.04	-0.35	0.64	NA	0.03	0.53	0.17	-0.47	0.23	-0.51	0.35	-0.33	0.33	-0.02	NA	-0.16	0.18	-1.05	0.1
687937	-	-	-	521785	OCC(CO)NC(=O)c1ccc2cc([nH]c2c1)C(=O)N3CC(CCl)c4ccc(cc34)[N+](=O)[O-]	1	1	T-47D	NCI60	-0.16	0.44	-0.16	-0.16	7.26	-0.16	-0.16	-0.16	-0.16	-0.16	-0.16	0.85	-0.16	-0.16	-0.16	-0.16	-0.16	-0.16	-0.16	-0.16	-0.16	-0.16	NA	NA	-0.16	-0.16	-0.16	-0.16	-0.16	-0.16	-0.16	-0.16	-0.16	-0.16	-0.16	-0.16	-0.16	-0.16	-0.16	-0.16
692399	-	-	-	523560	CN1C(=O)c2ccccc2OC13Oc4c(\C=N\c5ccccc5O)cc(C)cc4C=C3	1	1	T-47D	NCI60	NA	0.02	0.89	-0.34	6	0.34	-1.04	NA	-1.05	-0.32	-0.27	-0.86	0.09	0.34	0.08	-0.03	-0.61	-0.79	-0.12	-1.28	0.74	0.49	-0.66	0.09	0.64	NA	0.14	-0.44	-0.28	0.2	0.39	-0.21	-0.83	-1.39	-0.71	0.39	-0.36	0.85	0.16	-0.22
694176	-	-	-	524276	COC(=O)CCC1=CCC2(SC)C(=O)Nc3cccc1c23	1	1	T-47D	NCI60	-0.18	-0.18	-0.18	-0.18	7.11	-0.18	-0.18	-0.18	-0.18	-0.18	-0.18	-0.18	-0.18	-0.18	-0.18	-0.18	-0.18	-0.18	-0.18	-0.18	NA	-0.18	-0.18	-0.18	-0.18	-0.18	-0.18	-0.18	-0.18	-0.18	-0.18	-0.18	-0.18	-0.18	-0.18	0.84	-0.18	-0.18	-0.18	-0.18
695794	-	-	-	524907	Cc1c(c2ccc(O)cc2)n(CCCCCCNCCOC(=O)NCCCc3ccc(cc3)N(CCCl)CCCl)c4ccc(O)cc14	1	1	T-47D	NCI60	1.23	0.23	0.14	-1.98	4.27	0.44	0.01	0.35	-2.05	0.14	-0.37	-0.19	0.21	0.44	0.25	0.39	-0.01	0.04	0.33	0.51	-0.21	0.74	0.61	1.17	0.46	0.38	0.39	-1.81	-0.73	0.15	0.19	0.25	0.32	0.29	0.19	-0.36	-0.15	NA	NA	0.26
701019	-	-	-	527245	Cc1cc(C)n2nc3nc(N)c(C#N)c(c4ccccc4)c3c2n1	2	1	T-47D	NCI60	-0.15	-0.15	NA	-0.15	7.05	-0.15	-0.15	-0.15	-0.15	NA	-0.15	-0.15	-0.15	-0.15	-0.15	-0.15	-0.15	-0.15	-0.15	-0.15	-0.15	-0.15	-0.15	-0.15	-0.15	-0.15	-0.15	NA	-0.15	-0.15	-0.15	-0.15	-0.15	NA	-0.15	-0.15	-0.15	-0.15	-0.15	-0.15
702349	-	-	-	527689	COc1cc(cc(OC)c1OC)C2S\C(=C\c3ccccc3)\C(=O)N2c4cccc(c4)[N+](=O)[O-]	1	1	T-47D	NCI60	0.19	0.11	-0.55	-0.55	5.93	-0.28	0.14	NA	-0.55	NA	0.75	-0.55	-0.55	0.47	-0.22	0.14	0.7	NA	NA	NA	0.11	-0.2	NA	0.22	0.35	-0.55	-0.22	1.29	-0.55	-0.15	-0.55	-0.13	1.2	0.93	-0.55	0.15	-0.55	-0.07	-0.55	-0.55
703866	-	-	-	528133	CC(C)(C)OC(=O)N[C@@H](Cc1ccccc1)C(=O)N2CC[C@H](N2)C(=O)N3[C@H]4C[C@@H]5CC[C@@]4(CS3(=O)=O)C5(C)C	1	1	T-47D	NCI60	NA	0.38	0.42	-0.01	6.14	-0.63	NA	NA	-0.55	0.64	-0.63	0.41	-0.31	0.4	0.15	-0.6	-0.31	0.01	0.29	-0.25	-0.63	-0.63	-0.37	-0.63	-0.25	NA	-0.22	0.03	-0.63	1.31	-0.63	0.26	0.27	0.66	0.51	NA	-0.3	-0.63	-0.63	0.31
704096	-	-	-	528210	CN(C)c1ccc(cc1)\C(=N\NC(=O)c2ccc(C)cc2)\N=Nc3cccc(C)c3	1	1	T-47D	NCI60	-0.23	-0.23	-0.23	-0.23	6.63	-0.23	-0.23	-0.23	-0.23	NA	-0.23	-0.23	-0.23	-0.23	-0.23	-0.23	-0.23	-0.23	-0.23	-0.23	-0.23	-0.23	-0.23	-0.23	-0.23	NA	-0.23	-0.23	-0.23	-0.23	-0.23	-0.23	-0.23	1.07	-0.23	-0.23	NA	1.03	-0.23	-0.23
704099	-	-	-	528213	COc1cccc(c1)N=N\C(=N/NC(=O)c2ccc(C)cc2)\c3ccc(cc3)N(C)C	1	1	T-47D	NCI60	-0.26	-0.26	-0.26	-0.26	6.56	-0.26	-0.26	-0.26	-0.26	NA	-0.26	0.9	-0.26	-0.26	-0.26	-0.26	-0.26	-0.26	-0.26	-0.26	0.91	-0.26	-0.26	0.41	-0.26	NA	-0.26	-0.26	-0.26	-0.23	-0.26	NA	1.95	1.05	-0.26	-0.26	NA	-0.26	-0.26	-0.26
707687	-	-	-	529478	CSc1ccccc1P(c2ccccc2SC)c3ccccc3SC	1	1	T-47D	NCI60	-0.23	-0.23	-0.2	-0.23	6.02	-0.23	-0.23	-0.23	-0.23	NA	1.75	NA	NA	-0.23	-0.23	NA	-0.23	-0.23	-0.23	NA	-0.23	-0.23	-0.23	-0.23	-0.23	-0.23	-0.23	-0.23	-0.23	-0.23	NA	-0.23	-0.23	-0.23	-0.23	-0.23	2.12	-0.23	-0.23	-0.23
709115	-	-	-	530146	CC(C)(C)c1cc(cc(c1O)C(C)(C)C)C2NCCO2	1	1	T-47D	NCI60	-0.17	1.02	-0.2	-0.41	6.37	0.61	0.55	-0.41	NA	1.6	0.49	-0.41	NA	-0.41	0.1	-0.41	-0.41	-0.41	-0.41	-0.41	-0.41	-0.41	-0.41	-0.41	-0.41	-0.41	NA	0.53	-0.41	-0.41	-0.41	-0.41	-0.41	-0.41	NA	-0.17	0.68	-0.14	-0.41	0.19
711723	-	-	-	531440	COc1cc(Nc2nc3ccccc3n4cccc24)cc(OC)c1OC	1	1	T-47D	NCI60	-0.42	1.03	0.07	0	6.13	0.98	0.09	-0.42	-0.4	NA	0.4	-0.42	-0.42	-0.42	-0.42	-0.42	-0.42	-0.42	-0.42	0.4	-0.42	-0.42	-0.42	-0.42	-0.42	-0.42	-0.42	0.3	-0.42	-0.42	-0.42	-0.42	-0.42	-0.42	-0.42	-0.42	1.42	0.49	NA	-0.08
711731	-	-	-	531448	CCOC(=O)CCC(NC(=O)c1ccc(Nc2nc3ccccc3n4cccc24)cc1)C(=O)OCC	1	1	T-47D	NCI60	0.35	0.13	-0.31	0.06	6.85	-0.36	-0.01	0.25	-0.46	-0.06	0.07	-0.67	-0.16	-0.19	-0.15	0.29	-0.19	-1.04	-0.69	-1.22	-0.38	0.27	0.07	0.42	-0.04	-0.35	-0.64	0.19	-0.57	-0.19	-0.04	0.07	-0.17	-0.12	-0.41	-0.44	0.04	-0.22	NA	-0.32
715437	-	-	-	532933	COc1ccc(CN2[C@H](CI)\C=C/CCCC2=O)cc1	1	1	T-47D	NCI60	0.03	-0.02	-0.46	-0.99	6.2	-0.35	-0.36	-0.38	-0.32	2.57	-0.38	-0.42	-0.11	-0.13	-0.23	0.2	-0.02	-0.11	NA	NA	0.76	0.12	0.76	-0.09	-0.82	-0.04	0.02	-0.02	-0.25	-0.25	0.13	0.02	-0.26	-0.32	0.15	0.03	-0.65	-0.27	-0.28	-0.56
716341	-	-	-	533573	COc1cc(\C=N\NC(=O)c2c(Cl)c(Cl)c(Cl)c(Cl)c2c3nc4ccccc4[nH]3)ccc1O	1	1	T-47D	NCI60	0.46	NA	-1.15	0.08	6.15	-0.64	-0.14	-0.31	-0.54	-0.05	NA	-0.01	0.42	0.47	0.01	0	-0.15	-0.74	0.02	0.08	0.13	0.35	NA	0.27	-0.02	0.03	-0.18	0.15	-0.7	0.66	-0.47	0.57	-0.45	-0.14	-0.5	0.24	0.04	1.21	0.07	0.18
716343	-	-	-	533575	ClC1C(N(NC(=O)c2c(Cl)c(Cl)c(Cl)c(Cl)c2c3nc4ccccc4[nH]3)C1=O)c5ccc(Cl)cc5	1	1	T-47D	NCI60	0.24	NA	-0.78	-0.32	6.38	-0.37	-0.31	-0.56	-0.66	-0.12	NA	-0.08	0.09	0.07	-0.04	-0.35	-0.54	-0.27	0.59	-0.36	-0.16	0.71	NA	0.01	0.01	-0.2	-0.19	-0.23	-0.01	-0.39	-0.35	0.05	-0.16	-0.35	-0.39	-0.18	-0.75	0.19	-0.24	-0.21
716758	-	-	-	533769	COc1ccc(N\N=C\2/C3=C(CCC(C)(C)O3)C(=O)c4ccccc24)cc1	1	1	T-47D	NCI60	0.95	-0.61	-0.2	-0.21	5.21	0.39	0.48	-0.86	-0.56	-0.19	-0.22	-0.68	1.01	0.61	0.67	0.69	0.74	-1.74	0.28	0.38	0.28	-0.06	0.14	0.91	0.24	-0.44	-0.41	-0.56	-0.61	0.99	-0.29	0.53	0.09	0.34	0.17	-0.06	-0.44	-0.47	-2.9	-0.04
716791	-	-	-	533790	O=C(O[C@@H](\C=C\c1ccccc1)P2(=O)N(Cc3ccccc3)[C@@H]4CCCC[C@H]4N2Cc5ccccc5)c6ccccc6	1	1	T-47D	NCI60	-0.02	0.23	-1.21	-0.43	4.68	-0.47	-0.01	-0.37	-0.33	NA	0.13	0.75	-1.06	0.4	0.22	0.04	0.29	-0.04	0.56	0.24	0.11	NA	0.74	0.36	0.15	-0.02	-0.05	0.52	-0.88	0.75	-1.19	-0.09	0.16	0.08	0.18	-0.16	-0.85	0.95	0.41	0.38
717489	-	-	-	534191	FC(F)(F)C1=NN(C(=O)C1\C=N\CCc2c[nH]c3ccccc23)c4nc5ccccc5s4	1	1	T-47D	NCI60	0.15	-0.71	-1.04	-0.03	6.62	-1.29	0.06	-0.41	-0.7	0	-0.62	0.63	NA	-0.44	-0.34	-0.18	NA	-0.82	0.45	0.42	-0.29	0.3	0.2	-0.44	-0.21	-0.32	-0.38	-0.27	-0.53	0.56	0.59	0.45	-0.03	-0.5	0.56	0.14	0.37	0.75	-0.11	-0.39
717812	-	-	-	534338	O=C1N(c2ccccc2)c3ccccc3/C/1=C\4/Nc5ccccc5C4=O	1	1	T-47D	NCI60	1.48	0.89	-0.56	-0.23	5.38	0.04	-0.33	NA	0.31	1.19	0.22	0.54	0.2	0.03	-0.37	-0.58	-1.26	-0.67	-1.16	NA	-0.15	0.08	-1.26	-0.63	-0.94	-0.86	-0.02	0.08	-1.26	0.67	0.01	-1.26	-0.74	-1.26	0.02	0.57	0.21	0.48	0.38	-0.68
722948	4-amino-6-ethylthio-1-methylpyrazolo[3,4-d]pyrimidine	-	-	536790	[I-].CCSc1nc(N)c2cnn(C)c2n1	1	1	T-47D	NCI60	0.25	0.36	0.16	-0.16	6.46	0.09	-0.35	0.01	-0.47	-0.63	-0.11	0.19	0.35	0.22	0.12	-0.46	0.05	0.06	-0.15	-0.35	-0.4	-0.49	-0.03	NA	0.09	0.08	-0.35	-0.99	-0.53	0.79	-0.6	0.2	-0.06	NA	-0.36	-0.44	NA	-0.74	0.28	-0.13
722963	4-amino-1-methyl-6-piperidinopyrazolo[3,4-d]pyrimidine	-	-	536805	Cn1ncc2c(N)nc(nc12)N3CCCCC3	1	1	T-47D	NCI60	1.05	NA	0.04	-0.21	4.11	-0.06	0.17	0.25	0.49	-0.07	-0.13	0.77	0.88	-0.92	0.19	0.5	0.19	-0.15	0.23	-0.45	-1.55	NA	-0.28	NA	0.48	0.66	-0.79	0.46	0.35	0.9	-1.29	0.77	0.35	NA	-1.68	-2.33	-1.19	-0.87	0.54	0.03
724695	-	-	-	537748	CC(=O)CCc1ccc(Oc2c3ccoc3nc4ccccc24)cc1	1	1	T-47D	NCI60	-0.52	-0.98	-0.42	NA	5.12	-0.22	0.24	NA	-0.3	-0.65	0.63	0.08	NA	-0.25	-0.18	-0.1	0.19	NA	-0.84	1.75	-0.95	NA	0.58	-0.33	0.41	NA	0.32	NA	-0.71	NA	0.47	NA	-0.06	NA	0.26	NA	-0.38	NA	0.28	0.73
724877	-	-	-	537840	Cc1cc(c(S\C(=N/Nc2ccc(cc2)[N+](=O)[O-])\c3ccc4ccccc4c3)cc1Cl)S(=O)(=O)N	1	1	T-47D	NCI60	-0.04	0.26	1.62	-0.06	5.67	0.47	-0.04	1.15	-0.96	-0.83	-0.03	-1.12	0.19	1.05	-0.05	-1.02	-0.22	-0.43	-0.74	-1.25	-0.3	-1.03	-0.52	-0.61	-0.06	0.36	-0.64	-1.25	-0.47	0.1	-0.35	0.14	-0.12	NA	-0.79	0.04	-0.14	2	0.02	0.11
725734	bis-triazoles	-	-	48426412	CN(C)c1ccc(\C=N\n2c(S)nnc2CCCCc3nnc(S)n3\N=C\c4ccc(cc4)N(C)C)cc1	1	1	T-47D	NCI60	-0.18	0.61	0.09	NA	7.36	-0.18	-0.18	-0.18	-0.18	0.89	0.09	-0.18	-0.18	-0.18	-0.18	-0.18	-0.18	-0.18	-0.18	-0.18	-0.18	-0.18	-0.18	-0.18	-0.18	-0.18	-0.18	-0.18	-0.18	-0.18	-0.18	-0.18	-0.18	NA	-0.18	-0.18	0.18	-0.18	-0.18	-0.18
725856	-	-	-	48426508	S=C1SN=C2NCCN12	1	1	T-47D	NCI60	0.67	-0.39	-0.51	-0.51	5.51	-0.51	-0.51	-0.51	-0.51	-0.51	-0.51	1.23	1.57	1.37	-0.51	0.02	-0.51	0.63	0.87	0.42	-0.51	0.92	0.58	NA	-0.25	-0.51	-0.51	NA	0.05	0.17	-0.51	-0.45	-0.51	NA	-0.51	-0.51	-0.51	-0.51	0.92	-0.51
726616	oxadiazole	-	-	48426939	CN1CCN(CN2N=C(OC2=S)c3cc(F)c(Cl)cc3Cl)CC1	1	1	T-47D	NCI60	0.07	0.49	0.12	NA	6.37	-0.02	-0.19	0.08	-0.05	-0.37	-0.04	0.27	-0.41	NA	-0.14	0.24	-0.2	0.4	-0.01	-0.68	-0.17	0.07	0.3	NA	0.38	0.18	NA	-0.87	0.12	0.51	NA	0.35	-0.16	NA	NA	-0.87	NA	-0.87	-0.03	-0.66
730026	-	-	-	48428406	CCC(CC)c1nc(Nc2cccc(OC)c2)c3ccccc3n1	1	1	T-47D	NCI60	-0.44	0.01	-0.14	-0.08	6.78	-0.52	0.01	-0.21	-0.03	NA	-0.17	-0.48	-0.14	-0.21	-0.11	NA	0.08	-0.11	NA	-0.56	0.41	NA	0.19	-0.37	0.03	NA	-0.5	-0.07	-0.01	0.08	-0.18	-0.09	-0.04	NA	-0.07	-0.18	-0.18	0.79	NA	-0.21
[truncated: 3,396 more rows]
[truncated: 20 more columns]

## Sheet: Random forest models
	Proteins involved in the metabolism of 5FU	Top 5 signatures combining
[truncated: 28 more rows]
