# Supplementary material for: Proteome activity landscapes of tumor cell lines determine drug responses
Source: Nat Commun. 2020 Jul 20;11:3639. doi: 10.1038/s41467-020-17336-9 (PMC7371697; doi:10.1038/s41467-020-17336-9)
Supplement: Supplementary file 11 — Supplementary Data 8 [file 41467_2020_17336_MOESM11_ESM.xlsx]

## Sheet: Legend
The three tables are:
Drug clusters	The drug clusters identified by SMBPLSR
Associated markers	The phosphoprotein and p-site markers that are associated with each drug cluster
MoA legend	The legend for the mode of action (MoA) used in "Drug clusters" (adapted from Reinhold, W.C., et al. (2012). "CellMiner: a web-based suite of genomic and pharmacologic tools to explore transcript and drug patterns in the NCI-60 cell line set." Cancer Res 72(14):3499-511.)
Header descriptions
Drug clusters
Cluster	Drug cluster ID
Drug	Name of the drug
MoA	Mode of action of individual drugs (see MoA legend)
NSC	NSC number given by the Developmental Therapeutics Program of the NCI (DTP)
Loading	The loading of drugs in SMBPLSR components. This value can be interpreted as an effect size, with high values denoting big effect.
Cluster MoA	The mode of action of a cluster of drugs
Associated markers
Cluster	Drug cluster ID; can be mapped to "Cluster" column in "Drug clusters"
Cluster MoA	The mode of action of a cluster of drugs
Marker ID	Phosphoprotein/p-site ID; can be mapped to the ID columns in the corresponding tables
Loading	The loading of markers in SMBPLSR components. This value can be interpreted as an effect size, with high values denoting big effect.
Marker type	The type of marker (phosphoprotein or p-site)
Direction	Whether this is a sensitivity or resistance marker
MoA legend
Category	Abbreviation of the MoA supercategory
Category description	Description of the MoA supercategory
Abbreviations	Abbreviation of the MoA category
Definitions of drug mechanism of action abbreviations (a)	Description of the MoA category

## Sheet: Drug clusters
Cluster	Drug	MoA	NSC	Loading	Cluster MoA
X1_neg	Daunorubicin	T2	82151	-0.0472217	T2
X1_neg	Teniposide	T2	122819	-0.375596	T2
X1_neg	Doxorubicin	T2	123127	-0.1454	T2
X1_neg	Etoposide	T2	141540	-0.5135	T2
X1_neg	Valrubicin	T2	246131	-0.191697	T2
X1_neg	Mitoxantrone	T2	301739	-0.36568	T2
X1_neg	Annamycin Liposomal	Db	700363	-0.206625	T2
X1_neg	Etoposide	-	757804	-0.491493	T2
X1_neg	Teniposide	-	758667	-0.325086	T2
X1_neg	Doxorubicin	-	759155	-0.107074	T2
X2_neg	Thiotepa	A7	6396	-0.498633	A7
X2_neg	Melphalan	A7	8806	-0.291036	A7
X2_neg	Triethylenemelamine	A7	9706	-0.442799	A7
X2_neg	Pipobroman	A7	25154	-0.499379	A7
X2_neg	Mitomycin	A2	26980	-0.296617	A7
X2_neg	Uracil mustard	A7	34462	-0.284888	A7
X2_neg	Cisplatin	A7	119875	-0.123148	A7
X2_neg	Bleomycin	Db	125066	-0.0160145	A7
X2_neg	Raltitrexed	Ds	639186	-0.134637	A7
X2_neg	MNR-2-50	T1	724998	-0.13609	A7
X3_neg	Hydroxyurea	Dr	32065	-0.16653
X3_neg	Bleomycin	Db	125066	-0.639809
X3_neg	Gemcitabine	Ds	613327	-0.244236
X3_neg	Lovastatin	-	633781	-0.0175437
X3_neg	7-Hydroxystaurosporine	STK	638850	-0.0727673
X3_neg	Midostaurin	PKC,STK	656576	-0.0859937
X3_neg	Triapine	CC	663249	-0.191497
X3_neg	Melphalan	-	757098	-0.302102
X3_neg	Bleomycin	-	758612	-0.600485
X3_neg	fluvastatin	-	758896	-0.041759
X4_neg	Pyrimethamine	-	3061	-0.134008
X4_neg	Fluorouracil	Ds,Rs	19893	-0.352535
X4_neg	Trifluridine	-	75520	-0.367227
X4_neg	Mitomycin	-	134727	-0.250002
X4_neg	Idarubicin	T2	256439	-0.391656
X4_neg	Cytarabine	Ds	287459	-0.36295
X4_neg	Amonafide	T2	308847	-0.0983982
X4_neg	Mitomycin	-	755880	-0.464314
X4_neg	Fluorouracil	-	757036	-0.29574
X4_neg	Mechlorethamine	-	757087	-0.25009
X5_neg	Lomustine	A6	79037	-0.2186
X5_neg	auranofin	-	321521	-0.631309
X5_neg	Carmustine	A7	409962	-0.391314
X5_neg	okadaic acid	Pase	677083	-0.412629
X5_neg	Arsenic trioxide	Apo	706363	-0.199026
X5_pos	Erlotinib	YK	718781	0.0573218
X5_pos	Afatinib	YK	750691	0.0628722
X5_neg	Ethinyl estradiol	-	757027	-0.0251617
X5_neg	Pipamperone	Misc	759178	-0.427349
X5_neg	Vemurafenib	YK	761431	-0.012751
X6_neg	Cyclophosphamide	A7	26271	-0.0809845	STK/YK
X6_neg	Thiothixene	-	108165	-0.308609	STK/YK
X6_neg	Cyclosporine	-	290193	-0.0579518	STK/YK
X6_neg	Terconazole	-	331942	-0.155312	STK/YK
X6_neg	Hypothemycin	YK	354462	-0.424484	STK/YK
X6_pos	Pyrazoloacridine	Db	366140	0.00951216	STK/YK
X6_neg	haloperidol	-	615296	-0.168702	STK/YK
X6_neg	PD-98059	STK	679828	-0.29532	STK/YK
X6_neg	Selumetinib	STK,YK	741078	-0.452009	STK/YK
X6_neg	Vemurafenib	YK	761431	-0.608653	STK/YK
X7_neg	Idoxuridine	-	39661	-0.422198	Ho
X7_neg	Cordycepin	Ds	63984	-0.0758687	Ho
X7_neg	Dexrazoxane	T2	169780	-0.0741365	Ho
X7_neg	Elesclomol	ROS	174939	-0.289692	Ho
X7_neg	Zidovudine	-	602670	-0.208827	Ho
X7_neg	Aminoflavone	Db	686288	-0.0337412	Ho
X7_neg	AFP464	Db	710464	-0.0820677	Ho
X7_neg	Fulvestrant	Ho	719276	-0.581994	Ho
X7_neg	SR16157	Ho	732011	-0.354967	Ho
X7_neg	Raloxifene	Ho	747974	-0.458666	Ho
X8_neg	Rapamycin	STK	606698	-0.114875
X8_neg	Lovastatin	-	633781	-0.0765614
X8_neg	Simvastatin	AM	633782	-0.126631
X8_neg	O-6-Benzylguanine	DDR	637037	-0.123969
X8_neg	7-Hydroxystaurosporine	STK	638850	-0.434467
X8_neg	Midostaurin	PKC,STK	656576	-0.170008
X8_neg	Zoledronate	AM	721517	-0.562545
X8_neg	Simvastatin	-	758706	-0.141581
X8_neg	Dasatinib	-	759877	-0.62257
X8_neg	Vandetanib	YK	760766	-0.0881985
X9_neg	Sodium Phenylacetate	-	3039	-0.00651924
X9_neg	Dacarbazine	Ho	38721	-0.641782
X9_neg	Indomethacin	-	77541	-0.12408
X9_neg	Parthenolide	Apo	157035	-0.0342451
X9_neg	Pentostatin	Ds	218321	-0.652667
X9_neg	Wortmannin	PI3K	221019	-0.369522
X9_neg	Lovastatin	-	633781	-0.0017361
X9_neg	Mifepristone	-	652104	-0.0758261
X9_neg	Aminoflavone	Db	686288	-0.00631973
X9_pos	Nelfinavir	Pr	747167	0.056486
X10_neg	Curcumin	Apo	32982	-0.0178523	pos.EGFRi
X10_pos	O-6-Benzylguanine	DDR	637037	0.00886172	pos.EGFRi
X10_pos	Gefitinib	YK	715055	0.417589	pos.EGFRi
X10_pos	Erlotinib	YK	718781	0.381434	pos.EGFRi
X10_pos	Lapatinib	YK	727989	0.30562	pos.EGFRi
X10_pos	Lapatinib	YK	745750	0.430143	pos.EGFRi
X10_neg	16-Aza-epothilone B	Tu	747973	-0.0265094	pos.EGFRi
X10_pos	Afatinib	YK	750691	0.450156	pos.EGFRi
X10_pos	Gefitinib	-	759856	0.35903	pos.EGFRi
X10_pos	Vandetanib	YK	760766	0.262789	pos.EGFRi
X11_neg	Acrichine	Db	14229	-0.183317
X11_neg	Ribavirin	-	163039	-0.699291
X11_neg	Dexrazoxane	T2	169780	-0.223331
X11_neg	Oxaliplatin	A7	266046	-0.374211
X11_neg	Cyclosporine	-	290193	-0.0202921
X11_neg	Amonafide	T2	308847	-0.0183103
X11_neg	Pyrazoloacridine	Db	366140	-0.32338
X11_neg	artesunate	-	712571	-0.365703
X11_neg	16-Aza-epothilone B	Tu	747973	-0.0695661
X11_neg	artenimol	-	758682	-0.208747
X12_neg	Valproic Acid	-	93819	-0.556475
X12_neg	Bendamustine	A2,A6	138783	-0.425795
X12_neg	Leflunomide	-	677411	-0.0305589
X12_neg	Bortezomib	Pr	681239	-0.0560053
X12_neg	AFP464	Db	710464	-0.0568662
X12_neg	Loratadine	-	721075	-0.435521
X12_neg	Pazopanib	YK	752782	-0.26378
X12_neg	Axitinib	YK	757441	-0.383415
X12_neg	fluvastatin	-	758896	-0.00160286
X12_neg	Arsenic trioxide	-	759274	-0.308969
X13_neg	Dromostanolone Propionate	Ho	12198	-0.161342
X13_neg	Testolactone	Ho	23759	-0.407899
X13_neg	Procarbazine	A7	77213	-0.536042
X13_neg	Indomethacin	-	77541	-0.259662
X13_neg	Calusterone	Ho	88536	-0.0799239
X13_neg	Lovastatin	-	633781	-0.117338
X13_neg	Simvastatin	AM	633782	-0.169894
X13_neg	Mifepristone	-	652104	-0.139191
X13_neg	Nitazoxanide	-	697855	-0.0152002
X13_neg	Ofloxacin	-	727071	-0.619836
X14_neg	Pentamidine	-	9921	-0.10102	T2
X14_neg	Daunorubicin	T2	82151	-0.443746	T2
X14_neg	Doxorubicin	T2	123127	-0.296179	T2
X14_pos	Etoposide	T2	141540	0.0675053	T2
X14_neg	4'-Epiadriamycin	T2	256942	-0.416451	T2
X14_neg	Dolastatin 10	Tu	376128	-0.19528	T2
X14_neg	Bortezomib	Pr	681239	-0.285797	T2
X14_neg	Crizotinib	YK	756645	-0.0931712	T2
X14_neg	Daunorubicin	-	756717	-0.505747	T2
X14_neg	Doxorubicin	-	759155	-0.378019	T2
X15_neg	Megestrol acetate	Ho	71423	-0.408134
X15_pos	Tegafur	Df	148958	0.130497
X15_neg	Rapamycin	STK	606698	-0.0668689
X15_neg	Lovastatin	-	633781	-0.0863138
X15_neg	Leflunomide	-	677411	-0.399037
X15_neg	Olaparib	PARP	747856	-0.436795
X15_neg	Abiraterone	Ho	749226	-0.396916
X15_neg	Simvastatin	-	758706	-0.287953
X15_neg	fluvastatin	-	758896	-0.43091
X15_neg	clioquinol	-	759822	-0.168265
X16_neg	Testolactone	Ho	23759	-0.0469441
X16_neg	Parthenolide	Apo	157035	-0.362787
X16_neg	Clotrimazole	-	257473	-0.0235938
X16_neg	Buthionine sulphoximine	AM	326231	-0.726805
X16_neg	Fostamatinib	YK	365798	-0.120207
X16_neg	Fenretinide	Ds	374551	-0.24977
X16_neg	Arsenic trioxide	Apo	706363	-0.106426
X16_neg	E-7820	Ang	719239	-0.489476
X16_neg	Dimethylaminoparthenolide	NFkB	734325	-0.0895165
X16_neg	Nelfinavir	Pr	747167	-0.0402236
X17_neg	Curcumin	Apo	32982	-0.183186
X17_pos	Fluorometholone	-	33001	0.647352
X17_pos	Fluorometholone Acetate	-	47438	0.274025
X17_neg	Cordycepin	Ds	63984	-0.00452652
X17_neg	Estramustine	A7,Tu	89201	-0.143494
X17_pos	Entinostat	HDAC	706995	0.34927
X17_pos	AFP464	Db	710464	0.0924435
X17_pos	Imatinib	YK	743414	0.520628
X17_neg	Ethinyl estradiol	-	757027	-0.183431
X17_neg	hexachlorophene	-	757055	-0.128228
X18_neg	Dacarbazine	A7	45388	-0.222023
X18_neg	Lomustine	A6	79037	-0.109571
X18_neg	Ifosfamide	A7	109724	-0.0492901
X18_neg	Triciribine-5'-monophosphate	STK	280594	-0.0379677
X18_neg	Raltitrexed	Ds	639186	-0.0485033
X18_pos	Hydroxymethylacylfulvene	Apo	683863	0.0240248
X18_neg	Rebimastat	Pr	713763	-0.954359
X18_pos	E-7820	Ang	719239	0.119633
X18_pos	Abiraterone	Ho	749226	0.039923
X18_neg	Azacitidine	-	758186	-0.0720523
X19_neg	Mechlorethamine	A7	762	-0.42945
X19_neg	Digitoxin	-	7529	-0.533319
X19_pos	Pipobroman	A7	25154	0.00631741
X19_neg	BEN	A7	281612	-0.327854
X19_neg	Batracylin	T1,T2	320846	-0.129468
X19_neg	Hydroxymethylacylfulvene	Apo	683863	-0.113929
X19_neg	Annamycin Liposomal	Db	700363	-0.123095
X19_neg	MNR-2-50	T1	724998	-0.0427287
X19_neg	Digoxin	-	756738	-0.612301
X19_neg	Mechlorethamine	-	757087	-0.0445394
X20_neg	Gallium Nitrate	-	15200	-0.0365316
X20_neg	Isotretinoin	Ho	122758	-0.0371561
X20_neg	Pimozide	5HT2A/DAT	170984	-0.0595159
X20_neg	Clotrimazole	-	257473	-0.372882
X20_neg	Denileukin Diftitox Ontak	IL	697979	-0.886887
X20_neg	Vorinostat	HDAC	701852	-0.259002
X20_neg	Entinostat	HDAC	706995	-0.0217258
X20_pos	16-Aza-epothilone B	Tu	747973	0.0207287
X20_pos	Azacitidine	-	758186	0.00212501
X20_neg	Vorinostat	-	759852	-0.0120479
X21_neg	Dromostanolone Propionate	Ho	12198	-0.579544
X21_neg	Zidovudine	-	602670	-0.5015
X21_neg	haloperidol	-	615296	-0.117215
X21_neg	Nitazoxanide	-	697855	-0.142334
X21_neg	(R)-Roscovitine	STK	701554	-0.32049
X21_neg	Vorinostat	HDAC	701852	-0.0252906
X21_neg	Entinostat	HDAC	706995	-0.0987851
X21_neg	hexachlorophene	-	757055	-0.301554
X21_neg	artenimol	-	758682	-0.101528
X21_neg	Vorinostat	-	759852	-0.405306
X22_pos	Cyclophosphamide	A7	26271	0.854805
X22_neg	Mebendazole	-	184849	-0.40809
X22_pos	Terconazole	-	331942	0.058136
X22_neg	Fostamatinib	YK	365798	-0.22415
X22_neg	Pyrazoloacridine	Db	366140	-0.00422762
X22_neg	Fenretinide	Ds	374551	-0.0306686
X22_neg	O-6-Benzylguanine	DDR	637037	-0.213163
X22_pos	Aminoflavone	Db	686288	0.0312455
X22_pos	Raloxifene	Ho	747974	0.0183968
X22_neg	Azacitidine	-	758186	-0.0378878
X23_pos	Nandrolone phenpropionate	Ho	23162	0.652783
X23_pos	Megestrol acetate	Ho	71423	0.0489778
X23_pos	Calusterone	Ho	88536	0.0497438
X23_neg	Azacitidine	DNMT	102816	-0.476663
X23_pos	Vidarabine	-	404241	0.202702
X23_pos	PD-98059	STK	679828	0.0241322
X23_pos	Ritonavir	-	693184	0.457076
X23_pos	Ethinyl estradiol	-	757027	0.126045
X23_neg	Azacitidine	-	758186	-0.262966
X23_neg	fluvastatin	-	758896	-0.0785261
X24_pos	Pyrimethamine	-	3061	0.304914	STK/YK
X24_pos	Cordycepin	Ds	63984	0.228095	STK/YK
X24_pos	Valproic Acid	-	93819	0.247157	STK/YK
X24_neg	Triciribine-5'-monophosphate	STK	280594	-0.132894	STK/YK
X24_neg	Rapamycin	STK	606698	-0.0647097	STK/YK
X24_neg	O-6-Benzylguanine	DDR	637037	-0.113659	STK/YK
X24_neg	Estramustine	A7,Tu	702294	-0.099019	STK/YK
X24_neg	Pazopanib	YK	737754	-0.736757	STK/YK
X24_neg	Pazopanib	YK	752782	-0.44947	STK/YK
X24_pos	Dasatinib	-	759877	0.0671419	STK/YK
X25_pos	Gallium Nitrate	-	15200	0.0871529	Ds/antimetabolites
X25_neg	Cladribine	Ds	105014	-0.544821	Ds/antimetabolites
X25_neg	2-Fluoro Ara A	Ds	118218	-0.470653	Ds/antimetabolites
X25_neg	Triciribine-5'-monophosphate	STK	280594	-0.0696184	Ds/antimetabolites
X25_neg	2-Fluoro Ara A	Ds	312887	-0.653586	Ds/antimetabolites
X25_neg	Gemcitabine	Ds	613327	-0.0905277	Ds/antimetabolites
X25_pos	Estramustine	A7,Tu	702294	0.0300539	Ds/antimetabolites
X25_pos	Abiraterone	Ho	749226	0.00214942	Ds/antimetabolites
X25_pos	miltefosine	-	758968	0.162703	Ds/antimetabolites
X25_neg	Gefitinib	-	759856	-0.0803969	Ds/antimetabolites
X26_pos	Ifosfamide	A7	109724	0.0004112	STK/YK
X26_pos	Cisplatin	A7	119875	0.00313019	STK/YK
X26_pos	Isotretinoin	Ho	122758	0.00287322	STK/YK
X26_neg	Perifosine	STK	639966	-0.746737	STK/YK
X26_neg	Midostaurin	PKC,STK	656576	-0.0913227	STK/YK
X26_pos	Arsenic trioxide	Apo	706363	0.00604311	STK/YK
X26_neg	PX-316	STK	710297	-0.0190967	STK/YK
X26_neg	Sunitinib	YK	750690	-0.173363	STK/YK
X26_neg	miltefosine	-	758968	-0.634315	STK/YK
X26_pos	clioquinol	-	759822	0.0348519	STK/YK
X27_neg	Ifosfamide	A7	109724	-0.72614
X27_pos	O-6-Benzylguanine	DDR	637037	0.0799489
X27_pos	Hydroxymethylacylfulvene	Apo	683863	0.0969261
X27_neg	Aminoflavone	Db	686288	-0.0513552
X27_pos	(R)-Roscovitine	STK	701554	0.140783
X27_pos	Estramustine	A7,Tu	702294	0.0208743
X27_neg	PX-316	STK	710297	-0.652819
X27_neg	Dimethylaminoparthenolide	NFkB	734325	-0.0389331
X27_pos	Nelfinavir	Pr	747167	0.0398644
X27_pos	Vemurafenib	YK	761431	0.0690138
X28_neg	Calusterone	Ho	88536	-0.389139
X28_neg	Pimozide	5HT2A/DAT	170984	-0.261668
X28_pos	Mebendazole	-	184849	0.151494
X28_neg	Wortmannin	PI3K	221019	-0.0209363
X28_neg	Amphotericin B	-	527017	-0.690501
X28_pos	Zidovudine	-	602670	0.104196
X28_neg	Mifepristone	-	652104	-0.138958
X28_neg	Nitazoxanide	-	697855	-0.251994
X28_neg	Celecoxib	AM	719627	-0.403829
X28_neg	clioquinol	-	759822	-0.152236
X29_neg	Acrichine	Db	14229	-0.188171
X29_neg	Curcumin	Apo	32982	-0.340921
X29_neg	Estramustine	A7,Tu	89201	-0.426393
X29_neg	Tegafur	Df	148958	-0.156404
X29_pos	Ribavirin	-	163039	0.0226212
X29_pos	Triciribine-5'-monophosphate	STK	280594	0.454306
X29_neg	Imatinib	YK	743414	-0.356888
X29_neg	Nelfinavir	Pr	747167	-0.191787
X29_neg	16-Aza-epothilone B	Tu	747973	-0.479203
X29_neg	Crizotinib	YK	756645	-0.203466
X30_pos	Sodium Phenylacetate	-	3039	0.0105098
X30_neg	Gallium Nitrate	-	15200	-0.441918
X30_pos	5-Aza-2'-deoxycytidine	DNMT	127716	0.106382
X30_pos	Amonafide	T2	308847	0.391823
X30_pos	Vidarabine	-	404241	0.235297
X30_neg	Estramustine	A7,Tu	702294	-0.714998
X30_neg	Ethinyl estradiol	-	757027	-0.252671
X30_pos	Mechlorethamine	-	757087	0.00283657
X30_pos	Azacitidine	-	758186	0.0917464
X30_pos	Dasatinib	-	759877	0.0300075

## Sheet: Associated markers
Cluster	Cluster MoA	Marker ID	Loading	Marker type	Direction
X1_neg	T2	3494 TGOLN2	-0.407539	p-site	sensitivity
X1_neg	T2	1915 AR	-0.280614	phosphoprotein	sensitivity
X1_neg	T2	2330 BCL3	-0.261297	phosphoprotein	sensitivity
X1_neg	T2	9487 BCL3	-0.152817	p-site	sensitivity
X1_neg	T2	38663 TSNAX	-0.135228	p-site	sensitivity
X1_neg	T2	3495 TGOLN2	-0.118562	p-site	sensitivity
X1_neg	T2	35955 SLCO4A1	-0.107573	p-site	sensitivity
X1_neg	T2	9484 BCL3	-0.0823183	p-site	sensitivity
X1_neg	T2	7710 NFIC	-0.0822305	p-site	sensitivity
X1_neg	T2	40603 PRKD2	-0.0427751	p-site	sensitivity
X1_neg	T2	31760 CEP112	-0.0405984	p-site	sensitivity
X1_neg	T2	31761 CEP112	-0.0405984	p-site	sensitivity
X1_neg	T2	3493 TGOLN2	-0.0356585	p-site	sensitivity
X1_neg	T2	8233 SAMD11	-0.0350723	phosphoprotein	sensitivity
X1_neg	T2	50830 NCOR2	-0.03297	p-site	sensitivity
X1_neg	T2	8008 AR	-0.032717	p-site	sensitivity
X1_neg	T2	37434 SAMD11	-0.0157305	p-site	sensitivity
X1_neg	T2	5794 CASC4	-0.00542302	phosphoprotein	sensitivity
X1_neg	T2	40250 KIAA1671	0.00241381	p-site	resistance
X1_neg	T2	7346 SHROOM3	0.0044444	phosphoprotein	resistance
X1_neg	T2	56351 HES1	0.00661848	p-site	resistance
X1_neg	T2	17104 FOXO1	0.0108004	p-site	resistance
X1_neg	T2	23350 C6orf132	0.0139473	p-site	resistance
X1_neg	T2	26617 NAPRT	0.0162705	p-site	resistance
X1_neg	T2	59163 INADL	0.0170476	p-site	resistance
X1_neg	T2	1461 LAD1	0.0265078	p-site	resistance
X1_neg	T2	60468 SGIP1	0.0313959	p-site	resistance
X1_neg	T2	22119 GLYR1	0.0404666	p-site	resistance
X1_neg	T2	36313 CCDC101	0.0404849	p-site	resistance
X1_neg	T2	51021 IGF2BP2	0.0470558	p-site	resistance
X1_neg	T2	23333 C6orf132	0.0497899	p-site	resistance
X1_neg	T2	33814 SHROOM3	0.0567768	p-site	resistance
X1_neg	T2	4192 SREBF2	0.057864	phosphoprotein	resistance
X1_neg	T2	28922 N4BP2	0.0584791	p-site	resistance
X1_neg	T2	24559 LRRC16A	0.0678297	p-site	resistance
X1_neg	T2	25264 CDC42BPG	0.0725135	p-site	resistance
X1_neg	T2	8176 FGD4	0.0737715	phosphoprotein	resistance
X1_neg	T2	1462 LAD1	0.0807112	p-site	resistance
X1_neg	T2	8557 SGIP1	0.0872735	phosphoprotein	resistance
X1_neg	T2	61885 TJP2	0.0957144	p-site	resistance
X1_neg	T2	43601 MIEF1	0.0961264	p-site	resistance
X1_neg	T2	5956 NAPRT	0.0964283	phosphoprotein	resistance
X1_neg	T2	1465 LAD1	0.0997647	p-site	resistance
X1_neg	T2	7925 CCDC101	0.102062	phosphoprotein	resistance
X1_neg	T2	3345 HNRNPM	0.105559	phosphoprotein	resistance
X1_neg	T2	46600 LIMA1	0.16187	p-site	resistance
X1_neg	T2	22006 RGL3	0.162698	p-site	resistance
X1_neg	T2	46593 LIMA1	0.237633	p-site	resistance
X1_neg	T2	57429 LRRC16A	0.295005	p-site	resistance
X1_neg	T2	61947 LIMA1	0.539095	p-site	resistance
X10_neg	pos.EGFRi	18117 MTA1	-0.202608	p-site	sensitivity
X10_neg	pos.EGFRi	42152 C6orf106	-0.153605	p-site	sensitivity
X10_neg	pos.EGFRi	38109 CDK5RAP2	-0.103433	p-site	sensitivity
X10_neg	pos.EGFRi	30657 FANCM	-0.0223329	p-site	sensitivity
X10_neg	pos.EGFRi	22681 SGOL1	-0.0212474	p-site	sensitivity
X10_neg	pos.EGFRi	11349 HNF1B	0.00543112	p-site	resistance
X10_neg	pos.EGFRi	53495 MAP2	0.0118254	p-site	resistance
X10_neg	pos.EGFRi	32923 INADL	0.012323	p-site	resistance
X10_neg	pos.EGFRi	703 SLC7A4	0.0156836	phosphoprotein	resistance
X10_neg	pos.EGFRi	11356 HNF1B	0.0215384	p-site	resistance
X10_neg	pos.EGFRi	41130 ANKRD2	0.0215747	p-site	resistance
X10_neg	pos.EGFRi	47769 PPP1R9A	0.0220955	p-site	resistance
X10_neg	pos.EGFRi	11348 HNF1B	0.0222134	p-site	resistance
X10_neg	pos.EGFRi	17276 MAP3K12	0.0247857	p-site	resistance
X10_neg	pos.EGFRi	42090 BICC1	0.0282107	p-site	resistance
X10_neg	pos.EGFRi	23075 LRRK2	0.0295447	p-site	resistance
X10_neg	pos.EGFRi	36415 KIF12	0.038895	p-site	resistance
X10_neg	pos.EGFRi	46707 DCDC2	0.0394596	p-site	resistance
X10_neg	pos.EGFRi	7148 MBP	0.0422733	p-site	resistance
X10_neg	pos.EGFRi	10193 SPRR3	0.0504912	phosphoprotein	resistance
X10_neg	pos.EGFRi	14061 RRAD	0.0525951	p-site	resistance
X10_neg	pos.EGFRi	60586 SARG	0.0700691	p-site	resistance
X10_neg	pos.EGFRi	42095 BICC1	0.0731922	p-site	resistance
X10_neg	pos.EGFRi	37994 WDR24	0.0732332	p-site	resistance
X10_neg	pos.EGFRi	31437 AFAP1L2	0.0748582	p-site	resistance
X10_neg	pos.EGFRi	6446 RAPGEF3	0.0774594	p-site	resistance
X10_neg	pos.EGFRi	8051 SPP1	0.0780473	p-site	resistance
X10_neg	pos.EGFRi	55910 PTPN13	0.0800191	p-site	resistance
X10_neg	pos.EGFRi	6266 SRGAP1	0.0833909	phosphoprotein	resistance
X10_neg	pos.EGFRi	16644 GOLGA3	0.0894853	p-site	resistance
X10_neg	pos.EGFRi	18845 SPTAN1	0.099186	p-site	resistance
X10_neg	pos.EGFRi	51225 SEC23IP	0.110363	p-site	resistance
X10_neg	pos.EGFRi	1781 ABLIM1	0.129865	p-site	resistance
X10_neg	pos.EGFRi	9569 FLNA	0.137248	p-site	resistance
X10_neg	pos.EGFRi	48768 RIMS2	0.151354	p-site	resistance
X10_neg	pos.EGFRi	32712 NBEA	0.151447	p-site	resistance
X10_neg	pos.EGFRi	57284 CAMSAP1	0.152301	p-site	resistance
X10_neg	pos.EGFRi	11778 PRKCI	0.168805	p-site	resistance
X10_neg	pos.EGFRi	42091 BICC1	0.181399	p-site	resistance
X10_neg	pos.EGFRi	31580 FAM63A	0.202564	p-site	resistance
X10_neg	pos.EGFRi	42104 BICC1	0.214837	p-site	resistance
X10_neg	pos.EGFRi	63973 GAB1	0.219212	p-site	resistance
X10_neg	pos.EGFRi	31758 CEP112	0.221736	p-site	resistance
X10_neg	pos.EGFRi	33459 SSH3	0.240723	p-site	resistance
X10_neg	pos.EGFRi	4546 SRGAP2	0.251659	p-site	resistance
X10_neg	pos.EGFRi	31443 AFAP1L2	0.260367	p-site	resistance
X10_neg	pos.EGFRi	63885 PTPN11	0.277866	p-site	resistance
X10_neg	pos.EGFRi	396 VWA5A	0.309797	phosphoprotein	resistance
X10_neg	pos.EGFRi	47764 PPP1R9A	0.341934	p-site	resistance
X10_pos	pos.EGFRi	18117 MTA1	-0.202608	p-site	resistance
X10_pos	pos.EGFRi	42152 C6orf106	-0.153605	p-site	resistance
X10_pos	pos.EGFRi	38109 CDK5RAP2	-0.103433	p-site	resistance
X10_pos	pos.EGFRi	30657 FANCM	-0.0223329	p-site	resistance
X10_pos	pos.EGFRi	22681 SGOL1	-0.0212474	p-site	resistance
X10_pos	pos.EGFRi	11349 HNF1B	0.00543112	p-site	sensitivity
X10_pos	pos.EGFRi	53495 MAP2	0.0118254	p-site	sensitivity
X10_pos	pos.EGFRi	32923 INADL	0.012323	p-site	sensitivity
X10_pos	pos.EGFRi	703 SLC7A4	0.0156836	phosphoprotein	sensitivity
X10_pos	pos.EGFRi	11356 HNF1B	0.0215384	p-site	sensitivity
X10_pos	pos.EGFRi	41130 ANKRD2	0.0215747	p-site	sensitivity
X10_pos	pos.EGFRi	47769 PPP1R9A	0.0220955	p-site	sensitivity
X10_pos	pos.EGFRi	11348 HNF1B	0.0222134	p-site	sensitivity
X10_pos	pos.EGFRi	17276 MAP3K12	0.0247857	p-site	sensitivity
X10_pos	pos.EGFRi	42090 BICC1	0.0282107	p-site	sensitivity
X10_pos	pos.EGFRi	23075 LRRK2	0.0295447	p-site	sensitivity
X10_pos	pos.EGFRi	36415 KIF12	0.038895	p-site	sensitivity
X10_pos	pos.EGFRi	46707 DCDC2	0.0394596	p-site	sensitivity
X10_pos	pos.EGFRi	7148 MBP	0.0422733	p-site	sensitivity
X10_pos	pos.EGFRi	10193 SPRR3	0.0504912	phosphoprotein	sensitivity
X10_pos	pos.EGFRi	14061 RRAD	0.0525951	p-site	sensitivity
X10_pos	pos.EGFRi	60586 SARG	0.0700691	p-site	sensitivity
X10_pos	pos.EGFRi	42095 BICC1	0.0731922	p-site	sensitivity
X10_pos	pos.EGFRi	37994 WDR24	0.0732332	p-site	sensitivity
X10_pos	pos.EGFRi	31437 AFAP1L2	0.0748582	p-site	sensitivity
X10_pos	pos.EGFRi	6446 RAPGEF3	0.0774594	p-site	sensitivity
X10_pos	pos.EGFRi	8051 SPP1	0.0780473	p-site	sensitivity
X10_pos	pos.EGFRi	55910 PTPN13	0.0800191	p-site	sensitivity
X10_pos	pos.EGFRi	6266 SRGAP1	0.0833909	phosphoprotein	sensitivity
X10_pos	pos.EGFRi	16644 GOLGA3	0.0894853	p-site	sensitivity
X10_pos	pos.EGFRi	18845 SPTAN1	0.099186	p-site	sensitivity
X10_pos	pos.EGFRi	51225 SEC23IP	0.110363	p-site	sensitivity
X10_pos	pos.EGFRi	1781 ABLIM1	0.129865	p-site	sensitivity
X10_pos	pos.EGFRi	9569 FLNA	0.137248	p-site	sensitivity
X10_pos	pos.EGFRi	48768 RIMS2	0.151354	p-site	sensitivity
X10_pos	pos.EGFRi	32712 NBEA	0.151447	p-site	sensitivity
X10_pos	pos.EGFRi	57284 CAMSAP1	0.152301	p-site	sensitivity
X10_pos	pos.EGFRi	11778 PRKCI	0.168805	p-site	sensitivity
X10_pos	pos.EGFRi	42091 BICC1	0.181399	p-site	sensitivity
X10_pos	pos.EGFRi	31580 FAM63A	0.202564	p-site	sensitivity
X10_pos	pos.EGFRi	42104 BICC1	0.214837	p-site	sensitivity
X10_pos	pos.EGFRi	63973 GAB1	0.219212	p-site	sensitivity
X10_pos	pos.EGFRi	31758 CEP112	0.221736	p-site	sensitivity
X10_pos	pos.EGFRi	33459 SSH3	0.240723	p-site	sensitivity
X10_pos	pos.EGFRi	4546 SRGAP2	0.251659	p-site	sensitivity
X10_pos	pos.EGFRi	31443 AFAP1L2	0.260367	p-site	sensitivity
X10_pos	pos.EGFRi	63885 PTPN11	0.277866	p-site	sensitivity
X10_pos	pos.EGFRi	396 VWA5A	0.309797	phosphoprotein	sensitivity
X10_pos	pos.EGFRi	47764 PPP1R9A	0.341934	p-site	sensitivity
X11_neg		44360 POLR3E	-0.328634	p-site	sensitivity
X11_neg		5529 ZNF691	-0.279228	phosphoprotein	sensitivity
X11_neg		24370 ZNF691	-0.269623	p-site	sensitivity
X11_neg		48236 PACSIN2	-0.183894	p-site	sensitivity
X11_neg		3924 TFAP4	-0.161274	phosphoprotein	sensitivity
X11_neg		62913 SLC12A7	-0.134316	p-site	sensitivity
X11_neg		49964 WNK2	-0.128519	p-site	sensitivity
X11_neg		30293 ZFPM1	-0.124742	p-site	sensitivity
X11_neg		30294 ZFPM1	-0.124742	p-site	sensitivity
X11_neg		58632 ZFPM1	-0.124742	p-site	sensitivity
X11_neg		9188 LIME1	-0.109287	phosphoprotein	sensitivity
X11_neg		45355 CAMSAP3	-0.101902	p-site	sensitivity
X11_neg		9101 ATF7	-0.0827795	p-site	sensitivity
X11_neg		22847 FGD3	-0.0805505	p-site	sensitivity
X11_neg		19994 NOLC1	-0.0723756	p-site	sensitivity
X11_neg		62500 NEU3	-0.0580022	p-site	sensitivity
X11_neg		48233 PACSIN2	-0.0579477	p-site	sensitivity
X11_neg		43400 MLXIPL	-0.0508141	p-site	sensitivity
X11_neg		27540 MEPCE	-0.0444825	p-site	sensitivity
X11_neg		9938 POLR2A	-0.0259391	p-site	sensitivity
X11_neg		10708 NEU3	-0.0232822	phosphoprotein	sensitivity
X11_neg		10917 WNK2	-0.0214034	phosphoprotein	sensitivity
X11_neg		58044 MARK2	-0.0155615	p-site	sensitivity
X11_neg		33429 EPS8L3	-0.00625287	p-site	sensitivity
X11_neg		62632 AXIN2	-0.00552155	p-site	sensitivity
X11_neg		5860 DCLRE1A	-0.00401469	phosphoprotein	sensitivity
X11_neg		49630 AXIN2	-0.00158466	p-site	sensitivity
X11_neg		9318 CCSER2	0.00385233	phosphoprotein	resistance
X11_neg		29781 TIAM2	0.0054696	p-site	resistance
X11_neg		6691 HACE1	0.0065418	phosphoprotein	resistance
X11_neg		4661 LPIN1	0.00966056	phosphoprotein	resistance
X11_neg		16045 LMNB2	0.0175749	p-site	resistance
X11_neg		10685 SAMD4A	0.0249808	phosphoprotein	resistance
X11_neg		11400 MAP2K2	0.0335656	p-site	resistance
X11_neg		2473 SYNM	0.0411804	p-site	resistance
X11_neg		49421 PIKFYVE	0.0430848	p-site	resistance
X11_neg		25134 SPECC1L	0.0481029	p-site	resistance
X11_neg		8627 PKM	0.0570038	p-site	resistance
X11_neg		18365 MYO9B	0.0584131	p-site	resistance
X11_neg		15429 PLIN5	0.0646394	p-site	resistance
X11_neg		23152 CEP170	0.0646394	p-site	resistance
X11_neg		1092 SEC22B	0.0807279	phosphoprotein	resistance
X11_neg		559 SYNM	0.0842888	phosphoprotein	resistance
X11_neg		2051 PLS3	0.10186	phosphoprotein	resistance
X11_neg		21697 AAK1	0.173772	p-site	resistance
X11_neg		20031 NUMA1	0.188361	p-site	resistance
X11_neg		61683 RAI14	0.189231	p-site	resistance
X11_neg		7760 VIM	0.302071	p-site	resistance
X11_neg		56850 AAK1	0.325386	p-site	resistance
X11_neg		6544 TIAM2	0.447601	phosphoprotein	resistance
X12_neg		45676 KIAA1462	-0.254619	p-site	sensitivity
X12_neg		16673 DMTN	-0.246465	p-site	sensitivity
X12_neg		31174 MIER2	-0.239715	p-site	sensitivity
X12_neg		7276 HSPB1	-0.238863	p-site	sensitivity
X12_neg		3854 GPRIN2	-0.227256	p-site	sensitivity
X12_neg		22987 SPECC1	-0.224447	p-site	sensitivity
X12_neg		34343 ATXN2L	-0.224447	p-site	sensitivity
X12_neg		57043 ZNF326	-0.224447	p-site	sensitivity
X12_neg		38990 GDF15	-0.219432	p-site	sensitivity
X12_neg		37280 YTHDC1	-0.194692	p-site	sensitivity
X12_neg		14401 RIPK4	-0.194568	p-site	sensitivity
X12_neg		26878 FAM65A	-0.181856	p-site	sensitivity
X12_neg		27003 PIK3AP1	-0.176071	p-site	sensitivity
X12_neg		27621 SH3BP5L	-0.169756	p-site	sensitivity
X12_neg		56411 MDC1	-0.162012	p-site	sensitivity
X12_neg		55458 SRSF2	-0.14671	p-site	sensitivity
X12_neg		10166 PTBP1	-0.144676	p-site	sensitivity
X12_neg		21940 MAP7D1	-0.141531	p-site	sensitivity
X12_neg		7521 NEFM	-0.139761	p-site	sensitivity
X12_neg		28095 CLASP1	-0.1391	p-site	sensitivity
X12_neg		169 CXorf23	-0.131805	p-site	sensitivity
X12_neg		54070 MAP4	-0.126151	p-site	sensitivity
X12_neg		58840 SYNPO	-0.116055	p-site	sensitivity
X12_neg		13782 DAPK1	-0.109496	p-site	sensitivity
X12_neg		14824 IGBP1	-0.0999649	p-site	sensitivity
X12_neg		11350 HNF1B	-0.0965286	p-site	sensitivity
X12_neg		50220 FAM21C	-0.0923329	p-site	sensitivity
X12_neg		14973 ELF3	-0.0915087	p-site	sensitivity
X12_neg		52472 SPAG9	-0.081494	p-site	sensitivity
X12_neg		53904 RPS3	-0.0773252	p-site	sensitivity
X12_neg		46668 SEPT9	-0.0731205	p-site	sensitivity
X12_neg		9196 VCL	-0.0730459	p-site	sensitivity
X12_neg		35462 APBB2	-0.0682149	p-site	sensitivity
X12_neg		50363 IRS2	-0.0679107	p-site	sensitivity
X12_neg		38222 MAP7D2	-0.0621667	p-site	sensitivity
X12_neg		19372 FLNC	-0.0591557	p-site	sensitivity
X12_neg		24570 LRRC16A	-0.0583147	p-site	sensitivity
X12_neg		7513 NEFM	-0.0483971	p-site	sensitivity
X12_neg		22249 FILIP1L	-0.0437987	p-site	sensitivity
X12_neg		63491 IGFBP3	-0.0301497	p-site	sensitivity
X12_neg		26224 RICTOR	-0.0282473	p-site	sensitivity
X12_neg		48123 SUFU	-0.0282427	p-site	sensitivity
X12_neg		9389 DBNDD1	-0.0108344	phosphoprotein	sensitivity
X12_neg		29779 AHNAK2	-0.00877695	p-site	sensitivity
X12_neg		2347 GSTM3	-0.0030489	phosphoprotein	sensitivity
X12_neg		53905 RPS3	0.0391848	p-site	resistance
X12_neg		266 BDP1	0.0632339	p-site	resistance
X12_neg		46643 AFF4	0.111526	p-site	resistance
X12_neg		49712 THRAP3	0.149415	p-site	resistance
X12_neg		25282 CIAPIN1	0.164802	p-site	resistance
X13_neg		3246 CSRP3	-0.467481	phosphoprotein	sensitivity
X13_neg		31441 AFAP1L2	-0.349959	p-site	sensitivity
X13_neg		25481 RCSD1	-0.255446	p-site	sensitivity
X13_neg		4195 HBP1	-0.235932	p-site	sensitivity
X13_neg		46417 PRKAG2	-0.205704	p-site	sensitivity
X13_neg		803 LDB2	-0.199765	phosphoprotein	sensitivity
X13_neg		58336 KTN1	-0.195444	p-site	sensitivity
X13_neg		63617 MYH9	-0.190536	p-site	sensitivity
X13_neg		47391 HDAC9	-0.178597	p-site	sensitivity
X13_neg		49611 PTPN22	-0.172223	p-site	sensitivity
X13_neg		32806 NEK11	-0.169287	p-site	sensitivity
X13_neg		26281 NHS	-0.163643	p-site	sensitivity
X13_neg		951 FLG	-0.163596	p-site	sensitivity
X13_neg		3060 SIPA1L1	-0.161994	p-site	sensitivity
X13_neg		26271 NHS	-0.157491	p-site	sensitivity
X13_neg		34180 WDR60	-0.151384	p-site	sensitivity
X13_neg		28595 PHLDB2	-0.127161	p-site	sensitivity
X13_neg		6278 TECPR1	-0.116374	phosphoprotein	sensitivity
X13_neg		2223 GAP43	-0.115552	phosphoprotein	sensitivity
X13_neg		21708 KIAA1033	-0.0942832	p-site	sensitivity
X13_neg		31898 ZBTB38	-0.0862851	p-site	sensitivity
X13_neg		27441 HECW1	-0.0787096	p-site	sensitivity
X13_neg		3044 SIPA1L1	-0.0648123	p-site	sensitivity
X13_neg		1950 ITGB1BP1	-0.0647249	p-site	sensitivity
X13_neg		15632 XPC	-0.0642888	p-site	sensitivity
X13_neg		1069 FLG	-0.0434744	p-site	sensitivity
X13_neg		5853 TMEM63A	-0.0417084	p-site	sensitivity
X13_neg		5854 TMEM63A	-0.0417084	p-site	sensitivity
X13_neg		13738 HMGA2	-0.041088	p-site	sensitivity
X13_neg		29097 GLCCI1	-0.0405377	p-site	sensitivity
X13_neg		14864 GTF2I	-0.0387172	p-site	sensitivity
X13_neg		46281 CLIP2	-0.0375857	p-site	sensitivity
X13_neg		34157 STAG1	-0.0248549	p-site	sensitivity
X13_neg		25474 RCSD1	-0.0244503	p-site	sensitivity
X13_neg		19387 FLNC	-0.0124702	p-site	sensitivity
X13_neg		2605 SCAMP2	-0.00987459	p-site	sensitivity
X13_neg		15040 MAP1A	-0.00984042	p-site	sensitivity
X13_neg		15041 MAP1A	-0.00984042	p-site	sensitivity
X13_neg		10253 ZNF282	-0.0031804	phosphoprotein	sensitivity
X13_neg		41691 TP63	-0.00253086	p-site	sensitivity
X13_neg		2915 MDH2	-0.00132198	phosphoprotein	sensitivity
X13_neg		8835 NUSAP1	8.2e-05	phosphoprotein	resistance
X13_neg		56476 LASP1	0.00151648	p-site	resistance
X13_neg		12204 NOP2	0.00790944	p-site	resistance
X13_neg		5241 COBLL1	0.016085	phosphoprotein	resistance
X13_neg		16035 LMNB2	0.0926019	p-site	resistance
X13_neg		2180 YBX3	0.0974702	phosphoprotein	resistance
X13_neg		5690 NCAPH2	0.108656	phosphoprotein	resistance
X13_neg		7655 HSP90AB1;HSP90AB3P	0.117833	p-site	resistance
X13_neg		6652 YAF2	0.167717	phosphoprotein	resistance
X14_neg	T2	50830 NCOR2	-0.228417	p-site	sensitivity
X14_neg	T2	29027 ZC3H18	-0.206549	p-site	sensitivity
X14_neg	T2	32604 USP32	-0.0590723	p-site	sensitivity
X14_neg	T2	30611 SRRM1	-0.0334199	p-site	sensitivity
X14_neg	T2	32532 PPHLN1	-0.0298352	p-site	sensitivity
X14_neg	T2	37995 RAB40C	0.0136777	p-site	resistance
X14_neg	T2	17093 ARHGEF5	0.0189328	p-site	resistance
X14_neg	T2	38203 OSBPL9	0.0195245	p-site	resistance
X14_neg	T2	60095 FRMD6	0.0205494	p-site	resistance
X14_neg	T2	28167 HDGFRP2	0.0221491	p-site	resistance
X14_neg	T2	14442 NUP107	0.0255528	p-site	resistance
X14_neg	T2	3162 DYNC1LI2	0.0280622	p-site	resistance
X14_neg	T2	7261 ERBB2	0.0282493	p-site	resistance
X14_neg	T2	9912 AKAP5	0.0488181	p-site	resistance
X14_neg	T2	7776 ESAM	0.0498338	phosphoprotein	resistance
X14_neg	T2	18698 MTMR3	0.0603098	p-site	resistance
X14_neg	T2	7971 GLI2	0.0647871	p-site	resistance
X14_neg	T2	45219 RAI14	0.0649107	p-site	resistance
X14_neg	T2	2531 ERC2	0.0676282	p-site	resistance
X14_neg	T2	40276 KIAA1671	0.0714051	p-site	resistance
X14_neg	T2	22119 GLYR1	0.0786362	p-site	resistance
X14_neg	T2	49719 THRAP3	0.0820961	p-site	resistance
X14_neg	T2	12823 NASP	0.0827034	p-site	resistance
X14_neg	T2	17954 STK3	0.0827538	p-site	resistance
X14_neg	T2	4283 CCNT2	0.08435	p-site	resistance
X14_neg	T2	5454 CCNK	0.0911182	p-site	resistance
X14_neg	T2	38957 PKP2	0.092591	p-site	resistance
X14_neg	T2	28922 N4BP2	0.0960431	p-site	resistance
X14_neg	T2	5904 PCF11	0.0989138	p-site	resistance
X14_neg	T2	1255 ATP10B	0.0996215	phosphoprotein	resistance
X14_neg	T2	6707 SNAP29	0.10223	p-site	resistance
X14_neg	T2	59825 REPS1	0.110952	p-site	resistance
X14_neg	T2	53714 HIST1H1D	0.111536	p-site	resistance
X14_neg	T2	14128 MLLT4	0.113475	p-site	resistance
X14_neg	T2	5621 SLFN13	0.116252	phosphoprotein	resistance
X14_neg	T2	8349 NEFH	0.126034	p-site	resistance
X14_neg	T2	46600 LIMA1	0.132129	p-site	resistance
X14_neg	T2	26865 FAM83H	0.146558	p-site	resistance
X14_neg	T2	36313 CCDC101	0.155181	p-site	resistance
X14_neg	T2	1771 ABCB1	0.164952	phosphoprotein	resistance
X14_neg	T2	52955 UBR5	0.168759	p-site	resistance
X14_neg	T2	41282 PARP12	0.169198	p-site	resistance
X14_neg	T2	24976 SLFN13	0.189807	p-site	resistance
X14_neg	T2	10984 ATG4B	0.198434	phosphoprotein	resistance
X14_neg	T2	7925 CCDC101	0.205424	phosphoprotein	resistance
X14_neg	T2	31700 CDKN2A	0.241434	p-site	resistance
X14_neg	T2	54801 NUP153	0.256786	p-site	resistance
X14_neg	T2	50060 HBS1L	0.266864	p-site	resistance
X14_neg	T2	61947 LIMA1	0.338095	p-site	resistance
X14_neg	T2	25101 ARHGAP17	0.370538	p-site	resistance
X14_pos	T2	50830 NCOR2	-0.228417	p-site	resistance
X14_pos	T2	29027 ZC3H18	-0.206549	p-site	resistance
X14_pos	T2	32604 USP32	-0.0590723	p-site	resistance
X14_pos	T2	30611 SRRM1	-0.0334199	p-site	resistance
X14_pos	T2	32532 PPHLN1	-0.0298352	p-site	resistance
X14_pos	T2	37995 RAB40C	0.0136777	p-site	sensitivity
X14_pos	T2	17093 ARHGEF5	0.0189328	p-site	sensitivity
X14_pos	T2	38203 OSBPL9	0.0195245	p-site	sensitivity
X14_pos	T2	60095 FRMD6	0.0205494	p-site	sensitivity
X14_pos	T2	28167 HDGFRP2	0.0221491	p-site	sensitivity
X14_pos	T2	14442 NUP107	0.0255528	p-site	sensitivity
X14_pos	T2	3162 DYNC1LI2	0.0280622	p-site	sensitivity
X14_pos	T2	7261 ERBB2	0.0282493	p-site	sensitivity
X14_pos	T2	9912 AKAP5	0.0488181	p-site	sensitivity
X14_pos	T2	7776 ESAM	0.0498338	phosphoprotein	sensitivity
X14_pos	T2	18698 MTMR3	0.0603098	p-site	sensitivity
X14_pos	T2	7971 GLI2	0.0647871	p-site	sensitivity
X14_pos	T2	45219 RAI14	0.0649107	p-site	sensitivity
X14_pos	T2	2531 ERC2	0.0676282	p-site	sensitivity
X14_pos	T2	40276 KIAA1671	0.0714051	p-site	sensitivity
X14_pos	T2	22119 GLYR1	0.0786362	p-site	sensitivity
X14_pos	T2	49719 THRAP3	0.0820961	p-site	sensitivity
X14_pos	T2	12823 NASP	0.0827034	p-site	sensitivity
X14_pos	T2	17954 STK3	0.0827538	p-site	sensitivity
X14_pos	T2	4283 CCNT2	0.08435	p-site	sensitivity
X14_pos	T2	5454 CCNK	0.0911182	p-site	sensitivity
X14_pos	T2	38957 PKP2	0.092591	p-site	sensitivity
X14_pos	T2	28922 N4BP2	0.0960431	p-site	sensitivity
X14_pos	T2	5904 PCF11	0.0989138	p-site	sensitivity
X14_pos	T2	1255 ATP10B	0.0996215	phosphoprotein	sensitivity
X14_pos	T2	6707 SNAP29	0.10223	p-site	sensitivity
X14_pos	T2	59825 REPS1	0.110952	p-site	sensitivity
X14_pos	T2	53714 HIST1H1D	0.111536	p-site	sensitivity
X14_pos	T2	14128 MLLT4	0.113475	p-site	sensitivity
X14_pos	T2	5621 SLFN13	0.116252	phosphoprotein	sensitivity
X14_pos	T2	8349 NEFH	0.126034	p-site	sensitivity
X14_pos	T2	46600 LIMA1	0.132129	p-site	sensitivity
X14_pos	T2	26865 FAM83H	0.146558	p-site	sensitivity
X14_pos	T2	36313 CCDC101	0.155181	p-site	sensitivity
X14_pos	T2	1771 ABCB1	0.164952	phosphoprotein	sensitivity
X14_pos	T2	52955 UBR5	0.168759	p-site	sensitivity
X14_pos	T2	41282 PARP12	0.169198	p-site	sensitivity
X14_pos	T2	24976 SLFN13	0.189807	p-site	sensitivity
X14_pos	T2	10984 ATG4B	0.198434	phosphoprotein	sensitivity
X14_pos	T2	7925 CCDC101	0.205424	phosphoprotein	sensitivity
X14_pos	T2	31700 CDKN2A	0.241434	p-site	sensitivity
X14_pos	T2	54801 NUP153	0.256786	p-site	sensitivity
X14_pos	T2	50060 HBS1L	0.266864	p-site	sensitivity
X14_pos	T2	61947 LIMA1	0.338095	p-site	sensitivity
X14_pos	T2	25101 ARHGAP17	0.370538	p-site	sensitivity
X15_neg		8533 PDIA4	-0.434926	p-site	sensitivity
X15_neg		12401 MAP1B	-0.310605	p-site	sensitivity
X15_neg		3729 CALU	-0.283642	p-site	sensitivity
X15_neg		6249 ARHGAP22	-0.211418	phosphoprotein	sensitivity
X15_neg		12398 MAP1B	-0.184605	p-site	sensitivity
X15_neg		2041 PDIA4	-0.184113	phosphoprotein	sensitivity
X15_neg		2261 ATF3	-0.163039	phosphoprotein	sensitivity
X15_neg		12360 MAP1B	-0.150364	p-site	sensitivity
X15_neg		10601 SUFU	-0.11857	phosphoprotein	sensitivity
X15_neg		54613 MAP1B	-0.112028	p-site	sensitivity
X15_neg		12397 MAP1B	-0.109991	p-site	sensitivity
X15_neg		2676 SRI	-0.103256	phosphoprotein	sensitivity
X15_neg		6903 BCL10	-0.0920083	p-site	sensitivity
X15_neg		12372 MAP1B	-0.0859024	p-site	sensitivity
X15_neg		53781 ATF3	-0.0855916	p-site	sensitivity
X15_neg		7749 VIM	-0.0736273	p-site	sensitivity
X15_neg		12340 MAP1B	-0.0706676	p-site	sensitivity
X15_neg		3054 MAP1B	-0.067205	phosphoprotein	sensitivity
X15_neg		17022 NEXN	-0.0632665	p-site	sensitivity
X15_neg		12412 MAP1B	-0.0602542	p-site	sensitivity
X15_neg		12400 MAP1B	-0.0597818	p-site	sensitivity
X15_neg		12411 MAP1B	-0.059557	p-site	sensitivity
X15_neg		12362 MAP1B	-0.0527932	p-site	sensitivity
X15_neg		12391 MAP1B	-0.049294	p-site	sensitivity
X15_neg		4054 CALD1	-0.0471844	phosphoprotein	sensitivity
X15_neg		1950 ITGB1BP1	-0.0447033	p-site	sensitivity
X15_neg		9736 HOMER3	-0.0326475	phosphoprotein	sensitivity
X15_neg		12386 MAP1B	-0.0324714	p-site	sensitivity
X15_neg		6307 GALNT7	-0.0289435	phosphoprotein	sensitivity
X15_neg		54579 MAP1B	-0.012644	p-site	sensitivity
X15_neg		7666 BAD	-0.0123486	phosphoprotein	sensitivity
X15_neg		58418 ZC3HC1	-0.0103227	p-site	sensitivity
X15_neg		30464 MICALL2	-0.00960231	p-site	sensitivity
X15_neg		12350 MAP1B	-0.00840552	p-site	sensitivity
X15_neg		12367 MAP1B	-0.00827154	p-site	sensitivity
X15_neg		4931 ZYX	-0.00554386	phosphoprotein	sensitivity
X15_neg		15005 MAP1A	-0.00486437	p-site	sensitivity
X15_neg		1289 CDK14	-0.00158693	phosphoprotein	sensitivity
X15_neg		17784 ACACA	0.00206857	p-site	resistance
X15_neg		41535 SLK	0.00509025	p-site	resistance
X15_neg		39278 SRSF8	0.0186419	p-site	resistance
X15_neg		36592 TONSL	0.0303532	p-site	resistance
X15_neg		32149 PPFIBP2	0.0651844	p-site	resistance
X15_neg		47283 GPATCH8	0.0826163	p-site	resistance
X15_neg		2213 ZNF609	0.154832	p-site	resistance
X15_neg		35162 ANKS1A	0.173687	p-site	resistance
X15_neg		58850 FNBP4	0.199142	p-site	resistance
X15_neg		62445 SRRM2	0.206752	p-site	resistance
X15_neg		40811 TNKS1BP1	0.279056	p-site	resistance
X15_neg		7655 HSP90AB1;HSP90AB3P	0.360449	p-site	resistance
X15_pos		8533 PDIA4	-0.434926	p-site	resistance
X15_pos		12401 MAP1B	-0.310605	p-site	resistance
X15_pos		3729 CALU	-0.283642	p-site	resistance
X15_pos		6249 ARHGAP22	-0.211418	phosphoprotein	resistance
X15_pos		12398 MAP1B	-0.184605	p-site	resistance
X15_pos		2041 PDIA4	-0.184113	phosphoprotein	resistance
X15_pos		2261 ATF3	-0.163039	phosphoprotein	resistance
X15_pos		12360 MAP1B	-0.150364	p-site	resistance
X15_pos		10601 SUFU	-0.11857	phosphoprotein	resistance
X15_pos		54613 MAP1B	-0.112028	p-site	resistance
X15_pos		12397 MAP1B	-0.109991	p-site	resistance
X15_pos		2676 SRI	-0.103256	phosphoprotein	resistance
X15_pos		6903 BCL10	-0.0920083	p-site	resistance
X15_pos		12372 MAP1B	-0.0859024	p-site	resistance
X15_pos		53781 ATF3	-0.0855916	p-site	resistance
X15_pos		7749 VIM	-0.0736273	p-site	resistance
X15_pos		12340 MAP1B	-0.0706676	p-site	resistance
X15_pos		3054 MAP1B	-0.067205	phosphoprotein	resistance
X15_pos		17022 NEXN	-0.0632665	p-site	resistance
X15_pos		12412 MAP1B	-0.0602542	p-site	resistance
X15_pos		12400 MAP1B	-0.0597818	p-site	resistance
X15_pos		12411 MAP1B	-0.059557	p-site	resistance
X15_pos		12362 MAP1B	-0.0527932	p-site	resistance
X15_pos		12391 MAP1B	-0.049294	p-site	resistance
X15_pos		4054 CALD1	-0.0471844	phosphoprotein	resistance
X15_pos		1950 ITGB1BP1	-0.0447033	p-site	resistance
X15_pos		9736 HOMER3	-0.0326475	phosphoprotein	resistance
X15_pos		12386 MAP1B	-0.0324714	p-site	resistance
X15_pos		6307 GALNT7	-0.0289435	phosphoprotein	resistance
X15_pos		54579 MAP1B	-0.012644	p-site	resistance
X15_pos		7666 BAD	-0.0123486	phosphoprotein	resistance
X15_pos		58418 ZC3HC1	-0.0103227	p-site	resistance
X15_pos		30464 MICALL2	-0.00960231	p-site	resistance
X15_pos		12350 MAP1B	-0.00840552	p-site	resistance
X15_pos		12367 MAP1B	-0.00827154	p-site	resistance
X15_pos		4931 ZYX	-0.00554386	phosphoprotein	resistance
X15_pos		15005 MAP1A	-0.00486437	p-site	resistance
X15_pos		1289 CDK14	-0.00158693	phosphoprotein	resistance
X15_pos		17784 ACACA	0.00206857	p-site	sensitivity
X15_pos		41535 SLK	0.00509025	p-site	sensitivity
X15_pos		39278 SRSF8	0.0186419	p-site	sensitivity
X15_pos		36592 TONSL	0.0303532	p-site	sensitivity
X15_pos		32149 PPFIBP2	0.0651844	p-site	sensitivity
X15_pos		47283 GPATCH8	0.0826163	p-site	sensitivity
X15_pos		2213 ZNF609	0.154832	p-site	sensitivity
X15_pos		35162 ANKS1A	0.173687	p-site	sensitivity
X15_pos		58850 FNBP4	0.199142	p-site	sensitivity
X15_pos		62445 SRRM2	0.206752	p-site	sensitivity
X15_pos		40811 TNKS1BP1	0.279056	p-site	sensitivity
X15_pos		7655 HSP90AB1;HSP90AB3P	0.360449	p-site	sensitivity
X16_neg		1374 SIX3	-0.400502	phosphoprotein	sensitivity
X16_neg		8599 ARHGAP9	-0.327766	phosphoprotein	sensitivity
X16_neg		4569 CRMP1	-0.327766	phosphoprotein	sensitivity
X16_neg		5016 DUSP6	-0.327766	phosphoprotein	sensitivity
X16_neg		9608 S1PR1	-0.297428	p-site	sensitivity
X16_neg		7627 GLI1	-0.259483	p-site	sensitivity
X16_neg		33286 CHD5	-0.198581	p-site	sensitivity
X16_neg		16265 COL14A1	-0.169048	p-site	sensitivity
X16_neg		10933 ZNF711	-0.155131	phosphoprotein	sensitivity
X16_neg		1682 COL5A2	-0.151157	phosphoprotein	sensitivity
X16_neg		17050 KIF1A	-0.14399	p-site	sensitivity
X16_neg		48760 DNM3	-0.121244	p-site	sensitivity
X16_neg		19073 MORC3	-0.118341	p-site	sensitivity
X16_neg		60433 DPYSL5	-0.117337	p-site	sensitivity
X16_neg		42163 PRR36	-0.110549	p-site	sensitivity
X16_neg		63164 PIK3C2A	-0.10138	p-site	sensitivity
X16_neg		50066 SALL2	-0.0892978	p-site	sensitivity
X16_neg		26952 KIAA1211	-0.0843482	p-site	sensitivity
X16_neg		8185 MAP2	-0.0749455	p-site	sensitivity
X16_neg		1509 GLUD1	-0.0713822	phosphoprotein	sensitivity
X16_neg		4105 DLX2	-0.066322	phosphoprotein	sensitivity
X16_neg		46065 ZNF219	-0.0646129	p-site	sensitivity
X16_neg		15945 KMT2A	-0.0597763	p-site	sensitivity
X16_neg		19141 UBAP2L	-0.0479085	p-site	sensitivity
X16_neg		76 POM121B	-0.047602	phosphoprotein	sensitivity
X16_neg		2355 S1PR1	-0.0394342	phosphoprotein	sensitivity
X16_neg		42594 ZFAND3	-0.0345419	p-site	sensitivity
X16_neg		15004 MAP1A	-0.0291917	p-site	sensitivity
X16_neg		1947 PNMT	-0.0281305	phosphoprotein	sensitivity
X16_neg		5258 SDK2	-0.0270139	phosphoprotein	sensitivity
X16_neg		46417 PRKAG2	-0.0245727	p-site	sensitivity
X16_neg		8169 MAP2	-0.0213306	p-site	sensitivity
X16_neg		30743 RCOR2	-0.0155079	p-site	sensitivity
X16_neg		36790 HIC2	-0.01531	p-site	sensitivity
X16_neg		34477 SRSF12	-0.015031	p-site	sensitivity
X16_neg		564 TBKBP1	-0.00936042	p-site	sensitivity
X16_neg		13967 CACNB3	-0.0089457	p-site	sensitivity
X16_neg		568 TBKBP1	-0.00403316	p-site	sensitivity
X16_neg		44142 PDS5B	-0.00292438	p-site	sensitivity
X16_neg		26481 ATF7IP	-0.0019304	p-site	sensitivity
X16_neg		49109 SMC3	-0.00150917	p-site	sensitivity
X16_neg		2334 CAST	0.0542541	phosphoprotein	resistance
X16_neg		5632 CRYBG3	0.0745159	phosphoprotein	resistance
X16_neg		5800 PHF14	0.0751079	p-site	resistance
X16_neg		4238 EPS8	0.0817889	phosphoprotein	resistance
X16_neg		4963 DPYSL2	0.088031	phosphoprotein	resistance
X16_neg		7180 RAF1;ARAF	0.0933203	p-site	resistance
X16_neg		48580 ZC3H4	0.124125	p-site	resistance
X16_neg		9504 CAST	0.132285	p-site	resistance
X16_neg		64768 COL4A3BP	0.202737	p-site	resistance
X17_neg		62727 SAMHD1	-0.0700998	p-site	sensitivity
X17_neg		5212 PSIP1	-0.00416999	p-site	sensitivity
X17_neg		3052 RPS5	-0.00178886	phosphoprotein	sensitivity
X17_neg		32354 FAM83F	0.00145262	p-site	resistance
X17_neg		335 SOWAHB	0.00172773	p-site	resistance
X17_neg		11628 PSMB10	0.00660617	p-site	resistance
X17_neg		31849 KRI1	0.0127933	p-site	resistance
X17_neg		31956 PCSK9	0.0187938	p-site	resistance
X17_neg		9780 SP100	0.0252126	p-site	resistance
X17_neg		8791 GATA5	0.0346525	phosphoprotein	resistance
X17_neg		52701 FLNB	0.0349248	p-site	resistance
X17_neg		4952 FLNB	0.0393617	p-site	resistance
X17_neg		10241 COPS7A	0.0394243	phosphoprotein	resistance
X17_neg		7770 KRT19	0.0441858	p-site	resistance
X17_neg		7061 PIGR	0.0481463	p-site	resistance
X17_neg		9781 SP100	0.0648776	p-site	resistance
X17_neg		336 SOWAHB	0.0652685	p-site	resistance
X17_neg		41839 SAV1	0.0680882	p-site	resistance
X17_neg		291 FAM83G	0.0700532	p-site	resistance
X17_neg		4934 BCAS1	0.0705724	p-site	resistance
X17_neg		57215 C6orf132	0.0719644	p-site	resistance
X17_neg		2022 GP1BB	0.0719827	phosphoprotein	resistance
X17_neg		1620 CD74	0.0723685	phosphoprotein	resistance
X17_neg		37097 PPP1R13B	0.0726691	p-site	resistance
X17_neg		55083 MLLT4	0.0836513	p-site	resistance
X17_neg		21481 FAM110C	0.0985639	p-site	resistance
X17_neg		44099 TREX1	0.0990503	p-site	resistance
X17_neg		14422 KLF3	0.0996076	p-site	resistance
X17_neg		20333 PLEC	0.100597	p-site	resistance
X17_neg		54089 SSFA2	0.101172	p-site	resistance
X17_neg		7779 KRT19	0.102034	p-site	resistance
X17_neg		24709 RNF213	0.102101	p-site	resistance
X17_neg		48221 EDAR	0.105624	p-site	resistance
X17_neg		7778 KRT19	0.106138	p-site	resistance
X17_neg		16006 TNFAIP2	0.115303	p-site	resistance
X17_neg		7232 HLA-C	0.130182	p-site	resistance
X17_neg		1563 PIGR	0.135168	phosphoprotein	resistance
X17_neg		1119 KRT80	0.143278	p-site	resistance
X17_neg		16598 PCDH1	0.147119	p-site	resistance
X17_neg		17880 PPFIA1	0.160762	p-site	resistance
X17_neg		56227 CDK13	0.171199	p-site	resistance
X17_neg		52096 SLC9A3R1	0.192302	p-site	resistance
X17_neg		12486 IQGAP1	0.210361	p-site	resistance
X17_neg		16547 TNK2	0.236006	p-site	resistance
X17_neg		1529 DDX3X	0.24582	p-site	resistance
X17_neg		2959 DDX3Y	0.24582	p-site	resistance
X17_neg		5914 FRYL	0.274431	p-site	resistance
X17_neg		22864 PRRC2B	0.286084	p-site	resistance
X17_neg		7400 KRT18	0.360942	p-site	resistance
X17_neg		24685 ALS2CL	0.386109	p-site	resistance
X17_pos		62727 SAMHD1	-0.0700998	p-site	resistance
X17_pos		5212 PSIP1	-0.00416999	p-site	resistance
X17_pos		3052 RPS5	-0.00178886	phosphoprotein	resistance
X17_pos		32354 FAM83F	0.00145262	p-site	sensitivity
X17_pos		335 SOWAHB	0.00172773	p-site	sensitivity
X17_pos		11628 PSMB10	0.00660617	p-site	sensitivity
X17_pos		31849 KRI1	0.0127933	p-site	sensitivity
X17_pos		31956 PCSK9	0.0187938	p-site	sensitivity
X17_pos		9780 SP100	0.0252126	p-site	sensitivity
X17_pos		8791 GATA5	0.0346525	phosphoprotein	sensitivity
X17_pos		52701 FLNB	0.0349248	p-site	sensitivity
X17_pos		4952 FLNB	0.0393617	p-site	sensitivity
X17_pos		10241 COPS7A	0.0394243	phosphoprotein	sensitivity
X17_pos		7770 KRT19	0.0441858	p-site	sensitivity
X17_pos		7061 PIGR	0.0481463	p-site	sensitivity
X17_pos		9781 SP100	0.0648776	p-site	sensitivity
X17_pos		336 SOWAHB	0.0652685	p-site	sensitivity
X17_pos		41839 SAV1	0.0680882	p-site	sensitivity
X17_pos		291 FAM83G	0.0700532	p-site	sensitivity
X17_pos		4934 BCAS1	0.0705724	p-site	sensitivity
X17_pos		57215 C6orf132	0.0719644	p-site	sensitivity
X17_pos		2022 GP1BB	0.0719827	phosphoprotein	sensitivity
X17_pos		1620 CD74	0.0723685	phosphoprotein	sensitivity
X17_pos		37097 PPP1R13B	0.0726691	p-site	sensitivity
X17_pos		55083 MLLT4	0.0836513	p-site	sensitivity
X17_pos		21481 FAM110C	0.0985639	p-site	sensitivity
X17_pos		44099 TREX1	0.0990503	p-site	sensitivity
X17_pos		14422 KLF3	0.0996076	p-site	sensitivity
X17_pos		20333 PLEC	0.100597	p-site	sensitivity
X17_pos		54089 SSFA2	0.101172	p-site	sensitivity
X17_pos		7779 KRT19	0.102034	p-site	sensitivity
X17_pos		24709 RNF213	0.102101	p-site	sensitivity
X17_pos		48221 EDAR	0.105624	p-site	sensitivity
X17_pos		7778 KRT19	0.106138	p-site	sensitivity
X17_pos		16006 TNFAIP2	0.115303	p-site	sensitivity
X17_pos		7232 HLA-C	0.130182	p-site	sensitivity
X17_pos		1563 PIGR	0.135168	phosphoprotein	sensitivity
X17_pos		1119 KRT80	0.143278	p-site	sensitivity
X17_pos		16598 PCDH1	0.147119	p-site	sensitivity
X17_pos		17880 PPFIA1	0.160762	p-site	sensitivity
X17_pos		56227 CDK13	0.171199	p-site	sensitivity
X17_pos		52096 SLC9A3R1	0.192302	p-site	sensitivity
X17_pos		12486 IQGAP1	0.210361	p-site	sensitivity
X17_pos		16547 TNK2	0.236006	p-site	sensitivity
X17_pos		1529 DDX3X	0.24582	p-site	sensitivity
X17_pos		2959 DDX3Y	0.24582	p-site	sensitivity
X17_pos		5914 FRYL	0.274431	p-site	sensitivity
X17_pos		22864 PRRC2B	0.286084	p-site	sensitivity
X17_pos		7400 KRT18	0.360942	p-site	sensitivity
X17_pos		24685 ALS2CL	0.386109	p-site	sensitivity
X18_neg		9047 CRISPLD2	-0.31662	phosphoprotein	sensitivity
X18_neg		4619 HIC1	-0.31662	phosphoprotein	sensitivity
X18_neg		7046 IL1A	-0.304424	p-site	sensitivity
X18_neg		7049 IL1A	-0.30209	p-site	sensitivity
X18_neg		28941 FERMT3	-0.299253	p-site	sensitivity
X18_neg		7048 IL1A	-0.261501	p-site	sensitivity
X18_neg		38034 WRNIP1	-0.242957	p-site	sensitivity
X18_neg		41567 SLC6A15	-0.202466	p-site	sensitivity
X18_neg		57419 ZCCHC6	-0.185159	p-site	sensitivity
X18_neg		7671 SRPR	-0.183611	p-site	sensitivity
X18_neg		1555 CYR61	-0.176058	p-site	sensitivity
X18_neg		7516 ROBO4	-0.159298	phosphoprotein	sensitivity
X18_neg		33645 SMCR8	-0.147788	p-site	sensitivity
X18_neg		5351 SPANXN4	-0.146333	phosphoprotein	sensitivity
X18_neg		41066 BCL11B	-0.143627	p-site	sensitivity
X18_neg		54377 STAT3	-0.138036	p-site	sensitivity
X18_neg		4973 ECM1	-0.132165	phosphoprotein	sensitivity
X18_neg		1559 IL1A	-0.126565	phosphoprotein	sensitivity
X18_neg		7917 L3HYPDH	-0.0984971	phosphoprotein	sensitivity
X18_neg		2423 SETD1A	-0.094385	p-site	sensitivity
X18_neg		1560 IL1B	-0.0919235	phosphoprotein	sensitivity
X18_neg		4400 DRP2	-0.088574	phosphoprotein	sensitivity
X18_neg		26706 LIN28B	-0.0856033	p-site	sensitivity
X18_neg		43995 SPANXB1;SPANXA1	-0.0853065	p-site	sensitivity
X18_neg		43685 PRDM8	-0.0831044	p-site	sensitivity
X18_neg		16266 COL14A1	-0.0729265	p-site	sensitivity
X18_neg		4351 SP140	-0.0690112	phosphoprotein	sensitivity
X18_neg		35836 ACD	-0.0663876	p-site	sensitivity
X18_neg		16148 TLE4	-0.0559776	p-site	sensitivity
X18_neg		15793 AKAP12	-0.0499002	p-site	sensitivity
X18_neg		455 FAM196B	-0.04786	p-site	sensitivity
X18_neg		32577 DOCK8	-0.0424673	p-site	sensitivity
X18_neg		41563 SLC6A15	-0.0419193	p-site	sensitivity
X18_neg		50565 SHANK1	-0.0385588	p-site	sensitivity
X18_neg		1147 PRDM1	-0.0341183	phosphoprotein	sensitivity
X18_neg		32579 DOCK8	-0.0318967	p-site	sensitivity
X18_neg		11062 GRK5;GRK6	-0.0312794	p-site	sensitivity
X18_neg		31067 DOCK4	-0.0308484	p-site	sensitivity
X18_neg		9795 FAM49B	-0.0282454	phosphoprotein	sensitivity
X18_neg		8332 SRF	-0.026683	p-site	sensitivity
X18_neg		43581 RTN4	-0.0209107	p-site	sensitivity
X18_neg		29137 TMEM200A	-0.0127631	p-site	sensitivity
X18_neg		36140 KCTD12	-0.00995474	p-site	sensitivity
X18_neg		9636 PRDM8	-0.0047806	phosphoprotein	sensitivity
X18_neg		10103 KIAA1522	0.000480709	phosphoprotein	resistance
X18_neg		45467 KIAA1522	0.00737987	p-site	resistance
X18_neg		8036 C7orf55;LUC7L2	0.0105711	phosphoprotein	resistance
X18_neg		10965 FARP1	0.0842276	phosphoprotein	resistance
X18_neg		9195 CUEDC2	0.0946417	phosphoprotein	resistance
X18_neg		5595 LARP1B	0.101955	phosphoprotein	resistance
X18_pos		9047 CRISPLD2	-0.31662	phosphoprotein	resistance
X18_pos		4619 HIC1	-0.31662	phosphoprotein	resistance
X18_pos		7046 IL1A	-0.304424	p-site	resistance
X18_pos		7049 IL1A	-0.30209	p-site	resistance
X18_pos		28941 FERMT3	-0.299253	p-site	resistance
X18_pos		7048 IL1A	-0.261501	p-site	resistance
X18_pos		38034 WRNIP1	-0.242957	p-site	resistance
X18_pos		41567 SLC6A15	-0.202466	p-site	resistance
X18_pos		57419 ZCCHC6	-0.185159	p-site	resistance
X18_pos		7671 SRPR	-0.183611	p-site	resistance
X18_pos		1555 CYR61	-0.176058	p-site	resistance
X18_pos		7516 ROBO4	-0.159298	phosphoprotein	resistance
X18_pos		33645 SMCR8	-0.147788	p-site	resistance
X18_pos		5351 SPANXN4	-0.146333	phosphoprotein	resistance
X18_pos		41066 BCL11B	-0.143627	p-site	resistance
X18_pos		54377 STAT3	-0.138036	p-site	resistance
X18_pos		4973 ECM1	-0.132165	phosphoprotein	resistance
X18_pos		1559 IL1A	-0.126565	phosphoprotein	resistance
X18_pos		7917 L3HYPDH	-0.0984971	phosphoprotein	resistance
X18_pos		2423 SETD1A	-0.094385	p-site	resistance
X18_pos		1560 IL1B	-0.0919235	phosphoprotein	resistance
X18_pos		4400 DRP2	-0.088574	phosphoprotein	resistance
X18_pos		26706 LIN28B	-0.0856033	p-site	resistance
X18_pos		43995 SPANXB1;SPANXA1	-0.0853065	p-site	resistance
X18_pos		43685 PRDM8	-0.0831044	p-site	resistance
X18_pos		16266 COL14A1	-0.0729265	p-site	resistance
X18_pos		4351 SP140	-0.0690112	phosphoprotein	resistance
X18_pos		35836 ACD	-0.0663876	p-site	resistance
X18_pos		16148 TLE4	-0.0559776	p-site	resistance
X18_pos		15793 AKAP12	-0.0499002	p-site	resistance
X18_pos		455 FAM196B	-0.04786	p-site	resistance
X18_pos		32577 DOCK8	-0.0424673	p-site	resistance
X18_pos		41563 SLC6A15	-0.0419193	p-site	resistance
X18_pos		50565 SHANK1	-0.0385588	p-site	resistance
X18_pos		1147 PRDM1	-0.0341183	phosphoprotein	resistance
X18_pos		32579 DOCK8	-0.0318967	p-site	resistance
X18_pos		11062 GRK5;GRK6	-0.0312794	p-site	resistance
X18_pos		31067 DOCK4	-0.0308484	p-site	resistance
X18_pos		9795 FAM49B	-0.0282454	phosphoprotein	resistance
X18_pos		8332 SRF	-0.026683	p-site	resistance
X18_pos		43581 RTN4	-0.0209107	p-site	resistance
X18_pos		29137 TMEM200A	-0.0127631	p-site	resistance
X18_pos		36140 KCTD12	-0.00995474	p-site	resistance
X18_pos		9636 PRDM8	-0.0047806	phosphoprotein	resistance
X18_pos		10103 KIAA1522	0.000480709	phosphoprotein	sensitivity
X18_pos		45467 KIAA1522	0.00737987	p-site	sensitivity
X18_pos		8036 C7orf55;LUC7L2	0.0105711	phosphoprotein	sensitivity
X18_pos		10965 FARP1	0.0842276	phosphoprotein	sensitivity
X18_pos		9195 CUEDC2	0.0946417	phosphoprotein	sensitivity
X18_pos		5595 LARP1B	0.101955	phosphoprotein	sensitivity
X19_neg		988 TBL1X	-0.358256	phosphoprotein	sensitivity
X19_neg		36264 SIRT1	-0.352029	p-site	sensitivity
X19_neg		5670 RLTPR	-0.289631	phosphoprotein	sensitivity
X19_neg		45737 USP36	-0.279144	p-site	sensitivity
X19_neg		25277 RLTPR	-0.191311	p-site	sensitivity
X19_neg		57966 STXBP4	-0.148056	p-site	sensitivity
X19_neg		19709 GSE1	-0.147983	p-site	sensitivity
X19_neg		19708 GSE1	-0.0923808	p-site	sensitivity
X19_neg		19104 FAM53B	-0.0843945	p-site	sensitivity
X19_neg		59891 SCRN2	-0.0652011	p-site	sensitivity
X19_neg		12080 CBX5	-0.0642997	p-site	sensitivity
X19_neg		42695 USP42	-0.059993	p-site	sensitivity
X19_neg		16165 DNM1	-0.050314	p-site	sensitivity
X19_neg		6065 STXBP4	-0.0477896	phosphoprotein	sensitivity
X19_neg		3287 NOVA1	-0.0382877	phosphoprotein	sensitivity
X19_neg		13458 NOVA1	-0.0381236	p-site	sensitivity
X19_neg		47643 KIDINS220	-0.0306307	p-site	sensitivity
X19_neg		25270 RLTPR	-0.0262369	p-site	sensitivity
X19_neg		4480 TBL1X	-0.00703948	p-site	sensitivity
X19_neg		16427 TJP1	-0.00537283	p-site	sensitivity
X19_neg		20396 PCM1	-0.00206284	p-site	sensitivity
X19_neg		9576 FLNA	0.00237424	p-site	resistance
X19_neg		11883 EPS15	0.0120726	p-site	resistance
X19_neg		7726 ZNF622	0.0127741	phosphoprotein	resistance
X19_neg		18375 MYO9B	0.0309217	p-site	resistance
X19_neg		12530 ZFP36L2	0.0359858	p-site	resistance
X19_neg		40662 TRIM2	0.0409559	p-site	resistance
X19_neg		10143 RRBP1	0.0575891	phosphoprotein	resistance
X19_neg		47205 TNIK	0.0583362	p-site	resistance
X19_neg		448 COPE	0.0610656	phosphoprotein	resistance
X19_neg		1747 COPE	0.0665543	p-site	resistance
X19_neg		8477 XRCC5	0.0697955	p-site	resistance
X19_neg		3452 AKR7A2	0.0769809	p-site	resistance
X19_neg		18374 MYO9B	0.0773692	p-site	resistance
X19_neg		46581 LIMA1	0.0833241	p-site	resistance
X19_neg		31889 ATG16L2	0.0836504	p-site	resistance
X19_neg		62030 RABGEF1	0.0853669	p-site	resistance
X19_neg		49341 INPP5F	0.0880328	p-site	resistance
X19_neg		49589 FRMD4B	0.0960231	p-site	resistance
X19_neg		24433 DAB2IP	0.122233	p-site	resistance
X19_neg		5811 SASH1	0.134274	p-site	resistance
X19_neg		35312 CREBBP	0.134964	p-site	resistance
X19_neg		16814 EP300	0.150586	p-site	resistance
X19_neg		5807 SASH1	0.150737	p-site	resistance
X19_neg		4537 SRGAP2	0.15182	p-site	resistance
X19_neg		33649 SMCR8	0.170239	p-site	resistance
X19_neg		7115 LMNA	0.182989	p-site	resistance
X19_neg		6971 ATG16L2	0.200184	phosphoprotein	resistance
X19_neg		12552 PREP	0.267474	p-site	resistance
X19_neg		3088 PREP	0.317172	phosphoprotein	resistance
X19_pos		988 TBL1X	-0.358256	phosphoprotein	resistance
X19_pos		36264 SIRT1	-0.352029	p-site	resistance
X19_pos		5670 RLTPR	-0.289631	phosphoprotein	resistance
X19_pos		45737 USP36	-0.279144	p-site	resistance
X19_pos		25277 RLTPR	-0.191311	p-site	resistance
X19_pos		57966 STXBP4	-0.148056	p-site	resistance
X19_pos		19709 GSE1	-0.147983	p-site	resistance
X19_pos		19708 GSE1	-0.0923808	p-site	resistance
X19_pos		19104 FAM53B	-0.0843945	p-site	resistance
X19_pos		59891 SCRN2	-0.0652011	p-site	resistance
X19_pos		12080 CBX5	-0.0642997	p-site	resistance
X19_pos		42695 USP42	-0.059993	p-site	resistance
X19_pos		16165 DNM1	-0.050314	p-site	resistance
X19_pos		6065 STXBP4	-0.0477896	phosphoprotein	resistance
X19_pos		3287 NOVA1	-0.0382877	phosphoprotein	resistance
X19_pos		13458 NOVA1	-0.0381236	p-site	resistance
X19_pos		47643 KIDINS220	-0.0306307	p-site	resistance
X19_pos		25270 RLTPR	-0.0262369	p-site	resistance
X19_pos		4480 TBL1X	-0.00703948	p-site	resistance
X19_pos		16427 TJP1	-0.00537283	p-site	resistance
X19_pos		20396 PCM1	-0.00206284	p-site	resistance
X19_pos		9576 FLNA	0.00237424	p-site	sensitivity
X19_pos		11883 EPS15	0.0120726	p-site	sensitivity
X19_pos		7726 ZNF622	0.0127741	phosphoprotein	sensitivity
X19_pos		18375 MYO9B	0.0309217	p-site	sensitivity
X19_pos		12530 ZFP36L2	0.0359858	p-site	sensitivity
X19_pos		40662 TRIM2	0.0409559	p-site	sensitivity
X19_pos		10143 RRBP1	0.0575891	phosphoprotein	sensitivity
X19_pos		47205 TNIK	0.0583362	p-site	sensitivity
X19_pos		448 COPE	0.0610656	phosphoprotein	sensitivity
X19_pos		1747 COPE	0.0665543	p-site	sensitivity
X19_pos		8477 XRCC5	0.0697955	p-site	sensitivity
X19_pos		3452 AKR7A2	0.0769809	p-site	sensitivity
X19_pos		18374 MYO9B	0.0773692	p-site	sensitivity
X19_pos		46581 LIMA1	0.0833241	p-site	sensitivity
X19_pos		31889 ATG16L2	0.0836504	p-site	sensitivity
X19_pos		62030 RABGEF1	0.0853669	p-site	sensitivity
X19_pos		49341 INPP5F	0.0880328	p-site	sensitivity
X19_pos		49589 FRMD4B	0.0960231	p-site	sensitivity
X19_pos		24433 DAB2IP	0.122233	p-site	sensitivity
X19_pos		5811 SASH1	0.134274	p-site	sensitivity
X19_pos		35312 CREBBP	0.134964	p-site	sensitivity
X19_pos		16814 EP300	0.150586	p-site	sensitivity
X19_pos		5807 SASH1	0.150737	p-site	sensitivity
X19_pos		4537 SRGAP2	0.15182	p-site	sensitivity
X19_pos		33649 SMCR8	0.170239	p-site	sensitivity
X19_pos		7115 LMNA	0.182989	p-site	sensitivity
X19_pos		6971 ATG16L2	0.200184	phosphoprotein	sensitivity
X19_pos		12552 PREP	0.267474	p-site	sensitivity
X19_pos		3088 PREP	0.317172	phosphoprotein	sensitivity
X2_neg	A7	7652 PFKM	-0.338092	p-site	sensitivity
X2_neg	A7	24730 TNS2	-0.313187	p-site	sensitivity
X2_neg	A7	38663 TSNAX	-0.290512	p-site	sensitivity
X2_neg	A7	11662 PEX19	-0.22217	p-site	sensitivity
X2_neg	A7	50466 AIM1	-0.213518	p-site	sensitivity
X2_neg	A7	43392 ARFGAP3	-0.192901	p-site	sensitivity
X2_neg	A7	20526 PCBP1	-0.165255	p-site	sensitivity
X2_neg	A7	13655 ARHGDIA	-0.160668	p-site	sensitivity
X2_neg	A7	15049 MAP1A	-0.159497	p-site	sensitivity
X2_neg	A7	24755 FAM21A;FAM21C;FAM21D	-0.146125	p-site	sensitivity
X2_neg	A7	36866 MAML3	-0.144913	p-site	sensitivity
X2_neg	A7	3494 TGOLN2	-0.144521	p-site	sensitivity
X2_neg	A7	36146 GPRASP2	-0.141725	p-site	sensitivity
X2_neg	A7	16320 MEF2C	-0.140455	p-site	sensitivity
X2_neg	A7	53989 BRD2	-0.122852	p-site	sensitivity
X2_neg	A7	45737 USP36	-0.121187	p-site	sensitivity
X2_neg	A7	6582 POLR1A	-0.0995154	p-site	sensitivity
X2_neg	A7	2323 PSMB1	-0.0943125	phosphoprotein	sensitivity
X2_neg	A7	46979 RASAL2	-0.0911592	p-site	sensitivity
X2_neg	A7	31154 RUSC2	-0.0886942	p-site	sensitivity
X2_neg	A7	20676 NCOA2	-0.0792377	p-site	sensitivity
X2_neg	A7	27972 DENND4A	-0.0732143	p-site	sensitivity
X2_neg	A7	22272 ARID4B	-0.0671851	p-site	sensitivity
X2_neg	A7	8527 HOPX	-0.063439	phosphoprotein	sensitivity
X2_neg	A7	20396 PCM1	-0.0619688	p-site	sensitivity
X2_neg	A7	14504 ACTB;ACTG1;ACTA2;ACTG2;ACTC1;ACTA1	-0.0542724	p-site	sensitivity
X2_neg	A7	7212 SLC35G2	-0.0515973	phosphoprotein	sensitivity
X2_neg	A7	15073 BASP1	-0.0487482	p-site	sensitivity
X2_neg	A7	13521 IRAK1	-0.0475485	p-site	sensitivity
X2_neg	A7	20530 PCBP2	-0.0395088	p-site	sensitivity
X2_neg	A7	11449 ZEB1	-0.0313719	p-site	sensitivity
X2_neg	A7	56700 SMAD2	-0.0234786	p-site	sensitivity
X2_neg	A7	3833 PRPSAP2	-0.022178	p-site	sensitivity
X2_neg	A7	26477 ATF7IP	-0.0183824	p-site	sensitivity
X2_neg	A7	3495 TGOLN2	-0.017963	p-site	sensitivity
X2_neg	A7	35781 CCDC102A	-0.00444463	p-site	sensitivity
X2_neg	A7	22902 AMER1	-0.00414434	p-site	sensitivity
X2_neg	A7	33642 RAPGEF6	-0.0041419	p-site	sensitivity
X2_neg	A7	33814 SHROOM3	0.00445825	p-site	resistance
X2_neg	A7	7346 SHROOM3	0.00910019	phosphoprotein	resistance
X2_neg	A7	6897 ARFGAP2	0.0106299	phosphoprotein	resistance
X2_neg	A7	52439 SGTA	0.0244978	p-site	resistance
X2_neg	A7	28375 RBBP6	0.0387106	p-site	resistance
X2_neg	A7	1461 LAD1	0.0882797	p-site	resistance
X2_neg	A7	4511 CKAP5	0.102602	phosphoprotein	resistance
X2_neg	A7	17104 FOXO1	0.134118	p-site	resistance
X2_neg	A7	50531 PRRC2C	0.153433	p-site	resistance
X2_neg	A7	23864 MAGI3	0.227663	p-site	resistance
X2_neg	A7	52775 SF3B1	0.235807	p-site	resistance
X2_neg	A7	23865 MAGI3	0.341345	p-site	resistance
X20_neg		962 CYTIP	-0.360356	phosphoprotein	sensitivity
X20_neg		10768 NCKAP1	-0.360356	phosphoprotein	sensitivity
X20_neg		46028 ANKFY1	-0.349036	p-site	sensitivity
X20_neg		28464 HUWE1	-0.307667	p-site	sensitivity
X20_neg		10171 ANKFY1	-0.262669	phosphoprotein	sensitivity
X20_neg		3712 RPL8	-0.254312	phosphoprotein	sensitivity
X20_neg		3508 WIPF1	-0.222428	p-site	sensitivity
X20_neg		63254 EIF1;EIF1B	-0.205169	p-site	sensitivity
X20_neg		63325 LDHA	-0.19688	p-site	sensitivity
X20_neg		64719 SH2B3	-0.194336	p-site	sensitivity
X20_neg		46124 MAGEC2	-0.159936	p-site	sensitivity
X20_neg		9252 ZNF385D	-0.139529	phosphoprotein	sensitivity
X20_neg		8463 XRCC6	-0.132697	p-site	sensitivity
X20_neg		60327 AGAP2	-0.125871	p-site	sensitivity
X20_neg		40188 ANKRD30A	-0.122341	p-site	sensitivity
X20_neg		52161 U2SURP	-0.11405	p-site	sensitivity
X20_neg		4350 SLC14A1	-0.0840904	phosphoprotein	sensitivity
X20_neg		39365 BTBD10	-0.0807779	p-site	sensitivity
X20_neg		9028 HMGA1	-0.0728535	p-site	sensitivity
X20_neg		10198 MAGEC2	-0.0716078	phosphoprotein	sensitivity
X20_neg		38439 AGAP2	-0.066158	p-site	sensitivity
X20_neg		64388 CCDC132	-0.0469999	p-site	sensitivity
X20_neg		9491 ZNF160	-0.0448339	phosphoprotein	sensitivity
X20_neg		10780 ADSL	-0.044801	p-site	sensitivity
X20_neg		5861 FOXR2	-0.0358859	phosphoprotein	sensitivity
X20_neg		6794 PGBD3	-0.0330226	phosphoprotein	sensitivity
X20_neg		11048 DNAJC15	-0.0317656	phosphoprotein	sensitivity
X20_neg		50421 GPSM3	-0.0300223	p-site	sensitivity
X20_neg		37481 DCBLD2	-0.0292922	p-site	sensitivity
X20_neg		1648 NCKAP5	-0.0260119	p-site	sensitivity
X20_neg		57566 CIAPIN1	-0.0229491	p-site	sensitivity
X20_neg		6270 ARHGAP30	-0.022251	phosphoprotein	sensitivity
X20_neg		5623 PMS2CL	-0.0205636	phosphoprotein	sensitivity
X20_neg		24006 VPS13D	-0.02008	p-site	sensitivity
X20_neg		54133 KDM5A	-0.0174499	p-site	sensitivity
X20_neg		959 EIF1;EIF1B	-0.0151552	phosphoprotein	sensitivity
X20_neg		18286 TCOF1	-0.0127481	p-site	sensitivity
X20_neg		62645 LEMD3	-0.0123546	p-site	sensitivity
X20_neg		7712 SLC38A4	-0.0101787	phosphoprotein	sensitivity
X20_neg		5768 CDC73	-0.00708135	phosphoprotein	sensitivity
X20_neg		5346 COLEC12	-0.00517488	phosphoprotein	sensitivity
X20_neg		1883 ZNF286B	-0.00400007	phosphoprotein	sensitivity
X20_neg		44777 PSD3	-0.00366916	p-site	sensitivity
X20_neg		6269 ANKS1B	-0.00320737	phosphoprotein	sensitivity
X20_neg		38772 ATXN2	-0.000678268	p-site	sensitivity
X20_neg		5542 DAB2IP	0.0038009	phosphoprotein	resistance
X20_neg		1345 EPN2	0.0521256	phosphoprotein	resistance
X20_neg		20751 MED1	0.120766	p-site	resistance
X20_neg		1635 HSPB1	0.142874	phosphoprotein	resistance
X20_neg		60450 WDR77	0.185622	p-site	resistance
X20_pos		962 CYTIP	-0.360356	phosphoprotein	resistance
X20_pos		10768 NCKAP1	-0.360356	phosphoprotein	resistance
X20_pos		46028 ANKFY1	-0.349036	p-site	resistance
X20_pos		28464 HUWE1	-0.307667	p-site	resistance
X20_pos		10171 ANKFY1	-0.262669	phosphoprotein	resistance
X20_pos		3712 RPL8	-0.254312	phosphoprotein	resistance
X20_pos		3508 WIPF1	-0.222428	p-site	resistance
X20_pos		63254 EIF1;EIF1B	-0.205169	p-site	resistance
X20_pos		63325 LDHA	-0.19688	p-site	resistance
X20_pos		64719 SH2B3	-0.194336	p-site	resistance
X20_pos		46124 MAGEC2	-0.159936	p-site	resistance
X20_pos		9252 ZNF385D	-0.139529	phosphoprotein	resistance
X20_pos		8463 XRCC6	-0.132697	p-site	resistance
X20_pos		60327 AGAP2	-0.125871	p-site	resistance
X20_pos		40188 ANKRD30A	-0.122341	p-site	resistance
X20_pos		52161 U2SURP	-0.11405	p-site	resistance
X20_pos		4350 SLC14A1	-0.0840904	phosphoprotein	resistance
X20_pos		39365 BTBD10	-0.0807779	p-site	resistance
X20_pos		9028 HMGA1	-0.0728535	p-site	resistance
X20_pos		10198 MAGEC2	-0.0716078	phosphoprotein	resistance
X20_pos		38439 AGAP2	-0.066158	p-site	resistance
X20_pos		64388 CCDC132	-0.0469999	p-site	resistance
X20_pos		9491 ZNF160	-0.0448339	phosphoprotein	resistance
X20_pos		10780 ADSL	-0.044801	p-site	resistance
X20_pos		5861 FOXR2	-0.0358859	phosphoprotein	resistance
X20_pos		6794 PGBD3	-0.0330226	phosphoprotein	resistance
X20_pos		11048 DNAJC15	-0.0317656	phosphoprotein	resistance
X20_pos		50421 GPSM3	-0.0300223	p-site	resistance
X20_pos		37481 DCBLD2	-0.0292922	p-site	resistance
X20_pos		1648 NCKAP5	-0.0260119	p-site	resistance
X20_pos		57566 CIAPIN1	-0.0229491	p-site	resistance
X20_pos		6270 ARHGAP30	-0.022251	phosphoprotein	resistance
X20_pos		5623 PMS2CL	-0.0205636	phosphoprotein	resistance
X20_pos		24006 VPS13D	-0.02008	p-site	resistance
X20_pos		54133 KDM5A	-0.0174499	p-site	resistance
X20_pos		959 EIF1;EIF1B	-0.0151552	phosphoprotein	resistance
X20_pos		18286 TCOF1	-0.0127481	p-site	resistance
X20_pos		62645 LEMD3	-0.0123546	p-site	resistance
X20_pos		7712 SLC38A4	-0.0101787	phosphoprotein	resistance
X20_pos		5768 CDC73	-0.00708135	phosphoprotein	resistance
X20_pos		5346 COLEC12	-0.00517488	phosphoprotein	resistance
X20_pos		1883 ZNF286B	-0.00400007	phosphoprotein	resistance
X20_pos		44777 PSD3	-0.00366916	p-site	resistance
X20_pos		6269 ANKS1B	-0.00320737	phosphoprotein	resistance
X20_pos		38772 ATXN2	-0.000678268	p-site	resistance
X20_pos		5542 DAB2IP	0.0038009	phosphoprotein	sensitivity
X20_pos		1345 EPN2	0.0521256	phosphoprotein	sensitivity
X20_pos		20751 MED1	0.120766	p-site	sensitivity
X20_pos		1635 HSPB1	0.142874	phosphoprotein	sensitivity
X20_pos		60450 WDR77	0.185622	p-site	sensitivity
X21_neg		21224 RBBP7	-0.328277	p-site	sensitivity
X21_neg		52290 CD3EAP	-0.247	p-site	sensitivity
X21_neg		366 WIPF3	-0.208926	p-site	sensitivity
X21_neg		16632 GOLGA3	-0.175412	p-site	sensitivity
X21_neg		4906 MLF2	-0.148108	phosphoprotein	sensitivity
X21_neg		1986 NEFH	-0.109823	phosphoprotein	sensitivity
X21_neg		56981 GREB1	-0.0964042	p-site	sensitivity
X21_neg		40891 TANC1	-0.0878477	p-site	sensitivity
X21_neg		61936 NDRG3	-0.0785134	p-site	sensitivity
X21_neg		10419 MSX1	-0.0477264	p-site	sensitivity
X21_neg		57094 PRRC2B	-0.0403595	p-site	sensitivity
X21_neg		27540 MEPCE	-0.0290246	p-site	sensitivity
X21_neg		2124 CD46	-0.016858	phosphoprotein	sensitivity
X21_neg		16566 ARHGAP1	0.00402488	p-site	resistance
X21_neg		49792 ACOT9	0.00514075	p-site	resistance
X21_neg		348 EIF3F	0.0101436	phosphoprotein	resistance
X21_neg		36009 ATG2B	0.0170611	p-site	resistance
X21_neg		3939 SIPA1L3	0.0179666	p-site	resistance
X21_neg		25766 FAM117B	0.0208048	p-site	resistance
X21_neg		9556 FLNA	0.0215302	p-site	resistance
X21_neg		7381 FBLIM1	0.0268915	phosphoprotein	resistance
X21_neg		4996 NCOR1	0.0371522	p-site	resistance
X21_neg		5028 NCOR1	0.0373678	p-site	resistance
X21_neg		24957 TNS3	0.0559592	p-site	resistance
X21_neg		3025 MAP2K4	0.063318	phosphoprotein	resistance
X21_neg		7442 LMO7	0.0637115	phosphoprotein	resistance
X21_neg		28852 BCL9L	0.0662385	p-site	resistance
X21_neg		4878 ANKRD17	0.0663054	p-site	resistance
X21_neg		5798 PHF14	0.072177	p-site	resistance
X21_neg		4554 GIT2	0.0749827	phosphoprotein	resistance
X21_neg		3338 WDR62	0.0779966	p-site	resistance
X21_neg		1273 PHF14	0.0851195	phosphoprotein	resistance
X21_neg		20597 PPP1R7	0.0959533	p-site	resistance
X21_neg		18223 PPIG	0.105761	p-site	resistance
X21_neg		6363 KTN1	0.106331	phosphoprotein	resistance
X21_neg		4637 NBR1	0.115556	phosphoprotein	resistance
X21_neg		9940 NSMCE4A	0.120452	phosphoprotein	resistance
X21_neg		2351 FLNA	0.131419	phosphoprotein	resistance
X21_neg		48909 SRRM2	0.136508	p-site	resistance
X21_neg		34298 LMO7	0.140487	p-site	resistance
X21_neg		34259 LMO7	0.140921	p-site	resistance
X21_neg		30613 SRRM1	0.156369	p-site	resistance
X21_neg		30614 SRRM1	0.156369	p-site	resistance
X21_neg		28365 RBBP6	0.158082	p-site	resistance
X21_neg		9235 SON	0.173394	p-site	resistance
X21_neg		9240 SON	0.199781	p-site	resistance
X21_neg		18684 MTMR3	0.274801	p-site	resistance
X21_neg		33001 SMARCC2	0.294502	p-site	resistance
X21_neg		9551 FLNA	0.314951	p-site	resistance
X21_neg		33000 SMARCC2	0.323925	p-site	resistance
X22_neg		48959 SRRM2	-0.205927	p-site	sensitivity
X22_neg		62694 SH3BP1	0.00145213	p-site	resistance
X22_neg		6742 PUSL1	0.00629558	phosphoprotein	resistance
X22_neg		41961 PLEKHA4	0.00654343	p-site	resistance
X22_neg		38761 LYST	0.00883704	p-site	resistance
X22_neg		31376 RYBP	0.00985834	p-site	resistance
X22_neg		23212 NHSL1	0.0166417	p-site	resistance
X22_neg		6563 ARID3B	0.0172289	phosphoprotein	resistance
X22_neg		43337 MYO10	0.0173522	p-site	resistance
X22_neg		18364 MYO9B	0.0177319	p-site	resistance
X22_neg		45025 GPRC5B	0.0194682	p-site	resistance
X22_neg		22255 FILIP1L	0.0212071	p-site	resistance
X22_neg		24997 FMN1	0.0246156	p-site	resistance
X22_neg		38757 LYST	0.0281218	p-site	resistance
X22_neg		57894 BNC2	0.0296985	p-site	resistance
X22_neg		44467 PAG1	0.0365939	p-site	resistance
X22_neg		29972 ARID3B	0.0417783	p-site	resistance
X22_neg		31959 FAM63B	0.0506977	p-site	resistance
X22_neg		24996 FMN1	0.0554697	p-site	resistance
X22_neg		2515 DCLK1	0.0564774	p-site	resistance
X22_neg		29110 FAM134C	0.0593861	p-site	resistance
X22_neg		38564 PKP4	0.0600095	p-site	resistance
X22_neg		57144 CEP170	0.060232	p-site	resistance
X22_neg		50887 AUP1	0.0673797	p-site	resistance
X22_neg		4759 CDK5R1	0.0684531	phosphoprotein	resistance
X22_neg		30928 PUSL1	0.0721885	p-site	resistance
X22_neg		12500 RAP1GAP	0.0872319	p-site	resistance
X22_neg		13567 GPR143	0.0879237	p-site	resistance
X22_neg		4098 KIF1B	0.0883597	p-site	resistance
X22_neg		39695 MLPH	0.103417	p-site	resistance
X22_neg		4234 LRMP	0.109202	phosphoprotein	resistance
X22_neg		40984 ARHGAP39	0.113134	p-site	resistance
X22_neg		55908 ILF3	0.118562	p-site	resistance
X22_neg		1664 C2CD2L	0.119782	p-site	resistance
X22_neg		22544 WDR81	0.127769	p-site	resistance
X22_neg		9969 DLL3	0.128161	phosphoprotein	resistance
X22_neg		45755 USP36	0.144606	p-site	resistance
X22_neg		42779 PLEKHA5	0.152024	p-site	resistance
X22_neg		50244 FARP1	0.165679	p-site	resistance
X22_neg		41456 TSPAN10	0.174835	p-site	resistance
X22_neg		17257 CDC20	0.176634	p-site	resistance
X22_neg		49420 PIKFYVE	0.18522	p-site	resistance
X22_neg		7907 YIPF6	0.185276	phosphoprotein	resistance
X22_neg		8136 PKNOX2	0.191933	phosphoprotein	resistance
X22_neg		44635 PPP4R2	0.205306	p-site	resistance
X22_neg		36274 YIPF6	0.240256	p-site	resistance
X22_neg		12504 RAP1GAP	0.276458	p-site	resistance
X22_neg		64105 C6orf132	0.343271	p-site	resistance
X22_neg		38762 LYST	0.354613	p-site	resistance
X22_neg		1728 FES	0.370949	phosphoprotein	resistance
X22_pos		48959 SRRM2	-0.205927	p-site	resistance
X22_pos		62694 SH3BP1	0.00145213	p-site	sensitivity
X22_pos		6742 PUSL1	0.00629558	phosphoprotein	sensitivity
X22_pos		41961 PLEKHA4	0.00654343	p-site	sensitivity
X22_pos		38761 LYST	0.00883704	p-site	sensitivity
X22_pos		31376 RYBP	0.00985834	p-site	sensitivity
X22_pos		23212 NHSL1	0.0166417	p-site	sensitivity
X22_pos		6563 ARID3B	0.0172289	phosphoprotein	sensitivity
X22_pos		43337 MYO10	0.0173522	p-site	sensitivity
X22_pos		18364 MYO9B	0.0177319	p-site	sensitivity
X22_pos		45025 GPRC5B	0.0194682	p-site	sensitivity
X22_pos		22255 FILIP1L	0.0212071	p-site	sensitivity
X22_pos		24997 FMN1	0.0246156	p-site	sensitivity
X22_pos		38757 LYST	0.0281218	p-site	sensitivity
X22_pos		57894 BNC2	0.0296985	p-site	sensitivity
X22_pos		44467 PAG1	0.0365939	p-site	sensitivity
X22_pos		29972 ARID3B	0.0417783	p-site	sensitivity
X22_pos		31959 FAM63B	0.0506977	p-site	sensitivity
X22_pos		24996 FMN1	0.0554697	p-site	sensitivity
X22_pos		2515 DCLK1	0.0564774	p-site	sensitivity
X22_pos		29110 FAM134C	0.0593861	p-site	sensitivity
X22_pos		38564 PKP4	0.0600095	p-site	sensitivity
X22_pos		57144 CEP170	0.060232	p-site	sensitivity
X22_pos		50887 AUP1	0.0673797	p-site	sensitivity
X22_pos		4759 CDK5R1	0.0684531	phosphoprotein	sensitivity
X22_pos		30928 PUSL1	0.0721885	p-site	sensitivity
X22_pos		12500 RAP1GAP	0.0872319	p-site	sensitivity
X22_pos		13567 GPR143	0.0879237	p-site	sensitivity
X22_pos		4098 KIF1B	0.0883597	p-site	sensitivity
X22_pos		39695 MLPH	0.103417	p-site	sensitivity
X22_pos		4234 LRMP	0.109202	phosphoprotein	sensitivity
X22_pos		40984 ARHGAP39	0.113134	p-site	sensitivity
X22_pos		55908 ILF3	0.118562	p-site	sensitivity
X22_pos		1664 C2CD2L	0.119782	p-site	sensitivity
X22_pos		22544 WDR81	0.127769	p-site	sensitivity
X22_pos		9969 DLL3	0.128161	phosphoprotein	sensitivity
X22_pos		45755 USP36	0.144606	p-site	sensitivity
X22_pos		42779 PLEKHA5	0.152024	p-site	sensitivity
X22_pos		50244 FARP1	0.165679	p-site	sensitivity
X22_pos		41456 TSPAN10	0.174835	p-site	sensitivity
X22_pos		17257 CDC20	0.176634	p-site	sensitivity
X22_pos		49420 PIKFYVE	0.18522	p-site	sensitivity
X22_pos		7907 YIPF6	0.185276	phosphoprotein	sensitivity
X22_pos		8136 PKNOX2	0.191933	phosphoprotein	sensitivity
X22_pos		44635 PPP4R2	0.205306	p-site	sensitivity
X22_pos		36274 YIPF6	0.240256	p-site	sensitivity
X22_pos		12504 RAP1GAP	0.276458	p-site	sensitivity
X22_pos		64105 C6orf132	0.343271	p-site	sensitivity
X22_pos		38762 LYST	0.354613	p-site	sensitivity
X22_pos		1728 FES	0.370949	phosphoprotein	sensitivity
X23_neg		38296 RBM15	-0.251079	p-site	sensitivity
X23_neg		6347 PABPN1	-0.0698853	phosphoprotein	sensitivity
X23_neg		3290 SMARCA4	-0.0568593	phosphoprotein	sensitivity
X23_neg		47382 FBXO4	0.00195238	p-site	resistance
X23_neg		7389 KRT18	0.00218221	p-site	resistance
X23_neg		41126 PEG3;ZIM2	0.00417117	p-site	resistance
X23_neg		48484 LIMCH1	0.00561425	p-site	resistance
X23_neg		23745 KANK4	0.00613883	p-site	resistance
X23_neg		19405 PDE3A	0.00699217	p-site	resistance
X23_neg		60859 CCDC8	0.00777824	p-site	resistance
X23_neg		5439 KANK4	0.00828582	phosphoprotein	resistance
X23_neg		8932 ANK1	0.0103246	p-site	resistance
X23_neg		37523 ARHGEF17	0.0109257	p-site	resistance
X23_neg		24123 CEP350	0.0185968	p-site	resistance
X23_neg		30487 YAF2	0.0277954	p-site	resistance
X23_neg		43818 ASH1L	0.0335602	p-site	resistance
X23_neg		5768 SORBS2	0.0460134	p-site	resistance
X23_neg		1704 SOCS6	0.0487126	p-site	resistance
X23_neg		28163 HDGFRP2	0.0493165	p-site	resistance
X23_neg		23255 SZT2	0.0609101	p-site	resistance
X23_neg		8250 ERMAP	0.0751814	phosphoprotein	resistance
X23_neg		34618 SEPT1	0.090916	p-site	resistance
X23_neg		3003 MAGEA4	0.0909876	phosphoprotein	resistance
X23_neg		6726 MYOCD	0.0934368	phosphoprotein	resistance
X23_neg		24124 CEP350	0.102841	p-site	resistance
X23_neg		57356 CEP350	0.102841	p-site	resistance
X23_neg		9253 CLMP	0.103961	phosphoprotein	resistance
X23_neg		7951 IL17RA	0.104041	phosphoprotein	resistance
X23_neg		6443 HORMAD1	0.108382	phosphoprotein	resistance
X23_neg		1953 SLC2A3;SLC2A14	0.10919	phosphoprotein	resistance
X23_neg		46814 EVL	0.128439	p-site	resistance
X23_neg		16480 PDE4B	0.131386	p-site	resistance
X23_neg		3265 BCAM	0.135259	phosphoprotein	resistance
X23_neg		9145 CTPS1	0.140792	p-site	resistance
X23_neg		39115 MYBBP1A	0.151231	p-site	resistance
X23_neg		60999 CLMP	0.156018	p-site	resistance
X23_neg		27106 NCCRP1	0.157841	p-site	resistance
X23_neg		34714 TTN	0.173388	p-site	resistance
X23_neg		10836 MAPK4	0.179447	p-site	resistance
X23_neg		48216 ARHGAP26	0.18942	p-site	resistance
X23_neg		10046 FLRT3;FLRT1	0.190832	phosphoprotein	resistance
X23_neg		35186 LPAR1	0.196084	p-site	resistance
X23_neg		3433 HSPA2	0.199228	phosphoprotein	resistance
X23_neg		11925 FRK	0.202655	p-site	resistance
X23_neg		703 SLC7A4	0.205063	phosphoprotein	resistance
X23_neg		9912 AKAP5	0.210122	p-site	resistance
X23_neg		6412 TSPYL5	0.229414	phosphoprotein	resistance
X23_neg		36372 IL17RA	0.246638	p-site	resistance
X23_neg		3002 MAGEA1	0.296177	phosphoprotein	resistance
X23_neg		24986 PMS2CL	0.364591	p-site	resistance
X23_pos		38296 RBM15	-0.251079	p-site	resistance
X23_pos		6347 PABPN1	-0.0698853	phosphoprotein	resistance
X23_pos		3290 SMARCA4	-0.0568593	phosphoprotein	resistance
X23_pos		47382 FBXO4	0.00195238	p-site	sensitivity
X23_pos		7389 KRT18	0.00218221	p-site	sensitivity
X23_pos		41126 PEG3;ZIM2	0.00417117	p-site	sensitivity
X23_pos		48484 LIMCH1	0.00561425	p-site	sensitivity
X23_pos		23745 KANK4	0.00613883	p-site	sensitivity
X23_pos		19405 PDE3A	0.00699217	p-site	sensitivity
X23_pos		60859 CCDC8	0.00777824	p-site	sensitivity
X23_pos		5439 KANK4	0.00828582	phosphoprotein	sensitivity
X23_pos		8932 ANK1	0.0103246	p-site	sensitivity
X23_pos		37523 ARHGEF17	0.0109257	p-site	sensitivity
X23_pos		24123 CEP350	0.0185968	p-site	sensitivity
X23_pos		30487 YAF2	0.0277954	p-site	sensitivity
X23_pos		43818 ASH1L	0.0335602	p-site	sensitivity
X23_pos		5768 SORBS2	0.0460134	p-site	sensitivity
X23_pos		1704 SOCS6	0.0487126	p-site	sensitivity
X23_pos		28163 HDGFRP2	0.0493165	p-site	sensitivity
X23_pos		23255 SZT2	0.0609101	p-site	sensitivity
X23_pos		8250 ERMAP	0.0751814	phosphoprotein	sensitivity
X23_pos		34618 SEPT1	0.090916	p-site	sensitivity
X23_pos		3003 MAGEA4	0.0909876	phosphoprotein	sensitivity
X23_pos		6726 MYOCD	0.0934368	phosphoprotein	sensitivity
X23_pos		24124 CEP350	0.102841	p-site	sensitivity
X23_pos		57356 CEP350	0.102841	p-site	sensitivity
X23_pos		9253 CLMP	0.103961	phosphoprotein	sensitivity
X23_pos		7951 IL17RA	0.104041	phosphoprotein	sensitivity
X23_pos		6443 HORMAD1	0.108382	phosphoprotein	sensitivity
X23_pos		1953 SLC2A3;SLC2A14	0.10919	phosphoprotein	sensitivity
X23_pos		46814 EVL	0.128439	p-site	sensitivity
X23_pos		16480 PDE4B	0.131386	p-site	sensitivity
X23_pos		3265 BCAM	0.135259	phosphoprotein	sensitivity
X23_pos		9145 CTPS1	0.140792	p-site	sensitivity
X23_pos		39115 MYBBP1A	0.151231	p-site	sensitivity
X23_pos		60999 CLMP	0.156018	p-site	sensitivity
X23_pos		27106 NCCRP1	0.157841	p-site	sensitivity
X23_pos		34714 TTN	0.173388	p-site	sensitivity
X23_pos		10836 MAPK4	0.179447	p-site	sensitivity
X23_pos		48216 ARHGAP26	0.18942	p-site	sensitivity
X23_pos		10046 FLRT3;FLRT1	0.190832	phosphoprotein	sensitivity
X23_pos		35186 LPAR1	0.196084	p-site	sensitivity
X23_pos		3433 HSPA2	0.199228	phosphoprotein	sensitivity
X23_pos		11925 FRK	0.202655	p-site	sensitivity
X23_pos		703 SLC7A4	0.205063	phosphoprotein	sensitivity
X23_pos		9912 AKAP5	0.210122	p-site	sensitivity
X23_pos		6412 TSPYL5	0.229414	phosphoprotein	sensitivity
X23_pos		36372 IL17RA	0.246638	p-site	sensitivity
X23_pos		3002 MAGEA1	0.296177	phosphoprotein	sensitivity
X23_pos		24986 PMS2CL	0.364591	p-site	sensitivity
X24_neg	STK/YK	7759 VIM	-0.221797	p-site	sensitivity
X24_neg	STK/YK	21928 MAP7D1	-0.185883	p-site	sensitivity
X24_neg	STK/YK	25738 MAST2	-0.181646	p-site	sensitivity
X24_neg	STK/YK	36121 OPTN	-0.175988	p-site	sensitivity
X24_neg	STK/YK	36761 EPSTI1	-0.139319	p-site	sensitivity
X24_neg	STK/YK	20089 GAPVD1	-0.138927	p-site	sensitivity
X24_neg	STK/YK	30197 ARHGAP12	-0.124236	p-site	sensitivity
X24_neg	STK/YK	31303 SYNPO	-0.0915162	p-site	sensitivity
X24_neg	STK/YK	49221 CFL2	-0.078865	p-site	sensitivity
X24_neg	STK/YK	33866 WIPF2	-0.0766498	p-site	sensitivity
X24_neg	STK/YK	4045 MAST3	-0.074368	p-site	sensitivity
X24_neg	STK/YK	54888 FXR1	-0.0722562	p-site	sensitivity
X24_neg	STK/YK	16491 SPAG1	-0.0713483	p-site	sensitivity
X24_neg	STK/YK	18554 RIPK1	-0.0690285	p-site	sensitivity
X24_neg	STK/YK	727 CTIF	-0.028905	phosphoprotein	sensitivity
X24_neg	STK/YK	42380 SYNC	-0.0135205	p-site	sensitivity
X24_neg	STK/YK	10460 NUDT5	-0.0101431	phosphoprotein	sensitivity
X24_neg	STK/YK	41496 VPS11	-0.0043985	p-site	sensitivity
X24_neg	STK/YK	731 MAP3K7	-0.00311547	phosphoprotein	sensitivity
X24_neg	STK/YK	23871 MAGI3	0.0015975	p-site	resistance
X24_neg	STK/YK	37239 CCDC138	0.00229494	p-site	resistance
X24_neg	STK/YK	11731 NAA10	0.00291082	p-site	resistance
X24_neg	STK/YK	43928 BAZ1A	0.0149541	p-site	resistance
X24_neg	STK/YK	59997 ZFYVE19	0.017925	p-site	resistance
X24_neg	STK/YK	46439 PARP2	0.025822	p-site	resistance
X24_neg	STK/YK	53132 PAK4	0.0324589	p-site	resistance
X24_neg	STK/YK	62951 CABIN1	0.0461028	p-site	resistance
X24_neg	STK/YK	29436 KIF18B	0.0508942	p-site	resistance
X24_neg	STK/YK	13509 HCFC1	0.0527059	p-site	resistance
X24_neg	STK/YK	9756 SFPQ	0.0544406	p-site	resistance
X24_neg	STK/YK	57487 CEP135	0.0642044	p-site	resistance
X24_neg	STK/YK	56542 POLD3	0.0650883	p-site	resistance
X24_neg	STK/YK	37801 PHF12	0.0704543	p-site	resistance
X24_neg	STK/YK	61295 DCP1A	0.0998503	p-site	resistance
X24_neg	STK/YK	17255 BPTF	0.0999915	p-site	resistance
X24_neg	STK/YK	5382 WDHD1	0.103961	p-site	resistance
X24_neg	STK/YK	35082 MYO18A	0.104565	p-site	resistance
X24_neg	STK/YK	5471 SMNDC1	0.106785	p-site	resistance
X24_neg	STK/YK	56713 EZH2	0.115758	p-site	resistance
X24_neg	STK/YK	21750 ERCC6L	0.126867	p-site	resistance
X24_neg	STK/YK	15677 SP2	0.137216	p-site	resistance
X24_neg	STK/YK	19139 UBAP2L	0.139904	p-site	resistance
X24_neg	STK/YK	56814 PDS5A	0.155984	p-site	resistance
X24_neg	STK/YK	20895 ELAVL1	0.197763	p-site	resistance
X24_neg	STK/YK	48139 SYNRG	0.197798	p-site	resistance
X24_neg	STK/YK	54281 ADD1;ADD2;ADD3	0.252403	p-site	resistance
X24_neg	STK/YK	2383 PAICS	0.270496	phosphoprotein	resistance
X24_neg	STK/YK	9676 PAICS	0.295229	p-site	resistance
X24_neg	STK/YK	59159 THOC2	0.322248	p-site	resistance
X24_neg	STK/YK	46514 HMGXB4	0.422372	p-site	resistance
X24_pos	STK/YK	7759 VIM	-0.221797	p-site	resistance
X24_pos	STK/YK	21928 MAP7D1	-0.185883	p-site	resistance
X24_pos	STK/YK	25738 MAST2	-0.181646	p-site	resistance
X24_pos	STK/YK	36121 OPTN	-0.175988	p-site	resistance
X24_pos	STK/YK	36761 EPSTI1	-0.139319	p-site	resistance
X24_pos	STK/YK	20089 GAPVD1	-0.138927	p-site	resistance
X24_pos	STK/YK	30197 ARHGAP12	-0.124236	p-site	resistance
X24_pos	STK/YK	31303 SYNPO	-0.0915162	p-site	resistance
X24_pos	STK/YK	49221 CFL2	-0.078865	p-site	resistance
X24_pos	STK/YK	33866 WIPF2	-0.0766498	p-site	resistance
X24_pos	STK/YK	4045 MAST3	-0.074368	p-site	resistance
X24_pos	STK/YK	54888 FXR1	-0.0722562	p-site	resistance
X24_pos	STK/YK	16491 SPAG1	-0.0713483	p-site	resistance
X24_pos	STK/YK	18554 RIPK1	-0.0690285	p-site	resistance
X24_pos	STK/YK	727 CTIF	-0.028905	phosphoprotein	resistance
X24_pos	STK/YK	42380 SYNC	-0.0135205	p-site	resistance
X24_pos	STK/YK	10460 NUDT5	-0.0101431	phosphoprotein	resistance
X24_pos	STK/YK	41496 VPS11	-0.0043985	p-site	resistance
X24_pos	STK/YK	731 MAP3K7	-0.00311547	phosphoprotein	resistance
X24_pos	STK/YK	23871 MAGI3	0.0015975	p-site	sensitivity
X24_pos	STK/YK	37239 CCDC138	0.00229494	p-site	sensitivity
X24_pos	STK/YK	11731 NAA10	0.00291082	p-site	sensitivity
X24_pos	STK/YK	43928 BAZ1A	0.0149541	p-site	sensitivity
X24_pos	STK/YK	59997 ZFYVE19	0.017925	p-site	sensitivity
X24_pos	STK/YK	46439 PARP2	0.025822	p-site	sensitivity
X24_pos	STK/YK	53132 PAK4	0.0324589	p-site	sensitivity
X24_pos	STK/YK	62951 CABIN1	0.0461028	p-site	sensitivity
X24_pos	STK/YK	29436 KIF18B	0.0508942	p-site	sensitivity
X24_pos	STK/YK	13509 HCFC1	0.0527059	p-site	sensitivity
X24_pos	STK/YK	9756 SFPQ	0.0544406	p-site	sensitivity
X24_pos	STK/YK	57487 CEP135	0.0642044	p-site	sensitivity
X24_pos	STK/YK	56542 POLD3	0.0650883	p-site	sensitivity
X24_pos	STK/YK	37801 PHF12	0.0704543	p-site	sensitivity
X24_pos	STK/YK	61295 DCP1A	0.0998503	p-site	sensitivity
X24_pos	STK/YK	17255 BPTF	0.0999915	p-site	sensitivity
X24_pos	STK/YK	5382 WDHD1	0.103961	p-site	sensitivity
X24_pos	STK/YK	35082 MYO18A	0.104565	p-site	sensitivity
X24_pos	STK/YK	5471 SMNDC1	0.106785	p-site	sensitivity
X24_pos	STK/YK	56713 EZH2	0.115758	p-site	sensitivity
X24_pos	STK/YK	21750 ERCC6L	0.126867	p-site	sensitivity
X24_pos	STK/YK	15677 SP2	0.137216	p-site	sensitivity
X24_pos	STK/YK	19139 UBAP2L	0.139904	p-site	sensitivity
X24_pos	STK/YK	56814 PDS5A	0.155984	p-site	sensitivity
X24_pos	STK/YK	20895 ELAVL1	0.197763	p-site	sensitivity
X24_pos	STK/YK	48139 SYNRG	0.197798	p-site	sensitivity
X24_pos	STK/YK	54281 ADD1;ADD2;ADD3	0.252403	p-site	sensitivity
X24_pos	STK/YK	2383 PAICS	0.270496	phosphoprotein	sensitivity
X24_pos	STK/YK	9676 PAICS	0.295229	p-site	sensitivity
X24_pos	STK/YK	59159 THOC2	0.322248	p-site	sensitivity
X24_pos	STK/YK	46514 HMGXB4	0.422372	p-site	sensitivity
X25_neg	Ds/antimetabolites	19392 FLNC	-0.399206	p-site	sensitivity
X25_neg	Ds/antimetabolites	23633 ARHGAP21	-0.34224	p-site	sensitivity
X25_neg	Ds/antimetabolites	8346 NEFH	-0.307172	p-site	sensitivity
X25_neg	Ds/antimetabolites	5243 CLDN11	-0.248918	p-site	sensitivity
X25_neg	Ds/antimetabolites	36764 WNK4	-0.218953	p-site	sensitivity
X25_neg	Ds/antimetabolites	50568 PPME1	-0.207265	p-site	sensitivity
X25_neg	Ds/antimetabolites	8345 NEFH	-0.180361	p-site	sensitivity
X25_neg	Ds/antimetabolites	8363 NEFH	-0.178935	p-site	sensitivity
X25_neg	Ds/antimetabolites	1314 REC8	-0.177633	phosphoprotein	sensitivity
X25_neg	Ds/antimetabolites	19390 FLNC	-0.177005	p-site	sensitivity
X25_neg	Ds/antimetabolites	27782 NRK	-0.171838	p-site	sensitivity
X25_neg	Ds/antimetabolites	46939 STAG3	-0.165918	p-site	sensitivity
X25_neg	Ds/antimetabolites	5453 CCNK	-0.151495	p-site	sensitivity
X25_neg	Ds/antimetabolites	44787 TAB2	-0.144036	p-site	sensitivity
X25_neg	Ds/antimetabolites	44685 ABI2	-0.135962	p-site	sensitivity
X25_neg	Ds/antimetabolites	48037 NOB1	-0.128383	p-site	sensitivity
X25_neg	Ds/antimetabolites	8353 NEFH	-0.120168	p-site	sensitivity
X25_neg	Ds/antimetabolites	3016 NKX2-1	-0.105697	phosphoprotein	sensitivity
X25_neg	Ds/antimetabolites	1481 TBX18	-0.0994208	phosphoprotein	sensitivity
X25_neg	Ds/antimetabolites	8347 NEFH	-0.0807464	p-site	sensitivity
X25_neg	Ds/antimetabolites	43022 GPBP1L1	-0.0776322	p-site	sensitivity
X25_neg	Ds/antimetabolites	23174 CEP170	-0.0696817	p-site	sensitivity
X25_neg	Ds/antimetabolites	29142 NLRP10	-0.0685251	p-site	sensitivity
X25_neg	Ds/antimetabolites	6883 TBX18	-0.0652609	p-site	sensitivity
X25_neg	Ds/antimetabolites	8349 NEFH	-0.05049	p-site	sensitivity
X25_neg	Ds/antimetabolites	18604 SNW1	-0.0462116	p-site	sensitivity
X25_neg	Ds/antimetabolites	398 CACNA1A	-0.0426489	phosphoprotein	sensitivity
X25_neg	Ds/antimetabolites	48763 RIMS2	-0.0404004	p-site	sensitivity
X25_neg	Ds/antimetabolites	30260 WWC1	-0.0367869	p-site	sensitivity
X25_neg	Ds/antimetabolites	22591 PLEKHG4	-0.0346668	p-site	sensitivity
X25_neg	Ds/antimetabolites	36766 WNK4	-0.0299971	p-site	sensitivity
X25_neg	Ds/antimetabolites	6417 NLRP10	-0.0277296	phosphoprotein	sensitivity
X25_neg	Ds/antimetabolites	26924 ARHGEF18	-0.0251505	p-site	sensitivity
X25_neg	Ds/antimetabolites	23132 CEP170	-0.0243498	p-site	sensitivity
X25_neg	Ds/antimetabolites	19368 FLNC	-0.0221057	p-site	sensitivity
X25_neg	Ds/antimetabolites	4812 CLUH	-0.0184963	p-site	sensitivity
X25_neg	Ds/antimetabolites	44969 FMN2	-0.0167129	p-site	sensitivity
X25_neg	Ds/antimetabolites	10404 SLC25A13	-0.0165681	phosphoprotein	sensitivity
X25_neg	Ds/antimetabolites	15845 AKAP12	-0.00934016	p-site	sensitivity
X25_neg	Ds/antimetabolites	33097 DNAJB14	-0.00155084	p-site	sensitivity
X25_neg	Ds/antimetabolites	3025 RRP8	0.02272	p-site	resistance
X25_neg	Ds/antimetabolites	24670 RNF123	0.0245572	p-site	resistance
X25_neg	Ds/antimetabolites	45314 SCHIP1	0.0399894	p-site	resistance
X25_neg	Ds/antimetabolites	41745 PTPN23	0.0715571	p-site	resistance
X25_neg	Ds/antimetabolites	35631 DVL3	0.0733047	p-site	resistance
X25_neg	Ds/antimetabolites	4481 SPTAN1	0.11812	phosphoprotein	resistance
X25_neg	Ds/antimetabolites	46329 TJP2	0.135451	p-site	resistance
X25_neg	Ds/antimetabolites	23268 FNBP1L	0.146553	p-site	resistance
X25_neg	Ds/antimetabolites	8000 TOE1	0.172789	phosphoprotein	resistance
X25_neg	Ds/antimetabolites	9112 WDR13	0.198442	phosphoprotein	resistance
X25_pos	Ds/antimetabolites	19392 FLNC	-0.399206	p-site	resistance
X25_pos	Ds/antimetabolites	23633 ARHGAP21	-0.34224	p-site	resistance
X25_pos	Ds/antimetabolites	8346 NEFH	-0.307172	p-site	resistance
X25_pos	Ds/antimetabolites	5243 CLDN11	-0.248918	p-site	resistance
X25_pos	Ds/antimetabolites	36764 WNK4	-0.218953	p-site	resistance
X25_pos	Ds/antimetabolites	50568 PPME1	-0.207265	p-site	resistance
X25_pos	Ds/antimetabolites	8345 NEFH	-0.180361	p-site	resistance
X25_pos	Ds/antimetabolites	8363 NEFH	-0.178935	p-site	resistance
X25_pos	Ds/antimetabolites	1314 REC8	-0.177633	phosphoprotein	resistance
X25_pos	Ds/antimetabolites	19390 FLNC	-0.177005	p-site	resistance
X25_pos	Ds/antimetabolites	27782 NRK	-0.171838	p-site	resistance
X25_pos	Ds/antimetabolites	46939 STAG3	-0.165918	p-site	resistance
X25_pos	Ds/antimetabolites	5453 CCNK	-0.151495	p-site	resistance
X25_pos	Ds/antimetabolites	44787 TAB2	-0.144036	p-site	resistance
X25_pos	Ds/antimetabolites	44685 ABI2	-0.135962	p-site	resistance
X25_pos	Ds/antimetabolites	48037 NOB1	-0.128383	p-site	resistance
X25_pos	Ds/antimetabolites	8353 NEFH	-0.120168	p-site	resistance
X25_pos	Ds/antimetabolites	3016 NKX2-1	-0.105697	phosphoprotein	resistance
X25_pos	Ds/antimetabolites	1481 TBX18	-0.0994208	phosphoprotein	resistance
X25_pos	Ds/antimetabolites	8347 NEFH	-0.0807464	p-site	resistance
X25_pos	Ds/antimetabolites	43022 GPBP1L1	-0.0776322	p-site	resistance
X25_pos	Ds/antimetabolites	23174 CEP170	-0.0696817	p-site	resistance
X25_pos	Ds/antimetabolites	29142 NLRP10	-0.0685251	p-site	resistance
X25_pos	Ds/antimetabolites	6883 TBX18	-0.0652609	p-site	resistance
X25_pos	Ds/antimetabolites	8349 NEFH	-0.05049	p-site	resistance
X25_pos	Ds/antimetabolites	18604 SNW1	-0.0462116	p-site	resistance
X25_pos	Ds/antimetabolites	398 CACNA1A	-0.0426489	phosphoprotein	resistance
X25_pos	Ds/antimetabolites	48763 RIMS2	-0.0404004	p-site	resistance
X25_pos	Ds/antimetabolites	30260 WWC1	-0.0367869	p-site	resistance
X25_pos	Ds/antimetabolites	22591 PLEKHG4	-0.0346668	p-site	resistance
X25_pos	Ds/antimetabolites	36766 WNK4	-0.0299971	p-site	resistance
X25_pos	Ds/antimetabolites	6417 NLRP10	-0.0277296	phosphoprotein	resistance
X25_pos	Ds/antimetabolites	26924 ARHGEF18	-0.0251505	p-site	resistance
X25_pos	Ds/antimetabolites	23132 CEP170	-0.0243498	p-site	resistance
X25_pos	Ds/antimetabolites	19368 FLNC	-0.0221057	p-site	resistance
X25_pos	Ds/antimetabolites	4812 CLUH	-0.0184963	p-site	resistance
X25_pos	Ds/antimetabolites	44969 FMN2	-0.0167129	p-site	resistance
X25_pos	Ds/antimetabolites	10404 SLC25A13	-0.0165681	phosphoprotein	resistance
X25_pos	Ds/antimetabolites	15845 AKAP12	-0.00934016	p-site	resistance
X25_pos	Ds/antimetabolites	33097 DNAJB14	-0.00155084	p-site	resistance
X25_pos	Ds/antimetabolites	3025 RRP8	0.02272	p-site	sensitivity
X25_pos	Ds/antimetabolites	24670 RNF123	0.0245572	p-site	sensitivity
X25_pos	Ds/antimetabolites	45314 SCHIP1	0.0399894	p-site	sensitivity
X25_pos	Ds/antimetabolites	41745 PTPN23	0.0715571	p-site	sensitivity
X25_pos	Ds/antimetabolites	35631 DVL3	0.0733047	p-site	sensitivity
X25_pos	Ds/antimetabolites	4481 SPTAN1	0.11812	phosphoprotein	sensitivity
X25_pos	Ds/antimetabolites	46329 TJP2	0.135451	p-site	sensitivity
X25_pos	Ds/antimetabolites	23268 FNBP1L	0.146553	p-site	sensitivity
X25_pos	Ds/antimetabolites	8000 TOE1	0.172789	phosphoprotein	sensitivity
X25_pos	Ds/antimetabolites	9112 WDR13	0.198442	phosphoprotein	sensitivity
X26_neg	STK/YK	9971 MRPL39	-0.334905	phosphoprotein	sensitivity
X26_neg	STK/YK	894 PIP5K1C	-0.32067	phosphoprotein	sensitivity
X26_neg	STK/YK	19483 HNF4G	-0.297453	p-site	sensitivity
X26_neg	STK/YK	11443 PPARG	-0.262794	p-site	sensitivity
X26_neg	STK/YK	56525 SART3	-0.260369	p-site	sensitivity
X26_neg	STK/YK	4152 SLFN5	-0.213203	phosphoprotein	sensitivity
X26_neg	STK/YK	2872 PPARG	-0.210163	phosphoprotein	sensitivity
X26_neg	STK/YK	4622 HNF4G	-0.176492	phosphoprotein	sensitivity
X26_neg	STK/YK	5275 SLC45A4	-0.0627136	phosphoprotein	sensitivity
X26_neg	STK/YK	5382 ODR4	-0.0447723	phosphoprotein	sensitivity
X26_neg	STK/YK	10430 VPS28	-0.0110691	phosphoprotein	sensitivity
X26_neg	STK/YK	3425 PMS1	-0.002562	phosphoprotein	sensitivity
X26_neg	STK/YK	62197 ASAP1	0.00106517	p-site	resistance
X26_neg	STK/YK	30570 SRRM1	0.00199955	p-site	resistance
X26_neg	STK/YK	23056 DCAF10	0.00849842	p-site	resistance
X26_neg	STK/YK	39923 SLC4A1AP	0.0107554	p-site	resistance
X26_neg	STK/YK	31619 FAM160A2	0.0147306	p-site	resistance
X26_neg	STK/YK	2524 MAPK3	0.0172544	phosphoprotein	resistance
X26_neg	STK/YK	40017 OSBPL11	0.0194127	p-site	resistance
X26_neg	STK/YK	6909 MOCS2	0.0214079	p-site	resistance
X26_neg	STK/YK	13512 HCFC1	0.026182	p-site	resistance
X26_neg	STK/YK	28171 HDGFRP2	0.0275662	p-site	resistance
X26_neg	STK/YK	42847 CLSPN	0.034614	p-site	resistance
X26_neg	STK/YK	44600 NDE1	0.045442	p-site	resistance
X26_neg	STK/YK	2571 MAPK1	0.0496609	phosphoprotein	resistance
X26_neg	STK/YK	12199 NOP2	0.0499843	p-site	resistance
X26_neg	STK/YK	61994 MED13	0.0514129	p-site	resistance
X26_neg	STK/YK	36903 CHAMP1	0.0542299	p-site	resistance
X26_neg	STK/YK	26120 ZC3H14	0.0558295	p-site	resistance
X26_neg	STK/YK	25146 SPECC1L	0.0560236	p-site	resistance
X26_neg	STK/YK	8339 WRNIP1	0.0575986	phosphoprotein	resistance
X26_neg	STK/YK	48270 TIMELESS	0.0693641	p-site	resistance
X26_neg	STK/YK	1297 SOGA1	0.0762274	phosphoprotein	resistance
X26_neg	STK/YK	27708 MICAL3	0.0784157	p-site	resistance
X26_neg	STK/YK	29199 ZC3HC1	0.0867172	p-site	resistance
X26_neg	STK/YK	8566 GYS1	0.0915731	p-site	resistance
X26_neg	STK/YK	18738 TP53BP2	0.104576	p-site	resistance
X26_neg	STK/YK	41380 IRF2BPL	0.104583	p-site	resistance
X26_neg	STK/YK	55681 RPL18	0.106907	p-site	resistance
X26_neg	STK/YK	63571 MAPK1	0.111835	p-site	resistance
X26_neg	STK/YK	31234 MICALL1	0.120368	p-site	resistance
X26_neg	STK/YK	63563 MAPK3	0.121688	p-site	resistance
X26_neg	STK/YK	11901 ABL2	0.12518	p-site	resistance
X26_neg	STK/YK	43172 NCKAP5L	0.129496	p-site	resistance
X26_neg	STK/YK	4092 RPL18	0.143717	phosphoprotein	resistance
X26_neg	STK/YK	60649 EIF2A	0.157047	p-site	resistance
X26_neg	STK/YK	3719 TRA2B	0.177962	phosphoprotein	resistance
X26_neg	STK/YK	33906 GTF3C2	0.17808	p-site	resistance
X26_neg	STK/YK	28728 METTL3	0.233927	p-site	resistance
X26_neg	STK/YK	37876 CIC	0.320655	p-site	resistance
X26_pos	STK/YK	9971 MRPL39	-0.334905	phosphoprotein	resistance
X26_pos	STK/YK	894 PIP5K1C	-0.32067	phosphoprotein	resistance
X26_pos	STK/YK	19483 HNF4G	-0.297453	p-site	resistance
X26_pos	STK/YK	11443 PPARG	-0.262794	p-site	resistance
X26_pos	STK/YK	56525 SART3	-0.260369	p-site	resistance
X26_pos	STK/YK	4152 SLFN5	-0.213203	phosphoprotein	resistance
X26_pos	STK/YK	2872 PPARG	-0.210163	phosphoprotein	resistance
X26_pos	STK/YK	4622 HNF4G	-0.176492	phosphoprotein	resistance
X26_pos	STK/YK	5275 SLC45A4	-0.0627136	phosphoprotein	resistance
X26_pos	STK/YK	5382 ODR4	-0.0447723	phosphoprotein	resistance
X26_pos	STK/YK	10430 VPS28	-0.0110691	phosphoprotein	resistance
X26_pos	STK/YK	3425 PMS1	-0.002562	phosphoprotein	resistance
X26_pos	STK/YK	62197 ASAP1	0.00106517	p-site	sensitivity
X26_pos	STK/YK	30570 SRRM1	0.00199955	p-site	sensitivity
X26_pos	STK/YK	23056 DCAF10	0.00849842	p-site	sensitivity
X26_pos	STK/YK	39923 SLC4A1AP	0.0107554	p-site	sensitivity
X26_pos	STK/YK	31619 FAM160A2	0.0147306	p-site	sensitivity
X26_pos	STK/YK	2524 MAPK3	0.0172544	phosphoprotein	sensitivity
X26_pos	STK/YK	40017 OSBPL11	0.0194127	p-site	sensitivity
X26_pos	STK/YK	6909 MOCS2	0.0214079	p-site	sensitivity
X26_pos	STK/YK	13512 HCFC1	0.026182	p-site	sensitivity
X26_pos	STK/YK	28171 HDGFRP2	0.0275662	p-site	sensitivity
X26_pos	STK/YK	42847 CLSPN	0.034614	p-site	sensitivity
X26_pos	STK/YK	44600 NDE1	0.045442	p-site	sensitivity
X26_pos	STK/YK	2571 MAPK1	0.0496609	phosphoprotein	sensitivity
X26_pos	STK/YK	12199 NOP2	0.0499843	p-site	sensitivity
X26_pos	STK/YK	61994 MED13	0.0514129	p-site	sensitivity
X26_pos	STK/YK	36903 CHAMP1	0.0542299	p-site	sensitivity
X26_pos	STK/YK	26120 ZC3H14	0.0558295	p-site	sensitivity
X26_pos	STK/YK	25146 SPECC1L	0.0560236	p-site	sensitivity
X26_pos	STK/YK	8339 WRNIP1	0.0575986	phosphoprotein	sensitivity
X26_pos	STK/YK	48270 TIMELESS	0.0693641	p-site	sensitivity
X26_pos	STK/YK	1297 SOGA1	0.0762274	phosphoprotein	sensitivity
X26_pos	STK/YK	27708 MICAL3	0.0784157	p-site	sensitivity
X26_pos	STK/YK	29199 ZC3HC1	0.0867172	p-site	sensitivity
X26_pos	STK/YK	8566 GYS1	0.0915731	p-site	sensitivity
X26_pos	STK/YK	18738 TP53BP2	0.104576	p-site	sensitivity
X26_pos	STK/YK	41380 IRF2BPL	0.104583	p-site	sensitivity
X26_pos	STK/YK	55681 RPL18	0.106907	p-site	sensitivity
X26_pos	STK/YK	63571 MAPK1	0.111835	p-site	sensitivity
X26_pos	STK/YK	31234 MICALL1	0.120368	p-site	sensitivity
X26_pos	STK/YK	63563 MAPK3	0.121688	p-site	sensitivity
X26_pos	STK/YK	11901 ABL2	0.12518	p-site	sensitivity
X26_pos	STK/YK	43172 NCKAP5L	0.129496	p-site	sensitivity
X26_pos	STK/YK	4092 RPL18	0.143717	phosphoprotein	sensitivity
X26_pos	STK/YK	60649 EIF2A	0.157047	p-site	sensitivity
X26_pos	STK/YK	3719 TRA2B	0.177962	phosphoprotein	sensitivity
X26_pos	STK/YK	33906 GTF3C2	0.17808	p-site	sensitivity
X26_pos	STK/YK	28728 METTL3	0.233927	p-site	sensitivity
X26_pos	STK/YK	37876 CIC	0.320655	p-site	sensitivity
X27_neg		549 RIMBP2	-0.288078	phosphoprotein	sensitivity
X27_neg		26077 RHBDF2	-0.28395	p-site	sensitivity
X27_neg		35700 NKD1	-0.269247	p-site	sensitivity
X27_neg		35698 NKD1	-0.262777	p-site	sensitivity
X27_neg		117 SRRM3	-0.252432	phosphoprotein	sensitivity
X27_neg		41148 LAT2	-0.247149	p-site	sensitivity
X27_neg		35300 PROX1	-0.241778	p-site	sensitivity
X27_neg		48616 USP24	-0.239312	p-site	sensitivity
X27_neg		39140 PSD2	-0.233106	p-site	sensitivity
X27_neg		12580 SOX9	-0.213706	p-site	sensitivity
X27_neg		36388 PHYHIPL	-0.201537	p-site	sensitivity
X27_neg		36389 PHYHIPL	-0.198989	p-site	sensitivity
X27_neg		7708 NKD1	-0.175873	phosphoprotein	sensitivity
X27_neg		59881 PHYHIPL	-0.153373	p-site	sensitivity
X27_neg		27646 EEPD1	-0.152886	p-site	sensitivity
X27_neg		46836 DACH1	-0.152053	p-site	sensitivity
X27_neg		3497 OXCT1	-0.135986	phosphoprotein	sensitivity
X27_neg		46837 DACH1	-0.12416	p-site	sensitivity
X27_neg		18141 AP3B2	-0.120803	p-site	sensitivity
X27_neg		39139 PSD2	-0.109291	p-site	sensitivity
X27_neg		35303 PROX1	-0.105532	p-site	sensitivity
X27_neg		36390 PHYHIPL	-0.100036	p-site	sensitivity
X27_neg		46838 DACH1	-0.0945834	p-site	sensitivity
X27_neg		35304 PROX1	-0.0926042	p-site	sensitivity
X27_neg		8559 PSD2	-0.0864713	phosphoprotein	sensitivity
X27_neg		27647 EEPD1	-0.0769639	p-site	sensitivity
X27_neg		1687 FYN	-0.0758407	phosphoprotein	sensitivity
X27_neg		48233 PACSIN2	-0.0683738	p-site	sensitivity
X27_neg		2223 GAP43	-0.0677442	phosphoprotein	sensitivity
X27_neg		5262 HSP90AB4P	-0.0670288	phosphoprotein	sensitivity
X27_neg		9113 SYN1	-0.0523493	p-site	sensitivity
X27_neg		1686 LCK	-0.0518187	phosphoprotein	sensitivity
X27_neg		35686 NKD2	-0.0383657	p-site	sensitivity
X27_neg		29512 C2CD5	-0.0268388	p-site	sensitivity
X27_neg		20563 CNN3	-0.0248208	p-site	sensitivity
X27_neg		548 AREL1	-0.0243984	phosphoprotein	sensitivity
X27_neg		22919 RRP12	-0.0186133	p-site	sensitivity
X27_neg		48312 BSN	-0.0182074	p-site	sensitivity
X27_neg		56500 GAPVD1	-0.0180006	p-site	sensitivity
X27_neg		10209 MARK3	-0.0139343	p-site	sensitivity
X27_neg		60871 BCL11A	-0.0111917	p-site	sensitivity
X27_neg		3917 MYT1	-0.00838209	phosphoprotein	sensitivity
X27_neg		48199 SOX13	-0.00570785	p-site	sensitivity
X27_neg		5268 RUNDC3A	-0.00437963	phosphoprotein	sensitivity
X27_neg		48317 BSN	-0.000232066	p-site	sensitivity
X27_neg		10736 CDYL	0.000913636	phosphoprotein	resistance
X27_neg		4024 TLE1	0.0171067	phosphoprotein	resistance
X27_neg		6511 RHPN2;RHPN2P1	0.0716586	phosphoprotein	resistance
X27_neg		5548 ZCCHC6	0.112488	phosphoprotein	resistance
X27_neg		34137 LEO1	0.112955	p-site	resistance
X27_pos		549 RIMBP2	-0.288078	phosphoprotein	resistance
X27_pos		26077 RHBDF2	-0.28395	p-site	resistance
X27_pos		35700 NKD1	-0.269247	p-site	resistance
X27_pos		35698 NKD1	-0.262777	p-site	resistance
X27_pos		117 SRRM3	-0.252432	phosphoprotein	resistance
X27_pos		41148 LAT2	-0.247149	p-site	resistance
X27_pos		35300 PROX1	-0.241778	p-site	resistance
X27_pos		48616 USP24	-0.239312	p-site	resistance
X27_pos		39140 PSD2	-0.233106	p-site	resistance
X27_pos		12580 SOX9	-0.213706	p-site	resistance
X27_pos		36388 PHYHIPL	-0.201537	p-site	resistance
X27_pos		36389 PHYHIPL	-0.198989	p-site	resistance
X27_pos		7708 NKD1	-0.175873	phosphoprotein	resistance
X27_pos		59881 PHYHIPL	-0.153373	p-site	resistance
X27_pos		27646 EEPD1	-0.152886	p-site	resistance
X27_pos		46836 DACH1	-0.152053	p-site	resistance
X27_pos		3497 OXCT1	-0.135986	phosphoprotein	resistance
X27_pos		46837 DACH1	-0.12416	p-site	resistance
X27_pos		18141 AP3B2	-0.120803	p-site	resistance
X27_pos		39139 PSD2	-0.109291	p-site	resistance
X27_pos		35303 PROX1	-0.105532	p-site	resistance
X27_pos		36390 PHYHIPL	-0.100036	p-site	resistance
X27_pos		46838 DACH1	-0.0945834	p-site	resistance
X27_pos		35304 PROX1	-0.0926042	p-site	resistance
X27_pos		8559 PSD2	-0.0864713	phosphoprotein	resistance
X27_pos		27647 EEPD1	-0.0769639	p-site	resistance
X27_pos		1687 FYN	-0.0758407	phosphoprotein	resistance
X27_pos		48233 PACSIN2	-0.0683738	p-site	resistance
X27_pos		2223 GAP43	-0.0677442	phosphoprotein	resistance
X27_pos		5262 HSP90AB4P	-0.0670288	phosphoprotein	resistance
X27_pos		9113 SYN1	-0.0523493	p-site	resistance
X27_pos		1686 LCK	-0.0518187	phosphoprotein	resistance
X27_pos		35686 NKD2	-0.0383657	p-site	resistance
X27_pos		29512 C2CD5	-0.0268388	p-site	resistance
X27_pos		20563 CNN3	-0.0248208	p-site	resistance
X27_pos		548 AREL1	-0.0243984	phosphoprotein	resistance
X27_pos		22919 RRP12	-0.0186133	p-site	resistance
X27_pos		48312 BSN	-0.0182074	p-site	resistance
X27_pos		56500 GAPVD1	-0.0180006	p-site	resistance
X27_pos		10209 MARK3	-0.0139343	p-site	resistance
X27_pos		60871 BCL11A	-0.0111917	p-site	resistance
X27_pos		3917 MYT1	-0.00838209	phosphoprotein	resistance
X27_pos		48199 SOX13	-0.00570785	p-site	resistance
X27_pos		5268 RUNDC3A	-0.00437963	phosphoprotein	resistance
X27_pos		48317 BSN	-0.000232066	p-site	resistance
X27_pos		10736 CDYL	0.000913636	phosphoprotein	sensitivity
X27_pos		4024 TLE1	0.0171067	phosphoprotein	sensitivity
X27_pos		6511 RHPN2;RHPN2P1	0.0716586	phosphoprotein	sensitivity
X27_pos		5548 ZCCHC6	0.112488	phosphoprotein	sensitivity
X27_pos		34137 LEO1	0.112955	p-site	sensitivity
X28_neg		31898 ZBTB38	-0.404222	p-site	sensitivity
X28_neg		32806 NEK11	-0.39215	p-site	sensitivity
X28_neg		13738 HMGA2	-0.332467	p-site	sensitivity
X28_neg		3246 CSRP3	-0.313049	phosphoprotein	sensitivity
X28_neg		4195 HBP1	-0.244177	p-site	sensitivity
X28_neg		15632 XPC	-0.21262	p-site	sensitivity
X28_neg		62245 YEATS2	-0.189632	p-site	sensitivity
X28_neg		48940 SRRM2	-0.157484	p-site	sensitivity
X28_neg		49611 PTPN22	-0.141788	p-site	sensitivity
X28_neg		46417 PRKAG2	-0.140574	p-site	sensitivity
X28_neg		7149 NEK11	-0.139389	phosphoprotein	sensitivity
X28_neg		31441 AFAP1L2	-0.139307	p-site	sensitivity
X28_neg		8697 TUBB6	-0.137296	phosphoprotein	sensitivity
X28_neg		12193 RECQL	-0.12386	p-site	sensitivity
X28_neg		39604 TUBB6	-0.113493	p-site	sensitivity
X28_neg		13739 HMGA2	-0.109432	p-site	sensitivity
X28_neg		58336 KTN1	-0.102134	p-site	sensitivity
X28_neg		803 LDB2	-0.0985972	phosphoprotein	sensitivity
X28_neg		1371 EEF2K	-0.0943416	p-site	sensitivity
X28_neg		10571 PML	-0.0871895	p-site	sensitivity
X28_neg		36211 ARHGEF26	-0.0850618	p-site	sensitivity
X28_neg		63617 MYH9	-0.0789021	p-site	sensitivity
X28_neg		41498 SH3BGRL3	-0.0787093	p-site	sensitivity
X28_neg		26281 NHS	-0.0662786	p-site	sensitivity
X28_neg		30541 SLX4	-0.0654724	p-site	sensitivity
X28_neg		2915 MDH2	-0.0636343	phosphoprotein	sensitivity
X28_neg		42401 TDRD3	-0.062588	p-site	sensitivity
X28_neg		10822 CALCR	-0.0625166	p-site	sensitivity
X28_neg		18444 MAMLD1	-0.0535596	p-site	sensitivity
X28_neg		5915 FRYL	-0.0515895	p-site	sensitivity
X28_neg		8264 BCR	-0.0466238	p-site	sensitivity
X28_neg		44239 AP5S1	-0.0391646	p-site	sensitivity
X28_neg		41617 HIPK2	-0.0384721	p-site	sensitivity
X28_neg		19375 FLNC	-0.0377719	p-site	sensitivity
X28_neg		2683 CALCR	-0.0351702	phosphoprotein	sensitivity
X28_neg		48988 SRRM2	-0.032693	p-site	sensitivity
X28_neg		9182 ITGB5	-0.0295709	p-site	sensitivity
X28_neg		3895 ZNF292	-0.0273435	p-site	sensitivity
X28_neg		21708 KIAA1033	-0.0156043	p-site	sensitivity
X28_neg		10253 ZNF282	-0.0144122	phosphoprotein	sensitivity
X28_neg		52480 SIPA1L3	-0.0124808	p-site	sensitivity
X28_neg		46914 MBD1	-0.0123538	p-site	sensitivity
X28_neg		3044 SIPA1L1	-0.0122943	p-site	sensitivity
X28_neg		28595 PHLDB2	-0.00770806	p-site	sensitivity
X28_neg		47391 HDAC9	-0.00484716	p-site	sensitivity
X28_neg		11089 CTNNB1	0.0240359	p-site	resistance
X28_neg		2180 YBX3	0.10967	phosphoprotein	resistance
X28_neg		35743 FBXW5	0.118407	p-site	resistance
X28_neg		27302 CENPU	0.150229	p-site	resistance
X28_neg		56476 LASP1	0.166802	p-site	resistance
X28_pos		31898 ZBTB38	-0.404222	p-site	resistance
X28_pos		32806 NEK11	-0.39215	p-site	resistance
X28_pos		13738 HMGA2	-0.332467	p-site	resistance
X28_pos		3246 CSRP3	-0.313049	phosphoprotein	resistance
X28_pos		4195 HBP1	-0.244177	p-site	resistance
X28_pos		15632 XPC	-0.21262	p-site	resistance
X28_pos		62245 YEATS2	-0.189632	p-site	resistance
X28_pos		48940 SRRM2	-0.157484	p-site	resistance
X28_pos		49611 PTPN22	-0.141788	p-site	resistance
X28_pos		46417 PRKAG2	-0.140574	p-site	resistance
X28_pos		7149 NEK11	-0.139389	phosphoprotein	resistance
X28_pos		31441 AFAP1L2	-0.139307	p-site	resistance
X28_pos		8697 TUBB6	-0.137296	phosphoprotein	resistance
X28_pos		12193 RECQL	-0.12386	p-site	resistance
X28_pos		39604 TUBB6	-0.113493	p-site	resistance
X28_pos		13739 HMGA2	-0.109432	p-site	resistance
X28_pos		58336 KTN1	-0.102134	p-site	resistance
X28_pos		803 LDB2	-0.0985972	phosphoprotein	resistance
X28_pos		1371 EEF2K	-0.0943416	p-site	resistance
X28_pos		10571 PML	-0.0871895	p-site	resistance
X28_pos		36211 ARHGEF26	-0.0850618	p-site	resistance
X28_pos		63617 MYH9	-0.0789021	p-site	resistance
X28_pos		41498 SH3BGRL3	-0.0787093	p-site	resistance
X28_pos		26281 NHS	-0.0662786	p-site	resistance
X28_pos		30541 SLX4	-0.0654724	p-site	resistance
X28_pos		2915 MDH2	-0.0636343	phosphoprotein	resistance
X28_pos		42401 TDRD3	-0.062588	p-site	resistance
X28_pos		10822 CALCR	-0.0625166	p-site	resistance
X28_pos		18444 MAMLD1	-0.0535596	p-site	resistance
X28_pos		5915 FRYL	-0.0515895	p-site	resistance
X28_pos		8264 BCR	-0.0466238	p-site	resistance
X28_pos		44239 AP5S1	-0.0391646	p-site	resistance
X28_pos		41617 HIPK2	-0.0384721	p-site	resistance
X28_pos		19375 FLNC	-0.0377719	p-site	resistance
X28_pos		2683 CALCR	-0.0351702	phosphoprotein	resistance
X28_pos		48988 SRRM2	-0.032693	p-site	resistance
X28_pos		9182 ITGB5	-0.0295709	p-site	resistance
X28_pos		3895 ZNF292	-0.0273435	p-site	resistance
X28_pos		21708 KIAA1033	-0.0156043	p-site	resistance
X28_pos		10253 ZNF282	-0.0144122	phosphoprotein	resistance
X28_pos		52480 SIPA1L3	-0.0124808	p-site	resistance
X28_pos		46914 MBD1	-0.0123538	p-site	resistance
X28_pos		3044 SIPA1L1	-0.0122943	p-site	resistance
X28_pos		28595 PHLDB2	-0.00770806	p-site	resistance
X28_pos		47391 HDAC9	-0.00484716	p-site	resistance
X28_pos		11089 CTNNB1	0.0240359	p-site	sensitivity
X28_pos		2180 YBX3	0.10967	phosphoprotein	sensitivity
X28_pos		35743 FBXW5	0.118407	p-site	sensitivity
X28_pos		27302 CENPU	0.150229	p-site	sensitivity
X28_pos		56476 LASP1	0.166802	p-site	sensitivity
X29_neg		2113 HAT1	-0.344523	p-site	sensitivity
X29_neg		520 HAT1	-0.310907	phosphoprotein	sensitivity
X29_neg		27829 TICRR	-0.234669	p-site	sensitivity
X29_neg		36525 C5orf30	-0.185657	p-site	sensitivity
X29_neg		6323 USP37	-0.176133	phosphoprotein	sensitivity
X29_neg		32383 MCPH1	-0.163644	p-site	sensitivity
X29_neg		28964 VASH2	-0.154448	p-site	sensitivity
X29_neg		7090 MCPH1	-0.119964	phosphoprotein	sensitivity
X29_neg		12757 MARCKSL1	-0.117566	p-site	sensitivity
X29_neg		11523 BRCA1	-0.111874	p-site	sensitivity
X29_neg		11582 CUX1	-0.106253	p-site	sensitivity
X29_neg		7017 MYC	-0.101309	p-site	sensitivity
X29_neg		9474 CENPJ	-0.0760549	phosphoprotein	sensitivity
X29_neg		55968 GPS1	-0.064613	p-site	sensitivity
X29_neg		7546 TOPBP1	-0.0593488	phosphoprotein	sensitivity
X29_neg		60596 REPIN1	-0.0352439	p-site	sensitivity
X29_neg		46878 BAZ2A	-0.0333121	p-site	sensitivity
X29_neg		6191 TICRR	-0.0302608	phosphoprotein	sensitivity
X29_neg		49043 EXO1	-0.0278595	p-site	sensitivity
X29_neg		44473 PARPBP	-0.0221857	p-site	sensitivity
X29_neg		3052 RPS5	-0.0201643	phosphoprotein	sensitivity
X29_neg		19673 RRP1B	-0.0186533	p-site	sensitivity
X29_neg		60240 CDK5RAP2	-0.0128952	p-site	sensitivity
X29_neg		46515 HMGXB4	-0.00231319	p-site	sensitivity
X29_neg		6262 NET1	-0.00220319	phosphoprotein	sensitivity
X29_neg		6790 SDPR	0.000530177	p-site	resistance
X29_neg		31438 AFAP1L2	0.00647226	p-site	resistance
X29_neg		3302 MAP3K7	0.0106397	p-site	resistance
X29_neg		46951 RASAL2	0.0379534	p-site	resistance
X29_neg		22908 TJAP1	0.0523101	p-site	resistance
X29_neg		13526 CAV2	0.0528311	p-site	resistance
X29_neg		13527 CAV2	0.0553232	p-site	resistance
X29_neg		22350 ARHGAP29	0.0582126	p-site	resistance
X29_neg		33713 PARD3B	0.0610428	p-site	resistance
X29_neg		29740 AHNAK2	0.0611821	p-site	resistance
X29_neg		29764 AHNAK2	0.0723091	p-site	resistance
X29_neg		60809 ANKRD2	0.0899419	p-site	resistance
X29_neg		33727 PARD3B	0.101254	p-site	resistance
X29_neg		34177 WDR60	0.110261	p-site	resistance
X29_neg		6791 SDPR	0.124156	p-site	resistance
X29_neg		41129 ANKRD2	0.139193	p-site	resistance
X29_neg		29758 AHNAK2	0.157635	p-site	resistance
X29_neg		4263 NMT2	0.158303	p-site	resistance
X29_neg		40790 TNKS1BP1	0.18667	p-site	resistance
X29_neg		31437 AFAP1L2	0.191409	p-site	resistance
X29_neg		22343 ARHGAP29	0.193224	p-site	resistance
X29_neg		1459 SDPR	0.197406	phosphoprotein	resistance
X29_neg		29733 AHNAK2	0.248825	p-site	resistance
X29_neg		9020 ANKRD2	0.259866	phosphoprotein	resistance
X29_neg		41130 ANKRD2	0.336921	p-site	resistance
X29_pos		2113 HAT1	-0.344523	p-site	resistance
X29_pos		520 HAT1	-0.310907	phosphoprotein	resistance
X29_pos		27829 TICRR	-0.234669	p-site	resistance
X29_pos		36525 C5orf30	-0.185657	p-site	resistance
X29_pos		6323 USP37	-0.176133	phosphoprotein	resistance
X29_pos		32383 MCPH1	-0.163644	p-site	resistance
X29_pos		28964 VASH2	-0.154448	p-site	resistance
X29_pos		7090 MCPH1	-0.119964	phosphoprotein	resistance
X29_pos		12757 MARCKSL1	-0.117566	p-site	resistance
X29_pos		11523 BRCA1	-0.111874	p-site	resistance
X29_pos		11582 CUX1	-0.106253	p-site	resistance
X29_pos		7017 MYC	-0.101309	p-site	resistance
X29_pos		9474 CENPJ	-0.0760549	phosphoprotein	resistance
X29_pos		55968 GPS1	-0.064613	p-site	resistance
X29_pos		7546 TOPBP1	-0.0593488	phosphoprotein	resistance
X29_pos		60596 REPIN1	-0.0352439	p-site	resistance
X29_pos		46878 BAZ2A	-0.0333121	p-site	resistance
X29_pos		6191 TICRR	-0.0302608	phosphoprotein	resistance
X29_pos		49043 EXO1	-0.0278595	p-site	resistance
X29_pos		44473 PARPBP	-0.0221857	p-site	resistance
X29_pos		3052 RPS5	-0.0201643	phosphoprotein	resistance
X29_pos		19673 RRP1B	-0.0186533	p-site	resistance
X29_pos		60240 CDK5RAP2	-0.0128952	p-site	resistance
X29_pos		46515 HMGXB4	-0.00231319	p-site	resistance
X29_pos		6262 NET1	-0.00220319	phosphoprotein	resistance
X29_pos		6790 SDPR	0.000530177	p-site	sensitivity
X29_pos		31438 AFAP1L2	0.00647226	p-site	sensitivity
X29_pos		3302 MAP3K7	0.0106397	p-site	sensitivity
X29_pos		46951 RASAL2	0.0379534	p-site	sensitivity
X29_pos		22908 TJAP1	0.0523101	p-site	sensitivity
X29_pos		13526 CAV2	0.0528311	p-site	sensitivity
X29_pos		13527 CAV2	0.0553232	p-site	sensitivity
X29_pos		22350 ARHGAP29	0.0582126	p-site	sensitivity
X29_pos		33713 PARD3B	0.0610428	p-site	sensitivity
X29_pos		29740 AHNAK2	0.0611821	p-site	sensitivity
X29_pos		29764 AHNAK2	0.0723091	p-site	sensitivity
X29_pos		60809 ANKRD2	0.0899419	p-site	sensitivity
X29_pos		33727 PARD3B	0.101254	p-site	sensitivity
X29_pos		34177 WDR60	0.110261	p-site	sensitivity
X29_pos		6791 SDPR	0.124156	p-site	sensitivity
X29_pos		41129 ANKRD2	0.139193	p-site	sensitivity
X29_pos		29758 AHNAK2	0.157635	p-site	sensitivity
X29_pos		4263 NMT2	0.158303	p-site	sensitivity
X29_pos		40790 TNKS1BP1	0.18667	p-site	sensitivity
X29_pos		31437 AFAP1L2	0.191409	p-site	sensitivity
X29_pos		22343 ARHGAP29	0.193224	p-site	sensitivity
X29_pos		1459 SDPR	0.197406	phosphoprotein	sensitivity
X29_pos		29733 AHNAK2	0.248825	p-site	sensitivity
X29_pos		9020 ANKRD2	0.259866	phosphoprotein	sensitivity
X29_pos		41130 ANKRD2	0.336921	p-site	sensitivity
X3_neg		12349 MAP1B	-0.283775	p-site	sensitivity
X3_neg		31760 CEP112	-0.259907	p-site	sensitivity
X3_neg		31761 CEP112	-0.259907	p-site	sensitivity
X3_neg		6529 FMNL1	-0.239756	p-site	sensitivity
X3_neg		31605 FAM101B	-0.239677	p-site	sensitivity
X3_neg		56679 MYLK	-0.197879	p-site	sensitivity
X3_neg		4593 FLNC	-0.15291	phosphoprotein	sensitivity
X3_neg		19367 FLNC	-0.15112	p-site	sensitivity
X3_neg		12400 MAP1B	-0.144562	p-site	sensitivity
X3_neg		19380 FLNC	-0.140331	p-site	sensitivity
X3_neg		16296 PPP2R3A	-0.116337	p-site	sensitivity
X3_neg		19005 HNRNPD	-0.111725	p-site	sensitivity
X3_neg		3494 TGOLN2	-0.106149	p-site	sensitivity
X3_neg		19391 FLNC	-0.0781948	p-site	sensitivity
X3_neg		30795 DCP1B	-0.0749529	p-site	sensitivity
X3_neg		3559 FOXL2	-0.0682116	phosphoprotein	sensitivity
X3_neg		4874 TRIP4	-0.0624012	phosphoprotein	sensitivity
X3_neg		12389 MAP1B	-0.0600256	p-site	sensitivity
X3_neg		21506 INF2	-0.0582988	p-site	sensitivity
X3_neg		36429 SIPA1	-0.042451	p-site	sensitivity
X3_neg		29851 NAV3	-0.0405842	p-site	sensitivity
X3_neg		28225 ARHGAP22	-0.040568	p-site	sensitivity
X3_neg		29824 NAV3	-0.035959	p-site	sensitivity
X3_neg		28896 PHLDB1	-0.0227595	p-site	sensitivity
X3_neg		12411 MAP1B	-0.0202753	p-site	sensitivity
X3_neg		14059 GEM;RRAD	-0.00537968	p-site	sensitivity
X3_neg		6249 ARHGAP22	-0.00414766	phosphoprotein	sensitivity
X3_neg		14464 FOXL2	-0.00327853	p-site	sensitivity
X3_neg		10162 CGN	0.00113271	phosphoprotein	resistance
X3_neg		6861 MPND	0.00608512	phosphoprotein	resistance
X3_neg		46495 TCF20	0.0152938	p-site	resistance
X3_neg		25255 CDC42BPG	0.0362636	p-site	resistance
X3_neg		31856 KRI1	0.0459921	p-site	resistance
X3_neg		45952 CGN	0.0481228	p-site	resistance
X3_neg		32147 PPFIBP2	0.0503971	p-site	resistance
X3_neg		52775 SF3B1	0.0593646	p-site	resistance
X3_neg		39597 MKNK1	0.0637981	p-site	resistance
X3_neg		13642 HNRNPM	0.0708278	p-site	resistance
X3_neg		62945 EPN1	0.0739385	p-site	resistance
X3_neg		45944 CGN	0.0917944	p-site	resistance
X3_neg		32149 PPFIBP2	0.0937967	p-site	resistance
X3_neg		57411 DAB2IP	0.104082	p-site	resistance
X3_neg		1461 LAD1	0.104917	p-site	resistance
X3_neg		6529 HID1	0.139464	phosphoprotein	resistance
X3_neg		46593 LIMA1	0.155753	p-site	resistance
X3_neg		52770 SF3B1	0.176091	p-site	resistance
X3_neg		37242 FGD4	0.177344	p-site	resistance
X3_neg		23865 MAGI3	0.239825	p-site	resistance
X3_neg		23864 MAGI3	0.25361	p-site	resistance
X3_neg		28375 RBBP6	0.421702	p-site	resistance
X4_neg		45737 USP36	-0.521881	p-site	sensitivity
X4_neg		3004 ZZEF1	-0.426885	p-site	sensitivity
X4_neg		38663 TSNAX	-0.193798	p-site	sensitivity
X4_neg		20148 SART3	-0.169143	p-site	sensitivity
X4_neg		56640 MED1	-0.115738	p-site	sensitivity
X4_neg		39914 PAPOLG	-0.083023	p-site	sensitivity
X4_neg		23434 ZC3H13	-0.0753388	p-site	sensitivity
X4_neg		11449 ZEB1	-0.0636679	p-site	sensitivity
X4_neg		53989 BRD2	-0.062858	p-site	sensitivity
X4_neg		15049 MAP1A	-0.0458473	p-site	sensitivity
X4_neg		37880 UIMC1	-0.0353794	p-site	sensitivity
X4_neg		49756 NOP58	-0.0294246	p-site	sensitivity
X4_neg		59239 DDX54	-0.0236749	p-site	sensitivity
X4_neg		38147 IWS1	-0.0155594	p-site	sensitivity
X4_neg		35184 DYRK2	-0.0112557	p-site	sensitivity
X4_neg		40362 NLN	-0.00038868	p-site	sensitivity
X4_neg		48652 SAMD4A	0.000446694	p-site	resistance
X4_neg		20312 PLEC	0.00201477	p-site	resistance
X4_neg		24141 CDC42BPA	0.00289288	p-site	resistance
X4_neg		19446 RBM39	0.005969	p-site	resistance
X4_neg		44096 KLC4	0.00935314	p-site	resistance
X4_neg		10620 MARCKS	0.00953956	p-site	resistance
X4_neg		60468 SGIP1	0.0111713	p-site	resistance
X4_neg		1497 CHEK2	0.0295799	phosphoprotein	resistance
X4_neg		31513 OXR1	0.0307018	p-site	resistance
X4_neg		52204 ARHGEF11	0.035193	p-site	resistance
X4_neg		50932 ARFGEF1	0.0376818	p-site	resistance
X4_neg		35470 RAD50	0.0409252	p-site	resistance
X4_neg		36620 ERO1L	0.041944	p-site	resistance
X4_neg		34910 TSC1	0.0457669	p-site	resistance
X4_neg		60564 DSCC1	0.0460757	p-site	resistance
X4_neg		9225 SON	0.0468908	p-site	resistance
X4_neg		18534 EIF4EBP1	0.0503213	p-site	resistance
X4_neg		31462 AFAP1	0.0546871	p-site	resistance
X4_neg		38343 PNKP	0.0594621	p-site	resistance
X4_neg		31957 PCSK9	0.0627666	p-site	resistance
X4_neg		11691 BCL6	0.0700847	p-site	resistance
X4_neg		13595 HDGF	0.0877932	p-site	resistance
X4_neg		24873 MAP1S	0.091504	p-site	resistance
X4_neg		13641 HNRNPM	0.0952174	p-site	resistance
X4_neg		18480 SQSTM1	0.12753	p-site	resistance
X4_neg		10598 SYNPO2	0.128488	phosphoprotein	resistance
X4_neg		17637 DLG1	0.134273	p-site	resistance
X4_neg		19492 MCM6	0.149397	p-site	resistance
X4_neg		3108 TRAPPC10	0.14952	phosphoprotein	resistance
X4_neg		8030 ERO1L	0.160635	phosphoprotein	resistance
X4_neg		48651 SAMD4A	0.19371	p-site	resistance
X4_neg		57975 RAPH1	0.257147	p-site	resistance
X4_neg		20027 NUMA1	0.280569	p-site	resistance
X4_neg		21266 MEA1	0.280606	p-site	resistance
X5_neg		2832 SOX5	-0.189199	phosphoprotein	sensitivity
X5_neg		32986 MPLKIP	-0.0165522	p-site	sensitivity
X5_neg		42212 EPS8L2	0.0111109	p-site	resistance
X5_neg		58423 PROSER2	0.012447	p-site	resistance
X5_neg		60967 EPB41L1	0.0144315	p-site	resistance
X5_neg		48716 SHANK2	0.0152689	p-site	resistance
X5_neg		41846 EPB41L1	0.0163621	p-site	resistance
X5_neg		4608 GRB7	0.0238037	phosphoprotein	resistance
X5_neg		26843 FAM83H	0.0248867	p-site	resistance
X5_neg		16443 TJP1	0.0262957	p-site	resistance
X5_neg		49064 BAIAP2	0.031838	p-site	resistance
X5_neg		51887 KRT8	0.0355691	p-site	resistance
X5_neg		8578 SH2D3A	0.0375648	phosphoprotein	resistance
X5_neg		10112 PTPN3	0.0422349	p-site	resistance
X5_neg		17078 ARHGEF5	0.0481236	p-site	resistance
X5_neg		14227 TPD52	0.0488074	p-site	resistance
X5_neg		13668 AGFG1	0.05055	p-site	resistance
X5_neg		28144 KIF21A	0.0509819	p-site	resistance
X5_neg		41876 EPB41L1	0.05271	p-site	resistance
X5_neg		41852 EPB41L1	0.0610577	p-site	resistance
X5_neg		10694 SHANK2	0.068305	phosphoprotein	resistance
X5_neg		42215 EPS8L2	0.0697692	p-site	resistance
X5_neg		16848 AHNAK	0.070577	p-site	resistance
X5_neg		835 KRT8	0.0710581	p-site	resistance
X5_neg		5467 MLK4	0.0713404	phosphoprotein	resistance
X5_neg		42223 EPS8L2	0.0766625	p-site	resistance
X5_neg		19422 GRB7	0.0857852	p-site	resistance
X5_neg		7393 KRT18	0.0863197	p-site	resistance
X5_neg		30259 WWC1	0.0873544	p-site	resistance
X5_neg		60964 EPB41L1	0.110616	p-site	resistance
X5_neg		33680 PARD3	0.126043	p-site	resistance
X5_neg		49379 PLEKHA6	0.12956	p-site	resistance
X5_neg		41869 EPB41L1	0.130675	p-site	resistance
X5_neg		23337 C6orf132	0.146829	p-site	resistance
X5_neg		15057 MAP3K9	0.162806	p-site	resistance
X5_neg		23880 MLK4	0.162806	p-site	resistance
X5_neg		49386 PLEKHA6	0.166391	p-site	resistance
X5_neg		16435 TJP1	0.169581	p-site	resistance
X5_neg		212 KRT8	0.169827	phosphoprotein	resistance
X5_neg		41862 EPB41L1	0.176677	p-site	resistance
X5_neg		41129 ANKRD2	0.180231	p-site	resistance
X5_neg		46673 SEPT9	0.205926	p-site	resistance
X5_neg		46682 SEPT9	0.205926	p-site	resistance
X5_neg		1680 KRT18	0.208644	phosphoprotein	resistance
X5_neg		9004 IMUP	0.22326	phosphoprotein	resistance
X5_neg		852 KRT8	0.22371	p-site	resistance
X5_neg		9020 ANKRD2	0.27228	phosphoprotein	resistance
X5_neg		41130 ANKRD2	0.299308	p-site	resistance
X5_neg		5399 C6orf132	0.299994	phosphoprotein	resistance
X5_neg		41089 IMUP	0.344633	p-site	resistance
X5_pos		2832 SOX5	-0.189199	phosphoprotein	resistance
[truncated: 349 more rows]

## Sheet: MoA legend
Category	Category description	Abbreviations	Definitions of drug mechanism of action abbreviations
NonCan	Non-cancer drug with FDA approval	Bone	Bone resorption
NonCan	Non-cancer drug with FDA approval	CardG	Cardiac Glycoside
NonCan	Non-cancer drug with FDA approval	Cath	Cathartic
NonCan	Non-cancer drug with FDA approval	Mal	Malaria
NonCan	Non-cancer drug with FDA approval	Psy	Antipsychotic
NonCan	Non-cancer drug with FDA approval	Ste	Steroid
PK	Protein kinase inhibitor	AKT	Akt inhibitor
PK	Protein kinase inhibitor	ALK	ALK inhibitor
PK	Protein kinase inhibitor	ATR	ATR inhibitor
PK	Protein kinase inhibitor	AURK	Aurora kinase inhibitor
PK	Protein kinase inhibitor	AXL	Axl inhibitor
PK	Protein kinase inhibitor	BRAF	BRAF inhibitor
PK	Protein kinase inhibitor	CDK	CDK inhibitor
PK	Protein kinase inhibitor	CHEK	CHK inhibitor (CHEK1, CHEK2)
PK	Protein kinase inhibitor	EGFR	EGFR inhibitor.
PK	Protein kinase inhibitor	ERBB2	ERBB2 inhibitor
PK	Protein kinase inhibitor	ERK	ERK inhibitor
PK	Protein kinase inhibitor	FAK	FAK inhibitor
PK	Protein kinase inhibitor	FGFR	FGFR inhibitor
PK	Protein kinase inhibitor	FLT	Flt inhibitor (FLT1, FLT3, FLT4)
PK	Protein kinase inhibitor	FYN	FYN inhibitor
PK	Protein kinase inhibitor	GSK3A	GSK3A inhibitor
PK	Protein kinase inhibitor	GSK3B	GSK3B inhibitor
PK	Protein kinase inhibitor	IGF1R	IGF1R inhibitor
PK	Protein kinase inhibitor	JAK	JAK inhibitor
PK	Protein kinase inhibitor	KIT	c-Kit inhibitor
PK	Protein kinase inhibitor	MAP2K	MAP2K (MEK) inhibitor
PK	Protein kinase inhibitor	MAP3K	MAP3K (ERK1) inhibitor
PK	Protein kinase inhibitor	MAPK14	MAPK14 (p38) inhibitor
PK	Protein kinase inhibitor	MAPK8	MAPK8 (JNK) inhibitor
PK	Protein kinase inhibitor	MET	MET inhibitor
PK	Protein kinase inhibitor	MTOR	MTOR inhibitor
PK	Protein kinase inhibitor	NTRK	NTRK1, NTRK2 inhibitor
PK	Protein kinase inhibitor	PIK3	Phosphoinositide-3-Kinase
PK	Protein kinase inhibitor	PRKCA	PRKCA (PRK) inhibitor
PK	Protein kinase inhibitor	PTK	Protein tyrosine kinase (a gene name)
PK	Protein kinase inhibitor	RAF	RAF inhibitor
PK	Protein kinase inhibitor	SRC	SRC inhibitor
PK	Protein kinase inhibitor	SYK	SYK inhibitor
PK	Protein kinase inhibitor	VEGF	VEGF inhibitor
PK	Protein kinase inhibitor	VEGFR	VEGFR inhibitor
PK	Protein kinase inhibitor	WEE1	WEE1 inhibitor
-	-	A2	Alkylating at N-2 position of guanine
-	-	A6	Alkylating at O-6 of guanine
-	-	A7	Alkylating at N-7 position of guanine
-	-	Ab	Antibodies
-	-	AGPAT2	AGPAT2 (LPAATB) inhibitor
-	-	AlkAg	Alkylating agent
-	-	AM	Antimetabolite
-	-	Ang	Angiogenesis
-	-	Ant	Antibiotic
-	-	AO	Antioxidant
-	-	AP	Antiprotozoal
-	-	APH1	APH1A, APHiB gamma secretase inhibitors
-	-	Apo	Apoptosis inducer
-	-	AR	Androgen receptor
-	-	BCL2	BCL2 inhibitor
-	-	BCR-ABL	BCR-ABL inhibitor
-	-	BRD	Bromodomain inhibiting
-	-	CASP	Caspase inhibitor
-	-	CC	Cell cycle
-	-	CD133	CD133 inhibitor
-	-	CDC7	CDC7 inhibitor
-	-	CDH16	CDH16 (KSP) inhibitor
-	-	CSF1R	CSF1R inhibitor
-	-	CTNNB1	Beta catenin inhibior
-	-	CTSB	Capthepsin inhibitor
-	-	CXCR4	CXCR4 inhibitor
-	-	CYP19A1	CYP19A1 (aromatase) inhibitor
-	-	Db	DNA binder
-	-	DDR	DNA damage repair
-	-	Df	Antifols (impairs the function of folic acids. This inhibits production of DNA, RNA, and proteins)
-	-	DNMT	DNA methylttransferase inhibitor
-	-	DOT1L	DOT1L inhibitor
-	-	Dr	Ribonucleotide reductase inhibitor
-	-	Ds	DNA synthesis inhibitor
-	-	EHMT2	EHMT2 inhibitor
-	-	EPHA4	EPHA4 inhibitor
-	-	ER	Selective Estrogen Receptor Modulators
-	-	ERG	ERG inhibitor
-	-	ETV	ETV1 inhibitor
-	-	EZH2	EZH2 inhibitor
-	-	FAS	FAS inhibitor
-	-	FGF	FGF inhibitor
-	-	FRS	Free radical savenger
-	-	FT	Farnesel transferase inhibitor
-	-	GARTF	GARTF inhibitor
-	-	GEMIN2	GEMIN2 (SIP1) inhibitor
-	-	GSTP1	GSTP1 inhibitor
-	-	GTPase	Ras, Raf and other GTPases
-	-	HDAC	Histone deacetylase
-	-	Hg-Smo	Hedgehog-Smoothen - B catenin
-	-	HIF1	HIF1 inhibitor
-	-	HK2	hexokinase II inhibitor
-	-	Ho	hormone
-	-	HSP90	HSP90(AA1, AB1)
-	-	HYP	Hypoxia
-	-	IAP	XIAP, BIRC2,3,5,7,8
-	-	IDH1	IDH1 inhibitor
-	-	IDNARep	Inhibitor of DNA replication
-	-	IL	Interleukin
-	-	IL6	IL6 inhibitor
-	-	IMPDH2	IMPDH2 inhibitor
-	-	INDO	Indoleamine 2,3-dioxygenase inhibitor
-	-	ITG	integrin affector
-	-	KIF11	KIF11 (Eg5) inhibitor
-	-	KLF4	KLF4 inhibitor
-	-	LDHA	LDHA inhibitor
-	-	LYN	LYN inhibitor
-	-	MDM2	MDM2 inhibitor
-	-	MGLL	MGLL (MAGL) inhibitor
-	-	Mito	Mitochondria; Warburg effect
-	-	MYC	c-Myc inhibitor
-	-	NEDD8	NEDD8 (NAE) inhibitor
-	-	NFkB	Nuclear factor of kappa light polypeptide gene enhancer in B-cells
-	-	PARP	Poly(ADP-ribose)polymerase
-	-	Pase	Phosphatase inhibitor
-	-	PD	Phosphodiesterase inhibitor
-	-	PDE6D	PDE6D (PDE delta) inhibitor
-	-	PDGFR	PDGFR inhibitor
-	-	PDK1	PDK1 inhibitor
-	-	Pi	protein synthesis inhibitor
-	-	PIM1	PIM1 inhibitor
-	-	PKM	PKM (PKM2) inhibitor
-	-	PLK1	PLK1 inhibitor
-	-	PORCN	porcupine inhibitor
-	-	PPARG	PPARG inhibitor
-	-	PSM	proteasome inhibitor
-	-	RAD51	RAD51 inhibitor
-	-	RAS	RAS inhibitor
-	-	RHO	RHO inhibitor
-	-	ROS1	ROS1 inhibitor
-	-	RP	Radioprotectant
-	-	Rs	RNA synthesis inhibitor
-	-	RXR	Retinoic acid receptor
-	-	SETD8	SETD8 (N-Lysine Methyltransferase) inhibitor
-	-	SMO	SMO inhibitor
-	-	STAT	STAT(3,5) inhibitor
-	-	STK	Serine threonine kinase
-	-	T1	Topoisomerase 1 inhibitor
-	-	T2	Topoisomerase 2 inhibitor
-	-	TEK	TEK (TIE2) inhibitor
-	-	TGFB1	TGFB1 inhibitor
-	-	TLR8	TLR8 inhibitor
-	-	TNKS	TNKS inhibitor
-	-	Tu	Tubulin affecting
-	-	TXNRD	TXNRD (1,2,3) inhibitor
-	-	Wnt	Wingless-type MMTV integration site family (WNT) inhibitor
-	-	YK	Tyrosine kinase inhibitor
