# Supplementary material for: Proteome activity landscapes of tumor cell lines determine drug responses
Source: Nat Commun. 2020 Jul 20;11:3639. doi: 10.1038/s41467-020-17336-9 (PMC7371697; doi:10.1038/s41467-020-17336-9)
Supplement: Supplementary file 12 — Supplementary Data 9 [file 41467_2020_17336_MOESM12_ESM.xlsx]

## Sheet: Legend
The three tables are:
Cox proportional-hazards (COXPH) for pPGR (related to Figure 6F)	Results of a Cox proportional-hazards regression of the breast cancer patient data with a focus on pPGR
Cox proportional-hazards (COXPH) for AK1 (related to Figure 7F)	Results of a Cox proportional-hazards regression of the AML patient data with a focus on AK1
MRM Parameters (related to Figure 7C)	MRM parameters of transitions used for the quantification of ATP and phosphorylated antimetabolites (nucleotides)
Header descriptions
Cox proportional-hazards (COXPH) for pPGR or AK1
COXPH model	Index of the COXPH model
Factor	The potentially confounding clinical factor analyzed together with pPGR/AK1
Factor levels	The factor levels of the potentially confounding clinical factor (if more than two unique values were observed) and pPGR/AK1. The hazard ratio is associated with the specific level indicated in this column.
P-value	The P-values associated with pPGR/AK1 and the potentially confounding clinical factor (P-values < 0.05 are highlighted)
Hazard ratio	Hazard ratio of factors in the corresponding COXPH model
Lower bound 95% CI	The lower bound of the 95% confidence interval of the coefficients from the COXPH model
Upper bound 95% CI	The upper bound of the 95% confidence interval of the coefficients from the COXPH model
MRM Parameters
Analyte	Nucleotide being analyzed
MRM-transistion	Class of the MRM-transition
Q1 [m/z]	Mass-to-charge ratio setting of the first quadrupole
Q3 [m/z]	Mass-to-charge ratio setting of the third quadrupole
Dwell Time [msec]	Duration of signal detection
Declustering Potential	Declustering potential used for the MRM-transition
Entrance Potential	Entrance potential used for the MRM-transition
Collision Energy	Collision energy used for the MRM-transition
Cell Exit Potential	Cell exit potential used for the MRM-transition

## Sheet: COXPH for pPGR
COXPH model	Factor	Factor levels	P-value	Hazard ratio	Lower bound 95% CI	Upper bound 95% CI
1	pPGR	pPGR	0.0557323	0.383266	0.143484	1.02376
	Age	age	0.0120942	1.05443	1.01167	1.099
2	pPGR	pPGR	0.101652	0.415614	0.145252	1.18921
	pT	pT	0.0800174	1.51435	0.951577	2.40994
3	pPGR	pPGR	0.0124743	0.286307	0.107332	0.763721
	Grading	Grading	0.183315	1.60459	0.799591	3.22004
4	pPGR	pPGR	0.021226	0.315959	0.118567	0.841967
	HER2 status	HER2 status	0.396324	1.29595	0.711915	2.35911

## Sheet: COXPH for AK1
COXPH model	Factor	Factor levels	P-value	Hazard ratio	Lower bound 95% CI	Upper bound 95% CI
1	AK1	AK1	0.000195063	0.179898	0.0729596	0.443579
	Age	Age	0.0208381	1.03685	1.00551	1.06916
2	AK1	AK1	0.000206062	0.174365	0.0693246	0.438563
	Sex	male	0.331102	1.48403	0.669429	3.28989
3	AK1	AK1	0.000173143	0.173212	0.0693709	0.432495
	Blasts % BM at diagnosis	Blasts % BM at diagnosis	0.343397	1.01023	0.98918	1.03173
4	AK1	AK1	0.00511807	0.222779	0.0778602	0.637433
	Therapy: Induction 2 / Consolidation	7+3	0.267426	2.64937	0.473497	14.8241
		7+3 (no Daunorubicine)	0.998244	6.29917e-08	0	Inf
		allo PBSCT	0.828419	1.30847	0.115034	14.8834
		Conditioning Fludarabine	0.998464	7.01024e-08	0	Inf
		Conditioning Thiotepa, Fludarabin, Busulfan	0.999607	8.3007e-08	0	Inf
		Consolidation	0.467773	2.48849	0.212419	29.1527
		Consolidation Cytarabine	0.106262	4.67433	0.719551	30.3653
		Consolidation I	0.999681	6.86561e-08	0	Inf
		FLAMSA	0.00378828	67.0431	3.89044	1155.34
		HAM	0.584834	1.56769	0.312446	7.86582
		HAM elderly	0.10304	5.44185	0.709937	41.7131
		Induction SAIL	0.999607	8.3007e-08	0	Inf
		none	0.00173447	25.8751	3.37911	198.135
		Vidaza	0.000466243	133.013	8.59693	2057.99
5	AK1	AK1	0.000276073	0.180022	0.0714497	0.453579
	Status CR after induction therapy	complete remission (CR)	0.00133313	0.280553	0.129078	0.609786
6	AK1	AK1	0.000413169	0.184411	0.0721616	0.471269
	Stem cell transplantation	received stem cell transplantation	0.00240392	0.26898	0.115203	0.628026
7	AK1	AK1	0.000150481	0.166871	0.0661105	0.421202
	Initial WBC/nl	Initial WBC/nl	0.25798	1.00331	0.997583	1.00907
8	AK1	AK1	0.000783233	0.186975	0.0702792	0.497438
	FAB	M0	0.557172	2.03173	0.190547	21.6636
		M1	0.819166	1.20861	0.23815	6.13364
		M2	0.80659	0.824019	0.174973	3.88063
		M4	0.283548	2.0185	0.55916	7.28656
		M4eo	0.998906	3.64446e-07	0	Inf
		M4Eo	0.0454678	6.81426	1.03946	44.6715
		M5	0.209574	4.63976	0.422081	51.003
		M5a	0.998298	3.74447e-07	0	Inf
		M5b	0.935564	1.09863	0.112335	10.7445
9	AK1	AK1	0.000202917	0.17465	0.0695651	0.438478
	NPM	negative	0.478848	1.33769	0.59792	2.99272
10	AK1	AK1	0.000426743	0.188286	0.0743655	0.476722
	MLL	negative	0.513297	0.68729	0.223282	2.11557
11	AK1	AK1	0.000215059	0.179619	0.0723493	0.445932
	FLT3	wt	0.702288	0.852268	0.375488	1.93445
12	AK1	AK1	0.000305843	0.183187	0.0729011	0.460315
	inv(16)	positive	0.643981	1.41848	0.322057	6.24758
13	AK1	AK1	0.000197357	0.174404	0.069536	0.437426
	t(8;21)	positive	0.968043	0.970807	0.227857	4.13622
14	AK1	AK1	0.000466495	0.190248	0.0751041	0.48192
	Kit	negative	0.307518	0.59234	0.216645	1.61955
15	AK1	AK1	0.000347024	0.188893	0.0758009	0.470715
	CEBP.alpha	positive	0.997978	1.48762e-08	0	Inf
16	AK1	AK1	0.00110729	0.205204	0.0792283	0.531483
	ELN cytogenetic risk	favorable	0.202417	0.535873	0.205338	1.39848
		intermediate-I	0.348531	0.616326	0.224055	1.69537
		intermediate-II	0.256845	0.410337	0.0879906	1.91357
		negative	0.997197	1.80666e-07	0	Inf
17	AK1	AK1	0.000395899	0.187898	0.0745142	0.473812
	Karyotype (normal vs. aberrant)	normal (46)	0.101842	0.488614	0.207175	1.15238

## Sheet: MRM Parameters
Analyte	MRM-transistion	Q1 [m/z]	Q3 [m/z]	Dwell Time [msec]	Declustering Potential	Entrance Potential	Collision Energy	Cell Exit Potential
ATP	quantifier	506.016	79	40	-70	-10	-106	-3
	qualfier	506.016	158.9	40	-70	-10	-50	-7
ara-CTP (Cytarabine)	quantifier	482.031	79	40	-70	-10	-94	-1
	qualfier	482.031	158.7	40	-70	-10	-38	-9
ara-GTP (Nelarabine)	quantifier	521.982	79	40	-80	-10	-130	-1
	qualfier	521.982	159	40	-80	-10	-46	-7
ddCTP (Zalcitabine)	quantifier	449.975	78.9	40	-65	-10	-102	-1
	qualfier	449.975	158.9	40	-65	-10	-32	-9
dfCTP (Gemcitabine)	quantifier	501.972	79.1	40	-65	-10	-116	-1
	qualfier	501.973	158.8	40	-65	-10	-48	-1
