# Supplementary material for: Proteome activity landscapes of tumor cell lines determine drug responses
Source: Nat Commun. 2020 Jul 20;11:3639. doi: 10.1038/s41467-020-17336-9 (PMC7371697; doi:10.1038/s41467-020-17336-9)
Supplement: Supplementary file 14 — Source Data [file 41467_2020_17336_MOESM14_ESM.zip]

Archive with 94 entries (94 files):
- Figure_1C_1.txt
- Figure_1C_2.txt
- Figure_1D.txt
- Figure_1E.txt
- Figure_2A.txt
- Figure_2B.txt
- Figure_2C.txt
- Figure_2D.txt
- Figure_2E/Edges.txt
- Figure_2E/Nodes.txt
- Figure_2F.txt
- Figure_3A.txt
- Figure_3B.txt
- Figure_3C.txt
- Figure_3D.txt
- Figure_3E.txt
- Figure_3F.txt
- Figure_4A.txt
- Figure_4B_1.txt
- Figure_4B_2.txt
- Figure_4C.txt
- Figure_4D.txt
- Figure_4E.txt
- Figure_4F_1.txt
- Figure_4G.txt
- Figure_4H.txt
- Figure_5A_1.txt
- Figure_5A_2.txt
- Figure_5A_3.txt
- Figure_5B_2.txt
- Figure_5B_3.txt
- Figure_5C.txt
- Figure_5D.txt
- Figure_6A.txt
- Figure_6C.txt
- Figure_6D.txt
- Figure_6E.xlsx
- Figure_6F.txt
- Figure_7A.txt
- Figure_7B.txt
- Figure_7C.txt
- Figure_7D.xlsx
- Figure_7E.txt
- Figure_7F.txt
- Supplementary_Figure_1A.txt
- Supplementary_Figure_1B.txt
- Supplementary_Figure_1C.txt
- Supplementary_Figure_1D.txt
- Supplementary_Figure_1E_1.txt
- Supplementary_Figure_1E_2.txt
- Supplementary_Figure_1F.txt
- Supplementary_Figure_1G.txt
- Supplementary_Figure_1H.txt
- Supplementary_Figure_2A.txt
- Supplementary_Figure_2BCD.txt
- Supplementary_Figure_2E.txt
- Supplementary_Figure_2FGH.txt
- Supplementary_Figure_3A.txt
- Supplementary_Figure_3B.txt
- Supplementary_Figure_3C/BR_Edges.txt
- Supplementary_Figure_3C/BR_Nodes.txt
- Supplementary_Figure_3C/CN_Edges.txt
- Supplementary_Figure_3C/CN_Nodes.txt
- Supplementary_Figure_3C/CO_Edges.txt
- Supplementary_Figure_3C/CO_Nodes.txt
- Supplementary_Figure_3C/LC_Edges.txt
- Supplementary_Figure_3C/LC_Nodes.txt
- Supplementary_Figure_3C/LE_Edges.txt
- Supplementary_Figure_3C/LE_Nodes.txt
- Supplementary_Figure_3C/ME_Edges.txt
- Supplementary_Figure_3C/ME_Nodes.txt
- Supplementary_Figure_3C/OV_Edges.txt
- Supplementary_Figure_3C/OV_Nodes.txt
- Supplementary_Figure_3C/PR_Edges.txt
- Supplementary_Figure_3C/PR_Nodes.txt
- Supplementary_Figure_3C/RE_Edges.txt
- Supplementary_Figure_3C/RE_Nodes.txt
- Supplementary_Figure_4A.txt
- Supplementary_Figure_4B.txt
- Supplementary_Figure_4C_1.txt
- Supplementary_Figure_4C_2.txt
- Supplementary_Figure_4D_1.txt
- Supplementary_Figure_4D_2.txt
- Supplementary_Figure_4E.txt
- Supplementary_Figure_5A_1.txt
- Supplementary_Figure_5A_2.txt
- Supplementary_Figure_5B_1.txt
- Supplementary_Figure_5B_2.txt
- Supplementary_Figure_5C_1.txt
- Supplementary_Figure_5C_2.txt
- Supplementary_Figure_5D_1.txt
- Supplementary_Figure_5D_2.txt
- Supplementary_Figure_5E_1.txt
- Supplementary_Figure_5E_2.txt
