# Supplementary material for: Proteome activity landscapes of tumor cell lines determine drug responses
Source: Nat Commun. 2020 Jul 20;11:3639. doi: 10.1038/s41467-020-17336-9 (PMC7371697; doi:10.1038/s41467-020-17336-9)
Supplement: Supplementary file 14 — Source Data [file 41467_2020_17336_MOESM14_ESM.zip › Figure_1C_1.txt]

cellLine	TissueSummed	IndividualCellLine
BT549_NCI60	9491	7965
HS578T_NCI60	9491	7711
MCF7_NCI60	9491	7829
MDAMB231_NCI60	9491	8008
MDAMB468_NCI60	9491	7880
T47D_NCI60	9491	7852
SF268_NCI60	9341	7698
SF295_NCI60	9341	7807
SF539_NCI60	9341	7885
SNB19_NCI60	9341	7835
SNB75_NCI60	9341	8060
U251_NCI60	9341	7739
COLO205_NCI60	9550	8125
HCC2998_NCI60	9550	8108
HCT116_NCI60	9550	7945
HCT15_NCI60	9550	8063
HT29_NCI60	9550	7944
KM12_NCI60	9550	7776
SW620_NCI60	9550	8005
CCRFCEM_NCI60	9579	7903
HL60_NCI60	9579	8173
K562_NCI60	9579	7904
MOLT4_NCI60	9579	7780
RPMI8226_NCI60	9579	7695
SR_NCI60	9579	7954
LOXIMVI_NCI60	9620	7915
M14_NCI60	9620	7946
MALME3M_NCI60	9620	7988
MDAMB435_NCI60	9620	7894
SKMEL2_NCI60	9620	8006
SKMEL28_NCI60	9620	7930
SKMEL5_NCI60	9620	7929
UACC257_NCI60	9620	8222
UACC62_NCI60	9620	7814
A549_NCI60	9658	7750
EKVX_NCI60	9658	8268
HOP62_NCI60	9658	7825
HOP92_NCI60	9658	8074
NCIH226_NCI60	9658	7788
NCIH23_NCI60	9658	7821
NCIH322M_NCI60	9658	7752
NCIH460_NCI60	9658	8052
NCIH522_NCI60	9658	7881
IGROV1_NCI60	9510	8078
NCIADRES_NCI60	9510	7735
OVCAR3_NCI60	9510	7840
OVCAR4_NCI60	9510	7715
OVCAR5_NCI60	9510	7873
OVCAR8_NCI60	9510	7773
SKOV3_NCI60	9510	7966
DU145_NCI60	8751	8060
PC3_NCI60	8751	7908
786O_NCI60	9674	8164
A498_NCI60	9674	7964
ACHN_NCI60	9674	7694
CAKI1_NCI60	9674	7849
RXF393_NCI60	9674	7793
SN12C_NCI60	9674	7972
TK10_NCI60	9674	7849
U031_NCI60	9674	7890
C10_CRC65	11421	9889
C106_CRC65	11421	9768
C125-PM_CRC65	11421	9610
C32_CRC65	11421	9412
C70_CRC65	11421	9613
C75_CRC65	11421	9681
C80_CRC65	11421	9698
C84_CRC65	11421	9419
C99_CRC65	11421	9661
CaCo-2_CRC65	11421	9929
CaR-1_CRC65	11421	9397
CC07_CRC65	11421	9494
CC20_CRC65	11421	9616
CCK-81_CRC65	11421	9324
CoCM-1_CRC65	11421	7495
Colo 320DM_CRC65	11421	9126
Colo 741_CRC65	11421	9335
Colo-678_CRC65	11421	9389
DLD-1_CRC65	11421	9465
GP2d_CRC65	11421	9296
HCA-46_CRC65	11421	9761
HCA-7_CRC65	11421	9565
HCT116_CRC65	11421	9152
HDC-111_CRC65	11421	9614
HDC-114_CRC65	11421	9481
HDC-135_CRC65	11421	9463
HDC-142_CRC65	11421	9438
HDC-143_CRC65	11421	9507
HDC-54_CRC65	11421	9644
HDC-57_CRC65	11421	9505
HDC-73_CRC65	11421	9574
HDC-8_CRC65	11421	9759
HDC-82_CRC65	11421	9571
HDC-9_CRC65	11421	9735
HRA-19_CRC65	11421	8918
HT29_CRC65	11421	9349
HT55_CRC65	11421	9141
LIM1863_CRC65	11421	9304
LoVo_CRC65	11421	9227
LS 174T_CRC65	11421	8267
LS 180_CRC65	11421	9452
LS1034_CRC65	11421	9297
LS123_CRC65	11421	9268
LS411_CRC65	11421	9232
LS513_CRC65	11421	9683
NCI-H548_CRC65	11421	8523
NCI-H716_CRC65	11421	9485
NCI-H747_CRC65	11421	9703
OXCO-1_CRC65	11421	9106
OXCO-3_CRC65	11421	9283
PC/JW_CRC65	11421	9182
RCM-1_CRC65	11421	9458
RKO_CRC65	11421	8905
SK-CO-1_CRC65	11421	9175
SNU-C2B_CRC65	11421	9042
SW1116_CRC65	11421	9744
SW1417_CRC65	11421	9797
SW403_CRC65	11421	9741
SW48_CRC65	11421	9815
SW480_CRC65	11421	8829
SW620_CRC65	11421	9081
SW837_CRC65	11421	10039
SW948_CRC65	11421	9842
T84_CRC65	11421	9759
VACO 4A_CRC65	11421	9164
