# Supplementary material for: Proteome activity landscapes of tumor cell lines determine drug responses
Source: Nat Commun. 2020 Jul 20;11:3639. doi: 10.1038/s41467-020-17336-9 (PMC7371697; doi:10.1038/s41467-020-17336-9)
Supplement: Supplementary file 14 — Source Data [file 41467_2020_17336_MOESM14_ESM.zip › Figure_1C_2.txt]

cellLine	TissueSummed	IndividualCellLine
BT549_NCI60	34653	19051
HS578T_NCI60	34653	18724
MCF7_NCI60	34653	16952
MDAMB231_NCI60	34653	20273
MDAMB468_NCI60	34653	20726
T47D_NCI60	34653	18338
SF268_NCI60	32892	18759
SF295_NCI60	32892	17837
SF539_NCI60	32892	18114
SNB19_NCI60	32892	19240
SNB75_NCI60	32892	19976
U251_NCI60	32892	20468
COLO205_NCI60	34248	18372
HCC2998_NCI60	34248	19894
HCT116_NCI60	34248	18358
HCT15_NCI60	34248	18867
HT29_NCI60	34248	18745
KM12_NCI60	34248	18028
SW620_NCI60	34248	18924
CCRFCEM_NCI60	34101	18328
HL60_NCI60	34101	16657
K562_NCI60	34101	19897
MOLT4_NCI60	34101	18556
RPMI8226_NCI60	34101	17763
SR_NCI60	34101	18865
LOXIMVI_NCI60	35504	18277
M14_NCI60	35504	19017
MALME3M_NCI60	35504	21089
MDAMB435_NCI60	35504	19249
SKMEL2_NCI60	35504	18254
SKMEL28_NCI60	35504	19121
SKMEL5_NCI60	35504	19373
UACC257_NCI60	35504	20408
UACC62_NCI60	35504	16729
A549_NCI60	37485	18273
EKVX_NCI60	37485	20725
HOP62_NCI60	37485	17910
HOP92_NCI60	37485	18780
NCIH226_NCI60	37485	18158
NCIH23_NCI60	37485	18931
NCIH322M_NCI60	37485	21156
NCIH460_NCI60	37485	20664
NCIH522_NCI60	37485	18556
IGROV1_NCI60	35850	19028
NCIADRES_NCI60	35850	19991
OVCAR3_NCI60	35850	21075
OVCAR4_NCI60	35850	19808
OVCAR5_NCI60	35850	20835
OVCAR8_NCI60	35850	18212
SKOV3_NCI60	35850	19075
DU145_NCI60	24907	19748
PC3_NCI60	24907	18110
786O_NCI60	36002	21042
A498_NCI60	36002	18717
ACHN_NCI60	36002	20037
CAKI1_NCI60	36002	17744
RXF393_NCI60	36002	20714
SN12C_NCI60	36002	19173
TK10_NCI60	36002	17051
U031_NCI60	36002	18795
C10_CRC65	46183	14661
C106_CRC65	46183	12940
C125-PM_CRC65	46183	14729
C32_CRC65	46183	15712
C70_CRC65	46183	14808
C75_CRC65	46183	14508
C80_CRC65	46183	15312
C84_CRC65	46183	13957
C99_CRC65	46183	13710
CaCo-2_CRC65	46183	14877
CaR-1_CRC65	46183	16577
CC07_CRC65	46183	14982
CC20_CRC65	46183	16602
CCK-81_CRC65	46183	16195
CoCM-1_CRC65	46183	5844
Colo 320DM_CRC65	46183	15032
Colo 741_CRC65	46183	14903
Colo-678_CRC65	46183	15299
DLD-1_CRC65	46183	14848
GP2d_CRC65	46183	14283
HCA-46_CRC65	46183	15413
HCA-7_CRC65	46183	15184
HCT116_CRC65	46183	15746
HDC-111_CRC65	46183	15413
HDC-114_CRC65	46183	15642
HDC-135_CRC65	46183	14407
HDC-142_CRC65	46183	14164
HDC-143_CRC65	46183	15264
HDC-54_CRC65	46183	14665
HDC-57_CRC65	46183	14516
HDC-73_CRC65	46183	14806
HDC-8_CRC65	46183	16091
HDC-82_CRC65	46183	14906
HDC-9_CRC65	46183	15367
HRA-19_CRC65	46183	14833
HT29_CRC65	46183	14932
HT55_CRC65	46183	14683
LIM1863_CRC65	46183	13944
LoVo_CRC65	46183	14661
LS 174T_CRC65	46183	13694
LS 180_CRC65	46183	15623
LS1034_CRC65	46183	14606
LS123_CRC65	46183	14249
LS411_CRC65	46183	14990
LS513_CRC65	46183	14495
NCI-H548_CRC65	46183	15237
NCI-H716_CRC65	46183	14902
NCI-H747_CRC65	46183	14570
OXCO-1_CRC65	46183	15394
OXCO-3_CRC65	46183	14844
PC/JW_CRC65	46183	15884
RCM-1_CRC65	46183	14987
RKO_CRC65	46183	14420
SK-CO-1_CRC65	46183	15863
SNU-C2B_CRC65	46183	15980
SW1116_CRC65	46183	13882
SW1417_CRC65	46183	14037
SW403_CRC65	46183	15714
SW48_CRC65	46183	15213
SW480_CRC65	46183	14781
SW620_CRC65	46183	15597
SW837_CRC65	46183	16377
SW948_CRC65	46183	16035
T84_CRC65	46183	14030
VACO 4A_CRC65	46183	14459
