# Supplementary material for: Proteome activity landscapes of tumor cell lines determine drug responses
Source: Nat Commun. 2020 Jul 20;11:3639. doi: 10.1038/s41467-020-17336-9 (PMC7371697; doi:10.1038/s41467-020-17336-9)
Supplement: Supplementary file 14 — Source Data [file 41467_2020_17336_MOESM14_ESM.zip › Figure_1D.txt]

Axis1	Axis2	label
-0.680314129791883	0.404883808156342	X786O_NCI60.protein
-0.998533125059049	-0.648466994224974	A498_NCI60.protein
-0.0221250014488673	-0.768148865822591	A549_NCI60.protein
-1.05431912341874	-1.15187639737392	ACHN_NCI60.protein
-0.958171387066439	0.94365547065311	BT549_NCI60.protein
-1.50482809533179	-0.544249142355511	CAKI1_NCI60.protein
2.18345310574722	1.31346770105147	CCRFCEM_NCI60.protein
1.56867395005201	-1.47801618756798	COLO205_NCI60.protein
-0.223490909141942	-0.680764698876772	DU145_NCI60.protein
0.0435072422477465	-0.981793692381954	EKVX_NCI60.protein
1.19956493976959	-1.48488611498307	HCC2998_NCI60.protein
0.771596065259439	-0.704736680217962	HCT116_NCI60.protein
1.07446051675121	-0.772742070310052	HCT15_NCI60.protein
1.34700509959604	1.68665941431677	HL60_NCI60.protein
-0.892483618822055	0.192161308193092	HOP62_NCI60.protein
-0.59986592972932	-0.0860827860645802	HOP92_NCI60.protein
-1.71193335407037	0.760020985843299	HS578T_NCI60.protein
1.10138352633716	-1.12831202501737	HT29_NCI60.protein
0.480500871081329	-0.94457871142833	IGROV1_NCI60.protein
1.88408278221286	0.959350529637393	K562_NCI60.protein
1.25406368692001	-1.24498593986828	KM12_NCI60.protein
0.127709592694026	0.914174656194966	LOXIMVI_NCI60.protein
-0.0710699641524714	1.32038879366087	M14_NCI60.protein
-0.0797472506309752	0.961490276590478	MALME3M_NCI60.protein
1.3064049679262	-1.15735572623933	MCF7_NCI60.protein
-0.718388171404929	0.00613407855630424	MDAMB231_NCI60.protein
0.11913401057075	1.34515541797736	MDAMB435_NCI60.protein
0.480086445175683	-1.29025562306639	MDAMB468_NCI60.protein
2.4784534997987	1.52118179919169	MOLT4_NCI60.protein
-0.746044445652525	-0.193607611249644	NCIADRES_NCI60.protein
-1.21513638699486	-0.51978153815399	NCIH226_NCI60.protein
0.195737181811233	0.0305546434656449	NCIH23_NCI60.protein
0.175164518769543	-1.39615048705541	NCIH322M_NCI60.protein
0.178462664972273	-0.195850263000067	NCIH460_NCI60.protein
0.583778262953954	0.282888276997316	NCIH522_NCI60.protein
0.082283617222362	-0.990049408354406	OVCAR3_NCI60.protein
-0.545493916900783	-1.12211041184102	OVCAR4_NCI60.protein
0.0957359871035846	-1.74749523941943	OVCAR5_NCI60.protein
-0.326457964086928	0.0775745793995561	OVCAR8_NCI60.protein
0.391417278434026	-0.51565418310437	PC3_NCI60.protein
1.9799798475531	0.836630410426677	RPMI8226_NCI60.protein
-1.38096027734561	-0.436260896928832	RXF393_NCI60.protein
-1.12646076774199	0.808998569761414	SF268_NCI60.protein
-1.15994341501209	0.876783393602904	SF295_NCI60.protein
-1.2932626738705	1.1252829560165	SF539_NCI60.protein
0.0249409223459476	1.19370285714852	SKMEL2_NCI60.protein
-0.299447034626704	1.60482863472245	SKMEL28_NCI60.protein
0.198559755484419	1.24447352367964	SKMEL5_NCI60.protein
-0.530667009171161	-1.05595707390508	SKOV3_NCI60.protein
-0.740464343080761	0.0706045747651444	SN12C_NCI60.protein
-0.812326909724421	0.807759651482812	SNB19_NCI60.protein
-1.54666997712063	1.14567502749533	SNB75_NCI60.protein
1.22545913781023	0.980632595544457	SR_NCI60.protein
1.22563787605754	-0.658474046699094	SW620_NCI60.protein
0.100012331090199	-1.16129025125673	T47D_NCI60.protein
-0.788443227788543	-1.41483284246344	TK10_NCI60.protein
-1.08144129740207	-0.0926525485600288	U031_NCI60.protein
-0.669656252879316	0.456950564438468	U251_NCI60.protein
0.295665985846244	1.65742862512515	UACC257_NCI60.protein
-0.394769710126876	1.03792533369554	UACC62_NCI60.protein
-1.24898363096481	-0.192767295873055	X786O_NCI60.site
-1.92727085970219	-0.329543819748094	A498_NCI60.site
-0.0432360865716913	-0.442801440788424	A549_NCI60.site
-1.15852367199706	-1.36997116760133	ACHN_NCI60.site
-0.911400748427852	0.747366536457296	BT549_NCI60.site
-1.69477695145215	-0.479682763760021	CAKI1_NCI60.site
2.18764580871247	1.26960202681058	CCRFCEM_NCI60.site
1.08578989852292	-1.38720375642803	COLO205_NCI60.site
0.149730056509103	-0.640437793166682	DU145_NCI60.site
-0.173449351788616	-1.04028078178427	EKVX_NCI60.site
1.16749491372415	-1.80989478568428	HCC2998_NCI60.site
0.973005540793483	-0.373243776552096	HCT116_NCI60.site
0.98496578854774	-0.568432444842047	HCT15_NCI60.site
1.44623341849988	1.4849543681645	HL60_NCI60.site
-1.02526222181285	0.588578096642813	HOP62_NCI60.site
-1.0775155774838	-0.155478866731495	HOP92_NCI60.site
-1.60403705104135	0.835634926911049	HS578T_NCI60.site
1.38617144892196	-1.24081558144374	HT29_NCI60.site
0.287793578525031	-1.25566590375866	IGROV1_NCI60.site
1.88208556696383	0.982605698768053	K562_NCI60.site
1.00170657125106	-1.14532752603965	KM12_NCI60.site
0.216839671236877	0.787844478288215	LOXIMVI_NCI60.site
0.0750487998316647	1.39121865261077	M14_NCI60.site
0.0920196419814942	1.15378879991811	MALME3M_NCI60.site
1.45973526629099	-0.934156636074399	MCF7_NCI60.site
-0.52306823295737	-0.153680136409916	MDAMB231_NCI60.site
-0.00691333796397649	1.52139155157895	MDAMB435_NCI60.site
0.481071865164678	-1.33408216356977	MDAMB468_NCI60.site
2.27872123502392	1.4837627036347	MOLT4_NCI60.site
-0.857534729904045	0.00854509929125965	NCIADRES_NCI60.site
-1.08087335408105	-0.766617942144342	NCIH226_NCI60.site
0.419724684153891	0.220542879878483	NCIH23_NCI60.site
0.146190868091664	-1.50563440036009	NCIH322M_NCI60.site
0.0675292639411131	0.131695256858326	NCIH460_NCI60.site
0.650509571983444	0.304396296072773	NCIH522_NCI60.site
0.0448813972397243	-1.03956138269866	OVCAR3_NCI60.site
-0.203953450715849	-1.05326366131972	OVCAR4_NCI60.site
-0.00595783031302149	-1.80810387549527	OVCAR5_NCI60.site
-0.303494962948385	0.0128372148616112	OVCAR8_NCI60.site
0.150473053742413	-0.599474470281449	PC3_NCI60.site
1.72622073925302	0.846501227466011	RPMI8226_NCI60.site
-1.51247914362984	-0.682356624363138	RXF393_NCI60.site
-0.638454609054359	1.03511826852128	SF268_NCI60.site
-0.707335530903802	1.16151606655425	SF295_NCI60.site
-1.22554160080297	1.14692716385464	SF539_NCI60.site
0.0364384117450539	1.19795237030371	SKMEL2_NCI60.site
-0.230531117186627	1.59562905934819	SKMEL28_NCI60.site
0.26601480996175	1.10544151506842	SKMEL5_NCI60.site
-0.542728332541703	-1.26340320751374	SKOV3_NCI60.site
-0.536383710358328	-0.0908179663904407	SN12C_NCI60.site
-0.635678305751437	0.906101199902913	SNB19_NCI60.site
-1.41495349647219	1.12963166673998	SNB75_NCI60.site
1.18792049420259	0.737503463778356	SR_NCI60.site
1.32351438657722	-0.505399231587343	SW620_NCI60.site
0.560708405378467	-0.908202243892487	T47D_NCI60.site
-0.744139221164872	-1.28817532903361	TK10_NCI60.site
-1.15266737145604	0.0302150251465457	U031_NCI60.site
-0.34531676786815	0.49776004908217	U251_NCI60.site
0.107057467519885	1.33408732461698	UACC257_NCI60.site
-0.310781366975142	0.71532798820526	UACC62_NCI60.site
