# Supplementary material for: Proteome activity landscapes of tumor cell lines determine drug responses
Source: Nat Commun. 2020 Jul 20;11:3639. doi: 10.1038/s41467-020-17336-9 (PMC7371697; doi:10.1038/s41467-020-17336-9)
Supplement: Supplementary file 14 — Source Data [file 41467_2020_17336_MOESM14_ESM.zip › Figure_1E.txt]

idA	idB	prot.cor	pp.cor	category
CCNB2	FOXM1	0.405077485422837	0.475778043963875	PLK mediated events
CENPF	FOXM1	0.320434743427277	0.48718866811108	PLK mediated events
EP300	FOXM1	-0.0379441978207724	0.00531825226514562	PLK mediated events
CCNB2	LIN37	0.314009796491022	0.125349938064587	PLK mediated events
FOXM1	LIN37	0.156492070556229	0.434081621896573	PLK mediated events
CCNB2	LIN52	0.0639496842361993	0.435952263491814	PLK mediated events
FOXM1	LIN52	-0.0735135453065275	0.241998900292547	PLK mediated events
LIN37	LIN52	0.383965192323978	0.434906120106954	PLK mediated events
CCNB2	LIN54	0.380227414719668	0.620487136896196	PLK mediated events
FOXM1	LIN54	0.237427633051475	0.517049765059246	PLK mediated events
LIN37	LIN54	0.491211701662984	0.565969158651722	PLK mediated events
LIN52	LIN54	0.336550332222241	0.577366326401814	PLK mediated events
CCNB2	LIN9	0.50059392604965	0.481032539198887	PLK mediated events
FOXM1	LIN9	0.277990857431271	0.560450036854887	PLK mediated events
LIN37	LIN9	0.51741407731715	0.621375742006139	PLK mediated events
LIN52	LIN9	0.39514337753712	0.495585862746039	PLK mediated events
LIN54	LIN9	0.121184862918806	0.83143982012968	PLK mediated events
CCNB2	MYBL2	0.416527576606916	0.537539063747395	PLK mediated events
FOXM1	MYBL2	0.237425553824621	0.548697449623559	PLK mediated events
LIN37	MYBL2	0.139283463369207	0.383362152412491	PLK mediated events
LIN52	MYBL2	0.0398875286458335	0.393051207493956	PLK mediated events
LIN54	MYBL2	0.259175886316481	0.675187822273886	PLK mediated events
LIN9	MYBL2	0.138416929168634	0.66168845840537	PLK mediated events
CDC25C	PLK1	0.267216057295592	0.40493502506045	PLK mediated events
FOXM1	PLK1	0.456454659549025	0.581591220067384	PLK mediated events
LIN37	PLK1	0.343959080793027	0.566204880040298	PLK mediated events
LIN52	PLK1	0.214478901838994	0.392670225990785	PLK mediated events
LIN54	PLK1	0.415813738263058	0.69060533189211	PLK mediated events
LIN9	PLK1	0.351213023262797	0.781603652034771	PLK mediated events
MYBL2	PLK1	0.19078214903659	0.547065299224288	PLK mediated events
PKMYT1	PLK1	0.465312099698627	0.614523200885176	PLK mediated events
CCNB2	RBBP4	0.497920915460635	0.447068136011072	PLK mediated events
FOXM1	RBBP4	0.2098593032559	0.320623371938631	PLK mediated events
LIN37	RBBP4	0.505396763656793	0.382603794952408	PLK mediated events
LIN52	RBBP4	0.0727952352503106	0.421195960616262	PLK mediated events
LIN54	RBBP4	0.325497586960537	0.469624075360174	PLK mediated events
LIN9	RBBP4	0.46113066592487	0.347266838460024	PLK mediated events
MYBL2	RBBP4	0.353502762437234	0.412658086228697	PLK mediated events
PLK1	RBBP4	0.390426491186427	0.277755740464051	PLK mediated events
PLK1	WEE1	0.236707652473413	0.300550017639597	PLK mediated events
SNRNP70	SNRPA1	0.716050185096631	0.0708636192956227	spliceosomal assembly
SNRNP70	SNRPC	0.760148708071186	-0.092870622913944	spliceosomal assembly
SNRPA1	SNRPC	0.587477730983716	0.454075707083769	spliceosomal assembly
SNRNP70	SRSF2	0.780301918732178	-0.0334091387011175	spliceosomal assembly
SNRPA1	SRSF2	0.609126634605189	0.393853617544708	spliceosomal assembly
SNRPC	SRSF2	0.592006658028862	0.297647397955842	spliceosomal assembly
SNRNP70	U2AF1	0.722479311073091	0.349336013669965	spliceosomal assembly
SNRPA1	U2AF1	0.57082632244415	0.00681905308351153	spliceosomal assembly
SNRPC	U2AF1	0.752186155474989	0.447816213849563	spliceosomal assembly
SNRNP70	U2AF2	0.838328933298104	0.229436228691093	spliceosomal assembly
SNRPA1	U2AF2	0.720759999117656	0.00232277175764052	spliceosomal assembly
SNRPC	U2AF2	0.773537438228909	0.1508456948689	spliceosomal assembly
BUB1	CDCA8	0.467461645415379	0.728109393262723	Aurora B signaling
CDCA8	CUL3	0.207829699717472	0.109396070721585	Aurora B signaling
CDCA8	EVI5	0.024760652273679	0.0620748498484972	Aurora B signaling
BUB1	INCENP	0.479481609280534	0.737943053534894	Aurora B signaling
CDCA8	INCENP	0.703510499760729	0.922246249411241	Aurora B signaling
CUL3	INCENP	0.211508043031479	0.165642368383978	Aurora B signaling
EVI5	INCENP	0.125574609487528	0.0748978094724974	Aurora B signaling
CDCA8	KIF20A	0.520295503320148	0.726189400507154	Aurora B signaling
INCENP	KIF20A	0.549224814347588	0.684293966949927	Aurora B signaling
CDCA8	KIF23	0.646634492762679	0.708588181015455	Aurora B signaling
INCENP	KIF23	0.685067182237781	0.80914927442744	Aurora B signaling
CDCA8	KIF2C	0.531139006429817	0.326661943372189	Aurora B signaling
INCENP	KIF2C	0.550110757990614	0.348336188547464	Aurora B signaling
CDCA8	KLHL9	0.235748693251423	0.570903220479472	Aurora B signaling
CUL3	KLHL9	0.441027050346138	0.237376595025437	Aurora B signaling
INCENP	KLHL9	0.174486531644819	0.3514355126043	Aurora B signaling
NCAPD2	NCAPG	0.946934252207604	0.488675817299234	Aurora B signaling
NCAPD2	NCAPH	0.945478873815251	0.8133709657582	Aurora B signaling
NCAPG	NCAPH	0.898016717790314	0.527420608848275	Aurora B signaling
NCL	NPM1	0.655576665390517	0.312255310324924	Aurora B signaling
NCL	NSUN2	0.704853406468617	0.665548449309481	Aurora B signaling
NPM1	NSUN2	0.522581279123466	0.591240310814607	Aurora B signaling
CDCA8	PEBP1	0.0487778688262362	0.11909482813109	Aurora B signaling
INCENP	PEBP1	0.0120633962717276	0.466012380262434	Aurora B signaling
CDCA8	RACGAP1	0.551589068942357	0.637426867713833	Aurora B signaling
INCENP	RACGAP1	0.582475204864981	0.668214892845141	Aurora B signaling
KIF23	RACGAP1	0.790085064509509	0.666487118796504	Aurora B signaling
NCAPD2	SMC2	0.941310100092141	0.759977920466061	Aurora B signaling
NCAPG	SMC2	0.943922354627999	0.399097459264256	Aurora B signaling
NCAPH	SMC2	0.903474452947492	0.656295491033059	Aurora B signaling
NCAPD2	SMC4	0.941759062609533	0.815016154207085	Aurora B signaling
NCAPG	SMC4	0.916599437269189	0.584968553944197	Aurora B signaling
NCAPH	SMC4	0.938043127119214	0.707904266131217	Aurora B signaling
SMC2	SMC4	0.953800321836025	0.504979400134498	Aurora B signaling
