# Supplementary material for: Proteome activity landscapes of tumor cell lines determine drug responses
Source: Nat Commun. 2020 Jul 20;11:3639. doi: 10.1038/s41467-020-17336-9 (PMC7371697; doi:10.1038/s41467-020-17336-9)
Supplement: Supplementary file 14 — Source Data [file 41467_2020_17336_MOESM14_ESM.zip › Figure_2A.txt]

Pathways	NCI-H716	CC20	HDC-8	OXCO-1	CCK-81	SW837	C32	SW620	CaR-1	NCI-H548	HDC-114	SK-CO-1	SNU-C2B	LoVo	HT29	SW948	HCA-46	SW403	C10	Colo-678	LS123	NCI-H747	OXCO-3	PC/JW	HCA-7	HDC-111	HDC-143	HDC-82	C106	C84	C75	C99	HT55	LS1034	LS513	SW1417	HDC-142	SW1116	T84	HDC-135	GP2d	LS 174T	HDC-54	HDC-57	LIM1863	DLD-1	C80	RCM-1	VACO 4A
REACTOME_PROSTACYCLIN_SIGNALLING_THROUGH_PROSTACYCLIN_RECEPTOR	0.784168395996759	0.674409500258884	0.592318214202493	0.556231327816974	0.526730782348771	0.483646777472812	0.460091175616147	0.471795042604342	0.493005691254597	0.502185388449224	0.486131091963553	0.450946465996102	0.448146170245322	0.505544990904996	0.577393460572524	0.560084355508536	0.427298070967847	0.329972893412545	0.339223184300808	0.379174531454845	0.402614489339422	0.427385500548969	0.452408886885052	0.463786377468117	0.481461442709355	0.51650557849912	0.569541507623682	0.612435633290594	0.619902818694832	0.660118567224879	0.772466762492952	0.852201310904163	0.816075569362379	0.705569803971986	0.611120598585108	0.574604861176887	0.575813853223719	0.557267239600361	0.501493887834112	0.455612206924147	0.456639748559967	0.479495107885104	0.481508864203523	0.476067468352615	0.48895078501368	0.508843089391342	0.504824374073813	0.498864444612986	0.554380514820414
REACTOME_ADP_SIGNALLING_THROUGH_P2RY12	0.790867122691849	0.680459912681445	0.594385870803424	0.554449850189327	0.523681013747552	0.48052309915376	0.455934213907961	0.466603482299323	0.488520814956123	0.500391084915196	0.487406921548215	0.45255726530809	0.448398860492136	0.504676931496087	0.575459615284107	0.558948065039267	0.429233327432399	0.334295824229408	0.343790060309743	0.381429157524985	0.400280874977416	0.420668842073699	0.444438849705612	0.457209077898647	0.476526227785441	0.514257947050821	0.570778189100848	0.615176049567306	0.621524912953847	0.659708591873765	0.769786674866454	0.847984994577078	0.812373362407805	0.703491380578222	0.608893376139274	0.571150529266037	0.571991130450637	0.553862602364549	0.500333825542231	0.457830427752779	0.460079629982691	0.481207975306002	0.480947779077782	0.47390780156828	0.485360609935491	0.504031148919365	0.499964550976628	0.495136743609791	0.552119168829066
REACTOME_G_PROTEIN_ACTIVATION	0.79689487002235	0.6858284221327	0.595995653729004	0.552315381747665	0.520080050689914	0.476648301960686	0.450804528489792	0.460334016734301	0.483210099270143	0.498210703615066	0.488840455746103	0.454780990041571	0.449374747401058	0.504406184838017	0.57392851932093	0.558219718309196	0.431832792573806	0.339322000356348	0.348894462779799	0.384001995559012	0.39772561107737	0.41304710755403	0.43530950605087	0.449614077424814	0.470879320611539	0.512011287813708	0.5727816933624	0.618951889336587	0.624028077141114	0.659899120475743	0.767209583612948	0.843153582118431	0.807379159717877	0.700009732281938	0.605574239195505	0.566560460051449	0.566915631952522	0.549600840650651	0.498999812542446	0.460409154842933	0.464068420385898	0.483282671745431	0.480469280176098	0.471669290538591	0.481419137647156	0.49842338816541	0.494329870925987	0.491320213389452	0.550475391652337
REACTOME_INWARDLY_RECTIFYING_K_CHANNELS	0.80167822099816	0.690063095623784	0.596985285660065	0.549795358706147	0.515813881976163	0.471851586948309	0.444585496344543	0.452971402123504	0.477162812581136	0.495743349499273	0.490553894206208	0.457925749175693	0.451467099338977	0.505111066556722	0.573234093346051	0.558295088492506	0.43535493806862	0.345127802951332	0.354437334122012	0.386863906130911	0.395201143536396	0.405009276966732	0.425562996057093	0.441404950259331	0.464802400654299	0.509975520844716	0.575504259355583	0.62346301515449	0.627205193743882	0.660702769712735	0.764719998936349	0.837478559033066	0.80070629735665	0.694740334437564	0.600879750452517	0.560564030387216	0.560333716062847	0.544389873226278	0.497440028215987	0.463103033252672	0.468247174520885	0.485495594763644	0.480118268069073	0.469682504350322	0.477556781980157	0.492317477086643	0.488200240806167	0.487885816267059	0.550032362985616
REACTOME_INHIBITION_OF_VOLTAGE_GATED_CA2_CHANNELS_VIA_GBETA_GAMMA_SUBUNITS	0.804634629828092	0.692824890680391	0.597373023492489	0.547005331055895	0.510875520871453	0.466073834108785	0.437346049563426	0.4447746270103	0.470751362742358	0.493272200103192	0.492747499743923	0.462351449175298	0.45508048187005	0.507140362403975	0.573830799766741	0.559615329740464	0.440050395882031	0.351720040522806	0.360211501174705	0.389942972238441	0.393106632262721	0.39737097789758	0.416101346596447	0.433243629206686	0.458701832740083	0.508308077698953	0.578631295762893	0.628043902062934	0.630583166682408	0.662009072833529	0.762221579425756	0.830637355476793	0.791918006822414	0.687301733317195	0.594520137156145	0.552882155313298	0.552015558278117	0.538195296426494	0.495635271369391	0.465585741205682	0.472074762644308	0.487484177874579	0.479947337640683	0.468419638032202	0.474426473845313	0.486271112197623	0.482109779785034	0.485508525228789	0.551496499306857
REACTOME_THROMBOXANE_SIGNALLING_THROUGH_TP_RECEPTOR	0.805250248288259	0.69400435640387	0.597464296624597	0.544304036659863	0.505475749919533	0.459487195862444	0.429459132914963	0.436398557257516	0.464728816699821	0.491315372276622	0.495697278835898	0.468394367466729	0.460497400819333	0.510649689992353	0.576025669408506	0.562531067606903	0.44606754683928	0.358998144935347	0.365936074393198	0.393172664529407	0.391974764057172	0.39119219941811	0.408075541763699	0.425954222316995	0.453007438716276	0.506998238339817	0.581539709114746	0.63172308681616	0.633492615771929	0.663612743255616	0.759555882356329	0.822240932965326	0.780551141689836	0.677326254298235	0.586200110361362	0.543252083195214	0.541802774936607	0.531076012538433	0.493642234232761	0.467530461727978	0.474916076667057	0.488810829887852	0.480044249080299	0.468457259071769	0.472838890017626	0.481097305686925	0.476868619979778	0.485023061037409	0.555585239505492
REACTOME_GABA_RECEPTOR_ACTIVATION	0.803112388693451	0.69375427117211	0.597863447719592	0.542328887192479	0.500125813946116	0.45258581022427	0.421657900518428	0.428918008309495	0.460224121788535	0.49061217493132	0.49971814104891	0.476243805017328	0.467698707997698	0.515403403329521	0.579757004510891	0.567110810830533	0.453334376791042	0.366736875486561	0.371353675200225	0.396583411909991	0.392397635688108	0.387532031364739	0.402598124526037	0.420308066575567	0.448013943477105	0.505778858215431	0.583408686433891	0.633504708521412	0.63531193667639	0.66533422527396	0.756582313316974	0.81192438406628	0.766173933188947	0.664468509203565	0.575624193121331	0.531476872119427	0.529679094274605	0.523221117671775	0.491632439390138	0.468727321102831	0.476222161630276	0.489119511786997	0.480597268183282	0.470403276521301	0.473607035146934	0.477762256629412	0.4735072663831	0.487312031901639	0.562850734201218
REACTOME_GABA_B_RECEPTOR_ACTIVATION	0.797852470470483	0.692359175460139	0.599302894057406	0.541888840803946	0.495607891834081	0.446164118092838	0.414949391987852	0.423670895031941	0.458562759134893	0.492003107102567	0.505082456789825	0.485800152679901	0.476209466304865	0.520640988087151	0.584420874690153	0.572976628433839	0.461478987942175	0.374618299603118	0.376369939862248	0.400398824001008	0.3948839323667	0.387079290707665	0.400347830567914	0.416759465865645	0.443744515610216	0.504158138568044	0.583527855135538	0.632845898778921	0.635840561473037	0.667204003632125	0.753302651348625	0.799501054794415	0.748502392716247	0.648447040633298	0.562540069297357	0.517515666102857	0.515860679765113	0.514976000981285	0.489898489253774	0.469190748507651	0.475762144606096	0.488366375282731	0.48199990993323	0.474820529873216	0.477340464024771	0.477185193233436	0.473124079274718	0.493138967621494	0.573483230211856
REACTOME_INHIBITION_OF_INSULIN_SECRETION_BY_ADRENALINE_NORADRENALINE	0.789022631825379	0.689950175638183	0.602281144046831	0.543673726262556	0.49276950139351	0.441125151413356	0.410356759971692	0.421911590089153	0.460912107133371	0.496200935833714	0.511902404641414	0.496575123517245	0.485077595792688	0.525136920657536	0.588885801510205	0.579291438427252	0.469875882909845	0.382337429539691	0.381175241991258	0.405061983787534	0.399673337558936	0.389804778399062	0.40124947289422	0.415274159808662	0.439947357128612	0.501634384908721	0.581723261089383	0.630124598507751	0.635607420509181	0.669593069994468	0.749955638967675	0.785132327568929	0.727580383379362	0.629163402984482	0.546854553020487	0.50161320021725	0.500881409929447	0.506836949368191	0.488802512983554	0.469197410937865	0.473817076660819	0.487043709977831	0.484959189989045	0.482186168191583	0.484276713751968	0.479994473435324	0.476651520927338	0.502959910195851	0.587160041269512
REACTOME_THROMBIN_SIGNALLING_THROUGH_PROTEINASE_ACTIVATED_RECEPTORS_PARS	0.776025762935285	0.686213313551497	0.606642702722164	0.547847464439182	0.492168011869304	0.438153964732221	0.40856885250951	0.4243924088242	0.467867801012751	0.503518170265424	0.52001348319587	0.507702874411098	0.493065073923356	0.527525115256823	0.591781311603141	0.58498239683992	0.477869901761181	0.389778978615619	0.386278627376442	0.411125841591282	0.406567206498487	0.394823462511528	0.404427409801028	0.415372731660267	0.436280738357649	0.498048405008282	0.578686562599485	0.626779530449318	0.635849053919166	0.673133275211582	0.746978714088909	0.769418897373797	0.70397278783368	0.606898810959644	0.528813619290147	0.484425801349311	0.48562137174615	0.499388926661136	0.488665498751348	0.469223601475488	0.471235796496924	0.486272475472636	0.490523986780255	0.492885846599579	0.494224909766653	0.486324261692202	0.484589320054454	0.516748710984841	0.6029921300191
REACTOME_G_PROTEIN_BETA_GAMMA_SIGNALLING	0.758252246789911	0.680318372020683	0.611337732875818	0.553706850864535	0.49370689609463	0.437399115404855	0.409668620943576	0.431081879729312	0.479182959578127	0.513676486007499	0.528922844687446	0.518099417331189	0.499030556039764	0.526814595380373	0.591995862449507	0.589155251777657	0.485127736492254	0.397215984260978	0.39242136169101	0.419011827161565	0.414844197870837	0.40056906177698	0.408488513779232	0.416376274838199	0.432610060681303	0.493903484364805	0.575971517682246	0.624906326039825	0.638019717857423	0.678361727954179	0.744785753021351	0.753317982814623	0.678855759975871	0.58249842384599	0.50916396715616	0.46706038750858	0.471216275672069	0.493169587998125	0.489627733179951	0.469803312243259	0.469296898654374	0.487652903292154	0.499931416346115	0.507176110686336	0.506615170699438	0.495710339607605	0.496764180681951	0.533859758837088	0.619583023332964
REACTOME_G_BETA_GAMMA_SIGNALLING_THROUGH_PLC_BETA	0.735473581772093	0.671209643809737	0.61456194388127	0.559615246886292	0.496458497086202	0.438339306283311	0.41310364443259	0.441194420904233	0.493816839997394	0.52582734992734	0.537886598312139	0.526746628683845	0.502363059266778	0.522878613131183	0.589167264358215	0.591514415986533	0.491956848542879	0.405438531129133	0.400400540852209	0.428736069442929	0.423309339456108	0.405214070431504	0.411979387088302	0.417689089560854	0.429232770856686	0.490447413169407	0.575572830683836	0.626402187909155	0.642992225621726	0.685220151322534	0.74343151021227	0.737857124474675	0.653874925656454	0.557389614392306	0.489169478117468	0.450944780193589	0.458815433132505	0.488469316648818	0.491527015402119	0.471362183154411	0.469392467797815	0.492844222315421	0.514220285142006	0.525029023042386	0.520568181800723	0.507087090513287	0.512171335647412	0.552953133543401	0.635188625039952
REACTOME_G_BETA_GAMMA_SIGNALLING_THROUGH_PI3KGAMMA	0.708344866428042	0.658178127422808	0.614293587610271	0.56332024491841	0.498805065865524	0.439930615762909	0.417937402620734	0.453545303360444	0.51033201679746	0.53883369203865	0.546134864564303	0.533015336605039	0.503273428216112	0.516668062311799	0.583915140012743	0.592564503809224	0.499401233663104	0.415718271411215	0.410879869446522	0.43975634724373	0.430488410013441	0.407142256238023	0.413757341929757	0.41892489649982	0.426868765090617	0.489414748058521	0.579238612594811	0.632059944628566	0.650367203141093	0.692700722813624	0.742340855648901	0.72372413484896	0.630729716503399	0.533325818099411	0.47040065742682	0.437515143548725	0.449228586519479	0.485117023807306	0.493833674841711	0.474076989449818	0.472612298449923	0.502963714136828	0.533682477480275	0.545852291077089	0.534909236968903	0.518860492024932	0.528951331474703	0.57202812086781	0.647961938107581
REACTOME_ABC_FAMILY_PROTEINS_MEDIATED_TRANSPORT	0.678723140544195	0.64143183305995	0.609029417062998	0.562588245171339	0.498883333381308	0.440981279093567	0.423256726565367	0.467053633479441	0.527473540625588	0.551722591958153	0.553178310655258	0.53690923673709	0.502807559655134	0.510023414628875	0.577690858156998	0.59347426333773	0.509013294815048	0.429570656329178	0.424269095071801	0.451060596682032	0.434940188859792	0.405285761769409	0.413105801158866	0.419820382011737	0.426408202542138	0.492512014883322	0.587825072713397	0.641087404052685	0.65831577585417	0.698906400302421	0.740281921819013	0.710903041948902	0.610605015453897	0.511905241677158	0.454342074096896	0.42781375899231	0.44258635512579	0.482338362063978	0.495663602013023	0.477787654181831	0.479347205147795	0.517999676040025	0.557353875816568	0.56821363600241	0.548150166670485	0.529056288894548	0.544553494355524	0.588618974465897	0.656255789930069
KEGG_ABC_TRANSPORTERS	0.649550212838702	0.622352834148829	0.598415753435989	0.555942147886599	0.495179705482989	0.440585347170366	0.428519077221958	0.481118336381279	0.544635671879322	0.56409360171723	0.55905220432205	0.539126572640548	0.502580094458414	0.505166730931258	0.572326283992759	0.595666159985008	0.522363314943859	0.448368832941564	0.440716032180919	0.461506021139787	0.435617986694466	0.399248018729505	0.40963132128281	0.420072857549982	0.428583955564825	0.500876373616454	0.600981704711172	0.651309502516291	0.664103119727654	0.701570553801774	0.735640168050129	0.698538831923002	0.593708713957572	0.494082763684685	0.44199130471412	0.422172501048738	0.438183613432563	0.478784333073729	0.495880447782	0.481980184820514	0.489042868231652	0.536467839876247	0.582791962642649	0.589770536077692	0.558548717395885	0.535570865630676	0.556106413052478	0.600162598388417	0.658917847775704
REACTOME_IONOTROPIC_ACTIVITY_OF_KAINATE_RECEPTORS	0.624275421879285	0.603302522073176	0.583533781708789	0.543250450571438	0.487070392780625	0.438433194618235	0.433662264112915	0.495655364430776	0.561952735332381	0.576249732523444	0.564350558448737	0.540901666528795	0.50435523429907	0.504111153799261	0.569508624024306	0.600330353501855	0.540480414259033	0.472935544101387	0.460191890262919	0.470278469481434	0.432171427422071	0.389248077041311	0.403129219053603	0.419321013668734	0.433797191716301	0.514760977840053	0.617289563033497	0.659950296024296	0.665056676741056	0.698801861708214	0.726883419389143	0.685131532552703	0.579176513773318	0.479942315940207	0.433657381389746	0.420152175258975	0.434636280399974	0.472793581496204	0.493294128850559	0.485862673140656	0.500207780751036	0.555474708989249	0.606293372595484	0.607528009857403	0.564325170992308	0.536521783619383	0.560937958984817	0.60445792726013	0.655472663086309
REACTOME_ACTIVATION_OF_KAINATE_RECEPTORS_UPON_GLUTAMATE_BINDING	0.606058365719439	0.587088441516628	0.566772881533531	0.525989043908893	0.475142786274031	0.434897548655971	0.438939076404333	0.51077698123922	0.579945272268817	0.588950756092239	0.570003839051342	0.543681265755593	0.50964647673483	0.508227553226368	0.570399163898059	0.608065650196119	0.563442535766393	0.503247726175562	0.482591647275395	0.477251063908985	0.425063929656302	0.375968288016096	0.393585793090484	0.417379435680467	0.442218323755819	0.533587996666768	0.634777105099079	0.664621053276405	0.659506495900082	0.689682648735409	0.713010942501093	0.669020667023109	0.565446112045746	0.46887326292186	0.42907151601597	0.420800501241649	0.430356040954912	0.462865885734731	0.486943999113237	0.488543159391541	0.510700945539621	0.571205189242367	0.623515399723577	0.618357850183319	0.56397946481575	0.530607426234338	0.557095941949271	0.600062326699217	0.646099666754107
PID_ALK2_PATHWAY	0.597108740738284	0.576363553173865	0.55139097622248	0.507115734568071	0.461219047286078	0.430899987023053	0.444587220549789	0.526302073309871	0.598908009852542	0.602907825516854	0.576907481921559	0.548764887665451	0.519452736864163	0.518065757646122	0.575470748322458	0.618738773486265	0.590248943386265	0.538337403116594	0.507757244346145	0.483045371742077	0.415427536197818	0.360370242390719	0.381331174581847	0.41461472517145	0.454080764620598	0.556325428245186	0.651605408432205	0.664100725366467	0.647278016331345	0.674449533470602	0.693815139638749	0.648997415348436	0.550968769059056	0.460071847794761	0.427751862134759	0.423131571341245	0.424186267457208	0.448213167489971	0.476408909026861	0.489272896215001	0.518221507634973	0.579700327505037	0.630302958447873	0.619561915190575	0.556535936011895	0.517322483275551	0.543687919436854	0.586479144683897	0.631403796497192
BIOCARTA_CK1_PATHWAY	0.598409423397509	0.573197244948895	0.540924718953222	0.490590288039241	0.448072306842183	0.427628657592083	0.450514534255309	0.541385247126499	0.618384327403472	0.618299820861889	0.585604589767134	0.557045910849478	0.534145139486583	0.533357686165252	0.584485840306278	0.631525412615108	0.618986502346553	0.576405786077809	0.535386373374035	0.488745803810997	0.404691988418977	0.343518321960132	0.367207007072743	0.412188831184874	0.469926281473814	0.581982200302815	0.666677105170418	0.658657126173729	0.629596905324485	0.654246462174854	0.669913792221331	0.62483352494067	0.534957410788347	0.453111848260615	0.429423185284982	0.426606864200023	0.415935275435686	0.429175997007605	0.462034975678512	0.487667711304132	0.520847089037531	0.577710846508294	0.623487145702111	0.609276564552425	0.541575038697635	0.496924654014469	0.520934520239391	0.564095566428008	0.612090751110706
BIOCARTA_CFTR_PATHWAY	0.609815178489309	0.578884560852339	0.538574109449027	0.4806199213564	0.438869414115687	0.426191679552852	0.456149757866278	0.554489164006638	0.637028591969753	0.634576635751517	0.596183234789872	0.568919280703942	0.553444195883972	0.553064768054585	0.596498795383196	0.645046759063908	0.6472135379908	0.615121038343557	0.564885232160464	0.495410529741925	0.394153476722432	0.326451230794057	0.352587991670843	0.411929443919386	0.490566712682696	0.609960107675117	0.679960652360757	0.649880210892841	0.608568420772593	0.630672030258076	0.642627612394112	0.597550881422763	0.51785617452764	0.448300521826164	0.434264562376053	0.431387196214302	0.406564075648131	0.407310031516316	0.444964642636409	0.483811179910495	0.517460520565038	0.563421234181538	0.60150198205902	0.586674797106866	0.519087461353955	0.470202433032427	0.489983070197751	0.533968655767841	0.588722935594714
REACTOME_NUCLEAR_SIGNALING_BY_ERBB4	0.630304584743572	0.593886325985674	0.546618688375609	0.48074519674122	0.436424971016042	0.427288149208265	0.460524454657788	0.563748669683268	0.652942137007768	0.650632142633006	0.608393264397711	0.584317588798179	0.576428383384158	0.575413167303465	0.609863352573735	0.657557443537594	0.672454195575251	0.652041924831553	0.595286132109686	0.503634530984111	0.384695443012816	0.310146485904144	0.33919918173825	0.415804546473146	0.516702911264157	0.640081864853244	0.69241128137765	0.640157119886782	0.586538619520792	0.605394357125005	0.613799283782656	0.56933771238096	0.50134177500028	0.446652356585323	0.442851129156207	0.438235547848004	0.397936622346604	0.385073292081355	0.426919316774941	0.478197190551258	0.507959825832876	0.536892428202566	0.564756692069455	0.552071563902879	0.489354825415088	0.438238545837868	0.452651485573395	0.497632230103629	0.561696202344094
PID_ERBB4_PATHWAY	0.6581270672781	0.617739751027479	0.565899089640434	0.492936351332445	0.442429935948968	0.430987746516391	0.46256756378403	0.567592393304372	0.664321206892265	0.665214792850691	0.6218423969611	0.60277704203329	0.601577661476524	0.598001758318562	0.622357098902878	0.667206571983648	0.692697158978847	0.685080115924321	0.625323198588149	0.513373954553787	0.37678423140245	0.295584636175312	0.328799464034185	0.425225155022105	0.54837334013905	0.672293575717991	0.705504491660185	0.631981604003243	0.565592962016458	0.579976043025119	0.585586019059845	0.543110521807039	0.48785066975166	0.449489862616532	0.455808302139621	0.448118345240544	0.392238130584996	0.365221020671683	0.409804224549943	0.471553968771151	0.493222857264449	0.500122022524326	0.51571789260596	0.507033870906717	0.453056876925546	0.402365543232321	0.411267293259242	0.457047864729163	0.531457719945709
PID_IL8_CXCR1_PATHWAY	0.690737496242856	0.648870658871878	0.595434100006441	0.516927861597254	0.456887784570756	0.436710728769213	0.461529624982495	0.565381295882158	0.670119839178094	0.677345260972227	0.636112653103977	0.62346530315576	0.626915662020573	0.618127514985301	0.631560910386889	0.672402131687689	0.706798118089793	0.712885598731274	0.653659415668485	0.52407396918068	0.370685308427846	0.283838717380022	0.322852683867293	0.440506116947508	0.584537201466701	0.706222851396682	0.720554318467833	0.627297990113445	0.547295812969677	0.555868572628711	0.560194543781954	0.521816203682094	0.479792799659673	0.457831349735099	0.473329688777447	0.461684766710239	0.391297977222933	0.350135987139703	0.395289874102496	0.464644308090248	0.474859605157023	0.456674760233616	0.458627366055566	0.454452310386103	0.411605686697152	0.364343239229211	0.368629719620329	0.414677473737094	0.498848099154193
PID_IL8_CXCR2_PATHWAY	0.724636157673519	0.684402840798636	0.632298157687262	0.550023390996374	0.477981446467602	0.443448972080225	0.457398571761411	0.557815029558036	0.670455782753154	0.68656889925917	0.650749595291068	0.645193589254124	0.650307036168449	0.633371499156516	0.635498852931977	0.67223912660703	0.714694467562734	0.735040681166165	0.679165046857598	0.534979514151048	0.366709580663563	0.276059274724152	0.322270456819539	0.460722226562465	0.623044826298709	0.740857392766639	0.738101195984809	0.6270640198193	0.532646714348882	0.534441562330285	0.539542415513604	0.507664241037479	0.478724124413589	0.471807796903428	0.494772461333171	0.478841764146473	0.396057626308496	0.341320126471297	0.384516733753289	0.458119760267768	0.454823471650726	0.410930810745164	0.398811119413156	0.398399497785299	0.367465371989278	0.326570167182853	0.327959712473231	0.373515047017458	0.465370500601404
PID_TXA2PATHWAY	0.755386419963895	0.72018603418833	0.67189945689273	0.587513954771601	0.502470834791415	0.450160664686378	0.451128562616375	0.546924018881441	0.666616617897565	0.692999967206784	0.665205749088529	0.666497015251872	0.669877561655866	0.642281906933873	0.633334010886713	0.666855678243364	0.717368083843159	0.751997238292318	0.701125723790691	0.545452100761436	0.365306775341084	0.273273788276037	0.327258631594391	0.483991963194042	0.661050532457189	0.774542555615224	0.757642583984511	0.631163353091991	0.522180757774974	0.516949882970948	0.524914356409436	0.501541039363659	0.484780588917791	0.490352774037003	0.518524494381667	0.498592113023893	0.406331893203032	0.339170517779835	0.377980860594095	0.452441809993345	0.434976667657844	0.367136148188014	0.341678413139284	0.343630294243813	0.324130845360346	0.292044812224092	0.292647497528464	0.336887661359543	0.433209534668478
REACTOME_GPCR_DOWNSTREAM_SIGNALING	0.778068491752014	0.751261743489442	0.70873603840536	0.623683030951198	0.526529271235035	0.456167874000125	0.444520379390468	0.535585422736088	0.660668252364546	0.697198811264501	0.678844593152023	0.685834288681151	0.684413048592674	0.644837833873834	0.625788276083585	0.657540366591536	0.716544822693969	0.764772156284932	0.719303887060782	0.555167092945053	0.366960749205406	0.276067248523826	0.337297193629036	0.508045793859809	0.695707256081711	0.805318554594472	0.777819662809235	0.638682811473221	0.516142266314426	0.504440042522437	0.516749065988388	0.502826716967875	0.496596361818791	0.511323757370945	0.542246354431618	0.519206813564867	0.420902446373229	0.343044965567359	0.375565704270903	0.447832733748653	0.416717265148603	0.328548619416051	0.29168995297274	0.294767158029829	0.285590880624035	0.263903745175867	0.265713952443596	0.307952519434823	0.404936200123819
REACTOME_SIGNALING_BY_GPCR	0.788236388529408	0.772828345285194	0.73756305581434	0.653180899706031	0.546763020916001	0.461370801277917	0.439709258018784	0.526662969557548	0.654784040787095	0.699929307776094	0.69102131483127	0.701856651318521	0.693556014064321	0.642421522108847	0.615027041205885	0.646478230775783	0.714190332216297	0.774490877330332	0.733840000830862	0.564149892409869	0.371993075051036	0.284348554852517	0.351309290615521	0.530870501115542	0.724867851774822	0.831434832257827	0.796941831581756	0.648416145996334	0.514661546871772	0.497652589759394	0.514657406294747	0.509681243421631	0.511738729019081	0.532046759399077	0.563449026760405	0.538695210683333	0.437902791510127	0.35155552968708	0.376656804638663	0.44422714834728	0.400765569362937	0.296963007557572	0.251643375541136	0.255416509387571	0.255390919551736	0.244617682492089	0.249102016348578	0.289007646559567	0.382984856333642
KEGG_CALCIUM_SIGNALING_PATHWAY	0.783158808431774	0.781509004928111	0.754717118614112	0.672402156954549	0.561096105846018	0.466191965212909	0.438412835018048	0.522044059364501	0.65050253418759	0.701835421308645	0.701158925294428	0.713625683101925	0.697712068596298	0.637273777633337	0.60400354783038	0.636174364438976	0.711934526980323	0.781916381844452	0.745028551507879	0.572665662079116	0.380428974567933	0.297403259428667	0.368045452941161	0.551243060647188	0.74754313028949	0.851796267940507	0.813565709855233	0.659347056681612	0.5178512942006	0.496948855070445	0.517642670930681	0.519652623874405	0.527462384209523	0.550082146641696	0.580214700766277	0.555427705159312	0.455390028209915	0.363005094993403	0.380306949771344	0.441247364612144	0.387164562184503	0.272741147212236	0.222496902522644	0.22752411548281	0.235650195639969	0.235159940190545	0.243071281730129	0.280875460032441	0.369093957858669
REACTOME_G_ALPHA_Q_SIGNALLING_EVENTS	0.762888109779405	0.776494627960697	0.759193067501952	0.68044676186753	0.569252950784741	0.471314433210885	0.441263324493628	0.521957261781892	0.648180435061851	0.703118437851033	0.708745642204482	0.720694874277227	0.697752063531991	0.631702069447062	0.59553920679415	0.628753504969098	0.710606809963259	0.787119303029576	0.753046730905991	0.581008008915471	0.392002124751311	0.314254656458929	0.386583099034397	0.569011826352843	0.763985783207891	0.866150843254246	0.826848306042227	0.670879240308863	0.525746415151434	0.502228322564323	0.524368051802722	0.530314705987367	0.541443728595973	0.563887711470952	0.591769718468876	0.568676983414478	0.471925826761611	0.375856090602211	0.38544779979283	0.438263025173446	0.375479767042048	0.255245828980274	0.203694421491092	0.211164361099948	0.22643790248503	0.23453272205582	0.245980806231169	0.282621387341765	0.363908110304732
REACTOME_GASTRIN_CREB_SIGNALLING_PATHWAY_VIA_PKC_AND_MAPK	0.730660636529766	0.760071359548013	0.753051412694622	0.67932050395645	0.572695984432609	0.477374041550188	0.447564721683482	0.524905370069433	0.646887003181033	0.703364916279541	0.713287308099719	0.723081013711054	0.694720400860073	0.627444605900914	0.591543814398624	0.625406398874871	0.710058332637251	0.789429753494985	0.75775811118923	0.589265749452575	0.406251817312742	0.334118606433406	0.406694020705084	0.585025160136798	0.775408272189011	0.87497382289269	0.836554081851105	0.682726689348641	0.538073150480664	0.512791311481037	0.533305726485565	0.539668343383749	0.55219579557371	0.573092596133428	0.598645524360161	0.578827000705961	0.486936828037553	0.389081993688503	0.391124031468528	0.434571559468328	0.365114394815229	0.243413398686716	0.193737739921772	0.204767119228389	0.225766752333394	0.239910139671316	0.254608726872254	0.291739036611148	0.366853086008023
PID_IFNG_PATHWAY	0.692348227204062	0.737220499308104	0.740908976374326	0.673243017778941	0.574030221043888	0.484744679622692	0.455627360735167	0.528309753349524	0.644837808235443	0.70167097798522	0.71433777510509	0.72122992685369	0.689728173791852	0.625466797742299	0.592674982358606	0.626190574799805	0.709363555954418	0.787743482719101	0.758725342854925	0.597176542459476	0.422599936701525	0.356627564457938	0.428808540222107	0.600681869528856	0.783451984204872	0.879148129708205	0.842800601946101	0.694569975233335	0.553937122891593	0.527172404112142	0.542726085383131	0.546221585943558	0.559065690338175	0.578290353225116	0.602332015518954	0.58710638352859	0.500667036429865	0.402252384302065	0.396677112094829	0.429658814822311	0.355617321512166	0.236193858867335	0.190714651416891	0.205648721958243	0.230217079003013	0.247406873534869	0.264953157597997	0.304754436189145	0.376283490488342
PID_BCR_5PATHWAY	0.655074502607056	0.714341089072937	0.728595139978547	0.667236650814736	0.576043185578373	0.493451767854421	0.463528696451385	0.529622442222776	0.640219740428531	0.69707441355064	0.711691892677338	0.716048393493853	0.684039859608673	0.626173021003854	0.59848054846335	0.630228135927658	0.707346013176571	0.781124394777093	0.755493522905544	0.604157290262475	0.44032828992869	0.381620723600923	0.453484580562081	0.61721154416645	0.789588378075355	0.879610464272993	0.845748853330944	0.705707320410292	0.571602857475148	0.54306874084697	0.55064933230842	0.548872813471047	0.561947310985134	0.580501560653433	0.604564109822074	0.594916779082723	0.513704703138995	0.415293270731938	0.401788722053546	0.423424995411588	0.346871558169193	0.232727200164107	0.192636492101237	0.210688056006568	0.235981188412205	0.253230727322805	0.273285204222345	0.318068026824746	0.389832305029413
PID_ENDOTHELIN_PATHWAY	0.625480723021916	0.697520795680594	0.72140521843737	0.66545993097395	0.580678046062502	0.503158800655237	0.46991704449495	0.527412860498575	0.632046774061859	0.689111178403168	0.705677512786274	0.708960437955354	0.679189122510218	0.629770745699507	0.607835039824485	0.636169823554196	0.703222634417627	0.769488051656819	0.748050353569429	0.609512174229663	0.458471425625337	0.408583951035422	0.480592779122377	0.634942464579804	0.794645621648944	0.877108881484785	0.845424921565839	0.714915398541995	0.588535668212935	0.557519867975597	0.554951063135744	0.546811765771777	0.560956939900344	0.580599412992503	0.606553968689072	0.603037746383117	0.526289993865868	0.428024624501549	0.406345449365366	0.416249401973788	0.339104433112145	0.232305696238477	0.197633228313699	0.217029285193997	0.23999188612818	0.254828992752635	0.277139965606574	0.328801583388114	0.404875877118534
REACTOME_EFFECTS_OF_PIP2_HYDROLYSIS	0.608267717924795	0.690975702095681	0.722576377118724	0.669887182073545	0.588295424969838	0.513169248710786	0.474466513235961	0.521939672213552	0.620653013528608	0.678205102202437	0.697353926759289	0.701859160843328	0.676920211802759	0.636488552987211	0.619404075994975	0.642701947474388	0.697084606318308	0.754050050488333	0.737217994591792	0.612708374540395	0.475724526388058	0.436084228289056	0.508656590887725	0.65287909768426	0.798609897487251	0.872132805962509	0.841739242981494	0.7206074521012	0.601778173633075	0.567411254352672	0.553725970938563	0.539579061160231	0.556264951508507	0.578959538243881	0.608490090800871	0.611067585617683	0.537746715911244	0.439710777563893	0.410182868754514	0.408837439612023	0.332735314398588	0.234274692468281	0.204139616911374	0.222712199973109	0.24078638635852	0.251637740930144	0.275943647597955	0.335427345318064	0.419027513219265
PID_FGF_PATHWAY	0.605473218840843	0.696191519089292	0.732536723941264	0.67982864206909	0.597516609206741	0.522458700549198	0.477809042375075	0.514983895475572	0.607612985125718	0.665672349754313	0.68843149070056	0.696846738490258	0.67887104136847	0.646515250847645	0.631953139945858	0.648892155908753	0.689980598740916	0.737263768256601	0.724706192832401	0.613565333989985	0.490489998516421	0.461603168340994	0.534771928639419	0.668817397029761	0.800753689242826	0.864985425347834	0.834641105855583	0.721222988846917	0.608587260521984	0.570208324417336	0.545827864497679	0.5272594784012	0.548120569326541	0.575434818947763	0.609481938909319	0.617357198535001	0.546338795835503	0.44887541821813	0.412846474767122	0.401909395341008	0.328142304392809	0.237998741485242	0.211125676455467	0.227093813680277	0.238837011455448	0.245176430443396	0.271069542798168	0.338001178541652	0.430553561384874
PID_SYNDECAN_3_PATHWAY	0.61657386284061	0.711977072925299	0.749155674883235	0.692454703902571	0.605746540352989	0.529815100302265	0.481063230679558	0.509085877683622	0.595167338260985	0.653330550765612	0.680873508735953	0.695773651717733	0.686094813349789	0.659743850700372	0.644459979362584	0.654271072350607	0.68353312965219	0.722174392077279	0.712710164854588	0.612270037007159	0.501139929656316	0.481990654652429	0.555264417082541	0.680000975486747	0.8000246235982	0.855914792596436	0.824285960513701	0.715688409324144	0.607137230575223	0.564679251449888	0.531350910745828	0.51065671440182	0.536970577249584	0.569589145024928	0.607938350910706	0.619482196823376	0.549659188800601	0.453519502347437	0.413518414532604	0.395883876152333	0.32545827571295	0.242911770829239	0.218267209317378	0.230886654378508	0.236229422770653	0.238446948684659	0.265276713575431	0.337907138830119	0.438588919468893
REACTOME_EGFR_DOWNREGULATION	0.639149902582226	0.735257692839438	0.768806013665104	0.704074820785023	0.610206353098315	0.534139851778003	0.485261836892968	0.506580982337983	0.585450691723299	0.642907368869527	0.676324495847348	0.699720761352962	0.698631874046995	0.675517754628326	0.656088498150242	0.658671694971163	0.679234321134263	0.711400754248207	0.703193341451708	0.609256295852862	0.506470720577745	0.494436001441464	0.566872325642102	0.684079086588929	0.795536006154712	0.845218295804395	0.811117524770468	0.70378120336201	0.597053745679742	0.551323439376401	0.511801877183917	0.491291995858067	0.523539601037022	0.561045416752802	0.602230899894966	0.615094844732168	0.54542913834626	0.451702860302667	0.411192738494601	0.390720597331432	0.324485536999674	0.248577255768742	0.225877103611034	0.235699619586552	0.235767873763202	0.234831262996457	0.261688247725295	0.33716738828661	0.443070766303784
BIOCARTA_CBL_PATHWAY	0.669705648272334	0.762183079178154	0.787738123579139	0.711618691434639	0.609076983977002	0.534850032501628	0.49096065675636	0.508848189840193	0.579858701304169	0.635525045620678	0.675611636882229	0.708630545461713	0.715331948347444	0.692543001284382	0.666103656229428	0.661946244461268	0.677731589141079	0.706171327132085	0.697189573628906	0.605062974974726	0.506203186255634	0.497562552290833	0.567969810665852	0.679991438874949	0.786972349076144	0.83327167865024	0.795836360636657	0.686285591325032	0.579591502902973	0.532317281467179	0.489845174962119	0.471174338463938	0.508803204695059	0.549816466953168	0.591433680715616	0.602873225949802	0.532421169231343	0.442290759556591	0.405066267115628	0.38600702946809	0.324758701728337	0.254679084895378	0.234520308924609	0.243166099935714	0.239797897275316	0.236866041545758	0.262654110354762	0.337554350623273	0.444428970484658
PID_ARF6_PATHWAY	0.704334816451544	0.789103260605822	0.803205689352343	0.71371627400026	0.602284823234106	0.532205291315524	0.49814470249799	0.516009252364512	0.578768227600025	0.631470254721708	0.678534386423098	0.721251195694629	0.734015966750078	0.709016351244357	0.673787825127398	0.663720725859836	0.678436353288854	0.705849165936019	0.694458203741476	0.600251795201392	0.5012919806924	0.492140903604829	0.559302328278684	0.668434698661426	0.774768325778076	0.820482099977969	0.779286962511702	0.664899910796957	0.557382936713049	0.510974330119952	0.46869681637937	0.452421601748409	0.493875366056393	0.536531207850735	0.575912977503663	0.583244631556953	0.51115949509721	0.425578398750978	0.39499667702216	0.381247318829081	0.325719835250692	0.260939989419911	0.244457220326631	0.253993574246538	0.249183445182249	0.245337441623421	0.268927468701195	0.33986870178795	0.443206372594347
REACTOME_SIGNAL_TRANSDUCTION_BY_L1	0.739139353890357	0.813142626356359	0.813974778596503	0.710990489444617	0.591599800287682	0.527361211213062	0.506365200730641	0.527076927446818	0.581634111515687	0.630300784887759	0.684016823165506	0.735430472664339	0.751926327478528	0.722917857653816	0.678404421874921	0.663321314941717	0.679644493024289	0.708157656995388	0.693629334772376	0.595364362255794	0.493824543612103	0.48104951086459	0.543907072975116	0.651738295117799	0.760016360339161	0.807203188918873	0.762317376493309	0.641919375870932	0.533824913823944	0.4909033201033	0.451385327494541	0.436879126825192	0.479878130003542	0.52249234515317	0.557545355786459	0.55859502146628	0.484099202965921	0.403515854137757	0.381818015970999	0.376211403103413	0.326931548761478	0.267049050120171	0.255229701260422	0.267393426936639	0.262862670910212	0.259036926395849	0.279487409934935	0.34371165419686	0.439828267827342
KEGG_JAK_STAT_SIGNALING_PATHWAY	0.770488269382754	0.832345875335663	0.820171607836964	0.70554756093342	0.580013434332441	0.522059624080256	0.514950040902523	0.540376650822481	0.587330100122598	0.631182662392464	0.690528921560438	0.748648791336562	0.766309072805918	0.73237275146823	0.679248811772867	0.659923512007882	0.679113629452802	0.709982966669887	0.692720021610997	0.590839370551347	0.486450320576298	0.468440780933978	0.52623888509888	0.633212551512053	0.744166626087872	0.793668712354484	0.745657645700694	0.6197708203105	0.512288387260478	0.475148085368385	0.440118713865094	0.425854090921201	0.467842588275731	0.509515539530564	0.539407581902556	0.532804302759676	0.455141070976542	0.3793762026734	0.367335359705207	0.37117751002143	0.328252380776627	0.272694814679414	0.265671423576126	0.281218911879463	0.278190184346025	0.275261431288648	0.292071560035793	0.347858105109565	0.434644976341634
KEGG_DORSO_VENTRAL_AXIS_FORMATION	0.79524727101045	0.845548117695908	0.822707348329046	0.699991800500163	0.570680071781917	0.518050076474573	0.523156880215526	0.554017550227643	0.594540854426354	0.633270451424794	0.696578402487398	0.758592090810865	0.774939723609349	0.735986986401652	0.675798485028678	0.652863566852325	0.674828537630821	0.708371777107953	0.689747667216215	0.586858166034729	0.48152865658838	0.458443318730633	0.510856383849069	0.61623027318665	0.728658205360656	0.779997074525353	0.729851118051466	0.600521356186785	0.495389634795456	0.465569553240036	0.435910920918796	0.419997890652428	0.45864038019982	0.499546011860419	0.524948167486464	0.510176956671999	0.428583063340574	0.356921930144934	0.353944768793364	0.366954988253136	0.329920003884987	0.277725809504333	0.274386630934303	0.292788534382897	0.291925259867664	0.29082598397071	0.304156036785475	0.351030337987856	0.428186394334401
REACTOME_SIGNALING_BY_CONSTITUTIVELY_ACTIVE_EGFR	0.811042054244801	0.852171985476493	0.822638011357567	0.696448397494781	0.565883963297946	0.516488034088099	0.530236595575871	0.566255469729145	0.602056197250186	0.635972177930418	0.701088105903194	0.763585226533667	0.776453647986782	0.733073500528321	0.667907131853796	0.641956318012583	0.665614546856014	0.701302193807872	0.683186870622524	0.583192339043859	0.480369289740763	0.453951865709956	0.501189745996979	0.603382529898904	0.714627967192183	0.766289527960544	0.715265808244184	0.585506336038037	0.484529433671847	0.46260829778686	0.438502005793438	0.419298108063493	0.45291502094702	0.49414146242302	0.51688451855032	0.494105367650333	0.407862091982418	0.339352090110699	0.343991836382889	0.364671784518462	0.332512767599161	0.282348594156038	0.280450820655772	0.300001583820372	0.30141970665902	0.303136664446187	0.313912443174323	0.35265667144423	0.421415979003263
PID_TCPTP_PATHWAY	0.816523105654364	0.852097000797587	0.820752138272079	0.695996665267001	0.5664527665394	0.517584734400051	0.535469215200449	0.575711027052001	0.608926268253551	0.639046894501349	0.703581434445143	0.762815776665248	0.770442884320565	0.723705123503417	0.65591623139197	0.627633337320149	0.651356876016169	0.687978957383272	0.672158120260467	0.579179976581988	0.482921093900686	0.455997951047658	0.498836513320166	0.595983731147032	0.702782981571799	0.752794373498551	0.702196427568563	0.575197235964475	0.479803207594511	0.465419226805889	0.446525406495239	0.423132124488748	0.45099763527795	0.494003664471474	0.516249192456207	0.485973207636929	0.394570786670081	0.328437133991091	0.339110067652069	0.365407136910157	0.336784702952344	0.287209081010992	0.283936722612415	0.302191812983391	0.305471069987188	0.310868420920461	0.32070658867665	0.353211378293231	0.415757981974965
REACTOME_RESPONSE_TO_ELEVATED_PLATELET_CYTOSOLIC_CA2_	0.811547248998454	0.845642231997008	0.817497128083189	0.698664288673198	0.571804582777708	0.520669397814175	0.538259628272634	0.581496449802755	0.614529488530989	0.642584280802056	0.704210302986751	0.756390572733096	0.757377263235152	0.708571357558263	0.640555362907763	0.610782474986818	0.632785764347462	0.668665784254436	0.656389470858357	0.573896707660172	0.488030842413378	0.463887124666	0.503564835922948	0.594032874582898	0.693430172533737	0.740055989140809	0.691024519054641	0.569346728918219	0.480258788450953	0.472270145644547	0.457855726039873	0.430374388344125	0.452834258021032	0.498761707258865	0.52200448819859	0.484758696710191	0.388148539145858	0.324185189988983	0.339800138334545	0.369810581318579	0.343401381572309	0.293238625821064	0.28595496925029	0.300311813628217	0.304492815165015	0.314013801276569	0.324967329437958	0.353971967679356	0.412808888456693
PID_RHOA_PATHWAY	0.797195635568662	0.833610635641053	0.813162272784521	0.703850207924	0.580514750884998	0.524622402866758	0.538316843429539	0.583307889602496	0.618617828545771	0.646937266163712	0.703691262736101	0.745298626860542	0.738446005569451	0.688688426177546	0.622610539672248	0.592323022471623	0.610985344733878	0.644266767511083	0.636074649062725	0.566462146406202	0.494089180679345	0.475912531848519	0.513890340986408	0.596554274989998	0.686587434535476	0.728943740325649	0.682348036621154	0.56733477699235	0.48438196977261	0.481070322972145	0.470081193855726	0.439586796841069	0.45798097937996	0.507121614560932	0.531425476562031	0.487526367648017	0.38636585861867	0.325151049023626	0.345408433206374	0.377854065265814	0.35264605783194	0.301269380787718	0.288162096514805	0.296398768485908	0.300009202253516	0.313396172828559	0.327595519671376	0.356357728635015	0.413846581734688
KEGG_VASOPRESSIN_REGULATED_WATER_REABSORPTION	0.775588149364997	0.817297694159295	0.808121607875663	0.710865250251961	0.591067713046438	0.528452166256381	0.535834358144036	0.581468552266105	0.621337402504338	0.65262057953278	0.703162662750014	0.731296431166464	0.715386067719239	0.665089045054085	0.602512419596716	0.572720917200359	0.586891581520563	0.615921975152574	0.611749224369615	0.556337290213459	0.499701234624375	0.490219874686471	0.527885880974306	0.602121878884459	0.682088279182652	0.720490001822506	0.676968989753268	0.568553197543324	0.490648073981841	0.4899145058488	0.481040074150042	0.449311620295039	0.465709928058134	0.517336748154095	0.541117425289948	0.490623723599178	0.386382967491449	0.329216463172152	0.354488280150353	0.388812346415014	0.364200976938543	0.311566196780363	0.291971236463091	0.292630569526326	0.293811424333553	0.309997580049641	0.329307412461867	0.36123531965847	0.419390052547421
HALLMARK_IL6_JAK_STAT3_SIGNALING	0.749509994817826	0.798381792103106	0.802942494623956	0.719273863526489	0.602414900291234	0.53171997400217	0.531529922065059	0.576844428362655	0.623152861258084	0.660128118540372	0.703919745125654	0.716661048157332	0.690303071666364	0.638647680071034	0.580112806288756	0.551733592549932	0.561027442600189	0.584800877246426	0.584250393054151	0.543484773088332	0.504063146359897	0.50541016749502	0.543857318360786	0.609349743825164	0.679632601579437	0.715557212924746	0.675677961955127	0.572653747548473	0.497978663443119	0.49754076641124	0.489320723166808	0.458425532448048	0.475215781460352	0.527806313189176	0.548251859011357	0.491101185491793	0.385932084809377	0.334481957957669	0.365366055150688	0.401474573088336	0.377108374736372	0.323503599168951	0.297853185881967	0.290453392948348	0.287242637620957	0.304504174786323	0.330294170230037	0.368566548164568	0.429047251825834
KEGG_CYTOKINE_CYTOKINE_RECEPTOR_INTERACTION	0.72192940657025	0.778681944123642	0.798270293944978	0.728868157578278	0.614097629655911	0.534608182409997	0.526456107834728	0.570578730641552	0.624614711889853	0.66964029474743	0.707009482063366	0.703761790922048	0.665453176274133	0.610139446646194	0.554870082591056	0.528599431735695	0.533598504072594	0.552130553981305	0.554752373626872	0.528353000058888	0.506935659260438	0.520674847830011	0.560648621182372	0.617193305795495	0.678795378676102	0.714458628166338	0.678884505497927	0.579550425195022	0.505966081055098	0.503589134673035	0.49457854220543	0.466439958125886	0.485847279597121	0.537551031038643	0.55151112140287	0.487781025398441	0.384144652258166	0.339898464826011	0.37666170461051	0.414491392696024	0.389957989001382	0.335581852108487	0.305071088012202	0.290183165451549	0.280958870328676	0.297302904591636	0.330353504562799	0.377549701098746	0.441725313018164
REACTOME_ENDOSOMAL_SORTING_COMPLEX_REQUIRED_FOR_TRANSPORT_ESCRT	0.695540333051502	0.759855748208946	0.794544496525381	0.739321585739229	0.625935946097191	0.537630454836727	0.521636354321898	0.563701438910584	0.626008136994816	0.680689836121186	0.71277400386947	0.694500802067927	0.642967294867859	0.580500583705016	0.526448022474532	0.502664485662299	0.504890887914624	0.519359289206864	0.524808616270497	0.511732921770086	0.508333138148163	0.535520632313482	0.577541572279846	0.625012314794646	0.679044670428572	0.716711403010934	0.686245147618045	0.589174909587275	0.51477876397704	0.508552432280801	0.497526641525275	0.473601001742822	0.49724761561323	0.546369454539777	0.551362604102982	0.481548992980149	0.381713825523734	0.345416275321924	0.387556146399743	0.426699314702634	0.40124294619844	0.345826884599273	0.311981024337305	0.291218136037409	0.275219401080953	0.288873413305276	0.329356657771275	0.387118076662336	0.456070503547355
BIOCARTA_RAB_PATHWAY	0.672473289531457	0.743161760955911	0.791709046079803	0.74974789658115	0.637509534070393	0.541181774814291	0.517711058795336	0.556777321073752	0.627031310389971	0.691947702312204	0.720533813561823	0.689796579667874	0.624548929133447	0.551126817605519	0.495467178908569	0.474178991570654	0.475748979506147	0.488281936811429	0.496308888669286	0.494572857504117	0.508165833787772	0.549324787258503	0.593897353566485	0.63245037597368	0.679816800480033	0.721059162599206	0.69646503416717	0.601089641769631	0.524759682923805	0.513389626129171	0.499550293306158	0.48068894194415	0.509301552273158	0.554616188938874	0.54957847699813	0.474770816397805	0.380366186769631	0.351652749185024	0.397728018463653	0.437271817787733	0.409726183170299	0.352421139115792	0.31675410046073	0.292687552289403	0.270456268571198	0.280273988493528	0.32772800328083	0.396485322905411	0.470890420598796
HALLMARK_KRAS_SIGNALING_UP	0.654246730270896	0.729382731653661	0.789092948934349	0.758451509979698	0.647758940727985	0.545205170185162	0.51479215035529	0.549763516654302	0.626675933420743	0.701289455249042	0.728602322849982	0.689333102875344	0.611225407419889	0.523998684691725	0.46400268380443	0.44485030620075	0.447841587515998	0.460965879713209	0.471287824551136	0.47782220440259	0.506048445129168	0.561001065073935	0.608780704182873	0.639245262334331	0.680650828632369	0.725776917086513	0.707379026331348	0.614133193228912	0.535871960748354	0.518926198450932	0.502056273373517	0.488539223111647	0.521866245461465	0.562706326413822	0.548245835912922	0.470112082888081	0.381899362752245	0.359276026309637	0.407035773971184	0.44563434910039	0.41463871890846	0.354277311425686	0.3181657031697	0.294151986913177	0.267720705036072	0.273358849310962	0.326632671270906	0.405455764872386	0.485359401484551
HALLMARK_ANDROGEN_RESPONSE	0.641897051916953	0.718908565937333	0.78555324623073	0.763074529360217	0.654968855366982	0.549168329435835	0.51260510019271	0.542141017718784	0.623396331042047	0.706190002373485	0.73469752715409	0.691719490904741	0.603244471935523	0.501499969984562	0.435501531714544	0.417809568532689	0.423504401356531	0.439414298524227	0.451592551803248	0.46233494212953	0.501362717566628	0.56896346608775	0.620783159973727	0.645076504380105	0.68132373339823	0.729133790674874	0.716302302846419	0.626285392028497	0.547259500168658	0.525306153649483	0.505811013602911	0.497453411404564	0.534384474630253	0.57057514313159	0.548729502596505	0.469298622773348	0.387212448068817	0.368395673301724	0.415131282708417	0.451217349372109	0.415628676621067	0.351289703685767	0.316067687326675	0.295966141617231	0.268685223677953	0.270519110379853	0.327757455535483	0.414399452383752	0.498974889506094
NABA_MATRISOME	0.63611222905169	0.711878212722366	0.779841399925896	0.761160611912772	0.6571938587825	0.552350450672263	0.510824009928177	0.533238436992596	0.615515471281601	0.704339406579602	0.736631808926282	0.695032603428687	0.600169788412207	0.485957596068624	0.414064198751197	0.396918644755925	0.40515737587043	0.425052585370508	0.438496609852001	0.448822891591929	0.493515039741011	0.571411450001361	0.628141997591751	0.649498982419006	0.681896470957016	0.729820585767342	0.720547918518955	0.634879343996216	0.557179822408018	0.531769037307589	0.510550684429837	0.506761526195807	0.545584134566239	0.577355717267916	0.551051833451401	0.47236552208104	0.395742686541883	0.378220018205377	0.421214459980345	0.453236398265747	0.412550025776789	0.344182635587264	0.311338582938026	0.29912018110792	0.275146547267514	0.274016210857851	0.332800916241168	0.423987679951526	0.511391957158575
NABA_MATRISOME_ASSOCIATED	0.637199300069753	0.708255482129145	0.771046941894591	0.750948089714715	0.652949112244003	0.554252359878807	0.509390396782486	0.522578746874808	0.601716112202991	0.694269204758096	0.733022751425889	0.697537578702489	0.601151400804585	0.479081681139122	0.403348747368945	0.385671941290327	0.394535962320109	0.418253151099138	0.432393279677459	0.437823791317137	0.48223562170161	0.566808981073672	0.629104006262315	0.651952696707652	0.682613070125877	0.727186756821761	0.717974479299644	0.637158446715913	0.563399274358741	0.536867738583055	0.515031555006047	0.514773504948052	0.553484639277396	0.581455822716418	0.553937075323972	0.477692316508655	0.405531207046251	0.387113099980341	0.424069027374411	0.450700540912566	0.405301593292831	0.33410911892325	0.305400517820065	0.304680657070743	0.28827200620828	0.285208958966534	0.342922573856064	0.434874020463715	0.522306481663947
NABA_ECM_AFFILIATED	0.644858623342912	0.707785386108323	0.758937626554337	0.732068326737234	0.641834076240584	0.554869388411768	0.508617678512998	0.510095323829506	0.581452227414538	0.67577966676253	0.723750639922397	0.698292164964478	0.605264289576725	0.48153308879066	0.405535329931341	0.386151112311516	0.392101435721491	0.418141553887294	0.432686696532525	0.429651900686836	0.467763360133534	0.554358252257154	0.622385184092331	0.651821968985523	0.683681829138417	0.721242843177043	0.707440122348473	0.63102355707886	0.563902809645778	0.539013940561043	0.51749366427679	0.519211350447631	0.555822141244251	0.58104351521731	0.55544327408607	0.482740398239028	0.413864837379776	0.393023592798678	0.422389018034431	0.442726576713156	0.393892304368673	0.322274124156603	0.299619264773653	0.313178230350937	0.307986744336675	0.304033138429678	0.358382093652546	0.447463976139543	0.531472670872172
HALLMARK_COAGULATION	0.657922194119524	0.709886597796158	0.744059590757118	0.705830880347205	0.624771861344867	0.554649841016456	0.509011343575804	0.496155976026803	0.555174276958037	0.650047952512982	0.70999610498305	0.697387233076226	0.611765438880341	0.492770883283532	0.420744592121458	0.398456300663053	0.396917794560481	0.422815164684204	0.437927195768742	0.424327337459483	0.450837720620248	0.534295521678587	0.607564635383759	0.648538453316282	0.68505455386461	0.712496582769496	0.689071376409883	0.615714082661279	0.557611570920699	0.537089982039906	0.516344797215819	0.518005771081317	0.550805822283992	0.574761132240876	0.553842482888082	0.485101307154074	0.418211522007887	0.394126210040002	0.4152706486177	0.429037465219769	0.3787239963678	0.309780029590558	0.294919821349979	0.324298368828047	0.332824907938009	0.328959322082377	0.378473840855947	0.461812380471132	0.538811543809521
KEGG_GLYCEROLIPID_METABOLISM	0.6742962800285	0.713595277076383	0.727557592473959	0.67493643704808	0.603731360329586	0.554155269866008	0.510905630039164	0.481437860228963	0.524339646504771	0.619416558514055	0.693865979410059	0.69573846622379	0.620151802238692	0.511192099257331	0.447078716390237	0.420795357912966	0.407039686285703	0.429904716820169	0.446141895003556	0.421513835998388	0.432519678093537	0.507924099082556	0.585299525608466	0.641737272427942	0.686341530169001	0.701743106292917	0.664293464770524	0.592175786257629	0.544816123648858	0.530879903951287	0.510809834667803	0.510168251219757	0.53792566805291	0.562370422888528	0.548337420884827	0.483380644174194	0.417078145341856	0.389449474802982	0.402663094772085	0.410374224337314	0.360882985512302	0.297684511232093	0.291756712020627	0.337024896323536	0.360319239074391	0.357424211678727	0.401726011798759	0.477612981927851	0.544497013126911
REACTOME_SYNTHESIS_OF_PA	0.691259154512317	0.717645830130501	0.710785546243873	0.642707102630612	0.581058700969528	0.553626232152257	0.514133555812762	0.466755233781504	0.491234304980904	0.586954150028106	0.677774028034409	0.694547093956719	0.630005673102747	0.53446308692389	0.481187456283922	0.450112251560879	0.420199090306213	0.437238696891601	0.455240726723924	0.420506623429524	0.413926905502231	0.477389049822688	0.557307984570277	0.631448350223725	0.686932360336718	0.689908116020747	0.635614239257308	0.562984191446617	0.52718865423465	0.521201262273709	0.501331284921316	0.496392021032741	0.518456378870969	0.545046930673852	0.539331507539286	0.477587472804449	0.41048350090972	0.379269514003259	0.385579613145912	0.388561257381667	0.342177524442725	0.287092442766597	0.290329228105923	0.350110331751012	0.387734219455392	0.386533897026921	0.42625573930148	0.494238532578873	0.548936202824013
KEGG_ETHER_LIPID_METABOLISM	0.706063502637745	0.720689788230386	0.694862606252393	0.612140753562972	0.558733178512871	0.552718815077593	0.517936804043541	0.452934068040968	0.458655776250405	0.555921998741465	0.663819832784871	0.694694717688087	0.64074033533575	0.559913351150037	0.519091000638427	0.482942396687484	0.434464780445067	0.443338555073334	0.463369225348748	0.420295461632504	0.395972628241562	0.445255699781761	0.526112054564728	0.618249587661108	0.686273904611947	0.677976264386183	0.60620555230753	0.53185118028972	0.50741541899356	0.509749381657055	0.489600305788529	0.47912017296055	0.495394663881662	0.525184760691202	0.528203917334806	0.468956888268506	0.399901617326282	0.365119999889844	0.365963364850051	0.366139372212382	0.324803902800724	0.27910333568287	0.290807772743356	0.362582673504473	0.412807529503941	0.413759381086134	0.45015923176477	0.510822439912997	0.552647691754958
REACTOME_ACYL_CHAIN_REMODELLING_OF_PS	0.716618452652335	0.721582899299284	0.680356703401502	0.585167331989593	0.537873206693672	0.550569076678852	0.52118476897783	0.440770085065774	0.429518430626854	0.529275631626023	0.6533812328124	0.69635874285552	0.651432786616194	0.584908321897905	0.556972854204787	0.516170979506688	0.448627372375488	0.44759435302057	0.469135208636424	0.419701673476946	0.37916993191728	0.413986594112275	0.4945746231099	0.603278832561436	0.684160335411675	0.666968836011863	0.579368587927335	0.502866190993113	0.488593306647112	0.4987260006453	0.478200564413774	0.462011711457753	0.47279133615673	0.505776239697776	0.516752928857601	0.459362841240046	0.387720695282769	0.349389886941662	0.346238760010634	0.345709890467855	0.310766094172927	0.274587843748481	0.29340146615473	0.37402878787126	0.434206568640996	0.437393106647414	0.471837705770031	0.526389446365851	0.556107439307427
REACTOME_ACYL_CHAIN_REMODELLING_OF_PG	0.721983183181647	0.719652216853408	0.667228966517758	0.562373759382066	0.518654397189925	0.54613537513047	0.52278879840871	0.431041375373394	0.406454518984204	0.509301339743584	0.64702711417264	0.69902128402536	0.660898816806373	0.607178700987192	0.591752099635404	0.547498431406607	0.462252852972217	0.450157543752165	0.471720438276366	0.417575405531494	0.363543061352033	0.38543917199888	0.4653206513781	0.588040215395997	0.680876757392663	0.657902260892971	0.557988610720806	0.479673032554945	0.473549301760355	0.490330805616814	0.469946049662352	0.448958958158475	0.454688890602614	0.489600014489449	0.506571835002099	0.450596190512361	0.376423601171192	0.334625019123103	0.328699026074909	0.329273040121031	0.301335178195798	0.273929865178033	0.298258196174165	0.384558038864763	0.451572845610582	0.456660140994277	0.490189357867897	0.540018413388507	0.559631348366038
REACTOME_ACYL_CHAIN_REMODELLING_OF_PE	0.722499159469522	0.71487867132687	0.6550635139765	0.543239097476233	0.500579095524279	0.538603702903971	0.52208393943682	0.424512602062642	0.391491602694563	0.497442765715883	0.644720792289742	0.701851643060158	0.668036261324065	0.625109025718607	0.621375333474299	0.575582624960154	0.475514112046582	0.451717132572598	0.470945189753282	0.413040886200565	0.348682849666386	0.360525360498448	0.440192382812464	0.574037744752534	0.677116755413933	0.65168075181886	0.544081438078511	0.464769956765862	0.46421892932142	0.486202844656623	0.467082959375487	0.442973726741798	0.444031562546692	0.478511220599916	0.498595824291229	0.44377958545058	0.367784112486372	0.322765981119978	0.3149332333292	0.317816943154524	0.296803435730963	0.276906761614021	0.305299529703758	0.394512648785817	0.465207198181305	0.471513435560153	0.504631893420273	0.550979251061704	0.563311112022089
REACTOME_ACYL_CHAIN_REMODELLING_OF_PI	0.719550552202861	0.707962916330032	0.643484300369034	0.526710004114284	0.482894933696594	0.527627757176834	0.518977193616178	0.421878366211253	0.385869293569993	0.494318157792678	0.646175704722635	0.704263493487638	0.672303362302992	0.637968855709667	0.644869939926586	0.599945801975845	0.488966331535916	0.45332770274244	0.46734561951551	0.405770688375611	0.33396817051358	0.339154702616643	0.419910449720572	0.562368321106369	0.673721147290325	0.648943056107693	0.538521627978292	0.459077705120148	0.461203923558798	0.486932277697148	0.470582804775369	0.445301420929459	0.441910952269084	0.473060031850485	0.492945814887391	0.439098675120006	0.362357429715904	0.314585723488574	0.305464159555124	0.31125537898668	0.296596762130903	0.282769234832705	0.314085097757895	0.404065330831782	0.475561613509979	0.482239948136476	0.514965042695765	0.558773078846558	0.566969261093828
KEGG_LINOLEIC_ACID_METABOLISM	0.71508688091888	0.70026347128755	0.632579351522484	0.511847826691533	0.464963805263948	0.513309854830536	0.51380480999997	0.423633554198919	0.390008656096199	0.499872405646404	0.651182557290593	0.706366502621513	0.674100390240204	0.646037372595813	0.66224722912786	0.620776291022627	0.503381854555964	0.456354057663745	0.462257058867394	0.396238404580392	0.318923813272995	0.320502284517256	0.404063993805737	0.553444411701117	0.671385869014688	0.649951282036726	0.541022051764652	0.461866910894237	0.463619178598723	0.491790626880453	0.479746867164335	0.45503141929303	0.447361254812486	0.472513951227837	0.489060012119157	0.435893302483202	0.359421501999805	0.309512233719038	0.299676312000711	0.308634071927613	0.299598370665998	0.29042872509353	0.323727679027194	0.412840907375215	0.482734573539496	0.48904351559928	0.52113357592208	0.563044201864798	0.570094952288823
KEGG_ALPHA_LINOLENIC_ACID_METABOLISM	0.711109805013238	0.693608728344464	0.623145935683977	0.498307734260303	0.446485645917627	0.496003870574824	0.507006000844085	0.429903259332974	0.403588951820159	0.513569504043048	0.659760481372176	0.709083923932956	0.674841250363135	0.650562051402156	0.674339174901785	0.638732355334743	0.519665575153172	0.462469910722979	0.457818721581574	0.38585736138609	0.303609643579722	0.303519888856873	0.391438511357662	0.546965486769505	0.670497970370731	0.654618957399716	0.550386855563678	0.471066266470388	0.469301417290413	0.498802463921889	0.492259040696016	0.46929606146137	0.45770623292086	0.475203155593401	0.486002862360163	0.43302005751436	0.357343860281983	0.305868362453776	0.296011391726704	0.308432163228504	0.304446714325577	0.298596209723629	0.332844244902332	0.419680143648548	0.486146635453962	0.49175684199948	0.522991709570383	0.563409097953999	0.571769220811453
REACTOME_ACYL_CHAIN_REMODELLING_OF_PC	0.709294469171166	0.689997060911866	0.616635627663949	0.48651298000726	0.427582564961471	0.476115484210668	0.498811256600661	0.440297776320562	0.42565837823893	0.534533422867791	0.672076714240417	0.7138659247353	0.676630614152032	0.653517193379369	0.682610245136268	0.654793510069162	0.538795869588633	0.473578865927619	0.45678594030208	0.376900845956042	0.28888431560896	0.287500774541047	0.380558366713679	0.542141001346868	0.671168544321739	0.662696505705384	0.564971165419942	0.48387674130052	0.475363700235582	0.505186889530741	0.504689602591209	0.483967231712485	0.469284742510319	0.47901608484947	0.482804412086323	0.429313319646838	0.354190565457426	0.301410110438203	0.292343158169764	0.308815696790798	0.309649150033385	0.305793677326375	0.339572323184521	0.422660145937586	0.484526174890707	0.489785220564566	0.520180190369771	0.559315999716496	0.570651470022329
REACTOME_SIGNAL_AMPLIFICATION	0.710801585740915	0.691214888145722	0.614788109009493	0.477501466902744	0.408783616515474	0.454040715950336	0.489122334874842	0.453871659611693	0.45473097623327	0.561594940925737	0.688191291150402	0.722117468116443	0.681636033875841	0.657176862382831	0.688930279766021	0.670133560412288	0.561710568692726	0.491550767069256	0.462087005242761	0.372148039383745	0.276405492158689	0.27247679958853	0.370237085092876	0.538049626352488	0.673396233262769	0.674007488634475	0.58318061652176	0.49751387990558	0.478958438475072	0.508063668981027	0.513315035403089	0.49463489074582	0.478306733139973	0.481870642915821	0.478709404942419	0.423963917651684	0.348333623873973	0.293966580475543	0.286432175621657	0.307812628211753	0.313535902266573	0.310313140270076	0.341746561854186	0.419458035039626	0.476256233123935	0.482311008444816	0.51219444795057	0.550059898263531	0.565124343019815
REACTOME_ADP_SIGNALLING_THROUGH_P2RY1	0.716202506213402	0.698421056832384	0.619060468408019	0.472518707356343	0.390931755561646	0.430265984533423	0.477652442235937	0.469249476678232	0.488881861880377	0.593275892456225	0.707767072350101	0.734589481429268	0.691377959618498	0.663570824299102	0.695262870879828	0.685947253652905	0.589086430658715	0.517767311916305	0.476176059034199	0.374301555913939	0.268323632560362	0.259296161764586	0.359937544546533	0.533966433906104	0.677208470815476	0.688556986905149	0.603803093740393	0.509842960691479	0.478014288923617	0.505206770053266	0.515024618953378	0.497610361276312	0.48162035744839	0.482054082312302	0.473280642897178	0.416699685340669	0.338867543695059	0.281998785860813	0.276384686974675	0.303487691118475	0.314237522256271	0.310300058152528	0.337318641384361	0.408039133387467	0.460010287614263	0.46869827565772	0.498645417788371	0.535009335754541	0.553645466600725
KEGG_ARACHIDONIC_ACID_METABOLISM	0.725377808091875	0.711769881961261	0.630047259256446	0.472506039646517	0.375016605390951	0.405537630212636	0.464255528650215	0.484922787762205	0.525895757987214	0.627795814075252	0.729901481065833	0.750991659584736	0.706193680537652	0.673939917609694	0.70325217725432	0.703183482052838	0.621031747961238	0.552594362388663	0.500353185873354	0.38532903702224	0.266754897896394	0.249369860510739	0.34984198699141	0.52953008047504	0.682654532049909	0.706391994397263	0.626040009953374	0.519711125476942	0.471702746512162	0.49559554699294	0.508060120277422	0.490723633130259	0.47725729426927	0.4784135881748	0.466373557166884	0.407754807148814	0.325765321337127	0.264964636023487	0.261061757926274	0.294220327628282	0.309889370879321	0.304095450968391	0.324977661017171	0.387479564396899	0.435464330738669	0.448950149199197	0.479616323889828	0.513978678658143	0.535242966219372
REACTOME_PLATELET_SENSITIZATION_BY_LDL	0.737321935879013	0.730173226891771	0.647110447706639	0.477671517683473	0.361951267651034	0.380959759880225	0.449264519095317	0.49963224073734	0.563506323211519	0.663180573637566	0.753174817498878	0.769975088449698	0.725058248512344	0.688339725276612	0.713780735076862	0.722223942749873	0.656796786090861	0.594982296557652	0.534280475168019	0.405932987057932	0.273213444913704	0.244213133837709	0.340664106896635	0.52472492555232	0.689646790167733	0.72726192847735	0.649270783443338	0.526913025180306	0.460491134620313	0.47958563874227	0.492386183025742	0.473749082815414	0.464708576536012	0.470441328349653	0.458050518446824	0.397703915790106	0.309811952656317	0.243448226289836	0.240379713831326	0.279104201228318	0.299121313458757	0.290796259224498	0.304759761855947	0.358596346705988	0.40379094402922	0.424026563324019	0.455947656730393	0.487572485138999	0.50997924393275
REACTOME_PLATELET_HOMEOSTASIS	0.749958497381078	0.751316242403147	0.66837693045473	0.487305493186236	0.352343056339615	0.357912268767123	0.433632827100643	0.512672700265665	0.599691229794748	0.697485807852282	0.775901786323198	0.78946586139523	0.745810301119601	0.70553968831584	0.726666838954294	0.742645036564162	0.694659104947496	0.64239260517569	0.575879480514806	0.435316020957088	0.288193587292148	0.244973654261962	0.333330437919769	0.519749987588932	0.697773021128875	0.750287482344704	0.672736537170156	0.531881422026341	0.445806280557395	0.458670695732641	0.469601759932974	0.448378354378261	0.444931911327696	0.458306623329995	0.448515561308534	0.387272705036085	0.292399217631189	0.219052804742595	0.215421007011683	0.258344537145063	0.281665323854406	0.27080107284371	0.278354765213575	0.324073114328048	0.367692973586568	0.395867920539211	0.429291406121932	0.4573115354891	0.479172204068659
REACTOME_SIGNALING_BY_EGFR_IN_CANCER	0.760211753061319	0.772009926820085	0.691127744392669	0.499905304718084	0.346323108780567	0.337773812153586	0.418757676886496	0.523961694298644	0.632916317082249	0.72906166801383	0.796475877158153	0.807194357269162	0.76569522269388	0.723303996166602	0.740687215770192	0.76323047887673	0.732113209210674	0.691147218425344	0.621663795357748	0.47129669198565	0.311014479621745	0.252105105341123	0.328673466219669	0.514881728380154	0.706239411825717	0.773874165608012	0.695360753967485	0.535282665147489	0.429480069841286	0.434962537677909	0.442444112917902	0.417757582216475	0.420109308001778	0.44285282246197	0.438119676577464	0.377211329428691	0.275253677938978	0.194080055694604	0.18827752907052	0.233435727485953	0.258761697005929	0.246037209826572	0.248905120357488	0.287964651840043	0.330920730666369	0.367091228745387	0.401877111548223	0.425446061240273	0.445242660003321
REACTOME_SIGNALING_BY_ERBB2	0.764548589754406	0.788866584009668	0.712451041560623	0.513543700950603	0.343485436389546	0.32154357722565	0.406029555387266	0.533817948739603	0.662216036808596	0.756740037614538	0.813661423464962	0.821217612936165	0.782048630387302	0.739016408018878	0.754000234474333	0.782313550312485	0.766376236128485	0.737134037874103	0.667401321957638	0.510700403160409	0.339920978067587	0.265246747574049	0.327226426779966	0.510404695904332	0.714027533504843	0.795976143258797	0.715818741359346	0.537682309254879	0.413202497411753	0.410607129201552	0.414060685494628	0.385712943525991	0.393193125549718	0.425534383595154	0.427430421553482	0.368255297015923	0.260142442309799	0.171052806030054	0.161612778723661	0.206945825176141	0.233085707751368	0.219679357545268	0.220311487050474	0.254737527308018	0.297442016993497	0.34047053526782	0.376074218614155	0.394516336419746	0.411215375147602
REACTOME_SIGNALING_BY_FGFR	0.759970994046544	0.799144442980822	0.729931443030209	0.526324284072897	0.34295527521915	0.309527262867594	0.396312625816098	0.542557489068061	0.687075439501756	0.779856931571499	0.826728572163359	0.830275697068632	0.792918017364657	0.750465785104288	0.764848966875907	0.798356546641751	0.795065152768748	0.776654354550565	0.708892719474912	0.549869470377757	0.372343968440466	0.283274267886297	0.329138065318483	0.506620114248544	0.720217418598941	0.814617545641996	0.732810084381169	0.539366725224108	0.398159987593129	0.387342374792222	0.387286987729563	0.355880314399257	0.36732222797251	0.408258759260257	0.417308244533976	0.361140523232613	0.248592858780799	0.152189918411744	0.138044422862143	0.181914751879388	0.208143856701663	0.195409771187774	0.196281321483231	0.228197523487318	0.270569539185662	0.318397658834265	0.35392902394575	0.366837525164567	0.380050710035962
REACTOME_DOWNSTREAM_SIGNALING_OF_ACTIVATED_FGFR	0.745130868712482	0.801494383958903	0.74214794615757	0.536761316405174	0.343574860065694	0.301242203914121	0.389615010083043	0.550127010483657	0.70719305986131	0.798113982188393	0.835412564605389	0.833915069316596	0.797456846691163	0.756520571694408	0.772260149573623	0.810527286319251	0.816797107960927	0.807141846050294	0.74264675044609	0.585146640666442	0.405210821430893	0.304447695652265	0.334177727760171	0.503890305349973	0.724330095679254	0.828443413050409	0.745388977247784	0.540329593554318	0.384933561869113	0.366312989457824	0.364147943099745	0.330991403462241	0.34524276643985	0.393127265467132	0.408912723774076	0.356612866321241	0.241670633904965	0.138978205505471	0.119548510021333	0.161081713878846	0.187363679844747	0.176492649893295	0.179458740254807	0.210669192884946	0.252329702357631	0.302496470823711	0.336842818545257	0.344098004704905	0.354044055503603
REACTOME_SIGNALING_BY_FGFR_IN_DISEASE	0.721069159639259	0.796332368701645	0.748843661990651	0.543986895487651	0.344163605440336	0.295598212939193	0.38511208718238	0.555975966487254	0.722272694458433	0.811373758327253	0.839761144840914	0.832403130554279	0.79600800136269	0.757450290161932	0.776434996785105	0.819009946011906	0.831481204056093	0.827546325545505	0.766320660071123	0.61327003819079	0.435256353566514	0.326603562119805	0.341787987444169	0.502655994905672	0.726527264546693	0.837070622111624	0.753210096516432	0.540390583966404	0.373631042242888	0.348143365780346	0.34570548226701	0.312517890897905	0.328885699248193	0.382113343604729	0.403582235079322	0.355381614646836	0.239858290827952	0.131964029775911	0.107094985953006	0.14625434524279	0.173250678987731	0.165015131375744	0.170919913677467	0.202654382726235	0.2432215967414	0.293464767602	0.325460922893417	0.327178802035434	0.334480820932968
REACTOME_DOWNSTREAM_SIGNAL_TRANSDUCTION	0.691189853090384	0.785684655232653	0.750760114273886	0.547769779003088	0.343778929212575	0.291273604738693	0.381494340786831	0.559224236788828	0.731962936903279	0.819513857465649	0.839972483039241	0.826516629282739	0.789893802169019	0.754792954799644	0.77866914290006	0.82490987787727	0.840201256995407	0.838317113624945	0.77890946838204	0.631705746513099	0.459357933214393	0.347382210216857	0.35115015052791	0.503372738823627	0.727566003255728	0.841113306111343	0.7566122668177	0.539391875278693	0.364160569172237	0.333181310727521	0.332244259318244	0.300742926032632	0.31920284928758	0.376740810603886	0.402578425094246	0.357998129451632	0.243046354895804	0.130801334999886	0.100621348748432	0.13805255203612	0.166928267408405	0.161555508471135	0.170163090451533	0.203009692755092	0.242365256847097	0.291119814679448	0.319738214191354	0.316195152726507	0.321617853096558
REACTOME_SIGNALING_BY_PDGF	0.660422085491553	0.772558616932308	0.749235862072312	0.548382580471437	0.341890011235264	0.28711207803851	0.377443836634623	0.559004835524911	0.735955982929082	0.822416135544682	0.836307465262176	0.817300484329615	0.78100962435186	0.750842215663602	0.780855238384191	0.8298052665851	0.844760732749663	0.841060741691272	0.78073757087645	0.638963245662956	0.474934340405414	0.364500117774391	0.361243097954507	0.506346755707709	0.7285029610335	0.841889715389286	0.756524387673605	0.537393785568171	0.35652133559309	0.321783477439677	0.32366903115093	0.295168169648859	0.316259804209375	0.377817647334334	0.406743394503958	0.364680676633006	0.250610482755541	0.134490910130888	0.0992983749310483	0.136064285645506	0.168170320680395	0.165345568723688	0.175550056101771	0.209535304404878	0.247944910967175	0.294584105190207	0.319103604616476	0.310694437582643	0.314942338464344
REACTOME_SIGNALING_BY_SCF_KIT	0.633895201243959	0.760074513777558	0.74572042683509	0.546376473817033	0.338405474142258	0.282376553323791	0.37200452468685	0.554770306387237	0.734150299194174	0.820075152255925	0.829099542789707	0.805866322738659	0.771348454455774	0.747947760120411	0.784789774416541	0.835151957258354	0.84708450136308	0.838023677717214	0.773300903235459	0.634869607874405	0.48038078635788	0.37605291397856	0.370894638367902	0.511505135292176	0.730238054611131	0.840918669894628	0.754214255517444	0.534774350748065	0.350988678714512	0.3145130959506	0.319922216515638	0.295047175036337	0.319483896935201	0.385260207823741	0.416164936731852	0.375143201521559	0.261532015695956	0.141692735343606	0.101935805784672	0.139271377961985	0.175819594697756	0.174803521006843	0.185022082256979	0.21977993773372	0.257815790833208	0.302561068379664	0.322668887682029	0.309932666217076	0.313581560235161
REACTOME_SIGNALING_BY_ERBB4	0.615632248686454	0.750659036671846	0.741349979302974	0.54233668636819	0.333569314466578	0.276803001765167	0.364717719664549	0.546406846809813	0.726752707884162	0.812735160510574	0.818816838456703	0.793250299286182	0.762566637269094	0.747849142288096	0.791552194541043	0.841788978141829	0.848699359081509	0.831554379718636	0.758965762518394	0.620680676281627	0.475409846343368	0.380790013775933	0.378846379349721	0.518195423618977	0.73305768304823	0.839369056771527	0.75093259427605	0.53216460222194	0.348110937307261	0.312156361950152	0.32124008196422	0.299814498134637	0.327925830724106	0.398030749056813	0.429966188270546	0.388506001361904	0.274539048473999	0.151015509478534	0.107371470861086	0.14653881265785	0.188368482181377	0.188200944291703	0.196839494231877	0.231822654268254	0.270125255984651	0.313666925167235	0.329465617004588	0.313165315296029	0.316714645871308
REACTOME_PIP3_ACTIVATES_AKT_SIGNALING	0.607677617623704	0.74552854222316	0.736687421863033	0.536700946238014	0.327813826073758	0.270522952027337	0.355561522121624	0.534155058273938	0.714259236046403	0.800952204344063	0.806093126195686	0.780308696737798	0.755667275147962	0.751221569740976	0.801158732249288	0.84972042184442	0.850453590132019	0.8236629045595	0.74051948765517	0.59888094846393	0.461122164933981	0.378279776454504	0.38386846773486	0.52514143088186	0.736361297402997	0.837642475802287	0.747551779830711	0.530234947376247	0.348518063414359	0.315536685608518	0.328149324558878	0.309258877121887	0.340431691365468	0.414211214579278	0.446316106909877	0.403354649953916	0.28827575597027	0.161250405079984	0.114757117497697	0.157006711321928	0.20447909634015	0.204212535575317	0.210093162355494	0.244794886470989	0.283787507800575	0.326767591494573	0.33869505537157	0.319896228921343	0.323864106044977
REACTOME_PI3K_EVENTS_IN_ERBB4_SIGNALING	0.609818052054139	0.744540009892159	0.731664672316624	0.529702764615617	0.321669981996361	0.263972926520619	0.344836025711394	0.51846847937087	0.697352097266866	0.785528006372934	0.791659995559905	0.767623961750694	0.75085431470581	0.757544586225098	0.812573706333922	0.858216276813543	0.8525251310107	0.815753857101763	0.720624577776425	0.572627153696329	0.439706576464039	0.368912799051811	0.384952183010173	0.530650101688645	0.738713553172229	0.835245235612632	0.744340630852269	0.529448314249044	0.35264272614465	0.325205507932985	0.341232821446118	0.323424487652624	0.355708029487868	0.431233506861715	0.462696366292137	0.417966235855665	0.301512953745878	0.171558516734467	0.12372248100186	0.170303912241605	0.223286676255283	0.222166150088386	0.224821812482678	0.258983836577339	0.298673866395383	0.341231443115175	0.349936686981756	0.33002688676097	0.335004854000339
REACTOME_DOWNSTREAM_SIGNALING_EVENTS_OF_B_CELL_RECEPTOR_BCR	0.619822197878835	0.746357004745342	0.725699714403186	0.521438773265071	0.315761921081708	0.257846129763089	0.333102130267264	0.499947880498481	0.676801414503862	0.767339363874497	0.776176222376138	0.755423390042922	0.747591540582591	0.765324649263028	0.824039599773331	0.86614403409368	0.854652857375983	0.808566356436469	0.701317479033949	0.544982122709407	0.413844444105307	0.353759099355378	0.381567419807591	0.533061939608419	0.738254189105583	0.831028045212294	0.741002743237935	0.529939231548422	0.36051737134843	0.341169872029236	0.360805055644837	0.342347242894779	0.372341660300103	0.446266550795788	0.476380809489399	0.430657559393066	0.3133814516936	0.181612066836987	0.134415269065656	0.18655033189456	0.244412026567574	0.241933870813065	0.241727731012276	0.275514268207395	0.31546500121104	0.356998637929536	0.363226076334385	0.34385679489005	0.350496697113507
REACTOME_SIGNALING_BY_THE_B_CELL_RECEPTOR_BCR	0.634034302185974	0.748827455880477	0.717920148572854	0.511987614216321	0.310809137442594	0.253027735462334	0.321153796190408	0.479374832522058	0.653431751757851	0.747147426771704	0.760028116815002	0.743548684705106	0.744858453891174	0.772600639233085	0.833590242153582	0.872362020047947	0.856443387878734	0.802301151226759	0.683733613119493	0.518239280273109	0.386061371375603	0.334358647644545	0.373913229285454	0.531305826976832	0.733349515685813	0.823740091016647	0.737005560615555	0.531616401614562	0.371780176367727	0.362815309749651	0.386668038915329	0.365783062747232	0.38886231734952	0.456722196473888	0.485018636515762	0.440160573378328	0.323567149496734	0.191651949117145	0.147395830633666	0.206136143284309	0.267693245180808	0.263546382333575	0.261652522532366	0.295776496579458	0.335236590699685	0.374420588924714	0.378934349099948	0.361919272184205	0.370892652695572
REACTOME_GAB1_SIGNALOSOME	0.648188822231576	0.749488168686593	0.707424835297974	0.501488617916833	0.307527654864827	0.250408512430895	0.309912342613123	0.45774456403114	0.628145386158804	0.725490198428212	0.74322177630217	0.731522717775695	0.741522134277933	0.77755069968424	0.83955615403264	0.875999369759036	0.857585214999169	0.796849405377332	0.668167608761956	0.493630162882005	0.35831165977222	0.312539454196062	0.363048764100542	0.525330999633925	0.723244415330843	0.812696466151462	0.732071681909275	0.534443284880958	0.385896527504483	0.389070304387401	0.418042204163091	0.393045753975009	0.403899857854347	0.460796888299061	0.48718350574308	0.445918542297158	0.332390691258025	0.202409532636747	0.163369653623593	0.229309532904982	0.292744537759323	0.286727781273816	0.285066050001921	0.320854070784641	0.358947748549683	0.393922516539491	0.397466565538695	0.384688763509463	0.396681907255521
REACTOME_PI3K_EVENTS_IN_ERBB2_SIGNALING	0.658348300524589	0.746136184970546	0.693545298762628	0.490148551827587	0.306411381785963	0.250563400507612	0.300181515712908	0.436186913929093	0.601955675735017	0.702735400872125	0.725472617757362	0.718728706261808	0.73668032327744	0.778959076214527	0.840881510661555	0.876517582161218	0.857856771669203	0.791988799031927	0.654409847092752	0.471514579943263	0.33195271685647	0.290310719797232	0.350803944949751	0.516205447847267	0.708438300355222	0.798266253253078	0.726580877639773	0.538716785757577	0.402453081108865	0.418695047832864	0.453635510682073	0.422984152637711	0.416417528359793	0.457931097449109	0.482757517696773	0.44822093464459	0.340721301946158	0.214876329189963	0.182801832792091	0.25569601561183	0.318546237025985	0.31058948058357	0.311783419408423	0.351150213730327	0.387011804174484	0.4156277785002	0.418896011754044	0.412242447256924	0.428005059679447
REACTOME_PI_3K_CASCADE	0.661825921798677	0.737391048233419	0.676094269878456	0.478236544487921	0.30752537335836	0.25345378894855	0.292365181146414	0.415779996641823	0.576003118140666	0.679307322084698	0.706515614085158	0.704664738365571	0.729834935726355	0.776357031773118	0.837160762117445	0.873566570025028	0.856930070487633	0.787424070163017	0.642140253155106	0.451884535809822	0.308037757558788	0.269799450059093	0.339440098632466	0.505797964368845	0.690597142769762	0.781923321499266	0.721632806793249	0.545135025494155	0.421315214760565	0.450484010356951	0.491730942867173	0.454060060096193	0.425945925907119	0.449060430666269	0.473050584019495	0.44813885886209	0.349729054094312	0.229971043499185	0.205543559117787	0.283963813214175	0.343308062425577	0.33366103658813	0.340983336355183	0.386261618324047	0.419052815271966	0.43909852473029	0.442697440274034	0.443978786812516	0.464366366040624
REACTOME_AKT_PHOSPHORYLATES_TARGETS_IN_THE_CYTOSOL	0.65787084776746	0.723126033826819	0.655581689131	0.466163549656041	0.310515795045964	0.258405472600061	0.286371997547992	0.397392023865862	0.551566053058423	0.65601452044658	0.686540218889815	0.689193135360553	0.720846044744	0.76981985722711	0.828438745696617	0.866757471172242	0.854096065050641	0.782639975079863	0.631127584789643	0.434842607059178	0.287667164779643	0.253139213488188	0.331128805639249	0.496142508690082	0.672003063715549	0.765779787205145	0.718673948127289	0.554553404561253	0.4425144391323	0.483235179441194	0.530208196744907	0.484481240009155	0.432728794837627	0.436561231995962	0.460605292364502	0.447270128106653	0.360532975487181	0.248203392119324	0.230639159476393	0.311852390531892	0.364764980856544	0.354283131547704	0.371444508013149	0.425014302794176	0.453851779020192	0.463285121205553	0.467700446350523	0.478483456493242	0.50439046804222
REACTOME_SPHINGOLIPID_METABOLISM	0.647878317024263	0.704628589843063	0.633345579596717	0.454677490810401	0.314941874513143	0.264503489297971	0.281868233348027	0.381696517481759	0.530078498757031	0.6343229823469	0.66655205710588	0.672691316300635	0.709743949813486	0.75958983570329	0.814927862272437	0.85551442546189	0.84810399831025	0.776668437426405	0.621119302997443	0.420758648461339	0.272111204346516	0.242221993537781	0.327391663318812	0.488726373330935	0.654751684463827	0.751773657248428	0.718827163319992	0.567512749459469	0.465907439206154	0.515525074349479	0.566539195484835	0.512377669432737	0.437716576540011	0.423857205968703	0.448703682288447	0.44734681354863	0.373834090157528	0.269436964074618	0.256425287098967	0.336645844168406	0.38086154825645	0.37120365754625	0.401833514455529	0.465549567886712	0.489434975092947	0.486680979740807	0.492281113691038	0.513598538237484	0.545718503031973
REACTOME_SPHINGOLIPID_DE_NOVO_BIOSYNTHESIS	0.635007656567172	0.684405886876956	0.61152329056468	0.445081311696462	0.320807304278496	0.27126741046662	0.278798914143832	0.369366381015143	0.51311688978379	0.616386960624832	0.648441522965743	0.656035660553179	0.69655532711263	0.745780570609321	0.796813367276011	0.839114035527808	0.83727005613099	0.767967023101598	0.611533378074767	0.410037740969555	0.262568414366803	0.238297765739767	0.328660495801202	0.483975252490866	0.64003033581191	0.74087359178561	0.722243155838306	0.583769502966366	0.490805352557039	0.545500081206508	0.597897326067977	0.536029261059838	0.442382523941058	0.414737482814351	0.440668091346552	0.449794728392312	0.389629787346416	0.292815096796299	0.280903163446809	0.355950672155477	0.390550988443217	0.384094801698024	0.430901806624713	0.505426995508715	0.5232726833978	0.507608351749541	0.514710179752164	0.546706318694227	0.58516222834907
REACTOME_PHOSPHOLIPID_METABOLISM	0.623305140832146	0.665665199173987	0.592808462901206	0.439296306372702	0.328975442168186	0.27922126983895	0.277854834205462	0.361276274655405	0.502269783804186	0.604711509635935	0.634634821417328	0.640406811439709	0.6812741533452	0.728344249252289	0.774238742930128	0.816910407158857	0.819883413483191	0.754589436476441	0.601226563686732	0.402695781315571	0.259664144474635	0.241522417721172	0.33408085870584	0.48111824673371	0.627776528880882	0.732675172959087	0.727805756908001	0.602075406145189	0.515805749415011	0.570918673401933	0.621499975288055	0.554128095541409	0.448376359428556	0.412519837405923	0.439113648654762	0.455356187222867	0.40709388466543	0.3168632640595	0.302237816467035	0.368458999564967	0.394323609679432	0.393725543842666	0.457548377501038	0.54180968312025	0.552595767540766	0.524542257231	0.533530741124559	0.575188458811429	0.619184357611433
REACTOME_SYNTHESIS_OF_PC	0.61661115423403	0.65160644838877	0.579997853237645	0.439620043846138	0.341150411360786	0.28995629568489	0.28052393272365	0.358488403595019	0.498830386861574	0.601480002447321	0.627393464839306	0.626975932338151	0.663997414935166	0.707302523914635	0.74744875377796	0.788648205977819	0.794787826310946	0.734691878089724	0.588597650569134	0.398068469166728	0.262980842331445	0.250655501223304	0.341622461782355	0.478458525020795	0.616838209030496	0.725575304233404	0.73335459659831	0.62033639936554	0.538953020289116	0.589533749550368	0.635164802390652	0.566010907917685	0.457077187082072	0.419253910267859	0.445339579527682	0.463883646160759	0.424676890652996	0.339742636160056	0.319190510080139	0.374361974503662	0.394176758554953	0.401687037720052	0.480806851764745	0.571818159972543	0.574837613112551	0.536398840740961	0.547853079419725	0.596963986838573	0.644640901615254
REACTOME_SYNTHESIS_OF_PE	0.617584179266022	0.64470970587226	0.575402084486319	0.448162471669267	0.359320539353154	0.305547555682921	0.288590386566463	0.361927104548218	0.503362994246972	0.607770836010115	0.628023490662782	0.616586104746088	0.645125124492818	0.683073830534144	0.71699181583854	0.754738890711472	0.761924172490834	0.707231342606201	0.572091281733262	0.394898430450873	0.270935172846863	0.263129258083977	0.348502089473647	0.473931615911657	0.605530839515233	0.717429866585206	0.736339153707609	0.636102734165665	0.558179806601582	0.599690536364126	0.637899415436942	0.571777700955174	0.469159894883005	0.435176630951571	0.459022581999523	0.474374434367645	0.440430499719841	0.359605995941346	0.331342819209424	0.375241118097503	0.393004978951658	0.409792917956653	0.49985706562687	0.593054633400032	0.588148081311795	0.542738155767239	0.557497053166828	0.610955694654741	0.659563556757608
REACTOME_GLYCEROPHOSPHOLIPID_BIOSYNTHESIS	0.627095292700587	0.646179935915921	0.580250473859015	0.466114419039119	0.384865331228869	0.327567132890163	0.303290875770876	0.371873039659182	0.515318596057956	0.622996106114713	0.636338166132974	0.609549606894917	0.625472340887274	0.656676013342568	0.68387459374576	0.716410488803639	0.722625547320589	0.672578170065255	0.550913734179977	0.391808345593561	0.281154652022919	0.27560544860185	0.351862991497601	0.465759480545738	0.592332377717898	0.706387322589753	0.734630874593495	0.647205148169403	0.571848898399325	0.600875587272328	0.63027537129561	0.572244889976461	0.484320509072708	0.458587238944491	0.478298212462773	0.485248059127326	0.452492162451748	0.374989889033493	0.33908065650594	0.373510175905831	0.393669357591215	0.419431986478924	0.514122268137613	0.604167429040266	0.591845860560604	0.543843431450763	0.562952862325045	0.61731497402439	0.663675349088203
KEGG_GLYCEROPHOSPHOLIPID_METABOLISM	0.644105928522537	0.655660184090528	0.594249963587381	0.493119750029733	0.417733464001874	0.356184797579196	0.32456554837845	0.387558749451241	0.532908159622777	0.644832684591297	0.650620041505404	0.605629556736233	0.606188456857782	0.629662720809557	0.649596469007062	0.675691036225826	0.679546100012902	0.632760682375694	0.525607882799799	0.38791831099747	0.29123705598134	0.284922151231925	0.349573930871111	0.453011332419458	0.576445290155612	0.691556394871599	0.727185307851115	0.652316627995902	0.579188831642995	0.593969903908464	0.614409526658365	0.56874734786006	0.501278985456829	0.48620008114905	0.500205643381861	0.494785316132611	0.459598095038702	0.385160134208053	0.343404056855083	0.371664704036121	0.398136828354164	0.431149513053352	0.523428792690274	0.605245721142945	0.586645155106307	0.540649887931236	0.565164715547253	0.617286475164366	0.658398851450108
REACTOME_ABACAVIR_TRANSPORT_AND_METABOLISM	0.666004732824491	0.671268896739862	0.615447785871276	0.527020385897862	0.456080856863277	0.38980099917916	0.350795524953298	0.407110620848369	0.553339860039151	0.669696353493019	0.668091352149102	0.604188001226471	0.588492898292521	0.603803942204132	0.61603262856447	0.635213184639015	0.636226994442864	0.591189822816262	0.498158505145528	0.383252193913999	0.299546590090039	0.28910392922241	0.340925049842501	0.435932864256729	0.558063876035318	0.67329638579475	0.714351116776964	0.651279671111268	0.580492483163232	0.581112457467128	0.593547351081593	0.562863372157374	0.518085662067736	0.513887796834127	0.521363466599038	0.501585151865892	0.461458728148881	0.39031923464209	0.345665395160339	0.371632662862309	0.407005665965969	0.444591922087178	0.528138543579518	0.597869443656806	0.574549473158253	0.534524516381887	0.565183560166676	0.612723542798478	0.646327812970877
REACTOME_SULFUR_AMINO_ACID_METABOLISM	0.689266844502671	0.689950025876959	0.640476278274675	0.564108909666989	0.496527433158846	0.425355426867075	0.379138395337337	0.427887807986707	0.573349471771596	0.693557607600749	0.685662298706102	0.604410219680501	0.573343820124687	0.580652614657707	0.585169880438191	0.597841059043763	0.596409656091845	0.551915859763395	0.471506916176971	0.378675575030433	0.305653551951534	0.288006462647059	0.326964389031397	0.415972495125508	0.538329464187765	0.65310579537352	0.697780162029924	0.645141758030492	0.577065586645627	0.565267837964742	0.571415111607943	0.556160526826159	0.532640555092852	0.537601538721264	0.538680583632526	0.5048858921189	0.458859171272153	0.391600768223674	0.347315524234796	0.374419351303125	0.419526038341891	0.458768658966811	0.529161658110727	0.584770967796968	0.558424162944191	0.526945393878877	0.563788793180762	0.605426623706601	0.630386519422629
REACTOME_ASPARAGINE_N_LINKED_GLYCOSYLATION	0.710213518274194	0.708036300045164	0.665128045436628	0.599810477684067	0.534888099082957	0.45910077052307	0.406254434428771	0.447058674750941	0.589822644145075	0.71276842294636	0.700626541210877	0.605496664210679	0.561192969495643	0.561184954551527	0.558740695491623	0.566155726551086	0.563273472859575	0.51865651510804	0.44864288862127	0.375371746299663	0.310205472097628	0.28328641118108	0.310299144979797	0.395501122984028	0.519051413297096	0.633215901520917	0.680015179712389	0.635930002811002	0.570998686512984	0.549700096399571	0.551583964837844	0.550039435850903	0.543254696728617	0.554206227567507	0.549914845748379	0.504656734909287	0.453442120788642	0.390828635963501	0.349691969460572	0.380087956240177	0.434018018408817	0.472469355810583	0.527815188453754	0.569216473222913	0.541375482186917	0.519174022375591	0.561220560680904	0.596583453475744	0.613051602902072
REACTOME_POST_TRANSLATIONAL_PROTEIN_MODIFICATION	0.72562278621332	0.721849297711294	0.685077173560045	0.629535012692045	0.567036402555131	0.487446525346526	0.429063900762382	0.462169069378355	0.60030660830393	0.72463239006079	0.711060406904073	0.606754968870486	0.551930826687673	0.545655170455449	0.537853236761572	0.541905706344647	0.538796792971632	0.493927281809396	0.431660641774453	0.374139640110184	0.314329589977808	0.277691381684801	0.294377508605464	0.377287022630543	0.502291566077497	0.616031900658039	0.663886846162689	0.626241794386434	0.564850538639868	0.537527639350263	0.537028520784044	0.545694108938581	0.549078012995294	0.56202152563372	0.553969547498581	0.501468819514159	0.447254633913739	0.390096599257832	0.353853671302893	0.387996453185808	0.448479009524141	0.48466351435815	0.525571888325977	0.554309995909045	0.526123505557437	0.512028945198207	0.557153620230918	0.586566729910599	0.595964991022903
REACTOME_ANTIGEN_PRESENTATION_FOLDING_ASSEMBLY_AND_PEPTIDE_LOADING_OF_CLASS_I_MHC	0.733022390104362	0.72816206449206	0.696518526839527	0.649402075723885	0.589574720992655	0.507550833761632	0.44525884529592	0.471526896799154	0.603315813762796	0.727639486050594	0.715881352451495	0.607595118550306	0.545031261811014	0.533707064243705	0.522754306699107	0.525597478414655	0.523415530620861	0.478564886278292	0.421193336716157	0.374913297776545	0.318915467685641	0.273984716473892	0.282482523674793	0.363844787628256	0.489890009032525	0.60354601532305	0.651862403730715	0.618737730353104	0.561285489561112	0.531405756153504	0.529908478961496	0.544135283207181	0.550281054335214	0.560984509949606	0.55092405204694	0.496245273835607	0.442228886679317	0.391289065257351	0.360461329255501	0.397156814991603	0.461169769916238	0.494771889898975	0.523794871899758	0.542432762855768	0.514546257727785	0.505839041658773	0.550959083086685	0.575182501026077	0.580045901857826
REACTOME_N_GLYCAN_TRIMMING_IN_THE_ER_AND_CALNEXIN_CALRETICULIN_CYCLE	0.730681688142282	0.724461012927455	0.696588262543227	0.656670251231576	0.600178246168784	0.517578381310977	0.453510939284627	0.474370141866834	0.598452351481348	0.721457219331179	0.714695368436665	0.607487767150734	0.539823167713279	0.524687605763812	0.512847559579008	0.51640577016441	0.516082173637815	0.471784019993683	0.416457599761708	0.376776018819357	0.324156133256619	0.273967336164886	0.276789739280982	0.356815188331873	0.483005135106687	0.596835249489011	0.645486449676966	0.615619143073203	0.562656979529166	0.533258391849305	0.531461715046469	0.546179148039696	0.547968543255768	0.552480516122675	0.541872828336798	0.490012655964016	0.43976921476094	0.39567786117717	0.36970479552019	0.406583030003969	0.471029451025092	0.502775998017027	0.523556560349709	0.534969807278747	0.507511176433918	0.500589010969445	0.542167477872765	0.562235021591775	0.565939369957766
REACTOME_CALNEXIN_CALRETICULIN_CYCLE	0.71750691129951	0.709096183085659	0.683592375807639	0.649905211104217	0.597701357594993	0.516758787998563	0.45349319201101	0.470882118663906	0.586401335706611	0.706816308201895	0.707614363001458	0.605957278483423	0.535781100987384	0.518040291042239	0.506999655012919	0.512489022263507	0.514716391436639	0.471708883669113	0.415844611162251	0.378452166235629	0.329533897574258	0.277963483961321	0.277802990726133	0.356539037704793	0.481768385383172	0.595765108090314	0.645045175782326	0.618172747079839	0.570532983569056	0.543962971782818	0.541874476807969	0.55232756022372	0.543880179624028	0.538960108339742	0.528660929977848	0.483724900726532	0.440536635729711	0.403683665866071	0.381276695737978	0.415529855759182	0.47784968834303	0.509186349704453	0.525597868083089	0.532373505030823	0.505019615914795	0.496194630756942	0.530935063722656	0.548105416682239	0.554471449715608
REACTOME_TRANSPORT_TO_THE_GOLGI_AND_SUBSEQUENT_MODIFICATION	0.69308799795543	0.681473305091959	0.657171445653451	0.62904355032569	0.58222805093208	0.505427702100014	0.445854813061717	0.462113281612218	0.568818921163978	0.685357323240752	0.695152786490056	0.602643714741598	0.532732223559516	0.513624444203541	0.504029072636361	0.511628554092869	0.516910799387314	0.476151421406759	0.417745137134232	0.378991924012173	0.334171062001539	0.284888259480076	0.28432313287608	0.361954803842977	0.485176126358346	0.599006722706747	0.64954469440559	0.626469673132136	0.585232935091607	0.563005206735081	0.560109736206131	0.562558490655661	0.539976934950346	0.523454303032073	0.513566159289523	0.478154617477401	0.444419431512695	0.414821508655938	0.394392334750446	0.423582766773375	0.482212478622278	0.514912031825653	0.530414123728546	0.534494212100412	0.506587898671093	0.492793149071891	0.518296779282599	0.534033534282084	0.546808191460824
KEGG_N_GLYCAN_BIOSYNTHESIS	0.657987277550445	0.642344925996161	0.618480625821529	0.595467982809352	0.555165823999078	0.485110699211459	0.432180337333868	0.449805441988146	0.548074979879686	0.659407854494598	0.678196194624624	0.59740770316735	0.53090346373128	0.511814582318137	0.50315759276626	0.511951082716415	0.520654305772823	0.483327950791636	0.42121438466277	0.378278771570813	0.337300875147217	0.292774780975268	0.293916723978881	0.370875577759887	0.491303045754307	0.604393455048281	0.657007774282476	0.639300849479039	0.605540912530228	0.588279293504604	0.583836968827849	0.576150194986432	0.538019168405391	0.509055188010489	0.498940980828507	0.473812302267947	0.450628326865251	0.427809263757932	0.407871315190962	0.430626390262393	0.485253907375502	0.521070070355455	0.538383750595708	0.541002747306265	0.511699326101109	0.490926049132665	0.506083870562833	0.521955679014714	0.544215698588289
BIOCARTA_BAD_PATHWAY	0.614106551702049	0.59406974842834	0.570311262797134	0.552057939641798	0.519314565907672	0.458542807417155	0.414849228298106	0.436079604291093	0.526817239926965	0.631631139089729	0.657961848208329	0.590410230531224	0.530776400233521	0.513296252640937	0.504191291584801	0.512434034597626	0.524810931858115	0.492243748203385	0.426190856111566	0.377112256595583	0.338619558969117	0.299514313501817	0.303710634306984	0.380594066338192	0.497810031096715	0.609510637909385	0.664989039456415	0.654399048980481	0.628790197039912	0.616272679176783	0.609672689513257	0.591696685566054	0.5392280769895	0.498405241644997	0.486836585430255	0.470886872978198	0.457880539131828	0.440823490688404	0.420313688244059	0.436763267082217	0.488341623455147	0.528754534621982	0.549818898469453	0.551685422080216	0.520125250785933	0.491529522484286	0.496539299969938	0.513990389620537	0.547571642872138
KEGG_HEMATOPOIETIC_CELL_LINEAGE	0.564816821294648	0.540591640342918	0.516968662172929	0.503060110002576	0.478734121042936	0.42944588505345	0.3966986912264	0.422993157103397	0.507403952652985	0.604550333265063	0.635882063879903	0.582106333270418	0.532784586917678	0.518597144345511	0.507319494197306	0.512980691262326	0.529177584333772	0.502622307722391	0.433210234530499	0.376847610844162	0.338395448473363	0.303552318437174	0.311263576881352	0.388648441376576	0.502587510854537	0.612310087664052	0.671145462580503	0.668935247495091	0.651419339470708	0.642757277652422	0.633830318662759	0.607393786010244	0.544096449987846	0.493263661650085	0.478682175954428	0.469258288503799	0.464687779025157	0.451900779415692	0.430389056009283	0.442247154324588	0.49274217346083	0.538772277003363	0.564847541574287	0.566451267231607	0.531963727863408	0.495716212845754	0.491787565151933	0.511836050711389	0.556933781398221
REACTOME_TERMINATION_OF_O_GLYCAN_BIOSYNTHESIS	0.514607418119706	0.486956174145167	0.463760462929928	0.453640341849568	0.438271767990186	0.401966448736712	0.380490529741996	0.412065890117743	0.491355277323205	0.580056525355167	0.613410804268913	0.573144046057028	0.536967841751783	0.527539448427591	0.512630770791489	0.51406111080528	0.534126534699391	0.514463179946693	0.442790469028164	0.378774209990455	0.337333016513239	0.304331952472127	0.315247604398835	0.393501075199635	0.504305960216694	0.611547692453652	0.673716387580429	0.680195607577564	0.669900958066954	0.663856563524056	0.653047032338875	0.621526765393403	0.552384025452587	0.49425929351925	0.47512800828944	0.468641146503713	0.46975992645305	0.459450515754626	0.437193950247322	0.447439943227957	0.499322378825944	0.551366395898245	0.583138520054564	0.585045263676826	0.54737429736724	0.504404558405253	0.493342589455431	0.516350997818715	0.571436515199918
REACTOME_O_LINKED_GLYCOSYLATION_OF_MUCINS	0.468258148778896	0.438399007683742	0.416124142490954	0.409118569244719	0.402766431257675	0.379851800261447	0.368312701431635	0.403937379261539	0.479022118719228	0.559074170505881	0.591824902797425	0.564221627401109	0.542749109770556	0.538892802969531	0.519631453186952	0.516143717482621	0.540041438484164	0.527493141734696	0.454810996933594	0.383509003757408	0.336266796606587	0.302355135429751	0.315718058517182	0.394887414206904	0.502687394596808	0.606956534145778	0.671843772208566	0.686271719127874	0.681745111884189	0.677126428900418	0.665462159046889	0.632971578238143	0.56329553774668	0.50093268396901	0.476124115921295	0.468843790829986	0.472450262840683	0.462758924249128	0.44055400165971	0.452746574267624	0.508310140884888	0.56599227932162	0.603607173612618	0.606635285769691	0.566136977272635	0.517904740466856	0.501773992873237	0.527444086383143	0.589587402369649
REACTOME_BRANCHED_CHAIN_AMINO_ACID_CATABOLISM	0.429790100891179	0.399261452241578	0.378609406770715	0.374051041150844	0.376119432841803	0.365603437044649	0.361114611472852	0.398291813033931	0.469618864289526	0.541532298473413	0.572114010552209	0.555984636265083	0.548976743897085	0.550470108203277	0.527093337451717	0.519260708241886	0.546867021387613	0.54083421648239	0.468210168909202	0.390661108454569	0.335803948179475	0.29884941373861	0.313878189165677	0.393707081217583	0.498440477949182	0.599201947379969	0.665730779107538	0.686562867118099	0.686201918076381	0.682231224241691	0.671102366861788	0.641509487355857	0.575793754014977	0.512080118364534	0.48119930681767	0.470018959072318	0.47306247028707	0.462287837017268	0.441120465656842	0.458483257650104	0.519153037299827	0.581252274613421	0.624306540286191	0.629530509964055	0.587252718726563	0.5355880637173	0.516561908658256	0.544221726470367	0.60979952170175
REACTOME_PHOSPHORYLATION_OF_CD3_AND_TCR_ZETA_CHAINS	0.401563032284206	0.372081490809135	0.354014052794768	0.3514106621217	0.360516176746294	0.359906218448655	0.35854478821049	0.394080474687335	0.46162869169643	0.526675473250141	0.555013907974588	0.549021360525468	0.554270509447793	0.559727781305468	0.533403394182221	0.522974662082601	0.554030755311653	0.553098252480047	0.48117370223494	0.398911976638044	0.336056821286256	0.295178171543826	0.311437083056419	0.391516235192627	0.492937702645743	0.589719159036167	0.656644169279668	0.681921502974651	0.684391645901454	0.680954446299374	0.671792604504865	0.6478456780931	0.588952349540736	0.526276530341406	0.48979559183854	0.472736258345654	0.47282308644283	0.459592189087327	0.440180181435193	0.464701690657643	0.530540402019373	0.595085528218036	0.642656460802611	0.651237129982849	0.608787505755395	0.555749946792913	0.536118964733053	0.565236188186778	0.630870129401904
REACTOME_IL_7_SIGNALING	0.383829254668588	0.357142928324024	0.34291805761553	0.3420930173985	0.356056746844673	0.361560527951073	0.359157122732193	0.389952738273086	0.453433932794378	0.513597384240919	0.54115858032773	0.543953967846823	0.557566325078322	0.564682979208856	0.537306517997551	0.526772240328263	0.560777189777459	0.562875032742176	0.491739120046743	0.40648113305186	0.33658419800492	0.292246864687829	0.309833781783733	0.389845753029352	0.487780550631356	0.58048535355659	0.646729994107313	0.67437729087605	0.678827686789569	0.676559594294464	0.670546308017851	0.653346008452653	0.602225135781388	0.542358019430662	0.501483920659784	0.477784505688794	0.473452859127378	0.456826791247055	0.439238200589027	0.471074663863463	0.540654257330447	0.605228114763388	0.656005094582921	0.668894999917324	0.628063114715731	0.575738145447148	0.55796335410958	0.588704497490534	0.652170610420396
PID_IL5_PATHWAY	0.374886411551363	0.352602301440313	0.343721288865961	0.344870845568223	0.360919349539279	0.367969162586375	0.360928531944524	0.38473886882446	0.443928532196762	0.501768285022631	0.53124984191592	0.541555538694817	0.55864182877634	0.564771320039951	0.538679688605136	0.530641456865398	0.566704661208505	0.569342396265345	0.498513288366845	0.411765516244552	0.336567826279179	0.290157254259271	0.30965276730252	0.38962203517858	0.484379789000681	0.573698087180735	0.638602348407249	0.666522855229854	0.672546192045546	0.672759081372511	0.670661810719396	0.659593407491082	0.615525206980706	0.5596590487465	0.515964301069216	0.485776124678437	0.476486995079111	0.45601527682925	0.439556383344175	0.476968988052788	0.547654786462985	0.609836596495206	0.662342886298087	0.679961698958527	0.642172844772208	0.592368522416994	0.579054332065946	0.612667159252754	0.673496416213268
REACTOME_PROLACTIN_RECEPTOR_SIGNALING	0.371771324677342	0.355134440749162	0.35314203965657	0.356786394986069	0.37199172798977	0.376016770771274	0.361926487797892	0.377831208448772	0.432881939951376	0.491318147824038	0.526112403230281	0.542784007014881	0.558379613484735	0.561247783519535	0.538907213156054	0.535457212441705	0.572164386209722	0.572640927386161	0.501124888456381	0.413842884148398	0.335124472767426	0.288229860794822	0.31044796637405	0.390885423921071	0.483619441546435	0.571320987793628	0.634733587855754	0.660776210097516	0.668195004788764	0.672656026474365	0.674808812207295	0.667899731684779	0.629080508454217	0.577924949252562	0.532885531265286	0.496762316587965	0.482654397825053	0.458385410085167	0.441853635643472	0.481748442838481	0.550295570367004	0.608071509897066	0.66089871884385	0.682906221799334	0.648696433253017	0.602587909126608	0.596298041911203	0.635137952123861	0.694711182453116
REACTOME_CITRIC_ACID_CYCLE_TCA_CYCLE	0.371258483369913	0.360894951390334	0.367026969727142	0.373857114305596	0.385737748924171	0.383015339829768	0.360904791902491	0.369359476712278	0.420935447263875	0.482946167249411	0.526543747334519	0.54864032256539	0.558608238424152	0.556905439946119	0.540594941214044	0.542889332043107	0.578255187594195	0.573784854699381	0.500174637664429	0.412595694011508	0.331580790531575	0.285331754276308	0.310990975684669	0.392851509900241	0.485639188008955	0.574551160391952	0.636798028475229	0.658785493011096	0.667410742474782	0.677986613925606	0.684357083956654	0.678912069594508	0.643136575171778	0.596986884485634	0.551620586101523	0.510075312706101	0.491611614569406	0.464045490187123	0.446274462316675	0.485197623526973	0.548456306360716	0.600422095602095	0.652386594627307	0.677671926984198	0.646416819211649	0.604258967171979	0.607171504801016	0.654299609287699	0.715397054341543
BIOCARTA_KREB_PATHWAY	0.370815490285948	0.366514301475014	0.381269539245068	0.391905747795492	0.398993892963208	0.387355886268613	0.357614140229721	0.360118994691244	0.409268115383986	0.477508800661573	0.532976331732966	0.559838897991577	0.561528776959108	0.555176372075469	0.546680252084393	0.554804598141073	0.586376570031147	0.574149770751978	0.49673361115407	0.40842679864843	0.325579401179084	0.28032396604316	0.309784357422817	0.394237309059514	0.489782382388841	0.583393870470494	0.645210061667611	0.661177449123764	0.67065674896694	0.688859802390937	0.6991241885238	0.692436549750369	0.657656937313453	0.616400568447547	0.571147410532717	0.524485368705573	0.502139512741261	0.472101423375936	0.452575002680732	0.487835809359735	0.54335032170001	0.588633852252432	0.638808345012732	0.665744898804748	0.635805823795399	0.596850535647272	0.610321796371716	0.66873733138036	0.734672637665102
REACTOME_MITOCHONDRIAL_TRNA_AMINOACYLATION	0.369173989610263	0.369831073976468	0.392624861904223	0.407320554448285	0.409451196938286	0.388636341683616	0.352707802962475	0.351276538111774	0.399100036137114	0.475503469932529	0.545097063853591	0.576396284905378	0.568920183087947	0.558949282290344	0.55929145140665	0.572408218139222	0.59754878826105	0.574818681990833	0.491697314938232	0.40177354148918	0.317007665076368	0.272434538916899	0.305612839637412	0.393722640906089	0.494771841325725	0.596578698048109	0.659065562439711	0.667695119540241	0.677488514109779	0.70402096045358	0.717609925210308	0.707549969100655	0.672173369516982	0.635252499577075	0.590117144222399	0.538585132773652	0.512669938961827	0.481101031481983	0.46036204892403	0.490896431729443	0.537258844774521	0.575244901948881	0.622882816631079	0.649785795566268	0.619072681542015	0.581774529633993	0.605940795107271	0.677637008333811	0.75122581598071
REACTOME_RECYCLING_OF_BILE_ACIDS_AND_SALTS	0.36632491165475	0.370156651457229	0.39923811942503	0.417595559304209	0.415744964417892	0.387279681058353	0.347286011579069	0.343947893941567	0.391253023020069	0.476723951192594	0.561639422072716	0.597332459771294	0.581431659218912	0.569559914787187	0.578831352923433	0.59551285596732	0.611833169993409	0.576133920148609	0.485365234417742	0.392726165135535	0.305848158975113	0.261440498561584	0.297941134285685	0.390414290560537	0.499128501546878	0.611941320001433	0.676531211008607	0.67759502987957	0.687046016312987	0.721496663392931	0.737636137341205	0.722966300239417	0.685852483744107	0.652233189016591	0.607090558893077	0.551205795122139	0.521863869741127	0.489564312199562	0.469222020764789	0.495905517347628	0.532841321402295	0.562885802016815	0.607299878401758	0.632925493316351	0.599692803500664	0.562182842226826	0.595752812034481	0.680867055123505	0.763516800864836
REACTOME_BILE_ACID_AND_BILE_SALT_METABOLISM	0.362999062341415	0.368030285349467	0.4007742868592	0.421573579890751	0.417260757806036	0.38389544777471	0.342288604546369	0.338798625215019	0.385945857478867	0.480277183098935	0.580515266784424	0.620668369793563	0.5982486679444	0.586330048813534	0.603656449758384	0.622273746733886	0.628134509769035	0.577666041130198	0.477451538714913	0.380961238440249	0.292070846190058	0.247641599864716	0.287055464483823	0.384187556797261	0.501728316564733	0.627164757201149	0.695511346867524	0.690065733455017	0.698506465753414	0.739351701178584	0.757152656502779	0.737505037426338	0.697722264738045	0.665927570662458	0.620840392259917	0.561681023772565	0.528983339371037	0.496373067803191	0.478685432665612	0.504019824331706	0.532273721264283	0.553586202533289	0.594050493074627	0.617953736795725	0.581538489611753	0.542233710218871	0.582587675493445	0.67891911422626	0.77007726696852
BIOCARTA_NUCLEARRS_PATHWAY	0.359931764262507	0.364616409481531	0.398146193519971	0.419392764555257	0.413870772765316	0.37874367569767	0.338022363080109	0.335827885313065	0.382884345505863	0.484959087819197	0.59929142129918	0.643779244860357	0.617264922946231	0.606796400889393	0.630464653571507	0.649528144098005	0.644483725872673	0.578572296782418	0.467465585450271	0.365994261353384	0.275633040479666	0.231689381969349	0.273944099178647	0.375796681053546	0.502274752984992	0.640562538761131	0.714282045883548	0.704442323036227	0.711285340698217	0.756257338737942	0.774884528633976	0.750446547285134	0.706921145639191	0.675162194816431	0.630584874968146	0.569873948331559	0.533945343172047	0.500915950333925	0.488107784852972	0.515440926944269	0.536556507529083	0.548320286055213	0.584048846014335	0.606688174496252	0.567922286828391	0.52606947310932	0.569680209346529	0.672756589928734	0.769842580731192
HALLMARK_XENOBIOTIC_METABOLISM	0.357302324521911	0.361028129095527	0.392959337487611	0.412200244190458	0.40578645499586	0.371574122948808	0.334042514336192	0.33442741546005	0.381567985207009	0.489792156346106	0.615827594364373	0.663992651881613	0.635685127300389	0.62750062455331	0.655223770536354	0.673627884145684	0.658682634899048	0.578124247945385	0.455207759422961	0.347584783461145	0.256586547931931	0.214384019290129	0.260001635360686	0.366705137130373	0.501454244398385	0.65153999779171	0.731806726487764	0.720119867963501	0.724920266448058	0.7716624893845	0.7905556043422	0.761612449883629	0.712844229517446	0.679237189895913	0.636047349839357	0.575995185476963	0.537111625603435	0.503026580740959	0.496615096832821	0.529200389459834	0.54525344106642	0.546917376482087	0.577148890298491	0.599745657674033	0.560912281035573	0.516877175009912	0.559941501864823	0.663651837381399	0.762461322096988
REACTOME_ETHANOL_OXIDATION	0.354626786443661	0.357863659809209	0.386877917589518	0.401731957187973	0.39358061006927	0.361889325526172	0.329428262830386	0.333685259903572	0.381639341883611	0.494440175363314	0.62879613643256	0.679208100605235	0.650826798468594	0.645025004779042	0.674288903346367	0.691460074718573	0.669041098801189	0.576132498723402	0.441107450638666	0.326083357872527	0.23525257025494	0.1965575371688	0.246703156770599	0.358696359629048	0.500681321940347	0.660534039158979	0.747629628668293	0.736248059572762	0.73874361690107	0.785547613092881	0.804621308673943	0.771157096264441	0.715150811780452	0.677960029634806	0.637319835345408	0.580312209901053	0.538966272750622	0.502834357419816	0.503218787547825	0.543421878358571	0.556719368328241	0.548316814190123	0.572503778943447	0.596756398595266	0.561136212416318	0.516342234412527	0.555427874374081	0.653061710153147	0.748512520965172
REACTOME_PHASE1_FUNCTIONALIZATION_OF_COMPOUNDS	0.351125904391056	0.355115077839776	0.38112703120548	0.389866182690059	0.378290257889092	0.349452278545425	0.32330345831411	0.332793180768075	0.383095347412153	0.499284568711276	0.637864902451662	0.688322438004505	0.660843896391836	0.656913966196709	0.685325284888529	0.70128405328569	0.674908252994109	0.573086136284909	0.426257796881843	0.302577389224532	0.212406723055772	0.179110014761474	0.235395289328086	0.353431793469725	0.50155497587681	0.668511131483209	0.761479346902286	0.751426861131048	0.751564445711415	0.79793501760378	0.817677018232339	0.779209678618979	0.713695502475352	0.671528134419747	0.634612663104534	0.582874366544753	0.539840436092612	0.500644209768396	0.507086817749707	0.555926257900807	0.568668519717345	0.551026088699185	0.569085151359087	0.596854841961731	0.568038667888284	0.524591614088274	0.557111509009534	0.642530325716642	0.729551346999603
KEGG_RETINOL_METABOLISM	0.346335487500559	0.352422340423481	0.376276558059237	0.378249994236445	0.361455085997301	0.33475516522974	0.315358471216794	0.331381900832318	0.386261498016856	0.505127591232722	0.643500786245786	0.691346603996157	0.665148344138452	0.662202918329172	0.687759406539622	0.703094079856826	0.676800000641848	0.569984226979115	0.41217117598709	0.278797849341112	0.189399223222015	0.163164712684501	0.227273814969979	0.352146805937389	0.505297604759246	0.676326038256827	0.772866977586903	0.76364456470224	0.761582052374175	0.80842852428212	0.829848094850713	0.785572297830768	0.708484220597929	0.660393944145928	0.628045572700915	0.583368974188835	0.539789045578061	0.496898398093884	0.507849157989348	0.564897921175779	0.578830713905572	0.553594729222823	0.566130886848746	0.59917001545531	0.580352258414827	0.5404953736334	0.564916952361481	0.633573289198675	0.707933704944866
REACTOME_ION_CHANNEL_TRANSPORT	0.340613149568003	0.349497203869827	0.372335811169741	0.368078597847081	0.345001353299156	0.319219777606587	0.30615906027156	0.329659517001913	0.391551947012457	0.512672566216622	0.646528590721496	0.689216913982771	0.664409951942791	0.661426995209374	0.682667224051965	0.698412662204993	0.676108069496412	0.567979734921815	0.40039562887513	0.256831863064711	0.168127708668917	0.150211805899584	0.223494358460033	0.355584916278661	0.512434156739237	0.684280611583913	0.780947148082731	0.770589556449981	0.766641372655022	0.816013934258787	0.840445092429736	0.789629071318205	0.699719044807038	0.645235548188012	0.617627721849654	0.581186850850861	0.538646527069741	0.492196716290767	0.505782270442905	0.569344264037038	0.585469793219433	0.554948224442642	0.563347512856036	0.60308569657853	0.596507585618483	0.562089111359265	0.577912034912713	0.627516980483917	0.686441721204576
REACTOME_ION_TRANSPORT_BY_P_TYPE_ATPASES	0.335272292104502	0.346493098702578	0.369070628794927	0.360068754593837	0.330988296137889	0.305047380921435	0.297134816871421	0.328321395188525	0.399136016303043	0.522024013902545	0.647659202598975	0.683381980616281	0.660138205975224	0.65615118117757	0.672203182131639	0.689646713221428	0.674556411682285	0.568020961792943	0.392158908095553	0.238732666521175	0.150811520736141	0.142087106371384	0.225269504607868	0.364121561713169	0.522809560024022	0.692069845414675	0.78474274909484	0.770277567299935	0.764771055920866	0.819204814177252	0.848016092893939	0.79050267964301	0.687919899724951	0.627059547287179	0.603472432063466	0.575701211134514	0.53621203628039	0.487300704630921	0.501768559479207	0.569216653232861	0.587648150913888	0.554508525930259	0.560824945885969	0.608204917420486	0.614832349749991	0.586931964573019	0.594552001321291	0.625316356817301	0.667805760338705
KEGG_CARDIAC_MUSCLE_CONTRACTION	0.332275777005761	0.344146698516226	0.366373168793895	0.354599356517186	0.321304324379582	0.294775951189446	0.290253385356074	0.328280217369316	0.408664560880886	0.532423014530394	0.647166651977674	0.675286037597471	0.653982168990543	0.64821589810006	0.658816605506966	0.679297252698994	0.673659956483374	0.570643091808118	0.388158269205407	0.22613563394547	0.139593355497832	0.140708511863005	0.233807805759111	0.377921971978306	0.535850786976422	0.699072668280409	0.783618570830886	0.761761136066013	0.754802734527708	0.816454645605927	0.850746478847051	0.78738378631174	0.674050475269945	0.607346878101099	0.586144422432141	0.566661673787875	0.532459300249273	0.483046838350761	0.497024788441441	0.565221567900217	0.585238977362313	0.55212193937147	0.558758113390985	0.61412359704557	0.633569137355908	0.612354747725302	0.612930659575969	0.627406260783676	0.654247441751419
KEGG_PROXIMAL_TUBULE_BICARBONATE_RECLAMATION	0.333623658836443	0.343620858321787	0.364494041868854	0.351912157555719	0.317392291540617	0.290679940421355	0.287471047602532	0.330309148847102	0.419178145324144	0.54232489267225	0.644801553498572	0.665896777419702	0.647005028460131	0.6389927376542	0.644550367848488	0.669332451655652	0.674396356646552	0.575959019743213	0.388528720622573	0.219979230663146	0.136079275786989	0.147625342100776	0.250049430410757	0.396983060945543	0.550874913922369	0.704775892880681	0.777745657317991	0.745615430105313	0.736823029346475	0.806659364262635	0.847036178858709	0.779903517558053	0.659561116795648	0.588093602936923	0.566933152074891	0.554526402543132	0.527658746492401	0.480149500912838	0.492691871706368	0.558454780372172	0.578764154230496	0.547886874980116	0.557147423946572	0.620199231493129	0.650855580336512	0.635668671960366	0.631033840973849	0.633629044441782	0.647141301906958
KEGG_AMINO_SUGAR_AND_NUCLEOTIDE_SUGAR_METABOLISM	0.340673898711074	0.346091492973417	0.364002234578883	0.352225258458783	0.320031751410556	0.294169767984018	0.29010822771335	0.334706530865649	0.429247477933052	0.549797405477231	0.639941454306058	0.655438252562719	0.639237104091736	0.62894675481715	0.630655109926633	0.660913606435332	0.677158202623334	0.583785646416378	0.392943067782574	0.220391139533854	0.140965783370171	0.163541118523115	0.274285070363755	0.421013539330513	0.567270781104282	0.709088633693123	0.768296539313041	0.723963863093415	0.712277714219214	0.789573601611173	0.836057379812523	0.768420315986195	0.646289667138764	0.571636715735102	0.547862558910193	0.540565869249696	0.522357716470296	0.47896519383152	0.489444519452547	0.550018621170498	0.569159656032669	0.541998166626729	0.555640053630592	0.625470330230459	0.664808355037469	0.654425404241743	0.64699234968839	0.64324596766775	0.646842445322508
KEGG_STARCH_AND_SUCROSE_METABOLISM	0.353625506300608	0.352217462966421	0.365465758601365	0.355659468802271	0.329177121158001	0.305345471352924	0.298335277941777	0.341087320729958	0.437311462832604	0.553109010853931	0.631917738122766	0.643449161994381	0.629723469389298	0.617676327498085	0.617602619722595	0.654476931276327	0.681903913205183	0.593785124244701	0.400758444017689	0.226742104764931	0.153866668505517	0.18798771822453	0.305825926187109	0.449231498674797	0.584496721350608	0.712399072435205	0.757242233097279	0.699990965134945	0.683693059457787	0.766029711556789	0.818135071805604	0.754125395039681	0.636212396448357	0.560269136598851	0.531386584531208	0.526686014403436	0.517262169769214	0.479358394154471	0.487288148750221	0.540751999379823	0.557553134443418	0.534691995111746	0.553592374609602	0.62878443473791	0.673761930136064	0.6667496848979	0.659311464785622	0.655022042501389	0.652693010128492
REACTOME_GLUCURONIDATION	0.371318765729763	0.361696251700883	0.369000626992396	0.362004626670617	0.343871534919692	0.322838483526463	0.310952152354325	0.348381898474159	0.442103547440188	0.551308844378379	0.620412530254154	0.629170731634839	0.61706745027849	0.604385321603312	0.605406271596862	0.650022288401595	0.688357553913621	0.605529094686964	0.411137902393455	0.237816891585349	0.17336611217698	0.219258503941574	0.342878669494897	0.480222958324404	0.601957547198192	0.715374824114709	0.74681381143922	0.677107515560163	0.65413031494686	0.737925069249638	0.794854030813003	0.738917183362706	0.631091415718936	0.555769515966255	0.51989332521545	0.515065059710819	0.51312811275607	0.480790979988606	0.485642879136042	0.531137927010765	0.545095903904126	0.526300022848642	0.550323861743486	0.629088865872939	0.676601342206351	0.67166911089695	0.667044539067158	0.667388067007909	0.663208094834911
KEGG_PENTOSE_AND_GLUCURONATE_INTERCONVERSIONS	0.391418629269269	0.373113022459505	0.373936840187403	0.370481816813223	0.36229270764641	0.34401902460431	0.325579665278143	0.355070410335912	0.443018849736305	0.544590762471885	0.605785340788856	0.612115749134474	0.60023256018297	0.588540158667513	0.59403483551881	0.647411315566547	0.696143294178058	0.618478052423731	0.423123246164226	0.252026884438473	0.197241750900708	0.254602492817933	0.382688704991212	0.511976862954861	0.618884639323014	0.718633103827089	0.738851547162138	0.658085231330612	0.626577522915261	0.707993913726037	0.768857005975206	0.725052289097689	0.632106539731639	0.559026063408462	0.515228852268955	0.507766712244692	0.510739306018063	0.482633739189786	0.483680666329865	0.521371887364472	0.532842774969741	0.517342201590854	0.545442406667701	0.625768934966463	0.673055285982901	0.669311842502088	0.669891216629615	0.678699248171584	0.67642428544474
KEGG_ASCORBATE_AND_ALDARATE_METABOLISM	0.410954853678467	0.384207158216545	0.378823721117352	0.379693558199796	0.381983629744868	0.365544600860454	0.339249364498682	0.35960612255561	0.440293009495449	0.534298933267465	0.58919283883053	0.592570331942495	0.579241060903765	0.570388928573195	0.583694724554804	0.646531430242846	0.704828171817427	0.631941143872161	0.435680668162393	0.26760227007144	0.222768740313879	0.290604256452556	0.421909091161818	0.54212105488791	0.634323968278322	0.722455234387598	0.734319228807296	0.64449370594546	0.603479048640831	0.679408904270407	0.743366331242675	0.714648776374044	0.63957505874783	0.569886807505422	0.518397651700002	0.50643353637326	0.510933712866486	0.484539469815175	0.480745268022773	0.511505218973946	0.521643671439006	0.508552605417832	0.539085748158549	0.618895696728059	0.663810015006202	0.66086591088978	0.668219278597615	0.687583626619824	0.690346631702542
REACTOME_SYNTHESIS_OF_VERY_LONG_CHAIN_FATTY_ACYL_COAS	0.427082776288179	0.392511931988051	0.381834659151634	0.387861294511279	0.400258097161355	0.384104622242953	0.349224060704431	0.360905082833418	0.434933771338661	0.522561551135797	0.572430484373661	0.571803056448646	0.555468608370673	0.551110415162849	0.57485298116772	0.647284815933617	0.713913180406804	0.645092805791903	0.447757935732109	0.282745584467606	0.247044274250614	0.323658363128481	0.457090711335438	0.568291151941902	0.647263159232878	0.726680754969318	0.733185312086813	0.636640029255297	0.586523655839218	0.655287101472598	0.721540736111592	0.709181302451934	0.652844954324046	0.587255354970184	0.529455695749211	0.51204316173511	0.514543213606436	0.486642844668925	0.47663630433273	0.501559126610095	0.512022208417359	0.50076830304439	0.53195749324962	0.609269443107358	0.650363242642592	0.648278882935861	0.663011172525722	0.693300313610291	0.703368036181699
KEGG_FATTY_ACID_METABOLISM	0.437821820195562	0.396135944651336	0.381414001713218	0.393283410029331	0.414685799575796	0.397133690623668	0.353769694494188	0.358731104742752	0.428433492658258	0.511681413411693	0.557536398412706	0.551892836395442	0.531433947514189	0.532555584105164	0.56802109559181	0.649452585451137	0.722821911943974	0.657073690120369	0.458379688765724	0.295777715095144	0.267329536128723	0.350478035353127	0.485191275467694	0.588521125531428	0.656849224975391	0.730818263746106	0.73470182233119	0.633988265044756	0.576697674170802	0.638207727112523	0.705846765286099	0.709134201858381	0.670400412437138	0.609347865955558	0.547506929857727	0.524652428505702	0.522132749237736	0.48943674116829	0.471622667850969	0.491552612057202	0.504063654870944	0.494700190993411	0.525126097079748	0.598213350846779	0.634636105200034	0.633777914133582	0.655723351884497	0.695959555217036	0.714510115669119
KEGG_BIOSYNTHESIS_OF_UNSATURATED_FATTY_ACIDS	0.442497216807566	0.394359480442563	0.37686629251553	0.394816369156134	0.423515383670309	0.403273030172591	0.352594632058522	0.353814620252443	0.42235528203031	0.503499443912396	0.546298259905753	0.535253322378068	0.510196061648849	0.516726937428768	0.563441147992183	0.652534583678604	0.730910026494442	0.667140719685092	0.466780319676604	0.30532630190561	0.281435125895126	0.368605710698059	0.504037394539571	0.60156141493311	0.662607155461274	0.734305894374968	0.737928630031619	0.635821972118485	0.574502206197591	0.629855692217278	0.697632975559241	0.713938759426153	0.690158707230909	0.633995058650301	0.570727457821309	0.54312783059768	0.533576147664766	0.49337378419326	0.46621526744959	0.481467723991961	0.497379758379	0.490690195196354	0.519662946689468	0.587171255197225	0.61846344302259	0.619359856869968	0.648044831192348	0.696465804302611	0.723391334564195
REACTOME_CYTOSOLIC_SULFONATION_OF_SMALL_MOLECULES	0.441719360632035	0.387794402934916	0.368613870942849	0.392170439462869	0.425922324510225	0.402465541282276	0.34679667397243	0.347628232753722	0.41791126043132	0.498940776745162	0.539835509296226	0.524034938192511	0.494591486482521	0.505223724276352	0.560857455884373	0.655675076519026	0.737500968947038	0.674801808135373	0.472544592726797	0.310568383153589	0.288134473751684	0.376874127429618	0.512695343983509	0.607076593549548	0.664579080524628	0.736792843236763	0.742244246760593	0.641807752610259	0.580166946573009	0.630858035132531	0.697018133549846	0.722216741920013	0.709883088195639	0.658913820724654	0.596444716148642	0.565003128766874	0.547680605516938	0.498418987806966	0.460860301039712	0.471225125075979	0.491215054517711	0.488582143293254	0.51627069234293	0.577259400595338	0.603146107695016	0.606410940924216	0.641572990156526	0.696157273169093	0.729957766077201
KEGG_SULFUR_METABOLISM	0.436957102568322	0.378076892785078	0.358030847762718	0.385921186540131	0.422054054057378	0.395728129463754	0.338367162233008	0.341883153884923	0.415647462524944	0.497867110179194	0.538379970927197	0.519591375443439	0.486546526670024	0.498849624816003	0.559509267371469	0.657758375946766	0.741958422898653	0.679885932568943	0.475702952006176	0.311457442206861	0.287494685997372	0.375705498275052	0.511687873340704	0.605706507974044	0.663342247479007	0.738314704464703	0.747604383519261	0.652173864884139	0.593698054028612	0.640796523396734	0.703072649425419	0.732227543117251	0.727601670367482	0.681933902390077	0.62137834415332	0.586674024038232	0.562128534679277	0.503813077141285	0.45572859036788	0.460725205982911	0.484696726600071	0.48777620446631	0.515056852925118	0.56896231400197	0.589238246731602	0.595563541466513	0.637478745451396	0.696275765240765	0.734143684942438
KEGG_STEROID_HORMONE_BIOSYNTHESIS	0.429963474601557	0.367296097919136	0.346984067786791	0.377290143766403	0.412929806104443	0.384770827932768	0.329493837331659	0.337946209833321	0.415325604962081	0.499243135979164	0.541287496734643	0.522138703550602	0.486629574131008	0.497481651977557	0.55837105349141	0.657692965198961	0.743809010596918	0.682535769231288	0.476724268227967	0.308801467573231	0.280946685293286	0.367096377927428	0.50296498756964	0.598976329136541	0.659899495030108	0.739286903418862	0.754440407451299	0.667412390076914	0.614687894589013	0.658317795435092	0.714162196356492	0.742336007993149	0.741917341111804	0.701190820026746	0.642111961096525	0.604036856232236	0.573880766077546	0.508182051885113	0.45068600642963	0.449947417094263	0.477146485409864	0.487438153038894	0.51553829737993	0.562110231848434	0.576648762072093	0.586804990276405	0.63626878834325	0.697504589391036	0.735674109544332
REACTOME_PHASE_II_CONJUGATION	0.422353798277491	0.357460070510178	0.337334366893322	0.367841903612446	0.400280296714482	0.371652783968334	0.321972224535461	0.336425707297677	0.416042783551562	0.501526054435741	0.547234771888418	0.530666901485181	0.493926659913202	0.500195383400428	0.556545586389386	0.654805417857833	0.742901354025819	0.683139831264626	0.476378811969593	0.304082445733211	0.2709627101816	0.354189521718272	0.489554733651098	0.589037527090957	0.655457346079522	0.740313953529959	0.763261771150183	0.687653787336197	0.641963335071329	0.681271712580183	0.728299500116312	0.751327352171883	0.75212401359	0.715275988564715	0.655722352770839	0.613442256825764	0.579946532685877	0.509940546161275	0.445418801634212	0.439051112368102	0.468328770515171	0.486761269457061	0.5168573524163	0.556143258748584	0.564994907807609	0.5797586066353	0.637733493101901	0.699783911501512	0.734137762375209
REACTOME_BIOLOGICAL_OXIDATIONS	0.415489879331449	0.350210253744308	0.330606955863839	0.359226330723711	0.386367575709093	0.358570174495739	0.316938327913125	0.337095248027686	0.416554614232522	0.50313119395045	0.554517644157858	0.543112018338463	0.506253550490549	0.50556974244042	0.553635319085552	0.649178031797201	0.739539394970985	0.682233731854182	0.475505341546584	0.299028455081447	0.26037665604527	0.340489600222184	0.474915172319469	0.578251241301648	0.651128698714572	0.74188229504924	0.774156297004752	0.712029743381644	0.673280555513892	0.706876556628412	0.743416150186028	0.758488301627888	0.758107528538801	0.723306404746988	0.660353864844877	0.612621799262664	0.578224073547815	0.507805159203398	0.439631275709895	0.428422903019035	0.458537500506474	0.485172940485963	0.518104887312099	0.55052502632585	0.554029704680398	0.574002398723303	0.641097497695709	0.702464341471355	0.729291266078894
REACTOME_SYNTHESIS_OF_BILE_ACIDS_AND_BILE_SALTS	0.410603639979185	0.346797210043667	0.327877850528557	0.352991389457261	0.373747562420939	0.347727465863465	0.314934710721866	0.339157448363288	0.41569117644492	0.502823601981724	0.561367710103146	0.556754573781197	0.52065344473482	0.512063985042951	0.549920619546938	0.641750153052815	0.734504370458529	0.680400903481178	0.474773202711889	0.295091578607992	0.25157269289286	0.328953511331709	0.462140612378631	0.568692004686874	0.647631495346033	0.744053438054588	0.786416699904614	0.738351140524547	0.705301060162517	0.731967906922358	0.757558310660152	0.763494097957421	0.760088197602683	0.724883933523825	0.655507045826725	0.601212243546811	0.568077069820037	0.501219258386931	0.433241096361987	0.418655612455513	0.44850321717971	0.482429464192509	0.518617354510045	0.545099645900713	0.543941051912559	0.569300630731178	0.645306566412996	0.704684473668305	0.721409803743509
REACTOME_SYNTHESIS_OF_BILE_ACIDS_AND_BILE_SALTS_VIA_7ALPHA_HYDROXYCHOLESTEROL	0.408956005631733	0.348168053299705	0.329769371246986	0.350393094022365	0.364896698237109	0.341154270180783	0.316144366841998	0.341693439983765	0.412723274255733	0.499935786588593	0.566227814192624	0.568765308651941	0.534065749864693	0.518365099997067	0.546264199764805	0.63409636940337	0.728916596629722	0.678196488836656	0.47453746337759	0.293043355000598	0.245847212396877	0.321261321820847	0.453258337566138	0.56171036617253	0.645085801436449	0.746287398265913	0.798459352838161	0.763283525702232	0.733973061875264	0.753374169661675	0.769054561961887	0.766220009006303	0.758325541309501	0.719967381203471	0.64193944979587	0.580683774300398	0.550451263482505	0.490565855383711	0.426525734384255	0.410479351341584	0.439180145086614	0.478604639585055	0.518144820278026	0.540228485372353	0.535401712678947	0.565686310014378	0.649336739248298	0.705762899611679	0.711468758437946
KEGG_PRIMARY_BILE_ACID_BIOSYNTHESIS	0.411847130364343	0.354989842508442	0.336410980999606	0.352121825289089	0.361672406389029	0.340363695061512	0.320576786325699	0.344085222050914	0.407572578156972	0.494398233743936	0.56796167392284	0.576782138841801	0.544004405607508	0.523634148935057	0.543795622620881	0.627955412798715	0.723969791524762	0.67610315806654	0.474829983795196	0.292833078102398	0.243164232582043	0.317498451963139	0.448827832336548	0.557694828084393	0.643004378286865	0.74749303551699	0.808083037970875	0.782985444177465	0.755251592359852	0.768378706486688	0.776675415369963	0.766594173586372	0.752920876748739	0.708741456858856	0.621270533062939	0.553763046793252	0.527553700259671	0.47713820961706	0.420181816550107	0.404667221474517	0.431504702762337	0.474010781263441	0.51684946038487	0.536664226938355	0.529380454327917	0.563406876739022	0.652421077255452	0.705425729568784	0.701037725449749
REACTOME_PEROXISOMAL_LIPID_METABOLISM	0.420425880380683	0.367536418012577	0.347319038881896	0.357968550634034	0.36470741096293	0.345888582216501	0.328081173661637	0.346250085360797	0.400837115583768	0.486649980345311	0.566003131111705	0.579390846959967	0.549076736085435	0.527618524202244	0.543532955938378	0.624714474554425	0.72063992044019	0.674507380585531	0.475452453090507	0.293721180482109	0.242343311563262	0.316309290518548	0.447940731325116	0.556104292377969	0.640507717529434	0.746323953016469	0.812995010080249	0.79399632496867	0.765931384339401	0.775143660203587	0.779742296417135	0.764539924229452	0.743803493045291	0.691580715380026	0.595513419908223	0.523652432468908	0.502280173755675	0.462896948144956	0.415252710372738	0.401916540921056	0.426197485374945	0.469089714277853	0.51515863067025	0.535243159344436	0.526824556246114	0.562789515037901	0.654141992377495	0.703809676664622	0.69192172425504
REACTOME_ALPHA_LINOLENIC_ACID_ALA_METABOLISM	0.435385241677135	0.385508737064765	0.361295329008853	0.366596877082752	0.372974162965618	0.356886906086703	0.338214260477735	0.348633236805512	0.393667301494221	0.477523572220857	0.560456903359309	0.576401381101684	0.549212544531619	0.530626668780137	0.546111412326374	0.625070991758786	0.719479724405473	0.673673310747009	0.476098647052072	0.294598186116965	0.241563558293781	0.315425355343315	0.448588978207024	0.555741630057206	0.636696560368614	0.741638904256439	0.811446828829627	0.794090726683048	0.764324848091994	0.772956461732559	0.778117126516828	0.759975803515577	0.730888087597669	0.669147320680178	0.566744371494238	0.493369852148404	0.47761046188561	0.450067804233884	0.412896378770721	0.402694891138549	0.423636485816775	0.46429737287948	0.513544669543545	0.536542213884489	0.528348088232939	0.564086178556581	0.654401473271871	0.701305839831612	0.685699840806619
KEGG_PEROXISOME	0.456698688981944	0.407938935770887	0.376514192588233	0.375642918002322	0.38379071738131	0.371066516056682	0.350097943275774	0.351995730552469	0.387541407788332	0.468155638167947	0.552136063571071	0.568850266063794	0.545545492883836	0.533377382255922	0.551710091385227	0.628991619493793	0.720560897594032	0.673703169702695	0.476454924123313	0.294374658299143	0.239004029832223	0.312393320554742	0.448281428080477	0.555163056462327	0.631036027881954	0.732963948729992	0.802786395228518	0.782853153930953	0.750595844936034	0.762231902118417	0.772048990670463	0.752808956782272	0.714295302984958	0.642557635593676	0.536986610262911	0.46538667980708	0.45611859403569	0.440656212140689	0.414028695856339	0.40706100431415	0.42379412032345	0.459999394710283	0.512326749414604	0.540642847967283	0.534025523169316	0.567343549194895	0.653328406565553	0.698372447157215	0.683338655815107
HALLMARK_PEROXISOME	0.483534165788619	0.433296777621215	0.390890475685588	0.382253590399197	0.393408502566071	0.385085451360505	0.362404536039155	0.357078607562516	0.383967732141718	0.45989632012818	0.542483091423693	0.558710040117973	0.539977908537712	0.536749267454626	0.560153918675024	0.63593657043229	0.72355958071733	0.674502796259004	0.476275213607294	0.292345316230082	0.233444988959977	0.305315416513774	0.444752300788172	0.553095515966923	0.62359279834197	0.720771140733754	0.787746802761689	0.761824593136443	0.72669079764717	0.744308117343356	0.761944137115938	0.742892499530006	0.694492321829164	0.61347370941636	0.508225678366571	0.441541090430585	0.439646101779987	0.435988448128779	0.418960523606938	0.414512330755148	0.426222595425851	0.456399063666554	0.51158257191032	0.547092944094139	0.543341888002186	0.572334088047326	0.651194648624824	0.695426884228053	0.685008616320413
HALLMARK_BILE_ACID_METABOLISM	0.5144015997293	0.459799751045564	0.402639197539074	0.383937531100891	0.398064853145588	0.39537448333773	0.37352284830672	0.364237481540741	0.384130844466715	0.454143896132043	0.5333168474444	0.54835419919557	0.534551830037299	0.541480956271508	0.57108776375676	0.645204029774746	0.7279345828169	0.675791476453722	0.47544630526268	0.288439142359347	0.224673167828918	0.293421753663027	0.436593119054194	0.548756440115306	0.615031590941257	0.706447080935417	0.768359057404207	0.734185185896214	0.695919397251021	0.721141252546483	0.748187832712606	0.729985759484737	0.672263258458254	0.583984287044805	0.482391319578719	0.423075182608839	0.429125666248222	0.436409588661763	0.427187399260672	0.423938322350952	0.430086928868076	0.453521169996055	0.511214917933989	0.555085045436627	0.555311999407779	0.578578952787265	0.648384703848689	0.692852535635772	0.69014573487116
REACTOME_CHOLESTEROL_BIOSYNTHESIS	0.547484568222928	0.485803948175973	0.410787078362173	0.379396582036555	0.395139186008147	0.399118313735897	0.381858056949299	0.373154179371805	0.388533247923641	0.452061830012558	0.526408318425261	0.539908889440489	0.530820252268721	0.547902694710737	0.584107352208829	0.656218172209029	0.733126723535102	0.677179491961415	0.474036716948841	0.283268080380658	0.213563325380997	0.277314784046346	0.423644842790575	0.542013069809118	0.606388639814901	0.691948660545193	0.747490233720194	0.704051610012516	0.662301905421722	0.694998146894938	0.731124342353855	0.713795149391795	0.648528967791246	0.556244696928944	0.46118166990645	0.410643879218175	0.424534387246048	0.441238052602106	0.437442741499367	0.433741266450629	0.434263082036651	0.451263835813987	0.511145803155779	0.56378630000869	0.568739570738839	0.585468261631012	0.645407095921398	0.691067169784228	0.697708701140613
KEGG_TERPENOID_BACKBONE_BIOSYNTHESIS	0.581019819573954	0.51010309767155	0.415397492516852	0.36898488790627	0.383976243387575	0.395044112116099	0.386168097133371	0.382744375448729	0.3967443500199	0.454231798876277	0.522991616100761	0.534687511870276	0.529425680867627	0.555786018525834	0.598773614228498	0.668626088613522	0.738699223233682	0.678288212630203	0.472294731047194	0.27792904118624	0.201790363549016	0.258798633730348	0.407033297576197	0.5333662656064	0.598741015069068	0.679277520115962	0.728140949859081	0.675573911070903	0.629833562236664	0.668195079588975	0.711201507006336	0.694141825955869	0.624131525544736	0.531990362262597	0.445739266059982	0.404246535850828	0.424973644757187	0.448988285678034	0.448004865470325	0.442126305918757	0.437519522880619	0.449504287517782	0.511535601010012	0.572678618464038	0.582528863091414	0.59243012931258	0.642877776941437	0.690540934294076	0.706502620756934
KEGG_BUTANOATE_METABOLISM	0.613564051672457	0.532019051538976	0.417431101533011	0.354632137008576	0.366087652762716	0.383750029787717	0.385851089047931	0.391356795100476	0.407396611651944	0.46038940093542	0.52339333075276	0.532900233346846	0.530021115199773	0.564359319319452	0.614499966108561	0.682152593379062	0.744344551553067	0.6788434634852	0.470572244625745	0.273619699847569	0.191272948449027	0.240348832629002	0.388838341793592	0.52379000552135	0.592927686307844	0.669977963697463	0.712727878113077	0.652083675801227	0.601830670464741	0.642884401973967	0.689176744297565	0.671216664990808	0.599718587372301	0.512138979589621	0.43633205733377	0.403159033522174	0.428882999766234	0.457770407560888	0.457128046027711	0.447491031547547	0.438775097820279	0.448216256060946	0.512889051585404	0.581734911491721	0.595912729372657	0.599050014495232	0.641391559167198	0.691660837609801	0.71540657297217
KEGG_VALINE_LEUCINE_AND_ISOLEUCINE_DEGRADATION	0.644049499294647	0.551289750688007	0.418366112066131	0.339333679621429	0.344720518404157	0.367502807826318	0.381131250355673	0.397264486730584	0.418509050893373	0.469401702650922	0.526947197240193	0.53373544574114	0.531531769832898	0.572469328463304	0.630362972467281	0.696263883296331	0.749724621837301	0.678676029873213	0.469200712294281	0.271240910906313	0.183588855124882	0.224433819884656	0.371524508547417	0.514492933854347	0.589429968106501	0.664832256792166	0.702575661459542	0.635529936387065	0.580502967240241	0.620877899020067	0.666236880279568	0.645805895057972	0.575798802004437	0.496687513346765	0.432254317438847	0.406007914980835	0.434380705810066	0.465721428252376	0.46342592650375	0.448801532125183	0.437383353233233	0.447544404138371	0.515949650940407	0.59131168376993	0.608476234697054	0.605051611286105	0.641259116143941	0.694429920232192	0.72339208202045
BIOCARTA_MITOCHONDRIA_PATHWAY	0.671653052886663	0.567867504213117	0.419797027167897	0.32646861299607	0.324016190284859	0.349621463500449	0.373099747569623	0.399297457337778	0.428073240093845	0.479550995891372	0.53224745203926	0.535764950360418	0.532624129752648	0.578818309483736	0.644937495083591	0.709792598346731	0.754200528093942	0.677623420405193	0.468388363247511	0.271181137458168	0.17962325371667	0.212962103981502	0.357350195744651	0.506676474377798	0.588413034324283	0.663811888291602	0.697745698082259	0.626329859783517	0.56682628202663	0.603506487340573	0.64393124989917	0.619360043311274	0.552935650979355	0.484984720790866	0.432088872041027	0.411080220447799	0.439685202204061	0.471348650406951	0.466094792951281	0.445846446050514	0.433357424425437	0.447796603211171	0.521393377890205	0.601780707835074	0.619960709026376	0.610141201138892	0.642207214250155	0.698130824839586	0.729356903459847
SA_CASPASE_CASCADE	0.695612805281235	0.58176198297442	0.423162569560362	0.31917366418346	0.308055507708332	0.333653975875141	0.363554725552805	0.397342522197014	0.434683403700051	0.489038224476803	0.53764764718706	0.537507242853702	0.532192203568474	0.58220644611434	0.656284469389436	0.720743691348701	0.756611421226953	0.675407978117022	0.468201706709424	0.273372396065256	0.179571683708295	0.207036327079552	0.347949404405154	0.501337757666973	0.589831618334064	0.666217730107372	0.69719381253981	0.623607124449186	0.560687266090551	0.591527327565105	0.623920163565475	0.593842748155476	0.531962380560869	0.476271425750674	0.43428515682412	0.41682450775057	0.443529574793047	0.473745839609685	0.464976130092875	0.439306982062058	0.427447202484269	0.449353377153759	0.529456006852882	0.613084326641607	0.629979330914744	0.613837285004004	0.643239882667034	0.701189390803578	0.731954270857656
REACTOME_REGULATION_OF_GENE_EXPRESSION_IN_BETA_CELLS	0.71514361597969	0.592991839651722	0.429598696219314	0.319852061739361	0.300015375270752	0.322547776535043	0.35460257066608	0.392443497466746	0.437937388540954	0.496508393608622	0.541815860765468	0.537947821349009	0.529702411381569	0.581742629517996	0.662195025126347	0.726481654508128	0.755304029232968	0.671607978180756	0.468641926619574	0.277541180025857	0.183203748647507	0.207000200371304	0.344155672556189	0.499121469710059	0.59347611347014	0.670883772402867	0.699148908947457	0.625671769008855	0.561191242807368	0.585092147244034	0.607634832166801	0.57139107286781	0.514073173989068	0.470222499462042	0.437807190399088	0.422356473977494	0.445461280677599	0.472712658804457	0.460539311353525	0.430644252731474	0.421024345521547	0.452535758922525	0.539688075790402	0.624474060706891	0.637857363468119	0.615458080686581	0.642842679253679	0.701448006244723	0.729656913986195
REACTOME_REGULATION_OF_BETA_CELL_DEVELOPMENT	0.729514359998361	0.60160770076593	0.439810750552127	0.329786733841997	0.301555830567232	0.317977462608054	0.348071309495706	0.386407476903478	0.438434097820579	0.501397540909207	0.544153004232001	0.536855427900447	0.525312048412452	0.577007191015659	0.66069770116977	0.724361804037719	0.748529781045164	0.665798323060236	0.469768188744954	0.283472086202123	0.190153887826602	0.212604127228774	0.346000522555513	0.50019766408986	0.598900206882043	0.676353688631446	0.701576195313516	0.630560288443781	0.567006885774902	0.583788871295015	0.595982888165158	0.553890306677335	0.50068591017357	0.467190867008238	0.442521551453928	0.427735580234941	0.445939860332835	0.468815957223027	0.453860117366411	0.421856208022604	0.415805891882357	0.457495795322102	0.550983625848973	0.634614988738284	0.642750530577697	0.614357344995646	0.639548336824663	0.696870909850051	0.721183209686201
KEGG_MATURITY_ONSET_DIABETES_OF_THE_YOUNG	0.738223476659062	0.607701680385627	0.453894579768446	0.34884662356509	0.312505663938611	0.319970116809222	0.344916002833507	0.381076996902597	0.437393711782515	0.50399562972798	0.544946131262924	0.534804905056512	0.519739846280989	0.568132192323985	0.650687941972674	0.712642344339996	0.735125412569587	0.657825097233441	0.471790871081508	0.291124364334748	0.20003795899292	0.223105035346573	0.352767353434458	0.504158889454483	0.605286778037583	0.681025896971968	0.702614207126641	0.636491959763996	0.57666093663843	0.586764240285188	0.589208384435173	0.542588866716224	0.493071071869056	0.467988580557774	0.449103254866899	0.433868152526119	0.446199739164293	0.463379416577007	0.44659118236629	0.415173666292709	0.413513583312576	0.464185994065226	0.561897062011625	0.64204247981857	0.644016481179088	0.610321042928575	0.632648688834324	0.686438605930441	0.706170784591393
PID_HNF3B_PATHWAY	0.741147951248798	0.611364161294931	0.471171860689092	0.375377618315071	0.330910972742895	0.326939659883516	0.344867965369619	0.377605471176624	0.436100849266198	0.505236911490471	0.545213432210928	0.532891779114662	0.513914430997945	0.55573941667252	0.632417928632689	0.691308222818199	0.715180568528027	0.648058618074367	0.475065356204143	0.300557381044584	0.212362555661534	0.237253931868643	0.363046550836833	0.509981335159995	0.611396716269768	0.68332990456114	0.700916924080173	0.642162068794285	0.588750575549828	0.592922416063796	0.586951539845358	0.537863347392574	0.491869383576223	0.473292355964566	0.458492413867659	0.442067905059773	0.447908703543004	0.458331887228198	0.440838536498534	0.412746197324177	0.415581437158289	0.472427993656374	0.571123326704539	0.645760417979636	0.641633585630756	0.603887030267391	0.622688020625278	0.67080823499258	0.68575843343846
BIOCARTA_GABA_PATHWAY	0.738588921947018	0.61264394841833	0.490210942821316	0.406424886083632	0.353482095115023	0.336157190188534	0.346511794946955	0.376057711382336	0.435411042599156	0.506300010363463	0.546274205428184	0.532206133478388	0.508487695004071	0.540702179872481	0.607584591097658	0.662390029484967	0.69031944865083	0.637430715102531	0.479952433285408	0.311737208633262	0.226365846939569	0.253295127756884	0.374855326142995	0.516137550593021	0.615740081893806	0.681995445364397	0.695869145576381	0.646853320138209	0.602076801490593	0.601172134411736	0.588484499509781	0.539208046106596	0.496717935961681	0.482991464229393	0.471186118920867	0.453461843420057	0.452702888313834	0.455852154217918	0.438852393068567	0.416334847715462	0.422976550723926	0.482050650095438	0.577944417523621	0.645689747088051	0.636403708115331	0.596345124852703	0.61142699685632	0.652355413041063	0.662689500332157
REACTOME_BIOSYNTHESIS_OF_THE_N_GLYCAN_PRECURSOR_DOLICHOL_LIPID_LINKED_OLIGOSACCHARIDE_LLO_AND_TRANSFER_TO_A_NASCENT_PROTEIN	0.731239983209066	0.611615525195425	0.509165491654124	0.43834774953564	0.376374038324274	0.344540243897593	0.347780789453869	0.375464825603397	0.435467231400632	0.508118923366878	0.549152222360324	0.533231606918818	0.50338489278524	0.52379579052852	0.578914707070641	0.629545187426672	0.66336938050281	0.627155097490299	0.486568499058916	0.324345534939013	0.240983725711242	0.269165898369201	0.385948549429467	0.520932641303547	0.617000440796853	0.676406059266685	0.687670938817927	0.650395337015194	0.615715548653903	0.61067138393535	0.593044939565285	0.545468478444194	0.506200768599989	0.495855126130098	0.486740179854989	0.468483681898239	0.461710346029061	0.457839920650222	0.442531983988285	0.427011698675584	0.436119791976664	0.493023815077307	0.582465813001142	0.642752145472702	0.629781356890569	0.589334404405651	0.601216246725977	0.634478583051499	0.640738069706477
REACTOME_SYNTHESIS_OF_SUBSTRATES_IN_N_GLYCAN_BIOSYTHESIS	0.720157533890511	0.608589333350115	0.526374658525028	0.467690686323999	0.396101004855642	0.349509149035039	0.346656716423456	0.374228809886462	0.435642528714486	0.510917714055828	0.553999995870688	0.535416208754769	0.497621373194959	0.505416065248691	0.549401620352143	0.597018731875653	0.637502523759463	0.618218970379608	0.494517354706958	0.337690305126675	0.255047566787121	0.282987719173991	0.394384838180057	0.523044172056179	0.614584932664265	0.666931062278896	0.67729905727305	0.653031565948723	0.629043347241391	0.621004149219666	0.600153565879313	0.55525820729099	0.518208335050805	0.509735293853502	0.503732943519298	0.486637551284558	0.475189633575779	0.465366821213079	0.452875853802789	0.444883469264046	0.454840502886537	0.505499056756329	0.585553560013275	0.638549294115645	0.623371326278388	0.584181117476808	0.594025149421113	0.620405349089563	0.6235956560071
REACTOME_AMINE_LIGAND_BINDING_RECEPTORS	0.706762589070121	0.604351849679267	0.540954695289692	0.491999015595222	0.41030837947121	0.349623453240429	0.341774034340336	0.370643774645447	0.434658278623061	0.513911161755383	0.559779408948636	0.537153199548604	0.489566022913588	0.485571577542494	0.521544612087929	0.56842399119878	0.615234738380473	0.610901789120287	0.50274287640576	0.350760832428551	0.26766049692794	0.293740339182271	0.399246927447095	0.522114744810832	0.609054381287481	0.655062756607215	0.666341751663081	0.655248341479808	0.641723772886232	0.632223865253368	0.609788349265113	0.567410944732337	0.530589729929655	0.52223753927814	0.520198179346897	0.506596056607883	0.492400031716081	0.478324025943768	0.469584332585629	0.468895033090699	0.478312024129084	0.519699956643257	0.588491488057338	0.634773382841551	0.618309408847672	0.581273805564042	0.590556169728656	0.611995626554912	0.613654284102069
REACTOME_REVERSIBLE_HYDRATION_OF_CARBON_DIOXIDE	0.692802072318183	0.600217028169396	0.553042482993077	0.510252433671011	0.418171352540402	0.344809950802657	0.332709630943876	0.36332923469697	0.430837937595467	0.515323013859132	0.564387222457026	0.536262792851978	0.477640971543733	0.464228459064002	0.496937923904666	0.545875079642564	0.597752622938996	0.60459889112608	0.509623318479555	0.362411496161592	0.278571979776353	0.301836566583873	0.401247305660245	0.519151736868903	0.602187010960076	0.643202632586012	0.656685156348923	0.657586531485748	0.653644420586119	0.644720036703303	0.622315477362438	0.581277903871555	0.541830487069769	0.531563865710115	0.534320526362348	0.526583545096732	0.511769228118709	0.495424340153129	0.49098203701286	0.4967967725704	0.504984500980408	0.535680355235915	0.592474095722023	0.632583465733002	0.614797679439053	0.579767052599396	0.589838598478619	0.609049857419017	0.611208464748425
KEGG_NITROGEN_METABOLISM	0.680154999912516	0.597726552125872	0.563510963221557	0.522766052701545	0.420342291459852	0.336174092431374	0.319924464101791	0.351493368261917	0.422482771263553	0.512799310268974	0.565245574891383	0.530819631626332	0.461190746529601	0.44185457053568	0.476336467194718	0.529795807173439	0.584850408580464	0.598070095060764	0.513328798694747	0.371612753271856	0.288346043816432	0.309279669290212	0.402893631809416	0.516502201126805	0.596566031577496	0.63406387843679	0.650051546477727	0.660433161053079	0.664793036410811	0.658919404412879	0.638163572101825	0.596733576832137	0.551478391108292	0.537175692359322	0.545104966804092	0.544916962785186	0.531328310531307	0.514562568422484	0.514302526086152	0.525352560906792	0.532606086089311	0.553056230742788	0.598113171607456	0.632183324168002	0.611996084215457	0.577759262105297	0.589472592113863	0.609400209327292	0.614418316857977
REACTOME_POTASSIUM_CHANNELS	0.670448632222101	0.598052122248282	0.573285232861677	0.530673847922828	0.418542909841637	0.325548974950614	0.304494335961152	0.335055529020039	0.408332984080812	0.504131601691308	0.560153927049423	0.519962168497073	0.441090245832515	0.419824188082532	0.460031163661525	0.519354686719941	0.575414019023918	0.589991236009532	0.512329638677444	0.377684445689339	0.298202877382316	0.319217394188375	0.408000486388269	0.517309709793084	0.594798246385023	0.629850473821502	0.647480897860398	0.663820583558811	0.675096611519432	0.674916979708209	0.657358287350654	0.613893895830912	0.560164008164763	0.540029213499408	0.552772241647374	0.56052755046844	0.549271322957176	0.533382596113324	0.536249151493837	0.550819480000379	0.558442060580266	0.570861495361697	0.605144501388467	0.632756598777465	0.608325462985165	0.572893417399172	0.586416811316227	0.609717476154025	0.62002667831778
REACTOME_VOLTAGE_GATED_POTASSIUM_CHANNELS	0.664603601315059	0.601388262416359	0.582643944911471	0.535295868552491	0.414998740510154	0.315000898898609	0.287830906844424	0.31469514714889	0.388017087489121	0.48804139941532	0.548054575677017	0.504294027840573	0.419726403380236	0.400358024524268	0.448203017968374	0.513175672414923	0.568115532027728	0.579521245131355	0.505858707249232	0.380433785211798	0.309559405978372	0.334949236831749	0.420580343950886	0.524569214487797	0.598655974419785	0.631532780167861	0.64895805086456	0.667325845691725	0.68430154739749	0.692202932824021	0.679140707018295	0.632701058725847	0.569233191546629	0.542300162422635	0.558728622849816	0.57326568187578	0.564423057965698	0.549831738343946	0.553680888670944	0.569655672759224	0.579734258454338	0.587638568573408	0.612456976766704	0.632784271721105	0.602080322292646	0.563176915736205	0.578017258649716	0.606683094927388	0.624495990343178
REACTOME_GLYCOSAMINOGLYCAN_METABOLISM	0.662531176902118	0.606697428361396	0.590911438567627	0.537686096061211	0.411903619758389	0.306461152055343	0.271533340510742	0.291864794771581	0.362355632582726	0.464727978621913	0.529401430713725	0.485685885854166	0.400286121236849	0.385916776069348	0.441002958892169	0.509926782225933	0.561943898718979	0.566616954039062	0.494154170456881	0.380160976748064	0.323431981853481	0.358687809048435	0.44342101954199	0.540077422927293	0.608482918484538	0.638548500392869	0.653405674803574	0.670181180566704	0.691989054456242	0.709644560549618	0.701890777192976	0.652593567127985	0.580136301098145	0.546664489083696	0.565073487445467	0.583827969668435	0.576415800779686	0.562523142543192	0.564267707363751	0.579321883148943	0.594315989760661	0.601760442093903	0.618439111832089	0.630625549289888	0.592135123961926	0.547754008983541	0.56292589856593	0.598076767937806	0.625093992880739
REACTOME_HYALURONAN_METABOLISM	0.663162824597711	0.612001304546442	0.596706738868384	0.538483714380846	0.411014299681819	0.301535531540397	0.257377420345115	0.268750533271544	0.333414119363099	0.435985355417543	0.506022506677716	0.466599348076431	0.385655193666513	0.378303188940701	0.438355191008573	0.50858354602865	0.556388983076301	0.55200689670771	0.47842444794683	0.377552775019813	0.33993314530293	0.390513245660409	0.476835293860433	0.563644241765981	0.623085793505851	0.649075771936805	0.659116893722934	0.671615368653436	0.697755643096943	0.7257710917784	0.723439768372307	0.672420747216357	0.593775000393324	0.555327862717732	0.573752586660896	0.593275459847959	0.585496247831302	0.570831091011858	0.566975356282328	0.57895950137821	0.601180654561494	0.611856856138567	0.6215008487793	0.625136296002803	0.578487682576213	0.527387774714089	0.541634557015109	0.583426848218549	0.620556590088804
REACTOME_HYALURONAN_UPTAKE_AND_DEGRADATION	0.664813134751656	0.615096902600012	0.598572662447621	0.537979820840266	0.413382528487559	0.301429599976583	0.247325316260321	0.248120503876099	0.304272777598662	0.404877916279278	0.480599699733161	0.449289042963964	0.377454454077157	0.377938825751736	0.439712175928847	0.508429667161017	0.551354201960433	0.536938776530241	0.460605804500977	0.373527908154802	0.358066405439787	0.427928933491484	0.518066349539049	0.592857810385122	0.640116579864448	0.660744361295118	0.664457467810144	0.671287380418924	0.701474933733913	0.739246711876111	0.741654790626029	0.690626565885752	0.610012141090914	0.56910777316204	0.585633878652851	0.602314813867425	0.592064548483036	0.574753400959461	0.562257367690202	0.569699320319909	0.600770435767903	0.617161452549352	0.620556855382674	0.616081715365951	0.562431099531829	0.504491034129954	0.51648821839699	0.564079705137468	0.61120065876931
BIOCARTA_MONOCYTE_PATHWAY	0.665678473216183	0.614319653142173	0.595589719222135	0.53620881712176	0.419192300572409	0.306879647195271	0.243396767810622	0.232997110951242	0.278549057218759	0.375112828153376	0.456015829931876	0.435257011753636	0.37566961551341	0.38371995348274	0.444034069813351	0.509004133411945	0.547015826702131	0.522904956994859	0.44304415462156	0.369103733580625	0.375911203850409	0.466232724477499	0.561638540303855	0.62351677052103	0.656758919252325	0.671447078653923	0.66850105808584	0.66957802529115	0.7034841347292	0.749309937365427	0.755038758755087	0.705606479130745	0.627516106141673	0.586921423490556	0.599896829838099	0.610687873497256	0.596199528880618	0.574654667455375	0.551881449687961	0.554429996235846	0.594837053534887	0.617642649529384	0.615294149592226	0.604191470054375	0.546271368082816	0.482663947766698	0.491186781657484	0.54275451856467	0.598595207118942
REACTOME_COLLAGEN_FORMATION	0.6641952664794	0.608950987302608	0.587624307867953	0.532934661071682	0.427693305756981	0.318017246626677	0.247310256515972	0.226135682257581	0.259754463882499	0.350302804118174	0.43479511173098	0.425144797283667	0.379011347340224	0.393552494454133	0.45010574207358	0.510160259960165	0.543802138292954	0.511486516646415	0.428203507855813	0.365320791355942	0.391142759703969	0.499631372263342	0.600621032241937	0.650627501662445	0.670459390635249	0.679913587940952	0.671306876231681	0.667568518341283	0.704571854125733	0.755977270079424	0.763092914880119	0.716089960477335	0.644021803045675	0.605938434359792	0.614068848912226	0.617025308999842	0.597453189424647	0.571036522724354	0.538424200208423	0.537038321866107	0.585895394019834	0.613893015597906	0.60616542972795	0.590865899219791	0.532671141226719	0.465832637675055	0.469909862316499	0.522785228789062	0.58501250693211
REACTOME_EXTRACELLULAR_MATRIX_ORGANIZATION	0.659087834372179	0.599093655687449	0.57512630396889	0.527563666019936	0.43727234352708	0.334192887079004	0.259952747679574	0.229393084959671	0.250611672867033	0.333300547227663	0.418753752635943	0.418992979010649	0.385764946904579	0.405303330558918	0.457064501350997	0.512238451700537	0.542501230443907	0.504312512383906	0.418427904627686	0.363216070082751	0.401710757918437	0.522757813614715	0.628438618543348	0.669679555787394	0.679493754443639	0.685889508822397	0.673773019524855	0.66671795807363	0.705757838611794	0.759933329059126	0.766315112241935	0.721415538985314	0.656940384168983	0.622399235055242	0.624776581082657	0.619311277452416	0.595061874946489	0.564449601420717	0.524597818605734	0.521353588491156	0.576460717461759	0.606858108230692	0.594173531568412	0.577688166874887	0.523839714072081	0.457212167672225	0.456294158533093	0.507292598370264	0.572857167263786
NABA_COLLAGENS	0.649165252272811	0.585168062821547	0.558690823510838	0.519147694496932	0.44573040515756	0.353881833726772	0.280890408259781	0.243183666047172	0.252508884268292	0.325755336282613	0.408877159370754	0.416634179968187	0.394668933308872	0.417695617244382	0.464853597206238	0.516204963790254	0.544355549992984	0.503021089376277	0.41572755173324	0.363807417069748	0.406454989930666	0.532107046542793	0.640648273358544	0.677811925031947	0.683260100172051	0.689976896961478	0.677224869836574	0.668410368890072	0.707958343544999	0.762168430088549	0.765863490181654	0.721610574096343	0.664091109625172	0.63278780094887	0.628922575510595	0.61577159792612	0.588476769691793	0.555563539731224	0.512640613901299	0.510166591971664	0.568348516058809	0.597533509881313	0.580574793752367	0.565956053218163	0.520848830273267	0.458397137640564	0.452538970484745	0.498497012156262	0.56417874795544
PID_SYNDECAN_1_PATHWAY	0.633127376399781	0.567406616612698	0.538734743747404	0.506639112352946	0.450796682600879	0.374826608367939	0.308194167735961	0.266268383642033	0.265283065277636	0.327998978893485	0.405391131415677	0.417985582452632	0.405402860885631	0.43072517826761	0.47433110663134	0.523571809951259	0.550961802867424	0.509099407754502	0.421557150658959	0.368054221568758	0.405476202519405	0.52694252556293	0.636094427999935	0.674501276304452	0.682274260042345	0.693295369058592	0.682966675357078	0.673562089842771	0.711656518452478	0.763504219833423	0.763023270952137	0.717247071714226	0.664259028869775	0.634868529852214	0.624764256172192	0.605739527947343	0.577903675207083	0.545289206634106	0.503952020224831	0.504662539623693	0.562283382220637	0.586742703026258	0.566615355448998	0.556401325595351	0.523309102088628	0.468871302034588	0.458888072644431	0.497308607670975	0.560297894070579
NABA_CORE_MATRISOME	0.609665290024588	0.545702966218108	0.515532372399771	0.489410975122148	0.450809856967818	0.394495222474841	0.338761930503833	0.296037417576599	0.287440865325663	0.339281879559865	0.407973434270308	0.423128941271813	0.418513259729688	0.445435970678389	0.486931178733699	0.536004434173581	0.563881224611761	0.523558394023657	0.436590903798261	0.376782901049905	0.400177593742762	0.509421792792636	0.617074931537978	0.661551748976762	0.677893203878551	0.69709350522134	0.691929547319499	0.682380677901926	0.716661671827567	0.764163057767681	0.758658535539843	0.709121457576031	0.657366546995348	0.628174780740442	0.612418497525744	0.590044184859209	0.564506336794776	0.534786901126421	0.499014509164213	0.504416074813444	0.557927056018272	0.575053284361827	0.553355934679831	0.549153013743775	0.529508874907554	0.486107711960428	0.473627561953955	0.503243534458288	0.561559912226914
KEGG_COMPLEMENT_AND_COAGULATION_CASCADES	0.577952487291708	0.519927978418838	0.489590339012351	0.467853884157205	0.44537293585452	0.410770099510827	0.369095920601289	0.329235912483074	0.31674449897702	0.358247499536852	0.416025715351996	0.432209000928093	0.434905157892055	0.463211741262591	0.503998435266884	0.554691633556312	0.584026064463919	0.546509703553016	0.460537864002874	0.390588010668441	0.392997062399638	0.483962653381928	0.588513158205645	0.642411311058312	0.671841580313677	0.702369571066484	0.704422768514569	0.694266526036881	0.7220096241118	0.763523592864529	0.752833605294803	0.697890790461715	0.644249788715263	0.613827446650977	0.593618142169471	0.570724289414254	0.550112313551417	0.52525999970032	0.497518483546052	0.507850266826174	0.554256621389132	0.562820177110792	0.541577829249935	0.543883998803212	0.536944651538384	0.506233642441292	0.493578869546463	0.514636194897423	0.567256045936356
REACTOME_BILE_SALT_AND_ORGANIC_ANION_SLC_TRANSPORTERS	0.538328458500363	0.490511505432967	0.462098437788334	0.443740198483623	0.435714465953437	0.422612987513339	0.39625125129288	0.362854923505043	0.350904382638152	0.383420293601397	0.42890000734338	0.445261536918076	0.455214070420639	0.484953647874073	0.526083889697519	0.579711332417276	0.611044662411311	0.576801313061211	0.492058029204129	0.409726516639078	0.386921407014021	0.456109524996284	0.556490811343995	0.621094076540876	0.665684767358019	0.709547333860096	0.719966973322783	0.707840082992942	0.726059771519029	0.760178943269497	0.744757209377517	0.683845028947311	0.626228337531686	0.59388643450195	0.570921391620268	0.55023858456588	0.53656044806964	0.517598209869008	0.498571344074332	0.512889964191974	0.550079156586364	0.55028161427411	0.531722197092667	0.540008918306104	0.543026092447853	0.525034637593132	0.514914065661754	0.529063953008278	0.575769934158489
REACTOME_POST_TRANSLATIONAL_MODIFICATION_SYNTHESIS_OF_GPI_ANCHORED_PROTEINS	0.492771855909302	0.458902356263973	0.435123378924527	0.42009830462894	0.424535399731507	0.430388811366916	0.4185555376511	0.394810804474544	0.388062286541293	0.41347956949461	0.445987023974562	0.462076205447947	0.479369984907123	0.510526143041575	0.552522123982636	0.609690346613189	0.643000996177413	0.611899542166917	0.52883066041549	0.434016327273294	0.384898362690168	0.431278044136055	0.526697389497167	0.601134806026407	0.660444437824583	0.718301591165113	0.737260110964026	0.721135257897494	0.726842811277057	0.752348816215362	0.733115785232037	0.666951588500624	0.604727500844038	0.57061376224092	0.546809069076091	0.530602268208746	0.525051564189212	0.512079347437364	0.500923300196618	0.517520511396512	0.544426477624307	0.537603368436811	0.523811772125276	0.536805436015541	0.545685069073215	0.538957530910547	0.534036726924613	0.543877963626217	0.584971772229538
REACTOME_DSCAM_INTERACTIONS	0.444800372324411	0.427570328181097	0.411349650868156	0.400549783361318	0.415299955496109	0.435643545248369	0.435792188496018	0.424142644701272	0.426877262927928	0.447228726068798	0.466644656428045	0.482138526886556	0.506503822658565	0.538681369071224	0.581487801578126	0.641973680726636	0.676580142680114	0.648159358889421	0.567799507205101	0.462745422259201	0.389255778998577	0.413728207458037	0.503314002458275	0.584959279036003	0.65652557568603	0.727653383703125	0.754385502298982	0.732015377368919	0.722643561170166	0.738568264249282	0.716712446457887	0.647169969973975	0.58112414774056	0.545986602974717	0.52309423330367	0.512884392160132	0.515861564876673	0.508341993586875	0.50320804987076	0.520083747215524	0.536661053787487	0.524799127318267	0.517346632490105	0.533412557136036	0.543692016031739	0.545798922286189	0.548282292564384	0.556731748673042	0.592792714096066
BIOCARTA_CDC42RAC_PATHWAY	0.398717296631788	0.39946854967596	0.393422201141367	0.388316563955981	0.411168509786139	0.440378383537045	0.448798042327214	0.450711213688303	0.466267658090202	0.483368159435326	0.490042479731026	0.504635205544373	0.53514512790455	0.567424848831883	0.610511524602355	0.673306173838558	0.707850280025074	0.681501323403579	0.605582269985082	0.4946090321395	0.401225012682884	0.405979501680135	0.488604357329128	0.573834882314269	0.653990873983827	0.736376466288135	0.769307911771946	0.738771641583362	0.712663248275768	0.718417298388178	0.695165300103123	0.624869806274746	0.556813245766167	0.521604441372498	0.500855432504069	0.497272081349671	0.508551810301644	0.505684000166121	0.504210916644861	0.519322555511242	0.526305364683615	0.511551443007901	0.51123726528692	0.528779288296933	0.536653303841382	0.544920219502002	0.556279564283505	0.566003867912589	0.597809998686006
REACTOME_P38MAPK_EVENTS	0.358481827044356	0.377176039515991	0.38315950840157	0.385263400792694	0.413945737554009	0.446110589318417	0.458702308777976	0.474628857458372	0.505056632966446	0.520304889863243	0.515057322117308	0.528490940523368	0.563543472035717	0.594600836605316	0.637229117487398	0.700783745500827	0.733353869598498	0.708346631087531	0.638989469309744	0.527718899643297	0.420661563299506	0.40871021398558	0.483164277977696	0.568281017469971	0.653034302511271	0.743590122456605	0.780530805957416	0.740705396186294	0.697481195975033	0.692962027313869	0.669339266487911	0.601099609038768	0.533347063892638	0.498907667627293	0.480818602435058	0.483589711406969	0.502514989932845	0.503529705381391	0.503136220143079	0.514320809281513	0.51278389633812	0.497065464107351	0.503888442442105	0.521715515159836	0.524832605491468	0.537032394573933	0.557936054690745	0.571021839841909	0.599625333706317
PID_SYNDECAN_2_PATHWAY	0.326687917477401	0.362113795970763	0.380972169997853	0.391325622309453	0.423429311561103	0.453119598376384	0.466178412686992	0.495746690733289	0.54179045680497	0.556193405355068	0.540330903420938	0.552436244188216	0.589967864151067	0.618438561096547	0.660048221372418	0.722686597953395	0.75111635943965	0.72652106336736	0.665558886264662	0.559749885994889	0.446049638682477	0.421047682947574	0.48653710854364	0.568616707179653	0.654379002943644	0.749268828218805	0.787634468681918	0.738409599714735	0.6790418688993	0.664640680169061	0.641264962745285	0.5775107007306	0.512459874287761	0.479467832902015	0.463887934189669	0.471928997373704	0.497512435094599	0.50179178468904	0.499796794115362	0.504507359182751	0.495329292232569	0.480124092234995	0.493519394118656	0.511161528283136	0.508997440312057	0.523740562201958	0.554121457677515	0.572028336129944	0.598873483463986
REACTOME_NFKB_ACTIVATION_THROUGH_FADD_RIP1_PATHWAY_MEDIATED_BY_CASPASE_8_AND10	0.304072944373647	0.354186574638596	0.385726806139131	0.404508805099121	0.437388494806228	0.460193130560571	0.471036744530624	0.513441909925563	0.57485064898479	0.589229969855882	0.564503728503842	0.575143953755772	0.612943926168111	0.637892943726234	0.678478837723938	0.738849836869503	0.761159221769484	0.735800023814077	0.683986992985344	0.588273590326185	0.474841257729899	0.441089986156478	0.497831640049866	0.575300214251919	0.659341423851355	0.754391453971249	0.791413177016742	0.73355202547311	0.660073714240025	0.636554544164971	0.613523741771266	0.555916993336819	0.495862894784386	0.465077249376811	0.451454432370567	0.463007702953765	0.493888966813938	0.500909765741128	0.494639907162157	0.48979801483432	0.473203704498744	0.459431816072396	0.478690230249515	0.496642641854138	0.490400445881909	0.507067595578031	0.546198097142035	0.569901196969587	0.596846575610257
PID_FAS_PATHWAY	0.289702779186728	0.351992914377033	0.395108243876391	0.421432899223935	0.452164321925893	0.464972520856407	0.472308772518362	0.526767142218662	0.602784157708591	0.618044367572828	0.586529644408055	0.59546423384103	0.631466682184894	0.652743822903924	0.693042808552828	0.750439590148849	0.76530156117061	0.737867988453009	0.694340290383927	0.611258236090211	0.504095125738787	0.466493805191271	0.516078988793283	0.588867572106343	0.669464828258676	0.760607726506533	0.793504549553426	0.728196216791133	0.643122293920801	0.611412043333827	0.588340335401941	0.537668014561687	0.484829094743309	0.457470651787835	0.445225168195459	0.458034064572508	0.492353008400892	0.501531091736108	0.488567155533493	0.470804088269965	0.446178822577425	0.434171189409131	0.458864097262503	0.478703911372905	0.470833918028959	0.489097419048551	0.535569715574421	0.56572828858404	0.594890567532618
REACTOME_ACTIVATION_OF_RAC	0.281675779495982	0.353497710648498	0.406350361397583	0.438225133380468	0.4636761127391	0.464763744928669	0.468765009692062	0.534862460279492	0.624669085455438	0.641976161851873	0.605921404425993	0.612719514660666	0.645209017678854	0.663502675618309	0.704858317408197	0.7592719708447	0.766339662016676	0.735678701106926	0.697966570195487	0.627607839893355	0.531260113172153	0.494988692362113	0.540253876782821	0.609510576861306	0.685846728965182	0.769535742699559	0.795654931828066	0.723937487961436	0.629593802744425	0.59056612946413	0.566781350388614	0.523122773368911	0.479722172458562	0.457723835794848	0.446578865404835	0.458124843314099	0.493451736897583	0.503991698773572	0.482578503644529	0.448936073593499	0.415030290719857	0.404548057842287	0.434762954967255	0.459053191870374	0.452576502495123	0.471758553397602	0.523383745913631	0.560397272357705	0.593828066480979
REACTOME_GENERATION_OF_SECOND_MESSENGER_MOLECULES	0.278015659984439	0.356892782281366	0.417091299303581	0.451488692338773	0.468513348554223	0.457522122028172	0.459650617319624	0.537451992869242	0.640364620509994	0.661116288275986	0.622811751651128	0.626939611573849	0.654664859811526	0.671197783924803	0.71510975019233	0.76700184173351	0.76695897602685	0.732440715296383	0.697100129334831	0.637529811116244	0.55484704260593	0.52471319591645	0.56906187785723	0.636529245575273	0.708451191018183	0.781992054255983	0.798946181182699	0.721234563505392	0.619226631079375	0.573567891650244	0.548422567236821	0.511482996085407	0.479701961460067	0.465604821081845	0.455748314390046	0.463574808235413	0.497025840057027	0.507849164500454	0.477340595761829	0.426243536885879	0.381747681519169	0.372059118025108	0.408326127266495	0.440241004470715	0.438074844964468	0.456681428675212	0.510437137162328	0.554345291818699	0.59363247122252
REACTOME_CD28_DEPENDENT_VAV1_PATHWAY	0.277421013263386	0.361324753266182	0.42607743477291	0.459081512238447	0.464797606760755	0.442670626858045	0.445345147111391	0.535238375961909	0.650594433202155	0.676151711992299	0.637812650487621	0.638897817529197	0.661116973431327	0.677101308318592	0.724625821872619	0.77453375364877	0.768833061081375	0.730609024136395	0.694251774412393	0.642527035772267	0.574721024218699	0.554312682264483	0.600687399749352	0.667963221020417	0.735727224506511	0.797499784664006	0.803329204239011	0.719230251312929	0.610224449179611	0.558437368721747	0.5316400409201	0.501096187452259	0.48281568382662	0.479268248531424	0.471293523535054	0.473380277533157	0.501937020018762	0.511696092882353	0.472823657947058	0.404954836708379	0.349271122363645	0.33930624535739	0.38223401863174	0.424924417391364	0.429359106574996	0.44505034738871	0.497237805412842	0.547528226753674	0.593449252960302
PID_P38_ALPHA_BETA_PATHWAY	0.27964105129122	0.36722514652265	0.433482904662827	0.460507547653316	0.452590731812856	0.421471067644186	0.427665042874038	0.530031392734873	0.656876348780617	0.688143786303093	0.651753789240134	0.649885287639641	0.66636395538577	0.682453132103919	0.733707326260447	0.781870772133535	0.772257186706356	0.731260461809181	0.691560787698145	0.644938291656036	0.591865381550043	0.582801719974174	0.632689942576474	0.70063202178885	0.764737823007645	0.814304058570608	0.807670162332219	0.716137098370989	0.599998264933782	0.542541742552563	0.514405845873461	0.490140462370748	0.486544223537548	0.49557739390691	0.490239042307856	0.485318663034085	0.506240071584932	0.513371349060964	0.468155391573405	0.386846032663457	0.320782550096313	0.309367491002793	0.359142373630678	0.414978844724037	0.42738021721174	0.437426779806849	0.484113638869449	0.539566780334034	0.591914842641141
PID_RAC1_REG_PATHWAY	0.285376502833937	0.376101817664162	0.440718982593043	0.456833347665738	0.433768243596008	0.396813389594759	0.409633917698518	0.524496408250373	0.661299050158196	0.698341064783537	0.665422682796046	0.661292652146864	0.67225397381982	0.688224187393092	0.742210107395516	0.788395386482651	0.776408711302023	0.734062970036008	0.690318052465795	0.647154980028049	0.607687149552925	0.609271787236645	0.662152237654789	0.730638409574873	0.791796305777922	0.82990610934259	0.81029055308166	0.710030630355908	0.58622149778606	0.52372292840124	0.495256992848629	0.477435081594855	0.488655339013002	0.511028101759567	0.508922219817486	0.496620789848573	0.507781244720662	0.510543773756888	0.461792643209393	0.372687268392238	0.298798690358846	0.284935530528961	0.340906264404297	0.410822881255807	0.431561698279725	0.433600796349652	0.471270848480927	0.529967136520438	0.587634775675338
PID_NECTIN_PATHWAY	0.295741191136972	0.389827033881546	0.449771187914218	0.450179276878713	0.411433880865697	0.372483094116261	0.394735184769007	0.521512121353392	0.666120193049041	0.708028925881576	0.679400374330491	0.674170602127684	0.680174781220598	0.694939759020642	0.749764226364771	0.793381110429729	0.780047801639827	0.737791720952925	0.6908165236017	0.650813823985949	0.623150579413312	0.632588747191674	0.686066244284469	0.754191275423558	0.81339928205893	0.841906822728075	0.80977170766874	0.699738807891283	0.567798450360198	0.501233029852502	0.474041686212216	0.4630507813085	0.488027895699051	0.522903780403372	0.524213789069898	0.504976013332515	0.505019564177138	0.501504125680223	0.452008544148276	0.362019465941303	0.284430526574605	0.267558852188877	0.328097812398894	0.41125514259724	0.439812094236604	0.432573402811124	0.458769960643727	0.518318091093319	0.579664039877999
REACTOME_SIGNAL_REGULATORY_PROTEIN_SIRP_FAMILY_INTERACTIONS	0.311474096581942	0.409660862614852	0.462287398409108	0.442967248540339	0.389080331607132	0.352149504774976	0.385880008602306	0.523292341995442	0.673206700633135	0.718360148937639	0.694023287463172	0.688953761127485	0.690680888902292	0.702568383733972	0.755965593316532	0.796455019972364	0.78230011702543	0.741119210577704	0.692556687059243	0.656296272088728	0.638117686139365	0.651235267567458	0.701838563181629	0.768467200597417	0.827126736026421	0.848823735227952	0.805682992681128	0.685484982084584	0.545397854177013	0.476130689476005	0.452145636480449	0.448457407114321	0.485075368760395	0.530133183627005	0.534561865134455	0.509438062109497	0.497754898491403	0.48589653248043	0.437555439347509	0.353388562329232	0.277124627615071	0.257295186788298	0.320010091392204	0.413890621692756	0.449057521330301	0.432744313733181	0.446460904922055	0.504410277015714	0.567852064339416
BIOCARTA_ACH_PATHWAY	0.332232315493722	0.435408087353444	0.478774284711255	0.437190074516675	0.369764406194677	0.33841926605909	0.384475445354074	0.530588736097397	0.683464201669776	0.730149323510237	0.709447568341343	0.705452966176066	0.703393775753353	0.710496693894344	0.76043932748339	0.79779734224439	0.783166358171539	0.743315686227808	0.694687950960576	0.66272784537192	0.651184826659643	0.663395642115804	0.707746688275122	0.772210501665681	0.832197597960862	0.85056608008991	0.798925945443435	0.669032124218426	0.521367194450692	0.451006415159682	0.432112684651491	0.43612612387269	0.481561229625912	0.533466392481948	0.540402316078891	0.510838407789299	0.487450728715303	0.465091236878031	0.418249211345211	0.344956319088584	0.274990532938368	0.252899546635292	0.315120676459155	0.416015086142493	0.456114618888957	0.432285463683607	0.433951113344008	0.488269186190262	0.552947145701
ST_GA12_PATHWAY	0.356328134188724	0.46511730803342	0.498256206951091	0.433958837742398	0.355542373103928	0.332275285882046	0.389974315704151	0.542337850781502	0.696508430122401	0.743702456149116	0.725764564268542	0.72309561212026	0.717216225592201	0.717639967895284	0.762799103971214	0.79802462445068	0.783561212404444	0.744573847700587	0.696479448430225	0.668443664624703	0.660080534589991	0.667279835797692	0.703202776827614	0.765878062643361	0.829511682134346	0.848405766661422	0.791550252832877	0.653258319999653	0.499059791154833	0.429153130478122	0.416810395148468	0.428725581399724	0.479883207694504	0.534939204194637	0.543801795884159	0.511529116822158	0.476966990058471	0.441986134591168	0.395203071107169	0.33521711290836	0.275540413151155	0.252406939773378	0.311763898601159	0.415479392613959	0.458558171721197	0.429579233465106	0.420661095105395	0.470123332565466	0.536409541800192
REACTOME_CD28_DEPENDENT_PI3K_AKT_SIGNALING	0.38111577161549	0.495529943303926	0.518572185636931	0.433470911118687	0.347309223887644	0.333076342245335	0.400108995706674	0.555972352888045	0.710795420108132	0.758791172763897	0.743104863238982	0.74128038884715	0.730787151733934	0.722729702448468	0.76261800202135	0.797863483112153	0.784907657433292	0.745867473532395	0.697632150783108	0.671699670323769	0.662454568892855	0.661588684638558	0.688767368951647	0.751318249594326	0.821209325936507	0.844492217177146	0.786120280789539	0.641309395510727	0.481811744661904	0.413493944485346	0.408459861710955	0.428213998886215	0.482143564075164	0.536933886608955	0.547546578563967	0.514546275325564	0.469728892075145	0.420226273941787	0.370561767052733	0.323490668276614	0.276476124479827	0.253786386850733	0.3086666848458	0.411245517645751	0.455243670003897	0.423563205048872	0.405974681179898	0.450343784681112	0.519975731175039
PID_CXCR3_PATHWAY	0.403917416538449	0.523136509688897	0.537193616609426	0.435358154912236	0.345034521375654	0.339080835726515	0.411728560239508	0.568325987709167	0.724226269114403	0.774816653500158	0.761666464728771	0.759660532684158	0.743001896481647	0.724739840364604	0.759511644142988	0.797801189003789	0.788498436829472	0.748466743307387	0.698349733372251	0.671348712581109	0.656750183137865	0.645968790679826	0.665952394483972	0.731146309271245	0.809949599966661	0.841128514386179	0.784891964107445	0.635641617471292	0.471932137970671	0.405655687650798	0.407885631851109	0.435157386667965	0.489385428793224	0.541270840296884	0.55407472763037	0.522487229037788	0.468576657000379	0.403079407520774	0.346814405383943	0.309983118200285	0.276175445268242	0.255358021979238	0.305111001322018	0.40339121558713	0.446326360418856	0.413877802566673	0.389447731110612	0.429395161243359	0.505126536964535
REACTOME_COSTIMULATION_BY_THE_CD28_FAMILY	0.423071435775049	0.545381912191531	0.552188469624096	0.439203591014084	0.348236082685542	0.348259985841707	0.421904843515064	0.576775568100919	0.734988866822982	0.791089007812781	0.781623856185098	0.778206476610807	0.753381001201803	0.723300639410883	0.753326514292384	0.797873988335015	0.794914575452879	0.75336664032666	0.699207799172823	0.667260633341111	0.642844910219039	0.621300277138258	0.636907852460601	0.708064051299408	0.798179761291596	0.84008787098751	0.789119385096467	0.637307950067677	0.470060025981403	0.405503804369456	0.414235872942554	0.448492705331813	0.501248215708404	0.548651764720699	0.564625476319265	0.536476439116068	0.474686494382399	0.392381679713962	0.325979556243075	0.295453423407279	0.27374690161571	0.255864917846272	0.30073081098563	0.392668222734712	0.432867181180422	0.400818538034453	0.371015009403579	0.407826569219654	0.492673804815785
REACTOME_CD28_CO_STIMULATION	0.43858659846538	0.56147635550082	0.562891787956987	0.44494659201141	0.35644022851996	0.359058271721268	0.428868149133877	0.580145171579333	0.742260052234612	0.807072761544055	0.802932637233567	0.797015731168241	0.762126644764531	0.718895400194415	0.744314666148776	0.797661244163308	0.803744562705387	0.760889972372519	0.700930570589457	0.660380808095832	0.622239028283842	0.589696228234874	0.604082474967943	0.684343861067218	0.787628270533398	0.842195019688865	0.798731142844351	0.645729976562828	0.475087419689798	0.411259368167011	0.425225017161983	0.465766591479197	0.516077686274997	0.558543697529523	0.578829965009494	0.555563120292603	0.486962934262162	0.38796581557882	0.30902876926878	0.280740257962526	0.268795734657203	0.254328946015155	0.295165488350164	0.379912401973741	0.416281808076158	0.385174554408861	0.35112913773971	0.386301186567383	0.482637706383193
BIOCARTA_RAC1_PATHWAY	0.45207505763359	0.572478142054267	0.570016491673097	0.452976624108151	0.369393864183744	0.370790254801826	0.432422846630395	0.579014286250423	0.746459803253155	0.822478140653801	0.825118848071438	0.81597957594693	0.769850843768192	0.712706710108143	0.733153814977241	0.796456159531282	0.813709193384208	0.770617367705973	0.704180206856035	0.652436982299332	0.597721075751087	0.554168412494549	0.569913914232451	0.661591916992175	0.779137709975759	0.847270417221713	0.812449389428417	0.658988063406333	0.484615521099236	0.420090307128258	0.437753450918553	0.483707352972493	0.531346714565008	0.5694012240412	0.594798482586866	0.576769972496402	0.502157738795815	0.387788144835574	0.295790139926802	0.266455531270351	0.261187688069075	0.249928267062308	0.28783517499801	0.365610359506186	0.397886496283784	0.368041488732435	0.330774914408755	0.36562819147322	0.474449388114361
REACTOME_SEMA4D_INDUCED_CELL_MIGRATION_AND_GROWTH_CONE_COLLAPSE	0.466008522954117	0.580694097691935	0.575247194576019	0.46390388728004	0.386929832606142	0.383531952623367	0.43372928558466	0.575352555973763	0.748978261505164	0.837183064662969	0.847181275921553	0.834502577670388	0.777122173153277	0.706152100291961	0.720761932105298	0.793528337969377	0.823127555744003	0.781635518960726	0.70941725350347	0.645403450867588	0.572614515280254	0.518027066856219	0.536580227135146	0.640786761504305	0.772820769887503	0.854398067629404	0.828253813934277	0.674461549721839	0.495716923414714	0.428915360291095	0.448651617865546	0.49890393707376	0.54417819976547	0.579053065264877	0.609624818792036	0.595812750879069	0.515711973757139	0.388675168526502	0.285322597647415	0.253004972037249	0.251024532613485	0.242054291027987	0.277972904493838	0.349768620061471	0.378660699607613	0.350645216274381	0.31132909825162	0.346744831192302	0.467359120201604
REACTOME_SEMA4D_IN_SEMAPHORIN_SIGNALING	0.482677577243202	0.588761295660505	0.580607344380342	0.478180725214313	0.40858979695402	0.397609578782836	0.434609723256667	0.571694619313079	0.751545399193649	0.851070956483089	0.867699177114486	0.851449525051916	0.784067058238739	0.700321534292071	0.707994453813635	0.788387900485723	0.830526711427851	0.792958858633409	0.716846286906096	0.640910670348281	0.54987055863827	0.484202160518913	0.505844186375904	0.62250431463043	0.768419569086783	0.862378224696213	0.843989352716313	0.689552784460693	0.505710203492648	0.435144090761166	0.455316812605657	0.508393795216037	0.551812276863845	0.585116319974717	0.620135640864858	0.608277779690119	0.523046481266303	0.387369603210344	0.276525275162025	0.240857467641321	0.238825919766445	0.230522335179792	0.264863331661101	0.332044922202223	0.359199079468612	0.334162674480086	0.294280180544005	0.330614011177597	0.460844896768122
REACTOME_SEMAPHORIN_INTERACTIONS	0.503348284728074	0.598853322075336	0.587929125642557	0.495816514585475	0.433270793327642	0.412995418246807	0.436720209464884	0.570228545587667	0.755548144277718	0.863901462401709	0.885141133158089	0.865379683376576	0.790228676186288	0.695592056772465	0.695399622188954	0.780983326123136	0.835150204105093	0.803923531530738	0.726438141431967	0.639820353408498	0.531354135304298	0.454735871718372	0.479020556677819	0.607201490971114	0.765698628391326	0.870185934068608	0.857905713605755	0.702259292957908	0.512722169999709	0.43717520460556	0.456121349215314	0.510066400939014	0.551969925050161	0.585384580947693	0.623668446995899	0.610869104529084	0.520864700183039	0.381487338087331	0.268671770135079	0.230814717487402	0.225715553334063	0.215769832589832	0.248130847570516	0.312006684534301	0.339762224669398	0.31952420236434	0.280873376743531	0.318044014597214	0.454835450212584
SIG_CHEMOTAXIS	0.527961023416367	0.612286132075161	0.598591461977275	0.516341464733896	0.459174355873931	0.428971211721767	0.440948379400855	0.572146707403678	0.761572796889336	0.875290525978624	0.898272285998151	0.874989093345797	0.794753229172381	0.691606065154042	0.683178842676981	0.771789276638946	0.837171606835753	0.814386915250572	0.738006873916621	0.642130286050082	0.517607050533369	0.430642851320596	0.457065591418678	0.595431548320051	0.764709990367197	0.877276676033805	0.868980526923295	0.71147048692185	0.515945522634446	0.434601437648878	0.450584269764227	0.502895397813112	0.54315594342768	0.578200260925666	0.618680894547387	0.602312998949552	0.508053950723499	0.37010721603674	0.26165607938143	0.224037550591591	0.213376795944957	0.198873239999318	0.227935286982619	0.289397955176976	0.320365585141616	0.307226593977634	0.271782717942492	0.309477563859516	0.449659038800143
BIOCARTA_PAR1_PATHWAY	0.555410293614798	0.629525438329945	0.613468369124678	0.538995493760077	0.484168510219529	0.44426387472024	0.447248685973828	0.577443153496177	0.769307683850985	0.884803371667491	0.906511841143178	0.879587903208346	0.796811009449885	0.687607783401652	0.671370514454494	0.761758168630957	0.837543366769486	0.824662091969617	0.751299078151026	0.647224172922814	0.508159138388152	0.412167352727908	0.440732082009753	0.5879013120763	0.765832271026269	0.883650872024898	0.876975575681246	0.716984668395095	0.515610294540478	0.428146836856444	0.439347864550781	0.487051503654333	0.524953027358377	0.562823388557341	0.605069817207805	0.583653233507175	0.485948615129389	0.353906659532085	0.255918496812243	0.221750193527667	0.203689527772169	0.181333290296984	0.20501973412829	0.26435663206433	0.300904213254002	0.297231898303282	0.266917410788027	0.304820449027215	0.445754568579844
BIOCARTA_MYOSIN_PATHWAY	0.584157835112644	0.650399096086681	0.63291384413469	0.562972019100737	0.506411090760019	0.457571118171874	0.454894466925656	0.585137539233628	0.777774402836776	0.89210475840518	0.910113175943737	0.879421809057248	0.796045470402273	0.682946196587632	0.660133246019215	0.752132241142036	0.837557601061497	0.835229338153463	0.766033996838952	0.654304653216464	0.502186173329691	0.39926307132533	0.430689507927861	0.585349643289316	0.769587952702297	0.889688122273014	0.882267957730135	0.719318225355585	0.51273947412206	0.419383899175865	0.423988028680344	0.46390926830057	0.498277603698782	0.539744332770976	0.584166741605578	0.557901704786485	0.45794225617946	0.33490573338974	0.252166602852063	0.224753351626951	0.19817538194419	0.16472052183901	0.180631471665438	0.237557537688353	0.281326178389684	0.289024258378175	0.265437412570304	0.303382514001309	0.443290340885157
BIOCARTA_RHO_PATHWAY	0.612811710565722	0.674291361209826	0.656664872438896	0.587532639281845	0.524897812959588	0.468150821693134	0.462936078402345	0.5937581702679	0.785743955891657	0.897090151190156	0.910102119337469	0.875698186150409	0.792828676669632	0.677477500401633	0.649944064317987	0.744154162031656	0.838308246508264	0.846356777305591	0.781846879193705	0.662751378691244	0.499134534888943	0.391998969957101	0.427513497876988	0.58830616748587	0.776346009797069	0.895854412296898	0.885559304357815	0.719405281297854	0.508772758052065	0.410290655612294	0.406674283344599	0.435901721237697	0.465463834909141	0.510805834474916	0.558436272160784	0.52920559111881	0.428602237115542	0.315935302068061	0.251050057943934	0.232997360177047	0.197510745378073	0.150340864133972	0.156362270500073	0.210250294764384	0.261824611902457	0.281831709957863	0.265988037101372	0.30398396432055	0.441890213612516
ST_GA13_PATHWAY	0.640396083792974	0.70021301412699	0.683698863267864	0.611931345678325	0.539627060689265	0.476111909933948	0.470602701447963	0.601870642541419	0.792165675005293	0.899939525330285	0.907987110246841	0.870279641528305	0.788195261881814	0.671676907102718	0.641588618825417	0.738764038511808	0.84027906972897	0.857803183255587	0.798152754788866	0.672206225154658	0.498964696531482	0.390634641569085	0.431507479571724	0.596839324560979	0.786066862157292	0.902430085554476	0.887584422538536	0.718282165108377	0.505151312573934	0.402746689362382	0.38973011081612	0.406176037925092	0.430019340901563	0.478986434658048	0.530937727010719	0.501791319072213	0.402523625296838	0.299939939819442	0.252901904157633	0.245431649733924	0.201332033589927	0.139042544112938	0.133941422613407	0.184152095254045	0.24296295201336	0.274926799266696	0.267080563203046	0.305228849129419	0.440631903369688
REACTOME_NGF_SIGNALLING_VIA_TRKA_FROM_THE_PLASMA_MEMBRANE	0.666264246936569	0.726791443548324	0.712196775652271	0.635250828531745	0.551307568416304	0.482243376759629	0.477479666514792	0.608479083153121	0.796473722577739	0.901076454201539	0.905330135898748	0.865136234379804	0.783489208334383	0.666447883374734	0.635957769568115	0.736395030308096	0.84322212765461	0.868750576717059	0.814031716084529	0.682378067743759	0.501904191463972	0.39530364533862	0.442406363910731	0.610394554242816	0.798211305282554	0.909378702108543	0.888915581777607	0.716833617713921	0.502965488852815	0.398109582537677	0.375207918461879	0.378084010602345	0.396011873173827	0.447809640350905	0.504655559042146	0.478964651275636	0.383197316669261	0.289237528556669	0.257588680124526	0.260193680866841	0.208392456702984	0.131186106110274	0.115001311251004	0.16118386017915	0.225641871553949	0.267862043788199	0.26747541076985	0.305867199870205	0.438349490429274
REACTOME_SIGNALLING_BY_NGF	0.689819858063432	0.752299251655601	0.739743256962606	0.656332712327453	0.56081420208921	0.487512190227506	0.483451568663484	0.613206344257169	0.798699653281348	0.901056418789204	0.903321513812339	0.861759628926966	0.779907081786465	0.662784268410148	0.633782002681759	0.736948288950682	0.846358001586201	0.878021632674668	0.828270656404085	0.692756380432794	0.507907515982869	0.405489686143913	0.459089328991078	0.627769059700702	0.811835200397714	0.916390561346336	0.889901458085276	0.715649109069687	0.502753208252502	0.397002578859232	0.364614600397878	0.354643128651547	0.367245043343171	0.420540167735543	0.481869403586256	0.462422246778691	0.372185712687324	0.284909464612417	0.264474083224283	0.275036057337936	0.21695417986059	0.126716723150196	0.100842031644972	0.14310238779683	0.210882739105043	0.260521462863064	0.266408259419828	0.305095227926086	0.434097168663669
KEGG_NEUROTROPHIN_SIGNALING_PATHWAY	0.710279179789284	0.774802059570377	0.76375692584011	0.673916495343023	0.568724426854432	0.49254611832997	0.488518530480493	0.616236938813462	0.799381389128256	0.900430768665437	0.902508508768872	0.860778130712771	0.778172301149227	0.661496037544382	0.635456582853112	0.739947246716782	0.84878320415291	0.884506732800344	0.839631094596074	0.702488752292531	0.516204570248512	0.41963402706346	0.479461645585935	0.647214056061495	0.825793427881972	0.923039307046953	0.890714076664565	0.714997337736128	0.504484221124584	0.399357088113021	0.358856841886384	0.338135739345772	0.34652270074165	0.399478151141119	0.463767752375836	0.452060068862736	0.368861460220784	0.286530465936411	0.272503411582241	0.287812296674638	0.225224058349978	0.125261194630062	0.0922390948324684	0.131139256888248	0.19950470817209	0.252973083837314	0.263566853396974	0.302642131223817	0.427523052550113
KEGG_VASCULAR_SMOOTH_MUSCLE_CONTRACTION	0.726613762355223	0.792406802812827	0.781996170939544	0.686940804486316	0.575164972655472	0.497381626620558	0.49261626319312	0.618070255070516	0.799311575719047	0.899630129562544	0.902769580255386	0.861931056029819	0.77849171845771	0.663128771917639	0.641033049417201	0.74478751518674	0.849885333304215	0.887618277483804	0.847271810786371	0.710562807161131	0.525262719377324	0.435173253924381	0.500631514543556	0.666634649235221	0.838942218603385	0.928941055110121	0.89143288950672	0.714885728857471	0.507695175281348	0.404636940002037	0.358354599771076	0.329938770067764	0.335271468246045	0.385639309035745	0.450442621788802	0.446321970383987	0.370815066963176	0.292380715599188	0.280420133298894	0.296873346130214	0.231688621794224	0.126212000176759	0.0893421894504962	0.125764829205793	0.191841549188095	0.245229131000896	0.258860411892078	0.29859637440875	0.418947801400458
REACTOME_AXON_GUIDANCE	0.737662262676807	0.803522758122487	0.792942157472537	0.694832452347535	0.579961434912298	0.501555485187937	0.495524284553889	0.61918687841525	0.799213810408311	0.898892331129874	0.903519358422829	0.864388566286358	0.780773184747227	0.668053923299197	0.650337738081681	0.75096235184834	0.849584861030531	0.887565728370253	0.851127925971955	0.716215396946566	0.533227769250988	0.449087392137081	0.519407784581694	0.683866694466227	0.850269026895748	0.933826660044176	0.892093868831613	0.715149839653483	0.51169469286673	0.412105630538806	0.363187901055189	0.330550484231064	0.333600830445694	0.378907426372208	0.441236876454681	0.442938270764705	0.374791347882749	0.300097861744962	0.287091627639377	0.301314795878961	0.235311563270029	0.128810629965549	0.0916907638727728	0.126642921123982	0.187631063156408	0.23708162119504	0.25215240558493	0.293087620906173	0.409125653727022
BIOCARTA_AT1R_PATHWAY	0.742321701808395	0.807064081786129	0.795951269308556	0.697613954652104	0.582898111615439	0.504412649952798	0.496888341747514	0.619770249553565	0.799465855530056	0.898241088390634	0.904027931298248	0.867229976390031	0.78492456814627	0.67658443818541	0.66310003089745	0.758169831177998	0.848324232050171	0.885320829591041	0.852025310848075	0.719319967753229	0.538614925636992	0.45876459773165	0.533012308238096	0.697014823104449	0.858949570491153	0.937506786688574	0.892671289334585	0.715527266409415	0.515761581966811	0.421024768940913	0.373161686552652	0.339701338926046	0.340661184719208	0.378495320895771	0.435246545304038	0.439753311275263	0.37779155163246	0.307512762277502	0.291852140209497	0.301082929711859	0.2356372015312	0.132261285486008	0.0983353095324214	0.132761509893501	0.18612163827284	0.22813792083711	0.243161768874596	0.286050478749638	0.398860499663619
KEGG_GNRH_SIGNALING_PATHWAY	0.739760343812624	0.802594997800869	0.791217231634267	0.695789756726748	0.583882091359663	0.505423609254116	0.496344801993505	0.619618732830481	0.799982632445317	0.897512370833315	0.903700010384422	0.869823249583581	0.791009065451091	0.688953437456791	0.678973059147789	0.766270117759608	0.846843541052674	0.882277929119654	0.851415826875675	0.720490973790148	0.540875756537085	0.462818445362426	0.539794981134633	0.704811517759305	0.864375740453617	0.939777486746585	0.893014121027832	0.715702664717811	0.519298779831839	0.430758635600344	0.387776608938637	0.356456276790252	0.355056276181754	0.383418533854167	0.431726310883091	0.435334757422982	0.377921111976681	0.313311873731347	0.294719372230971	0.296959772148485	0.232850559485544	0.135886314738282	0.108025852899059	0.142666971686092	0.186334198439465	0.218057659679712	0.23163822413845	0.277259064400948	0.388720469920535
REACTOME_DEVELOPMENTAL_BIOLOGY	0.729655582265612	0.790459467295306	0.779667080327786	0.690116467704211	0.582937417513737	0.504366292638132	0.493708666282072	0.618304055391321	0.800312138012274	0.896422766607101	0.90220563410562	0.871925408358546	0.799129191892756	0.705090590557003	0.697401679469836	0.775121399130442	0.845854000948011	0.879739556975337	0.850799306613109	0.720797308239666	0.540546887731352	0.461514550460124	0.539710732009289	0.706913588845698	0.866191263359614	0.940341260219419	0.892793323050596	0.715340232141746	0.521943061501149	0.440832142002266	0.406195061822656	0.379302484267863	0.375123792655421	0.392745674198572	0.430244182997711	0.429206854902562	0.374717617167924	0.317260560398823	0.296364039600486	0.290424417801495	0.2277958559734	0.139296865335996	0.119426224490767	0.154723906351905	0.18735806876601	0.206866637448759	0.21773679199644	0.266647314566464	0.379004066843277
PID_ERBB1_INTERNALIZATION_PATHWAY	0.712445925804784	0.771887758613278	0.762870209797935	0.681408660100168	0.580104311047647	0.501349835457658	0.489159521926444	0.615503127345722	0.799900074683796	0.894668734888017	0.899451061651686	0.873500137959241	0.809095789915804	0.72428437870414	0.717397124383478	0.784361975532218	0.845727593726629	0.878419044370369	0.851056624397187	0.721197168533929	0.538920660790041	0.45664333022817	0.534379048616407	0.704025081385189	0.864332993432916	0.938798087177176	0.891511874828235	0.714127307414407	0.523639179113529	0.450996132534518	0.427311490758474	0.406285231396247	0.399044483448719	0.405573189638006	0.430600653479261	0.421750322688118	0.368959844746201	0.319955379985703	0.297817917678262	0.283378307826357	0.221904060041782	0.142523212388192	0.131328169357609	0.16736054043458	0.188574005214323	0.195173296096016	0.202371372301831	0.254735875990163	0.36994269370059
KEGG_ENDOCYTOSIS	0.689488991656489	0.748971295906934	0.742916172923894	0.670456690467938	0.575374602675703	0.496747902771691	0.483343946527999	0.611326081837487	0.79839427859916	0.892032806039309	0.895462911763285	0.874415538364351	0.820097578542522	0.744938188885873	0.73736201433068	0.793226284930464	0.846290236064512	0.878137499495086	0.851976821902579	0.721966085412921	0.537418666701131	0.450905765444349	0.526673382154267	0.697757262311935	0.85904283679411	0.934715140006784	0.888593296944472	0.711836148350061	0.524669758549071	0.461301074325741	0.449958895558635	0.435242217308978	0.424858624258233	0.420840088188766	0.432641027272514	0.413926634559496	0.362168252988058	0.322304733636287	0.30004045666716	0.277755379424563	0.216975290295154	0.146046768220875	0.14285356204778	0.179302036136857	0.189762438773106	0.184164900114239	0.187314484598572	0.242904612317788	0.361998297539568
REACTOME_CELL_DEATH_SIGNALLING_VIA_NRAGE_NRIF_AND_NADE	0.662946598446508	0.724356925196896	0.722140282159005	0.658017673679464	0.568742411139653	0.491127521566493	0.47733486185675	0.606458784003352	0.795840768550907	0.888458744970375	0.890281164834852	0.874242310242859	0.830621005778684	0.764636778402042	0.755126986489336	0.800488100982311	0.84677171284431	0.877822074447036	0.85219634195807	0.722407715657294	0.536973790749115	0.4470542168145	0.519938637582439	0.690214292254715	0.850815031892049	0.927743369550713	0.883521355019051	0.708385538949909	0.525612930200943	0.472117461727122	0.473164620137908	0.464102676746196	0.450490835351501	0.43715112930481	0.436082271973345	0.406960708268174	0.356053709468556	0.325032551498901	0.303545142055696	0.275101888219052	0.214817009295985	0.150703827593365	0.153629763445287	0.189801055598081	0.191115766704329	0.175372952793072	0.174934920624158	0.2333241054716	0.356086117707319
REACTOME_NRAGE_SIGNALS_DEATH_THROUGH_JNK	0.635292053845804	0.700615832063126	0.702637540470113	0.644789452478656	0.560352022829399	0.485219441104213	0.472448639603952	0.602041340404646	0.792682472996159	0.884055528919327	0.883914881424814	0.87229375085903	0.838751267049725	0.780616105067882	0.768290433228235	0.804604760584013	0.845939402653697	0.875816212458577	0.849611442105729	0.721014511556953	0.537697647004191	0.447097980217681	0.517065402929915	0.683401944688805	0.840274954757993	0.917732503667061	0.875977917043032	0.703869042576373	0.527202710953144	0.484023473490015	0.496295624648711	0.491134314299964	0.47383067705703	0.452721048874724	0.440392344183595	0.402020121915149	0.352077655954675	0.328424975174537	0.308261993868741	0.276260041735056	0.216825294572024	0.157479555443699	0.16390291579308	0.198836098683144	0.193189591735128	0.17029878511027	0.167642777422778	0.228524008158214	0.353594079986036
REACTOME_G_ALPHA1213_SIGNALLING_EVENTS	0.608554109627491	0.679455900255347	0.685676739812649	0.631323836459866	0.550654745033135	0.479915142606484	0.469981275337249	0.599343572439762	0.789570462405639	0.879009845300791	0.876350488017678	0.867892338200493	0.842776914424599	0.79052748180581	0.774815583165912	0.804076985091406	0.842409895548702	0.870415779122415	0.84213916493587	0.716045136662523	0.538962127162159	0.451834717157928	0.519711597526519	0.678645741185965	0.828026199407731	0.904804281083795	0.865929182152787	0.698525067411373	0.530102011835336	0.497534051152527	0.518971654267142	0.515020375322586	0.492860317953029	0.465467950037658	0.444702007589574	0.399876178362123	0.351162577249615	0.332367369939381	0.313691489311817	0.281276529616717	0.223656735275144	0.167256668000328	0.174534053968935	0.20719360208071	0.196803141317417	0.170033070716555	0.167240199514365	0.23072757669178	0.356136986441395
REACTOME_P75_NTR_RECEPTOR_MEDIATED_SIGNALLING	0.583638530723079	0.661127145167252	0.671277540884997	0.617922952795932	0.54047398405785	0.476229542017756	0.470942862275137	0.599381141287913	0.787076198183564	0.873427115223652	0.867568394527018	0.86071407180743	0.841841492297213	0.793211655136625	0.773693428273772	0.797943909091075	0.835079247094189	0.860468531058959	0.828556131188991	0.706291946017081	0.539823252608812	0.460821579769574	0.527916479383115	0.676223177356922	0.814526328549755	0.889367273593157	0.853639127384008	0.692654574759816	0.534652489593818	0.512750771217117	0.540769816646534	0.534753482219044	0.505815497260164	0.473242820159019	0.447756102906825	0.400577980199255	0.353530031018618	0.336560671011741	0.319250391951691	0.289565686309365	0.235120642307263	0.180599028163375	0.186826258567188	0.216332823969216	0.202875416124673	0.174989361646706	0.174407666428415	0.241163733664304	0.365068465623434
REACTOME_SIGNALING_BY_RHO_GTPASES	0.560128292558815	0.644374236536987	0.658217299348434	0.604607507468729	0.530913703642947	0.475162768883333	0.475840926961237	0.602604748046906	0.785417489884523	0.86716565056511	0.85754085223114	0.851026319594119	0.836338678509283	0.789149647923203	0.765401162063357	0.786240457823588	0.823550730618462	0.845840411360069	0.809093656886569	0.69170480637322	0.539545108515894	0.472707211964676	0.540203488735396	0.675344717152903	0.800046332547418	0.872083546735772	0.839626934371544	0.686528183049366	0.540706171962803	0.529103917698251	0.560908778785113	0.549475133798035	0.511398598249236	0.474186110172387	0.447985201228214	0.403263196988979	0.358655092832525	0.340738786651949	0.324602048762504	0.300225168294653	0.250318049260734	0.197621133470965	0.202170042873808	0.227989563975206	0.212198496017789	0.184830105066883	0.188503192897036	0.259583359375797	0.380887035604342
PID_RHOA_REG_PATHWAY	0.536780906397946	0.627081258726584	0.644566948276595	0.591212954415778	0.523106764731676	0.477438019630198	0.484526002426507	0.608729028963484	0.784289057289055	0.859752206997225	0.84622781183649	0.839703561021689	0.827858220933415	0.780372286552259	0.751928159842362	0.770211910432094	0.808405213675113	0.827581846733021	0.785543713130202	0.673576434959599	0.537931007468471	0.485705268160736	0.554087925267483	0.674492667325323	0.784741142801545	0.853817055989776	0.824609876040446	0.680338653838015	0.547632312540605	0.545359436351316	0.578159632791463	0.558452111148638	0.50906895464788	0.467193895829505	0.443799265860205	0.406258365635409	0.365353465562319	0.344743070168665	0.32976319345577	0.31231114418761	0.267921349654559	0.217935158051759	0.221559771949889	0.243590514311568	0.225196514967586	0.198609430338712	0.207748748954308	0.284167305738229	0.40277983329634
REACTOME_SYNTHESIS_OF_PIPS_AT_THE_PLASMA_MEMBRANE	0.512592962726893	0.607427527874936	0.628605824926875	0.57759125860765	0.517866090458116	0.483169314214349	0.496106153888669	0.616713373108878	0.782849949542985	0.850449037875704	0.833611564522885	0.828022678892017	0.818696703198616	0.769840415859566	0.736303881016521	0.752147150442166	0.791188518910134	0.807725420227582	0.760822138885733	0.654189188941152	0.535292283450555	0.497994045084603	0.566790834487484	0.672007402398804	0.76882292412315	0.835596833997188	0.809467658194719	0.674229809486048	0.554516567107932	0.559942722569826	0.591112861588214	0.561288848319764	0.499368414554217	0.452407244834735	0.434104888320768	0.407520125484524	0.372004969126556	0.34840926526291	0.334898063759316	0.324905977864467	0.286417944908497	0.24062132804569	0.245099279669808	0.263659795498045	0.241751259089771	0.215086294811053	0.229748615203778	0.31190963683999	0.428561093336667
HALLMARK_PROTEIN_SECRETION	0.487969143437706	0.585094613838547	0.609767115531367	0.563831320192332	0.515355087977611	0.491584564995939	0.508960766257562	0.624891013749739	0.779881200648402	0.838481639717634	0.819788881859046	0.817335105877149	0.811141074882495	0.760541116488493	0.72177670113255	0.734842699389774	0.774085180328191	0.788783912271385	0.738171284690034	0.636096846176855	0.532132598361964	0.507973414175668	0.575957813055117	0.666741784043172	0.752792664308194	0.818609186813766	0.795230581411258	0.668380751812957	0.560465777017052	0.571447747815502	0.59869531664284	0.558274160026918	0.484129228896166	0.43153451677216	0.418867905955098	0.405280599731333	0.376865891899432	0.351337171346952	0.339898108736993	0.336960592165174	0.304194436090272	0.264179415834825	0.271651269216335	0.287433579690189	0.261153925271761	0.233083601000057	0.252157546823552	0.339391070040299	0.455121622340937
BIOCARTA_ARAP_PATHWAY	0.465398718190527	0.561975559594315	0.589214150782523	0.5503971890509	0.514914904789776	0.500953997778296	0.520900947875083	0.631239622790926	0.774084665113325	0.823358005932868	0.805088087269221	0.808746750301379	0.806819386350153	0.754663699814669	0.710952013453373	0.720873817566801	0.759370991726718	0.773133192260874	0.720343239200634	0.621410578927334	0.528832330792743	0.51447265332951	0.580246208809042	0.658591104040363	0.737648353930732	0.804196539567167	0.783055485671114	0.663082885392655	0.564871741784281	0.57907884839881	0.600642867497499	0.550602058973946	0.466355325072648	0.407772962360093	0.399419948682188	0.398617371484628	0.378383423753798	0.352696990369217	0.344000738403154	0.347077106866362	0.319488845880769	0.286494635695833	0.298776960592694	0.312835832710673	0.282180731134873	0.251729574386841	0.273247647403273	0.363684389976138	0.479261710970433
REACTOME_SIGNALING_BY_ILS	0.449196712120281	0.541991811684457	0.569764239531421	0.538117634673281	0.515156690051656	0.508829345656987	0.529500914349249	0.633761694831344	0.764446160077471	0.80515503150355	0.79014157830683	0.802910276551902	0.806358283051925	0.753161460845852	0.705212992173871	0.711939699915054	0.748828928786387	0.762495931054503	0.709084087153306	0.611431458164943	0.525609536488613	0.517024227241109	0.579692248979223	0.648729821336264	0.724957722174414	0.793804892799912	0.774139063005228	0.65874923000364	0.567519504357654	0.582809946044072	0.59764184845523	0.540230159142174	0.449655148075265	0.385200103707275	0.37826762920068	0.387689174215542	0.375440244207865	0.351237638747696	0.345720734021493	0.35348068532098	0.330378724709486	0.304937544293084	0.323058414664048	0.336846920872717	0.303244795276402	0.270469428718624	0.292167694277092	0.383060233122288	0.498582448720915
REACTOME_DOWNSTREAM_TCR_SIGNALING	0.444259638924829	0.529969496235235	0.555115207951361	0.528016291124275	0.514339375314427	0.512592442156724	0.532564384278627	0.630899257713089	0.750551541757506	0.784648144426164	0.775853598093404	0.799975914190663	0.809429279573922	0.75580421099837	0.704606005101696	0.708517026167099	0.743328631812581	0.757672060525586	0.705040304789057	0.606717534168715	0.522788152523466	0.516164205407567	0.575768828751734	0.639443279394104	0.716688141477717	0.788815564610128	0.769540309156709	0.655837020577748	0.568526925756305	0.58322245087801	0.591060573545193	0.529352775893857	0.437323314057654	0.36774425141338	0.358407841243688	0.373563884807292	0.367512342317139	0.345578773758195	0.343218343693045	0.354334804658124	0.334987697237745	0.316731007246922	0.340800599082359	0.356179261735924	0.322589269305626	0.288873966727602	0.308844396328206	0.397252339213019	0.512089711845065
REACTOME_TCR_SIGNALING	0.454245009595694	0.529926549363283	0.548601508450464	0.521020426023057	0.510925258698826	0.510176766731957	0.528625630540237	0.621881476420417	0.732751236927125	0.763219509880919	0.763253546595324	0.799686846247005	0.815092839594191	0.76159638920946	0.708154309906549	0.709917939150537	0.742701038587387	0.758535644175769	0.707959616356574	0.607366470497026	0.521104398988603	0.513531232317255	0.571047728249493	0.633545127937099	0.714757486197816	0.790241168298978	0.769931286119219	0.654710144876443	0.56819368211665	0.581170033757187	0.582449515835369	0.519723903442485	0.431393949887059	0.358086947885069	0.342433331960894	0.357788510389321	0.354761578413475	0.334714604772544	0.334982721975776	0.348330821221321	0.331952805092658	0.319608355059134	0.34898409373791	0.368097093131809	0.33853445320072	0.306412189733104	0.323655247655656	0.407250884389145	0.520324424553161
REACTOME_SIGNALING_BY_FGFR1_FUSION_MUTANTS	0.479892472006928	0.543404109067297	0.551907734292434	0.517616376424834	0.504091330417852	0.500716593593496	0.517349476136454	0.606920816174788	0.712123345035955	0.742568857071793	0.753282178584977	0.801562668477115	0.822247101377339	0.769303523671974	0.714391867080399	0.714679208964244	0.745920672274152	0.764213652449971	0.71693348041087	0.613170577171983	0.521685460123998	0.511514048266661	0.568461719181641	0.633515025098942	0.720402812149718	0.798352093909801	0.775343440727098	0.655487066516626	0.566854703180298	0.577483192552828	0.573108246264411	0.512179431408802	0.432065067508611	0.356935467587711	0.33183540794758	0.341954392219015	0.338068162505794	0.318514773126707	0.320516046517597	0.335279913717431	0.320988059189746	0.312594925267613	0.346212987369533	0.371180017155736	0.349806394200993	0.322387691699247	0.337091879878865	0.41479196133377	0.525053250297751
REACTOME_SIGNALING_BY_FGFR1_MUTANTS	0.518204303108324	0.568506149625616	0.564213480144434	0.517536808105747	0.493950870892275	0.484857576524917	0.499701586635833	0.587219051066596	0.690258645990777	0.724324491660219	0.746585687014515	0.805095987261863	0.829993574739657	0.777854595430353	0.721869977777728	0.721093857243891	0.75149525844194	0.773334262932571	0.730507296681407	0.623461853491387	0.525548322143031	0.512416937377497	0.570327983345723	0.64062592002587	0.733595169182826	0.812381479138825	0.785002571038556	0.657914482704079	0.564782230589347	0.572841325113074	0.563926757725197	0.506595938889464	0.437753248968363	0.362959757928662	0.326789021564488	0.327435567765952	0.318961068012895	0.297971094982729	0.300684840271775	0.316391584495112	0.303250791760788	0.296590047478761	0.333334448809216	0.365823135959447	0.355914103490157	0.336124390865255	0.349579136698956	0.42178945604366	0.528701412651104
PID_KIT_PATHWAY	0.562876511356216	0.600060996424131	0.582107102109254	0.519577929724017	0.4813551960978	0.464567865589681	0.477809077353816	0.564785625321421	0.66894184777221	0.709678191568139	0.74337896101077	0.809891816610344	0.837816966877926	0.786522984684064	0.729477192688143	0.727681430759963	0.757905284862616	0.784274175771985	0.746687348601911	0.636783378088081	0.532845010997239	0.517441040780449	0.577455986843425	0.654377456583731	0.752766370034054	0.830471583904284	0.797335078365128	0.661299780664813	0.562125700611587	0.567794914497633	0.555499153008923	0.502269633126546	0.445756056327937	0.373393201976917	0.326429317661702	0.315306400436795	0.299390129550138	0.275046220568754	0.277570155390545	0.294064801708182	0.28126246935947	0.274429526424344	0.31345851330695	0.354301767080786	0.357443373555869	0.347300762147704	0.361472131949322	0.429898735484947	0.533733979623911
KEGG_RENAL_CELL_CARCINOMA	0.605857096781827	0.630884123860992	0.600334074986069	0.521645009435603	0.46736077239976	0.44249431492057	0.454516205581375	0.542097139835257	0.649815962781102	0.699145330448583	0.743401729188673	0.81570428232396	0.845575980580615	0.794925177708942	0.73654464176364	0.733464253226324	0.763950378903882	0.795391985640164	0.763026766554801	0.650743926118014	0.542337103842838	0.525979866320823	0.588702751491588	0.672462989600406	0.775006747607819	0.84994152662485	0.810179138216589	0.664536649084136	0.558871947619844	0.5628342075565	0.54834380692818	0.498479952516759	0.453237396325647	0.385018364667512	0.32938721012784	0.306321339269572	0.281339521881036	0.252172926134407	0.253891348460402	0.2712526705309	0.258334953084149	0.250299898947884	0.291294021705255	0.340328500453935	0.356089133250472	0.356208762750287	0.373132351456186	0.440283117305754	0.542136449794701
PID_ERBB1_DOWNSTREAM_PATHWAY	0.639438257916043	0.653689075486916	0.613143997427612	0.521085742848914	0.452637386573252	0.421115695679159	0.432743622266756	0.521655529354607	0.634106762620982	0.692505171852357	0.745960209496758	0.822366694283124	0.853365185285848	0.802930482682589	0.742795250522548	0.7380174793939	0.768921135917969	0.805254852880399	0.776952218228369	0.662357276574478	0.551519248361672	0.535642747923284	0.601201509789537	0.691298412030139	0.796685043584115	0.867809932109438	0.821161379198195	0.666252844174085	0.554841846780307	0.558419755667118	0.54304808669102	0.494948053565623	0.458142838471061	0.395136461346078	0.334284500386856	0.300848612549476	0.266378355078569	0.231614925045749	0.232259702848375	0.250654558720952	0.237691663363899	0.228663165410881	0.271975899830096	0.328190230731727	0.354322278368951	0.363744825897556	0.384961706979767	0.453559151536349	0.555078495856963
PID_ERBB1_RECEPTOR_PROXIMAL_PATHWAY	0.658084369214617	0.662952417507395	0.615788719445151	0.515278735794753	0.437130296404902	0.402035878785819	0.414842800857486	0.505543094138331	0.622470990075126	0.688930361077737	0.750039066208558	0.829658678895788	0.861324804688335	0.810546040546858	0.748207031826809	0.741336274997936	0.77258375579709	0.812838464037885	0.786317345721434	0.668870145631754	0.55746186868852	0.543084182016698	0.611225584023431	0.706923725277009	0.814250129255835	0.881382078678379	0.828134301268708	0.665077943814588	0.549762085102277	0.554966073819598	0.540261439670701	0.492010457974423	0.459726884603802	0.402184325382502	0.339997408897229	0.298755689636062	0.255307655711712	0.214942523593511	0.214557211178708	0.234051711289437	0.221620411354604	0.21307871573296	0.259771302878722	0.321717982596913	0.354758301332479	0.371103106342861	0.397341705726989	0.469859416912491	0.572797833366595
PID_PDGFRB_PATHWAY	0.659356456670219	0.656094113361152	0.605685492468199	0.502327944924267	0.420145255536846	0.38568129601495	0.402151507853995	0.495098137150991	0.615010100984883	0.687273572244798	0.754472884549547	0.837185773660158	0.869464947658929	0.81779327722425	0.752836536347727	0.743598394514533	0.77501582876505	0.817641773895037	0.789972720652985	0.668747001682138	0.558027505740281	0.545316403241104	0.61538037684703	0.715955952907286	0.824910798172632	0.888687813417626	0.829546523531484	0.65997665044498	0.543425508891866	0.552822102087228	0.540581661841041	0.490499274802351	0.458564593711359	0.40585038402499	0.345674794334516	0.299342978667161	0.248042574686992	0.202793960746104	0.201642072270016	0.222022912694176	0.210980985094076	0.205358953768519	0.257110866275	0.323428600659316	0.359459954109723	0.37932128444279	0.410512312324309	0.488952284941877	0.594702084222578
KEGG_ERBB_SIGNALING_PATHWAY	0.643739115951796	0.633655104381406	0.582904856883585	0.481640831991056	0.400799233441825	0.371472838597524	0.394881982292389	0.490805270362574	0.611441957507201	0.686434838193666	0.758158149472646	0.844339745615662	0.877552275845923	0.824582245136511	0.756642625607702	0.744913610200715	0.776366436636703	0.819656632916009	0.788066932661202	0.662323401443053	0.552877020828862	0.54092940812277	0.611668893218696	0.716279898037288	0.82698360998718	0.888647050247252	0.824650680771098	0.650549916954664	0.535894786978529	0.552283963185713	0.544428012290485	0.491441742944443	0.456124511732263	0.406753005340145	0.350628588144447	0.301434306148971	0.243774140150073	0.194952553841661	0.193424031364682	0.21410508309289	0.20523317185712	0.205349891324113	0.264262275255627	0.334122599943875	0.369453211928331	0.388907748948593	0.424463935331858	0.510364127769367	0.6196352748497
PID_SHP2_PATHWAY	0.613681781754331	0.598584688416642	0.54990905339158	0.454195305312214	0.378617616181037	0.358351394941801	0.392344782913786	0.492406849578884	0.611351775525644	0.68569169511827	0.760258783224875	0.850359991752919	0.885083716019704	0.830617828739222	0.759372409836113	0.745157631735123	0.776638527941651	0.819185797338286	0.781892379344978	0.65175581139486	0.543746616988208	0.530662270455808	0.600021478729942	0.707296635493166	0.819883544302311	0.880984463134592	0.813523189644458	0.637202009272062	0.52765991480111	0.553631442580128	0.55196217604591	0.495718897604005	0.454120142649533	0.405898494870281	0.354246125439409	0.303657283713922	0.24134262260018	0.190650475166759	0.189206328673021	0.209278036207089	0.202931800663739	0.211366353854957	0.279700180415887	0.35303212851993	0.384626483190439	0.399714403483929	0.438891209464671	0.533450877159748	0.646198746062214
PID_TRKR_PATHWAY	0.572470152345666	0.55508736539784	0.510740877843004	0.422425341125774	0.354039790549469	0.345440250278911	0.393395879289421	0.499149101357569	0.614396069222198	0.684867931938244	0.760336426534971	0.854457252660522	0.891341595311964	0.835388655161899	0.760577964689683	0.743971469430867	0.775592412932442	0.816580676441786	0.773304996019053	0.640220726194339	0.533808090126199	0.517055412311289	0.582106520627318	0.6897408194307	0.803898158446339	0.866026354046014	0.796936898442082	0.621112037523953	0.51966547590802	0.557146349529424	0.563054754763931	0.503781677293504	0.453896363317754	0.404183424875083	0.356020440118032	0.304842188511187	0.239680976106891	0.188954709580974	0.18811102060676	0.206533550395374	0.202455765735008	0.221053559564808	0.300943037246709	0.378370182116258	0.403981063447251	0.411067466984598	0.453205385068345	0.55737865296893	0.672988496827009
REACTOME_SIGNALING_BY_FGFR_MUTANTS	0.523490511697496	0.507569024705412	0.470031453877507	0.389809381134135	0.328686155204512	0.332634777908115	0.396944169899961	0.510043312310007	0.620358429919386	0.684275449063155	0.758355820261128	0.855932606948606	0.895495670202724	0.838259001709778	0.759782337365339	0.740942131908324	0.772821995543711	0.812016949635564	0.763958089262602	0.630679858672842	0.526361902100461	0.503337948371996	0.560551566348613	0.665241030005517	0.779948411447082	0.844532646741545	0.776159583170999	0.604012447960996	0.51317346828426	0.563071223764412	0.57725537385736	0.515464345931457	0.456046715957129	0.402137224097041	0.355701083923267	0.304398722213142	0.238175135861515	0.18909710829575	0.189411354269562	0.205288656617622	0.202672334286807	0.232298965169943	0.325451020765426	0.40796322842889	0.426031848946909	0.422034690101154	0.466572082086608	0.581014635323236	0.698647201089687
SIG_PIP3_SIGNALING_IN_B_LYMPHOCYTES	0.470090750418496	0.460042180228553	0.432190384338361	0.360339265397611	0.305346288509495	0.320965910534392	0.402372376245912	0.524064419195538	0.629051404974851	0.6844727294245	0.754578241059826	0.854246393535874	0.896707110164294	0.838622025543905	0.756721385795459	0.73587958875395	0.767964438210209	0.805406280234634	0.75468314559385	0.624745699876335	0.52344288046035	0.49206653642544	0.53795785017766	0.635862267688676	0.749479179235816	0.817646741162996	0.752742140207685	0.587834880311433	0.509489073821244	0.571492099872713	0.593729964875116	0.529897141876209	0.460333833701467	0.39995330477745	0.35348338821383	0.30252728716663	0.236828815760612	0.190654674194168	0.192672618851532	0.205514163221907	0.203303240106612	0.243836766019635	0.351197293855651	0.439655198292331	0.44912618914211	0.431671703207745	0.477954500385525	0.60279281523321	0.72173038818099
PID_IL6_7_PATHWAY	0.415812263007557	0.41601834997494	0.40097215985205	0.338027423434778	0.287700792309239	0.312637156731324	0.409768821069391	0.540277148720221	0.640157861286456	0.685975821079775	0.749418139067418	0.849041308113842	0.89420640896498	0.836032261349784	0.751523489408212	0.729031962022002	0.760921952839832	0.796469538240357	0.745278081227541	0.622138623164367	0.5249693297113	0.48414359891119	0.516153204124239	0.603810262279839	0.714485717654909	0.786936171502196	0.728328237543316	0.574315975659586	0.509620933478356	0.582163070273022	0.611170260439707	0.545515049890466	0.465861147264616	0.397707920572245	0.350115682265411	0.300178277880895	0.236190912326751	0.193546771605231	0.197705904455513	0.20760201481498	0.204910169497276	0.255358996528881	0.376735840326066	0.471357641650302	0.471568952901401	0.439159707904714	0.486182204980695	0.620671472930206	0.740507627938492
REACTOME_IL_2_SIGNALING	0.364539573112781	0.378627892693505	0.379368324119257	0.326496885262462	0.279790580976046	0.310680614684611	0.41990870277717	0.557909548136041	0.653130200251353	0.689063666974747	0.743345502970407	0.84015704226884	0.887348742611297	0.830252855346832	0.744712231607827	0.721101794953314	0.751966622763629	0.784921708355562	0.734767253929599	0.620941369611156	0.52880084121355	0.478634085916247	0.495960861792025	0.571329820284851	0.677551813014603	0.754414329512906	0.704487713239343	0.564657779603529	0.513965820955896	0.594326174987783	0.627735265341588	0.560179484328087	0.471379297898639	0.395594498257389	0.346828808419083	0.298760039921001	0.237081033422605	0.197878687615297	0.204415368724999	0.212100161162713	0.208574510412117	0.267188358116032	0.400884278781749	0.500879456027252	0.491624756417771	0.44385948577726	0.490095509787353	0.632301630967722	0.752891655791328
PID_GMCSF_PATHWAY	0.320219561459458	0.350623300500928	0.3695928736287	0.32858137509101	0.285254231133002	0.318247922881103	0.433965401546978	0.576372246883957	0.667200709291711	0.693732018713211	0.736857589976187	0.827662887355387	0.875670172212348	0.821213414206482	0.737018950444983	0.713041257747501	0.741680074797286	0.770684646996969	0.721982641831729	0.61848104066771	0.531627759369277	0.473384387080733	0.477462262456746	0.540683313308019	0.641729329184101	0.722424776118369	0.682565049477261	0.55931472517958	0.522104317782936	0.606610636374934	0.64112201180876	0.571448511994129	0.475622211351109	0.394036540436014	0.345069441511444	0.299680544706137	0.240212653894814	0.203711722477567	0.212639146488348	0.219454383366788	0.215440338373058	0.279758495667787	0.422351224720939	0.525833131016091	0.507581998055362	0.445378128121025	0.488804467215426	0.635460495313769	0.756659024171714
REACTOME_IL_RECEPTOR_SHC_SIGNALING	0.286143407463957	0.334073449495982	0.372923040957146	0.345846142756078	0.306422012276332	0.337670591305016	0.453002620718885	0.595198491922584	0.681465629371646	0.699740421082645	0.730467822462564	0.81189320901848	0.858960058809988	0.808929086813117	0.729100696080579	0.705735690661124	0.730788856074232	0.75405408868036	0.706189850817239	0.612406209704294	0.530243208824933	0.466065809972402	0.460483124255733	0.514044547344105	0.610159218308529	0.693338780314057	0.663541635203058	0.557941197614446	0.532771948175248	0.617100409801493	0.648848853015866	0.577013121444162	0.477616107187566	0.393643262655542	0.346111157537668	0.303863812051851	0.245845480249127	0.210861848828407	0.22205319319606	0.22983539923939	0.226296746183033	0.293194493810019	0.439638089693389	0.54386815201305	0.518022959244017	0.443722504482061	0.482041289512892	0.628685496096954	0.749992985792631
PID_IL2_STAT5_PATHWAY	0.264118727671688	0.329834304888624	0.389341812925477	0.378064165954362	0.343481415650743	0.369561740200689	0.477399733515197	0.613908270842665	0.694972733532651	0.706656190104135	0.724637650907032	0.793441604032307	0.837339071728	0.793445021136797	0.721303011823516	0.699739616600515	0.720006215043946	0.735771840691117	0.687495884328385	0.601506325395991	0.522643150104007	0.455129108171774	0.444978262670619	0.493221927701069	0.585484823117346	0.669124368187378	0.647925866524827	0.559493013666394	0.544030116442808	0.623616688743069	0.64875195977378	0.575243367837402	0.476930153806369	0.395061235712556	0.35067831886799	0.311394705118958	0.253587644237591	0.218811502446544	0.232157520668361	0.243059296304421	0.241319412824774	0.307180074819046	0.451337932983686	0.553247986481537	0.522271724185698	0.439509739856364	0.470496297105719	0.61191546752172	0.7321962962412
REACTOME_IL_3_5_AND_GM_CSF_SIGNALING	0.253973469362279	0.337105389677816	0.41718297477248	0.422867738494365	0.39403177143531	0.41230315094936	0.506441022066736	0.631868467303554	0.706786983443037	0.713856696928785	0.719637731545768	0.77308747939567	0.811314847313503	0.774845066415438	0.713569753043242	0.695176204028486	0.709946767781404	0.716969531836586	0.666899858199363	0.586017169259063	0.508577753641324	0.440304046215904	0.431136998405446	0.479278301014448	0.569253087264623	0.650932127669693	0.635698121429208	0.562447806689835	0.553612179293796	0.624178667717241	0.639574713042064	0.565689826229037	0.47381936907336	0.398800623336791	0.358717405916714	0.321411407943286	0.262418560456488	0.226770143540979	0.242327717382282	0.258577894588753	0.260014383710208	0.321114582023328	0.456675386233168	0.553516243768114	0.520804331958654	0.434092468213716	0.455958948720993	0.586865865742187	0.704276837048083
PID_IL3_PATHWAY	0.253677539120484	0.353408057921586	0.453114788370781	0.475879175997352	0.453309335091668	0.462178126920933	0.53827130679677	0.648254507113054	0.716068783664773	0.720545529573587	0.715423295992196	0.751686310174864	0.781794263657021	0.753323871621492	0.70552113994964	0.691801519976389	0.701092582557355	0.698967891670799	0.646009702209097	0.567424863541882	0.489485287562645	0.422568446101492	0.419250643085198	0.472235925824965	0.561552864026145	0.638863848448442	0.626342955604479	0.565102978840267	0.55938041175023	0.617525185510174	0.62144596796327	0.549339672718629	0.469191208842571	0.405087861012308	0.369393902965233	0.332294054961658	0.270935594054812	0.233864837384611	0.251905694950866	0.275524052502938	0.281339606663501	0.334410343420774	0.45595967550077	0.545871633680229	0.515339352700244	0.429425563304335	0.441097734563914	0.556895177062311	0.669089151991538
REACTOME_CELL_SURFACE_INTERACTIONS_AT_THE_VASCULAR_WALL	0.260060640992656	0.375129123283133	0.492688042468892	0.531485029591966	0.515137027456812	0.51416011816835	0.570255336693254	0.662157342731924	0.722199006445427	0.725874640684319	0.711657880087848	0.730102126055096	0.750050133585335	0.729285612685848	0.696645525710852	0.689151918829703	0.693745477451842	0.682964535759917	0.626579498752603	0.547972052836965	0.467988257954109	0.403752843176534	0.409524755971032	0.471060917298386	0.561069325701156	0.632035648537094	0.618995084835425	0.565919367964977	0.559811952071632	0.603551207931193	0.596065453086548	0.528498643433393	0.464369776271328	0.413771836593808	0.381317382178331	0.342114632026399	0.277769019340331	0.239409353023479	0.260314980528887	0.292812314691948	0.303931759898385	0.346731847358782	0.450658037365125	0.532979250702399	0.50844388439742	0.427597408478433	0.428838443969943	0.526287106003507	0.63086033807373
PID_EPHA_FWDPATHWAY	0.269828434429261	0.398472429215235	0.531363011507457	0.584097644903813	0.57332308716568	0.563062779063046	0.599558396770806	0.672756990682375	0.724919432972129	0.729201970915046	0.707959862796764	0.709244548098068	0.717645539321288	0.703408195963131	0.686509643940106	0.686683574979027	0.687942848043102	0.669722946277622	0.610085073527	0.530120887739209	0.44722512982687	0.386034307061905	0.402013925283207	0.474008413344706	0.565574968991304	0.628943737549789	0.612703845129084	0.563882359472614	0.554428840576522	0.583546610875909	0.56653950388227	0.506343122333192	0.460742735297053	0.424321999177611	0.392941354844304	0.349243822739782	0.282074856150137	0.243195494730621	0.26719731796678	0.309289473835515	0.326342259412625	0.358037794279239	0.443003264892706	0.518224201001587	0.502731197252283	0.430132281011264	0.421501677252713	0.499131935402067	0.594195322162859
REACTOME_REGULATION_OF_KIT_SIGNALING	0.280469020899632	0.420430715568241	0.565620651320563	0.629448941546247	0.622997984397428	0.604586393619522	0.623647469238085	0.679413590611294	0.724399432264101	0.730399401404889	0.704299088547641	0.69018709975008	0.686305254966756	0.676611270015114	0.674896710853726	0.683862962822062	0.683399398837981	0.659430083009573	0.597531330427253	0.516163908534853	0.430249590753409	0.371521543345828	0.396744622478618	0.479244637612882	0.572706531367518	0.62803111942602	0.606780239238558	0.558830645363433	0.544080736091603	0.560182152234375	0.536951303817273	0.486348507990475	0.459475447898241	0.435975859050162	0.403054027910535	0.352966166018599	0.283995773828165	0.24575257053653	0.272559797127201	0.323905188175006	0.347199029675561	0.368409269496079	0.435291332407961	0.504692689836043	0.499948635390021	0.437330790142468	0.420028122210947	0.478215804396311	0.562917329694128
PID_GLYPICAN_1PATHWAY	0.290728257921756	0.439370837315964	0.593674500255037	0.665400186576357	0.661405147904555	0.635883632191009	0.640500807263067	0.681594007241013	0.721161660488992	0.730050478758791	0.701332208935912	0.674247747847675	0.657716547107943	0.64990685325128	0.661830827408248	0.680226622016338	0.679576304541394	0.651846366878617	0.589568209075166	0.508051229671872	0.419620564485013	0.362016853773141	0.393958512330686	0.485529409651102	0.58076431365547	0.628275951793594	0.601140004508101	0.551662189134709	0.530976107474759	0.537222913137355	0.511804232731328	0.471822194757231	0.461455718229892	0.448054969326401	0.411246301731348	0.353929275091499	0.284957487654886	0.248502707166174	0.276891466954311	0.335855517448451	0.365266235933613	0.377768697211829	0.429166408852144	0.494286524393635	0.500327198653804	0.447946155511087	0.423637174060234	0.464375737365284	0.539205051631082
PID_ALPHA_SYNUCLEIN_PATHWAY	0.300547927969173	0.455029151003875	0.615500137512453	0.691984053690558	0.687944138532658	0.655565507565482	0.648556370063071	0.678716811014618	0.715893196376327	0.729399877906506	0.70044014418963	0.662890645334829	0.633270609029346	0.624187839174519	0.647520950423942	0.675455894591223	0.675921747027734	0.646714743673306	0.586812696633107	0.507368569095058	0.417185120971794	0.358923738665525	0.39432230823187	0.492696785649214	0.58925313464627	0.629600459535985	0.596518274995842	0.544302684565648	0.518366654240668	0.518959195530885	0.495418014155825	0.465621411550393	0.467462484136216	0.460350366693062	0.418200949270443	0.354245925980415	0.287645209498172	0.253703827185996	0.281174797190047	0.344661685554699	0.379449545291761	0.385660216667292	0.425175228719182	0.487293451574556	0.502455832885409	0.459370582109071	0.430096024407917	0.456591693256713	0.523362545136073
REACTOME_GPVI_MEDIATED_ACTIVATION_CASCADE	0.310586910755718	0.468014290099284	0.632255622279095	0.710770704710777	0.703624405843044	0.663375577816358	0.64664037977557	0.670117266407659	0.709250927977029	0.730024004543962	0.703356423784611	0.65739758095936	0.613813799190588	0.600075085589954	0.632314263930246	0.669494759381674	0.672206166086549	0.644210027850123	0.590119502697022	0.515306620497708	0.423965253304477	0.363195336579421	0.398941932003479	0.501726046000759	0.598963587907292	0.632940974798614	0.594434751660634	0.539355569131505	0.50985960212795	0.509373006085314	0.49126387786333	0.469931354250064	0.478341286439702	0.473354292913606	0.425630990396054	0.357110705923557	0.295527324784189	0.264067581384608	0.286716099197252	0.350176014980968	0.388836703816619	0.391240254250217	0.422737598457988	0.48252459886723	0.503729231418904	0.468300008077129	0.436507270613598	0.452749309998126	0.51425910634651
PID_PI3KCI_PATHWAY	0.32157644597687	0.47912998556126	0.645447734607086	0.723932387495454	0.71030568889139	0.65987559473707	0.634124973574074	0.65528583596277	0.701766860893353	0.733321645189172	0.711490198284857	0.658410800711551	0.599516112123452	0.577935356676647	0.616738190649647	0.662689488942887	0.668781508433181	0.645132458917969	0.600526687881656	0.532468203158546	0.440043556396778	0.375223378759139	0.409095562907037	0.514335556956818	0.611544847957539	0.639919204154102	0.596850353653251	0.539457122000941	0.508470919061556	0.511147672778441	0.501214609969527	0.485897336202195	0.494897200090934	0.488112289974053	0.43577628354613	0.365929476816557	0.311919441059736	0.282027843076527	0.294777222128943	0.352532761494394	0.392829847201385	0.3935203243457	0.420505776247688	0.477913689212556	0.501210149956644	0.47166628515536	0.440303234978756	0.450703664090525	0.510167343893947
REACTOME_CTLA4_INHIBITORY_SIGNALING	0.333758105956833	0.488847370727623	0.656246960848145	0.733426879009917	0.710080587517221	0.646357707530832	0.611355681408559	0.634335589951398	0.693876996238861	0.740011607696454	0.725230965989945	0.665563467460831	0.589936174195449	0.55808086877384	0.601622880116581	0.655875030760047	0.666597973053726	0.650660170965721	0.618775437945927	0.558490871347562	0.464424323063902	0.3946594597064	0.425744013738898	0.532219885123762	0.628703797044788	0.652191264608363	0.605568501039084	0.546499135619267	0.515687930356521	0.524763008232861	0.52480655973282	0.513044196502042	0.517382734537685	0.505652393393316	0.450565770167501	0.383182587057134	0.338808801568999	0.308820635458718	0.306097218883772	0.352067913804823	0.391332791913296	0.391761786136603	0.416944011984532	0.471332610941745	0.49261803315122	0.467542620910555	0.440073898360403	0.449168193137606	0.50957384451298
REACTOME_PECAM1_INTERACTIONS	0.346560220606492	0.497099989507612	0.665183819012335	0.740557446315759	0.704964611022078	0.624948891490968	0.580122844479637	0.608453212469649	0.686012688580321	0.749837532915979	0.743568104191943	0.677410416055658	0.584272022451167	0.541024789455956	0.588186217168361	0.650307851777179	0.666915699922653	0.661721321773311	0.644581879061464	0.591653228062986	0.494975584293623	0.420287511497658	0.449025743790239	0.556217745298895	0.651318799198556	0.670683111489889	0.621555721671274	0.560982459211681	0.530890318845845	0.548015633846945	0.558787409312309	0.548698273337021	0.544781671963149	0.526230587130738	0.470776794187304	0.409446863442929	0.375876583371029	0.343723837197943	0.320489454560116	0.349226189599947	0.384878602499057	0.385827244150582	0.410893918462627	0.461334647133239	0.477120781571675	0.455743635283141	0.435954784099903	0.448079402440133	0.511604879458655
PID_AMB2_NEUTROPHILS_PATHWAY	0.358565777342246	0.503375363142805	0.672217642205466	0.745937109787951	0.696849064389383	0.59868764128794	0.543827468983067	0.580040951100594	0.678674244084169	0.761616060049003	0.764238875934826	0.691748797350006	0.581693641319144	0.527597108211679	0.577920481033602	0.647376695871891	0.670791653434339	0.678273115041486	0.676040770280338	0.628742448914719	0.528620235589273	0.450122419373686	0.47800164708937	0.585758691952869	0.678811440441706	0.694991695980617	0.644425772333141	0.581758753482086	0.551409440457705	0.576266436525301	0.597302551128039	0.58783904479764	0.574344006229776	0.548817951163134	0.49560791912536	0.443029937141168	0.420194586082968	0.383846832524519	0.336714142639316	0.344473038352332	0.374593180054241	0.376312653508452	0.40192115101774	0.44758310383454	0.455660927730077	0.437925792039249	0.429478822429825	0.448349334133591	0.515939698509501
REACTOME_TRAFFICKING_OF_AMPA_RECEPTORS	0.367760469403728	0.50696029303187	0.677009401511297	0.749720991467881	0.68755735102715	0.571343864306377	0.507104246068326	0.552402657716093	0.672452531980913	0.77364220987915	0.784391942216758	0.706245097239048	0.581620542188617	0.518787207690112	0.572199903951119	0.64811692624985	0.678530370471442	0.698840554995074	0.709519499911813	0.665382101242378	0.561855431293044	0.481817939224257	0.510815672367286	0.618834610283621	0.709033698728994	0.723193570836564	0.6722991629239	0.606286354026702	0.573286503001464	0.603507452946748	0.632937173123108	0.623755584623626	0.601805871315654	0.571185871525884	0.522920916775392	0.480439792491435	0.466837892196674	0.424672527518038	0.352726622240437	0.338238001800213	0.361989325096591	0.364411972954011	0.390354222180799	0.4308485688779	0.430689760077721	0.417126135267964	0.422963665810996	0.451168940539517	0.522342902741597
REACTOME_NEUROTRANSMITTER_RECEPTOR_BINDING_AND_DOWNSTREAM_TRANSMISSION_IN_THE_POSTSYNAPTIC_CELL	0.372007909795262	0.507198116526781	0.679210907534971	0.751922499154929	0.678852065426259	0.546903402001997	0.474939505194285	0.529066552038272	0.668018300367603	0.784323137851482	0.80152622222322	0.719148386965331	0.583851139676662	0.515345691056048	0.57170244926619	0.652677838614389	0.689318899482494	0.720546265878471	0.740166956947948	0.696787569364046	0.591478556186147	0.513267407345219	0.545217750689866	0.652509277312082	0.738724107413007	0.75215649646928	0.702115806713288	0.631321599789066	0.592506481389174	0.624020052123236	0.658493637639222	0.649541420123932	0.622404821253458	0.590633298199117	0.550062300941532	0.517513160178165	0.510233357168697	0.461208902985994	0.366231615941767	0.330916128560891	0.348691114178367	0.351613879171091	0.377073194015816	0.412629943778832	0.405391226734615	0.396844876660108	0.418625009611119	0.457169676513752	0.530112161349798
REACTOME_NEURONAL_SYSTEM	0.369641448735258	0.503682177262801	0.678660825176627	0.752670695741797	0.672326582782073	0.528840309196398	0.451586006756729	0.513016015339023	0.66610893791763	0.792803398632875	0.81433823570591	0.729824874769326	0.588529809873855	0.517342161903644	0.575901616171609	0.659978028972882	0.701216365378499	0.739645916129919	0.762876220083195	0.718694493819323	0.615238510330672	0.543121296715506	0.579192620331688	0.683736212116592	0.764356683068989	0.778256260679756	0.730303760393687	0.653789570556214	0.606267668150583	0.634102460698058	0.668996354432072	0.660004054101517	0.632357150988156	0.605032194088016	0.574854327660297	0.550691689469249	0.545696955375153	0.489305521902925	0.375331003255671	0.322929263198226	0.336209913738971	0.339391098742715	0.363201153910657	0.394599879167602	0.382679148494945	0.379945795723774	0.417680805520168	0.465770812570945	0.537750810157203
REACTOME_TRANSMISSION_ACROSS_CHEMICAL_SYNAPSES	0.359995630528397	0.496371955530002	0.675472653659916	0.75234251476471	0.669215562037512	0.519432998642201	0.439677108323361	0.506119107153622	0.667508476074099	0.799326276545003	0.823138732819806	0.738906881117588	0.59599691135027	0.523927474850786	0.582920880156499	0.667763735581892	0.711553156647018	0.75239493251842	0.773378917282034	0.728150570513598	0.632151348663139	0.570963880791114	0.611392800609059	0.710138770871368	0.783062968773145	0.798252627701812	0.753580000277762	0.671517746667994	0.613803479337648	0.633225501636579	0.66319055457286	0.653259980152664	0.630169274585099	0.613676184049171	0.596259898716384	0.577880089623533	0.57053254157078	0.506621329073599	0.379021078796672	0.314807316801915	0.325817778766177	0.328983598553316	0.349840095519192	0.37811547233051	0.364345097492005	0.367748964857483	0.419739794493577	0.474964457461455	0.543051793954329
PID_PI3K_PLC_TRK_PATHWAY	0.343688969951555	0.485649522794054	0.670055261842163	0.751569183171779	0.670218949395514	0.519377761268162	0.439837643650153	0.508919053134268	0.672981423606048	0.805169125237132	0.82967010823624	0.747987193934374	0.606583341972746	0.533452980501783	0.589911839834667	0.673140176681382	0.717642448776296	0.755977902757393	0.769167890065395	0.723988507083404	0.64241494301151	0.597088909676637	0.641215436716496	0.730472822089726	0.793311491851151	0.810039689825732	0.769636698185781	0.683597863379551	0.616433676635553	0.624119056981416	0.643891458922402	0.631327013076138	0.617187994839121	0.617518037097835	0.614429574534906	0.598579981097005	0.584318423715434	0.512929066814977	0.37738408180373	0.307223548981311	0.318468715280292	0.321266869469728	0.337901207562394	0.363952487829181	0.350661984222208	0.359655364182209	0.42272148863872	0.481648561954217	0.543584088072488
BIOCARTA_NKCELLS_PATHWAY	0.322562142751178	0.472342389745443	0.663109679562474	0.751149268893291	0.675428069037053	0.527826243181901	0.450855233773453	0.520766360239617	0.683125532676537	0.81216380353904	0.836398202910863	0.758960152540728	0.620401948754954	0.5439173934864	0.593879818497966	0.673434681207441	0.717567878992522	0.749228141784077	0.750061303482402	0.706976622802941	0.647078100778361	0.622048219950848	0.668582466004059	0.74467831274493	0.795155328614993	0.813056499622496	0.777539757260789	0.690314547967144	0.616828155444475	0.611678939831808	0.616953227071359	0.599417559967561	0.597136393147219	0.618703207763938	0.630193322789431	0.61339280027284	0.588425149650428	0.509767993578682	0.371460539484974	0.300933877562558	0.314695335525968	0.316643176309944	0.327997277615672	0.352283734105816	0.340546526913741	0.353460313903848	0.423405154922307	0.482435303566488	0.537389725199095
PID_EPHB_FWD_PATHWAY	0.299329609375315	0.457728839184833	0.655611870928528	0.751902801241041	0.68438336539269	0.542796671832067	0.470250084703866	0.540144649935508	0.698156795096911	0.821988379534676	0.84556122400804	0.773249419911543	0.637180837610602	0.553554726124322	0.592666209582091	0.667084569472518	0.710755333802408	0.732925157858764	0.718321049911834	0.679722959022446	0.647698747034312	0.646248501076249	0.693625413033369	0.753605933679677	0.790026767882037	0.808272192341182	0.777779274548788	0.692754142616521	0.617795475450404	0.601076597592268	0.589201724538513	0.564192230118784	0.574843423860331	0.619654797921054	0.644340459041781	0.623273780602272	0.585130079398814	0.499707787011699	0.36289660203512	0.296621368830719	0.314475548489565	0.314940038610235	0.320362387566819	0.342825967580494	0.332160573344052	0.346249024841279	0.418475809933116	0.474683289588876	0.523607163406502
KEGG_AXON_GUIDANCE	0.277104477639922	0.443506548233432	0.648748500513009	0.754491075776802	0.696225151382403	0.561774898884277	0.494973778207232	0.565021001342848	0.71769882267619	0.835509843169564	0.858343047066786	0.791207486313302	0.656183061155402	0.561324937793311	0.585716391250111	0.654217530782781	0.698114823987697	0.709573470227243	0.678287076439278	0.646356412372225	0.646120820924876	0.669782152776945	0.716460922721781	0.75858853336948	0.780195100778076	0.797788819111369	0.772008803435356	0.692306148789325	0.6211174945476	0.595832194833221	0.566144108413115	0.531678710984704	0.554717125109462	0.622153119677893	0.657086601670288	0.628948869731364	0.576763315129697	0.485547622352816	0.353493038324571	0.29469874686293	0.31715128269052	0.315386892048922	0.314824799675061	0.335066072091222	0.323689979351154	0.335538969311111	0.405718203182529	0.45739943467831	0.502776757436472
PID_EPHRINB_REV_PATHWAY	0.258930645351216	0.431658351976674	0.643754953945985	0.759226804556428	0.709865803156383	0.582288812203511	0.522003842897582	0.593119284610957	0.740675535564207	0.852426629070678	0.87446519313953	0.81189851853772	0.676245625488987	0.567128531966686	0.574344476811888	0.636720652517513	0.681729496834362	0.682730236991258	0.63554415081517	0.611929338104406	0.644319397175898	0.692486637862592	0.737117874963518	0.761011791550403	0.768080938346673	0.78420378070482	0.762570225498658	0.690261942716538	0.626932810522829	0.596666060651866	0.550384678347242	0.505679247485652	0.539577295983602	0.626805466024137	0.667963224087581	0.630716381664441	0.565166206043473	0.469679370748408	0.344763590078117	0.295143789003226	0.321502408898317	0.316767198941993	0.310898773639482	0.328508318356561	0.314019706909499	0.320244046054153	0.38492199639493	0.431692680655001	0.476735507891629
PID_INTEGRIN4_PATHWAY	0.24734805398659	0.424139716963628	0.641636824468468	0.765915009165376	0.724127080496145	0.602301827075791	0.548722056470834	0.622106333500356	0.765378693368879	0.871324927278837	0.89230553458858	0.833319084727649	0.695936910131319	0.57168634170995	0.561396976173171	0.617799399665538	0.664270552021837	0.656115433441365	0.59575688094159	0.581512698560865	0.644167748781571	0.714082042994991	0.755556488742462	0.761982891942699	0.755642433222589	0.769932691064429	0.751931608313692	0.687621590001728	0.633912624281228	0.601602526498257	0.541354940964545	0.487232178306747	0.530249548372133	0.633076544070602	0.676114747204639	0.628607849832203	0.551524031017986	0.453712298422913	0.337589664292827	0.297432123982373	0.32601061268054	0.317765102057085	0.308016552308205	0.32289890897011	0.303100725675146	0.301122194038675	0.358163975780126	0.400634113691093	0.448189093325235
PID_INTEGRIN_CS_PATHWAY	0.24395073718702	0.4223850063476	0.642831526554694	0.77378097357714	0.737826223879523	0.620372016271671	0.573079520666846	0.649732834533482	0.789712445025413	0.890094455924294	0.909447871903292	0.852949552909205	0.713790649582343	0.576148304085618	0.550428370292337	0.601200512123368	0.648406909561896	0.632821994805389	0.563463689543368	0.559115670955794	0.647046771668423	0.734229761864058	0.771686964812461	0.762150422489933	0.74401997623362	0.756703933518711	0.742178578701504	0.685098301844207	0.640089496774257	0.607210375223117	0.536353971518197	0.475198241809379	0.525958907893043	0.639782869583009	0.680799122127973	0.62272753875715	0.53648886037139	0.438378811272318	0.33205673566007	0.300605471099704	0.329242495209611	0.317395540054193	0.305817025372372	0.318366615144164	0.291928561053181	0.280584237642542	0.329379858415651	0.368601379837557	0.420160240049169
KEGG_ECM_RECEPTOR_INTERACTION	0.248952130331375	0.426764409172522	0.646942227199557	0.781536753896994	0.749827181211897	0.635606118309785	0.593604148124354	0.673963225585175	0.811543233371663	0.906526212965834	0.923435262278864	0.868435835706262	0.728554843190929	0.581585182827181	0.544660264759544	0.590344743392372	0.636406369218805	0.614879940824965	0.541202358108461	0.546749007751873	0.65339014112342	0.752465994537393	0.785347849471643	0.761699914258803	0.733541899634389	0.745383758411562	0.734692688732795	0.683228515423513	0.643895838030513	0.610337299815139	0.532308088940614	0.467558533319967	0.52522802125583	0.645773944161134	0.681836823645611	0.613571528210853	0.520469127777147	0.423714861208529	0.327548299061325	0.303481349202324	0.33021312975252	0.315325392883675	0.30433356020248	0.315408933517381	0.282179877181701	0.261981656998332	0.303398977136786	0.340341907566081	0.39550025290834
PID_FRA_PATHWAY	0.260901821005332	0.436232795769561	0.652696934314724	0.7876068062445	0.759087640380015	0.647484157309069	0.609306189075229	0.693090946582088	0.829044376623208	0.918880858452075	0.932477187950662	0.878198627355485	0.739404966973069	0.588555838811408	0.546060909239731	0.587589895252434	0.629954274998381	0.60324012049584	0.529257144879382	0.54401058106041	0.66240167863302	0.768096804551157	0.796279709318605	0.760516528708994	0.724062575715377	0.73617267786971	0.730106641175882	0.682489700809613	0.644913552418634	0.609520515870765	0.527395511840298	0.462758625521067	0.526819092504953	0.650489041530641	0.679822989039441	0.602193261620683	0.503971819877169	0.409473654080132	0.323113575156408	0.304969402708985	0.328597666659828	0.311925633360911	0.303953143854626	0.314692961386132	0.275647727443382	0.24864832152418	0.284764037381364	0.320012896951871	0.376543150763816
PID_TAP63_PATHWAY	0.276773443843342	0.44840373384617	0.658224039952143	0.790488613820031	0.764737116715519	0.655656620488776	0.619534475610798	0.705815924867833	0.840938870390072	0.926264532138255	0.935920027554598	0.881822818941573	0.746092051080139	0.59691294744855	0.554836398775908	0.593770264330394	0.630077155120372	0.598041439962482	0.526086124377847	0.548425390519682	0.672181357092487	0.780202457321369	0.804164552822352	0.758460065528986	0.715468382951944	0.729060544881911	0.728534931258808	0.683376034971881	0.644041283640819	0.605501440342129	0.521843968471501	0.46049825735602	0.530302367915435	0.65417262167314	0.676039256715438	0.590160114941461	0.487882286379756	0.395650450909962	0.318010591802844	0.304409560206503	0.324724301124688	0.308023146456152	0.305141406714194	0.316720429114044	0.273654432494472	0.242997765732704	0.276658195088729	0.310379175919585	0.364868696980479
REACTOME_INTEGRIN_CELL_SURFACE_INTERACTIONS	0.292566023742581	0.460132750099576	0.661610658699289	0.789179083223251	0.766218092773023	0.659830896530174	0.62385859482851	0.711283904098363	0.846599588297788	0.928737284036917	0.934379155157692	0.880146067280297	0.749001432821751	0.605909375762513	0.569477873739535	0.608081297807252	0.637050357114086	0.598935555325704	0.529227202825638	0.556477176364579	0.680333566232701	0.787849144384529	0.808772337371827	0.755654672839761	0.708112109188654	0.724304651763318	0.729958552845755	0.686424033494628	0.643097175323542	0.600750560050632	0.517659436903674	0.461680509404666	0.536044125881512	0.657692821518923	0.672113505921902	0.579304140811621	0.473558945834941	0.382907833764015	0.312211845358865	0.301809243460392	0.319365626959951	0.304465606721897	0.308059181123396	0.321474607415201	0.276600224556737	0.245902755507714	0.280173777419015	0.312270150179886	0.361108350529113
KEGG_DILATED_CARDIOMYOPATHY	0.304343204445307	0.468467321722575	0.661574152314517	0.78355614497877	0.763493515406151	0.659841462302758	0.6220698685707	0.70912655744861	0.84602875838088	0.927165083794782	0.929515798211956	0.875024440790058	0.749089791015804	0.614532769320569	0.587309321480652	0.628314162297671	0.650281060043558	0.605307479359793	0.536325177039635	0.564970027337337	0.684884583750562	0.79047534084673	0.810182843780595	0.752682323870222	0.70297030453626	0.722674760279801	0.734553296016358	0.692178434379984	0.644098800872384	0.598329360056699	0.517524267149896	0.467638148764273	0.544690926465356	0.662073835804029	0.669552368113259	0.571324291053758	0.462658096840351	0.372681249864508	0.306629322137733	0.297865001053695	0.313409993452588	0.301690053593857	0.312249674188954	0.328178273338487	0.283748566845817	0.256477587637761	0.294065514101328	0.324381939144139	0.364796890192077
KEGG_HYPERTROPHIC_CARDIOMYOPATHY_HCM	0.309392727500021	0.471629064081312	0.657991824174709	0.774575574649203	0.757257765458941	0.655905950981063	0.614347124782082	0.699543874020617	0.839771808787114	0.922888176515118	0.92352254149357	0.868820879256453	0.74767915506992	0.621900331996088	0.605312131092458	0.651386953151796	0.668283660149601	0.616374910946256	0.545924267460076	0.572199732488087	0.685137543710442	0.78828565122834	0.80898030585297	0.750597143362704	0.701452165248424	0.725322264781924	0.742764542058684	0.701070401286325	0.648514028482801	0.600599808829154	0.523404723645913	0.479075356421723	0.556470158746178	0.667974378051033	0.669314145168869	0.567363360732523	0.456719915780149	0.36686862256209	0.302918191615467	0.293725496899083	0.307521168404933	0.299461784613021	0.316528397289109	0.335248537057856	0.293288483907568	0.272293152112481	0.315059178046919	0.343529558899755	0.374376392718932
HALLMARK_P53_PATHWAY	0.3070673764102	0.469636970926238	0.652048166611888	0.764153328074139	0.749014974654858	0.648926135021736	0.601509116525525	0.683410203169063	0.828808883548136	0.917313953721224	0.918464611640129	0.863750627709244	0.746140589014928	0.627548767917102	0.620941609200671	0.674059543994742	0.688884010553861	0.631245722595893	0.55779200531115	0.578470692983926	0.682061889045217	0.782434094344734	0.806298775686651	0.750739190544091	0.704955178660959	0.733331549119249	0.755070548285708	0.713206838589119	0.656716115956997	0.608249972254599	0.535459520528093	0.495273003789603	0.570717884569367	0.675375735030545	0.671593591404066	0.567737343849423	0.456697319893331	0.367224553777048	0.302920773630283	0.29056514009885	0.301883749125047	0.296855267942053	0.319109116503587	0.340474125339741	0.302666351693806	0.289975974337487	0.338688384699942	0.365406288775899	0.387490701575221
PID_RAC1_PATHWAY	0.298954161740096	0.46430023243718	0.645888191214558	0.754685895126224	0.740877901255892	0.640593252578176	0.585153042216459	0.662303403588538	0.814428102669616	0.911552083469604	0.915687654237415	0.861294600865347	0.745571862745622	0.631546105014497	0.632711126245876	0.69366539347317	0.70967037764137	0.64899278172021	0.572708954013861	0.58574983168729	0.677993459315173	0.774857035365955	0.803652903771751	0.754401142992764	0.714374435524085	0.74718861938765	0.771572311866707	0.728155696514284	0.667800587665067	0.619947566379513	0.551679254196653	0.51396037128475	0.585920485607553	0.683651147861783	0.67593112392012	0.571979135681837	0.462689315559417	0.374761579065674	0.3080062220179	0.289135400628403	0.296097942823507	0.292448805853477	0.317918225559263	0.341394798839042	0.309134421235289	0.306051984713132	0.360473776872317	0.38573481703208	0.401602814894234
PID_MYC_REPRESS_PATHWAY	0.288283970693271	0.458561720994519	0.641868494017871	0.748309234702164	0.735042834985761	0.633107129292959	0.567478023483626	0.638335869144987	0.798057282058167	0.906189183427677	0.91549772919467	0.861891257718405	0.746598042012217	0.634453262127104	0.640440674198255	0.708669489186583	0.728539654005869	0.668717219714841	0.591827305727078	0.596608077606553	0.675740289400521	0.767788869349026	0.802597024482182	0.762462442447057	0.729774867041829	0.766445939239339	0.791670925585186	0.744886025791662	0.679851403410935	0.632737773958672	0.568393987608609	0.531921796645773	0.600262088529346	0.691989020273725	0.681623445320275	0.579231362184701	0.474061041519138	0.389476135831238	0.318625781205873	0.289487556911785	0.289248848775418	0.284651759313213	0.311020172853323	0.335828429018718	0.31040693224934	0.317805988700163	0.377094620103663	0.40146926499659	0.414768430107631
PID_A6B1_A6B4_INTEGRIN_PATHWAY	0.278810446068184	0.45544403850689	0.641682122560161	0.746143797582367	0.733079351110827	0.628530546994615	0.550759331870917	0.613754443476908	0.781044770690772	0.901249396124506	0.917216639296701	0.865003720980993	0.749358843820508	0.637193237043337	0.645164921309636	0.718892000671121	0.744105738608782	0.68953027351093	0.615847324321172	0.612911933945973	0.677483589910819	0.763156895091955	0.804346843062872	0.775123675382875	0.750338550060971	0.789745424759656	0.814048643483801	0.761986526477234	0.690628557954928	0.643078992362672	0.581461019422748	0.546051171330545	0.612369261159987	0.699928879435891	0.688241793346809	0.588821502233731	0.489907714943288	0.410530522988961	0.334285451854612	0.290992647741499	0.28014106455088	0.272082470131917	0.297077541035837	0.322448429368754	0.305257976114119	0.323895525682714	0.387154115199345	0.411595837739714	0.426243479060147
KEGG_ARRHYTHMOGENIC_RIGHT_VENTRICULAR_CARDIOMYOPATHY_ARVC	0.27359665796966	0.457009660315159	0.645701880213845	0.747826665619779	0.735325994525285	0.628049917442791	0.536676855353377	0.590427262091122	0.764427601022628	0.896320993228706	0.919551638351295	0.869479058799322	0.753625886295297	0.640840428604601	0.648737942747801	0.725329043915548	0.755814682963913	0.710450881412431	0.644346750316097	0.634840683020869	0.683963853086266	0.762101592754388	0.809508992708757	0.791833170182432	0.774565977262202	0.815162815767673	0.836982465593053	0.778127431878253	0.698471548141399	0.648180826493616	0.58769626337632	0.554379154780498	0.621831235112497	0.707678038673607	0.695961696310571	0.600699225156551	0.509584055765848	0.436740771297661	0.353898745266244	0.29264801581536	0.267654818063854	0.253932429618008	0.275761931900404	0.301261783337422	0.293875731991401	0.324530996905294	0.391281561679804	0.417203690728833	0.43662393291146
HALLMARK_APOPTOSIS	0.274156383947455	0.463724385905921	0.652801875088869	0.75154404319125	0.740689855822668	0.631520005935097	0.525832591326491	0.569436427689727	0.748765453787265	0.890775938976096	0.921084730693166	0.873984117703472	0.758913103839313	0.64630064327037	0.653195912121633	0.729631302329388	0.763788091239205	0.730329173637261	0.67556439918113	0.660646221345917	0.69428531230411	0.764780961478189	0.81799154519949	0.811414784413877	0.800614934800864	0.840684617965137	0.858819910386515	0.792552066821413	0.703059805163625	0.647156788677807	0.586031181623255	0.556664274878201	0.629226416806244	0.715992587443265	0.705475058529501	0.615444407507526	0.532949237572498	0.467033620666701	0.37627050889962	0.293522880378515	0.251139578657726	0.23025342568731	0.248006345432763	0.273810941382455	0.277838915346558	0.321194382757165	0.391589199144311	0.420814467085498	0.447429795975862
HALLMARK_ESTROGEN_RESPONSE_LATE	0.280219729508324	0.474433808018099	0.660725308613138	0.754583881758128	0.746983369017407	0.637542433307662	0.517707219954087	0.550961823314823	0.734113061990718	0.883993100266823	0.920664354773536	0.87730883648949	0.764481025543696	0.653895758363788	0.66000009317083	0.733418045313306	0.768551275970658	0.747936381547202	0.706754949798738	0.687209964261711	0.706351457533292	0.770466082922995	0.829076350916378	0.832328488702397	0.826643528267545	0.864607264606596	0.878370383035612	0.805329040959835	0.705673226933012	0.641531748066696	0.577985855099502	0.55438283069228	0.635694792147961	0.725675817464722	0.717492814112401	0.63379270065407	0.560148925872291	0.500582065876986	0.400418982138598	0.293133618992748	0.230726391246375	0.202089636246024	0.215980695777125	0.242967811462623	0.25970003401918	0.316036059509209	0.390753749523696	0.425285497127493	0.460329135278241
HALLMARK_ESTROGEN_RESPONSE_EARLY	0.290130954540653	0.486918612606873	0.666860379063267	0.75422262533937	0.751681690609909	0.644041301980737	0.511059196296596	0.534491464706456	0.720148692309959	0.875519356279447	0.917577779844255	0.878464362292669	0.769269638658823	0.662988053591806	0.669375640961797	0.73765612114035	0.770798218907014	0.76224727732357	0.734959846823951	0.711074494543202	0.717650755929068	0.777824399078505	0.841591142681745	0.852967926178288	0.851072513540616	0.885743254487098	0.895048851030508	0.817219666072464	0.708799584363071	0.634875200217898	0.567290233413904	0.550202459115573	0.642343084222768	0.736996829632705	0.732118973312177	0.655940160232105	0.591071082559167	0.536581688012598	0.425595416093893	0.291590180324084	0.207439280550383	0.171379925736338	0.182724810857984	0.212317304054458	0.242300645168806	0.311182052077849	0.391092510182562	0.432753789719956	0.476374851012134
HALLMARK_APICAL_JUNCTION	0.301654953529257	0.498785287783318	0.66914461124166	0.748632297199953	0.752788014579506	0.649040714067	0.504533037985649	0.519230491728583	0.70640689419693	0.865147416191361	0.911524537845568	0.876663288762046	0.771913101913547	0.671870132614495	0.68000806844093	0.742297497258529	0.771231632044933	0.772762032942202	0.757827009982716	0.729440771840521	0.726004344442654	0.785267279593119	0.85413591685262	0.871924145608489	0.872747821325653	0.9034453841043	0.908774303413515	0.829236513636458	0.715241352398079	0.631674207516047	0.558766692329589	0.547158052907675	0.649801189999111	0.749389166506493	0.748493094791299	0.681059720430836	0.624848486821789	0.573904136190115	0.451094510846796	0.289487250031047	0.183041425462852	0.140609461771326	0.151493997479525	0.185294564459502	0.228042402179198	0.308175392592729	0.393934967647756	0.444008092239461	0.495592506048281
KEGG_LEUKOCYTE_TRANSENDOTHELIAL_MIGRATION	0.31284490525628	0.508339169770962	0.666777766364321	0.737489659628365	0.749454495661755	0.651273500899788	0.497165822585205	0.504505293749905	0.692522398637929	0.852928633171546	0.902507667378961	0.871335076562265	0.770980548394812	0.678092273385699	0.689276842924621	0.746266884789929	0.770417223445443	0.77963038438978	0.774097490565363	0.740714710731721	0.729994906579984	0.791279057152208	0.86534444113732	0.888183206160469	0.891019938206248	0.917533268438893	0.919754208457298	0.84213681485703	0.727105957752305	0.635861098157714	0.55682921599792	0.547770389774542	0.658085831694586	0.761613705615573	0.764957483973252	0.707351731621428	0.659760209079315	0.610952981020848	0.47608889694007	0.287643555314378	0.159652682417638	0.112287738883614	0.125008074977921	0.164358475375653	0.218347488840226	0.307692457504269	0.399429999092061	0.458444759206621	0.517047844066852
PID_ECADHERIN_NASCENT_AJ_PATHWAY	0.32263611417852	0.515105708947217	0.660489893929217	0.722082670294169	0.74213357707586	0.650381234721991	0.488585714845804	0.48999990633488	0.678398622207845	0.839156224255619	0.890762778883751	0.862262469514161	0.765437218203044	0.679191543005575	0.693998597643699	0.747775829463746	0.768604790176917	0.783446020930862	0.783579927124722	0.744481924587377	0.729017847537537	0.794684658408187	0.874150042352778	0.901238852995152	0.905749462225186	0.928198380663869	0.928304928624626	0.856104701766587	0.745094867249428	0.649541870822699	0.564098197188241	0.553330030899879	0.66672258911617	0.772283104448808	0.77968693857896	0.732620455943185	0.69361730315924	0.64588558455373	0.499666522449329	0.28684157636108	0.139274254581466	0.0884216400396761	0.104864265815692	0.150484232817497	0.213458837118414	0.309564339064025	0.40676311136307	0.474513672404168	0.539275381131852
KEGG_ADHERENS_JUNCTION	0.330970057224565	0.519812359365017	0.652268867560932	0.704896481831207	0.732253297280843	0.646701341858261	0.478891650650697	0.475773898350944	0.664258042925975	0.824346895984229	0.87677310763727	0.849786678919588	0.75513317419596	0.673549879689545	0.691426931829209	0.744857786198672	0.765574898734196	0.784807800201666	0.786728982948879	0.741100091600523	0.723088341956138	0.794823156737384	0.87998340878988	0.911091177265766	0.91722331306145	0.93590771393673	0.93477874303775	0.870739036017723	0.768338035155994	0.67237966044852	0.580615251075725	0.563542244784958	0.674970420331114	0.780434545481029	0.791429449731476	0.755041391621688	0.72439821611588	0.677080479176094	0.521055909141683	0.287672444687241	0.12339919361018	0.0701769697756821	0.0913263580588904	0.143133908670466	0.212596048976229	0.313033223454894	0.414635126333565	0.490394403939621	0.560803132182616
PID_ECADHERIN_STABILIZATION_PATHWAY	0.338468413867475	0.52387380537946	0.644655546819004	0.688850239413784	0.721608950645237	0.640838350473863	0.46836851311907	0.462124382227338	0.650585224030086	0.809225966403288	0.861329548940702	0.834928173028637	0.741045934134652	0.661006617035803	0.68014309364386	0.735980998870858	0.760650296270161	0.783920121649483	0.784146243579131	0.731252475521954	0.712607036530417	0.791592723985541	0.882812273815721	0.918103519248916	0.925963151205982	0.941278692461012	0.939562092362258	0.88527853698681	0.794755388226991	0.701809553097966	0.603931859772515	0.576651579821066	0.682011116535503	0.785824054929313	0.799930590946222	0.773675964099277	0.750749486319961	0.7035387684087	0.539852940935672	0.29050082555333	0.112849935847401	0.0578556108830336	0.0835553686066927	0.140679314295005	0.214362630734649	0.317113298941858	0.421791406722685	0.504601398276897	0.580519425839483
KEGG_TIGHT_JUNCTION	0.34587881881988	0.528641563873886	0.639883334048991	0.676469130596108	0.711752404187114	0.633288948886605	0.457252160462423	0.449417268141204	0.638009787035551	0.794696025250936	0.845543552585914	0.819280114470372	0.725100374814956	0.642961388645898	0.660530837989832	0.720584709322771	0.752962113824638	0.780486402756543	0.776312580590733	0.715742793334634	0.698228946456621	0.785349362588526	0.882978396989955	0.922730392389018	0.932445225727677	0.944897690041329	0.94305193827161	0.898876131632993	0.821702415557121	0.733911770239592	0.629989556740049	0.590004072971847	0.687044599452595	0.788787026600236	0.805792262669634	0.788455223843905	0.772072300085	0.724943958282078	0.556048290903633	0.295503632122329	0.107886695094747	0.0511881090648115	0.080176136709566	0.141096921885904	0.217245205234713	0.320923333312278	0.42740284731899	0.51629426191378	0.597756000989178
PID_NCADHERIN_PATHWAY	0.353601764112247	0.534772953963011	0.639188457918	0.669266326342993	0.703611620229402	0.624318821270566	0.445701988151115	0.438004117021504	0.627182553766072	0.78175598136405	0.830733617316705	0.804647897168831	0.709610432109841	0.62195663269571	0.634712231673274	0.699387464291761	0.74189508526792	0.773948100644575	0.7636642996207	0.695598596433722	0.68085844632771	0.776685507197438	0.880881630460983	0.925196197826786	0.936810676979776	0.947100679396027	0.945541477807905	0.910739886682991	0.846573886105407	0.764511423876675	0.654372251073454	0.600818441155812	0.689298565354525	0.789753253179473	0.809833540151777	0.799668485002837	0.788179340479426	0.741326878386611	0.569797710109327	0.302731806764287	0.108518404740929	0.0498144843759395	0.0799613379705801	0.142692318545902	0.220063477889717	0.323909358897938	0.431188499372639	0.525225806201947	0.612117848762209
PID_ECADHERIN_KERATINOCYTE_PATHWAY	0.361533863294284	0.541990214077964	0.642520961299949	0.667491806018853	0.697428178257595	0.614123498276795	0.434001174060842	0.428270895518565	0.618678506701762	0.771348698854992	0.818174291892641	0.792557897383584	0.696592601786458	0.600965864763846	0.606023919683811	0.674350363573021	0.727480364676796	0.763889875135388	0.746883784727383	0.672327966167181	0.661690568366131	0.7661655044362	0.876647738212442	0.925253783146819	0.938685104020666	0.947792578529394	0.947031620574073	0.920073121070291	0.867127295710807	0.790038851278221	0.673387718088138	0.606848633520519	0.687995580614423	0.7886886259714	0.812295439458419	0.807260491305076	0.798747496863158	0.7525266132186	0.581057622244936	0.312165501098995	0.114860863764784	0.0537511815914851	0.0823978238607817	0.144646166848095	0.22228663755714	0.325946393133606	0.433300367867012	0.531429602964259	0.623197233704473
PID_ARF6_TRAFFICKING_PATHWAY	0.369274937624855	0.549292958258037	0.648703307321442	0.670250475738652	0.692943466777334	0.603132335902822	0.422852243099712	0.420770191175951	0.612935209855775	0.764155805916277	0.808784602230199	0.783849771909067	0.687263768336715	0.582702288245668	0.578247255129909	0.648268412428678	0.710495318596231	0.750340264887189	0.727147200392304	0.648071277593649	0.642190393224804	0.754124210180599	0.869942700793937	0.922144373088021	0.937210429697427	0.946406533262491	0.947071584815428	0.925898911824494	0.881492400135188	0.807892770511267	0.684603239828464	0.606705158621691	0.682333714893236	0.784773910534485	0.812319074011284	0.81032419553261	0.802879102679098	0.757750143086204	0.589292275034361	0.32373595013968	0.127348598156126	0.0636385240873608	0.087963664462153	0.147263422911996	0.224182114212275	0.327351525288606	0.434095697297493	0.534855609201606	0.630336077552538
REACTOME_CELL_CELL_JUNCTION_ORGANIZATION	0.376561466838397	0.555484918149226	0.655918511734621	0.675878334354259	0.689672909427105	0.592222992143397	0.413546679378347	0.416320417250089	0.610223654573765	0.760411802715672	0.802892036072981	0.778542762460039	0.681924058581601	0.56917996327473	0.554840217081225	0.624101015418805	0.692195379180851	0.73380347150936	0.706127144849836	0.625455717297245	0.623952535666832	0.740621689724139	0.860044010219008	0.914810338802139	0.93131597772399	0.942067468377935	0.944760049179191	0.926955387702971	0.888039504292145	0.816369324999032	0.686806109047354	0.599809961683787	0.671533973193016	0.776512945221705	0.807990248735512	0.807059235965318	0.799004505820392	0.755469407396068	0.593403893531557	0.337269269706436	0.146635082163896	0.0806252981690783	0.0980424183320245	0.151900286734188	0.226783684768868	0.328834361667555	0.433943082598348	0.535160278049877	0.632559634841789
REACTOME_ADHERENS_JUNCTIONS_INTERACTIONS	0.383705451258269	0.559782657751391	0.662333980453218	0.682426553083603	0.687115075280111	0.582656649750274	0.407820950634609	0.415954426513203	0.610649671017869	0.759837213767818	0.800196983744101	0.776036407598159	0.680216299468273	0.561589378357371	0.538371840498803	0.604275689774506	0.673834045428776	0.71506667490636	0.685729522416316	0.607144228467123	0.608468334020364	0.725586427739138	0.846169832460622	0.902308156470807	0.920149745372522	0.933934527564426	0.938981675130269	0.921836738765928	0.885364629163881	0.814450262464521	0.679655231268573	0.586147789939231	0.65498163978804	0.762251010763897	0.796960927641361	0.795234042378447	0.785189370153729	0.743723574245883	0.591907622994513	0.352311594655381	0.173124560168435	0.105863051533269	0.114495645454634	0.160607096704774	0.231669687615744	0.331375642915342	0.43314357412903	0.531756501907227	0.628726692021431
REACTOME_CELL_JUNCTION_ORGANIZATION	0.39184908507854	0.562295987513286	0.666675373781528	0.688120597675707	0.684826506868295	0.575707106251673	0.407366677163021	0.420669275378664	0.614179792126618	0.761753257385154	0.799972236880815	0.775538966842764	0.681574102824783	0.560404342523283	0.530265687311688	0.590224742609571	0.656257118734366	0.694973022133864	0.667714662838351	0.595254550160006	0.59688780305416	0.709087505135938	0.827944171981536	0.884275484215623	0.903506917069815	0.921600732252299	0.92883768431221	0.909427509783751	0.872555939726921	0.801744181093312	0.663362639530455	0.56603154624493	0.632440683030772	0.740886404254284	0.77737908643842	0.772965125919864	0.75974452070279	0.720721939534793	0.583266473639986	0.367860036082224	0.206256989576965	0.139734930242502	0.138992437402326	0.175559798563275	0.24055855249847	0.336008049174658	0.43195143561293	0.524088570785663	0.617857388799258
REACTOME_CELL_CELL_COMMUNICATION	0.402933162659897	0.564239151012472	0.668606297539325	0.69169900947656	0.682395832515138	0.572152493768998	0.413164341320317	0.43103311734366	0.620665189588235	0.765340697276898	0.801404723935883	0.776504690681933	0.685614382079277	0.5655837687607	0.530849978448538	0.582306402338947	0.639791969449328	0.674328319195639	0.653397432563674	0.590895904527637	0.589858269081418	0.691592067810947	0.805792104060548	0.861264718940599	0.882077988556444	0.905384161209362	0.914115216697606	0.889493358704049	0.849681627457909	0.778667435909332	0.638592759537593	0.540015071425527	0.604273313777228	0.712472245677758	0.748724274106344	0.739506106643521	0.721929617682545	0.68553702705576	0.566268514262188	0.382129186041037	0.243851885030487	0.181092610647434	0.172259271555221	0.198379054987364	0.254777722441557	0.343506699213332	0.430619244850184	0.511989747505384	0.599531278483934
PID_AJDISS_2PATHWAY	0.41936203023578	0.567793342258062	0.668813753394111	0.692576630861583	0.679411543878724	0.571906882175335	0.424942453695097	0.446793077704531	0.62982051928881	0.76990584264326	0.803901102793364	0.778867093469897	0.69230701270649	0.576761797949282	0.539618221929072	0.580071972212856	0.624444346238556	0.653955299837782	0.643526807653266	0.593995148226657	0.587463062160669	0.67403932291645	0.781057857601091	0.834788460661452	0.857407996772429	0.88638486091309	0.895590545610094	0.863146776182663	0.818221452225608	0.746696973664473	0.606539274652444	0.508950224706376	0.57157751336915	0.678464076552603	0.712210595502744	0.695752890057042	0.672507411769603	0.638651148699768	0.54035156285491	0.392548936015621	0.281898421009839	0.226850492737889	0.213462583538509	0.229474354625579	0.27473314028278	0.354067008488733	0.429399860710425	0.495950039244277	0.574213568195615
KEGG_PATHOGENIC_ESCHERICHIA_COLI_INFECTION	0.443419921034056	0.575604659509612	0.668759778367806	0.690821437966376	0.675502670007793	0.574010945564968	0.441041827215616	0.466660384399479	0.641137274200124	0.77500213655449	0.807201028294753	0.782975731212244	0.701898002287859	0.593380008894932	0.555555670161804	0.582684863127766	0.610222272292225	0.634764383153485	0.638303583733429	0.60342225672869	0.58922277916833	0.657629779020591	0.755737208369948	0.807024576185428	0.831578616092754	0.866283578275095	0.8750046432844	0.832891790881689	0.78110026768525	0.708409286268581	0.569000685109198	0.474090486214679	0.536171558194467	0.641524096610989	0.670623907683291	0.644289651092069	0.613939980537321	0.582161640377504	0.505815605555037	0.396140040235159	0.315066855863045	0.272218659334442	0.259948467948225	0.267595598394853	0.299560693839511	0.367102544668703	0.428493348887516	0.477172712613918	0.543382229133304
PID_P38_ALPHA_BETA_DOWNSTREAM_PATHWAY	0.476568068633747	0.59000437910152	0.670156646326348	0.686980867259245	0.670452537118619	0.576999691507465	0.458790200617804	0.488411874802441	0.653781645549323	0.780357986103414	0.811268579913356	0.789306942365253	0.714682376028217	0.614758880218447	0.577402620371339	0.589271702823705	0.59736646726806	0.617699374674856	0.63742294425723	0.617288756933438	0.59410916011338	0.643373083066978	0.731886511984353	0.780264222911185	0.806732312401166	0.846959945015832	0.854669596608004	0.802102888185692	0.742138747529643	0.667118872696392	0.528296095251942	0.437128921082203	0.50039391403223	0.604956540111935	0.627684975777512	0.588961885484892	0.550120359132359	0.519551750247563	0.463888579901453	0.390246230354119	0.337917126673843	0.311631345870576	0.307506398079447	0.309788649365073	0.327131400317038	0.381284077604879	0.427982674817644	0.457398876219458	0.50939601440351
HALLMARK_REACTIVE_OXIGEN_SPECIES_PATHWAY	0.518816637208945	0.612168459640728	0.674334209122198	0.681828693389161	0.66430131453573	0.579446713300142	0.475260027721436	0.509348728505346	0.666596574255519	0.785713676126198	0.816079381979134	0.798127495684496	0.730761206275041	0.640118384243314	0.603793508462272	0.599089624087112	0.586386513244985	0.603543864416159	0.640075067716324	0.633264840901038	0.600568060049149	0.63159028665224	0.710940091086986	0.756299387907028	0.784599542889278	0.830054708585394	0.83681160922695	0.77405829701247	0.705046136212996	0.626177008484468	0.486992318553943	0.400104345550197	0.466735249401417	0.571953796509489	0.587174321962719	0.534110538288816	0.485688100813038	0.455080601376063	0.416635336952151	0.373401553772461	0.346428341458903	0.340125539537291	0.351179724557062	0.351882040209931	0.354483790828971	0.394852101631631	0.427818285841667	0.438579656001337	0.475140268964073
NABA_ECM_REGULATORS	0.56837279179858	0.641511352384119	0.681730860425878	0.676115937630237	0.65733585662214	0.580396974101708	0.488118850704099	0.527020166664378	0.678320338785193	0.79074809574339	0.821479155153662	0.809283643630402	0.74987576104552	0.668553253506595	0.633286804995333	0.611532007622254	0.577960811353631	0.592721596090929	0.644948766507999	0.648840612374594	0.60661452011821	0.621636404724615	0.693243634199674	0.735983221285851	0.766160946921911	0.816589069329625	0.82287249136844	0.750896592502069	0.672364888399869	0.588220019379984	0.447543609428576	0.365175891248086	0.437371685220283	0.544865314004902	0.552087695457352	0.483697047561316	0.425136064857136	0.392989872233286	0.366732470381511	0.345998906605981	0.339264006301283	0.354691431197931	0.38643969847777	0.389455635563701	0.378590392242199	0.406109023875369	0.427879277346081	0.422525800037126	0.443566760332425
BIOCARTA_DEATH_PATHWAY	0.621687067449479	0.675557678597229	0.691703432619928	0.67040175731354	0.6499449969546	0.57950476366269	0.496266584851671	0.53999487300793	0.688016486887165	0.795201711054227	0.827211261596768	0.822182754635488	0.771338929283994	0.698967014206953	0.664339086434624	0.626061657844734	0.572821090292532	0.585260265711367	0.650357165620091	0.661567990659158	0.610088313784737	0.612039014897195	0.678033731726824	0.719130641163006	0.75151478516918	0.806723967650155	0.813030454367247	0.732953209433268	0.64485380171635	0.554712452891909	0.411992179053475	0.334323600854461	0.413718465768883	0.524681196555661	0.524042335326292	0.440571442289369	0.372000918674735	0.336794029475472	0.317162611050499	0.310472973375171	0.318255155830598	0.355082076334094	0.410347068742248	0.419006279671219	0.397198726755418	0.413902335127511	0.428080584512715	0.410642608992962	0.417262907622398
BIOCARTA_CASPASE_PATHWAY	0.673890353397315	0.710359615382471	0.702724182456128	0.665018850007217	0.642442306942048	0.576910471651226	0.500074157390727	0.548400432939831	0.695541328090164	0.799121840476542	0.833056153260639	0.835910825059806	0.794036202676158	0.729982220152953	0.695268696140174	0.642130766956342	0.571678600489285	0.5809813212368	0.654572650583345	0.669369481784223	0.60910266328725	0.601054541378453	0.663881476714089	0.704779463010382	0.739965625094797	0.799725691910775	0.806141145391756	0.718789119967274	0.621597337741008	0.525975396631004	0.381826862183359	0.309065344798616	0.396148333827587	0.510866130714993	0.503063740591605	0.406076940034967	0.328385081267056	0.288865866407991	0.270889683962402	0.270896554653747	0.287903420733594	0.343764152526468	0.422251035881244	0.438854616914224	0.409411536294632	0.417901861190965	0.428452314272567	0.40378621759356	0.398140502419543
PID_CASPASE_PATHWAY	0.719510294798665	0.741323434139953	0.712878961667792	0.660188485769553	0.635019886361574	0.57305515979162	0.501209169426913	0.553996803646561	0.701779575840872	0.803015061792669	0.838921094144456	0.849373609830355	0.816473078804295	0.759872505354468	0.724234183780457	0.65908804738854	0.57514811015674	0.57981562060616	0.656334993600126	0.670944936676736	0.602596519063053	0.587418297207517	0.649377200241653	0.691671606217355	0.730310087989179	0.794185970545567	0.800151552616514	0.705907126773789	0.600759618186025	0.501622684464203	0.357996161010353	0.290276495076403	0.383986526417723	0.501586903542279	0.487772976943008	0.380060094314771	0.294899148381359	0.250374047723296	0.230556791541833	0.232117157753552	0.254110911507926	0.325028576479104	0.423702380984518	0.449371175482528	0.415750278500509	0.418562010414828	0.429122317528693	0.402210032536303	0.387263862806073
REACTOME_APOPTOTIC_EXECUTION_PHASE	0.753325346289234	0.764185771950696	0.720474865339388	0.656238873159463	0.627923951762403	0.568624769447307	0.502165879466211	0.559708475393908	0.708451104057413	0.807717714848631	0.844756254858689	0.861392707083908	0.836886750191529	0.786591606510895	0.749257500823291	0.676065984522725	0.583598167651311	0.582049190571126	0.655359647491601	0.666183531238081	0.590782020809516	0.570933643895662	0.633705974829849	0.678725087313204	0.721251011066442	0.788481679579903	0.792849931292097	0.691827441856513	0.580579528282198	0.481117193210063	0.340988664833832	0.278154080951084	0.375794452381101	0.494255653814214	0.475881220701451	0.36121180585169	0.270931730715105	0.221467964715282	0.198221942573389	0.198722436266417	0.222630786632213	0.303607815318194	0.417579249843148	0.452386310062226	0.417668734446427	0.416800767607961	0.430188429993027	0.40555285492439	0.384792024474727
REACTOME_APOPTOTIC_CLEAVAGE_OF_CELLULAR_PROTEINS	0.771234707246631	0.775882107734043	0.724548827068981	0.653816781394413	0.621771258594619	0.56465265756567	0.505665710977456	0.568754251337367	0.717512246518106	0.813987850430343	0.850330830003369	0.870783734802246	0.853470531006848	0.807977999576473	0.768346704596753	0.691894927364504	0.596927253355569	0.58833390047866	0.652609003668776	0.656387921487735	0.57525250835248	0.552599166423522	0.616836817105251	0.665302214402892	0.711819119716672	0.781345718126063	0.782663348242124	0.675039105620238	0.560116778311609	0.464132465725271	0.330876667395137	0.272300064170069	0.36982780556561	0.486202450001093	0.464813498994426	0.347566619522682	0.255053918744642	0.20153576635571	0.175141081166035	0.174156781932309	0.197782136339984	0.283326807462296	0.406806303211474	0.450067345659298	0.416747850919169	0.413549691400265	0.431538769103247	0.412853099596203	0.39000723017028
REACTOME_APOPTOSIS	0.771037043749843	0.775137092800697	0.72513171692467	0.653958949094037	0.617780547959187	0.562625794232845	0.514073867331007	0.583681162812715	0.730407935732113	0.822040455387637	0.855053841437452	0.876503121678057	0.864734970046123	0.822162435660364	0.77977026591324	0.705138196469858	0.614361985169105	0.599421122663693	0.650144461549195	0.644127474917639	0.5586299050656	0.534200886021787	0.599285535202627	0.651215644040925	0.701654119234177	0.772323702971437	0.769182861179149	0.655437964850391	0.539445487958347	0.450565391062317	0.327273894249934	0.271852039039591	0.36448096649197	0.475257727940141	0.452270753864793	0.336983163099632	0.245393798833997	0.189413825911314	0.161627918774554	0.160221281131851	0.181797034124915	0.266273760319186	0.393274020897525	0.443848939267228	0.41396250884321	0.40937427311169	0.432720807666262	0.422616589409595	0.401420911089163
REACTOME_UNFOLDED_PROTEIN_RESPONSE	0.752995456999305	0.762706547152878	0.723222451953989	0.657937549618266	0.617691351597466	0.564379933214913	0.528927888092694	0.605640192553755	0.747519751345402	0.831320785108148	0.858037300885998	0.877912273898588	0.869943742669589	0.828098143753334	0.782467045749598	0.714314044852638	0.634404922666255	0.615714268310906	0.6505375217617	0.632674981595398	0.543841788475647	0.517579424070676	0.581662614409121	0.636563863937446	0.691037343815914	0.76190480872319	0.753218744687575	0.634143585919519	0.519321792519226	0.440280031479693	0.329250197223217	0.275602167094026	0.358565684380486	0.460099334933739	0.436613118889233	0.327510315356008	0.239927607789161	0.183541572590218	0.15704103301778	0.157028036186782	0.174874599162326	0.252732277058703	0.377468144298999	0.433975148132204	0.40936616975113	0.404317107837325	0.43294754956675	0.432978212747804	0.416957240324273
REACTOME_DIABETES_PATHWAYS	0.720048481655137	0.741267352370732	0.720515729440313	0.666896939956863	0.623295684539453	0.571675260129429	0.550628512113133	0.634120112677459	0.768040600179996	0.840673781595631	0.858446999618574	0.875091940652751	0.869463470678076	0.826019113780465	0.776466736872626	0.718269544243353	0.655003362352635	0.636826882796294	0.65601485503045	0.625174070286286	0.533306677870521	0.503950858232609	0.564319568448623	0.621556608198481	0.680677429544209	0.75126663797028	0.736411052327426	0.612890964035	0.500619199175767	0.432820090486542	0.335315489337585	0.282108779534443	0.351397271459668	0.440358098770841	0.41706271551792	0.317647783036993	0.236731899698615	0.182136552850708	0.159937067763491	0.163318055320984	0.175743405775665	0.241772784693189	0.358921994581548	0.419846255549119	0.402311336775617	0.398010482195409	0.43127273183647	0.441972419865043	0.434205173976629
REACTOME_ACTIVATION_OF_CHAPERONE_GENES_BY_XBP1S	0.677551026735189	0.714982748286878	0.718976919671187	0.681400511676603	0.63571927924605	0.585539116993922	0.578313976457729	0.667153921333047	0.790272031470274	0.848817260699871	0.855973394477514	0.869035559782007	0.864833630462089	0.817593870965385	0.763125669039437	0.716572698747282	0.673918347385406	0.661351435123365	0.667649708898193	0.623815699698598	0.52834618144768	0.493604688024686	0.547297962281246	0.606445059073477	0.671371163922966	0.741778295635322	0.720620002956636	0.593350052026671	0.483882184281523	0.427317421099943	0.343579617437417	0.289860163782563	0.342781390349558	0.416583942988632	0.393799650719557	0.306559106272811	0.234253523708587	0.183450296905465	0.168374875633747	0.176951728634494	0.182388448629548	0.232122197609727	0.337140180180741	0.400890118226342	0.392047827042742	0.389994766205982	0.42689771044896	0.447884743165284	0.450717964038775
NABA_SECRETED_FACTORS	0.63250983923656	0.688792096373956	0.720367779152102	0.701052591211601	0.654732990839665	0.605620973059554	0.609922575674361	0.701841940606684	0.812143109142859	0.854843421702317	0.851140308397922	0.861551536257514	0.858447275211834	0.80563605630258	0.745022019714424	0.709765534458992	0.68920550470335	0.6869854556603	0.68491473236818	0.629293320358484	0.529002767189775	0.486055884672572	0.530551258935038	0.591560040032729	0.663714552117754	0.734522794885253	0.70738085061536	0.576670056225751	0.469193429329333	0.422668988939197	0.352103901080168	0.297533421008959	0.333016457987652	0.390179113657355	0.368008789585562	0.294259020377447	0.231585105986278	0.18607648308444	0.180287263793489	0.195376149318062	0.192628398203491	0.222861379872862	0.3124090106868	0.377406023505027	0.378375453650094	0.380106795200045	0.419516559334802	0.449617782914009	0.464335629836195
KEGG_FC_GAMMA_R_MEDIATED_PHAGOCYTOSIS	0.592393723228323	0.667510327073266	0.725815651417894	0.724337223936451	0.678386749581043	0.629844471857902	0.642438647127101	0.734974279124902	0.831703578086253	0.858480761540121	0.845241482825103	0.854831207056856	0.852908075939973	0.793427347827628	0.725493668501266	0.699379535676844	0.699690817688381	0.711033878702121	0.705770404462878	0.640675684294629	0.534219647175879	0.480456805152765	0.514222118455275	0.577372238209658	0.65798734133956	0.730049831322133	0.697608280976797	0.563348108867204	0.456315970416975	0.417868824267312	0.359332966913552	0.30430079164448	0.322941458989196	0.363320160235558	0.341853682462193	0.281715801462399	0.228651565746416	0.189197973004335	0.193802143715994	0.215955190768462	0.204399122852964	0.213674351598942	0.286050450138868	0.3509173286752	0.362047292967493	0.368782943357543	0.409575351847474	0.446978311543685	0.473501045735356
KEGG_FC_EPSILON_RI_SIGNALING_PATHWAY	0.563717068283565	0.654878930548508	0.735506586199284	0.748748564734772	0.703154769801834	0.654558899755108	0.67230955736794	0.76358418463533	0.847443116944703	0.86002457983405	0.839907815760619	0.850818203974277	0.850293451786083	0.78388978760073	0.707954065849039	0.687702126788967	0.705314712594962	0.731144269020309	0.727247768022244	0.655678836875456	0.542193537247523	0.475964794470183	0.498745673374086	0.564480798009106	0.654215158599444	0.728400589625215	0.691565138446562	0.553334354191357	0.444923200625975	0.412289534831957	0.364418071105707	0.3100448581287	0.313949091028174	0.33880153297638	0.318289182808028	0.270759660388072	0.226191434602909	0.19264966634436	0.20742222735029	0.23616482726796	0.215806667126191	0.204675289448063	0.260070496244104	0.32391481957366	0.344776768666473	0.35715027447453	0.398325992577739	0.440783060781249	0.477519440507846
PID_CD8_TCR_PATHWAY	0.550691358194443	0.652769315787178	0.748573963056662	0.771208993769983	0.724617574388276	0.675234437116263	0.696008712044095	0.785362495288956	0.858432641315017	0.860051865291384	0.836519508436312	0.850632307897496	0.851603572234632	0.778900899628866	0.695194125799965	0.677346254687822	0.707221221194739	0.746005984407666	0.746301111492962	0.671224712385938	0.550734299346063	0.471877945568439	0.484705324314649	0.553500737620071	0.652310342047719	0.729289503210008	0.688993034248592	0.546221325372616	0.434745293352688	0.405760417259818	0.367278093907076	0.315341605857752	0.307849334717218	0.319719502739227	0.300639866697988	0.263721394701911	0.225478089332244	0.196749257144283	0.220047207514707	0.253738771395484	0.225135523757927	0.196071531997789	0.236509385908515	0.299211684694434	0.32888201121422	0.346846691513327	0.387606179540272	0.432705332376053	0.476682501191265
PID_TCR_PATHWAY	0.554287941451674	0.660762521197368	0.763234745043626	0.788695680094051	0.738531632287245	0.687563492909222	0.71069038763063	0.798940559786566	0.864367545858593	0.859135850698114	0.835756267336762	0.854285617561258	0.856584691433021	0.778954190787882	0.688849049454723	0.670707580735517	0.707511480443024	0.755730634325817	0.76063435894002	0.684157948831312	0.557605213474026	0.46758670407625	0.47256139887893	0.544896189293213	0.652170865966103	0.732287451043066	0.689295028594395	0.541421625552544	0.425586706171906	0.398433126198591	0.368378569669939	0.321178040009938	0.306538602839418	0.308983070803803	0.291963161556949	0.262830174410018	0.227833723903935	0.201956295665511	0.230896829373672	0.266852842274269	0.230971430049822	0.187943802197369	0.216890846658718	0.279253789595164	0.316714775697172	0.339604741667914	0.379374121692261	0.424856222480932	0.472175209480913
ST_T_CELL_SIGNAL_TRANSDUCTION	0.572019478480408	0.676276293508007	0.777176783142234	0.798926726022098	0.741985972489184	0.688667413285181	0.714829931443546	0.804066469139325	0.865580284478942	0.85772178025068	0.837489238862872	0.860796153823241	0.863949183881399	0.783210264019548	0.689130756999303	0.669418372892081	0.708681023069967	0.761752064221817	0.769252925563	0.692000508670992	0.560923196312618	0.462547600173493	0.462458502904463	0.538840460537827	0.653678267915268	0.736923740619489	0.691718952374924	0.53831925985501	0.417282423033419	0.390552501448429	0.368356202193706	0.328517081653924	0.311545717259114	0.308732826011855	0.294325610447771	0.26951772069058	0.234082536222499	0.208495572269833	0.239423510868712	0.274368038594917	0.232458296514649	0.18025849323181	0.201987897027052	0.265624802614487	0.310052727992582	0.336728673722696	0.375136933536502	0.419197302276163	0.46573357637598
KEGG_T_CELL_RECEPTOR_SIGNALING_PATHWAY	0.59859479293816	0.695268624462049	0.788121924278462	0.800908299934426	0.734262223437237	0.678013824089075	0.708683915563269	0.801666204060109	0.863021651211446	0.856180937765474	0.841027202493536	0.868632132077713	0.871873559715892	0.789863807503806	0.694861606295936	0.673930118617161	0.712886304521776	0.766281825339438	0.772611569764436	0.693603036952006	0.559656348342043	0.456442914194742	0.454244235552186	0.535164345631258	0.656625019184577	0.742721828585165	0.695529336273549	0.53640097548675	0.409676998911	0.382279536980333	0.3676807898696	0.337901199349019	0.323600357584013	0.319808697187232	0.308187804156858	0.283846916651493	0.244126209559545	0.216089931201228	0.245279535274504	0.276065277442168	0.229566017940954	0.173023637778577	0.191865730115416	0.258806120356591	0.309618747834339	0.338652921392675	0.375479092705452	0.416967398946863	0.45911570121322
KEGG_NATURAL_KILLER_CELL_MEDIATED_CYTOTOXICITY	0.627345015032166	0.713353534238264	0.794410160173445	0.79514800145697	0.717057494669785	0.657683108279994	0.694382710989104	0.793739172304656	0.858156679932841	0.85493290400569	0.845550268533221	0.87629251997765	0.878594982354672	0.79670725821901	0.703804613493155	0.683352023188889	0.72126790187068	0.771528573389436	0.772358284887546	0.689514866007012	0.554094220982524	0.449489773478451	0.447671793305553	0.533409196477908	0.660654566307617	0.749222476171616	0.700141207427341	0.53533702505734	0.402646791176363	0.373646624015309	0.366495841642992	0.349247972836461	0.342360776266162	0.341412066853218	0.332091840780957	0.3042723709045	0.256793626820426	0.22389838329688	0.248350649158957	0.272759458046924	0.223201054645789	0.166415031302359	0.18603291364742	0.2581516816677	0.314860839745457	0.344759980227764	0.379879131476655	0.418324275160674	0.45354266540855
SA_TRKA_RECEPTOR	0.652040520711054	0.7270011564866	0.79541630865126	0.783427166950635	0.693927317404013	0.631814031253013	0.675530150958536	0.783033233453646	0.852726943406007	0.854493156553628	0.850489041868782	0.882792901707471	0.882934376058959	0.801764468199491	0.713237195816616	0.695614778037333	0.733547075941396	0.778960378855457	0.770779277291489	0.681908315652749	0.546031367095076	0.442672688597166	0.442635191691337	0.532963577411259	0.665284988837547	0.756018877369581	0.705162202562207	0.534957635207299	0.396122497628031	0.364627156242403	0.364661885277338	0.361876817195637	0.366371249692582	0.371070129451899	0.362778786653629	0.327848351015349	0.270030707880082	0.230676901020817	0.248819449525287	0.26620423040468	0.21506591769613	0.160769445525793	0.18358497499088	0.26204988799069	0.32407860947107	0.353551219049992	0.386900841937523	0.422336787948514	0.449308100044123
BIOCARTA_TRKA_PATHWAY	0.668544429547991	0.734443724897646	0.791656205377487	0.768186419609842	0.669109856387003	0.605365144084417	0.656341855701203	0.772501070499375	0.848392279668633	0.855370438472512	0.855664424361779	0.887882906898621	0.884611623507982	0.80385064647357	0.720642314017921	0.707931805101846	0.74802080419668	0.788847678987184	0.770119768146707	0.674008615073691	0.538439508291673	0.437651145130848	0.439276504878857	0.533242472977912	0.670028860529722	0.762785444342794	0.710311446255322	0.535115128723296	0.390065825250685	0.355240557568809	0.361924154643852	0.374701486865693	0.393248109810436	0.404947424519801	0.395749512236393	0.350853276844347	0.28138156011876	0.235100097139899	0.247200137000536	0.258773689709026	0.207302772443439	0.156477521465684	0.183352330327099	0.268284079667082	0.334896858006953	0.363133288275146	0.394703380088509	0.427340176966445	0.445715553519938
PID_PDGFRA_PATHWAY	0.675778071306444	0.736008017820387	0.784556891852499	0.751751159025016	0.646172504894371	0.582624947047126	0.640552017872164	0.764640609135935	0.846341394874339	0.857851347986611	0.861151683334986	0.891942735063207	0.884269568989192	0.802897477410417	0.724326682932744	0.717440079193369	0.761960118880221	0.800213077797242	0.771982710324879	0.669171786752404	0.534625978481146	0.436265819882881	0.437898201556189	0.533858407035526	0.674559698091752	0.769275497822898	0.715258374590114	0.535505185263071	0.384401152045431	0.345614016136457	0.358089653098924	0.38648166353277	0.420044306870481	0.438466966626317	0.426146899005116	0.369649560674788	0.288606282864438	0.236125479287992	0.244295377005472	0.252989504924074	0.202049284313612	0.15388542762606	0.184122868533636	0.274574945268514	0.344966003157479	0.371854221755833	0.401689078461626	0.431532798944635	0.441385606530923
ST_PHOSPHOINOSITIDE_3_KINASE_PATHWAY	0.675711041990185	0.733804915805054	0.776002152051242	0.735714511192463	0.627026140840435	0.56603660340638	0.630456504208856	0.760912917758916	0.847004504799878	0.861794448649	0.866986330463144	0.895641367870671	0.883198588532802	0.799917993477206	0.723776690277913	0.721857723883833	0.772310251235399	0.811181968398704	0.776979870126395	0.669919606670988	0.537159453426699	0.439819557055414	0.438736998296375	0.534729548489657	0.678843102103539	0.775291125746306	0.719489668764856	0.535565783446004	0.378947215638411	0.335963992929105	0.35312450886788	0.396043402975693	0.443711999894338	0.467111789748927	0.449723771659579	0.381504748368444	0.290227275727906	0.233268388308789	0.241059165975267	0.251013135037861	0.201042848375508	0.153279265346704	0.184946966789313	0.279185901125818	0.352658572697316	0.378848665787468	0.407044024847005	0.433594479713819	0.43482190820728
ST_INTERLEUKIN_4_PATHWAY	0.672431773692919	0.730931591488095	0.767846919105989	0.720735559326885	0.611699425063589	0.555780994540373	0.626445081373849	0.761447781627187	0.849982184960643	0.866563110696519	0.872904782767242	0.899531381895069	0.882852373193912	0.796602800858063	0.719648969925095	0.719998575054825	0.776511037549728	0.819607860212364	0.784722085282594	0.677277757440457	0.547005245055932	0.448473802088087	0.441732862028178	0.536079101724069	0.683159566043043	0.780652350744375	0.722304320835253	0.534532060522555	0.373398065751065	0.326511684833193	0.347140142638705	0.402419925104572	0.461564792039667	0.48721034096621	0.463622134778759	0.385113314064127	0.285825560595884	0.226695448259659	0.23839358877208	0.25422824587189	0.205351451134598	0.154928509459574	0.185419056908496	0.281379864030264	0.357499618763252	0.384269304364168	0.410952928923218	0.433086730494503	0.425007255968246
SA_PTEN_PATHWAY	0.670654245997814	0.730480370992119	0.761570435735627	0.706805682367328	0.598908409986477	0.550223618410487	0.627187496007907	0.765157576635309	0.854224842536381	0.871154520112636	0.878274379966494	0.903764639895081	0.884332172208898	0.794693847190041	0.713425355007013	0.712017300971953	0.773207440884506	0.823761484695461	0.794110081843278	0.690634707913526	0.563238356157587	0.461068084194269	0.446422391963303	0.538313653432462	0.687989725643292	0.785187675386339	0.72295797543214	0.531631404689163	0.367374712690433	0.317386082760852	0.340299505791636	0.404911729556262	0.471649046740818	0.496510047211013	0.466758273141354	0.380682542287708	0.276015952881303	0.217124872993147	0.236944348526172	0.26300666514912	0.215243178056308	0.159098447035234	0.185778494101312	0.281528443174958	0.360158817230126	0.389099805655792	0.414391574678078	0.430477822463936	0.41178571832042
SIG_BCR_SIGNALING_PATHWAY	0.67416042685833	0.73465401824872	0.758121541990398	0.693782030177619	0.58707235607856	0.5469404879451	0.630357377967538	0.770213175511199	0.858391165451826	0.874476525808011	0.882247403108053	0.908038350587653	0.888037034580625	0.795383815704688	0.706875542252461	0.699315841138853	0.762626773187865	0.822850038001506	0.803775495137207	0.708107978829391	0.583427143788546	0.47545669757219	0.452013205491067	0.541820708587847	0.69379587635655	0.788747576097182	0.720892563060645	0.526331155287402	0.360539578969636	0.308584813173366	0.332723653443809	0.403111103919015	0.472978560853064	0.494426822171997	0.459764049348038	0.369626868226702	0.262166086965613	0.205605737692152	0.236971690987229	0.276700620468624	0.230176802551168	0.165963486532938	0.186740330917725	0.280813818894998	0.362017771541953	0.394625356424436	0.418582106140885	0.426801583419376	0.395893801846793
KEGG_B_CELL_RECEPTOR_SIGNALING_PATHWAY	0.684643491955393	0.744192134214982	0.757881198915777	0.681832945264981	0.575225903455286	0.543801061240666	0.633549043223323	0.774675092212933	0.861234429872275	0.875646346597493	0.884048797702641	0.911763686362212	0.893605989371782	0.79897293336444	0.701520319902111	0.684129865157953	0.746490443657254	0.817194578551041	0.812480244361113	0.727196993604587	0.604464246986193	0.489192814048467	0.457601012625711	0.54677148794005	0.70079150566197	0.791234320240699	0.715956735298858	0.518546514369	0.352749932635048	0.300045289847049	0.324489740303117	0.396959658583778	0.465645009581869	0.481981225099186	0.444600379577149	0.354062220802158	0.246019313688651	0.193291037096336	0.238350496079215	0.293850699182274	0.248904515624671	0.175442840507336	0.189113034186845	0.280655075396108	0.364516188747455	0.40179720718619	0.424357061273939	0.423130899285198	0.378676421840052
BIOCARTA_IL3_PATHWAY	0.701256097024567	0.758195008680429	0.760625156972335	0.671496499620215	0.563378717819403	0.539627170184982	0.634989799745778	0.777010766249603	0.861857645923818	0.874179051065795	0.883247938042034	0.914350844516188	0.900146129053497	0.804889583147606	0.698267216958559	0.668922779640769	0.727494302347078	0.808030100677709	0.81933543973401	0.745426811325135	0.623446305967742	0.500233354457016	0.462425224281091	0.553022179451659	0.708811996796491	0.792649998981638	0.708549311523056	0.508758073165058	0.34421410368155	0.291821478513909	0.315761269994427	0.386875732853998	0.450837412234813	0.461518082731295	0.424045202856071	0.336329491697103	0.229385782437085	0.181298110184298	0.240703088754712	0.312552279788624	0.269691112450095	0.187063124791421	0.193384709871183	0.282117984545354	0.368569382935817	0.410777431394565	0.431724325238942	0.420125749218822	0.361659648098519
BIOCARTA_IL2_PATHWAY	0.7209529189024	0.774347554849171	0.76544901533091	0.663306232344735	0.552217913105851	0.534229517642305	0.633799678695357	0.77630600820182	0.859752323983896	0.870000099717143	0.879894057897386	0.915470784893248	0.906619658974507	0.812019724000629	0.697316699106992	0.655796353112291	0.708561874495815	0.797047392444901	0.823817668042913	0.760768896929338	0.638255935256933	0.507372288542413	0.466053334569993	0.560162092562981	0.717361697789502	0.793166565472419	0.699656514871001	0.498023480382703	0.335594702289625	0.284284060958689	0.306991319966974	0.37390012262328	0.430764383166002	0.436309344525698	0.401226375085152	0.318693027571073	0.213983824910769	0.170679632513686	0.24361250043977	0.33088828146256	0.290637848675358	0.199960880446146	0.199477982134203	0.285554666474328	0.374287051215469	0.420852147294837	0.439818232223374	0.41785036898601	0.346176331797613
BIOCARTA_IL6_PATHWAY	0.739498395895534	0.78949562334798	0.770752315508536	0.657235992578279	0.542427439404413	0.52797113155423	0.629809952598358	0.772155377734895	0.854655782024681	0.863314641357128	0.874481671799758	0.915190534830056	0.91221571434815	0.819176051273616	0.698335498957275	0.646120355367245	0.692152361635598	0.785888135970768	0.825669318345775	0.771793482948197	0.647720644006724	0.510297186752649	0.468435749648171	0.567681630959708	0.725824159238698	0.793198000587046	0.690766956590528	0.487869455564935	0.327987814334781	0.278211341931189	0.299051412212102	0.359724188587099	0.408416946665149	0.410085839683711	0.379261012761855	0.303219013617707	0.201401965602374	0.162452630381001	0.246827741579536	0.347318826261288	0.310050895654982	0.213060317908494	0.206775500217987	0.290582230132656	0.381051703201818	0.430708235773411	0.447219327886456	0.415889091722066	0.333158634936712
BIOCARTA_PDGF_PATHWAY	0.752822894167429	0.800470781015016	0.774444768188819	0.652361574106782	0.534086558777659	0.521219334669294	0.623171185095355	0.764392513033086	0.846363029959231	0.854438919696609	0.867797724803972	0.913953734283903	0.916572445868983	0.825514040471894	0.700794125691004	0.640472092520496	0.679841382187931	0.775785065758023	0.82480642408723	0.777653522988995	0.651464548745913	0.50937750556732	0.469848371592398	0.575172473104455	0.733730683863241	0.793419979132065	0.68364516201711	0.480041772373978	0.3227239284076	0.274661596849773	0.293138808437635	0.346469051461388	0.387114955726928	0.386505416834556	0.360965425863452	0.291733336281777	0.193081684601606	0.157596772516643	0.250372822734754	0.360927249854122	0.326747251858087	0.225349849161328	0.214367831178131	0.296336190003276	0.38784009729072	0.438894778010351	0.452449542572517	0.413635719740021	0.323097349977069
BIOCARTA_EGF_PATHWAY	0.758294949327142	0.804978195449737	0.774457172364878	0.647027110034042	0.526512165956952	0.514027539426672	0.614046075262158	0.752895608305706	0.834651459796811	0.843704327984355	0.86073881973158	0.912445191137529	0.919803748039996	0.830757332927981	0.704304310576774	0.638819009320855	0.672231413087801	0.767428634177964	0.821310937314803	0.778048321361771	0.649693718526467	0.505407573453006	0.470797012083044	0.582465641369506	0.740946144392653	0.794675496388815	0.679963733290406	0.476114932805979	0.320999959369032	0.27461969926285	0.290426115680488	0.336205551472067	0.369877183401275	0.368590938528153	0.348579446026872	0.28574668855364	0.190229604593947	0.15695568995435	0.254509660608345	0.371463262144923	0.34018979241461	0.236113732976876	0.221366515474147	0.301823439283285	0.393588262245263	0.444234330523038	0.454401185890341	0.410578274322778	0.316098194065528
BIOCARTA_TPO_PATHWAY	0.755485810872459	0.802290751694341	0.769447104730433	0.639505412219653	0.518616474908637	0.506189761052593	0.602576382677769	0.737632621685243	0.819401579275921	0.831481208903152	0.854164643712336	0.911406999629333	0.922367525067572	0.835186496772453	0.708800406843695	0.640773296245314	0.669098642383238	0.761019207953942	0.815499681451315	0.773262544568326	0.643117911756412	0.499491690105771	0.471963992917468	0.589661324003269	0.747677018495847	0.797750316918071	0.680855840639748	0.47703352252127	0.323442309977406	0.278541093756421	0.291577018859714	0.330370613976791	0.358784415358169	0.358238999362575	0.343501029731694	0.286302288483732	0.193637240605821	0.16104105233487	0.259568263218681	0.379192264847901	0.350406391852314	0.245001365565344	0.227118220968145	0.306198307337256	0.397436695316358	0.446026144356102	0.452545126165178	0.406457760454095	0.311963436391903
BIOCARTA_NGF_PATHWAY	0.746164353024931	0.793497865996021	0.759413380422389	0.628841959995418	0.509556609788116	0.497578061130048	0.589115987545542	0.718937623005384	0.800863828448688	0.818278730628697	0.848801150905427	0.911463901662462	0.924853852569523	0.839431548495308	0.714490869001877	0.645761468529454	0.669631060026822	0.756404335536611	0.808000718073257	0.76427286114994	0.633056605358764	0.493111616073793	0.47422742386031	0.597068246039847	0.754306296088239	0.803081057676359	0.686524989051252	0.482736517480098	0.329769886426919	0.285998261859453	0.296355722098806	0.329328611535707	0.354563481908956	0.355939409254121	0.346091575445509	0.293785344835644	0.203464717016889	0.16981100887122	0.265720147482219	0.384629947356888	0.357746373409371	0.251919439439634	0.231244249320359	0.308873182681231	0.398801786036133	0.444025955196462	0.446907852486062	0.401281688643484	0.310264512117536
BIOCARTA_EPO_PATHWAY	0.733540923253907	0.781180044292653	0.745902290167088	0.615451346213903	0.499316323997644	0.488532049466495	0.574549539109929	0.69783802343767	0.779908916788092	0.804818677246855	0.845168479695347	0.912990136904624	0.927772113724951	0.844166964923363	0.721626404507373	0.653062829629696	0.672662265526901	0.753220131953963	0.799760356090841	0.75282050193741	0.621600621761262	0.488250021219888	0.478703225890508	0.605102453634845	0.761149588307345	0.810519302496188	0.69607874251183	0.49204026379896	0.338724622937658	0.295617020009891	0.303537387442606	0.332279414730115	0.356553109753019	0.360806760539304	0.355631336739356	0.307776664609494	0.219085869468998	0.182533599276276	0.272802722586823	0.388277168528883	0.362598917253459	0.256839176688086	0.233548063957691	0.309489367970952	0.397329107750043	0.438303444721724	0.437915136594979	0.395248480994149	0.310408281335798
ST_B_CELL_ANTIGEN_RECEPTOR	0.721072013157904	0.768590704399527	0.731641220094369	0.601151530405836	0.488921538491053	0.480062475874019	0.56045459577763	0.676187362842504	0.758080121553096	0.791994378388406	0.84351176660774	0.916033297182662	0.931396349035357	0.849829996658333	0.730227744604781	0.661789995194482	0.676886432987499	0.751010688944787	0.791939472955036	0.741310278830677	0.611599414259994	0.487354224451976	0.486700033108697	0.614180178336966	0.768254587130316	0.819272039422616	0.707695816773953	0.502883981690375	0.348347559790645	0.305375271493996	0.311196413452713	0.33756104175686	0.363057380204319	0.370921675822386	0.370465758040783	0.327022974350358	0.239081259284258	0.197829725591612	0.280283282868833	0.390449436359592	0.365194716245057	0.259648323399618	0.233904962111565	0.307849524649577	0.392838886065034	0.429114181289016	0.426226555132831	0.388659355932106	0.311718059097693
BIOCARTA_GLEEVEC_PATHWAY	0.711308612418787	0.758631537243269	0.719695062183646	0.588594645818929	0.480180621169055	0.473727267025134	0.548935459517585	0.656441541710846	0.737358910597344	0.78070242261521	0.843748602938255	0.920308142629967	0.935703524597393	0.85646516669267	0.739933743294726	0.670927500442008	0.681078389465477	0.749335081281521	0.785707745377316	0.732441670295449	0.606283977748672	0.492974372851611	0.499490827528244	0.624606486890872	0.775327113966838	0.828067796943298	0.719105243010843	0.512891717821577	0.356530552687833	0.313177142162709	0.317282050517152	0.343227470923637	0.371941266431065	0.383870213486114	0.388319680214664	0.349557848683074	0.261416565417529	0.213923192072181	0.287386773476337	0.391232218498159	0.365542209276625	0.260127102890895	0.232234311404938	0.303914475835127	0.385355527983341	0.416877921706475	0.412642907195661	0.381873143546936	0.313549839394006
PID_LYMPH_ANGIOGENESIS_PATHWAY	0.705228511274405	0.752999843904929	0.712466690360126	0.580330303480166	0.475049989709674	0.471182317054528	0.542116277240812	0.641098907620866	0.71970620231126	0.771620708425875	0.845476209529753	0.925270418774778	0.94041232543297	0.863741773391694	0.750058421802787	0.679491293140264	0.684320987900392	0.747869254754662	0.781989017447101	0.728601854773774	0.608518656162925	0.507091679726784	0.517908499047895	0.636455499541427	0.781799161240837	0.835498748299434	0.728218076507425	0.52005309883464	0.361637852057072	0.317484221465491	0.320264770455914	0.347679904536062	0.381248309974163	0.397312692010539	0.406708335860631	0.372968007215643	0.283781527177817	0.229036881493873	0.293334921259895	0.390532657700334	0.363472403931134	0.258037660255742	0.228577501766903	0.297899964242986	0.375236947825936	0.402265369487023	0.398096198029941	0.375318780774108	0.315444108592017
ST_ERK1_ERK2_MAPK_PATHWAY	0.702250978473504	0.751810654872015	0.710934979361652	0.57788581254045	0.474872177779737	0.473550048877966	0.541450373112756	0.631998278885807	0.706557421136259	0.765041293099171	0.848069603706226	0.930261283102416	0.945098706637837	0.87111465336705	0.759825539599636	0.686771983134332	0.686196887564349	0.746489713807339	0.781240636820216	0.731202765372838	0.619916220163999	0.530373153952975	0.541914259260467	0.649472425824506	0.787002302969451	0.840416654832101	0.733684028804315	0.523262944945548	0.362947171487562	0.317747791547864	0.319600465462754	0.350119753805499	0.389639778745708	0.409427646031344	0.423360891362591	0.394770397564538	0.304012044141296	0.241807408745658	0.297597440831749	0.388178528209758	0.358738851138979	0.25325818705814	0.223223004470244	0.290415650724358	0.363326498193003	0.386308426912976	0.383665901164681	0.36953427194642	0.317275897541241
PID_ERBB2_ERBB3_PATHWAY	0.700815931001926	0.753787397219328	0.714411204202404	0.581216678456404	0.479776258070069	0.480841016840027	0.547103603729592	0.629737780342757	0.69846262908338	0.760828591424921	0.850850332071169	0.93467969518474	0.94933629416941	0.8780360339306	0.768651436265222	0.692549955340168	0.686878976972526	0.745313877519832	0.783351907040536	0.740232310838073	0.640200336832888	0.561706303250894	0.570366874846665	0.663065774446456	0.790391009593191	0.842248915058607	0.735186293943765	0.522531019544003	0.360744862769564	0.314469633852798	0.315827322347764	0.350664492470416	0.396541953599743	0.419143655014482	0.436585224835748	0.412840447133017	0.320490508532956	0.25157913490315	0.300060384817513	0.38403426053763	0.351144348855106	0.245896666025118	0.216784991129931	0.282527711410445	0.350995539048036	0.370410107549327	0.370534881829075	0.365166623384653	0.319329929461751
REACTOME_SHC1_EVENTS_IN_EGFR_SIGNALING	0.699185911173073	0.756879246708896	0.720864620802777	0.588707978813295	0.488465757598284	0.491668411107452	0.557657843763341	0.633417750199997	0.694978654174626	0.758496236058099	0.8532533616138	0.938116479812063	0.952800733299057	0.884111784200369	0.77632581937652	0.697164531506967	0.687069474784453	0.744675817426641	0.787708604383418	0.754235966927871	0.667137968328434	0.598279740363448	0.601158344742634	0.676445410391982	0.791760280384824	0.841145216705442	0.733411525304042	0.518838371320238	0.35608493661511	0.308892650884396	0.310262464057908	0.35009960929186	0.402004426396336	0.426153282794091	0.445520616656377	0.425805919571741	0.33242228311151	0.258486114963339	0.301060523430693	0.378123916611123	0.340693498991246	0.236357104713583	0.210166177603288	0.275641048984008	0.339971929324742	0.356168119288573	0.359824244446856	0.362870918264031	0.322230167635695
REACTOME_GRB2_EVENTS_IN_ERBB2_SIGNALING	0.696103259334673	0.75901590494472	0.727639460673046	0.597684153259219	0.498474683874271	0.503399172695486	0.570266468190972	0.640776987858253	0.694806519759428	0.757339846422695	0.854912900521252	0.940393975766442	0.955297299498836	0.889137228820659	0.783002905513255	0.701380128773014	0.68778137170808	0.7450292117267	0.793397972633398	0.770755795861537	0.697103954963802	0.636216500994907	0.631697399148536	0.688883798677777	0.791399522318707	0.83793145931064	0.729764396992918	0.513772880797295	0.35038140250905	0.302496236183286	0.304442282658007	0.349390715954493	0.406377545089609	0.430763961977777	0.450235273382884	0.433301775505347	0.33991593456284	0.263310710235625	0.301286997281956	0.370740850613169	0.327754096457504	0.225355001853827	0.204395147651727	0.271187500877219	0.331958962143899	0.345031429750955	0.352325829581192	0.363103686434383	0.326714215395645
BIOCARTA_ERK_PATHWAY	0.691086560391197	0.758707281030784	0.732260179547006	0.605207264017271	0.506803131261305	0.5127231133809	0.58123342824502	0.648664593810489	0.6960967724395	0.756565108838683	0.855637582208981	0.941500816001306	0.956712597458674	0.893020685724029	0.789021666860075	0.706086177225634	0.690010779736586	0.746788656002028	0.799459365611352	0.787036750642238	0.72603894543847	0.671499915583245	0.659536590251273	0.699984536620232	0.790120067373648	0.833901123754942	0.725966424207944	0.509129293435614	0.345045502159879	0.296542804545287	0.29956332192801	0.349185543601709	0.409973079549485	0.43366285561997	0.451634732716422	0.435990351423863	0.34384430669981	0.267182587309465	0.301588559777486	0.362493537885658	0.313159962259892	0.21387188271904	0.200388065134471	0.270223790821296	0.328183046784524	0.337926533654093	0.34824454795849	0.365892813463802	0.333335734081113
BIOCARTA_SPRY_PATHWAY	0.684361260846256	0.755311823511511	0.733038033366161	0.60887344153417	0.510716141978108	0.516465788852735	0.586851231206779	0.6537178187226	0.696837910162727	0.755395642182364	0.855317276532437	0.941466658461367	0.956930924848886	0.895663969113548	0.794663821941741	0.711950727217561	0.694400499336956	0.750148613443005	0.805068160999681	0.800701240647951	0.750410022935171	0.700830668734717	0.682882750274213	0.709813299901741	0.789110611421789	0.830502895064921	0.723666435556565	0.506593577442011	0.341285341152055	0.291848931063545	0.296161068300888	0.34953365613847	0.412854349260003	0.435662450187938	0.451174839723685	0.435307499256908	0.345524879180554	0.271225019447616	0.302742441950469	0.354229104333908	0.298161933414693	0.203027501643959	0.198718293162154	0.273114820247669	0.329079926576426	0.335043266806119	0.347107009873915	0.37072400876835	0.342237714974263
REACTOME_SHC_RELATED_EVENTS	0.676566716213546	0.748959662328651	0.729320695720187	0.607363672339595	0.508450030901575	0.512390602783497	0.584266368910648	0.653094405449465	0.695264213194473	0.75318354098452	0.853845351033146	0.940252118355939	0.955771235189558	0.89688450724029	0.799984547558233	0.71918009140875	0.701022122018742	0.754949245952879	0.809592818309954	0.810153854158567	0.767855128226758	0.722161211594087	0.700834733754858	0.718817634797387	0.789631950966586	0.828996871347394	0.724132648315441	0.50752186003096	0.340039763810861	0.28879446994023	0.294119914775727	0.349931171974986	0.414819536094434	0.437472712570186	0.4504301380598	0.432993935111101	0.346317174078662	0.276258373703801	0.30524615650565	0.346821392893406	0.284181938194053	0.193867244633443	0.199474461500193	0.279452998042652	0.33428025629662	0.335911749100562	0.347942650506131	0.376657757235937	0.353114666750464
REACTOME_SHC_MEDIATED_SIGNALLING	0.668418314882338	0.740252229858134	0.721396019586387	0.600629928301579	0.499623889414993	0.499755025012798	0.572149008932505	0.645106919559018	0.690225713145966	0.749540785906091	0.851123013134638	0.93771706850429	0.952984619692506	0.896428219881655	0.804801204093404	0.727494375538802	0.709377777840002	0.760665406400944	0.812552726330487	0.814650983659752	0.777398960658066	0.734855148570156	0.713360746860505	0.727587545035952	0.792643372103626	0.830161047473342	0.728049297376803	0.512766645252017	0.3419396698398	0.287453284212922	0.292930156912676	0.34962410625535	0.415540686859844	0.439533683373556	0.450637542412747	0.430570130628586	0.347267873630304	0.282638071126161	0.309189553184509	0.340893455390559	0.272435385998699	0.187113338962175	0.20225224558	0.28824991439881	0.342903006083099	0.339753584309366	0.349710157068603	0.382677598447034	0.365379318023358
REACTOME_SHC1_EVENTS_IN_ERBB4_SIGNALING	0.660459788127904	0.729923221851741	0.710190877710711	0.589736065397087	0.485265660549072	0.479480249505602	0.551006711314198	0.629616463039056	0.681449834218669	0.744470397020179	0.847152186676249	0.933686015163614	0.948317251225981	0.894060848131741	0.808827741698782	0.736321127254729	0.718632852843764	0.766554506800487	0.813563233235791	0.814130972727338	0.779310677048841	0.739555356548777	0.721125854030765	0.736594443638019	0.798506795441363	0.834128772160624	0.735428654018952	0.522532000299548	0.347229844195054	0.287713969271238	0.292009432542217	0.347982913175015	0.414757806125294	0.441940918792217	0.452372659529897	0.428952132587127	0.348916951741669	0.290249960380358	0.314247538539763	0.336609478202833	0.263587593560554	0.182975842780375	0.206275126604744	0.298299467209088	0.353998196648016	0.345935803162798	0.351796457340707	0.38813042563388	0.378432255822656
REACTOME_SIGNALLING_TO_RAS	0.652970723561514	0.718620523208453	0.696939814539857	0.576465998849959	0.467483388104922	0.453916987940573	0.523076493803558	0.60808205107707	0.669623796087511	0.738443221081538	0.842163590746437	0.928079911923814	0.941612165875276	0.889678457504281	0.811854681104872	0.745090087882097	0.727972635025897	0.771916451278314	0.812339735979261	0.808958037265473	0.774739819688828	0.737852939401643	0.725255045989765	0.746028932668326	0.806892780831457	0.840408361708646	0.74565169300543	0.536304148844619	0.355687233439558	0.289343773600337	0.290935816364931	0.344762605184397	0.412431139680832	0.444488897421431	0.455482821525022	0.428348248491974	0.351309795064032	0.2986324155723	0.319802635051636	0.333663993747871	0.257622788923421	0.181120587848916	0.210599137624996	0.308536005073593	0.366903373819306	0.354291111080737	0.354348378837626	0.393040647297643	0.391875651799027
BIOCARTA_TFF_PATHWAY	0.646024716254004	0.706867655587864	0.682930991381646	0.562835350451871	0.448905711351031	0.426302410848888	0.491837206189134	0.583245081979079	0.656265883946231	0.732371125932381	0.836702818100753	0.921053970022973	0.932911875450514	0.883376347675064	0.813854151658138	0.753456510636881	0.736900942359079	0.776340360947216	0.808758028317103	0.799687351341498	0.765242666183805	0.731798376040085	0.727034463732699	0.755760014143473	0.816913599423987	0.848072420103043	0.757634023996868	0.552924883731701	0.366632451116971	0.292042355564455	0.289551183457364	0.340169671386151	0.408806230295053	0.446827065969531	0.459296424036633	0.428443981200404	0.354173007933974	0.307164767887556	0.325168306335284	0.331506548720914	0.254006636465757	0.180833444975215	0.214343211209584	0.318241345898778	0.381340236235914	0.365137124911471	0.358259719872473	0.398121906953046	0.405551752512168
ST_G_ALPHA_I_PATHWAY	0.63962896774246	0.695135085645949	0.669324633664897	0.550616158764802	0.432062938265387	0.400077714203683	0.461282073093845	0.558535519954026	0.643418329275933	0.727464220595686	0.831614651997394	0.913079222449945	0.922532869862637	0.875458137653246	0.814953250494086	0.761332917428232	0.745325729191367	0.779797216630799	0.802895869835851	0.786879843087604	0.752281331425199	0.723294555093131	0.727524708920018	0.765346667021039	0.827390229620986	0.856031495665012	0.770071755331275	0.570821634395076	0.37909226407862	0.295549797896122	0.287988482848036	0.334780086963804	0.404396956551872	0.448671483842858	0.463000701309944	0.428746516183245	0.357150357142795	0.315262575868242	0.329850238766582	0.329713114594652	0.252068325847951	0.181331438319189	0.216897884877247	0.327063151745766	0.397238024121177	0.378991151762284	0.364802703429418	0.40446032660368	0.419400254640911
BIOCARTA_HER2_PATHWAY	0.633833103976252	0.683874809417191	0.656971241398342	0.540949383721263	0.418875727212066	0.378254756747636	0.435149050243349	0.537367644212404	0.633242814394294	0.724997277488428	0.827906100612911	0.904926169159551	0.911098187806795	0.866416145877858	0.815321521353306	0.76873881554809	0.753397544409077	0.782509541439918	0.794974841897867	0.770956961013225	0.73679156015532	0.713491645137316	0.727133271807505	0.774024227381735	0.837101059887975	0.863269043312455	0.781683701362873	0.588321669683601	0.392065914212012	0.299806481646351	0.286686661397774	0.329404772931134	0.399905751824764	0.449969888126306	0.46600006887348	0.428895849691896	0.35998571098331	0.322534101009211	0.333760864782425	0.328324144967646	0.251409863234973	0.182100563774884	0.218082106416181	0.33491573582522	0.414425192980468	0.39613689413585	0.375070027682308	0.413019002557501	0.433246795034326
REACTOME_GRB2_SOS_PROVIDES_LINKAGE_TO_MAPK_SIGNALING_FOR_INTERGRINS_	0.628711516985949	0.673410760593671	0.646193028306533	0.534106076665318	0.410366817683016	0.362978358904593	0.416300953335434	0.522508620421121	0.627605384790947	0.726027349011047	0.826510742107545	0.897541391336725	0.89952013805136	0.856924326537415	0.815078664048697	0.775592616777679	0.76120495095252	0.784653604738769	0.785195114712421	0.752108091530073	0.718947495895785	0.702394795314771	0.725307278263907	0.780664977826725	0.844901188454319	0.868943125086432	0.791367178098873	0.603928958742579	0.40476468804901	0.305075870517553	0.286393114981316	0.324961996034361	0.396085076409495	0.450918385631305	0.468083047263711	0.428788363236273	0.36257576153418	0.328856594352826	0.33729644158409	0.327966398021618	0.252137823800819	0.183125060763478	0.218223753906804	0.341872181018614	0.432386045156779	0.416263037830194	0.389480958243241	0.424209816648767	0.446681952263938
BIOCARTA_EDG1_PATHWAY	0.624218662105205	0.663722438317999	0.636606434860916	0.52945794223781	0.406629611645582	0.355344845343027	0.406380225960063	0.515654089282374	0.627715206503867	0.73110748562267	0.828010611370152	0.891843035218662	0.888920279623044	0.847842650996202	0.81429611056212	0.781588094266734	0.768498861859551	0.786051539928013	0.773556365381401	0.730305389785599	0.698240031035769	0.688892715288435	0.720548816218629	0.783801872359574	0.849712226460575	0.872344523890426	0.798233253874719	0.616468606502282	0.416698755497035	0.311916157736725	0.288090253614613	0.322348897841879	0.39354046877679	0.451793894151705	0.46933235613869	0.428472704597334	0.36487561904463	0.334329581085163	0.341206421300627	0.329663873242885	0.254806307675705	0.184916905726127	0.218135531055387	0.348111421132968	0.450212589730703	0.438335951391217	0.40755839845959	0.437736622039157	0.459132343125472
PID_AR_NONGENOMIC_PATHWAY	0.620042466927267	0.654305349882297	0.62715021117691	0.52569694839486	0.407005993932322	0.355445227082127	0.405763632957692	0.51726588458041	0.633864725846279	0.740049753368327	0.832393515441334	0.888489303241497	0.880471798088049	0.84017494793434	0.813069927198636	0.786217617919279	0.774584329302482	0.78602799903861	0.759804797761498	0.705479575853201	0.673891579100199	0.671273992896626	0.710854633329543	0.781820313264694	0.850482981027799	0.872791882448417	0.801558192414161	0.625087977056154	0.427579281812683	0.320958675069306	0.292793246167246	0.322284123751093	0.392512564596364	0.452674671295966	0.469852985314554	0.427904157387625	0.36670840637667	0.3390891237424	0.346248287453357	0.334379621639423	0.260097822478067	0.188330833308686	0.218962555509639	0.353905888113906	0.466753797382303	0.460741465801652	0.428041918491895	0.452760810807117	0.470097028125839
BIOCARTA_SPPA_PATHWAY	0.615633214908078	0.644306404656285	0.616437827143424	0.521276501332272	0.410376348965188	0.362543889309494	0.413749758803681	0.526653460132883	0.645320180093223	0.751807609016698	0.838928256338206	0.887686483895682	0.875166562686066	0.834911390488643	0.811570435890413	0.788903090585755	0.778425374248726	0.783530081571553	0.743591827728922	0.677836493450745	0.645478192315761	0.648074452521389	0.694477060494548	0.773338171680313	0.846240587503085	0.869585532537482	0.800739324105495	0.629192427879889	0.437129086285137	0.332583064111712	0.301258299079501	0.325144949258276	0.392734942853782	0.453209942850091	0.469491348968625	0.42672083525687	0.367590802606471	0.343044193286688	0.352727421404608	0.342456873201427	0.268379798819141	0.194225597362589	0.221908385503756	0.359592242371484	0.48086506703289	0.481616247796912	0.449251114844452	0.468270487117659	0.479407270854618
BIOCARTA_CCR3_PATHWAY	0.610488031308492	0.632967370733455	0.60336937533832	0.514951447951116	0.41546329159443	0.375301260975497	0.428860176046966	0.542230642686728	0.660410714070968	0.76455212028302	0.846221040337059	0.88909478857279	0.873546713680264	0.832749207805625	0.809992580123967	0.789153379167916	0.778922051844613	0.777484632803727	0.724800234260916	0.648183766979478	0.613497777839221	0.618914456723692	0.670713963178709	0.757664110246512	0.836280030309016	0.862105517589947	0.795342826549411	0.628432340420838	0.44497033598193	0.346680579242648	0.313743381340507	0.33089236243422	0.393488084319332	0.452605856696235	0.467724327472937	0.424199968424992	0.366711923680133	0.345687406304626	0.360126823488811	0.353197174434449	0.279322086480552	0.203085788210085	0.227898654261927	0.365489267915247	0.491642789127411	0.499240070496519	0.469528673049827	0.483444598379007	0.487340923015706
PID_SYNDECAN_4_PATHWAY	0.604565077180638	0.62016545122526	0.587736188700475	0.506229533541095	0.421088352491213	0.391991615709603	0.449140848153784	0.561859025770449	0.67683404289919	0.77598282697834	0.852471624112614	0.891864263594196	0.875479600621924	0.833783360282763	0.808422144361904	0.786694335757642	0.775270589990739	0.767255667544341	0.703871465103486	0.618071462508652	0.579598467457401	0.584952056464948	0.640384271567389	0.735143783791814	0.820432265223345	0.850045123861219	0.785271182481598	0.62281763279288	0.450722580948981	0.362678569997763	0.329976459912124	0.339180940886405	0.393907842544485	0.449899981322425	0.463810293563911	0.419468962548057	0.363157704756597	0.34615215106842	0.367055432142262	0.364794129898185	0.29174586920997	0.214742164064815	0.23728793498434	0.371784980954712	0.498577062396128	0.512374207049792	0.487595902561727	0.497832600720039	0.494498911775258
REACTOME_NCAM_SIGNALING_FOR_NEURITE_OUT_GROWTH	0.59854101342937	0.606706389790713	0.570492599130928	0.495569483356292	0.42636984049761	0.41072166629119	0.472407798175571	0.583200627835479	0.692133801483256	0.783837534510563	0.855884912825705	0.894797435687416	0.880067354687457	0.837317152157605	0.806711021766028	0.781557350094561	0.767294905286761	0.753011739299931	0.681935535380369	0.589597482344095	0.546304675759561	0.54873118764374	0.60577369905813	0.707233504437041	0.799281536590663	0.833673173135439	0.77098555075768	0.612929477129587	0.454300141435089	0.379843182576072	0.349368322403364	0.349649106082907	0.393468830505208	0.444443077527182	0.457160406776277	0.411918777323658	0.356350059386328	0.343577467965762	0.37162822619132	0.374722965190642	0.303806276417517	0.228312887904147	0.249721448188618	0.378453881144031	0.501614406060587	0.520474389604341	0.502721733948877	0.511287497139606	0.501480908114626
PID_NFKAPPAB_ATYPICAL_PATHWAY	0.59366170782572	0.594131080634625	0.553525072367588	0.484273698337986	0.430879242701915	0.429683472774199	0.49645529838963	0.6040364726736	0.704235153291301	0.786472100160616	0.855129338501298	0.896598581505008	0.885751490499852	0.841909893262721	0.804449992973059	0.774113308840242	0.755626850129431	0.735835553537376	0.660628346271017	0.564883262254948	0.51630644695527	0.513475177585119	0.570074907801017	0.676262080778798	0.774210782019179	0.813974134839754	0.75364497074637	0.600085559615218	0.456224608850137	0.397672520732946	0.371327170796562	0.362236231666999	0.392424080490153	0.436375345578304	0.447769673408728	0.401649793128598	0.346520885368843	0.337641958820573	0.372167316836754	0.380494090419485	0.313493830551069	0.242421030026846	0.264213836300355	0.385252973429661	0.501149208086746	0.523750773836354	0.514698124533628	0.523726018367163	0.508507952587298
SA_B_CELL_RECEPTOR_COMPLEXES	0.591179524213509	0.584092635485074	0.539030826404962	0.474162485800075	0.434765603962167	0.447453179592037	0.519282574720049	0.622538567210271	0.711886958516802	0.783318268993075	0.849692700722258	0.896140511571878	0.890606994042863	0.845671457937216	0.801051107864316	0.765014384707428	0.741631577151081	0.717500016340004	0.641635684413656	0.545406212138397	0.491595161566914	0.482125177789118	0.536563094075507	0.644972349597346	0.747225017364604	0.792553586132236	0.735023466359242	0.586275568679154	0.457690728853026	0.416091836065545	0.395433605410396	0.377296480756219	0.391940072068617	0.426847604349671	0.436494670013748	0.389727432193938	0.334959123871458	0.32897165132778	0.36790812896702	0.380490452852904	0.319294988346967	0.25563049472138	0.279421443611197	0.391796860582147	0.497956436617777	0.523082471673043	0.523692281925259	0.534877901576176	0.51518020414978
KEGG_CYTOSOLIC_DNA_SENSING_PATHWAY	0.591658952321241	0.57764349091254	0.528835194314275	0.467192919273642	0.438820125247275	0.463283951910145	0.539360937269451	0.637483805977001	0.714874594593121	0.775040003000554	0.839998614970954	0.89267102637625	0.892750388155988	0.846702633765276	0.795880058778926	0.755015122463351	0.727054808184847	0.699969309697165	0.626144992567953	0.531474925814021	0.472814355809708	0.456519941555873	0.507827274272355	0.615996865474987	0.720588695808189	0.771301087594076	0.717156476128577	0.573767945793731	0.460226237192504	0.435268812267438	0.421319631868739	0.395364104862094	0.393775120249047	0.417824318499412	0.425004642694569	0.378072655496139	0.323828972867244	0.319142804787719	0.359352848025367	0.374530491607664	0.320741475859596	0.266927068321411	0.294005681377661	0.397669575979778	0.493064694814404	0.519818115830579	0.530078857547053	0.54418751247094	0.520512293517683
PID_IL2_PI3K_PATHWAY	0.594552296704311	0.574836421545824	0.523980730252551	0.465154208964789	0.444418227082601	0.477279983094169	0.555877786160609	0.648372042003191	0.713938691796741	0.763311404950088	0.827227664697932	0.885904117394304	0.89074719198711	0.84353298524294	0.788375281223831	0.744715174698816	0.713500706395489	0.684809908071704	0.614441505067888	0.522089724448714	0.459099001369512	0.437016181923652	0.485297428868723	0.591400926314114	0.696373403773216	0.751919215416192	0.701810864737589	0.564469490422152	0.465032206765251	0.455132937010316	0.448323647658414	0.416643236252247	0.399573769392681	0.41148587212201	0.415360092498605	0.368958064037299	0.3155528132483	0.310206394056032	0.348084501734259	0.363899910845535	0.318582912442343	0.276024203662303	0.306953796492597	0.402522666924426	0.487570302639949	0.515502794074831	0.534328370298427	0.550943826911014	0.523272195866042
BIOCARTA_FREE_PATHWAY	0.598305957699586	0.574843510380161	0.524718935491357	0.469469418425424	0.453280962881598	0.490333151949579	0.568830603956009	0.655394264308593	0.710437898326741	0.750295157511671	0.812913144009476	0.875991418540713	0.883911806648938	0.835438390064761	0.778144399131673	0.734350086993215	0.701958825101617	0.672750855404791	0.605826860317874	0.515265339544342	0.448454723220036	0.422629133529989	0.469143563222692	0.57236623835134	0.676033861537175	0.735494188806359	0.689986176987255	0.559292274253336	0.472326314782797	0.474921884409433	0.475194198066465	0.440503776015883	0.410072623900181	0.409444517612737	0.409345528410508	0.364269076769407	0.311985801386523	0.303937177319855	0.336144584575823	0.350842826640169	0.314471642568668	0.283342956403421	0.317752990280204	0.40613159003246	0.482413682438309	0.511568862506691	0.536958181167753	0.554580345944669	0.52250567943476
KEGG_CHRONIC_MYELOID_LEUKEMIA	0.600955752690163	0.576479947846566	0.530781543021538	0.481048020564632	0.4670573356795	0.503781104513372	0.578872994746101	0.65922828346395	0.705883834101642	0.73802772119345	0.798485481954212	0.863419850138074	0.87243452182473	0.822586403666194	0.765070568407421	0.723766188306414	0.692596585237527	0.663572886346231	0.598894801034074	0.508690728015707	0.438500504450537	0.411561069459255	0.458482560826266	0.559046369073559	0.660120440606829	0.722265404482475	0.68166463707989	0.557831401875013	0.481068076428563	0.493102143160353	0.500120512387514	0.465306855110467	0.424599314247011	0.41210526809758	0.407823474154804	0.364828475827172	0.313744943349258	0.301180676977658	0.325304783609699	0.337762715757332	0.310290047914997	0.289680608959447	0.326384638685185	0.408411940697638	0.478169261726041	0.509030886171857	0.538490261187239	0.554979368485602	0.518023808303293
REACTOME_TIE2_SIGNALING	0.600912056468053	0.578804787160483	0.541679244676499	0.500130267490202	0.486819093092227	0.5188743755091	0.586936237314716	0.660713418009113	0.701507666221941	0.727938060132238	0.784951291431153	0.848896663570235	0.857318070994367	0.806005258262484	0.74943646957978	0.712613316220252	0.684896719952895	0.656351180680907	0.592042026343366	0.500464298376212	0.427274569837858	0.401880588508477	0.451772549694892	0.550615648593477	0.648204981148166	0.711661432099754	0.67592037895984	0.558537112483546	0.489266575987645	0.507786673288583	0.521156947416931	0.488712359155529	0.441131054731325	0.418469084699747	0.410402813308187	0.370086371727545	0.320005783137326	0.301625980220321	0.316589871779314	0.326505088346808	0.307441583488283	0.295750698437999	0.333179108057831	0.409413626650299	0.474922885915866	0.50824731409674	0.539358367830344	0.552603385856767	0.510626570773909
BIOCARTA_LONGEVITY_PATHWAY	0.597571941956361	0.581483752683517	0.556837701128088	0.526133295749394	0.512626444966907	0.536245125064832	0.593782644162192	0.660521142853184	0.697974843239254	0.720627170279169	0.772797009537186	0.833252087944729	0.840140927606043	0.787383827451051	0.732000799010754	0.70063750138847	0.678027851571568	0.649911146623073	0.584003437788596	0.48963554602813	0.413825070394236	0.392131652217072	0.447285019900539	0.5455251308797	0.639047831867948	0.702560903688724	0.671334443804083	0.559336684192769	0.494761696478953	0.517452795160593	0.536833665208599	0.508344789600488	0.456916399623728	0.42649162634897	0.415591737086085	0.378326759608588	0.328863793575249	0.304101104525238	0.310231435189443	0.318011174574865	0.306444433636101	0.301841877006888	0.338613571553625	0.409309867682885	0.472305068021563	0.508837177761265	0.539771036126189	0.548370597316952	0.501942861703456
BIOCARTA_D4GDI_PATHWAY	0.591526695115678	0.584792596850885	0.575554000215234	0.557580841928138	0.543321758052632	0.555583285017373	0.599692766892262	0.658944133427526	0.695281599680834	0.715889047960475	0.762068998236797	0.817341805686248	0.822688422573548	0.768712095365544	0.713918960946362	0.687874358179074	0.671222208879447	0.643279238721238	0.57422349375297	0.476401755427358	0.398438627262423	0.381733493284789	0.443565305068702	0.541936580226994	0.63097239181126	0.693664917318424	0.666533444005983	0.558451980874548	0.496118447143113	0.521570765974402	0.546611071771611	0.522496061569202	0.469398399003683	0.433861425045544	0.421384338182148	0.387306615273458	0.338092522477545	0.307215393973674	0.305977918167875	0.312407075081667	0.306991599138948	0.307758509402965	0.343130199069922	0.40838327330672	0.469697311711449	0.509824859871474	0.539608977603031	0.543328963041862	0.493930909344519
BIOCARTA_BCELLSURVIVAL_PATHWAY	0.584344124224636	0.589354984978306	0.596896907955147	0.592207570090801	0.576635704369398	0.575638714049332	0.604414818253318	0.655869201008292	0.692806493452193	0.712868057048781	0.752504937387604	0.801914502714434	0.806517718071897	0.751800234652205	0.696449008663735	0.674606358648675	0.663974108584632	0.635960363672645	0.562983643420984	0.461977832823298	0.382518113898378	0.37111496868774	0.439789002110015	0.53823127820994	0.622351817079487	0.683858386323798	0.660639098626304	0.555075456152921	0.493222377466704	0.520809329991129	0.550935371460014	0.53054931217022	0.477055146782239	0.438875523874267	0.426026981096481	0.395047730030281	0.345958487244971	0.310017953382767	0.303515617214409	0.309367751904752	0.308377592024389	0.313024545189508	0.347010129254962	0.406990366200287	0.466540370694106	0.510001554345141	0.538443710244995	0.538274247334975	0.488218884795061
KEGG_RIBOFLAVIN_METABOLISM	0.578068469448094	0.595808640749851	0.619689555161901	0.627265877991493	0.609586299461033	0.59453556486411	0.60736925859142	0.650925974293008	0.689490041064128	0.710276385521499	0.743630228395583	0.787445698814076	0.792549862408046	0.737772186725921	0.680510099824669	0.661113124494146	0.656024348842252	0.627998204962964	0.551319720778935	0.448276974800438	0.368226440203797	0.361581439156858	0.435915451930547	0.533432313148316	0.612071867343096	0.67247545865047	0.653482110080173	0.549640862803847	0.487322949436798	0.516733451975427	0.550906647170779	0.532995962929323	0.479849102056971	0.441064355211194	0.428637731789324	0.400447005125399	0.351754231287279	0.31237350016674	0.302752522720915	0.308495490518865	0.310001631079302	0.317173699419313	0.350290396527926	0.405470967219473	0.462593678272104	0.508370535356223	0.535690050761987	0.533456908774081	0.485517109408823
HALLMARK_HEME_METABOLISM	0.574635495232007	0.604549835136611	0.642621182922162	0.659973244575702	0.639065474295552	0.610279508850531	0.607994381267351	0.643756399698021	0.684148463652214	0.706686107110755	0.734841700727448	0.773999184136659	0.780796310914421	0.726680856011084	0.666277980565621	0.647390496750078	0.647237345697788	0.61987872020821	0.540809855553255	0.437547088293653	0.358031465735481	0.354952561221493	0.43257650571057	0.527391855744369	0.599834782218025	0.65943339968873	0.645547440825135	0.54360591585277	0.480537391744708	0.511180640913531	0.547796017692688	0.531147487518102	0.47918256620232	0.441352326291349	0.429443059973921	0.403477965279597	0.355866181067794	0.314930553195385	0.303850082718293	0.309513064593665	0.3116533716789	0.319919365811999	0.352693199552232	0.403979736003246	0.457988214618053	0.504468916866914	0.530806974739648	0.528458782375658	0.485301137788242
KEGG_LYSOSOME	0.575363608596141	0.615593607481353	0.664426093271794	0.687978402189017	0.662465511557987	0.621294611877148	0.606084411461918	0.634328985163054	0.675921490290125	0.700946701256804	0.725567030578997	0.761204869822252	0.770311822062286	0.71739459223602	0.653024848813269	0.633038363869778	0.637514270414861	0.612363352775593	0.533287595207457	0.432026174086785	0.354244282656449	0.353058679976462	0.430737509030775	0.520692123327313	0.586219589893502	0.645235681201437	0.637722010045858	0.538866351173888	0.475061746913152	0.505638689051256	0.542697077233024	0.526758034890544	0.477457455030493	0.441745239538106	0.429587459210122	0.404959200273798	0.359410459212553	0.318756673243936	0.307051077283318	0.312230098500261	0.313460309743029	0.321113866592176	0.353568498467674	0.402269202543057	0.453013801993247	0.498402941074937	0.523425557427694	0.522257181103621	0.485882111351368
REACTOME_GOLGI_ASSOCIATED_VESICLE_BIOGENESIS	0.580611157384338	0.628505944316539	0.684026432129162	0.709721879100658	0.678194005717602	0.626831880043313	0.601989988358815	0.623196335102122	0.664765184266343	0.692688657119483	0.715534637766269	0.748403113184726	0.759418876674626	0.70784435501165	0.639320377008747	0.617414941485892	0.626820766789175	0.606309815130701	0.530498069579399	0.433599742429403	0.358597663109573	0.357237456710944	0.431282658708979	0.514341074491468	0.572499257774098	0.630866462957651	0.630975331854746	0.5370623604125	0.472438696674157	0.500896662941656	0.53645341998235	0.521714725073161	0.477425877498005	0.444694573115927	0.430650829696358	0.406057113374911	0.363643213214555	0.324839773373583	0.31244744826558	0.31638954475086	0.31560394020076	0.320581825793189	0.351911410255891	0.399532184497547	0.447748281669292	0.490590695032762	0.513346519579283	0.513467845712001	0.484876484140937
REACTOME_TRANS_GOLGI_NETWORK_VESICLE_BUDDING	0.589636500188049	0.642366726979085	0.700580624582329	0.724611003504623	0.685948482032071	0.627122473109687	0.596587928636799	0.61156425126843	0.651777507396019	0.682712356742268	0.705051081967662	0.734921302139649	0.74618213764556	0.695615489619795	0.623559078511046	0.600008941806987	0.615319955429961	0.602515248334549	0.533729225706091	0.443443723334975	0.371904442062407	0.367992401311656	0.434724083001123	0.509427894949856	0.560297660760693	0.617613229348662	0.626107954789017	0.539065421700918	0.473172390825563	0.497059852335527	0.529782354882342	0.517792943327219	0.481487100299935	0.452341853859315	0.434088195394872	0.407779293525624	0.369414508977694	0.333666619948243	0.319827857493084	0.321557228347915	0.31804542095804	0.318016589964648	0.346547571951071	0.394459918593309	0.441769112175543	0.481383850851452	0.500466618627812	0.500751729324151	0.479976853967719
REACTOME_LYSOSOME_VESICLE_BIOGENESIS	0.600676864373952	0.655786573255885	0.713466799275656	0.732993861087704	0.686671319413737	0.623207591200692	0.59098640902235	0.601059711259191	0.639111336438602	0.672984406749711	0.695088562997788	0.720375537162141	0.729036192406727	0.678747558247493	0.604641373188085	0.580879182704746	0.603553654859223	0.601623098948165	0.543510521552129	0.461714478089945	0.393858281946357	0.384922756914479	0.44115981829943	0.506883822595788	0.551209854163098	0.606862724224088	0.62365481921196	0.544834099427353	0.476795932132296	0.493821347175555	0.523373233696124	0.51636229050794	0.491020490980723	0.465819093804654	0.440773041123238	0.410666906731972	0.376872931225367	0.345015060711362	0.328672547011023	0.327165178055302	0.320464609787813	0.313082331467492	0.336526196326458	0.385621077294647	0.434184041227664	0.470820981089925	0.484767641316075	0.483341207544514	0.46982542519123
REACTOME_AMYLOIDS	0.611254464773564	0.667056816844621	0.722291006499	0.735975217384221	0.682190567192544	0.616481557264196	0.586038333474254	0.593208280151977	0.629381515428305	0.666095112118101	0.68704276318972	0.704874157609277	0.707396102792754	0.65650152239763	0.582561189348012	0.560983743691847	0.592603065161641	0.604134942773568	0.559507372807347	0.487421553113775	0.423047781373625	0.40691816879325	0.450446852781583	0.507391487103372	0.546492242146318	0.599909201266612	0.623945390485921	0.553642603167891	0.482277097020397	0.490772368318633	0.517774296559293	0.517971823233329	0.505835546719233	0.484741868475221	0.450733408258327	0.414747996372253	0.385480161592928	0.357987408792041	0.338277294109928	0.332704990170879	0.322449125651706	0.30569779035271	0.321621790686784	0.372097443507766	0.42404762938395	0.45868735081537	0.46646564804386	0.461571424826818	0.454729596908826
REACTOME_RNA_POL_I_PROMOTER_OPENING	0.618690671287205	0.674494618188315	0.72699482120249	0.735151994574686	0.674661355236703	0.608119540760838	0.581869882607379	0.588826178496984	0.624762421781887	0.66433402520308	0.682216769702337	0.689043817562575	0.682033759955176	0.629805982444782	0.558659300759555	0.542248038510256	0.584147653051254	0.610518506310984	0.580685536208022	0.518600565626322	0.457214477337971	0.432496543038388	0.462423382923481	0.511383646554922	0.54687476077667	0.597790168426513	0.627231939438719	0.564504547063399	0.488502224726867	0.487559261220549	0.513068372440975	0.521918258984104	0.523881898556655	0.507019448981152	0.463092436103371	0.41966194017301	0.394238246444292	0.37121679457254	0.347928661881705	0.337961838791569	0.323791549457231	0.296310029250495	0.302702174454989	0.354103820840494	0.410978906061977	0.444860035157282	0.446285974578498	0.437226942377694	0.436966757964684
KEGG_SYSTEMIC_LUPUS_ERYTHEMATOSUS	0.620744506832326	0.6769409584673	0.728047383725385	0.732345639826617	0.666008775556008	0.598653573102699	0.577699839762951	0.587660447631346	0.626208740960414	0.668814249654738	0.681282074634742	0.673872159032654	0.655029970100844	0.601152351321136	0.535393255768404	0.527285093438442	0.580327379802345	0.621319881117536	0.60568546513772	0.552776018930741	0.493701540828829	0.460123203718594	0.477007798036306	0.519044795092345	0.552492291590245	0.601136697530192	0.63374901318105	0.576534198407227	0.494583454447304	0.483831259043529	0.508543659698871	0.526064933697964	0.541410869400262	0.529095170028017	0.476200647562294	0.424804833839369	0.401952797580875	0.383129718485162	0.357035696224089	0.343139847371884	0.324677177716055	0.285923564653152	0.281693237165071	0.333223648010243	0.395623366760309	0.429725037102745	0.425694560213411	0.413501855184032	0.420519607441655
REACTOME_SMOOTH_MUSCLE_CONTRACTION	0.61620933912732	0.674232466348418	0.726597476754224	0.729374393423646	0.657575638415206	0.587921798752081	0.572129282432171	0.588532469430303	0.633215812487863	0.679102144846074	0.684009679926387	0.660428392881192	0.629245851373253	0.573895704252233	0.515644154466787	0.518786885283909	0.58334759957357	0.637146834176979	0.633219680788968	0.587539890599002	0.529954497570209	0.488402440290567	0.494118442978248	0.530278756687177	0.562901750127992	0.61001693509701	0.643599931315168	0.589056157423545	0.499883079468792	0.479082918587871	0.502642182016976	0.527175673524393	0.553709881901672	0.54665887014141	0.487955313792375	0.42940865979683	0.407398321979027	0.392163212343776	0.365151865961397	0.348776002973949	0.325613126477654	0.275776299356456	0.26102937385143	0.312024271624144	0.379644738104014	0.414392350915823	0.406885068338465	0.394473574921518	0.410251952106944
REACTOME_MUSCLE_CONTRACTION	0.60525376569762	0.667396092233707	0.724413002290718	0.727860220181288	0.650074594531688	0.57542864686695	0.563827952778232	0.589956766647855	0.644236773981145	0.693535832902305	0.689411577807029	0.649561989662765	0.607465144620795	0.551179566818781	0.501781787730219	0.518745377289723	0.594880232754089	0.65845103736796	0.662282825205393	0.620985007914352	0.563898688950904	0.516126556293672	0.513495253086809	0.544667101408339	0.577145087452095	0.623777131057078	0.65647762494056	0.601451415089092	0.503844477113024	0.472577675032031	0.493350087835974	0.521811546939869	0.556316498254257	0.555716515032173	0.49628799992206	0.432591012271999	0.40938266957344	0.39690459810628	0.371888197196006	0.355452170770513	0.327115577651405	0.26677987157605	0.24276587152716	0.293146267865697	0.365190799149124	0.400550570063577	0.392431553878244	0.384185745912497	0.410729169652063
HALLMARK_MYOGENESIS	0.589338410798794	0.658388661738242	0.723505965044408	0.729038762167539	0.643784388233641	0.560915675752009	0.55228285647651	0.590898716733109	0.657482750166117	0.710017814960134	0.696190164041007	0.64168054761838	0.591532920910956	0.534904528168553	0.494847857891417	0.52777702556412	0.615459663534987	0.685174910747126	0.692073390150928	0.651797323788678	0.594062463401544	0.542231414801992	0.53455291813883	0.561456179716095	0.593827987999168	0.640933521665065	0.671360096079909	0.612903211289593	0.505835256991775	0.463489856695997	0.478944799441435	0.507522584241821	0.546358683942608	0.55371701042055	0.499733373593027	0.433482669170515	0.40682369641972	0.396202222912053	0.376796075649517	0.36343757950499	0.32933503307016	0.259026058756919	0.227772909071143	0.278295254472651	0.354097581185449	0.390019258346351	0.384701171298644	0.385625924089202	0.425030546732169
PID_ARF6_DOWNSTREAM_PATHWAY	0.570698548805458	0.649417985993082	0.725515529891012	0.733563070217413	0.638814912958938	0.544812444163016	0.538198676652363	0.591232189547152	0.671625221024048	0.726816987396464	0.703228127283879	0.636671100876175	0.581837883639346	0.525166468627655	0.494196068768581	0.544828665443884	0.644137586966973	0.716445253438857	0.721705732893045	0.679007063453512	0.619434025136635	0.565716487543089	0.556338171002179	0.579579850538621	0.611207758835585	0.659207577547681	0.686389999198881	0.622269981625072	0.505173737274617	0.451251055862317	0.458785837143459	0.483848889890549	0.523526295568323	0.540338209372398	0.497903876692898	0.431487134088415	0.398954090818843	0.389325002139174	0.379336265586961	0.372456387730607	0.331860413806609	0.2516741826127	0.215450030125969	0.267665577100147	0.347259946009691	0.384228036423505	0.385256226502297	0.399952464275567	0.453921515841191
HALLMARK_ANGIOGENESIS	0.551592855885187	0.642128351985336	0.731101721223429	0.741351642038183	0.635270437357926	0.528310423825778	0.523323361041044	0.591649736346564	0.686038178177562	0.742974256422268	0.709866612916172	0.633969813530986	0.577325342167568	0.520374093901302	0.497732660313749	0.567400571947064	0.67857582640429	0.750501986445151	0.749928221772751	0.701609816673654	0.639180378914985	0.585572707238821	0.577579907637476	0.597706316811957	0.627320060791058	0.675790577998002	0.699095935678287	0.628227622354682	0.501357888699775	0.435930825510607	0.433769688192953	0.452673068796615	0.490269174053956	0.517614705855578	0.491666485076002	0.42658881312554	0.385647407174041	0.376192296789418	0.379008058352684	0.381727253848991	0.333856821055181	0.24334672053297	0.204144919606909	0.260095861482345	0.344484753767912	0.383865558960964	0.394474082650109	0.42622525931606	0.495633283407214
PID_INTEGRIN1_PATHWAY	0.53365550762003	0.637049496119976	0.739660897845652	0.751576086131448	0.63325108999467	0.513032371014991	0.509800161092228	0.593129015426259	0.700557966906186	0.758205531060186	0.715884531021572	0.63273295302828	0.575980303157064	0.517938749763959	0.502631794640925	0.592200474668928	0.715559451128074	0.784939250114487	0.77506875378066	0.71835322854736	0.652435754362329	0.600758546879357	0.596793716705554	0.61432294063188	0.640200486543948	0.687855919030334	0.706955470929218	0.629648879399501	0.49435796944742	0.418425283224949	0.40620725827162	0.417736955424079	0.451117302885005	0.489339062309593	0.482906814700991	0.419524546570638	0.367703190964076	0.357585947106059	0.375600027597463	0.390276266974864	0.334498578847577	0.232870111307689	0.192069865195816	0.253832315479246	0.344833353285556	0.388807203251522	0.411492885165053	0.461686550435243	0.546287611681062
PID_IGF1_PATHWAY	0.517644450276783	0.633595743433896	0.749547931869851	0.762859584237592	0.632757111851222	0.500496223924642	0.499399142760719	0.596318393625941	0.715042933077958	0.772507543905979	0.721280382316928	0.632043929927516	0.57553406001607	0.515197700255489	0.506210228146301	0.615968469809485	0.751727567169268	0.817181844172822	0.795294754295747	0.727874908309244	0.658321866229696	0.610266681442914	0.612434228482211	0.627905602528083	0.648234660446225	0.693228016137368	0.708121861322774	0.626037761959688	0.484778244696956	0.400311446725472	0.379149723657289	0.383506232832573	0.411380154655268	0.459966172744729	0.473944510248575	0.411663626975199	0.346872070867959	0.335182028823231	0.369414367616514	0.397361831166266	0.333470185704365	0.219981161367205	0.178229481786754	0.247437907540885	0.347173061916645	0.39826009680114	0.434443427587788	0.502439992458753	0.600798301062639
PID_RET_PATHWAY	0.503659461559189	0.630611735592896	0.758738766455278	0.773661010359061	0.633607298220441	0.491652558804332	0.493001650265948	0.601203434479342	0.729079699606712	0.785791505798707	0.726047713495865	0.631107860779299	0.574113591844516	0.510198904965879	0.506629500792368	0.636179494636819	0.784253030964173	0.845015406654673	0.809083538014185	0.72913914396329	0.65620826263962	0.613295457860973	0.623111049380736	0.637194588038598	0.650584397182161	0.691015008025956	0.70203979915882	0.617801589029197	0.47376930288077	0.38340042775665	0.355441828055491	0.353844132563027	0.375723860980868	0.433441550023104	0.466828017804221	0.404593714853901	0.325504332632465	0.311278848874634	0.361296207545126	0.402773632441755	0.331243041213211	0.205617750214418	0.162884515362176	0.240352175297092	0.350585008108547	0.410978631565094	0.460839911101793	0.544277624653156	0.653955734605354
PID_IL2_1PATHWAY	0.491645812307918	0.62717100021135	0.765641621148484	0.782712137580451	0.635437369795669	0.486683446910097	0.490517553591957	0.607186604443617	0.742003875105953	0.797759288315084	0.730089338193013	0.629410756585234	0.570649074458024	0.502115371632848	0.503228227237697	0.651431310560675	0.811270843297845	0.866983076233751	0.815672503221657	0.721917927018672	0.646056643864766	0.609474186252383	0.627846710234708	0.64150832485871	0.647532479837894	0.681976989417746	0.689712719289295	0.606231955325364	0.462718787741828	0.36918211732655	0.336893403763088	0.331009654925367	0.347136269997307	0.412365170042428	0.462783181649992	0.399576707220967	0.305907698934289	0.288245781307996	0.352395488605892	0.406831568555971	0.328943872804762	0.191632404716205	0.147362084970954	0.232873305937689	0.35443997201502	0.425439019789475	0.48799768643085	0.58341751895165	0.701386177528325
REACTOME_SOS_MEDIATED_SIGNALLING	0.481871364529425	0.623221863467768	0.769701251328666	0.789336308423898	0.637767435748	0.48508208479913	0.491161157918141	0.613439303299713	0.753147988829406	0.808021023222409	0.73329066335349	0.626829433545553	0.564991000215767	0.491255021227132	0.496469924813231	0.661480319496775	0.831991426357819	0.882541189302483	0.81527610503839	0.707035804758384	0.628633561412253	0.599034058483823	0.626287847750756	0.640942937220966	0.640550265321956	0.668464745457212	0.67352796494042	0.59321044478593	0.452864028909089	0.358404308633662	0.323884265853099	0.315319070581483	0.326584594733323	0.397714862628423	0.461994651667776	0.397106207607282	0.289666781683878	0.267882316911219	0.34374349546419	0.410077888851367	0.327851173091212	0.180072883929447	0.133386236296384	0.225694971286588	0.358208062548439	0.439959312565547	0.513392001630172	0.61699881589841	0.740160691776572
SIG_IL4RECEPTOR_IN_B_LYPHOCYTES	0.475136876823825	0.61979312093915	0.771563964802187	0.793537380389995	0.640091010050775	0.485907471404202	0.493859181693423	0.61925139007421	0.762086884459654	0.816296779898266	0.735663527173445	0.623671357484154	0.557790103845484	0.478782117429051	0.487627884156691	0.667010429364497	0.846555761471696	0.891977270049552	0.808997075311006	0.686254906807077	0.605460350954861	0.582823452850439	0.618760412452619	0.63631820145552	0.63197557703191	0.6539075426914	0.656713413503558	0.580765490346551	0.444988974054202	0.35094882996617	0.315506314780145	0.30550502971136	0.313362109603677	0.389098202114786	0.463730122438105	0.396734469926389	0.277202545780971	0.25094672898486	0.335837731095631	0.412825289730763	0.328758135802017	0.172382416735405	0.122318862547098	0.219347599415401	0.361228856435735	0.452824254710106	0.534927154877933	0.643289735738995	0.768972978444361
REACTOME_SIGNAL_ATTENUATION	0.472675877517148	0.618720414756487	0.772790195764079	0.795864629121142	0.641956619749155	0.488082343650185	0.497575468757918	0.624167398898458	0.768693491917673	0.822531174459562	0.737441756342311	0.620623550177881	0.5502401336893	0.466327416307392	0.478379811633899	0.669274083990414	0.855748912262766	0.896176282498186	0.798518709820796	0.661888170703531	0.578527982711205	0.562144449892059	0.606124793209787	0.628853266486875	0.624362318461779	0.641989085608327	0.642609268904603	0.570633973523391	0.439298067650807	0.34601413683792	0.310112907379111	0.299525166897735	0.305854942096718	0.385305989083017	0.466678693550231	0.397201759108268	0.267732406674367	0.237044041429858	0.328430002796108	0.414798939818908	0.331510930586087	0.168878307362007	0.114672134701736	0.21386749425456	0.362652458644486	0.462476193605717	0.551126754381055	0.661663732746182	0.78795784466387
REACTOME_GROWTH_HORMONE_RECEPTOR_SIGNALING	0.475872139830206	0.622072443140617	0.775285216471655	0.797152932642674	0.643045364689475	0.490646781735693	0.501459658053284	0.627882340928929	0.772979602865494	0.826846300862289	0.739056477710075	0.618611263734118	0.54378743700722	0.45564453470436	0.470460518504464	0.669736428702467	0.86068745383661	0.896342889550266	0.785737543631468	0.63634287022961	0.549920777778347	0.538483431735487	0.589497526872024	0.619710519197982	0.619728681205543	0.635757160737446	0.633959894976979	0.5639387495502	0.435464844127442	0.342481279120303	0.306000522382214	0.295432368619949	0.30234485479467	0.384879799122365	0.469333064590349	0.396786917124054	0.25961675224781	0.224902921163489	0.320612877229664	0.415058566708009	0.334940945822432	0.168699221614768	0.110050120686294	0.208822003704951	0.361618484926076	0.467776802270406	0.561270417970474	0.672455304306514	0.798319081375063
KEGG_TYPE_II_DIABETES_MELLITUS	0.485962793750243	0.631535175526502	0.78068512649945	0.798255286219457	0.6432475360801	0.492930409409725	0.504856163201763	0.630036782754413	0.774849591323582	0.829375210577029	0.740995427156364	0.618598192468904	0.53988296459767	0.448393601821281	0.465446247951475	0.669805676090627	0.86255808400712	0.893753932379548	0.772454415811585	0.611758492016342	0.52149973527744	0.51325756723042	0.569983366878263	0.609629889113729	0.618993291070607	0.636926178351586	0.632384886704518	0.561031552909603	0.432797041402654	0.339295664760199	0.301945990324011	0.291963669548734	0.301528415403562	0.386482343439763	0.47029801883398	0.39375708461324	0.250945592557601	0.212917909069648	0.311166569852997	0.412247957244737	0.337220117364493	0.170186280375238	0.107452643468302	0.203608863702116	0.357582686623802	0.468273146655367	0.565481242132523	0.676790347138725	0.801932185321198
KEGG_ALDOSTERONE_REGULATED_SODIUM_REABSORPTION	0.503807867492978	0.647949364160227	0.789886849066588	0.799834856528854	0.64270583917308	0.49462502603017	0.507266553343186	0.630101204553852	0.77394762185138	0.830084413842456	0.743607038961873	0.621375463250069	0.539799673561156	0.446032684677075	0.464650393199751	0.670666218542999	0.86243323072209	0.889561499574623	0.760149025983738	0.589783798838476	0.494720219759892	0.48767635017492	0.548552967387204	0.598837417118423	0.621818132739111	0.64555945729076	0.638120096685784	0.561509688485141	0.430461502101972	0.335745176867013	0.297443345851631	0.288690272600855	0.302627047528325	0.389014510344833	0.468499748677371	0.386815305468318	0.240175663338796	0.19975950306453	0.299032737664732	0.405071821245575	0.336483058418632	0.171498559151902	0.105745878287665	0.197835920618728	0.350617811512203	0.464357272082784	0.564720698578494	0.67640325281582	0.800994326719647
KEGG_ADIPOCYTOKINE_SIGNALING_PATHWAY	0.529690889787339	0.671070788418504	0.802807912969029	0.802219060531937	0.641763840113985	0.495738220385727	0.508332163773996	0.627462177471758	0.769718539237257	0.828691966350516	0.746927561008617	0.627378189811079	0.544485706695702	0.449722113089002	0.469039893258651	0.673170580645839	0.861144657910109	0.884631979512596	0.749806637117085	0.571453546108047	0.470578162766671	0.462747238232052	0.526112971131226	0.587273744964365	0.626911198540381	0.660194547988263	0.650057547550191	0.564397306884851	0.427739764039591	0.331604989463293	0.292651993078477	0.285797836293298	0.305184616169662	0.391572117640991	0.463337163203941	0.37547947283898	0.226655570833031	0.184869935080692	0.283755667668701	0.392812690583242	0.331463931691702	0.171214908832527	0.104096379731498	0.191594557414519	0.341530086852158	0.457216937302649	0.560613596417811	0.673367303512598	0.797684952314402
PID_IL4_2PATHWAY	0.563083808934599	0.699529253529748	0.818372733758424	0.805290724368784	0.640781632924341	0.496424381327718	0.50784289236417	0.621684371366164	0.761680575164656	0.824737774321345	0.750596306952751	0.636553083810059	0.554409073383631	0.46014752689179	0.479079562944725	0.677723751638501	0.859176423526099	0.879409002767571	0.741783626342747	0.557132488798752	0.449647944350382	0.43937993121071	0.503695604359867	0.575019075368961	0.632652177765346	0.678340488578938	0.66606054433021	0.568463583912828	0.424293256549963	0.327184820398488	0.288193330892002	0.283724690548922	0.308790605022574	0.393403651972754	0.454819689622097	0.360338101012129	0.210930220462829	0.168729807171203	0.265763687839038	0.375700445830887	0.321919122581349	0.168729072432029	0.102234544067485	0.185522684133291	0.331719798709951	0.448542297245185	0.55505581213795	0.669660360181321	0.793765633310619
REACTOME_PI3K_AKT_ACTIVATION	0.602402891463496	0.730950572642272	0.834684180958427	0.808416107951413	0.639860865975925	0.496741610370987	0.505742817719224	0.612813853702531	0.749793968678454	0.817793193589268	0.753895374728843	0.648298127876815	0.569390262763595	0.477254562514789	0.494492203367164	0.684130843676657	0.856556290215143	0.873817853670832	0.735756236628798	0.546555015728115	0.432188218582553	0.41849969102854	0.482608462598834	0.562672079031462	0.637767378221537	0.697167773104163	0.68347730399681	0.57261188173082	0.42038806297394	0.323318545883983	0.284956323055845	0.282903075190243	0.312959781831065	0.39398629153039	0.443683182290996	0.343119319771349	0.19476693393531	0.152855874969115	0.246422641714859	0.355015904748275	0.308717571601989	0.164354428325801	0.10050304025677	0.180654647638688	0.322828263845542	0.440058439760942	0.549663293007243	0.666595978430946	0.790123321965092
SIG_INSULIN_RECEPTOR_PATHWAY_IN_CARDIAC_MYOCYTES	0.644923927302558	0.762249324255528	0.849344358856499	0.810456518432806	0.638608879841518	0.496444655982359	0.50211548879564	0.601565423363958	0.73475456846316	0.807732113236876	0.755912812002496	0.661501538797469	0.588484452229311	0.500005871962319	0.514040993040252	0.69146122030464	0.852772336087001	0.867257065059076	0.73082609095363	0.539020032054882	0.41830808542056	0.401084666334709	0.464387793302258	0.551439543022739	0.641758684881837	0.714164197338095	0.699725121515579	0.57622743438409	0.416990548367638	0.321292725232734	0.283992372647494	0.283723630287868	0.317253814390822	0.393213164974227	0.431412184896317	0.326511568192493	0.18089280672773	0.139549427472857	0.227852848438269	0.332905228522695	0.293613529665573	0.159163756056741	0.0997188118218161	0.178135315550255	0.316306193036394	0.433048181450943	0.545247030696023	0.664307272524467	0.786393675938337
KEGG_INSULIN_SIGNALING_PATHWAY	0.687068536207466	0.790120349780311	0.859896023280228	0.809927426756271	0.636095188576708	0.494937957042416	0.497162218256614	0.589293975875056	0.718063120653611	0.794948616551813	0.755786052006698	0.674697580316799	0.610003910859172	0.526328544158547	0.535510448211156	0.69805138980713	0.84678624593553	0.858722008415012	0.725814631200766	0.53375145800391	0.408173925368119	0.38809384149279	0.450506717493646	0.542834298913924	0.644910942710638	0.727565878067393	0.712790633627094	0.579354545362111	0.415646172393275	0.322670961159941	0.286458200206411	0.286656319922056	0.321538418682288	0.391563309746105	0.420079652379116	0.313719199925706	0.172485628490923	0.131455760499532	0.212551339484582	0.311966136024851	0.278811865134265	0.154659259539162	0.100919386888886	0.178911851723259	0.313070145942725	0.428056388085219	0.541552080092765	0.661554215835103	0.780881882999033
REACTOME_SIGNALING_BY_INSULIN_RECEPTOR	0.725123787117935	0.811690702949116	0.864327291149295	0.805322079895589	0.631075085721292	0.49144306428499	0.491191226409437	0.577740459908575	0.701806531948448	0.780417037188016	0.752947157229121	0.686316894208578	0.631727422687267	0.553361943295622	0.55601547143125	0.701760188808102	0.837215672702864	0.847065934601298	0.719680979889263	0.530324539014596	0.402198142966144	0.380322262259129	0.441952030707179	0.538103216007459	0.647918730210087	0.736485463803804	0.721519112778398	0.582622044590099	0.41812255912104	0.328985120516806	0.293495267784844	0.292336968104464	0.326158088082781	0.390093914319974	0.41197316628694	0.307823540555369	0.172518953249065	0.131024299898782	0.202902698396753	0.294722887972763	0.266469918871077	0.152385787201597	0.105074143051224	0.183503472508948	0.313367596325309	0.424896688998354	0.537417816628128	0.656045333741924	0.770943863607554
REACTOME_INSULIN_RECEPTOR_SIGNALLING_CASCADE	0.756175892680291	0.825160169678129	0.861518840310361	0.795520849833217	0.622409699864459	0.485310475426774	0.484605604847176	0.568622688646704	0.68820271028897	0.765551417784458	0.74728203680526	0.69495803456042	0.651252215533394	0.57797274813897	0.572615411056491	0.700485617427524	0.822698592250774	0.831342011460239	0.711903196756701	0.528960789627609	0.401112281440892	0.378259934063432	0.438892316704469	0.53768306538995	0.651373802012737	0.740799540629503	0.725651806897866	0.586942876722092	0.425910408251831	0.341339255305868	0.305976596985122	0.301458734887177	0.331859479965897	0.390183002130065	0.409085394762452	0.311110879764938	0.183109430675086	0.139978762702303	0.200691942376062	0.283131350083362	0.258264708017575	0.153579032723901	0.112827013365148	0.191899841776542	0.316868231890729	0.422939447981538	0.531325837295855	0.645240762970402	0.753806947926429
REACTOME_PI3K_CASCADE	0.778824844807712	0.8301619199044	0.85146693801552	0.780126557127021	0.609492153936655	0.476312150673726	0.47785218999739	0.563191661089303	0.679059081912617	0.751906581956747	0.739143972702654	0.699585253766111	0.666372141116477	0.597369736812352	0.583041799386215	0.692806808960691	0.802359719434061	0.811120277723466	0.702638542294144	0.530489132590092	0.405824443117714	0.382006824311774	0.440625542304362	0.540983776014666	0.655415517911204	0.740950214773023	0.725677301123207	0.593126196030723	0.439764565654824	0.360058138207229	0.324181485939233	0.314475336376537	0.339474334237032	0.393106611693643	0.412638948214126	0.324568042717207	0.205028452483824	0.158912927447371	0.206739681036026	0.278243959714259	0.255115380348428	0.158907676924046	0.124314917611723	0.203582904040863	0.322895286357648	0.421521646534165	0.522105136780582	0.627358101174327	0.727592243022868
SIG_PIP3_SIGNALING_IN_CARDIAC_MYOCTES	0.793288586721158	0.827627355118416	0.835154578558389	0.759569385749667	0.59248056767371	0.464761738297535	0.471313271747486	0.561891083671897	0.675331448327286	0.740826652919004	0.729218388857871	0.699590436257101	0.675364686621113	0.609608898055376	0.586269468975213	0.67851733221485	0.776227770487809	0.786669578568114	0.692557549905855	0.535892401693373	0.417021254472878	0.391228179869577	0.445825837638204	0.546609796367541	0.659724543516072	0.73780689892199	0.72262594883168	0.601585974816727	0.45946778278876	0.384536367127724	0.347572226185517	0.331301801792338	0.349554580327788	0.399651251932145	0.422825451152497	0.347699194368545	0.23750547727332	0.187110736469371	0.220750043093831	0.280111542609892	0.257103949413031	0.16834511157184	0.139091360933201	0.217635897860723	0.330665437789864	0.420267306185819	0.509480063252014	0.602181452686665	0.692174633192047
HALLMARK_TNFA_SIGNALING_VIA_NFKB	0.800816294974261	0.81915807150085	0.814085872848215	0.7349311166744	0.572250390247766	0.451421667831168	0.465182322391621	0.564233709501759	0.676923092180267	0.733154573323002	0.718294126016956	0.694729460607983	0.677132845632135	0.61384180471066	0.582714535362541	0.658828408474376	0.745446091450797	0.75894448205874	0.682402790252488	0.54556695681137	0.434594374548873	0.405088672100557	0.45292727509232	0.552875586057717	0.663813444676007	0.732629317498137	0.717910171221587	0.612271579201354	0.483900946697558	0.413369746420194	0.374841844023879	0.351244985710057	0.362198916268541	0.40995368070509	0.438847505818732	0.378697415141629	0.278369723755008	0.222641902112345	0.241397337795049	0.287914557452437	0.26358680885129	0.181193693416396	0.156179145154001	0.232906580682102	0.339441076090076	0.419174906779552	0.494229123596861	0.571350284887366	0.649553394123035
PID_EPO_PATHWAY	0.802719773748742	0.806177940046706	0.789679066334721	0.707588436501956	0.550134445351439	0.437286785901866	0.459408618518493	0.568937821186566	0.682756494554508	0.729071516935958	0.707029542811954	0.68500978248281	0.671224820603084	0.610272670181986	0.573989175726821	0.636135097643986	0.712181257313325	0.729394706260499	0.672475496299077	0.558612737050795	0.457103115102069	0.422137378283026	0.460426835978152	0.558327227041274	0.667386824822624	0.727042478653527	0.713213691112929	0.624814059341764	0.511363267617569	0.444717206499433	0.404265738917071	0.373264281343975	0.377182142370546	0.423624868116015	0.45920833857793	0.414869282319151	0.324473905695899	0.262710078842644	0.266603095929494	0.300236942910747	0.273441722161582	0.196266858789432	0.174265109480843	0.248209803252806	0.348581206694359	0.418472948053233	0.477923091943988	0.538032564889709	0.603587313636506
REACTOME_SEMA3A_PLEXIN_REPULSION_SIGNALING_BY_INHIBITING_INTEGRIN_ADHESION	0.799542929210509	0.789282433452164	0.762810777081426	0.678867987500246	0.527613723794524	0.423387968639554	0.45377358702497	0.574271005734669	0.691043446590035	0.728076591182121	0.695797910950452	0.67062404235608	0.657794918451226	0.599887245341765	0.562302930669823	0.613395882361744	0.679233095881971	0.699677148788221	0.662311653549525	0.572524827946449	0.48154999698599	0.440215413234245	0.466998511721708	0.562036493163001	0.670521729822095	0.722872681556323	0.710335515444121	0.63875936177033	0.539988829026871	0.476737814312045	0.434216668443422	0.39644660000075	0.394288190771767	0.440043818190207	0.482085348831192	0.453132625384581	0.372258872226664	0.304153429301766	0.293907441144209	0.315366783012522	0.285365341765312	0.212198018326881	0.19201553058244	0.262556834248463	0.357543748482247	0.4183734447853	0.46240907215307	0.506137402890572	0.559180368816462
BIOCARTA_CCR5_PATHWAY	0.790791276436867	0.768112153769718	0.733733838286131	0.64987433894572	0.506101008195089	0.410706219491987	0.448080640664121	0.57847451443444	0.699635829803073	0.729085656156889	0.684662120850974	0.651983225410695	0.637559262287498	0.584070787387686	0.549714748182315	0.593312761839255	0.649445747277065	0.67137022355304	0.65073402810151	0.58352418166747	0.50368339078978	0.456541181094298	0.471487993207913	0.563619623333802	0.673555060685318	0.721755549488846	0.710884559555997	0.653723165196765	0.568100883603055	0.507938938634309	0.463613828639734	0.420435570274944	0.413608047932007	0.458618603869583	0.505621581211947	0.490430824431885	0.418293095077259	0.34395392574464	0.320840122210628	0.331546408598994	0.298138773829129	0.227795676737198	0.208434610132478	0.275373211177877	0.36590009064868	0.418889307337238	0.449293313446553	0.47937020342626	0.521181312696818
REACTOME_ACTIVATION_OF_THE_AP1_FAMILY_OF_TRANSCRIPTION_FACTORS	0.775319639893148	0.741800430020005	0.702382410717973	0.621519123016619	0.486855668503073	0.400181868481687	0.44236072651092	0.580132827295556	0.706373258544333	0.730631580712433	0.673480354823208	0.629829715116333	0.61176259357771	0.564248501099769	0.537489504959639	0.577575483314535	0.625084651903512	0.645769218715838	0.636297078979465	0.587499936890664	0.518854110023498	0.468106857032152	0.472952850493514	0.563097340503397	0.676756938932877	0.724587925774188	0.71582527431875	0.669370560423101	0.594413752000594	0.53734683595619	0.492122530529993	0.44557701621856	0.435588773732257	0.478864697110642	0.52807375644738	0.524014035740933	0.459671490509705	0.379629343923343	0.345237531410802	0.34716774558649	0.310810282351563	0.242328774883089	0.223139813727243	0.286633966348322	0.373381960533308	0.419818077704581	0.43962072505946	0.460429543204565	0.493321368160018
BIOCARTA_ARENRF2_PATHWAY	0.752143404125959	0.709753178965908	0.66886459804209	0.594644056463246	0.470966892581067	0.392729731090464	0.436978457058595	0.5784082466475	0.709408192996402	0.731158209555991	0.662101024379491	0.605353629059514	0.582140792869095	0.541668345568979	0.525791515227704	0.566428967568351	0.607361285761172	0.623800500647015	0.617967010664266	0.581268975416924	0.523216751151388	0.472375546777671	0.470851858238202	0.560748812886733	0.679997081964758	0.731058460582321	0.725032181875072	0.685248999338088	0.618074346285845	0.564500208647025	0.520049999974241	0.472698476115895	0.460778447868275	0.500296858093862	0.547886744296361	0.551650502490333	0.494252388570567	0.409452775993529	0.365497305558505	0.360956457788149	0.322784199339544	0.255635637362379	0.236427727659257	0.296841404204202	0.379935489015688	0.420887850035348	0.433812250741141	0.450531699953484	0.477462614859601
REACTOME_TRAFFICKING_OF_GLUR2_CONTAINING_AMPA_RECEPTORS	0.721280434021913	0.672384231453518	0.633864979992156	0.570089759137424	0.45931201951587	0.389175506634273	0.432578194856387	0.573132088988342	0.707515802420185	0.729382815433666	0.650582394124486	0.580232646853414	0.550856511144441	0.517395848438111	0.513843950089178	0.558725171072735	0.596245141971723	0.60604892124653	0.595777996508063	0.563713061648176	0.514888846953603	0.46807375420973	0.465325160657544	0.557033738400423	0.682612681689908	0.739542492245396	0.737106359851034	0.700605361689426	0.638585231579083	0.589313731204898	0.54800531824369	0.502618336440193	0.489387328149944	0.522257012496164	0.563814806945781	0.571858744896872	0.520782772342918	0.432522763917164	0.380776608498711	0.372171732228923	0.333831184766896	0.268013446203832	0.249072393455218	0.306815175487191	0.38574179727508	0.421977513457861	0.431793751605775	0.449310266188646	0.473313403329239
BIOCARTA_NDKDYNAMIN_PATHWAY	0.684284503916506	0.631502222912249	0.598774929649769	0.54863578011445	0.452442056175167	0.390092203772021	0.429892198035811	0.564780415584901	0.700357544000834	0.724654638194149	0.639375118700237	0.556564357831939	0.520396504635631	0.49249871585193	0.500501854505618	0.552442186163045	0.590605986348729	0.592854627568513	0.571206746780443	0.536381713468369	0.494644350747874	0.455745937053494	0.45737507192206	0.552557323303913	0.683576304355018	0.747526101700506	0.749650252895972	0.714338815448847	0.655666986842989	0.611865743701747	0.576459116347164	0.535588710829706	0.520875727307944	0.543821143282719	0.575132513336281	0.58416356342749	0.53895874126548	0.448740582522084	0.3911154761683	0.38078218057242	0.34403952204197	0.279937184629022	0.261910782923627	0.31733914184284	0.391174433217853	0.423291988684055	0.433189901985438	0.455037200780432	0.478637064775458
REACTOME_RETROGRADE_NEUROTROPHIN_SIGNALLING	0.644303678586464	0.590238604731893	0.565546877446925	0.530856340294862	0.450422633893455	0.39558569327224	0.429489969310716	0.554352966453289	0.688605629031134	0.717195421421432	0.629422897677253	0.536715956156203	0.493426888555116	0.468292572741187	0.484988456868007	0.545457987494891	0.588613244242196	0.584411592429391	0.547096818063279	0.503324484784586	0.465848005398002	0.437768311030446	0.448756519966493	0.548012781582328	0.681906569890261	0.752475078459919	0.75999507343935	0.725173810184255	0.669123594297246	0.632173496514733	0.605360669533874	0.57089517681789	0.553761545197545	0.563850532950614	0.581836309350359	0.589246258186279	0.54940455289685	0.458725437572802	0.397428459641767	0.387519019743285	0.353718833658492	0.291728691895408	0.275369071394644	0.328772712096013	0.396679622768144	0.425388072073909	0.437467612090568	0.465061044615068	0.489864662998339
BIOCARTA_BARRESTIN_PATHWAY	0.605668119392718	0.552581777777485	0.536391905765723	0.517004679802764	0.45271377534649	0.405118421669506	0.431558407948688	0.543155989488921	0.673824788169556	0.708112889362929	0.622145598238736	0.523124993574197	0.472591156572737	0.446459206636388	0.467442139171146	0.536257266863951	0.58823880384001	0.580805260618538	0.527110178923421	0.470171790793711	0.433596948946582	0.417719664340736	0.441523275363703	0.544066710973032	0.677139571249839	0.752818628235329	0.766134576459097	0.732023148680801	0.678780731755136	0.650046588403605	0.633964622160688	0.606787527356248	0.585753473054747	0.581155895929044	0.584662038323283	0.588811071287082	0.553505046105756	0.463652604381979	0.401300089948384	0.393711040366514	0.363261733460116	0.303308792158168	0.289114972602438	0.340754305661828	0.402580561485916	0.428998371154961	0.443970047558715	0.476341877025789	0.502933647700168
HALLMARK_ADIPOGENESIS	0.57312191214077	0.522660414500586	0.513437792658686	0.507010057048973	0.458179527788595	0.417464089040296	0.435782438556854	0.532505341218269	0.658085735284423	0.699140794017527	0.619262303619741	0.518038035491628	0.460217653783178	0.428890907451978	0.449003936100641	0.524303396318427	0.587704851281583	0.581967102890485	0.514848248813645	0.442737807476709	0.403335628916523	0.399297592397457	0.437371779917672	0.541212784652412	0.669642127555806	0.748619795612935	0.76748124061682	0.734408223940699	0.684553051450919	0.665116777235589	0.660972072295031	0.640812893319002	0.614201611583012	0.594698570600153	0.584820283529194	0.585102944173629	0.553061674068405	0.464992528626825	0.404572887639135	0.400887188990292	0.372977696957597	0.314118751641545	0.301973778625938	0.352101409888532	0.408839687537576	0.434687545856167	0.451858346742052	0.485970397576311	0.514128753052577
KEGG_PPAR_SIGNALING_PATHWAY	0.550873279678562	0.503920846111752	0.498383832204888	0.500579577335389	0.465279009004446	0.430859176679886	0.441367383390114	0.523415156666999	0.643412237552448	0.692153289325545	0.622415688800116	0.523130748815309	0.457914994514399	0.417256865317466	0.431419634886641	0.510000462243663	0.585781847570458	0.587581342143395	0.51291558632783	0.425588551967847	0.379427690036296	0.385206119260907	0.437065427326314	0.539660115402966	0.66061478860801	0.741621273647764	0.76511032059022	0.732757073972237	0.686637764342352	0.67707868480346	0.68497578121946	0.670472204203154	0.636738725520788	0.603768335478059	0.583537891322921	0.580228493783557	0.549851265801135	0.464181480655549	0.408818756974463	0.410255508143332	0.382939234197703	0.323229749762158	0.312152730730345	0.360966476056242	0.414869146910464	0.442477331829639	0.460048483206693	0.491592198406186	0.520722897362478
HALLMARK_KRAS_SIGNALING_DN	0.541675243521176	0.498340169645724	0.492139251292214	0.497321922048787	0.472418047794821	0.443357407832809	0.44720908127765	0.516372597520508	0.631253311204108	0.688586888798486	0.632619441637243	0.53899477813363	0.466102953049318	0.412455315369986	0.416391345108379	0.494379782100921	0.581922885003307	0.597016866345326	0.522236925797678	0.421031693484337	0.364194045580261	0.376485941072611	0.440220562951069	0.539319068451357	0.651769920787369	0.734631037150223	0.761371711439824	0.728427819821876	0.685738240156198	0.686043999641839	0.705039568550007	0.693963030819113	0.651891832594363	0.608110446774068	0.581646038819053	0.575589413698535	0.545257366860341	0.46232360758522	0.414876295425777	0.422260991851328	0.392908853373804	0.329610681662808	0.317726413734747	0.365254196163063	0.419522063886852	0.451638269241416	0.467259834857046	0.491709627831707	0.52130736721137
KEGG_NICOTINATE_AND_NICOTINAMIDE_METABOLISM	0.546164213351695	0.505845713076292	0.494479618033612	0.496809890506948	0.478359651100599	0.453302899241331	0.452167167649284	0.51127544087216	0.622161348994509	0.688950234895947	0.649675339152059	0.564619614168403	0.483631368895544	0.414206347328565	0.405024224113777	0.478738675250949	0.576268384671263	0.609348171752499	0.541849585629322	0.42881948988668	0.357725056601109	0.372559990937222	0.445575121502304	0.539902499912587	0.64481217208542	0.730504861337675	0.759020250274496	0.723396434297639	0.683150146979422	0.692791853300428	0.721127172776697	0.710692859650648	0.659426683691044	0.607988969717489	0.579445596718884	0.571698678607383	0.540125044213554	0.460039467656522	0.422644234248554	0.436421709897144	0.402414620191174	0.332500290511872	0.317267284164272	0.363237655889905	0.421364459208045	0.460802855447887	0.472245692523527	0.485870454980127	0.515819978648722
REACTOME_PURINE_SALVAGE	0.562650579111739	0.52413698964016	0.503858102715864	0.498565733527347	0.482538233158069	0.459750869668133	0.455343227298369	0.507534219746461	0.61575877483041	0.692594513845267	0.671825086564137	0.597145880486565	0.507707576667031	0.420998968271133	0.3976167273008	0.464397776110634	0.569556878040211	0.623478645646198	0.569207837374213	0.44657230456439	0.358428871828434	0.371912361360296	0.451616400990166	0.54110009836506	0.640930873579811	0.731149088057752	0.760213025403649	0.719675452447817	0.68056310322233	0.698694550830714	0.734124558239968	0.721322961855946	0.660284678936194	0.60417079454987	0.576906841898996	0.568426113351542	0.53485963795801	0.457507119879131	0.431214828774353	0.451521884613668	0.410984339170353	0.331802084235351	0.310455423007275	0.354224909997247	0.419198471088899	0.468400057073952	0.474159240937877	0.474743287079284	0.505357893162689
KEGG_STEROID_BIOSYNTHESIS	0.587455670123687	0.549056444132966	0.517551072179563	0.502025558141405	0.485135205030161	0.462644762503792	0.456248758072985	0.504272375284842	0.610960490639457	0.69784844120226	0.69589827774378	0.632172123291693	0.534305871402469	0.430458088694714	0.393826045264604	0.452602791076678	0.562958893867725	0.638321202558682	0.600841685208034	0.470658018561323	0.363961374012443	0.373002664260688	0.457251634828729	0.5427429309461	0.640504116727389	0.736937751624692	0.765763888272861	0.718650689501212	0.679564822637572	0.705251099600613	0.745391125952515	0.727321749630088	0.656153021903501	0.597817678185726	0.574046737419282	0.565467714796799	0.529644906602746	0.454633652027754	0.439262151074721	0.466057924642549	0.418445883406558	0.32837512484745	0.298469923951574	0.339053216357287	0.412644506699692	0.473226898298511	0.472887704974478	0.460035101433342	0.491859799470705
KEGG_MELANOGENESIS	0.615740587278692	0.57549741929628	0.532218130849108	0.506555431498107	0.486865830273672	0.462650845917334	0.454800758081665	0.50054812875396	0.606351018558203	0.702499654054774	0.718033181186535	0.664689579583429	0.559053257139345	0.440021809552552	0.393053371723788	0.444489703383103	0.557841852129224	0.652960197981232	0.633106165693055	0.497136433153111	0.372065835054774	0.374927377310757	0.462182022237442	0.54487871726705	0.643119954608747	0.746740871455815	0.774923573666729	0.720584754506675	0.681021995113154	0.713398586873609	0.756034141949946	0.730251658769412	0.648875513727049	0.59029400644914	0.5712227965843	0.562728594721485	0.524607748238729	0.451232031846428	0.445478012496347	0.478700745964961	0.425120925373529	0.324065098415921	0.283979519826584	0.320185084167042	0.402507245157187	0.474882943804161	0.469155276578894	0.444184774162066	0.47769240283081
KEGG_LONG_TERM_POTENTIATION	0.642621033304587	0.598624208125932	0.544748935125285	0.511543086781098	0.488565375795954	0.460728117215214	0.4511867041006	0.495564032802469	0.600605584334653	0.704468232272461	0.734758452561554	0.690390252625477	0.578349001503138	0.447691995007376	0.394825533596032	0.441013885280213	0.555481997095208	0.666727781934881	0.662782455840209	0.522452061668468	0.380990321396187	0.37752763044385	0.466807713111892	0.547722482223584	0.647880553883178	0.758493055785461	0.785730513033913	0.72449859569342	0.684635275203259	0.722944407003943	0.766271407441895	0.731139749315558	0.639963734842833	0.582926599298508	0.569151419188962	0.560411251813301	0.519834874105572	0.447108846037108	0.448858693085606	0.488550364771201	0.431760700378711	0.321369362886768	0.270648593722781	0.301290106307	0.390722938036617	0.473866595869402	0.464296612854572	0.429823127830817	0.465153416926636
BIOCARTA_CREB_PATHWAY	0.664261613484231	0.615022835219879	0.553087514752416	0.516522276901578	0.490772787847285	0.457668635112444	0.445724430776864	0.488867951988087	0.592862574287331	0.702433189691482	0.744010170205517	0.706849791673428	0.590314665839169	0.452582555034591	0.398990245766026	0.442790144690694	0.556754235770128	0.679166214817917	0.687414119015248	0.543770532075418	0.389451533711999	0.38098799331911	0.471750207071621	0.551504952240232	0.653828690848836	0.77001268082275	0.795750690601769	0.728502978597872	0.688927516048367	0.73244531056461	0.775218628272801	0.730217205803092	0.630382868796518	0.5767743386073	0.5686430613083	0.558819135513321	0.515280683705641	0.442062755814893	0.448778794127869	0.495115611449139	0.439212046892686	0.322776627142579	0.262250664991976	0.286392216391277	0.379880537766407	0.471321283759511	0.459784394082359	0.419114266534539	0.455950043323033
BIOCARTA_CACAM_PATHWAY	0.678632930474266	0.623398844710363	0.556700902209567	0.521259702514822	0.493521077659926	0.453867567179985	0.438835121728342	0.480535111160408	0.582970632373521	0.696191475117583	0.745667787948758	0.714098685239262	0.595195335388111	0.45505223104286	0.405637617160976	0.449854100418759	0.561844842606782	0.68989350888443	0.705396110397143	0.559061835844651	0.396383505029087	0.385258063349915	0.47727743748119	0.556283277962234	0.660283258626104	0.779703365318534	0.802887375147105	0.730462388776938	0.691724322148687	0.739643482174782	0.781219732726318	0.727103619700818	0.620628509474745	0.572471600971546	0.570223578900668	0.558066778699454	0.510692220306474	0.435871994126989	0.444941425183808	0.498142456169085	0.447978483397913	0.330001744768453	0.261663215542523	0.27884962620861	0.3725068051554	0.46859597199267	0.456736855534004	0.413202628476673	0.450792325010449
KEGG_OLFACTORY_TRANSDUCTION	0.685709182137742	0.6246014976402	0.556516063558511	0.525764137835159	0.496436859420383	0.449440076527359	0.431143275150024	0.471265796684567	0.571545813880112	0.686646167980512	0.74142347661043	0.714366807366709	0.595049172540391	0.456361291631965	0.414775396082902	0.461412814173053	0.570048179472368	0.698425855917121	0.715906391092783	0.567112258809436	0.400786784200098	0.389692559811351	0.482947983436219	0.561792260694724	0.666924700250799	0.786858248929464	0.805944101292459	0.728725127379034	0.690934356127653	0.74227814354309	0.782555938142135	0.721284639782374	0.61097800559196	0.570197723376846	0.573877947437465	0.557928517824049	0.505664339164555	0.428353327592073	0.437353114052744	0.497499073705398	0.45792816037308	0.343434564771459	0.270105288146257	0.280514399912313	0.37039080277894	0.466838033664552	0.455637601585545	0.41199447201224	0.449271142488231
BIOCARTA_STATHMIN_PATHWAY	0.687062744030073	0.621003528319334	0.554388043526649	0.530229808370417	0.499081876908471	0.444578758103254	0.423591159687528	0.46229978594236	0.559802756871865	0.675470321728584	0.734103364185234	0.711153335384053	0.59286326044862	0.457988437677048	0.425903458000367	0.475701349832952	0.579725072205828	0.704029465842234	0.718764266533	0.567570760171995	0.401851302437189	0.393132154926297	0.487653630622766	0.567401111749526	0.673610609162786	0.791494372091481	0.804757280238785	0.722627091448115	0.685285700467556	0.73889889279349	0.778183574201438	0.712607341422656	0.601752605392865	0.569791020718718	0.579079889756167	0.557954863637158	0.499849561088185	0.419510486128168	0.426403758467804	0.493246660596909	0.46832818836356	0.362060494338591	0.286911323590122	0.291351187657136	0.374167924439295	0.466757113463371	0.456370002109478	0.414377077303748	0.450115690347743
ST_WNT_CA2_CYCLIC_GMP_PATHWAY	0.685019014865888	0.615488926214269	0.552343799160984	0.534953853920713	0.501335594456363	0.439890488531147	0.417410401035014	0.455095646957561	0.549184505416345	0.664597300042464	0.726758460015699	0.708028964686058	0.591461593427436	0.4609006951735	0.43771737832702	0.490082341610305	0.588497365642035	0.705675935786942	0.714259625223274	0.560992780003524	0.39928241350884	0.394366583123705	0.490026323195179	0.572207151586139	0.680051829290745	0.793867467722104	0.799914234056613	0.712591794582391	0.674712598847097	0.729324169973523	0.768158161455908	0.701545182671063	0.593462222090736	0.570969829142718	0.585103714436853	0.557811271769671	0.493244471558687	0.409711287521695	0.4130027748964	0.485851106467006	0.478196735616528	0.383905641945603	0.309928097335045	0.309617825435425	0.383249843569478	0.468569807326936	0.458493258016087	0.418786020689723	0.451767000898906
REACTOME_CREB_PHOSPHORYLATION_THROUGH_THE_ACTIVATION_OF_CAMKII	0.681690475596448	0.610416584101785	0.551892617230005	0.540255697301158	0.503599575764005	0.436470539216296	0.413878023070416	0.450849791695178	0.540899528729303	0.655713013023843	0.721856778992384	0.707610431799008	0.592618509728934	0.465098783261895	0.448160270539838	0.501478092731901	0.593704169352329	0.702157790319154	0.702980145750827	0.548763862703092	0.39358903071237	0.39270890459291	0.489004604352189	0.575251020214814	0.68555627254365	0.793953364140853	0.792247886784542	0.699842615461891	0.660279098472009	0.714589689176091	0.753581958850152	0.689126349125646	0.586780771545185	0.573561658940436	0.591442329541706	0.557643134528976	0.486410660993003	0.399792237288468	0.398636193183655	0.476356967328294	0.486781459756894	0.40681106709551	0.336361238195026	0.332504288687093	0.396061932061266	0.472055671376491	0.461576631990375	0.423874118314075	0.453046593608529
REACTOME_UNBLOCKING_OF_NMDA_RECEPTOR_GLUTAMATE_BINDING_AND_ACTIVATION	0.678243354511943	0.60691039627706	0.55362122399789	0.546399475458587	0.506708722098647	0.435645945962715	0.413944388681465	0.450062007671366	0.5355431048514	0.649889493885797	0.720784171582187	0.710994792930482	0.596658765661356	0.469635150795093	0.454903691511389	0.507093931782551	0.593048235788124	0.692379367703454	0.685683571808023	0.532832874649128	0.386102608095442	0.388372962498851	0.484301407790902	0.57579074901144	0.689010484520375	0.791174891970149	0.782373267984102	0.685906813919556	0.643745895094614	0.696484606445524	0.736149898090458	0.676588049791706	0.582373717951039	0.577611865568739	0.598072221260655	0.558220496872518	0.48048844394408	0.391005063349283	0.385225547856482	0.466345370244021	0.493904154870291	0.429174699916814	0.363698899706325	0.356970280443816	0.410481343661569	0.476660988461944	0.465415092525654	0.428994856864307	0.45363319137429
REACTOME_RAS_ACTIVATION_UOPN_CA2_INFUX_THROUGH_NMDA_RECEPTOR	0.674640967990123	0.604694197978445	0.557164100955746	0.553512330215208	0.511593028103082	0.438522984353569	0.417934128745909	0.452386864517606	0.532980123214723	0.647438922305764	0.723706096167672	0.717722572532631	0.60260285109271	0.473079852040054	0.456120966412189	0.505227809767942	0.585255325422149	0.675770628316552	0.663276556267016	0.515311647233496	0.378659585112664	0.382474589878866	0.476582806835866	0.573542451192673	0.689141419444917	0.784514502977986	0.770473818541792	0.672140902291031	0.627010542413624	0.676934572577781	0.717536170527155	0.664932250108928	0.580648881789464	0.583281007131606	0.6053686477081	0.560701227195742	0.476929339123103	0.384777802195909	0.374770603558316	0.457622252953129	0.499988462960074	0.450307291990965	0.390305053452307	0.380472037968942	0.424351187130256	0.481636257155972	0.470046955240754	0.434305580385971	0.454130827552639
REACTOME_POST_NMDA_RECEPTOR_ACTIVATION_EVENTS	0.669901596174424	0.602485890000151	0.561510849404168	0.561507689289766	0.518851782668697	0.445570227693647	0.425493865155811	0.456888419315826	0.532565804172207	0.648000214244463	0.729731742272282	0.726161121530469	0.608711483068622	0.474203421608244	0.451237348797101	0.495863181491668	0.570518785945306	0.652692887648202	0.636916977682853	0.498089528954116	0.373072916549436	0.376673141469387	0.467302502344374	0.568796780447276	0.684950871685444	0.772951704544044	0.756391978494107	0.659436518719604	0.611637788901889	0.657496744586488	0.698893347535953	0.65457802508354	0.58152404797583	0.590546270901909	0.613664851781743	0.566045366096285	0.476992044801116	0.382338961678403	0.368877824541435	0.451744100856758	0.505760263734493	0.470243135913507	0.415443794451916	0.401346795611731	0.435951855591522	0.486218667474733	0.475609992437338	0.440475188985036	0.455694778505245
REACTOME_ACTIVATION_OF_NMDA_RECEPTOR_UPON_GLUTAMATE_BINDING_AND_POSTSYNAPTIC_EVENTS	0.662705236982341	0.59875632687022	0.565509559643727	0.57004196224798	0.528423587669623	0.456415241678593	0.435805295953277	0.462590035202892	0.533610147385081	0.650800158226585	0.737269454252489	0.734106285067741	0.613168608103752	0.472556876424531	0.441312118410974	0.480787756333021	0.550550648580653	0.6246564417709	0.608156496642731	0.482590641172337	0.370617443342895	0.372623231640925	0.458269064879662	0.562353237191562	0.676116697874318	0.755997494897447	0.739914199529176	0.648140856485196	0.598594576431653	0.639118594444365	0.68064469395511	0.645245992706696	0.584303629684851	0.598847762938543	0.622670717703207	0.574324883573369	0.481173669926874	0.384321599773491	0.368349250168576	0.449587312894822	0.51178524755314	0.489141006918185	0.438803091468437	0.418797971718543	0.444325866144748	0.489842024692585	0.482142679275697	0.448162464429039	0.459392933053317
REACTOME_CREB_PHOSPHORYLATION_THROUGH_THE_ACTIVATION_OF_RAS	0.652079426081291	0.592527929530353	0.568367247228709	0.578531837330833	0.53947079000728	0.469895848226647	0.447913618855522	0.469022004366764	0.53584606400367	0.654973573556815	0.744450727296844	0.739388629780811	0.614640487755989	0.468694348758272	0.428856576048654	0.463164166716983	0.528200964370964	0.594200166575807	0.578962731716233	0.469696447719004	0.371720398885128	0.371456734444996	0.4511026964896	0.555269595124405	0.663157792455952	0.734050090658099	0.721057427154843	0.638131230831928	0.58819665592236	0.622169501756635	0.662607265094797	0.63611257781938	0.587731476497892	0.606888029328405	0.631087554904204	0.584282118724992	0.488819963423915	0.390497675325926	0.37299766229263	0.451153868241226	0.518094251270085	0.506645820115243	0.459866315680093	0.432610963879867	0.449383892870631	0.492304551162857	0.489439061521811	0.457528436155189	0.465611669085726
REACTOME_SIGNALING_BY_NOTCH3	0.637921905055321	0.583896146589405	0.569956774581752	0.586234926967892	0.550500566521345	0.484293917638075	0.460965025624903	0.476451859844625	0.539642152082861	0.659813923512207	0.749516706833439	0.740322584301823	0.612544136592227	0.463965275661737	0.417145108572026	0.446708474450015	0.506776632688337	0.564410379650623	0.551496046394226	0.459766487323843	0.375933567164183	0.373467570623075	0.446753274216932	0.548489236370859	0.647268857905946	0.708396631997569	0.700204586206715	0.628963953610267	0.580215669329114	0.606656494846648	0.644356786040651	0.626175355642895	0.590236512045473	0.612748459862695	0.636690536879337	0.59341700148119	0.498122423052034	0.399767353600376	0.381766951488751	0.455692376074677	0.524097202646527	0.52160891880061	0.477557762569184	0.442828864404004	0.451776108138531	0.493808973308774	0.497018763512558	0.468014491843881	0.473793280135656
REACTOME_SIGNALING_BY_NOTCH4	0.621227663340431	0.574097087554787	0.57082003766815	0.592366297190582	0.559668802622418	0.497652044394724	0.474240927359285	0.48566206115524	0.545837027895682	0.664874502677703	0.751101569278336	0.735930001166732	0.60700648218496	0.460008322083991	0.409301436758918	0.434787125224966	0.489305575038442	0.538231625481626	0.527672994714733	0.452689552733263	0.382149784733776	0.378073343853554	0.44521812209268	0.542469363864586	0.629897587206311	0.680879971827223	0.678061753087337	0.620053482061513	0.574086542013425	0.592503757634935	0.625669771319602	0.614698386742884	0.590319283221272	0.6143396814187	0.636920277373103	0.598646678117951	0.506563430084047	0.410439283896358	0.393108349722688	0.462060589420678	0.528825310449424	0.532354145140372	0.490406075571481	0.449580023181182	0.452586638946065	0.494841093083011	0.504216243948415	0.478478595328025	0.482623764832543
REACTOME_SIGNALING_BY_NOTCH2	0.603995090856473	0.565139833413198	0.571881845673623	0.596208932964291	0.565177325915017	0.508112789068577	0.487045603752082	0.497408693626377	0.555285204193279	0.669925671182949	0.748397047810115	0.725967312777211	0.598629520921135	0.458205159428176	0.407521621770806	0.429742864010692	0.477991176886845	0.517841420052926	0.508722013917062	0.447966123316449	0.388963687110536	0.384029651443764	0.445539193773394	0.536962176084929	0.612271592577192	0.653420573578079	0.655523587705131	0.610871325478904	0.569159065646359	0.579784410127957	0.606857215070541	0.60157078217878	0.586962917364555	0.610030622381496	0.629754415168731	0.597299027941795	0.511673355714328	0.420717415355289	0.405453234034981	0.469142794590753	0.531359045795672	0.537352929413433	0.497141656331439	0.45311224959192	0.452970786366028	0.495945374305283	0.510354002689057	0.487610879884009	0.490565108950333
REACTOME_ACTIVATED_NOTCH1_TRANSMITS_SIGNAL_TO_THE_NUCLEUS	0.588844742331159	0.559177429851828	0.574006302184668	0.59718848259229	0.56567249058195	0.51426403002001	0.498623041499609	0.511884250427788	0.568362791177725	0.67484135423394	0.741216116983975	0.710844070380452	0.588233549890609	0.459336517072794	0.412692207256321	0.432612314175293	0.47398423317238	0.504333464636975	0.494983805002154	0.444872426006916	0.395064052611554	0.389805636467457	0.446087506507331	0.531069019769699	0.595102577343516	0.627624914598476	0.633555176569288	0.60114346655121	0.564925185868541	0.568811694761036	0.588833096761468	0.587425532413638	0.579923261494215	0.599198887382385	0.614471597430442	0.588024575075437	0.51181171528149	0.429214339589296	0.417588158336432	0.476123954663068	0.531204398207962	0.535937606984436	0.497382235962034	0.453945884622414	0.453869039546869	0.497521300098604	0.514947267300005	0.494431866251336	0.496465292836057
HALLMARK_NOTCH_SIGNALING	0.578418299666807	0.557855441441071	0.577590911781032	0.59491530906465	0.560566718730386	0.515474471927101	0.508264498159917	0.528503213080724	0.584692425319183	0.679499517078816	0.729977188962444	0.691517258485184	0.576708558363511	0.463542362733271	0.424442082646872	0.443192627102134	0.477431484268255	0.49778087277672	0.486072142454859	0.442721277513807	0.399556511303751	0.393999178849741	0.445061511965351	0.523584696603741	0.578584412135595	0.604609421386397	0.613126699909259	0.590980843174441	0.561132596061062	0.560023372882319	0.57284262734423	0.573439744779772	0.569783425252452	0.582469713627355	0.591960915308732	0.571234804984753	0.506656477587311	0.435290612474699	0.428797123836688	0.482518343729863	0.528427589518157	0.528677481394731	0.492021213001456	0.452992332600072	0.455882620818603	0.499748845720168	0.517881293811235	0.498658275229157	0.499961564583249
[truncated: 865 more rows]
[truncated: 15 more columns]
