# Supplementary material for: Proteome activity landscapes of tumor cell lines determine drug responses
Source: Nat Commun. 2020 Jul 20;11:3639. doi: 10.1038/s41467-020-17336-9 (PMC7371697; doi:10.1038/s41467-020-17336-9)
Supplement: Supplementary file 14 — Source Data [file 41467_2020_17336_MOESM14_ESM.zip › Figure_2B.txt]

Kinases (by ATLANTIC Score)	HL60	RPMI8226	K562	SR	CCRFCEM	MOLT4	UACC62	NCIH226	SKOV3	RXF393	NCIH322M	OVCAR5	MALME3M	U251	OVCAR3	OVCAR4	786O	BT549	COLO205	HCC2998	A549	KM12	MCF7	NCIH522	PC3	MDAMB468	T47D	LOXIMVI	M14	MDAMB435	SKMEL5	UACC257	SKMEL2	SKMEL28	IGROV1	NCIH23	NCIH460	DU145	HOP62	U031	HCT116	HCT15	HT29	SW620	NCIADRES	OVCAR8	ACHN	TK10	A498
MATK	0.718951054375882	0.699830924958457	0.752566948549297	0.811687218688165	0.783438369209607	0.706824812998965	0.683838324780868	0.725321323051903	0.716327452120141	0.625105394373958	0.563558304002259	0.57369929707337	0.569735349783693	0.511729698055772	0.464588759044448	0.490938555542801	0.53988048939116	0.538688851599761	0.522310527657841	0.504349112822679	0.47904413991692	0.464216192622614	0.444223595215125	0.416630164734636	0.408493136670697	0.409692459759876	0.387917143340788	0.392381954005283	0.461582837464579	0.525798222137512	0.53249899454105	0.492568054490265	0.439885592144007	0.402458154222705	0.389998354820644	0.41995721628222	0.480546341692903	0.474238412201447	0.38029409828972	0.302317115025633	0.293494033074773	0.333912060550694	0.413164189008499	0.468859659185069	0.423031697496315	0.359666666257196	0.400832795010914	0.496156143629837	0.52989382929106
IRAK3	0.70307528381257	0.691073239014505	0.751195029065834	0.819471281689335	0.80031298691041	0.721618689073035	0.681687806119705	0.704940220329918	0.693095864316981	0.614589214076448	0.564975086314917	0.577023615400256	0.57014043290438	0.509515437291271	0.460232636878135	0.484180649281849	0.531372174353318	0.530713429218424	0.513120640852116	0.491404905220489	0.463806298253984	0.448780213107624	0.432592526426254	0.411242535927858	0.407701674660729	0.413783134853565	0.39592377144626	0.399273104932738	0.463581730940307	0.522537793919251	0.526112596945084	0.485115981062712	0.432560480291096	0.396810283630488	0.385730913074136	0.415314237866727	0.474908126501876	0.472760835096092	0.387083241020127	0.311865729224811	0.298627981524762	0.337445796944954	0.420839846157778	0.479788230967875	0.435427655960084	0.372928806873201	0.410283011003382	0.496769848211984	0.524925430595375
LYN	0.687442240614582	0.682721352825085	0.750270193811414	0.827170961988624	0.816468643030125	0.735847026925701	0.678803328704682	0.682647340414508	0.667823291790135	0.602886123893613	0.56499267478152	0.578221936264648	0.568490650366741	0.506002912424332	0.454875630250529	0.475749144441922	0.520561603520573	0.520496112205906	0.502592566101432	0.478515213249564	0.449502071492672	0.434801756186592	0.422849534641845	0.407474993737636	0.40856226615626	0.42046129666259	0.406655433737021	0.407173761614619	0.464396410717337	0.51752885132259	0.518969636964123	0.477470702974254	0.424840419472382	0.391002457128652	0.381946634536018	0.411167065851202	0.469230739818569	0.471190031954986	0.394214084300691	0.32178988261192	0.303213632089053	0.339328170425067	0.426006760612582	0.487883987951068	0.446397900669383	0.38741619694016	0.422857557881343	0.500596038094273	0.522175168186935
LCK	0.672034546829902	0.674770493247036	0.749709371928944	0.834044568868569	0.830213877925	0.747735752148277	0.674406648705063	0.658815848346943	0.641391378868502	0.590588357074508	0.563674591585511	0.57722725320176	0.56499574771149	0.501633469767649	0.448916800668489	0.465922049558577	0.507794682093392	0.508504778451779	0.491291480398652	0.466464639308215	0.43718836240686	0.423476084021644	0.415930494692603	0.405926377708084	0.411493723011042	0.429811368112657	0.419943099022356	0.415954298607384	0.463973966222703	0.510930221211397	0.511529082055764	0.470106800797764	0.416944358313975	0.385047992776823	0.378866712005411	0.408157485586237	0.464302931961592	0.470025292879598	0.401790974090621	0.332106165291448	0.307421997358374	0.339539449347809	0.428068396218262	0.492287279928274	0.455225114127688	0.402581885042286	0.438192853030192	0.507413910593253	0.521348274528009
FYN	0.656396695133708	0.666927502413782	0.749188242683445	0.839088706053527	0.839595609741653	0.755261935474693	0.667630841961267	0.634056698336294	0.615061068241796	0.578583730483901	0.561370319470306	0.574332592420143	0.560288411317995	0.497253428704527	0.443073099646252	0.455249943555246	0.493721811655308	0.495541861226664	0.479996481432173	0.456052395423527	0.427842823713162	0.415911709996099	0.412707512276617	0.407205144464954	0.416796682600271	0.441484087481422	0.435169781715532	0.42538288232593	0.462476076468514	0.503182221788416	0.504433896619568	0.463640462268107	0.409264546687087	0.379109380479702	0.376849895882516	0.407131570336258	0.461137671162794	0.469901842965304	0.410012704520904	0.342975056983054	0.311681770250561	0.338399999764674	0.426784942993537	0.492463929124581	0.46130076994276	0.41765231005292	0.455483643071407	0.516529415962922	0.521731999303498
MAP4K1	0.639608793679628	0.658574601289015	0.748090540267411	0.84113564125084	0.842766192245803	0.756577364472861	0.657722258160517	0.609173837732833	0.590326453767315	0.567968304409981	0.558739334208809	0.570247349637406	0.555445505734749	0.494119876311586	0.438392950380677	0.444570598453974	0.479270767122786	0.482653310731779	0.469548620943505	0.447878016844412	0.422086713303155	0.412813675248638	0.413758929921157	0.41182486921019	0.424562138343712	0.454604980809455	0.451222519819237	0.435101405397489	0.46025753349357	0.494928498835564	0.498340513683475	0.458671214357769	0.402333487070813	0.373571526134658	0.376437417794533	0.409066429750347	0.46082873491418	0.471495135602713	0.419185646765715	0.354752760668319	0.316695542123508	0.336639339969366	0.422489572926576	0.488472812706891	0.46433029646325	0.431770291567193	0.47357484221344	0.526837383157367	0.522290231662251
ZAP70	0.620534321646862	0.648896798215638	0.745566443377303	0.839061667084275	0.838469187965204	0.750545190489864	0.644292727172007	0.585052704811021	0.568647833650134	0.559864266743488	0.556692004315532	0.566052192275318	0.551874820040329	0.49376932290117	0.436176586011182	0.434963357542494	0.465543658154983	0.470942022721248	0.460650971523262	0.442149042025655	0.419949965576348	0.414189537332652	0.419130078598836	0.420056366399103	0.434600519362281	0.467831976100333	0.466584271188996	0.444603755195025	0.457742315238853	0.486818137230961	0.49365598842819	0.455548468003181	0.396722151970969	0.369067727695323	0.378349244625248	0.414911315300461	0.464316694770386	0.47537068211864	0.429676988031333	0.367950657979991	0.323339851119681	0.335335887868319	0.416180137253366	0.481144435840538	0.464541745110377	0.444237666502613	0.491185552852565	0.537011622225396	0.521895138587178
PRKCQ	0.598390275671084	0.637218892442714	0.740749502590484	0.832081912882021	0.826479637191034	0.737184959658572	0.627520090134524	0.562505634594649	0.551141322320392	0.555195416958398	0.556253465028439	0.563044479148549	0.551058621974854	0.49772887314998	0.43778615536783	0.4276369590717	0.453652406493566	0.461348778584056	0.453738265401112	0.438651924623125	0.420831275549918	0.419252116373275	0.428215836901637	0.431790677854476	0.446437723253597	0.479618175612763	0.479602519078512	0.453246602090023	0.455238007119535	0.479266403420633	0.49031574059402	0.454189389025679	0.39291271238734	0.36642042740601	0.383391625732579	0.42536239616368	0.472122123418341	0.481806974892635	0.441765893048503	0.383044966865699	0.332439453367397	0.335706438102268	0.409385585760156	0.472042515888077	0.462796640547413	0.454766305060718	0.507174229756727	0.545736828452779	0.519596137617828
HCK	0.573479751914416	0.623480898529297	0.733115263295461	0.820066580350117	0.807823895791461	0.717816135658025	0.608189159889213	0.542122088129452	0.538348108111044	0.554514497620657	0.558401985515753	0.562521890374909	0.554219424379884	0.507126977685742	0.444377716364018	0.423768628139788	0.444535247729973	0.454497185695367	0.449032335257448	0.43698041183444	0.423744928804643	0.426651436988931	0.439898250241431	0.44650801808959	0.459421231359123	0.488652724950736	0.488906538907723	0.460345746505353	0.452808347287215	0.472330753697726	0.487787487371236	0.454114681688932	0.391227157991205	0.366486830615688	0.392262051972729	0.440628243345267	0.484133046404684	0.490630705731395	0.455388790615557	0.400154519468257	0.344494564285021	0.338826528911085	0.403816474904048	0.463155367740559	0.460499860713874	0.463591204506124	0.520698742779766	0.551848753706705	0.514758370862275
ALK	0.547716699919724	0.608646586508239	0.722874597750141	0.80380091753386	0.784716513578386	0.694839476260389	0.5875389487005	0.524169569573963	0.530175756161911	0.55795826030882	0.563946872311057	0.56558250867947	0.562027601584914	0.522336846447652	0.456636720502412	0.424331922128781	0.438805728212185	0.450663705690299	0.446782317024947	0.436953706158781	0.427779008152068	0.434996357909591	0.452958874113834	0.463424970928736	0.472937507765697	0.494350709216475	0.493871838655893	0.465398776994261	0.450334915235883	0.465835468116778	0.48539576677714	0.454766808275382	0.39185922763159	0.36993508685248	0.405285603137921	0.460257968055005	0.499515504717888	0.501102747430165	0.469853748746183	0.418715140187602	0.359504308417948	0.345437845860317	0.400955636279568	0.456408792406953	0.459279165580051	0.471341584267791	0.531185607893675	0.554318964884482	0.506963901904538
JAK3	0.524542549616104	0.59479001366741	0.711233221761135	0.785118582671575	0.760293439646162	0.671290146346541	0.566989207080685	0.508565691158176	0.526008045092793	0.565324342205791	0.573467960197344	0.572990586819495	0.574455904116133	0.542800699428374	0.474611516963032	0.429954528472228	0.436671762261357	0.449845708225315	0.447518254803628	0.438977492779528	0.432521248465225	0.443416264539933	0.466591506471528	0.481779961804322	0.486664954037668	0.497202437610199	0.494983234973569	0.468403476010094	0.447794596878521	0.45972811111145	0.482843968364411	0.455959085660012	0.394952119801281	0.376996513390076	0.422161379849728	0.48308900082294	0.516769296111108	0.511895475601057	0.483675236836476	0.437340978407057	0.376995017907891	0.355955408924855	0.401801440869425	0.453209125025359	0.460529936468489	0.478708497169993	0.538178751593444	0.552178000127505	0.495756978717615
NTRK1	0.508069930490716	0.584701410388004	0.700356055407327	0.766834228686899	0.738247854180771	0.650358555541986	0.54787096241179	0.49491882126488	0.524894899092973	0.576178406649164	0.587269237982167	0.585089476973484	0.590806273785159	0.567112798661094	0.497700135062614	0.440834213400083	0.437938467303377	0.45183491662278	0.452071855537228	0.44405955028163	0.438178666675239	0.451827152375231	0.480703742111936	0.501080593075118	0.500719286976494	0.498812478163057	0.493947067201516	0.470140284115268	0.4456154229728	0.454472122955403	0.480627861690086	0.458145829601828	0.400583278746858	0.387243784807485	0.441814819091044	0.507344557276297	0.533922023291733	0.521213916611451	0.494688869339591	0.454009000507981	0.396233840417298	0.370633495802392	0.406872480120255	0.454217850200986	0.465015917017259	0.486088393627512	0.541248963058273	0.544565945183908	0.480483535743358
MAP3K4	0.501682623107417	0.581063632588464	0.692956395959929	0.752390790724394	0.722373628501558	0.634965531978546	0.531245914941406	0.482630749270399	0.525725294909622	0.589884187154396	0.605271670390627	0.601703620916786	0.609850672008103	0.593323498689652	0.524777406736836	0.456719608244186	0.442086108881272	0.456220192786785	0.461234104507672	0.453357826943019	0.44527209465888	0.460699072462768	0.495754502718155	0.521103178008148	0.515555944073315	0.501554565632015	0.493452796491672	0.472234304900723	0.444876517375659	0.45121451964083	0.480048895130779	0.462265965330549	0.408563456024467	0.399455435822691	0.462433515298088	0.530886044433866	0.548854829164657	0.527108223351201	0.500511690677546	0.46655333999861	0.416488721577666	0.389714762643211	0.416398066369942	0.459427993460792	0.472705329187825	0.493397186726115	0.540084154337964	0.531007755134663	0.460455540097419
KSR1	0.506651470602	0.585473466863585	0.691567222387811	0.745181135983247	0.715945446908463	0.62734971278122	0.517821292579476	0.471055576424892	0.527344303967273	0.605523919870394	0.626828999811204	0.622010225115353	0.630004406122288	0.619339789421408	0.55439658395447	0.476942687317001	0.44839478431056	0.46232590662191	0.47516722304484	0.467425500226615	0.454041107510766	0.470415903805734	0.512141352355911	0.541576543900426	0.531607306360552	0.507906092304268	0.496583027684542	0.476870110391188	0.447169110650173	0.451566409498071	0.482747118447874	0.4691731013354	0.418118520083696	0.411644764808554	0.481716302322469	0.551593368080492	0.559740686867832	0.527965464337264	0.499250559328204	0.473303959395969	0.437186492359285	0.413400826832756	0.430509558455825	0.468450404136304	0.482896588289695	0.500116703839802	0.534684654887917	0.511783473076834	0.435442541956278
PAK3	0.521404045060423	0.597709676018697	0.697708000394047	0.747646802300823	0.720953848980753	0.628636006210596	0.507922041312695	0.459688950279529	0.528638596440123	0.621792615185164	0.650566793826969	0.644458970961028	0.649500035867604	0.643290844204766	0.584992659262914	0.500480753500715	0.456074145588318	0.469171174403026	0.49289878578175	0.485545252219958	0.463897186919413	0.48059937710647	0.52947270110195	0.56172496648514	0.548801277654141	0.519657527297847	0.505998751118235	0.486185386446365	0.454102208001107	0.457023154178968	0.48992755439098	0.47892918706974	0.427665266274808	0.421319976313438	0.497298611841527	0.567796619803309	0.565517093429947	0.523061083362699	0.490214955671856	0.473633945746205	0.45792042107674	0.441639374635249	0.449291360288079	0.480825266400526	0.494524838158612	0.505464498993954	0.5254395216859	0.488100386996224	0.406217167593273
MAPK12	0.541845474684446	0.615602020836634	0.711264516988745	0.760439655677637	0.737418416010926	0.638487419847507	0.501486067336142	0.448321011176474	0.528632914398308	0.637021431324454	0.674426807250658	0.666891116801819	0.666601778405957	0.663790315960099	0.615049041424955	0.526032688405283	0.464361745183869	0.475552340421081	0.512246673628132	0.505560731828195	0.473284376522331	0.489848920633464	0.546207449950838	0.580006925171329	0.566220816180844	0.537262182047743	0.523131840069265	0.501529855741489	0.466614689425005	0.468219256731653	0.50159374109876	0.49032071999818	0.434886862612185	0.425969004525643	0.507249819018358	0.578637016789262	0.56624193629692	0.512962131071508	0.474346753786515	0.468214985023523	0.478370834090781	0.473885131130718	0.472685516248443	0.496190698705579	0.506451361575324	0.508517247318627	0.512918968487995	0.461843519486683	0.374772280811973
VRK1	0.562654569683798	0.635616080759185	0.730365655739856	0.782011521951126	0.763122987420632	0.655036719097652	0.498067847130276	0.437063021167907	0.526610787416849	0.649447182809075	0.696052732077355	0.686969275689249	0.679918530251902	0.680099863407479	0.643230193293102	0.552111661974585	0.472580717178287	0.480291064223798	0.530319061990869	0.524380653525718	0.480106959636137	0.496140417841873	0.559977906870584	0.594320790070727	0.582129525673371	0.559559010396561	0.547641043445376	0.522852617725765	0.484356584008156	0.48429807352691	0.516089094843939	0.5008312368288	0.437156530205672	0.423649055716711	0.510497106747725	0.584232272240285	0.563167961602593	0.499583014061884	0.454170884762628	0.458889190001328	0.498232260701115	0.509017805698031	0.500343678356937	0.514239812677308	0.517590796387983	0.50822566644866	0.497468726538215	0.4349652157942	0.343985993683198
CDK11A	0.578994750003707	0.653924695301249	0.751840442115413	0.808867698990298	0.794003496418075	0.675227113358976	0.496850240997795	0.426198016836204	0.522230604983391	0.657699547290967	0.713467333834428	0.702860728202594	0.688800110276068	0.692219406161437	0.668493639905576	0.577166740626311	0.480175104344851	0.482580910220091	0.544409153048148	0.538964641782204	0.482553928112055	0.497726765449308	0.568504479009521	0.602673587267219	0.594410988088364	0.583971230717309	0.577311565922434	0.54844310998067	0.505397597468016	0.502671747609649	0.530142719097786	0.507095598498167	0.432171856285067	0.413482565012791	0.507038832890817	0.585577101361587	0.558455557156734	0.485817465295354	0.43325597048243	0.44819560277126	0.517179144423384	0.545470608431736	0.53151507189893	0.534517971150091	0.526889411306245	0.503442093464857	0.478936898869798	0.408869220653339	0.316844463717267
MAP2K7	0.587854031123153	0.667472589074766	0.77205992375497	0.83642755062702	0.825120156663832	0.695502192323273	0.496685886572667	0.415913942119591	0.51559075357481	0.661308833529026	0.725769319984225	0.713913893784569	0.693678712605443	0.700890990441998	0.690168804477659	0.59973205304283	0.486739293468663	0.482266833229331	0.552855021157844	0.547318541615942	0.479890968617287	0.494044822609032	0.570626752565352	0.604006269502088	0.601252679977608	0.607113118077925	0.608437748171159	0.575134029784751	0.526428640558833	0.519359592849083	0.539487228879156	0.505708531809835	0.418579930753587	0.395885243640826	0.497874617831877	0.584199047005238	0.554587083616389	0.474844705363136	0.415361582134837	0.438697256094394	0.534826359583074	0.581458056861129	0.564989788332144	0.556193090771929	0.533304543209549	0.493160232313611	0.456871920283587	0.384208280367553	0.295614437987552
PRPF4B	0.58842571529435	0.67453937942134	0.787784817376699	0.860155986318313	0.851863896020251	0.712622453376907	0.496222822107461	0.406087511751659	0.507214495866509	0.660962004703854	0.733483226566927	0.720978969264928	0.696146251346805	0.707457526437874	0.707958301718551	0.618568535355768	0.492024672481167	0.479876421563295	0.555431404191567	0.549020851499062	0.472790334002376	0.486102711555991	0.566884799726722	0.598746885612987	0.601776254788672	0.625600127777478	0.636585294480335	0.598937057664103	0.543473025028363	0.529925172054492	0.539973015837883	0.494200727926626	0.396427020347094	0.372476097615853	0.484682706409691	0.581674544145192	0.553668341306849	0.469336540771839	0.403551536227555	0.432312500460094	0.550635858823756	0.615141705412025	0.599080286386159	0.577943556681512	0.535932491588286	0.477028538991099	0.431233794905232	0.361261487260114	0.281387287708237
BRAF	0.581481723625119	0.674607093535526	0.796683527125914	0.876538467103517	0.870962840500468	0.724355425982238	0.494175550499624	0.396298215291899	0.497953045173671	0.658318338571659	0.738322689973189	0.726140464980787	0.698616453632941	0.713528695819198	0.721822153592541	0.632741051863362	0.49588122566238	0.476328216474431	0.553105677127396	0.545086735028511	0.463046756863652	0.476137099528498	0.559352138554987	0.58879897590311	0.596340240800267	0.636805415567773	0.657533342116563	0.61596436826532	0.552951871704775	0.530807910038667	0.528934934443791	0.471976500766634	0.367376020867635	0.34576662564946	0.469379423496592	0.57916396942184	0.556844991305881	0.47081372739943	0.399535282929535	0.429850712403316	0.563799311359968	0.64468064977857	0.631666520943072	0.598056388476442	0.534286678935112	0.45592212836915	0.40324127299828	0.340643492308063	0.274170382341211
DYRK1A	0.568259933678827	0.667771214481492	0.797432150321929	0.883610291916077	0.880991769571077	0.729871051500632	0.489733415762175	0.386117997411396	0.488816201486412	0.655401433017009	0.742420188916885	0.731903987653739	0.70359734937862	0.720489932028063	0.731763281669961	0.641598786623349	0.498121041607153	0.472430873547872	0.547361540204541	0.537358888540395	0.452891779194052	0.466770672808032	0.550854046135415	0.576965195293358	0.586393409794766	0.639351774041312	0.668169009710887	0.623410355637463	0.552801982553797	0.520642268904783	0.506408607947875	0.440976330598777	0.334697326161578	0.318800092381191	0.453748763616047	0.577131590325085	0.564015929077355	0.479321650076875	0.403390818959491	0.430890260812679	0.573216317512993	0.668276378712362	0.660393970889761	0.614739699726139	0.528562521641291	0.432172317798112	0.37575258308776	0.323818522520096	0.273354476568151
TLK1	0.549625244759791	0.654212114657932	0.789581967236505	0.881005394804171	0.882325494712256	0.729783085604339	0.482966685389815	0.375516058094447	0.480737933368427	0.653797839330766	0.747359971414882	0.740156052310334	0.712801882668061	0.729000231956483	0.737614180858042	0.644700019513746	0.498372874282138	0.468441583114895	0.539523297252732	0.527830600049071	0.444307574562643	0.4601508346701	0.544003827120001	0.566067117229002	0.573952859929026	0.633246819595348	0.667144168845166	0.620343715727886	0.543286134048769	0.501084313463671	0.475736696474934	0.405808617038312	0.303022137040629	0.294866786352	0.439290242865143	0.57536141033071	0.57391997219834	0.493473973545871	0.413688457496923	0.434033789671736	0.577696516332895	0.684381944122087	0.683096156158446	0.626560005626631	0.51968422119592	0.409150853506406	0.352758028519874	0.312967159466848	0.278179734117304
ADRBK1	0.526015528717902	0.634165787337778	0.773481575619377	0.869690691200104	0.876671026685308	0.725851821325972	0.474996209454751	0.365097012267488	0.474302948400854	0.654001679731925	0.753458017324943	0.751339913853076	0.72644161266198	0.73868660217176	0.738968011266896	0.641789583080465	0.496063190943371	0.463954651301205	0.530450608862447	0.518226933496149	0.438638505254865	0.457457287087289	0.540483848362985	0.558115353101508	0.560929384180131	0.619705009108286	0.655179819767553	0.608098952667155	0.527205227759969	0.476786018821333	0.44323137840044	0.373161710272774	0.277808598945108	0.277297216829378	0.427304738130272	0.573263779638912	0.584547343868775	0.510807945322245	0.427932428420648	0.437461645979917	0.576409569819635	0.692135024239746	0.698380235895412	0.632848761919726	0.509051364536247	0.390265475898871	0.338073873747833	0.310156375136499	0.287890206477045
CLK2	0.498118887940825	0.608442020120961	0.750401425796404	0.851596498965803	0.866395247098558	0.720416083750247	0.467743945766319	0.355969684257188	0.469515974721543	0.65519902248556	0.759613402797071	0.764205103960784	0.743016200191294	0.74820320184416	0.735348750274351	0.632922697415775	0.490625088847409	0.458215303885626	0.520681263576809	0.509899767474381	0.43652626735721	0.458849392249854	0.540755254864461	0.553800876114036	0.548565272675929	0.600786510943317	0.634977044935622	0.590145234823479	0.509398049277696	0.454435320289001	0.416857329149166	0.350500381745905	0.264493557898152	0.269228185617296	0.419089876790656	0.570335102897799	0.593726767237287	0.528335148667672	0.443184178709546	0.439608203751411	0.569442988596069	0.691870626775763	0.706151791223562	0.633914649612345	0.498094977453893	0.377805753795821	0.333842365503065	0.316232422423664	0.301540347996318
SRPK1	0.467730007627248	0.579101355340527	0.722742041793141	0.829262750477823	0.853854197354753	0.715687526775659	0.463288123360717	0.34928649726267	0.465747508688614	0.655609230549884	0.763789815955136	0.776246473278937	0.759732683087768	0.755679778014214	0.726575731502326	0.618708617131717	0.481888119523573	0.450700372904785	0.510800134628952	0.503866247445544	0.437992055671145	0.463657028378242	0.544119605920168	0.552409276415222	0.537177899694693	0.578981734887912	0.610736982018362	0.571417075191162	0.495623124756484	0.441095635102282	0.404255603582957	0.344319427459725	0.267416369631546	0.273230034384379	0.416045806981561	0.566561451014866	0.599700655588388	0.54315310884288	0.456711247817458	0.439731014477652	0.558201262870743	0.68542368233902	0.707797811092352	0.630962569724953	0.487869590876764	0.372210471598104	0.33961604788099	0.330078929512095	0.317692917576935
MAPK14	0.438122383068492	0.549722034522992	0.694023806202555	0.805499872502375	0.840878001093218	0.713107633465342	0.463085057524268	0.345724943320975	0.461963815392648	0.653266295332672	0.763913558744773	0.784662836600889	0.773428919846189	0.759396104525774	0.713123720743454	0.60049720661988	0.470435113642368	0.441641137144148	0.501709269409232	0.500797575338091	0.442498087611731	0.470586408360339	0.54895635414463	0.55210994191694	0.526258248835612	0.556802898516083	0.587319809412814	0.557195347204971	0.491084865727951	0.442308341287433	0.41069035008342	0.358447600368954	0.28875374135071	0.290788197072825	0.419550906156944	0.562595398170602	0.601536519168235	0.552990692953681	0.466503600823743	0.438149895056779	0.545370008972033	0.675949361154659	0.705857285093979	0.625732603270761	0.478872328136495	0.372113482065894	0.352514161722249	0.348708701128759	0.33433525915502
MAPK8	0.413592410706394	0.52489147819052	0.668406973043997	0.783013232464688	0.828502729057128	0.712979687961036	0.467420503342462	0.345226303412863	0.457213645160567	0.646924495026112	0.758809238608146	0.787450817290803	0.781646080097077	0.758388976384374	0.696225434226997	0.580285603776393	0.457670229921741	0.432195828766243	0.494603045496513	0.500911932076375	0.448977260760389	0.477874736959405	0.553032682204712	0.550494238381168	0.514828980560005	0.536381144917715	0.569133870028503	0.551738894909378	0.498966139037507	0.460501614262428	0.437558619618276	0.39294602542529	0.327796618404589	0.321778498473788	0.430615127307974	0.559653935046425	0.599301870402327	0.556584045549868	0.471526485731088	0.436023094404924	0.534302385687099	0.66716700789664	0.703225765462187	0.619974402261819	0.471128396139585	0.375105286732654	0.368365056795761	0.368195039979953	0.349191642550039
CDK13	0.398342334795044	0.509015265947279	0.649760295639098	0.763989667735813	0.816972518583241	0.714499579464901	0.475336338719954	0.347127393540399	0.451165005195397	0.636695665602597	0.748785886704291	0.784188449771968	0.783413592679617	0.752717274652192	0.677579605458779	0.560259153637503	0.445492348299846	0.424187409625298	0.490682072550606	0.50387735652199	0.455943216203293	0.48349031018871	0.553896349539909	0.545219138339682	0.501886955253912	0.519073363119494	0.558969838801636	0.556995593270883	0.519368796081345	0.494179216156458	0.48193783679458	0.443980237754239	0.38085391487899	0.364161498110523	0.449454331452167	0.559198311043476	0.593999435261272	0.553817652818115	0.471657311462492	0.43470277906413	0.527930642597381	0.66219153038683	0.702143548811988	0.614916243189232	0.464424337124101	0.378786503613864	0.383241214216957	0.384983588685898	0.360334079708074
STK38L	0.395244367763208	0.504962911519445	0.640614550885428	0.749742597598275	0.805966431755332	0.716146866124887	0.48501790874037	0.350552796283584	0.444392363269864	0.624117685721609	0.735625324450878	0.776184485762354	0.779435429177833	0.743289240081372	0.658767845246065	0.542132802420795	0.435720889041131	0.419564643712709	0.490796877786385	0.508855551937398	0.461766527791753	0.485482010927495	0.549383952939754	0.534617890663513	0.486765412282065	0.505156430005906	0.557132279017628	0.571820721914096	0.549032041173957	0.53817001756798	0.537317986409014	0.504721637868403	0.44188156132303	0.414084230460671	0.475171909573401	0.562503623613416	0.587290270683809	0.545614234928603	0.467375011180235	0.434922867801923	0.527576260350471	0.662351796746096	0.70332423895528	0.610875707437463	0.458509281815648	0.381590903017298	0.394642696162634	0.396936134623859	0.366776597900281
PRKCH	0.405069519482575	0.513205702491583	0.641489716156648	0.740570966822688	0.794953162381868	0.716252282931459	0.494397694473456	0.354774383936155	0.43820149498062	0.611593488791904	0.721961843364894	0.765933202913448	0.771645200569439	0.731393725712005	0.640692324874181	0.526640651598943	0.429586404617411	0.419862690068707	0.495213388033691	0.51471918690936	0.465068139423149	0.482447291043236	0.538187052157855	0.518149546880981	0.469328160077413	0.493756041419675	0.561252424177851	0.592094071692456	0.582048931695394	0.584934078259585	0.595290795443357	0.566987384393109	0.503688431904899	0.466435986392068	0.505683234595883	0.570222018849594	0.581045815711079	0.533610661358072	0.459376454054963	0.436211473019248	0.532195066143152	0.666509798561354	0.705574363870417	0.607131005968668	0.453154626151786	0.383049284545214	0.401849943683112	0.403640894445845	0.368713817620696
CLK3	0.426494062462096	0.531868717596144	0.650952564739354	0.735942702836375	0.783561565173869	0.713517413700336	0.501675343243879	0.359301038928983	0.434019195223515	0.601427124521376	0.710296126977175	0.756113676693082	0.762379381293565	0.718218384504248	0.623364336965663	0.513473425485493	0.427538798880128	0.425871396236485	0.503578008096692	0.520358053668502	0.465076271507262	0.473954472892101	0.520313262582559	0.496588187446257	0.449999678726639	0.48313398785382	0.566989484092568	0.611871377016398	0.611504031129968	0.626595218019104	0.647673299935398	0.623101753240788	0.559377489621683	0.515737437645815	0.537931726260467	0.58204354501992	0.576808883908613	0.519707061226572	0.448315140603434	0.43687617483179	0.538518328155425	0.671298654983547	0.706137956635735	0.602146132517928	0.44811011685694	0.383511374221431	0.405459678162985	0.405948310667926	0.367245646050674
ATR	0.456799112097159	0.557652285365606	0.666399933869588	0.73496774833793	0.771873182081999	0.707339382631229	0.50558344065691	0.363680760786796	0.43262747288692	0.594877116399663	0.702053199962996	0.748569604606581	0.753550509071869	0.704588835037555	0.60616710904847	0.501695911141253	0.429384152226706	0.437540963498676	0.51503594225534	0.524948036590324	0.461809710359138	0.460746994745201	0.497266224060938	0.47191527569837	0.429689949633546	0.471313495230575	0.569464881878112	0.625276517978565	0.631576970298222	0.657097651195288	0.688425476304168	0.667437478697912	0.603622521209721	0.557130366091745	0.568371423580395	0.596578834112407	0.575312941832666	0.505613266925657	0.434769074871803	0.434656153457683	0.542198202994652	0.672358638669919	0.701764994798502	0.594179934029041	0.443106899625134	0.383628337406681	0.406533354457319	0.405093631745131	0.36370963553345
MAP3K1	0.492873451316834	0.587142645759377	0.685175896545423	0.736953589764233	0.760569642513035	0.697916433873392	0.505424663037571	0.367213308731175	0.433626643302053	0.591641058674277	0.697085220349393	0.743700545906358	0.746132048375619	0.690972240597556	0.588420344414313	0.490377343921702	0.434534273973101	0.4540155267001	0.528403661671581	0.528100487705619	0.456055712493103	0.444664476339985	0.471862358300059	0.446956641821928	0.409669169890338	0.456828805967901	0.564900242855904	0.628442707669909	0.639375268512444	0.673787215783672	0.714815592242814	0.697256914805201	0.633466744358491	0.58721408186813	0.593631739473664	0.611576039600386	0.576250318024722	0.492523557160659	0.419396667874516	0.427779722820809	0.539562368764912	0.666163840538344	0.690178712423707	0.582160978718755	0.438037280627176	0.383962874626759	0.405896562964526	0.401923002823618	0.358963909854091
CDK9	0.532055072945359	0.617868938065297	0.70545193864235	0.741747596671529	0.750883676588472	0.68618548810031	0.501021691547673	0.368832677326845	0.435401787184589	0.589977690204346	0.693820163888988	0.740486655600718	0.740067163333026	0.677611473327404	0.569900084213351	0.479059675880856	0.442128240379712	0.473687999848012	0.542325449859865	0.529878394070068	0.449195320258075	0.428323546433925	0.447722888224391	0.424856519850482	0.391405810865284	0.439277703023809	0.551783073821175	0.620700414859782	0.635771516875483	0.677881621079203	0.727556144242392	0.712734349343379	0.648506952114357	0.604532967183512	0.611217594040885	0.624481457060923	0.578418887885847	0.481006779853481	0.403120895744748	0.415908834619855	0.529194571339134	0.651639240947581	0.671335395484029	0.566511455802464	0.433282033000623	0.3849211495887	0.403910880524607	0.396595393627489	0.35300292934209
CDK12	0.57250514343721	0.648651904861772	0.726443620409164	0.749644622091895	0.744320038898799	0.673635372927493	0.492692823970342	0.367294993195527	0.435612772645475	0.587377321787978	0.689958768446255	0.737066448737188	0.734520552148213	0.664625408231434	0.551037244784804	0.46784546526863	0.450974076278683	0.494287095023656	0.555406287087374	0.530700884577462	0.44292350592017	0.414621004047086	0.42854414202371	0.408484125909387	0.37635225954802	0.419434753797171	0.531096459749121	0.604514598224164	0.624892559761259	0.67369571753136	0.72998572461587	0.716302390039476	0.650523883784854	0.609627634094543	0.620045975403729	0.63317815784694	0.580206348329538	0.47110531455856	0.387161777224002	0.400462021793656	0.512545867965216	0.630742102375509	0.64783228805557	0.5494942210183	0.429971707774156	0.386927183127222	0.400681328147545	0.388815960004518	0.345118159265084
PRKCB	0.613082008967362	0.679200955734669	0.747923736598492	0.760863281665415	0.742166951859744	0.66199891097678	0.481251007378974	0.361599358872305	0.431982920308502	0.581467166897987	0.683382502247955	0.731552974695681	0.728304506828372	0.652028423067562	0.532764930165413	0.457172468497251	0.459484704389343	0.513109612373465	0.566349290388128	0.531153311260176	0.438856060771895	0.406085288453837	0.417259850934966	0.399853335974633	0.365686211200974	0.398923509270341	0.505627929513597	0.584268324622699	0.612492563057802	0.66696984642847	0.726684731657456	0.711648101710791	0.642773202092653	0.604689306016968	0.620630090296847	0.636602207985285	0.580187728197595	0.462538798368895	0.372826841538399	0.384105852095138	0.493217834495433	0.607628416071963	0.62414296719771	0.534781256630485	0.429916650005206	0.390582686159173	0.396408658900492	0.37836890961615	0.334520633727328
BTK	0.652916580918231	0.709304960175332	0.769391159307606	0.77485645114376	0.744921726865338	0.652832119577368	0.467938670621807	0.351422583777703	0.423054169814093	0.570785859460891	0.6728789849223	0.722723412215365	0.720332275526118	0.639762555142831	0.516210411215972	0.447527689997047	0.465836778400698	0.52748206192465	0.574111085235631	0.531717835985287	0.438015126962045	0.404123474925346	0.41523625958235	0.39965102022147	0.360082493840489	0.379693537953452	0.478832692508795	0.564541145020927	0.603930217607884	0.662981235601091	0.722063118611274	0.702735049022018	0.629211758503368	0.592965655538279	0.614831540519002	0.634961316822724	0.577552047374221	0.454878786500234	0.361122492055178	0.369641511378906	0.475242802384878	0.586753981496313	0.604935019056645	0.526299463481112	0.435096748405294	0.396592385147801	0.391582014515709	0.365601737110325	0.321079976927178
PRKDC	0.6909840302674	0.738124465886961	0.789435459566452	0.789862937906602	0.751856680389135	0.647062555724103	0.454228889930981	0.337348602293204	0.408635467369107	0.555171310084195	0.658428164117264	0.710348951778342	0.710013886573336	0.627859924228091	0.502468581652873	0.439313942604699	0.468410928075139	0.535380834438396	0.578048665801071	0.532479223722142	0.440297363046535	0.4083463865652	0.42171918255643	0.407015088431542	0.359635375550371	0.363625809172208	0.453877594477195	0.548708420238249	0.602585826390635	0.66512768880798	0.719377109688428	0.69312538724118	0.613873191009242	0.578110530434294	0.605273962246846	0.629479533033853	0.572196375652524	0.447631727812489	0.352384715069989	0.35884550757469	0.461236000266982	0.570858871302851	0.593233316639034	0.526811205910382	0.446880840047109	0.40544213930514	0.386886790485143	0.351585994166991	0.305752764208761
ABL1	0.725916168736426	0.763979753584213	0.805708862956163	0.803023747725427	0.760961962174039	0.644667564007585	0.441520277616653	0.320796587256088	0.389830774305666	0.535690857031131	0.641024432095472	0.695140384223359	0.697538862535228	0.616729334586116	0.492548578323283	0.432889508218556	0.466325474830871	0.535985180457721	0.578014635038306	0.532932170009984	0.444181837107339	0.416306605230812	0.433807510559504	0.419710640289677	0.364009941378637	0.352437982466093	0.43325135500007	0.538397197038845	0.609243800252617	0.67436722070488	0.720360761312608	0.685665010668379	0.600451916058029	0.563624620310915	0.594647791273454	0.621839843675834	0.564544303796034	0.440284672070615	0.346160951748894	0.351856737236591	0.451375996390499	0.559876802044491	0.589310317559442	0.536872076203428	0.465351163966562	0.417025792643683	0.382913956399399	0.337867055654006	0.290427143803065
PASK	0.756160765370969	0.784740578319923	0.815569250003767	0.811103296612384	0.769364784788732	0.644634072473683	0.430837633345449	0.303702720391612	0.368700415909728	0.514213629009402	0.622208924537531	0.678443855821386	0.683973879200491	0.607392254176661	0.487399049112543	0.428642732921102	0.459765231846412	0.529916700541771	0.574384595917732	0.532052176958581	0.446969489711377	0.423964454417254	0.447130576482629	0.434745538611931	0.372770865071472	0.347793776910397	0.41888405107196	0.533788824421948	0.622444518147768	0.689473941652741	0.725354153158314	0.682392363268652	0.592001417923057	0.55243145362943	0.585146881076819	0.613623770340564	0.555292777054421	0.432419908134533	0.341462864689012	0.34740519542763	0.443713110302649	0.551314428715699	0.590818181656046	0.554639862853269	0.489083260723214	0.430469212966939	0.37986349251597	0.325919197078911	0.277226540523492
CLK1	0.780428998862794	0.798619801613392	0.817092276326975	0.811527156500437	0.774091206563181	0.645228537905798	0.42265085906119	0.288098817865704	0.347721377542949	0.4928343966783	0.603571234684969	0.661866537416422	0.671093351928927	0.601430903036382	0.487845986367216	0.426963524691124	0.449920327872338	0.519057071400914	0.568039082312362	0.528716721211879	0.445653929330096	0.426908611347327	0.457118202463194	0.449256372468019	0.385698601890085	0.351341594564336	0.412393624644639	0.534322700120714	0.639401616952554	0.707780138394342	0.733652135711694	0.684468435396192	0.59061542015765	0.546554277807812	0.578164854879909	0.60597534991627	0.545258899846008	0.423927437600373	0.33729420355232	0.343711666813477	0.43556528783098	0.541840386088437	0.594034282513761	0.576578996588565	0.515483940134051	0.444270327988953	0.377408202761425	0.316567895745508	0.267625727999993
CDC7	0.798229309749282	0.804987129772439	0.809959781064928	0.803267625197022	0.772852649678017	0.644448540162233	0.41684951633148	0.275728758545353	0.32924801476856	0.473387500569734	0.586438118450928	0.646962015958736	0.660917469686354	0.600530139650886	0.49436150969568	0.428099532944006	0.438585416892712	0.506030965665551	0.560321932565149	0.522373259313762	0.438169461077587	0.421929611763236	0.460414363588433	0.461309140603552	0.402866742983425	0.364451952529123	0.415076133241716	0.539276146342552	0.656985752842344	0.726038551419368	0.74385218511736	0.692037224991238	0.597071795974064	0.546867311165888	0.574233870386106	0.599522959939522	0.535334484069836	0.41519690592662	0.333167092099538	0.339522257275983	0.425170502914818	0.52918061094687	0.595542900799258	0.598670288494648	0.541487443523569	0.456674975933941	0.374785613115667	0.3096781118438	0.261864122054121
LMTK2	0.810218990252022	0.804816497106659	0.795800697294601	0.787185735704641	0.764537859591368	0.640459158818027	0.412834789639518	0.267787620264399	0.315139301439301	0.457228396208746	0.571835062293937	0.635021678190922	0.655057839686584	0.605733137603156	0.506738117703907	0.432003733888881	0.427643437035964	0.493563829479431	0.552950027769143	0.513649658000225	0.424470877696858	0.408267216452641	0.455841833852314	0.470252074028404	0.424371626250551	0.387656388171962	0.427533277939462	0.54794206291792	0.672447675856843	0.741177741466538	0.754146792994066	0.704105927874708	0.610581441907698	0.552969043031882	0.573112078092032	0.594436346682752	0.526418845385827	0.407096151161308	0.329294649663435	0.33469447921361	0.41266828113897	0.513300325503216	0.593517927180723	0.61754163571874	0.564251936206662	0.466088595754611	0.371085692148441	0.304307082081636	0.259008130143333
STK4	0.818162930284617	0.800550804469131	0.77783265425729	0.76572010439343	0.749277752259148	0.631890858628968	0.409680664231206	0.264814653115209	0.306629916531351	0.445317634154121	0.560647176430332	0.626953893395007	0.654095561306025	0.616735718390332	0.523849654028605	0.43829504272627	0.41866550862334	0.483923491393581	0.547812318365377	0.504545933077557	0.40689373826399	0.387951835271044	0.444518691035028	0.476477932003067	0.449819625473131	0.420043676117571	0.449153209593741	0.559462011819861	0.683790335442753	0.750861062593543	0.762613643607605	0.718617705222261	0.628843115227901	0.563273892828989	0.573944141682658	0.590483474203073	0.519214896568995	0.400638714567146	0.326331633011901	0.3300479105223	0.399919728609742	0.496304898942118	0.58805881069111	0.631065247074729	0.581570500926917	0.47135007798231	0.365631734736407	0.299301773955546	0.257672903712837
CDK5	0.824465553553636	0.795426436989632	0.759967172714256	0.742118022299427	0.728189131897964	0.618019620383316	0.406362472112371	0.266744225173523	0.304411221294417	0.438471081891962	0.553790398483996	0.623207302201252	0.657248907692801	0.631581913152822	0.543672368156209	0.446374025156963	0.412736171695534	0.478573995525965	0.546633012341571	0.498015781652987	0.389565942135731	0.365101598260656	0.429159467434507	0.480776662970574	0.477855920790001	0.458970983628997	0.477806416761402	0.57256880002756	0.689840383246553	0.753798967756619	0.767524578392208	0.732804075993887	0.648491036013635	0.575368966143727	0.57547382492332	0.587054689999991	0.513923473404532	0.396459003752187	0.324820955414709	0.32664248647522	0.389361182057181	0.481220689267316	0.580571429425432	0.638312612423687	0.591936955314378	0.471817118994887	0.358314111533395	0.294076980682188	0.257043529342447
GRK6	0.831446071384887	0.792518847482715	0.745732311705061	0.719553211334714	0.703023968017271	0.598928472698698	0.40207696797984	0.273098397823067	0.308797210287565	0.437532235231696	0.552191610860217	0.62370326273266	0.662488609662663	0.646965245034383	0.563631179641877	0.455637458524911	0.410470527559569	0.478077106899014	0.55057708415793	0.497064924644406	0.377108839424041	0.344544234644798	0.412986419088815	0.483675525611749	0.506042615700579	0.500337451897135	0.51002367409423	0.585484766358688	0.690105116229036	0.749759099605086	0.767598504967304	0.743734322023342	0.6658221806085	0.586560791138954	0.576307870751769	0.583223142336896	0.510018529215228	0.39438653017283	0.324699379444656	0.324970201146594	0.38260512590635	0.470394812530994	0.572667096809086	0.639105156549367	0.594421984545636	0.467327815780358	0.349740380642362	0.289179036211536	0.257646717177674
CDK8	0.840634171420664	0.793845845721064	0.737362990365566	0.700417730807762	0.675889545238959	0.575686792113647	0.396621000965994	0.283261607050602	0.319821109738281	0.44325535654357	0.556485282233455	0.627774915432353	0.667075118138305	0.659071438046358	0.581187236569836	0.465679606575338	0.412108265402937	0.48220106715296	0.559957119035054	0.503762157093501	0.373200749059602	0.330401368021993	0.398788969103779	0.485133868834519	0.531239360488795	0.539414105103743	0.541680687887476	0.596093922944222	0.684517284051605	0.739279482137197	0.762103472258008	0.748881859299944	0.677568701006114	0.594447588887186	0.575203738635251	0.577918083868898	0.506297044199567	0.393394371317941	0.325182145839514	0.324554959283791	0.379572198200073	0.464375899774014	0.565227686471071	0.63355611164274	0.58858569443612	0.458139368797657	0.341126347492228	0.28631998838795	0.261433104809788
TP53RK	0.852314330555832	0.799785534177491	0.735270185104155	0.685910785038576	0.649045973684786	0.550438213453374	0.39068379760296	0.29672233698519	0.337161910037476	0.455867842332975	0.566523845877059	0.634156881268355	0.668326728281058	0.664659363074699	0.594461442785861	0.476370180666341	0.417567037437535	0.490138470271214	0.574171955731197	0.518601301888061	0.379595350401256	0.325182265344592	0.388472157983125	0.484716377606349	0.550387975025769	0.57196176175134	0.568970910288518	0.602367191532869	0.673211763164267	0.723235300116646	0.750816415544718	0.746574755310534	0.681522349843025	0.597374351116425	0.571326024715342	0.570208826099847	0.501255073888489	0.391989035737626	0.325105967300848	0.324173411762093	0.378571489530169	0.461789781434016	0.558093107869286	0.621902720658169	0.574554986789942	0.444901913669873	0.333962514035993	0.287831696973987	0.271083951735517
IRAK1	0.865399191176971	0.80891426066354	0.737950829116187	0.675918704756026	0.624679187845999	0.526203997597261	0.385849747073177	0.31315357778841	0.359922780737665	0.474521017810139	0.580975830450206	0.641111296807606	0.664366455580678	0.661985209499631	0.60265396544982	0.487752049800815	0.426397855889292	0.500711886322722	0.591877410638953	0.5404441001744	0.395910303576967	0.3295960698571	0.383099541157745	0.482077487058837	0.561388686042769	0.595222764925182	0.589312729746791	0.602917805675468	0.656491833609348	0.702524821173832	0.733977198922713	0.736314622942634	0.676951707728629	0.594730528544983	0.564428331161122	0.559613228872525	0.493652873904966	0.388854001662942	0.323529639217328	0.322536217879504	0.377202996659671	0.460151102201089	0.550415702706376	0.604663227806998	0.553211596806128	0.428652734031814	0.32959705494853	0.295790746170843	0.288859095080093
SNRK	0.877586137431528	0.818251838328317	0.742322830143791	0.669152809252901	0.604572462526575	0.506288612979752	0.384194748864141	0.332278462612559	0.386418666453068	0.496998117945579	0.597338208905085	0.646774648595009	0.654650509554217	0.651264749448199	0.606101582970314	0.499793819907583	0.437681678659392	0.512488295850023	0.611261668587654	0.566958166993324	0.420107341699455	0.342928320080426	0.383180081192186	0.477423672366207	0.563691912911657	0.608411179755739	0.601855136455986	0.597499013256983	0.63505257961568	0.678089053504258	0.71238274739366	0.718999007278879	0.66483315048935	0.587123304930566	0.554953928982618	0.546324205702004	0.483032285317658	0.383433327988491	0.320259419488901	0.319036226582042	0.373556325629659	0.457090574906034	0.541350448892874	0.582900300658242	0.526298351533256	0.410766433049005	0.328912517596552	0.31122834101333	0.315536406425396
ATM	0.885724026293181	0.823859634758529	0.744447579984342	0.663535946764207	0.589719909733192	0.493387257875826	0.387565594241787	0.353603658409645	0.414194191795537	0.520003467204492	0.612546484428453	0.649727710868979	0.640187935888896	0.634577126487374	0.605983041670046	0.512130392074523	0.449993599260487	0.523825754719964	0.630277213343233	0.595241634020315	0.449290147033308	0.363618682626432	0.388889224171977	0.4716544171623	0.558350557985101	0.612539192211983	0.607407218389776	0.58723894101234	0.610346118425512	0.651251118629478	0.6876160637475	0.697011479752866	0.647870609562238	0.57642652141878	0.544057994015477	0.531286558999422	0.469989309991511	0.376213722230747	0.316054786113269	0.31419387369017	0.367113511303881	0.451356381895204	0.530621361217581	0.558296435775506	0.496254386901188	0.392799563973048	0.332210819528107	0.333777225883942	0.349939747020613
MAP3K8	0.886363737342788	0.821730345206763	0.740560761265266	0.656815203466567	0.580034924784087	0.488701401209478	0.396825528376045	0.376206162104848	0.440419658737909	0.540087667318607	0.624059459633759	0.649637432832199	0.623439487957924	0.615320233712959	0.603843851599703	0.523965768351562	0.461574437128097	0.532966680115804	0.646776325198528	0.622318399771004	0.480386788332568	0.389685888978255	0.400034056598258	0.466073762193062	0.547523684822904	0.60971025956021	0.607858114186085	0.574469316528951	0.584817104940458	0.624101565834408	0.662205234378862	0.674032003712901	0.630180065713644	0.565606622143958	0.533515076195663	0.516100021575831	0.456124353702073	0.368650180536513	0.31248908634987	0.309652247912814	0.35900816151758	0.443179282718072	0.518668550703075	0.532892175390192	0.465741244280598	0.376222962475276	0.339299813723536	0.361869226296815	0.389253929387153
CHEK2	0.876492796261407	0.808863527367376	0.72822720449767	0.647295603050662	0.574323340466468	0.491430868399527	0.411395190503455	0.398742369813164	0.462612986234346	0.554892481179667	0.630977640957226	0.647680891146727	0.607909019502306	0.597433417697053	0.601165631736186	0.534245098243601	0.470750667450074	0.538285578945672	0.658619100043604	0.645368782713538	0.510461283593933	0.418831403296377	0.415776762964329	0.46180000394827	0.533667958853229	0.602234230576908	0.605365284587692	0.562151728986799	0.56174017496875	0.599560266345551	0.639434265906353	0.654410764142792	0.616509767120359	0.558189657139433	0.525436010983067	0.502740874777497	0.443696912800088	0.362830342874695	0.311612831167124	0.307818423245461	0.351658805116694	0.433992582270737	0.506398712911353	0.508594920463213	0.437025591098731	0.36211139805763	0.349674465775834	0.393324911653072	0.429945476363466
TYK2	0.854389156005736	0.78431235449494	0.707307037656251	0.63449020821154	0.570607289460594	0.498890499250735	0.429287269388361	0.419711959157429	0.47941314605621	0.564141266970048	0.634627043523532	0.646458076499719	0.597458350944019	0.584594751823159	0.599125414695769	0.542047534273378	0.476474207037525	0.538680555718669	0.66386871792111	0.661790488395697	0.536693699371782	0.448308662987841	0.434315623167219	0.459166571923589	0.518774448567051	0.591954276660288	0.601659906938734	0.553079364381984	0.544583188093518	0.580905282197184	0.622676370129719	0.642116979702739	0.611038679655803	0.557353687578068	0.521757969576458	0.493114035932094	0.435064629931995	0.361000533538991	0.315575023001444	0.311349942319225	0.348055072667743	0.425816354584178	0.494808110063667	0.486742303764726	0.411498212580312	0.35090876650746	0.36266507790307	0.426015053193967	0.468840455162143
SYK	0.820392019056598	0.749873047770917	0.680368288677075	0.619450056639133	0.566748672246001	0.50726212391061	0.447613071939159	0.43784520824471	0.491028626996083	0.569834703122023	0.638221641282128	0.6492885878313	0.595444171926719	0.579542255451441	0.598550752915514	0.547006079532907	0.478726780394677	0.533951840121915	0.661124504807923	0.669308351933189	0.556301280410862	0.474836470053049	0.452807791630945	0.45743309668316	0.503954221739952	0.580009155356086	0.597711672544858	0.549136889568317	0.536093458737883	0.570888459342207	0.614425044171238	0.639552178771333	0.616074718996484	0.56487377259522	0.523612483674274	0.488518378770146	0.432026197459264	0.365024789185016	0.326232124137981	0.322612457606091	0.351006223070855	0.420676502085163	0.484760172167508	0.467965236327435	0.389544219193431	0.342368533583904	0.37748175098967	0.458289347121163	0.503879573154641
RIPK3	0.77728241049296	0.710078328685645	0.652289303971623	0.604616090267996	0.561188211563925	0.512746704923088	0.463353775288655	0.452402183336759	0.499087803644557	0.575454038438905	0.64564217102008	0.659089359875857	0.603885115767172	0.583627754231597	0.599982684589205	0.549528727696522	0.478552218364983	0.524953222854378	0.649918530691759	0.666290330626065	0.56670144953197	0.494851420503604	0.467756924502433	0.455005115227632	0.489493054591691	0.567001440151665	0.593782903574322	0.550871673244593	0.537486747353333	0.570847043917651	0.615463070054928	0.646723155524388	0.631173398192692	0.580349595741069	0.530833890184622	0.489215060118593	0.435248403860331	0.375824900868378	0.344668222925675	0.343103851655992	0.362510013431364	0.420243293111314	0.476996090126649	0.45237435683542	0.370777118687663	0.335689037877204	0.393167783011285	0.489028275202408	0.534272214095557
FES	0.730004122490847	0.67132560115963	0.629060176741713	0.593196502203978	0.553533156142671	0.512717231637114	0.474113387000055	0.46322524975479	0.505891146167844	0.584456706178896	0.659813050007327	0.677270377604558	0.622932417282242	0.596688858608484	0.603754464705801	0.550699231344071	0.477651756736969	0.513386916438316	0.631003023401887	0.652226554195494	0.566021299384414	0.505206391278228	0.475886395224806	0.450141113924973	0.47528647199223	0.553360000142068	0.589717647168144	0.557483599077558	0.548092280969473	0.580272762391905	0.624631427753496	0.661222653009039	0.653136917979357	0.60113085039645	0.54190038591466	0.494332886172611	0.444000219036757	0.392907692658993	0.370600512230387	0.372817525225696	0.383239501510464	0.425622083577041	0.472218152485361	0.439869004891794	0.354456550912134	0.329775669323108	0.408531512557223	0.517378378259718	0.560082695083831
MAP2K6	0.684664270852951	0.64028631099259	0.616109839049476	0.588241286439918	0.54473175681789	0.506446770924644	0.478608518753976	0.470533559609623	0.513367967644885	0.598715977233541	0.681380379292091	0.703111645357501	0.650848972343725	0.617266891500152	0.610037904676377	0.551901390878886	0.477703935848764	0.501291382670328	0.606352879084857	0.62813056730341	0.553765949739954	0.504123265205705	0.475250871750658	0.441891353957455	0.461422404629851	0.539659859324728	0.585255257271779	0.567164851619714	0.565583898696842	0.597061063230435	0.639373304088459	0.679121616684089	0.676998922262917	0.623070911083009	0.554422380812313	0.502229975375863	0.456354688310397	0.414167506668289	0.401842439844627	0.409665159972161	0.412132472091713	0.437127096402678	0.471017605638932	0.430319851002281	0.339861026138311	0.323527001143835	0.422135293504383	0.542374672513036	0.58153762420706
SCYL3	0.647042494032311	0.622060179720629	0.616698102334029	0.591688785683826	0.536692509617396	0.495122834177904	0.476765901275066	0.474596325585533	0.522208641459469	0.617612464189524	0.708276942895588	0.733878184379792	0.684500980214148	0.643083949466921	0.618839619227991	0.55433351142261	0.479717164118563	0.490436719385053	0.578815599159949	0.596578735467417	0.53127402856135	0.491980036306512	0.466141423604497	0.430865815005541	0.44864088123277	0.526763777019331	0.580231091954882	0.577609033913085	0.586642007694765	0.618272937153237	0.6567798824488	0.696397030682602	0.697617846945457	0.641823526777023	0.565987400771784	0.51118103075339	0.469825254318199	0.436146893729178	0.43417892851636	0.449280795342408	0.446205815981901	0.453995977894716	0.473580747739644	0.423532322489543	0.326494179894943	0.316073727468369	0.432394624570964	0.56268231393962	0.598428555698051
PRKCD	0.621056402551473	0.618684649410909	0.630907362448679	0.603665949336613	0.531427331012752	0.48113409102372	0.469446242299699	0.475483352719933	0.531579271753352	0.638199026283372	0.73637020805687	0.76560943465118	0.720146329806458	0.671581361201667	0.629938278905556	0.55860661208107	0.483707709120972	0.481896527890244	0.551509770778301	0.561266784621046	0.501652097921303	0.471515384561418	0.4513445742605	0.419453273755618	0.438465166118055	0.515778213233971	0.574647450978659	0.586503674533815	0.607714735873557	0.64095516203088	0.674547547657409	0.710201345096923	0.711178784743407	0.654104931011132	0.574941384494776	0.520037792232409	0.482174096755531	0.454793601172053	0.46198008008438	0.485568004572006	0.480843739985756	0.474229998664035	0.479357731894737	0.419111982796059	0.314153504517021	0.306957376549864	0.437803877403178	0.576615283546817	0.609889088721651
TNIK	0.607666983238191	0.628501459489009	0.655550642514016	0.62225032539008	0.530038527009494	0.466929213318261	0.45794395266951	0.4730335528657	0.539552143918034	0.656371000202168	0.760919050811798	0.794253728856681	0.754205669582565	0.700314062281697	0.642782075803227	0.564571132126159	0.488836004046964	0.475977280069625	0.52720457980677	0.526232060942258	0.469156595604019	0.44728744051101	0.435558676255315	0.411326486394615	0.432937935393427	0.507890963923083	0.568673591135097	0.591896483299334	0.625577999028067	0.662581987005097	0.691311754081249	0.719359803860662	0.715959441229138	0.658371771148262	0.580709217253181	0.528497295888455	0.492026931207025	0.466526329096064	0.479580273361018	0.512098350225861	0.510736078866128	0.494842136838493	0.486995063813088	0.416439283151569	0.302958379215686	0.296267877613443	0.437270470076651	0.582464515565259	0.614624651438581
STK25	0.604560819312353	0.646576679794819	0.684993802744018	0.64378291284757	0.531999347737161	0.453948089888707	0.443478807536503	0.467043402389551	0.544037262571174	0.668515597290863	0.778227725521203	0.816721415187256	0.783781937524631	0.727123271489263	0.656429777592479	0.571439775623677	0.493923722953759	0.472503015507253	0.507917041184935	0.495077203014604	0.438289794559998	0.424577333361136	0.424138659146377	0.410382618010129	0.434060317845447	0.504163828687575	0.562627949338071	0.592417910520565	0.637593564489334	0.680993699808412	0.706242513889614	0.723942326343686	0.712133908451967	0.654704610689649	0.583534618411405	0.536845701466643	0.49903892755043	0.469246711171231	0.483020894664284	0.524011942744038	0.531335485505635	0.512631543758355	0.494702262943524	0.414857687905583	0.293389581698352	0.28474635027971	0.430502562031898	0.57904162693713	0.611465635433419
STK24	0.606706083337714	0.666018777937863	0.712610498942015	0.663682287688701	0.535094649103493	0.442092337018932	0.426870571659431	0.457544731669766	0.543759475197312	0.672905484363866	0.786821641869258	0.831513921861218	0.806879996556944	0.7501846266513	0.669662737849451	0.57818926553549	0.498117618762787	0.471272922670252	0.494827718349113	0.470499116941325	0.412988615414305	0.408161513869964	0.42162800326645	0.419522461199525	0.443154833428398	0.505326745472364	0.556941671885783	0.58739306575314	0.641781619674319	0.694088953363954	0.718287040940069	0.724303934437742	0.700908218830801	0.644120512952706	0.583867210347945	0.545372865170907	0.503614210998095	0.462922303491659	0.471464108936609	0.519690744257195	0.540338197761409	0.525268023223039	0.500938712383214	0.413990557154474	0.286307852899267	0.273821942557512	0.418348084619509	0.566247679480607	0.599978426996004
EEF2K	0.607644031387137	0.679780489562081	0.732432145757828	0.677564275149191	0.536099635658474	0.429936756962176	0.408486070048736	0.444997662008492	0.538822146410599	0.67024038632554	0.787696456335128	0.83878406956823	0.822432890475315	0.76810639098429	0.681336459179227	0.584122542525537	0.501418639058591	0.472426650185655	0.488425742406487	0.454202481690601	0.39614855469251	0.401359365751038	0.430587062899142	0.439728327185149	0.460396863544854	0.511600163433772	0.552066198936847	0.576872557515974	0.636907823379531	0.699697105332205	0.72566938113476	0.720257054861437	0.683577862980628	0.627795253797102	0.581811462113384	0.553849570485258	0.506418491261657	0.449535254028909	0.447643758336372	0.501451935238679	0.538543403181304	0.53221020525847	0.505084284123105	0.413991595091978	0.28288316520176	0.265521797717671	0.40293610029075	0.545432199774845	0.580848974264656
MTOR	0.601193636694812	0.682423472672704	0.740529659498445	0.682343760052845	0.531917952322237	0.415525548498656	0.388424117900961	0.430293694570028	0.530632858429398	0.663157091045208	0.783605349196867	0.839903448307736	0.830272938359135	0.780163200862882	0.690872528472022	0.589366945970111	0.504850175794985	0.476505883005516	0.48867907653794	0.447029342175208	0.389463750537445	0.405545962442	0.451039670301717	0.469737511168208	0.484669781502111	0.522573229899215	0.548312287859101	0.561587139708391	0.622690960605141	0.695894483925393	0.726051240705053	0.710868744607504	0.661011703442589	0.606621452076707	0.576969833471667	0.561399697768762	0.50799724367204	0.432459488683808	0.417128726237724	0.474908156400022	0.529661634073318	0.535000689973323	0.507755799021228	0.415578319908345	0.284403166649293	0.262196105138633	0.387467255103621	0.519344576721211	0.555858644230112
MKNK1	0.583125266305362	0.671362691722067	0.735747878609579	0.676946046498176	0.520670629132241	0.397340454877312	0.366816839145791	0.414592631987208	0.521303371342311	0.655013952380843	0.777765546557011	0.836777458430041	0.831107094746826	0.786569095910876	0.698628227696169	0.595039432432205	0.510164056264276	0.484158517565948	0.495064262212502	0.449047313457193	0.393386814965649	0.420084745420863	0.480580082291636	0.506333767076327	0.513745445049097	0.537173128615398	0.545678806821682	0.542825686251682	0.600056402483201	0.681666806602842	0.717290198763267	0.694922329286118	0.633708855071026	0.581243733641103	0.568739505877176	0.566838693406992	0.508693767471507	0.415553197474288	0.386709504652577	0.447251039772381	0.519123983373796	0.536782292184251	0.510635379344139	0.419839737766959	0.291995789686868	0.266048884212707	0.375587814719284	0.491615061950854	0.527463382947596
ARAF	0.552328556861663	0.647267886157978	0.719598558106199	0.662352957148894	0.502258453805018	0.37499890205695	0.344105032985446	0.399111741132691	0.512880747177185	0.64856643940539	0.77259599376161	0.831206094303382	0.826452682193686	0.788573697007659	0.705872310659809	0.60290721919321	0.519148289131467	0.49561745246606	0.506452401723141	0.459466190252719	0.407048283689352	0.442540969395352	0.514977716163385	0.545051193951007	0.544662606427976	0.553756972754903	0.543784473122044	0.522256688661723	0.571236498598496	0.657530526177831	0.698343888222902	0.671677142494337	0.60221256010484	0.552406575502759	0.556846316720864	0.569264025420623	0.508841379755763	0.402315117755691	0.3625756493297	0.425182459364016	0.512405062038539	0.541264839664652	0.51592980967201	0.427927150424054	0.306342926505433	0.278554470691387	0.370462713003136	0.465903408801695	0.498176069844327
TNK2	0.511112566722167	0.613559370976475	0.695389053486873	0.640962675856281	0.47819753862728	0.349425848963451	0.321179092645427	0.384982287945493	0.506787609025047	0.645135375695888	0.769036372971312	0.824520429381864	0.818442337445172	0.78820859082917	0.714287634082207	0.61461292933503	0.532773527157756	0.510218388411799	0.521019850801	0.476491804949818	0.428179787758185	0.46910180978141	0.549059891177505	0.581008919778449	0.574144373871979	0.570336810647884	0.541994472601096	0.501729412987232	0.539536655546845	0.625703697903792	0.669804822046071	0.641443451035506	0.567511294555998	0.52130363064388	0.541780478424407	0.568543125536903	0.509020201125528	0.395335060633456	0.348949404433596	0.413293308314852	0.513544961343743	0.551601632862734	0.525719658613117	0.440755610300405	0.327459591604465	0.299931905697741	0.373853810088965	0.445025363074407	0.470037176627068
CSNK1D	0.464545276011454	0.575234699355175	0.666947801942725	0.615552561531339	0.450892771078526	0.322516511316722	0.2993360706697	0.373202364279618	0.503662106470958	0.644558315207911	0.766676755306821	0.817559697891559	0.809440078671269	0.787686689099726	0.725196617075693	0.63079363806141	0.550530267508652	0.526237560436169	0.53640590571081	0.497386486017533	0.453272474161007	0.495232159300903	0.577697333541681	0.609671766728836	0.598970487733305	0.584918048874769	0.539731398120578	0.483073887513695	0.508722408139012	0.589648667020178	0.633793475026965	0.60566403329068	0.531143645557137	0.489672429693164	0.524880052126923	0.56541841472561	0.510131244508725	0.396069220955157	0.347531770330988	0.413378225201432	0.524370039061559	0.569596622572617	0.541429647100243	0.458781286624569	0.354581987669983	0.328881921349798	0.385579518278012	0.430402616021099	0.444391386819803
PDPK1	0.419073510578737	0.537482078148337	0.637466630613211	0.588326155122941	0.422760954229775	0.296518520577917	0.280067000489209	0.364626733259	0.503536750944298	0.645796304116673	0.764513763075999	0.810871370409025	0.80149782153451	0.788643486801395	0.738871246157117	0.650525660346571	0.570281904055941	0.541204084985668	0.550216366828559	0.518945003486997	0.478188510650002	0.516591120689964	0.596769606507314	0.627474980427905	0.616332226305847	0.595898632479729	0.536836644829871	0.467883675238788	0.482151204103824	0.553121669238831	0.593280550180042	0.566487679881184	0.494936706387821	0.459557591309642	0.508019590115116	0.561183208087653	0.513172819829357	0.404831546815968	0.357724345110912	0.424702581951955	0.544522492508555	0.595429530545795	0.563525050886376	0.481852162991826	0.386176410351278	0.362722926536661	0.403605090571798	0.422041210989721	0.422011220522499
MAP3K5	0.380898309006258	0.50455340103462	0.608895277271097	0.560463914849079	0.395617499805657	0.273425390675007	0.264747804123073	0.359920981597934	0.506144623640856	0.647775167495971	0.761857976880199	0.804915256771898	0.79577954922169	0.791497600975316	0.754237991101514	0.671383800826452	0.588758541891018	0.552608738602112	0.560728103293236	0.538326814879483	0.499192461593756	0.530082203011722	0.603988957881852	0.632346651035647	0.624245062954983	0.602441670854955	0.533788407103661	0.457260034102685	0.461895952457057	0.519081609286062	0.551151881132417	0.526059438258084	0.460512457658224	0.432852838453457	0.493075945658636	0.557136040786558	0.51882460773984	0.420890141094746	0.377331237470639	0.444871991772225	0.572056501842981	0.627829582555416	0.59142357318271	0.509116887569867	0.420069877694438	0.397920851754852	0.424745951597143	0.419000730055166	0.403432703529533
EIF2AK1	0.354595326240829	0.479164848800237	0.582009882812401	0.53229699235491	0.370520908472686	0.25459403501948	0.254347793347894	0.359472584940682	0.511159546764817	0.650007980065099	0.758891539983917	0.800089269398434	0.792145865958314	0.795172350769802	0.769077809240041	0.690100358077554	0.602525586520736	0.558705469813881	0.56744481396668	0.553888918848937	0.514040533355795	0.534715919717429	0.599421885897948	0.624139352279036	0.622019436095727	0.604705488529824	0.531631969760666	0.451547101607462	0.448150177071286	0.488860235360536	0.509399044503105	0.485860615849998	0.42881229576799	0.410839794719731	0.4814449119356	0.554140651572841	0.527103690350653	0.442645659167287	0.403395445751621	0.470834495946767	0.60420908034134	0.664489757921237	0.623573064360966	0.539020138302443	0.453714583816136	0.430875976300279	0.445717553797515	0.420113655322897	0.389292019298832
CLK4	0.342290479329533	0.4623972464687	0.556911945480336	0.503862112370526	0.347977967355322	0.24064600336371	0.24926495289939	0.363323386596443	0.518301070101461	0.652744808421363	0.756606871779158	0.796540388181064	0.789086457033763	0.797300349386838	0.780608483734261	0.703539463857653	0.609043827810583	0.559029024035623	0.57115702469482	0.565569913387081	0.522612002741096	0.531901585333419	0.58552865402966	0.604864643583066	0.610637477551267	0.603817096704655	0.531613273466041	0.450159934993914	0.439154859794913	0.461902071697545	0.468746607553912	0.446403250046877	0.399886887298565	0.393932969257363	0.473822142683986	0.552528318000333	0.537334448487287	0.467929687711848	0.432914549178832	0.499645358256574	0.638020881641868	0.702523722073222	0.65766880389046	0.569458518720207	0.484606099420653	0.458772515441055	0.464168469780565	0.424655461323746	0.380499251549054
YES1	0.343470545860874	0.453878913711435	0.533529573902612	0.475402702516845	0.32822869798518	0.231569982614444	0.249331558176221	0.371187423115515	0.527342466668279	0.656676080423536	0.756201787059605	0.793881369806452	0.784089885451617	0.794879506952522	0.786233623441531	0.709612707679459	0.607420776677763	0.554402455716595	0.573416177211707	0.574591312165247	0.526740396796177	0.524958415970963	0.566606209154813	0.578521120831408	0.592780437746678	0.601535678143284	0.534653304396676	0.451629203236588	0.431741603386981	0.436194029379054	0.428860442006362	0.407432289278604	0.373077551685299	0.381729847596112	0.470286513834699	0.552339289825542	0.548475987144163	0.494421948134169	0.463302645060245	0.528830276000912	0.670671404658377	0.738865584900287	0.691009370788009	0.598153753500616	0.510836875969325	0.480302718698712	0.479397074547337	0.432745498887533	0.378199235357946
PKN3	0.355355538641819	0.452054739915269	0.511803546199999	0.447480487288392	0.311354858451215	0.22687836692235	0.253936627720114	0.3825386804802	0.538074995813405	0.662414239366456	0.758273730410698	0.791003412859503	0.774370148642131	0.785195513543788	0.784243992100928	0.70784919006574	0.59862577107531	0.546498950059455	0.575697446892712	0.582643247117283	0.529316665905042	0.517978900145413	0.547688543941488	0.550346948670363	0.572315065792692	0.599670452442357	0.540884024996797	0.45392036745294	0.422372205128661	0.409265248802235	0.3890558330352	0.368551872160569	0.347519791346356	0.373313137063325	0.470550838250402	0.553676776924421	0.559614609836351	0.520083666261779	0.492564998210955	0.556388842313276	0.699586259568259	0.770610737676486	0.720968664472007	0.623197635558543	0.53166446687449	0.496090038312615	0.492580429975746	0.445387099983696	0.383567845972236
RPS6KA1	0.373696853919851	0.454500924976045	0.491549597864382	0.42067992885519	0.297155593049911	0.225707972879219	0.262152547530605	0.396673644270138	0.550231098685829	0.670018658118773	0.762224073491975	0.786127678149147	0.757705257528184	0.766709957184392	0.774290831863522	0.699486700205803	0.585173670406402	0.537256229726758	0.578740335178046	0.59102781337795	0.533117264650621	0.514486511936558	0.533176348372144	0.525552408749018	0.553285334808358	0.599444333553147	0.549451991277494	0.454967024392563	0.408349928436752	0.379409396779893	0.349200227459021	0.329966817706776	0.322726520709872	0.367641408274503	0.474181505673151	0.556890823798926	0.570321513470395	0.543445958709041	0.519234780291249	0.580623283011136	0.722485493153373	0.795334914115547	0.745494462552589	0.643585639647766	0.547859868271054	0.508640676432698	0.506453387315355	0.464154774635532	0.397530005468573
CDC42BPG	0.393817813700488	0.458354456614176	0.472256347037193	0.395199574939309	0.284961163720569	0.2268617230543	0.272785993661855	0.412664123419901	0.563341235892688	0.678746512786913	0.766155739719683	0.777126343205733	0.733086503269549	0.739594105355511	0.757486937817069	0.687080931663279	0.570441152196411	0.528456339395413	0.582443649145964	0.60022046254905	0.539900720686989	0.516409301306228	0.5256239540687	0.507893036696719	0.538742756911807	0.601057738770157	0.558695899822899	0.453263179343497	0.388786097781901	0.346658859267009	0.310387331006463	0.292947770688375	0.298963682332473	0.363850983633038	0.480656905000634	0.56244194995563	0.580663681181772	0.563644607323382	0.542195114608529	0.600022151444264	0.737532199927578	0.811396815144162	0.763479235278829	0.659482818669383	0.561583319570804	0.521711696477467	0.524474683454505	0.490604845931448	0.420478033985524
PAK6	0.411638605432785	0.460875239966163	0.453107950594511	0.370706237907969	0.273642435223551	0.228884677731432	0.284379538197723	0.429228278170633	0.576550101563439	0.687098624599896	0.767324559145492	0.762047478399932	0.700980453774457	0.705715863167301	0.736073508929603	0.673738351088435	0.55782993010481	0.521584849118517	0.586311953168113	0.609992190406442	0.550080325223206	0.523699652934526	0.52510279505111	0.498631156598533	0.529900131223681	0.603653922202031	0.566659626313298	0.44833429424262	0.364984266421578	0.313104906788399	0.275034692944398	0.2597575801806	0.27724680947242	0.361369057804184	0.489265196916198	0.570505652004619	0.590865877337527	0.580225941165281	0.560544825873811	0.613357307790863	0.743621588514851	0.818160016651248	0.774847190224978	0.672036399898112	0.575689280580205	0.539162246464327	0.549658389804821	0.525563784347587	0.452057008042959
RPS6KB2	0.424386106826699	0.460004908143924	0.43330879560922	0.346622589579348	0.261949887366142	0.230277567655258	0.295282491769053	0.444671994203531	0.588510918735867	0.693146350941113	0.762999340066318	0.739734864046401	0.663213772136557	0.668133135905134	0.712756735160662	0.66220153406429	0.5499839250287	0.517843142528376	0.59007319910851	0.619856399760963	0.562918916108368	0.534608840018536	0.529364220668724	0.496347005642542	0.525992375984933	0.605726141413618	0.571763181553935	0.440941888326316	0.340117205461374	0.282408089639615	0.24631408880846	0.233052373884702	0.258988476359738	0.359846733921126	0.498944099386429	0.580531033745684	0.600816313383856	0.592868595916767	0.573622411215077	0.619988075790998	0.740690266970008	0.816023277277375	0.780292305729668	0.682755870468048	0.592643765437204	0.56361117959663	0.583418584985243	0.568531571378476	0.491081662880538
MAPK13	0.430784083756917	0.454701898136465	0.412522892944588	0.322685373375892	0.249071500719641	0.229862317564911	0.30390169970669	0.457069974223552	0.597509364278466	0.695066402407508	0.751452555340485	0.710414502469118	0.622660110874746	0.630376633413708	0.689999521742748	0.65411932445252	0.548250433292732	0.518100030513857	0.593990277365756	0.629441948372732	0.576966581660708	0.546377597680552	0.534722831462148	0.497707772260729	0.524907606856303	0.605807908600057	0.573372288371722	0.432939244478079	0.318317272564782	0.258672816207797	0.22713698549784	0.215030932727239	0.245487940987718	0.358999889849132	0.508196101748109	0.590995682463904	0.609689771621121	0.6011965733301	0.581184162463349	0.620190945381078	0.729828701614912	0.806180723236474	0.780757949551008	0.692715844487797	0.61348112547074	0.595398627093606	0.624852873748897	0.617446939193011	0.535626222498308
PRKCZ	0.430765640232108	0.444934244026119	0.391145587304365	0.299409219341131	0.235123430940663	0.227193858252615	0.309125857231888	0.464724187938695	0.60187102775553	0.691738171194734	0.732743270301367	0.676078890284259	0.582911298830343	0.595855246647618	0.66959545122188	0.649805542900527	0.552532679179986	0.522692174026258	0.598643579657358	0.638542675920771	0.59048656827915	0.556043439623904	0.537315478391449	0.498864903113219	0.52428148889939	0.603147735324455	0.57202515084897	0.42677706210679	0.303482586761675	0.245117537859364	0.219124255779013	0.206708854092025	0.237496109099485	0.35847181655905	0.515184800747191	0.599524014506524	0.615910889425566	0.604791062991966	0.583605910612249	0.615257554293209	0.713028954578559	0.790152276012587	0.776890852915671	0.701956891754747	0.637262557993642	0.632282819965873	0.670756654529773	0.668925049171025	0.583253038465198
PRKCI	0.425010814145352	0.431438636141078	0.370269343458136	0.278171818153069	0.22131584418794	0.222849052140565	0.310768132095983	0.466735836818737	0.600518585188528	0.683181116303828	0.70896971896108	0.640453141976087	0.547955477038976	0.567535845162804	0.652662656647053	0.648562163533529	0.561570024614529	0.531196451873967	0.60437368672662	0.646904400676008	0.601788743495436	0.561150897827785	0.534278273861347	0.496869274806875	0.522530712311793	0.598061422404384	0.569200550787237	0.424765200936871	0.298176105471142	0.243046747728367	0.221993594631634	0.20760933098048	0.235020912083794	0.357813411357469	0.518057642450302	0.603404056345836	0.617531053007711	0.603387814350363	0.581929469803956	0.607194572821517	0.692587673847683	0.769266799347505	0.768740348671804	0.7093808107235	0.661280233547663	0.669991590232341	0.716340766255937	0.718842198383964	0.631250690389652
MLK4	0.414685042763824	0.41550835340707	0.351447409224135	0.260916436052014	0.209732416749691	0.218452094447249	0.309796320779897	0.46340052511301	0.593402505810212	0.670603269446768	0.683796827186116	0.608362504312972	0.521715976187642	0.547775064595513	0.639882082704963	0.649319276087047	0.573516928549593	0.542410301999155	0.610833444057383	0.654025220215215	0.60952109334948	0.560260035925026	0.524459500001534	0.49052096336954	0.519352296729234	0.591787344253356	0.566698792662015	0.428308937832784	0.302958107655872	0.251501236238558	0.233611947667214	0.215963084613057	0.237421013091177	0.356625517548766	0.515455141808146	0.600382099149035	0.61290103059225	0.597136890331441	0.577644745757097	0.598079920184184	0.670400974039808	0.744343212254574	0.75586363218048	0.713192745215836	0.681900734243384	0.703367968179237	0.756314035735022	0.762975252925212	0.676734719088276
WNK2	0.40154391120324	0.398993612175332	0.336473080666598	0.249702448636238	0.202856245375732	0.216383017242952	0.308175260247987	0.456186261923343	0.581556522103994	0.655967823263119	0.661324513798204	0.584517647632235	0.507312062263285	0.538053321053334	0.631624756812396	0.651160741285712	0.586566086451953	0.554684799780944	0.617017984879221	0.659207482110425	0.612951524452669	0.553199626464364	0.50849763902413	0.480377648650165	0.515501487029251	0.585887502279247	0.56587089378596	0.437389376713442	0.316350889383721	0.267686893487675	0.250676723142609	0.229299722008493	0.243720140265836	0.354824870770193	0.507060955844315	0.589472024166474	0.601362212189348	0.586756679559865	0.572250233319717	0.589350931750475	0.647487562851806	0.715732665146964	0.73778343845601	0.711667886723114	0.695664076380724	0.727633122329014	0.785902055137707	0.797455049531808	0.716593335834032
SGK2	0.388200117944241	0.384422441496819	0.327274314841731	0.246338185395784	0.203027229385909	0.219211396199432	0.308311149415605	0.447262374366397	0.566731292710015	0.641233068462934	0.644681714582872	0.572050318352118	0.506134105366766	0.538514916350779	0.627747544841832	0.653427685002303	0.599369248539324	0.566522326773456	0.621790020857133	0.661866769848408	0.612160743479537	0.541019114951918	0.4883395409032	0.468056660892453	0.5120301823892	0.581448474885476	0.566996414014402	0.450486869014437	0.33540994968502	0.287966720573206	0.269729189293231	0.245169151288162	0.252984856832318	0.352894858851885	0.493955388692463	0.571447361682728	0.583635328380117	0.573462461192355	0.566778184056646	0.581378813991195	0.623980304547053	0.683690298637535	0.714546733837861	0.703871609198363	0.700198599897474	0.73934836141553	0.801548233581866	0.819032294626872	0.747471061459499
NEK3	0.378100690706568	0.374908491060008	0.325795504016697	0.252143240421561	0.211941986766027	0.228982472450531	0.312279466435954	0.438788470695999	0.55080689716316	0.627633585704061	0.63493444290231	0.571382932769693	0.51711950768339	0.547537451078724	0.627198401423108	0.655443439242127	0.611148680411441	0.577147660319046	0.624561737623689	0.661878391885779	0.608004359437222	0.525624781110204	0.46645566113036	0.455267704632816	0.50943520613168	0.57845325344421	0.569055219427749	0.464967593957406	0.356639495802365	0.308972536304576	0.288072949827607	0.261697245410532	0.264570288401967	0.351919974513616	0.478525874073808	0.548753097715633	0.561702974877315	0.558674792907024	0.561517430555469	0.57355786922599	0.599581249935894	0.648855726749979	0.68707518222361	0.690018727177952	0.694678331436715	0.73690619007805	0.801313832924179	0.825366611575131	0.766086861131648
CDK18	0.374867003902605	0.373548260582663	0.333644849308827	0.267727295250884	0.230239548201987	0.246559121574097	0.321138972374689	0.43229726719928	0.535306995801803	0.615384519373308	0.630818975598042	0.579991560204689	0.536710055887249	0.561748371022599	0.627850351802195	0.65620396991307	0.621559229144984	0.586735326385088	0.625686389417547	0.659700509804316	0.601776205289854	0.509175104878005	0.445070504159983	0.44307321813855	0.507202231394624	0.575657844460302	0.569996864759222	0.477765068783709	0.376858953989843	0.328362016189363	0.304230920563981	0.277768659545599	0.278087387241661	0.353253218832449	0.46382029940425	0.524789541225287	0.538217851041045	0.543645763986015	0.556081324764586	0.564870052616425	0.574224174206831	0.612556881246662	0.657116556497863	0.671370485990432	0.679804575641604	0.720619698571093	0.785126825847387	0.815519108999744	0.770024727068172
CAMKK1	0.381089868941679	0.382364258593204	0.351464425183895	0.292714989210525	0.257245724231024	0.271264646402432	0.334616202781278	0.428438826926121	0.52125219944649	0.603966631232626	0.629442328657554	0.593261627143045	0.559721930924248	0.576760234164325	0.6269160786081	0.654388648304852	0.630446868968925	0.596148468451512	0.626307361521735	0.656168541097476	0.594672729406711	0.493420518335394	0.425664489909973	0.431691334169773	0.504017566570191	0.571105477090933	0.567437657189029	0.486101200138451	0.39369492030783	0.344948851151805	0.317809807591092	0.292815665833929	0.29309145521537	0.357852403301516	0.452485773094384	0.502801040524991	0.515695837269181	0.529194486542195	0.54979097406874	0.554627503729186	0.548578222303714	0.576749342968041	0.626820797580409	0.649792977659493	0.657472201580891	0.692558816882906	0.754933649108656	0.790549986780618	0.758762948555728
CAMK2G	0.397155430110788	0.401287008230231	0.378310695653205	0.325546724118549	0.291020706983167	0.301018715139493	0.351286451255605	0.427142469464795	0.509360903465927	0.592818832687676	0.627619011126993	0.606110712158162	0.580882912815096	0.588472433757204	0.621909853929782	0.648778524203038	0.63763467332765	0.606308082112088	0.627749260301528	0.652070032644898	0.587291443542238	0.479224375465072	0.408859503727833	0.420845048827148	0.498555493362996	0.563107254711691	0.559559334642644	0.488042477956297	0.405621239060574	0.358282945902826	0.328945097592665	0.306395783848872	0.308674118534976	0.36555975199062	0.445697302234233	0.484807762449227	0.495842583290141	0.515675871646935	0.542173226532953	0.542998265966572	0.524116833583798	0.543599063861872	0.598141549486628	0.627206987488678	0.630303633529488	0.656206058405258	0.714610986597109	0.753829564561184	0.734386738087209
PTK6	0.420830652148604	0.427832643963894	0.411517296525888	0.363617239116424	0.328826346284292	0.332979672490011	0.369152488658293	0.428029147599287	0.50038897593458	0.582036724416566	0.623210295559381	0.614672405817179	0.596399795783353	0.594393126644178	0.611719269614692	0.638858507672045	0.642813387435467	0.617511097302019	0.630782359370463	0.647723449791788	0.579390806137361	0.466440603777116	0.394635582643063	0.410378377244318	0.490413797286254	0.551245703168102	0.54589049456362	0.482816916548545	0.411750756845005	0.36806391168326	0.337711260179639	0.31785324258661	0.323243810721297	0.37472771567003	0.44258010206409	0.471030632348456	0.479272382483927	0.503163572771908	0.53331082428497	0.531041818365311	0.502712240489435	0.514898404608524	0.572317404560411	0.605123407585781	0.601150882750351	0.615907160270362	0.669423231315962	0.710648474334977	0.701442565151099
VRK2	0.447988861952585	0.457831818333599	0.447329521001013	0.403890780971179	0.367936399708253	0.364462092930923	0.386347444791322	0.430802055063833	0.495329121982869	0.5726855373382	0.615873676346015	0.617335216456305	0.604887801647945	0.59437064492593	0.59723401990743	0.625262255705713	0.645577481896181	0.629045356815751	0.635119798015546	0.642744608945307	0.569996614397764	0.454165330439121	0.382699989313886	0.400735904225094	0.480646294154276	0.536875442870304	0.527666702408037	0.470926344483454	0.411707914501536	0.373844004420657	0.343873441837481	0.326304343866732	0.334713786553424	0.382490425532505	0.440463878518316	0.46005594726791	0.465676327484195	0.491709701243122	0.523871211893666	0.520252734735203	0.485965173318818	0.491584268286975	0.54962440026393	0.58436161405112	0.572597082586711	0.576104839461304	0.624982739251919	0.667045557938625	0.665804778483804
PKMYT1	0.474198282174629	0.486953149846149	0.48212416698645	0.443799923110772	0.406462170070612	0.393731822124577	0.401655845521158	0.435402336418686	0.495292452091298	0.56655753376181	0.606971493052403	0.614803818304281	0.607347409300111	0.590436297384783	0.581217996146454	0.609836289410356	0.645619486271386	0.639303727071168	0.639354973872241	0.636063025062451	0.557762320830487	0.441208055154318	0.372786451250185	0.392986887464794	0.471514724960067	0.522788255647478	0.507605125327657	0.454112611810108	0.405790486949449	0.375256422444947	0.34712232722688	0.330983929176061	0.341099145772274	0.385671284472853	0.435932286156174	0.449660532308163	0.454301263250868	0.481527398542218	0.514830578342257	0.511878750150028	0.47461055468418	0.47357551121981	0.529475401081735	0.564981821553687	0.546505377342105	0.540475656651391	0.585980913912232	0.628253359656343	0.632993817762705
EIF2AK3	0.496370613738987	0.512254702695922	0.513596740777294	0.481954752561415	0.44376485063688	0.420318725784838	0.414667749032001	0.441881957437001	0.50108898765125	0.565489676142593	0.598809446698195	0.609353206796568	0.606369946156857	0.585921544160201	0.567505562370326	0.595310401671731	0.643033879146535	0.646361320770667	0.641345437595417	0.626157236453087	0.5413975863314	0.426543822393739	0.364720792337644	0.388324096919985	0.465482419341329	0.512110382629001	0.489151769850793	0.435185341019776	0.395342666395638	0.372623319359326	0.347610797401205	0.331756449568256	0.341281474429918	0.381977800445726	0.426243886555296	0.43793081002555	0.444500845260407	0.473022892338808	0.507084630018863	0.506395146348442	0.468292843552093	0.459999050625226	0.510825038407119	0.546440911258048	0.523726918255302	0.51122327542567	0.555165914842195	0.597441766103102	0.606723397240832
MET	0.5136395290323	0.532959204539779	0.541252101373881	0.518218242963301	0.480204213043598	0.444735397873106	0.425579043301698	0.450107290970053	0.512695100607477	0.570553861672073	0.593643884346918	0.603777597581039	0.605072728573312	0.584317197245356	0.559888030167768	0.584705475594698	0.638590905022126	0.64876642395768	0.638901597790949	0.611457259197317	0.52001946322991	0.40956452799395	0.358232331089405	0.387261050681987	0.46389324538937	0.506902175421418	0.475465721894528	0.417660019700044	0.383014682535734	0.367505243145969	0.346404235006889	0.329476462948592	0.33558198988518	0.370969676140552	0.410521012310501	0.424200067881264	0.436136661320098	0.466709165715858	0.501188825080813	0.503421609781554	0.465816478055977	0.449703486851613	0.492741806075848	0.52795253845723	0.504093644495169	0.488784216377785	0.532969443315854	0.575300189682596	0.588315147941345
FRK	0.527126108672738	0.550123026707851	0.565944464441178	0.553074564549229	0.516356792478904	0.467810768885381	0.43481283246534	0.459478792338845	0.528864451637646	0.581469028580913	0.592908897910343	0.60054140270417	0.606247760335954	0.588342854062135	0.561107957383724	0.58064836262665	0.633793725961062	0.646201612561434	0.630563978103102	0.590867930516915	0.493398806077599	0.390108548610549	0.35265722818863	0.388944680841257	0.465989096362171	0.507107616077098	0.468497165094929	0.405161329099796	0.372561406722263	0.362749833847497	0.345501948236313	0.32595653002317	0.325861274217488	0.354387081762363	0.390225175430956	0.409442263898606	0.429707989503327	0.463089829859273	0.497369381410936	0.502120001370372	0.465753146045034	0.441845776226581	0.474948468997969	0.508962085016908	0.486734039427997	0.472048515154259	0.517866261240366	0.560521010371182	0.577087334575948
EPHB2	0.53890871099575	0.565535814313238	0.588813152450194	0.586693572606866	0.552181888832848	0.490044996227285	0.442680429169049	0.468814953712717	0.54708689466205	0.596480592131146	0.596928043567483	0.601390829146884	0.611943515908349	0.599473065346252	0.572255174571673	0.584760347405824	0.630605413575123	0.6397325183333	0.616228735772192	0.564331388095562	0.46216021169001	0.368403046240121	0.346779941723106	0.39098886895905	0.468790870887473	0.510347921078386	0.468458280473916	0.400643072691278	0.368067000472487	0.361888430727231	0.347353905464125	0.323517618348008	0.315081314138816	0.335717531821943	0.368776160461341	0.3960251622272	0.426217078838832	0.462586656912217	0.495761552498334	0.501850968762583	0.467138868286211	0.436329406206109	0.458136777467396	0.489572014048713	0.470607714961135	0.458985139632353	0.507202794819566	0.550757600186419	0.571260031033844
IKBKE	0.550913203973028	0.58060635658093	0.610342658221049	0.618338008351446	0.586676012836515	0.511342129204739	0.44921900714785	0.476443806659711	0.563958971550181	0.612768212225935	0.60512625207564	0.607385006967452	0.623414281450448	0.617917843235361	0.592685866991703	0.597290770380207	0.630914188942358	0.631545565876693	0.597403345737	0.533265486654742	0.427971880951809	0.345090536923933	0.339017486712532	0.390007445486466	0.467958570228782	0.512650684476788	0.473819682560182	0.405615148488948	0.372828620692035	0.368119894625144	0.35410390347927	0.324318109667513	0.306492776430603	0.319188797707074	0.350528787930575	0.386995498698402	0.426876403924276	0.465527731670261	0.496683539419825	0.502732985560039	0.469976432988676	0.433959990426171	0.443945367501368	0.470743162604397	0.455053438888797	0.44742000000341	0.498076153397375	0.543453815458702	0.56870287568433
CAMK1D	0.564353091578288	0.595906715606629	0.630175001562574	0.646572472803068	0.618266937513085	0.531213116911332	0.45420364720637	0.480441563033523	0.575862620821671	0.627242749634549	0.616558921749093	0.619127589447976	0.641240238398408	0.642916269527802	0.620436148140915	0.617146400218734	0.635980417363483	0.624296540868448	0.576965637289439	0.500661386994545	0.393654454165747	0.321399254924476	0.327966033056558	0.3826849487552	0.459270185949252	0.509771632690776	0.481773406785692	0.419651759755026	0.388363139040417	0.38335454129698	0.366935354954197	0.329749237318112	0.302735436623692	0.308557172097349	0.339523139151996	0.38521347456234	0.432795524267984	0.472162300117714	0.500735250058342	0.505803543355539	0.475354909830116	0.43630062280747	0.434614377735194	0.454176431353094	0.440143069282133	0.43570138177046	0.487943716062693	0.536169349877378	0.567113750912417
PKN1	0.579888374075123	0.611544765813622	0.647776815584512	0.670206198937589	0.645723729707434	0.549236404162249	0.457232311572239	0.478915297036524	0.579730069919387	0.637441755578888	0.630479286391442	0.636969060625736	0.665457917929459	0.673177392555439	0.652972970602545	0.642353328138166	0.646141527917928	0.62034523453576	0.55846301578665	0.470682792493818	0.36304715763544	0.299335243498433	0.313094143614555	0.366943834486684	0.440070668469274	0.498526769357243	0.488965132548193	0.440403098776576	0.413965651532376	0.407729180623073	0.385799020500633	0.340111478096711	0.305133992813088	0.306077121339392	0.338420035777907	0.392629831246941	0.444743016104206	0.482653257189271	0.508629077860081	0.512689834050447	0.485144106821209	0.445285485186323	0.432428559243197	0.441900553761731	0.426716585692486	0.423072353504857	0.474881254829392	0.52646580073269	0.563749863420637
RIPK1	0.598165915421903	0.627956393931631	0.663454841920032	0.689369874698981	0.669001813176556	0.565415489936757	0.457786891945896	0.470261930923688	0.573657576675922	0.642189979017257	0.646679523272487	0.661045949243418	0.695640779572814	0.707320002664498	0.688013416489103	0.670788342274607	0.660901332241737	0.621167472685779	0.545169706845653	0.447792197076023	0.340495029418144	0.28166282045913	0.2952283222553	0.342704388548458	0.410091677095479	0.477618826308222	0.492258041441674	0.464150150201928	0.446973936129403	0.439715160253813	0.409554145040791	0.354622010971621	0.313378932615327	0.311939278970977	0.347891087118956	0.409862747044466	0.463000573428168	0.497021484956746	0.520837910926008	0.524941670171206	0.501358016992587	0.462670684709361	0.439092954558771	0.435689548807155	0.416091695705722	0.40969011417781	0.457610223238774	0.511753038405053	0.555242153310976
MAPKAPK2	0.620170882037937	0.646423423761787	0.678928347844534	0.705956696051785	0.689444694578682	0.580172463593871	0.455262641096284	0.453406759502582	0.557217487775347	0.641785546899137	0.665451941607412	0.691140900569718	0.730932720794436	0.7441762004406	0.724095284837834	0.700847334321603	0.679296944718929	0.627118613541341	0.539226001328109	0.435648891371949	0.329978135991073	0.2714981421626	0.276539225320093	0.311931081180548	0.371389208505246	0.447752150202319	0.489348665719224	0.486727669914632	0.483559955351319	0.476636235554141	0.436339315556985	0.371663906981409	0.325660302092049	0.324312468534011	0.366555972416891	0.436087695665278	0.48727041102687	0.515058504152979	0.537270507202885	0.54333833878511	0.525380327126853	0.489411639819436	0.45517495385703	0.43648205187379	0.409557159332916	0.396349471211631	0.435478263915255	0.489503989206979	0.538007962259601
PIK3CA	0.646980243910571	0.668805472211911	0.696911430767873	0.722997228321861	0.709141683513135	0.5939835484224	0.449041094278848	0.428054803056631	0.531444810025441	0.637670074890656	0.687189086591017	0.726437859059684	0.770045965068725	0.782854669771394	0.760665197867659	0.731720217547164	0.700284448370821	0.637548241357122	0.541150759860856	0.436151568399625	0.334106769398168	0.271548810894552	0.259981353922314	0.278007861307467	0.327582029391904	0.411192203846951	0.47916567069651	0.504516548749344	0.519681333674109	0.515286127042832	0.463944588622995	0.389146007775665	0.339202915688431	0.33995625867006	0.391414442588124	0.469177127204162	0.516601269730763	0.536254502268521	0.557174697398466	0.567480044945246	0.55729936791572	0.525103589196599	0.479741729895072	0.443984483099306	0.407846064636447	0.384061163237058	0.40850809557145	0.457942219977301	0.509339270350769
PAK2	0.678939512265321	0.696498903526575	0.719789285344087	0.743193811263609	0.729760935558064	0.606907753441959	0.438672121973752	0.394934017007196	0.498565214531738	0.631752495636577	0.711813718834564	0.765299591117627	0.811236609971321	0.822549028390325	0.797669663551118	0.763150100331755	0.722915123395114	0.651131942129852	0.549860187307081	0.448956032564663	0.353326998160983	0.283260632651207	0.248421905428873	0.244784328844707	0.282851491085108	0.371131945615256	0.46207178470573	0.515228135839173	0.551866591746442	0.552430298152994	0.490080602555261	0.404889915860164	0.351050115161763	0.355206916847602	0.418620183990968	0.506024483614952	0.549349461308592	0.559782724026594	0.579325594643185	0.595821775976809	0.595592316967065	0.567685657429081	0.510326196593865	0.456611559236097	0.410807074737005	0.373673749325821	0.37750298927763	0.41691073031337	0.468692391060318
PXK	0.71470213877557	0.729163313552411	0.748079222825005	0.767389577711095	0.751507713083489	0.618323111116081	0.42412983298182	0.355914126791073	0.461557594784711	0.625684383918346	0.738326282159187	0.805210535585081	0.852302655631353	0.862210200451715	0.834887386512719	0.794848564416782	0.746249740744636	0.66624849879448	0.563124176938697	0.47160761818361	0.385637193708818	0.306230677141838	0.243843357938869	0.215720289219461	0.241148060849437	0.331180311039844	0.439900193701181	0.51832286022994	0.577698042569535	0.585173588609989	0.512608573466873	0.417031328741356	0.358883195385239	0.367027514916663	0.444383639824869	0.543010566279728	0.583237260874224	0.584540080625676	0.602368794664041	0.626086486900538	0.637303436452836	0.613603996906236	0.543313668271282	0.471827808281201	0.417412159248033	0.365676781295417	0.344094037356613	0.368413528600788	0.418435405167669
CHEK1	0.750720284702768	0.763951504072642	0.779547731902942	0.793822376977019	0.772790006162024	0.627044110047411	0.406007054944623	0.313852678730912	0.423637706117041	0.620377045245147	0.764725495414886	0.842996071521782	0.890687492324559	0.900296629798112	0.871373989543809	0.825927215798352	0.76914184793297	0.681277392935395	0.578243656821433	0.50019354884447	0.426929607680986	0.338150683185478	0.246938581859341	0.193406844049097	0.205798093959224	0.295059111240397	0.415798567365279	0.515029899919072	0.596032942095354	0.61130062978065	0.529861589676397	0.424447820200444	0.361669878819168	0.373807568869217	0.465777097093235	0.576568772395693	0.615565787011377	0.609203467948875	0.625086612816587	0.655824985833087	0.678684853710387	0.658491071511137	0.57471264562523	0.486802724245253	0.426075225368027	0.360197381205062	0.310592721006908	0.316431366470918	0.363524978898137
CDK1	0.781578681068463	0.795734381662557	0.809499214018737	0.818566176859152	0.790759493199881	0.631760373340378	0.385512242350395	0.272117538954623	0.387753524474805	0.615922539668041	0.788399996746239	0.875339457167017	0.923759359864968	0.934788736967293	0.905313599538065	0.854672104216143	0.790089956493994	0.694769434660379	0.5926964216895	0.530260994733534	0.47184672857277	0.375319224172169	0.257197315440453	0.179484203316248	0.179411517015761	0.266368479470139	0.393803329204964	0.508007651560652	0.607054566406021	0.629657538963702	0.54109563560758	0.4271765112527	0.360001686226142	0.375709645844542	0.481257888206052	0.603768698772785	0.643582581480446	0.63226705121014	0.646421081571511	0.682863851909835	0.716079250596718	0.698187073938761	0.601099212269196	0.499147882785347	0.435101141103423	0.357084541713811	0.279589663780843	0.265982950071345	0.310152202289527
CDK2	0.801154149262966	0.818302635953385	0.832111351142329	0.836894381599694	0.802404387706479	0.631560388008106	0.364240445259651	0.233915084926273	0.356199131888904	0.611897576096774	0.806873027147976	0.899488378524197	0.949250864826809	0.963503378507183	0.934334242552653	0.878773204027092	0.80729266755529	0.70550725640504	0.604570496175082	0.557720771548227	0.514890745852936	0.413536023981361	0.273351631091579	0.174781186230343	0.163848283097841	0.248221365013147	0.37810617213988	0.500720459231288	0.612183871206052	0.640493737081886	0.54692967189156	0.426694538338562	0.356063153070012	0.374529170237265	0.490816355316838	0.622798656342386	0.664936721100469	0.652086599848963	0.665286316203305	0.705505281400515	0.746722305512389	0.729741117620548	0.620417453994707	0.507466782493133	0.443049606941557	0.355957903175133	0.253382152688866	0.221801317499117	0.263949137568104
PLK1	0.804199252042183	0.826066768162396	0.842179317275928	0.844839681212179	0.805601151037458	0.626274130008184	0.343820082922325	0.201683690111786	0.330442932457934	0.607871793547314	0.818611269007385	0.913931544812217	0.965729778819614	0.984566683148951	0.956099149286187	0.895877692911856	0.818912819810062	0.712506963653108	0.612728490248746	0.579535994347712	0.551489202087614	0.449069457558518	0.293922329194932	0.179463165657941	0.160068161374071	0.242682876738641	0.372113487163791	0.49664765609457	0.613812249639772	0.645565417917562	0.549512871366399	0.425878334409486	0.353235129798936	0.373169916763586	0.495762644688178	0.633230421842532	0.678119806266989	0.667021220314154	0.68039140398547	0.722521266331688	0.769187272656381	0.752008403709806	0.632359452098406	0.511553256010715	0.448907574258677	0.356193149662187	0.233436981150069	0.187180757690344	0.228544077300811
BUB1	0.787773455381249	0.815598214235441	0.836522170330054	0.840226459779277	0.799622400405862	0.616479120751048	0.325592143772663	0.176790623902812	0.311200510274372	0.603872976896103	0.823567317800598	0.918798030967257	0.972916628229481	0.996820632569307	0.968879410057226	0.904204394456062	0.823455136512509	0.715020149013938	0.6167542831444	0.594099912681821	0.578768123190055	0.479389854773187	0.317616007600278	0.193067123914588	0.167874000346398	0.250165030642258	0.377553931536774	0.498494893664581	0.614826115246974	0.647832477920409	0.552204912686993	0.428507265644535	0.355375736299647	0.37489606880169	0.498252823880609	0.636006368609209	0.682797281919916	0.675751655085501	0.690319122911397	0.733090513634952	0.783355173381197	0.765620843136684	0.63821175733926	0.512244402853681	0.452118916260797	0.35693312769019	0.220115962800579	0.163429272430203	0.205010596750262
AURKB	0.752023477684748	0.786484788564872	0.814581272413241	0.822846073049042	0.784958778642165	0.603195054756246	0.310435423498531	0.159613105128351	0.298688041483844	0.600603176697965	0.823230688669738	0.915813957887144	0.971712836446877	1	0.97188496693393	0.902979499366226	0.820125884255289	0.712579321159862	0.616780961015214	0.601278034864867	0.595864147722144	0.503453379789452	0.343424209363989	0.214430784582881	0.185712716309536	0.269060020367827	0.393946077090333	0.507605083758449	0.617984849365408	0.65075522320984	0.558765745528286	0.438345727716779	0.365885848907016	0.382525944660765	0.500697324378758	0.633168061502704	0.679954425348763	0.677735278934841	0.693924814627156	0.736793263302083	0.789981954145098	0.772360944114461	0.640239286827341	0.511045062858624	0.452583475884251	0.357235091125277	0.212782083915447	0.150037311981249	0.192270966979094
AURKA	0.700073291205446	0.741282693886734	0.778168879706694	0.793939325206264	0.762707467225965	0.587452766350867	0.298766453416629	0.149904160082118	0.292929588062117	0.599326468856154	0.820160180115036	0.907807179329169	0.963925778506906	0.994665086898673	0.965304185828741	0.892576253955141	0.809060528613269	0.705092620123212	0.613289796984606	0.602131838977188	0.603707399019636	0.521470129167815	0.370420483318574	0.24161136099295	0.210724487836195	0.295855952247779	0.418642333363946	0.523721619760516	0.625306596339152	0.657399743944303	0.572301621531383	0.458051454125837	0.386764012109545	0.39772900890118	0.505191689662037	0.627399143080991	0.671791522592158	0.673594404666501	0.690852643648367	0.733653558105158	0.790066824707961	0.774193666377086	0.64080399120524	0.509642282395	0.450663745930151	0.356357604732048	0.21022340952706	0.145353474255714	0.188094480474627
TTK	0.637106342692192	0.684674744974492	0.730659007296676	0.755451513609866	0.73398236618487	0.56998743975958	0.290681392130644	0.147250353713144	0.293999579781085	0.601500347917445	0.817170231253592	0.897909567368936	0.95179584993912	0.981999418326914	0.950152961295075	0.874376625402008	0.791350021560199	0.692950009821676	0.606940518752415	0.598400241319662	0.604348012118252	0.534274113304889	0.397398716360131	0.271916202251818	0.239134208587191	0.32579744489534	0.447460389848806	0.545140594764461	0.637631248778393	0.669655311962765	0.594350594926875	0.488292148556216	0.417934193948798	0.420584910704395	0.513074984562475	0.621466159669141	0.661317638540112	0.6651561464156	0.681812646203212	0.724118862913238	0.784271010617335	0.772332334874593	0.641479009816035	0.509384347370714	0.447118352017044	0.354044380640289	0.211187682182466	0.147407893189945	0.190177067942958
PBK	0.568996488109172	0.622185503906666	0.676036135688633	0.709512031079797	0.699716208555651	0.55123487307595	0.286184235340285	0.151446060809456	0.302141593217215	0.608327780121461	0.816466337165111	0.888705695307782	0.937482046047601	0.96359986803351	0.928076426506883	0.850458238400518	0.768852986435521	0.677077123949648	0.598472116382611	0.59190472139313	0.6000712640056	0.542587389175703	0.422599677243459	0.302141488302677	0.266932142678241	0.353933781970831	0.475702417732799	0.569157192898394	0.654455562298008	0.687800686840117	0.624434072409063	0.527414004108593	0.457103206960914	0.449525571656401	0.524675958052794	0.617636736615237	0.651654387355017	0.654968088888928	0.668352559825259	0.708882876338576	0.772599614856876	0.766705424512808	0.642440652454198	0.510805078380326	0.442859071768443	0.350612980361325	0.21479753940954	0.15457546085073	0.196902713344859
MELK	0.500978594965538	0.55890854212953	0.61814828848822	0.658335889532595	0.660925894333871	0.531626931845208	0.285432438657498	0.162684249344616	0.317761743480871	0.62041844323437	0.819030567669184	0.881588818466248	0.92263929371797	0.941307466696203	0.901177954378538	0.823224596820317	0.743839950558081	0.658880920887702	0.588695829606875	0.584106848072835	0.592665004468584	0.54654701497614	0.443769601514525	0.329044594128593	0.290667690452217	0.376240086137532	0.499236362019808	0.592634124303248	0.674033275369365	0.710490530545693	0.660193657310984	0.571797470098698	0.500238789092936	0.481682464229839	0.539270405600531	0.617174219811061	0.645187871124564	0.645383219173688	0.652154724491095	0.688579223207534	0.754459969267456	0.756050551405644	0.642382240530707	0.513341035324747	0.438554794939429	0.346767882517613	0.220720165129214	0.165936756104858	0.207631775387528
WEE1	0.436790079899438	0.498645671489093	0.560329503029128	0.604428922614728	0.619185724211807	0.511981138127405	0.288907908924444	0.181533128423334	0.341314136050943	0.637668554495255	0.824455593531728	0.876517224127782	0.908164040736556	0.917033356959968	0.871843026248292	0.795056045811185	0.718561025097157	0.640068916565917	0.578564416469021	0.575996924576413	0.583155280339373	0.545755428881544	0.458646267568793	0.349970714078535	0.308123939618242	0.390455009954291	0.515308576818393	0.612528612680686	0.693675633654862	0.735082775854726	0.697996952019639	0.616759063929825	0.542520402163667	0.513531150404704	0.555251733399935	0.620047997048633	0.642845136586925	0.637590607400297	0.634204093274744	0.663505871798851	0.72907261432321	0.738618860271782	0.639048370094237	0.515423846127744	0.434285584828694	0.343258386138523	0.229121501439894	0.181354171791246	0.222582068291249
CSNK1A1	0.378478246719202	0.443654200694472	0.505350598858785	0.550778977875982	0.576893953035273	0.493684152925409	0.297410647733379	0.208711866065485	0.373091243569645	0.659353067849334	0.831261205275317	0.872244484325549	0.894141903684265	0.892516341037154	0.84247397705879	0.768003874634815	0.694844548412256	0.622372059542699	0.569244832084117	0.568310897282973	0.572079251704065	0.539828693088277	0.465718573308058	0.363449141465902	0.318665833353002	0.396362060654907	0.522860622341469	0.626284081393239	0.71019061880618	0.758165072061813	0.733748377959645	0.657651342459899	0.579432478340285	0.541634801886827	0.570497376982475	0.624999893266791	0.643812826339151	0.631076973872388	0.614300894598388	0.633578105632783	0.696076211880036	0.713207007490831	0.630239652148709	0.515031884244029	0.429514501301161	0.340633540834794	0.240538665590215	0.201358206450416	0.242480772371676
MASTL	0.326763096694977	0.394922954393141	0.455509055234362	0.500728634073386	0.53702294586392	0.478458227987688	0.311814871010412	0.244716550043484	0.412944711040934	0.684342330029245	0.837565141223302	0.866959416929704	0.880014242023675	0.869029551145816	0.815107690009011	0.743528618837039	0.673821599233373	0.607242355613231	0.562087570149036	0.561860197182307	0.560039640541583	0.529097291622864	0.464891231187818	0.369529668670885	0.323158717432734	0.39543537707202	0.522302591192935	0.63206918262938	0.720415046238633	0.776150706319769	0.763629107832156	0.690773299592453	0.607644755467768	0.563286833936652	0.582874368026112	0.630008654658469	0.645879908093377	0.623840573025268	0.591239638527992	0.598613752197623	0.656088201008843	0.680067278386474	0.614892159829174	0.510560826557982	0.423499148897234	0.339288521743037	0.255788786693082	0.226929099764933	0.26816696832042
MAP2K3	0.281626742214049	0.352683516581785	0.412643672517109	0.457432892752289	0.502354709162499	0.467740845991094	0.332630882030156	0.289395203432942	0.460007770854375	0.711343289778649	0.841870448136793	0.859142500609623	0.86495600963676	0.847163877735174	0.791018179803899	0.722317243456276	0.655844808962722	0.595619698954621	0.558425993763275	0.557677702734419	0.548102649326681	0.514976147618057	0.45766102039405	0.369694474626305	0.323510084721068	0.390023596423255	0.514903489267474	0.628891335026446	0.721771700369317	0.785844208630983	0.784588183909104	0.713837180386968	0.625457712076276	0.576924912021588	0.590766024445075	0.633012687516959	0.646307695718779	0.613313298928521	0.563628088791863	0.558878840695625	0.610998676397951	0.641280140021018	0.593747520703451	0.501651293370445	0.415979112792602	0.339772332881797	0.275918766338812	0.259208290658057	0.300262735567778
CSNK1E	0.242778929985639	0.316824178261798	0.377968894181289	0.423085768125067	0.474538437934364	0.461962144874078	0.359531936444815	0.341610638255381	0.512535344680816	0.739101654476008	0.843694432226325	0.848348599763851	0.848385150512717	0.826842624528013	0.770502952232018	0.704267121218709	0.640637148314152	0.587858567027123	0.559253580614764	0.556820867339108	0.537717428616949	0.499695049759633	0.446632089792106	0.366346853273244	0.322033257082416	0.382452452961993	0.502119334119086	0.616621878813569	0.712732879869378	0.78489258495941	0.79454975533053	0.725963319134725	0.632791479910851	0.58227670556445	0.593456876989266	0.632597829086072	0.642863881581422	0.597585451405967	0.530976749990657	0.515665953162813	0.563882742468485	0.600411315989615	0.569284939612032	0.489555698936281	0.40774480155214	0.3430966557749	0.302086301234863	0.299141143205319	0.338958610351392
STK17A	0.209815183794197	0.287022198838966	0.351798997527426	0.398285296631574	0.453460631489371	0.460111765119259	0.391059834887419	0.399126422607469	0.567969165873028	0.766538057495457	0.843802782360727	0.835599789125615	0.830418896184305	0.807611441887354	0.753014386464354	0.688722141541659	0.627654351333124	0.583861158069124	0.56494227754615	0.559947868947767	0.53019259537352	0.485486857139389	0.434558194247358	0.362065731686753	0.320886976096676	0.374458101824895	0.485197365736713	0.595963882099025	0.693057673428553	0.772058206064894	0.792421505000743	0.727370008778336	0.63085090041533	0.580257763549396	0.591240817147015	0.628360668716042	0.634578752088047	0.57638118644778	0.494542077786848	0.47162630177408	0.518563603234817	0.561601279192499	0.544923881880292	0.476805709216779	0.400695527533178	0.350731379889319	0.335253251378554	0.34707066953006	0.383908039134799
GSK3B	0.182120099744011	0.262639027171245	0.333356228451725	0.381877685217257	0.437289319204431	0.459870408367937	0.424672970579686	0.458788047858657	0.623256232414753	0.792806357734881	0.843933403989279	0.82317132273635	0.812043655995828	0.7890694683618	0.737621533670649	0.674942295623811	0.616560529636944	0.583374607690222	0.575178463442092	0.566981857264257	0.526104491470402	0.473699687234215	0.423378209552713	0.358916982363652	0.321765206645455	0.367158830603324	0.465223608990581	0.568384528213169	0.663743467261305	0.747300935280311	0.778039937356801	0.718997329060802	0.62164763727585	0.572672463447649	0.585233316001546	0.620844488727126	0.621950389459899	0.551377654699396	0.457521554486037	0.430651792217876	0.478970042339672	0.528474799682106	0.523845412266169	0.466275905017889	0.397254809161492	0.364153130531099	0.375696383601752	0.402360240167265	0.434199736302147
GSK3A	0.158725265247413	0.242582411369011	0.320842679714949	0.371385310239447	0.423208669200493	0.458302425312303	0.45716677748101	0.516972155026457	0.675340979764042	0.817274383193942	0.846091900605168	0.813797781744972	0.794866792420818	0.771209707400055	0.723590739622215	0.662631053590861	0.607626018258264	0.586303584313902	0.58916227700037	0.57712682094693	0.525064885411063	0.464362278748958	0.413720861475281	0.358067351258729	0.325840025668781	0.361430344994135	0.443494611030397	0.536021247189999	0.626762535844734	0.71172512742105	0.75215671089736	0.702239691344278	0.607520583420579	0.561791217624927	0.577009935203466	0.611191280993666	0.606627004924226	0.525792138314944	0.424493286632939	0.397264051491981	0.448460023449321	0.503289006997776	0.507937637759889	0.460044414798721	0.399376898196968	0.38411517607402	0.422516791795219	0.463173178269521	0.488369959182168
SRPK2	0.138327401517	0.225338246350585	0.311813972187949	0.363819607096417	0.408497877517844	0.452823222901372	0.485347674316709	0.570187996460612	0.721679592760703	0.83945728935541	0.851710930573018	0.809628926645898	0.780555329290558	0.754511201557398	0.710805637401891	0.652258784882553	0.60183034794564	0.592832414386383	0.605918221287875	0.589220157458039	0.525995790702644	0.456436649364147	0.405083645045264	0.359785106891598	0.333815841244469	0.358296512378567	0.421874129151488	0.50155322967917	0.584745463705608	0.667478207137017	0.71648338906324	0.678829693824269	0.590731913210884	0.549899572958596	0.568258576833039	0.600777250064359	0.590824519335039	0.503475522791391	0.400305402206219	0.375647044253366	0.4292409090527	0.486569090459346	0.497276151967776	0.458557465421571	0.407626365505766	0.410025812681118	0.473422275661904	0.526528359631687	0.5444287647315
SLK	0.119534167085861	0.209237078676569	0.303723957321158	0.356495178915787	0.391439778707616	0.442025649127117	0.506747315225474	0.615672239976246	0.760623586985954	0.858963600889921	0.861064877828473	0.811438912679845	0.770278544354847	0.739810329269564	0.699860311322036	0.645000149379166	0.600555032965149	0.603213926483924	0.624458713277889	0.602128069133816	0.52767578767734	0.448556410153086	0.396517788283696	0.363734806146243	0.345942315805308	0.358977433041266	0.402806914383863	0.468017499042652	0.540747546532592	0.617646046438736	0.673724035266413	0.650810356841306	0.573180325979623	0.538924755988154	0.56057161314951	0.591015418831515	0.576764359890439	0.487891145962022	0.388814363069084	0.368600935711801	0.42196709718054	0.477239963623381	0.490282964353235	0.460461838444372	0.420797451386046	0.439810382094715	0.524980194087607	0.588671344266988	0.599910391767574
RPS6KA3	0.101236742043788	0.19285256344215	0.294426218122347	0.347504643851289	0.371662058661868	0.4260326043045	0.520155445087159	0.651826125098678	0.791575473741377	0.875504020981621	0.873219865640907	0.81847989100154	0.764471042289391	0.728105649857435	0.691857633364971	0.642316415622743	0.60496336136687	0.617274927682355	0.643643826143469	0.614857377579333	0.52915282810971	0.43978807863307	0.387412081905382	0.369378298240141	0.361955983930622	0.364537632027976	0.388908828212626	0.438554552206234	0.498109472368822	0.566104085260676	0.627486761336936	0.620506037056648	0.556267764221076	0.530225298510389	0.555369301117355	0.583306428391065	0.566278187530737	0.48130815084362	0.391894225152768	0.376755507010688	0.425584694887937	0.473098310823611	0.48442823873905	0.463167202830174	0.436280786586514	0.470396697543126	0.573323954885635	0.645688832233941	0.652007056731943
MAP3K2	0.0829182308511812	0.175341350571925	0.282463374562869	0.335742719060701	0.349835038326824	0.406275521302113	0.525814132002473	0.678388509431482	0.814896567514957	0.888956481687962	0.886511179272372	0.829001298818797	0.762989928620374	0.720411006410033	0.68807194288407	0.645412173426829	0.615369332649502	0.633915217772157	0.661847071552358	0.626318142794848	0.529791886689535	0.430026825113524	0.37798652095063	0.376306525817919	0.381059432861662	0.375415204341898	0.382354132334558	0.416092382793594	0.460300313546695	0.517225788335944	0.581992832308401	0.590434603983092	0.540940248162288	0.524573994130063	0.553848739775954	0.578979641174503	0.560575589779799	0.484390602725159	0.409015430656167	0.398329859905579	0.437501482265665	0.471440258593581	0.477175820475506	0.463896205423753	0.451030815161301	0.498646466678403	0.615071719295948	0.69421030258376	0.697867653682585
CDC42BPA	0.0647421785196376	0.156569639012209	0.267103359871923	0.3206255364521	0.326977693060461	0.384845918876062	0.5252200445085	0.69630524559521	0.831620539301793	0.899425610368704	0.899252848125088	0.841068423414605	0.765442300242342	0.717628991913257	0.689618847878048	0.654837474070328	0.630946646979522	0.65097462752351	0.676769728388528	0.635014468220087	0.529072504063189	0.41994020871208	0.369322761247271	0.384403370002937	0.402068146566103	0.3912153146922	0.384407256820706	0.403001771161451	0.430607894938621	0.475377238025783	0.541571398520496	0.563137167548986	0.527860424146822	0.522285032724957	0.556862049242295	0.579101810530575	0.560125422712314	0.496218287211592	0.437482875748475	0.429552868716985	0.45412085807646	0.46970699592585	0.466849353289787	0.46079742674044	0.462711379125411	0.522328907981661	0.648109506969059	0.732018404204855	0.735090978385931
CAMK2D	0.0473919147406778	0.136994862958082	0.248205697739726	0.301780872069539	0.303777706108248	0.363713329839111	0.520595243754199	0.707335944444403	0.843083034064227	0.907235976150641	0.910289406418099	0.85318192015117	0.771361132799111	0.720343467816602	0.697180496334639	0.670373633151988	0.649958247051113	0.665695172439843	0.685735429277916	0.639067659571516	0.526460435273628	0.410645753431895	0.363005152120245	0.393823832746004	0.42373165235405	0.410937420904228	0.395307961600038	0.400762012507599	0.411635880932087	0.444228737328507	0.510000608577801	0.540905493865568	0.517577174863678	0.523363872185276	0.564716748721532	0.584187592005978	0.564648297901127	0.514670310845403	0.4731999642193	0.465612388059507	0.471652644178258	0.466038812399321	0.45315664955106	0.453679003737944	0.470512717518048	0.540704007467774	0.671949621663178	0.758417986182665	0.762312658666167
SRC	0.0317644156155053	0.117400386794145	0.226055331755154	0.278933651921907	0.280256306613246	0.344107521577058	0.514189117865717	0.713519047408027	0.850600524454178	0.912855871639501	0.919148940880556	0.864406223913043	0.780091882628769	0.728521076576489	0.710781350795328	0.691149617298922	0.670386265931479	0.675659480756426	0.686503051773653	0.636757180920412	0.52157375867246	0.403365948602775	0.360581961187015	0.404823107232069	0.445074133785637	0.433455340903067	0.414439482711334	0.409667003572227	0.404708583180025	0.426027404197164	0.489808444027349	0.525388176666707	0.510514441540638	0.527540146826069	0.576976907795732	0.593972366646247	0.57325526305996	0.537028875426893	0.511662992534813	0.50178903478689	0.486956689802452	0.459610334464541	0.437208280280297	0.444058600984506	0.475271246766928	0.554459762426002	0.687555433378553	0.774265233856736	0.779646951539666
MAP2K4	0.0186832997273732	0.0986418076736924	0.201273267010435	0.252042815466155	0.255884638266972	0.326258925953996	0.507638073071408	0.716665985206269	0.855300722435697	0.916804673001678	0.925825642176092	0.874084928234994	0.790548253521036	0.741278659487987	0.729642691085798	0.715830584850477	0.690604148209686	0.67975373199279	0.678247217235776	0.627356286324855	0.51455124433961	0.399166729263901	0.363046950431394	0.417499208002253	0.465542837161191	0.457869605030496	0.440520386824247	0.428599883948889	0.40938054868737	0.421032920388276	0.48167772896592	0.517105660928245	0.506683638409067	0.534115240474952	0.592364399332661	0.607393675732808	0.584726364054066	0.560615690842924	0.548851580457536	0.534370234244394	0.498108074882414	0.450621967541939	0.421006459699864	0.434487192408599	0.478839859918868	0.565054741155538	0.696739339789191	0.781628707460514	0.788714982290063
CASK	0.00875751140914893	0.0815266366450597	0.174830758284707	0.221576251093505	0.230026223546997	0.309540151631474	0.501600568664915	0.718042246771178	0.858124059971631	0.919599436896807	0.930422429356667	0.881479287053708	0.801139224943497	0.756931540706205	0.752198961488334	0.742756536951962	0.709717963734593	0.678621076916533	0.662155591792314	0.611755752199878	0.50628864959434	0.398723075395322	0.370450121667981	0.431517869898047	0.484853168373429	0.483456499512062	0.471609712001589	0.454929847517747	0.423250274972676	0.42729685957867	0.484111554732172	0.515008789944737	0.505221644111429	0.541698801402967	0.608816810056307	0.622793079316281	0.597832301603428	0.583280320346202	0.581781414800985	0.561074612150093	0.504478525317171	0.43992252431351	0.40657522952988	0.427423690429641	0.483030088942857	0.573819649106489	0.701409653605895	0.783157141896378	0.792140004412834
PRKAA1	0.00240974541619328	0.0668448805815569	0.148105828367589	0.188730373387095	0.202451034510305	0.292907850222107	0.495783846956695	0.718308607669055	0.859920229724927	0.92174972340306	0.932912516593036	0.885656786551361	0.810045503330833	0.773398654843753	0.776342750465292	0.770024324077062	0.727420610312957	0.674319978093375	0.641240941951695	0.592430852652795	0.498246647329635	0.40202744313672	0.381669522204856	0.445885080654431	0.50260460704826	0.509255325010165	0.504951173437616	0.484625822647061	0.442199865823234	0.440883947139363	0.493496971496868	0.516309115739611	0.504048556670128	0.548037871389021	0.623695539720546	0.638211411264388	0.611551419445736	0.603631984036694	0.6086687369638	0.580970203243353	0.506368775362696	0.428423541672902	0.395097330977943	0.424183109750894	0.488691744962283	0.581310389735104	0.702997696401993	0.781348775450051	0.792660373790565
MAP4K3	0	0.0554663734343199	0.122877213752216	0.155437240502213	0.173678020792181	0.275449605267867	0.489315097636486	0.717674061446195	0.86151276773005	0.923762043408576	0.933155237705775	0.88573667925701	0.815754410532128	0.788805380405366	0.79986016073418	0.79558902267127	0.743499721473923	0.669331084027309	0.619375878689663	0.572672980265403	0.491826329145674	0.408084049409848	0.394372101547705	0.458835193308101	0.517886169674724	0.533619472073956	0.536908775803244	0.512693633351585	0.461068992834402	0.456529022063126	0.504639499675014	0.516796507704254	0.49997236740779	0.550158443521472	0.634097655183708	0.651617133911595	0.625081208758958	0.621015847588704	0.628818983174585	0.594094703551619	0.504456739385783	0.416617292824425	0.386486863165767	0.424491223328067	0.495439842682839	0.587271499819244	0.702298038583529	0.777981789444341	0.792231061639341
PTK2	0.00193107877552693	0.0483862966415314	0.101179332007937	0.124122153502545	0.145023244642232	0.256826200186019	0.481264302449819	0.716118957189973	0.863631546982086	0.926105367256836	0.931124826342187	0.8813478318657	0.817573083814708	0.801985854196223	0.820900673048286	0.817448351321237	0.757323681866468	0.665395108899041	0.599965931624926	0.555425173316403	0.487630090867022	0.414791290037809	0.405239666488668	0.467916032567678	0.529112801987362	0.554108937673179	0.563279717593631	0.533979788196654	0.474657411836155	0.468625447392886	0.511728651412171	0.51170150264843	0.489380013248003	0.544908406500795	0.637225431672083	0.661003305495062	0.637668528261359	0.635326080495329	0.642413269080314	0.601062936717776	0.499399826834872	0.404492368448605	0.379654846730763	0.426883651398622	0.502163415241958	0.591199215874651	0.699723709114515	0.77389814371548	0.791494082980235
PAK4	0.00865468980723156	0.0466474537626496	0.0850261581073905	0.0973078510693716	0.118387162810041	0.237472448436984	0.471081848067226	0.71353820738121	0.866701909196638	0.929115306583892	0.927179634188961	0.873022909774344	0.81585653873708	0.812648946000844	0.838290076484081	0.833893653383106	0.767605584854182	0.66272150969021	0.584841979741514	0.542266108412327	0.485040105006415	0.419242240071073	0.410547787247468	0.470349100048481	0.534234137734003	0.567902501901549	0.58007603306874	0.544242468204694	0.478852396369289	0.472361441353884	0.509563108731485	0.496919459145377	0.469340150041527	0.529781372061528	0.630792803528191	0.664438354865606	0.648406865758732	0.646780997557264	0.650318365886792	0.602857853655194	0.491800606485635	0.391922281833293	0.37335900400765	0.429714064842511	0.507959416721059	0.59309651829654	0.695725959616223	0.769142646916605	0.789784934242035
CDC42BPB	0.020563259175875	0.0511511492751859	0.076093326648304	0.0772320443353888	0.0959250333227144	0.218542547830683	0.458794051667283	0.709735520746375	0.870577778940035	0.932852749646753	0.922172107602155	0.862286963584973	0.811859052980622	0.821173873662978	0.851570376573206	0.843741215002452	0.772567949146557	0.659893755431394	0.573816700882226	0.532984567903682	0.482378000100659	0.418497378415611	0.407079931718607	0.463675612086389	0.531289444099744	0.572601491474358	0.584570978445106	0.541226175054651	0.471610435788248	0.464765288468714	0.494757557586036	0.470219347485454	0.438692383374474	0.503735753712941	0.61345848355996	0.660236719181872	0.656187261301772	0.655758203659261	0.653946860292244	0.600824152501447	0.482494768424109	0.379302475708443	0.367174735239625	0.432170024401786	0.512851396810205	0.593858181936408	0.691017190776668	0.763267974697398	0.785562873811802
RIPK2	0.0378046494478665	0.0624221873569651	0.0754655281284269	0.0656125535472342	0.0797542225821979	0.201687333443589	0.444946208376395	0.704319535735518	0.874362808975206	0.936966292090285	0.917287091504662	0.851352869781169	0.807302053107931	0.828188025928375	0.860783264137218	0.846454635061117	0.770435609137731	0.654475239145818	0.565033556206597	0.525879427005236	0.477580508611554	0.410591878059012	0.393152706426465	0.446557788297835	0.519120562566591	0.567073868205396	0.576199495630175	0.525383546160726	0.453511989264757	0.445400431979408	0.466610665896684	0.432018499386531	0.398662082161888	0.46769356191522	0.585237265528793	0.647343936544328	0.659902766548358	0.662723094238507	0.655115022867419	0.596727950611844	0.472900814893166	0.368023603759955	0.362020393440762	0.434688885051749	0.517790125665272	0.594946718698072	0.686366692952311	0.755571734004534	0.777004465454495
CDK17	0.0600718825420522	0.0803882272925603	0.0834984385120363	0.0635813920402494	0.0717654115684649	0.188773049974158	0.430400725725864	0.696637502745356	0.87645458605338	0.940631118437182	0.913654816586388	0.842524890289875	0.803843616092909	0.834139975342291	0.866121559074595	0.842126930004931	0.760067793841649	0.644058311535457	0.555920504572596	0.518600620282878	0.469051777801626	0.395329811600411	0.369355873013181	0.419459616238891	0.497967072714106	0.551963177982028	0.556909800714974	0.499937732434911	0.42768120677605	0.416489923365847	0.427359156818512	0.385437317761662	0.352735088327153	0.424517583318037	0.547767387962212	0.625837099549051	0.658833923949986	0.66821303171973	0.655824277924785	0.592691724627425	0.465111501699783	0.36042668918359	0.359907969710433	0.438543076511383	0.52391676871288	0.597495708756037	0.682052262587128	0.745171405282876	0.762552251728359
CDK16	0.0864148305438884	0.104199970713961	0.0997626639454153	0.0716922514753364	0.0734867000852243	0.181596994156406	0.416124499516479	0.685879197561797	0.874876405094805	0.942637591072825	0.911925693371409	0.837544774355763	0.802620667536617	0.83901806951495	0.867608736824325	0.831360559964663	0.741512578760355	0.627367269248784	0.544361000170114	0.509158492648307	0.456288856193509	0.374456767201424	0.338632421611456	0.384896282367136	0.469697221666093	0.529651054104303	0.530777138764295	0.470174531311267	0.399023630249839	0.382368181945468	0.381684139156649	0.335594057167991	0.305839845371843	0.378463818570108	0.50427283449787	0.597268600476835	0.652995447503053	0.672797089435431	0.65792843686961	0.590881879693467	0.461542259887655	0.359163248239465	0.363032650392363	0.444883220972667	0.531573550851895	0.601390629399541	0.677341284059913	0.731027532519746	0.741357745609743
PRKCA	0.115127972887458	0.132112900969308	0.12300641905965	0.0898673204052174	0.0858886863207754	0.181587328223235	0.403041308838471	0.671388291266465	0.86784804542927	0.941659501819642	0.912025368853029	0.837130157314908	0.803965498179797	0.842262651683147	0.864936778573333	0.815118643039	0.716290694843249	0.605014209599583	0.529641806928536	0.49671196951084	0.440030197765656	0.351095241582161	0.305581049436994	0.347076784705198	0.437563748743058	0.503702963827106	0.502988731168046	0.442122079957832	0.372947658580299	0.348351446091905	0.335556548257228	0.288362524366097	0.263158297691278	0.334300809038674	0.459125936224447	0.564582756163335	0.643218115615627	0.676951221185027	0.6627244794265	0.592979485515712	0.464205173195115	0.366213996988056	0.37268631714509	0.453852474087073	0.539730904631143	0.604944948094581	0.67042981548742	0.712113000384536	0.713631882034162
EGFR	0.143793716374889	0.161494008217688	0.151127554966721	0.117222153779458	0.109067399703009	0.189463886354176	0.39194076646819	0.653075834037078	0.854422975311926	0.9366434358144	0.913206112298064	0.840853056521084	0.807332366874363	0.842857337594334	0.857529762287121	0.794609219540666	0.687274371300087	0.579601433955301	0.512823434574946	0.481866620186987	0.421931331117925	0.328700025885668	0.275220682667146	0.311010822308747	0.405548483510241	0.478010569500009	0.478537969743917	0.421004002120864	0.353927296906489	0.319333378228159	0.294749694665673	0.249002413409653	0.22900447787924	0.296397462004195	0.417079317889777	0.531541333755248	0.630900532802211	0.680875326201121	0.670590216589501	0.599624707918063	0.473907503136675	0.382011260600915	0.388561446307614	0.464320610365687	0.546249361180965	0.605460221820957	0.659027559019473	0.687811443275561	0.680852850681176
PRKAA2	0.169566686526269	0.189060812579485	0.18124104970489	0.151849337882498	0.141878444889661	0.204904548554984	0.383390478869402	0.631721127469273	0.834938015162804	0.927171901788063	0.914346742152393	0.847356034976987	0.811436929080283	0.839578227212392	0.844827966724397	0.771224181058321	0.658135671622347	0.555073471275468	0.496391789057456	0.466416162775122	0.403980528227531	0.310013691387014	0.251694777355767	0.281368830697441	0.377491780436252	0.455898674608105	0.46103323217821	0.409942182772104	0.344351528730134	0.298553412217935	0.263504537174882	0.22111287694965	0.20613498978015	0.26805694820531	0.382394645402024	0.501869004339911	0.617585727656447	0.684378285634257	0.680842511148176	0.61010476943577	0.489757267821635	0.405069300867624	0.408780640641471	0.474398606967835	0.548886461805258	0.60044521224685	0.641386564919183	0.658402168570762	0.645681853493898
STK33	0.1897206675074	0.211425730961595	0.209972051515985	0.190756979378078	0.181731012642058	0.226358339667417	0.377622666138994	0.608949890657689	0.811048107541484	0.913635162351099	0.914342988696357	0.854792791968973	0.8145978162395	0.831384389875844	0.826710939826131	0.746511340847278	0.632495553594183	0.535516618937618	0.483340633398029	0.452679625739586	0.387939448687626	0.296453027662325	0.237376764326979	0.261460760320191	0.356252656785215	0.439416312947508	0.451941283898366	0.409301646657537	0.344034724077319	0.286960477854456	0.243803351491328	0.206224810975352	0.195634317153176	0.251227439477341	0.358135183528302	0.478475989348229	0.604628117559245	0.686977845031101	0.691953623221362	0.622498407025701	0.509253724688464	0.432299356777095	0.430606122815208	0.48244059818786	0.546518991132427	0.588889814600393	0.617284978724642	0.62534628574412	0.611463831550236
MAP2K1	0.202343169344384	0.225875736211511	0.23402902882868	0.230154583908397	0.224780107398266	0.25118510355158	0.37443841932981	0.586826173319309	0.785281687328229	0.897134849540622	0.912434639051959	0.861346237343519	0.815236751902744	0.817894013971431	0.80390711311414	0.722131670690359	0.613048701528977	0.523864975082433	0.476084895719082	0.442736619820882	0.375021979188232	0.288094844784165	0.232609264081177	0.252624861447667	0.343127655684402	0.428959152111612	0.450426169856659	0.416849410065268	0.35054042027298	0.283380344875657	0.235464030882665	0.204075035500038	0.197256893597962	0.246532959430521	0.345788837823945	0.463038189971822	0.593125303427995	0.688250003934244	0.702121566858725	0.634305806914914	0.528999623076015	0.459900086699235	0.451468392738951	0.487980002504248	0.539928200201201	0.571958055179997	0.588475336106065	0.591159064266285	0.581394611317423
CSNK2A2	0.206926542758358	0.231136342080711	0.250940719050035	0.266131685663518	0.266625089934529	0.276218164601851	0.373229170303236	0.567215805358906	0.760288709498795	0.87918736692321	0.908396317023308	0.865691609562218	0.812420312580998	0.799805131727733	0.778202011512112	0.699755162245318	0.600978030480961	0.521038467837259	0.475668965407601	0.437865630733513	0.365863989427842	0.284128392006933	0.236030383748722	0.254161573157002	0.337696865710611	0.423318020577921	0.45378701363871	0.428629452583046	0.360177558826384	0.285372070190089	0.236909626166622	0.213313535052374	0.209933827502171	0.253452675016321	0.345236013501498	0.455993840097518	0.58406718622408	0.688270150049861	0.709995619609998	0.643359463899762	0.545801651156376	0.484491241575624	0.46983972064937	0.492093452195778	0.531727277859185	0.552769316639869	0.558378242109998	0.558890101453665	0.557685214722564
RPS6KA4	0.204578546940498	0.227787213549468	0.259688346795377	0.295552849359868	0.303371481290542	0.298649003416128	0.373191984653883	0.55123366422654	0.738120681913036	0.861389754805959	0.902586163414037	0.867291357729949	0.806249709037261	0.779054606530121	0.752296997508461	0.680881731657035	0.595862930792086	0.525838971538498	0.481553851677899	0.43833490783816	0.360671351505582	0.283460117471747	0.245253682388275	0.26378052774068	0.33816037428135	0.420182546542532	0.458364600011695	0.440234866848478	0.369286875806167	0.290380761212644	0.246179593699119	0.23223222380288	0.232150060156998	0.270500551082367	0.354981749037494	0.456819809915808	0.578481126025215	0.687859613171813	0.715227355907976	0.648645081433257	0.557739405407607	0.504069204530631	0.485580594702597	0.496980637073979	0.525440013262541	0.535382173435785	0.531165733547902	0.531452340002788	0.541130992807136
PRKG1	0.19771435368621	0.218107698072651	0.260952266446462	0.316826073542376	0.332667617577661	0.316914504997178	0.373701023779821	0.539054212235877	0.71985386894427	0.845179633805786	0.895852984601556	0.866430043622562	0.797904024171487	0.758551985674904	0.729299803600419	0.666629308607543	0.596080962640358	0.535568512439917	0.491947497600708	0.443479225915759	0.359347078230645	0.285152416357381	0.257614526579866	0.278382782971844	0.342065418320974	0.416993776909038	0.460665713492275	0.448056629868036	0.375351436746324	0.296697323817767	0.261685961583954	0.259160410458654	0.262057583486953	0.295383785102418	0.372566961918689	0.464393329493508	0.577363570951513	0.68841229969757	0.718560625398979	0.65066403821669	0.564766565991658	0.518429556947412	0.499635355733649	0.504929977519122	0.52413898687925	0.523441619124498	0.510623525274071	0.511081823519508	0.531291524277016
STK38	0.189335249062176	0.205392970704801	0.256848452308935	0.33020129511322	0.354242970071652	0.331167191576903	0.374659447996683	0.530149484594827	0.705647368931675	0.831694111841634	0.889280957670998	0.86395372020588	0.789264600461331	0.741499243911083	0.712002688997377	0.657582003288526	0.599518684005254	0.547025310940081	0.504391982838974	0.451869406494455	0.361442848392519	0.288515787090781	0.270739186912581	0.294896833979869	0.347144892076613	0.411856193118002	0.458360241406404	0.450130985324908	0.377571350646638	0.3038621618029	0.282406131470728	0.292413000221501	0.297405934308129	0.325234288952713	0.395102401383906	0.47730882056879	0.581367998657446	0.691316813467743	0.721400095186182	0.651164592471975	0.568585647763003	0.528905359592669	0.513240440382745	0.5171355908062	0.529241913224345	0.519051070645468	0.499207909118841	0.499068091892165	0.527125751138872
MAPK9	0.182199633615849	0.193033949229751	0.250261560793403	0.337441083590803	0.369642361502714	0.343031673176728	0.376605937654952	0.523765339656787	0.695070065485021	0.821629048524229	0.883771000550152	0.860780273099135	0.782244804339684	0.730525893233792	0.702228334566093	0.653795991559443	0.604328162071939	0.557444640225993	0.516291795166228	0.461432156309421	0.365940423658954	0.292876427775287	0.282796096157018	0.310871399911213	0.351901973976599	0.404113445028105	0.45080375985626	0.446371502170786	0.376781418840648	0.312426634847391	0.307530896055799	0.329958912886507	0.335504467375831	0.357009840396151	0.419858296154258	0.49410628295843	0.590415146308088	0.697250795360993	0.725081973785006	0.652369969116591	0.571845989377414	0.537541733338689	0.527020168471833	0.532913865932684	0.539980442807182	0.522282274541297	0.497569863005186	0.495715612586502	0.527669816375488
TGFBR2	0.178220721112077	0.183733507548469	0.244042162380006	0.340986834964326	0.381222463441287	0.354679814905974	0.380456125906926	0.519333440812101	0.687422332038164	0.815024556522684	0.879546150065794	0.857353081831321	0.778096717866258	0.726983186396745	0.700506874305532	0.654992181856621	0.609491464497503	0.56508117411988	0.525237113011847	0.469549921564592	0.371050574746239	0.297224384130415	0.29243306085248	0.324644591045599	0.35568371327699	0.394297732375438	0.438891944082841	0.438198002484917	0.374849992545298	0.323276644686437	0.335874709012082	0.369138992010457	0.373402684846393	0.388040596826504	0.444783567424309	0.513403247534824	0.603452955430473	0.705715381884397	0.73022650350972	0.656070067630101	0.577009086879663	0.546054295811778	0.540387815150326	0.549698227789061	0.553750003730814	0.531443567474731	0.504626510323118	0.500432936077383	0.532385922077746
EPHA2	0.17826783444676	0.179097090549559	0.240339426329672	0.342971537374223	0.390863835719215	0.367628521280477	0.386974579856386	0.516613109734378	0.681886299838379	0.811045027450055	0.875774429700361	0.853255901003463	0.776967130377101	0.730661301338481	0.706178027193535	0.660844189679284	0.61503316997268	0.569343575280777	0.529180993414659	0.47330506835784	0.37429120567592	0.300029047257678	0.298553510389774	0.335130887364935	0.358268372849152	0.383481729591071	0.424341546480339	0.427783613132904	0.373869208716402	0.336897693836226	0.365466015420859	0.406725332091968	0.408316093185997	0.4165455488813	0.468785599691301	0.533915840364974	0.618492982782237	0.715033137145012	0.736473718985963	0.662976621958481	0.585352670704376	0.554993416538793	0.55151913390158	0.563838853407307	0.56716208613826	0.543925789214593	0.518103472479942	0.511916521780538	0.541104564882126
MAP4K5	0.182312979988863	0.17959666047319	0.240216884694287	0.344483579089858	0.399019379192529	0.381847030146533	0.396253314531728	0.515572663229931	0.677551212702199	0.807954564327538	0.870536930946197	0.847162163161441	0.777842535291049	0.739972217875869	0.717787302624906	0.671174929084941	0.621815838737257	0.570556588994875	0.526608344586182	0.469997851072863	0.372993706173184	0.299432965033746	0.300162412510846	0.341473837806429	0.359283515921563	0.37241736898466	0.408779106635917	0.417257244060891	0.37547284631037	0.352951393114183	0.393627749232694	0.439415073505158	0.438150058913885	0.441887155392052	0.491650529176392	0.554366942712916	0.632892983430227	0.72276846607141	0.742655903956672	0.672558532699283	0.596483573479042	0.563424918981434	0.557894666755226	0.571864733142065	0.577322525995074	0.557242720281015	0.53535929308143	0.528474581202418	0.55378048029979
STK39	0.189704138967853	0.18473396797034	0.243557457946017	0.345345958065343	0.404548585896215	0.395617967635323	0.407485180770661	0.516184066323251	0.673487726698732	0.803472214701206	0.861274794021078	0.837181021995972	0.778861942267905	0.752437257027536	0.733514701270101	0.68589251815894	0.630971964132776	0.569501845477315	0.516754903642598	0.457869618545975	0.365130330405497	0.293817964621265	0.296451138268488	0.342865494986813	0.357875875064708	0.360994373346711	0.393123100828415	0.408175769603981	0.380506798609948	0.370353098070179	0.41759380697362	0.464608343895116	0.461896715692722	0.464429707974573	0.513633616461403	0.573343792855737	0.643773472861511	0.726342215524925	0.747227665705114	0.683310391348968	0.608474853345467	0.569206892725866	0.55715537580626	0.571661943653914	0.582783041735297	0.569837204812279	0.554216927527695	0.548490237934749	0.570343997658665
PAK1	0.199354623823787	0.193227186990057	0.249200349474927	0.344434702560398	0.405373660532153	0.406203445597093	0.419153591232952	0.518309879528394	0.668983310134768	0.795500166325897	0.845651290585452	0.821533217754666	0.777883180822325	0.765263128699749	0.751428506431359	0.704647884757691	0.643168510743302	0.566912162656186	0.499796324367469	0.436745460983547	0.350110410319633	0.282491424954554	0.287109913868957	0.33869206426132	0.352891004504227	0.348370049325539	0.377575603003722	0.401424966785642	0.389091369966368	0.387778287669655	0.435416101662563	0.481155562639955	0.479736428384281	0.485061893908036	0.53491769567844	0.58924111687747	0.648485290230499	0.723610744631044	0.748710348441342	0.693238235572498	0.618489143826728	0.569711147343912	0.547905830982592	0.563084633196484	0.583791525820294	0.581346356257268	0.573493720016001	0.570864574682701	0.590730721105985
NEK9	0.209791221387452	0.203181882159079	0.255275295670066	0.340357876743555	0.399597413340296	0.410973428826211	0.429535032129052	0.521737384279267	0.663866136977478	0.782971917342479	0.822558656458178	0.799376293927873	0.77316925803568	0.775878443551838	0.769548500707983	0.726399506733983	0.658010157226272	0.563095184660722	0.476862648774537	0.408246361178806	0.329128603941535	0.266120995895056	0.272673020167383	0.328924588813149	0.343494400634851	0.333711684199599	0.362175700041556	0.397486782827467	0.400940010684058	0.404310484127465	0.446740956995358	0.489744813475275	0.492811933214816	0.50460676206404	0.555207620068053	0.600423468250119	0.645104403215145	0.713303814843853	0.74600985511373	0.700348715004646	0.623617218812227	0.562702361126801	0.530164538246223	0.547801245071966	0.581811389957328	0.592270268917866	0.593008922308278	0.595172687987395	0.6149218656958
LATS2	0.219184082130362	0.212347156287253	0.259732404391535	0.332236108596477	0.386571930984887	0.408493914103747	0.437277717990632	0.526282907982331	0.658705442815251	0.766440494849637	0.792889847574404	0.771517554079103	0.764052357337851	0.782409791431225	0.785878398078661	0.749183081692677	0.673873532989509	0.557824042070962	0.449796786598506	0.375381042831506	0.304828964806416	0.246645002202722	0.254644336108554	0.314492152044707	0.329883525333422	0.317112798411583	0.347524341607952	0.396826347738859	0.41570725229954	0.419882764369936	0.453064399327742	0.492733918900755	0.502770635541799	0.523369514988978	0.573641394336554	0.605620226353096	0.632917400282902	0.695315034807549	0.738602260678178	0.703033852990473	0.621662652838022	0.547075283914791	0.505341036411898	0.528529369134565	0.578619342476918	0.603269665814448	0.613079237270295	0.621366989037202	0.64277037068034
LATS1	0.225551742414498	0.218568007857773	0.261021199633631	0.320346173121091	0.367528911213573	0.399189156438345	0.441835676075735	0.531850728111616	0.65470504708702	0.748113377985818	0.759741548126436	0.740727652019653	0.751391646362968	0.784084708313128	0.798586673847455	0.770309161377346	0.688287228941086	0.550530319840442	0.420714985137833	0.341629375808158	0.280383371048404	0.226654340051534	0.235257926962845	0.297359201209955	0.313666771155403	0.300129626149405	0.335181250972059	0.400100683068975	0.433159913922069	0.435283591209439	0.457304066842404	0.493452689601997	0.511232203100888	0.540965515923684	0.589009455971304	0.60439079421514	0.612769428762516	0.670828763999521	0.726624010129318	0.700328278907564	0.61167636715315	0.523231165021758	0.475811875393412	0.508050653018669	0.575454816278284	0.614491437288723	0.63378729969939	0.649147025771952	0.67358028790796
MAP4K4	0.227231285052523	0.220399909413687	0.258742814336181	0.306434471611738	0.345614846487455	0.38542899691019	0.443639791575236	0.538391401167489	0.653284351305099	0.731290618848905	0.727903127894129	0.711436589570712	0.737608216148848	0.781458980528108	0.806364287344712	0.786979019159499	0.698704900324327	0.540693038277151	0.391539225183275	0.309893358822753	0.258380589887525	0.208517485188388	0.216925147723426	0.280174429797462	0.29764819229937	0.285592809323219	0.327427741355915	0.40800859811388	0.453083615038044	0.451725981931024	0.462838796026364	0.495215898047031	0.519336421199507	0.55642153608037	0.60011495523763	0.597399281181197	0.587080007264525	0.642204260404282	0.710850913520248	0.692021892123986	0.594129120638779	0.49300492637805	0.444293960233093	0.488425797194804	0.572610441856881	0.625283550726554	0.654442363371227	0.677369754076122	0.705670260960383
BMP2K	0.223485828383978	0.217658577953183	0.25398508784728	0.293546375367242	0.325343325538997	0.371066094322072	0.443978547533464	0.545792346071836	0.655533880172917	0.719427808390406	0.702744826400688	0.688779878588906	0.726146908414555	0.776295196677496	0.808789964336717	0.797060460310094	0.703315496157982	0.528215767693551	0.363684184093456	0.281762839032684	0.240014389027548	0.193641291887617	0.201584540905949	0.265578115439862	0.28505346504333	0.276743232725706	0.326467852902856	0.420836125465683	0.474998779149665	0.470196879728209	0.472408393724895	0.500407435430501	0.527491872472868	0.568455363860086	0.606085690200149	0.58631270287769	0.559402140477387	0.61254341968924	0.69250699820167	0.678590301880681	0.570699250857089	0.459200887119858	0.413248405561797	0.470672706228441	0.569587186481754	0.634424575924388	0.673530243438373	0.703879249110097	0.736245458511806
MYLK	0.214942687682228	0.211599883581189	0.249088476505971	0.285303969883878	0.311558031239431	0.360518220503753	0.444609837530234	0.553776461756264	0.661805150493762	0.715186020344707	0.688847481036495	0.677224536529228	0.720422246569322	0.770991383393615	0.806452510974404	0.799659715740303	0.701522284293719	0.51359494865161	0.337997379309926	0.257384786810597	0.224902303978173	0.182172289808008	0.190221055212797	0.255436248038399	0.278506169674933	0.276091712218584	0.333480230341126	0.437977981885035	0.497893443569501	0.490908749218636	0.487319910430101	0.509968111707783	0.535397390524038	0.575841053294506	0.606555568596254	0.573349720391048	0.53360300630643	0.584992587828301	0.672899115848367	0.660942180811552	0.54376486271935	0.424924522448835	0.384503522714116	0.454934589086969	0.565647571639547	0.640697094408399	0.689139232382416	0.725870549561706	0.761744014656124
ILK	0.203559731453174	0.204552734932562	0.246827242498616	0.284758773247461	0.308094558207146	0.35755573149687	0.447175268181326	0.561867004504058	0.671609006068583	0.719794255190181	0.688822213461926	0.679227151763451	0.722578031233522	0.767681044524974	0.800692837096605	0.795230955205645	0.693908381874498	0.49780603649032	0.314928583437064	0.235931650605593	0.211559063274564	0.17321918898419	0.182747761146973	0.250326840688866	0.279184273055977	0.284531550259168	0.348041226241479	0.457792160903327	0.520209719172966	0.513126394914963	0.507256003631261	0.523450322939003	0.542337348232309	0.577803106277156	0.601758261114279	0.560707501795386	0.512947976603194	0.561991559835452	0.653000702031913	0.640085152493476	0.515802119991199	0.392962818565057	0.359184391259674	0.44096224890771	0.56043294562525	0.643455824917166	0.699565743942404	0.740572262946416	0.778550626525972
ROCK2	0.192030025647757	0.199100665672658	0.249309501061872	0.293198535683419	0.316493998474878	0.364089916083579	0.452576313752079	0.56943430522378	0.683823821484022	0.732881747103447	0.702700856833244	0.694426585328332	0.732562692748957	0.767363954803806	0.79306537762358	0.785215463649233	0.681776341178442	0.481991341768972	0.294808496137551	0.216394667596651	0.198259158992362	0.165449612126413	0.178291265705671	0.249506176418239	0.286505818351833	0.301097273435196	0.368259128876771	0.478000012620211	0.540205822217298	0.535462939101782	0.530705242461961	0.539560308317208	0.54765181684024	0.574377993150027	0.592600338084039	0.550134086456667	0.499423256385199	0.544749259273642	0.633191476884819	0.616890186276238	0.488929606952251	0.365419805743814	0.337905388914608	0.42863443292544	0.554323831721564	0.642875344084026	0.703740651059863	0.745884463073346	0.783795376717399
DAPK3	0.182834933195225	0.197151958423326	0.257089567977563	0.309428491797958	0.335254991616612	0.37939098915042	0.460553641314656	0.575809647120979	0.697069585620271	0.752736961371988	0.728058476093468	0.719692614889932	0.74795456141095	0.769494441407428	0.78480810258146	0.771443350285254	0.666546881294891	0.467125674163203	0.278083288557508	0.198311474066009	0.183889116206799	0.157785875523493	0.17575713958518	0.251373080997195	0.298458193468944	0.323451053200994	0.391590604294973	0.496535846623413	0.556592843770063	0.556506670741823	0.555763007035709	0.55689976808949	0.551183376424321	0.56662361529217	0.580688699144727	0.542770033978252	0.493496966184845	0.533132301393065	0.613305919635084	0.592091144100882	0.464744436104276	0.343662116888387	0.32106729775683	0.418262371046117	0.548379533190692	0.639768448830827	0.701296494765457	0.740725027585807	0.77597975535607
LIMK1	0.177358478164061	0.199297390630714	0.268902711609555	0.329920858589435	0.360034085795548	0.40012753199674	0.469690876125194	0.580439145658004	0.710060940093478	0.77681063384162	0.76075312913717	0.750008040359156	0.764658383000132	0.772259720953711	0.776605896355163	0.755616896213228	0.64932652810697	0.4538156029276	0.265383425412207	0.182110953982643	0.168449347103883	0.149925387832194	0.174438130013009	0.254230287442095	0.312413567787574	0.34884809798284	0.415949636429513	0.512453002023186	0.569138483992415	0.575464691154206	0.580908056111968	0.574546036985161	0.553471915966719	0.556518971039634	0.568181444485886	0.539179232450019	0.49429635452274	0.525961231136168	0.592974277558479	0.566496163384055	0.444408373221412	0.328456524019569	0.309064789462291	0.410555618931728	0.543910457422916	0.63511384027511	0.692365936663228	0.725086465353745	0.755318156040731
MAP3K7	0.175459218884802	0.204703510336071	0.282121071344107	0.349848790245982	0.384856266185928	0.421333355521898	0.477899574254611	0.583040188749204	0.721810162486121	0.802247715089337	0.795960083881563	0.779823782158493	0.77819271848511	0.773418116138227	0.768727113955988	0.739082686225559	0.630810498826796	0.442284148599578	0.25738182697239	0.168961436117975	0.153055231862566	0.14250904506375	0.17441126361304	0.257021698771017	0.32608676906982	0.375131735394788	0.440556134053243	0.526400575374061	0.578885579901333	0.592490195156083	0.605410359262097	0.592219561206691	0.555564856038497	0.546469902725682	0.55734688406723	0.539390606518294	0.50002273457097	0.521546386269358	0.572075487425992	0.541230193735482	0.428792719887883	0.320103536504917	0.302286994267222	0.406313722495588	0.541921561686369	0.629586750691847	0.677367134700916	0.699972813727872	0.723801860874325
AAK1	0.175674917155692	0.211535804490298	0.293691155248198	0.364604585739565	0.403940962747545	0.437997748970217	0.483211355761092	0.583710368427174	0.731653152012817	0.826295820576709	0.829127365371945	0.8043654038903	0.785024111119638	0.771264662010309	0.761355964954263	0.722876455342631	0.611471454505037	0.432479567946273	0.254487394612946	0.16023046941783	0.139499540759111	0.136901823438422	0.176558223799932	0.259751571986676	0.338258597744783	0.401317771309197	0.466093747992923	0.540376689237467	0.587809619106433	0.608523908446336	0.629243039216046	0.610027845254002	0.55851412754919	0.538534376198045	0.549888864735963	0.542851046989349	0.50841593302596	0.518247011917972	0.551073671141184	0.517800673902543	0.418493148932193	0.318439752127208	0.300940442861741	0.406057141080437	0.542733571097314	0.623373288028747	0.656990968697113	0.667357590671751	0.685005406176279
ROCK1	0.175937695899226	0.217696377487566	0.30114592272289	0.371201347640779	0.41346313989694	0.446688646465797	0.484552298207129	0.582938941204262	0.739154527548017	0.846544330910842	0.856594025806504	0.820459905055442	0.783428764726912	0.765253042619088	0.754830129874026	0.707851552642605	0.591826071492216	0.424193344283084	0.256495144501763	0.156811156157663	0.129588214952573	0.13468730745158	0.182199959067094	0.263434685654758	0.349000789831755	0.427533082285127	0.494092987317015	0.556838728920451	0.598040391401415	0.62473874527137	0.652633331977086	0.628007854358167	0.562827752022074	0.533689326523256	0.54631453711629	0.548363982918491	0.517174954243801	0.514894233179663	0.531092963755943	0.497899154704903	0.413671444914764	0.32273382404623	0.304836837038999	0.409825582749166	0.54599134087776	0.616376338657976	0.632404544957609	0.63013759638362	0.643608943024325
NEK1	0.174459361620334	0.221579904288743	0.303341933100333	0.369074976134131	0.41262790028582	0.446624947754777	0.482193529627581	0.581495187780583	0.743977982128401	0.861039122476098	0.875817776379035	0.826731092886872	0.773649303975648	0.756049998313453	0.749611252215058	0.694701095902471	0.572561335333688	0.417104859590586	0.26235190539239	0.158604168170392	0.124517630796688	0.137079182496054	0.192496557518626	0.269611316809707	0.359343218016644	0.454379828860137	0.525844003897015	0.577583020713614	0.611003871293319	0.641871629070302	0.675541239298392	0.645767512091531	0.568188262938369	0.531512099190855	0.545698782707871	0.554194570057355	0.524331692008112	0.511008767982275	0.51372069397324	0.483019412301242	0.413847408496268	0.331615110274621	0.313290581389371	0.41723552061267	0.551039693102174	0.608676734446026	0.605472079371969	0.59191614015389	0.604609623128493
MAPK1	0.170410181430598	0.222597622014527	0.300757281249261	0.360124175900981	0.403775403619461	0.439877117375973	0.477724304475949	0.580205693773671	0.745788194848061	0.868354245947187	0.885342435138627	0.823319490008487	0.75747774191596	0.745150575471294	0.746066390318815	0.683842915832769	0.554439609736041	0.410761407994133	0.270183099955628	0.164378370169491	0.124529930137467	0.144489266616601	0.207864278863193	0.279622356239007	0.370548226978096	0.482065806037741	0.561368535795301	0.602900292768926	0.626855585422126	0.659743613568211	0.697321231060142	0.662405756523723	0.573586872341895	0.530460697182526	0.546037110661533	0.558454400083359	0.528581602574138	0.506806268188455	0.500626807611359	0.474067216388927	0.417827701177671	0.343176487202706	0.325181686719659	0.427699288332866	0.557415413676421	0.600936163044523	0.57871678461779	0.556464466350965	0.572295659034076
MAP2K2	0.164162502462462	0.221340718241649	0.295359867315991	0.348127871318509	0.391617757159326	0.430708736031791	0.47357074526282	0.579664577793298	0.744209934478789	0.867680325654713	0.884707927972763	0.81145242283519	0.737618621374907	0.734393415471324	0.744310436049961	0.675312980599158	0.53808587555082	0.404585360989681	0.277652735447133	0.172094979425632	0.128976140389765	0.156438233673364	0.2276643378522	0.293936887890534	0.383325348198394	0.509749492014744	0.598932776095237	0.631336969212087	0.6443921646988	0.677129556540989	0.716660805595918	0.676673175167423	0.57775382381219	0.528606157172523	0.545058364894198	0.559676874969092	0.529512693754947	0.503009532507025	0.493118374461443	0.471119495040546	0.423892566269304	0.355304344492339	0.339147474143508	0.440610033469823	0.565123166040472	0.594433118918061	0.554865416567145	0.526888225194655	0.549213442313448
STK3	0.157108223357878	0.219393011383061	0.290145733806417	0.337809956790488	0.381936386267949	0.424311058321784	0.472210992495908	0.57994584610026	0.738842665740677	0.858937022738132	0.874443679958181	0.793144257759572	0.717160825975153	0.725659003011199	0.744305896102628	0.668848644106187	0.523856014908341	0.398007446499333	0.282600296775706	0.179601654173669	0.136751393931245	0.171849545888811	0.250314586865837	0.311822792733177	0.397356246462118	0.535441724649899	0.635307758238482	0.660085568728919	0.66139604722541	0.691970375854368	0.731745531092991	0.687199666376365	0.579591465610504	0.52442219938771	0.541106726638469	0.557318255190839	0.527626096778332	0.500509337413659	0.491740697909503	0.473407517276958	0.430228196173981	0.366176870816382	0.353834636122224	0.455356900999434	0.574494547727887	0.590622135802273	0.536065708432199	0.504752265415955	0.535462847857865
MAPK3	0.151243712499626	0.218907052657815	0.288469050743577	0.333789867305886	0.380101474146414	0.425291875617782	0.475317137887126	0.580416051469742	0.729329654127377	0.842868947510201	0.856142049862033	0.771097843539732	0.699272913809948	0.720790088035469	0.74617972987791	0.664197765042099	0.511918743366355	0.39073782600041	0.283754187417113	0.185435357749618	0.146891449520305	0.189576794380774	0.273793168549289	0.331524247864129	0.411360658599611	0.556531053421908	0.666641688287773	0.685781357470396	0.67523915616549	0.701837390634413	0.740572880087163	0.692663250307459	0.578373346767633	0.517249962299856	0.533683241961585	0.551917098869544	0.524083316226954	0.499958202934645	0.496024258674766	0.479511501479791	0.435466593378908	0.374781131847624	0.368152918617824	0.471186749617893	0.585688444978671	0.590387218525609	0.523095956492975	0.489539753545656	0.528620616880331
SCYL1	0.148743273557107	0.222091508735469	0.29328747723028	0.339581703507183	0.389719953644479	0.436312013616745	0.483103412499131	0.579765417375675	0.715490704987443	0.821061248466568	0.832474673326987	0.748651968955236	0.687005477629372	0.721549271548215	0.750494055996891	0.661479578097819	0.5025059018683	0.383060787050263	0.281237939453134	0.189395845347897	0.159023654385192	0.208876333870311	0.296311493273234	0.350880168496623	0.423659688134275	0.570689254213005	0.689569055936075	0.705399228631218	0.683572195642321	0.704558514583045	0.741391431357496	0.691936262330471	0.573708549780756	0.507310599702112	0.523464208968417	0.544829219167034	0.520242090166809	0.501428503296345	0.50445905970497	0.487688626313647	0.43911778502496	0.381244015221023	0.381466612954685	0.487040850350913	0.598108296870264	0.593354245509539	0.514952219806249	0.478748452509834	0.524407536296866
SIK2	0.151620408292344	0.23072001621316	0.306455784069309	0.356783665998427	0.411680631789005	0.457247795244757	0.494145958145462	0.576340042789659	0.697511979328839	0.795813243654331	0.80697251652717	0.72952614352754	0.682995303504853	0.729393084632731	0.758185440502168	0.661324274206319	0.49613352114012	0.375970546302875	0.276632900393392	0.192630562040163	0.173426981344429	0.229547389504405	0.316830844400161	0.368086916913967	0.432922930508214	0.576726072799987	0.702131688682016	0.716995032396556	0.684971489348329	0.69891245500986	0.733256911253931	0.684344276300542	0.565480626479771	0.495432202403796	0.511911077443151	0.537691111663557	0.51716613962837	0.504273316733072	0.514732794556268	0.496215623688575	0.441675670961137	0.386774702561576	0.393630631597232	0.501490408903646	0.610059574897168	0.597620453322721	0.509052867141262	0.468677104461962	0.517951439169464
ABL2	0.161422969589887	0.24570894544446	0.328210450287747	0.384630483026964	0.4438431074058	0.485158717113832	0.505804733416595	0.568735778843376	0.676134021501892	0.769832323703491	0.783470235678136	0.717217910551351	0.688970874678759	0.74500864647305	0.770092997747174	0.664621034076743	0.493586525996482	0.371016054683119	0.272539605840559	0.197190500381342	0.190666782460368	0.251642980146854	0.335160846748723	0.382221037610301	0.438688919476249	0.574998161874835	0.704210420642116	0.720129477694767	0.679421315918399	0.685233772440311	0.716605369098851	0.670091386671352	0.553971635376637	0.482772122116271	0.500747795593009	0.531882217303095	0.51531435890821	0.507263396244698	0.524190742625371	0.503623664353982	0.444274024675684	0.393118136475094	0.404781902494463	0.512805592912707	0.618841023982343	0.600062872151903	0.502017321860157	0.455646256262871	0.505261523103659
WNK1	0.178863043179182	0.266788015651512	0.356978059284973	0.420080411514874	0.481527193337734	0.515118323428715	0.515134235567539	0.55645223266188	0.652729233351811	0.745761213757491	0.765284309372065	0.714149472617223	0.705175548537276	0.767794485449959	0.786281709639239	0.671944055464158	0.495601702309399	0.369865541359513	0.271797743579671	0.20525988701981	0.211012664146148	0.274915832332783	0.351600808006202	0.39327321443709	0.441397537368217	0.567213782879719	0.697379574336262	0.715896436045786	0.668486785580603	0.665701332466247	0.693616972811135	0.650700822714803	0.540173642877485	0.47069844411629	0.491536198839124	0.528192359477823	0.514509786144158	0.508954512391823	0.530392291225749	0.508755919489508	0.447961741105112	0.401628330862273	0.414891913958604	0.519111640975338	0.621252004256767	0.597119959943608	0.49071074423155	0.437188272142534	0.484420755676022
ULK1	0.203392715232273	0.292327073523718	0.38959340152131	0.458500924110737	0.518748044885861	0.541671112045184	0.519938395964303	0.540317970127017	0.629173866119879	0.725631385425022	0.754370702354761	0.720888939214076	0.729996890292478	0.795597080192104	0.805534075143961	0.68294061572672	0.502377804293735	0.373743083257094	0.276654432506431	0.218386979403259	0.233966425384363	0.298341584533697	0.366347703522343	0.401734483152056	0.441974794868787	0.555773132379117	0.684303574441624	0.706558723950872	0.655061100930072	0.644114567955409	0.668123968975096	0.629176580469477	0.526054802355127	0.460784062307377	0.485427224101308	0.52673995664963	0.514135422970603	0.508131439156959	0.531597319781492	0.510677437916176	0.452886987567265	0.412310399149845	0.423251731503923	0.518576561602627	0.614326417415929	0.585745556661296	0.473143135001097	0.412748860348245	0.456083873120293
RAF1	0.232914812630069	0.319436007910023	0.421922982652105	0.494815072269878	0.549867946198299	0.560442730490707	0.519556378293991	0.52247414465578	0.607516870237078	0.710415890736707	0.750794118335267	0.735834735771401	0.760087470165536	0.824943892688022	0.825323202268371	0.696017951783268	0.513162595429283	0.382944026573259	0.288145083826746	0.236984429715374	0.258143446894445	0.320031697536065	0.379030288315793	0.408032609774405	0.441263208397308	0.54297573284497	0.667924328666733	0.694892513762117	0.642698746155491	0.625137624316091	0.644970983595098	0.609653156975245	0.51448838088483	0.454753202579178	0.483056351382247	0.527068316040506	0.513412223751394	0.504145397019087	0.527043249901093	0.508560224138869	0.457803282759789	0.4233074518129	0.428190660727187	0.509626121287609	0.59604444213524	0.564196974222778	0.44891691054618	0.383675131075719	0.42312923162118
OXSR1	0.263903040923344	0.344438629580962	0.449769862821233	0.524773162528407	0.571142476235439	0.569377937245581	0.515106418298401	0.505912831284159	0.589570277620695	0.69987539914512	0.752770220399446	0.755591342146811	0.791065276301898	0.851781048638082	0.842339767065262	0.70853138015047	0.526147314636293	0.396588963255599	0.305812853514015	0.26018843057496	0.281528079346277	0.337619695577859	0.388642110126078	0.412170924422963	0.439636359675711	0.530424299716162	0.650711763807293	0.683435864105388	0.63472042869153	0.613223833044772	0.628982316162032	0.596542934594014	0.508724024888047	0.454275588366826	0.484544004430003	0.528334579966594	0.511631533444781	0.497028032982675	0.516958654196399	0.501688517687766	0.460231098041806	0.431202643918854	0.427304972185263	0.491226843275964	0.565826785696011	0.532430718528043	0.419154257118989	0.352600258844991	0.389652078297806
SCYL2	0.292090245877065	0.36369476573957	0.469826932061985	0.545939673308747	0.581648792413235	0.569231404453872	0.509162388584777	0.493768481832557	0.576595294863224	0.692800588396703	0.757321469958719	0.775956628217218	0.818599153903268	0.872467687116446	0.853371434451604	0.717436507585011	0.538760996230909	0.412681019538721	0.327753973274016	0.286001861749449	0.301918833405652	0.348925419485275	0.393894313157514	0.413752242746577	0.436972938373088	0.518800594866902	0.634184106032295	0.673874709373356	0.633384872693115	0.611574524756673	0.623867097449878	0.59345063332448	0.511551814234282	0.460643081202875	0.489592605495922	0.529547620237601	0.508294374717766	0.487380979821431	0.502357572342948	0.489652269901119	0.457321919285893	0.432163339507423	0.418254447891666	0.463254831599787	0.524728205016972	0.492060778608957	0.386058625257745	0.322582733648926	0.359740611827423
SMG1	0.313601807669497	0.374560402931986	0.480402763565997	0.558085689852182	0.583307700783707	0.563205289320516	0.505035083227107	0.488624042728186	0.569185920832669	0.687569644447481	0.761310212656931	0.793150721318129	0.839480705537931	0.884644090713421	0.856171467252915	0.720148951038813	0.548279576502057	0.428452425122505	0.350924018530992	0.311598768226396	0.317326639999069	0.352558692669975	0.393765257141754	0.412312533404283	0.43293119982886	0.508000433068192	0.618790615943173	0.666747318892072	0.63939476707352	0.621454633062921	0.631398368966079	0.602238630031601	0.524490239562184	0.474453144844232	0.497657175398572	0.529822861146858	0.503172617048539	0.476134129387389	0.484722060891704	0.472656949877111	0.447100237598485	0.423516226832051	0.399860013888985	0.426872460641788	0.475349150347786	0.445991424557338	0.352359669945789	0.296386549621799	0.336510495091853
MARK3	0.326131466984566	0.376151270934927	0.481702486784062	0.562904090776349	0.580043400877266	0.555897281210148	0.505898322715098	0.492006842374841	0.567312839171293	0.682763451118675	0.762422207436874	0.804797200229688	0.852272059507493	0.887642238895966	0.849969553382904	0.715258917768598	0.552533626872872	0.440942708737057	0.371667563936708	0.333730039438846	0.326202996696193	0.348201532582451	0.387944425461641	0.407719693887777	0.427313333347122	0.497487847586107	0.604128723680001	0.661525860939336	0.651862764978193	0.642024501011972	0.651067995606432	0.622552626273524	0.547318130518955	0.495409267777291	0.508107235790433	0.528586962433843	0.496315551533795	0.464293599009117	0.465686824205955	0.451760920432257	0.429502027236424	0.405043500549619	0.372989481757063	0.384730428235904	0.421532414937797	0.397907851898089	0.320844094728693	0.276114133740839	0.321680676528672
MAP3K6	0.329668527445187	0.369607302198011	0.475591616402438	0.563205100862561	0.576415354469105	0.551912562067945	0.513978012565179	0.504121685838491	0.570403769835692	0.677539543455942	0.759685053190787	0.810277308458853	0.857298372260141	0.882306799110106	0.83544645693453	0.702817504260389	0.550467653577278	0.447714796935159	0.386455652217426	0.349246910917463	0.327544219214252	0.33652908442168	0.376975671692093	0.400396728648674	0.420302810502538	0.486685717436255	0.589368530232067	0.657001050272415	0.668696040877933	0.670665134367463	0.680256379836335	0.651933272780173	0.578109793633762	0.522283749951215	0.5202769329093	0.525645432548074	0.4880071036259	0.452766723664767	0.446801720682812	0.428843527889207	0.406656840724151	0.379332665914514	0.340726715448329	0.340793796203984	0.36790668046636	0.351784511894457	0.294057536573593	0.263169537518285	0.315683108899025
IKBKB	0.326461640458069	0.357743434630791	0.46494214403602	0.561900396678605	0.576196986222254	0.554569000625598	0.529986113319318	0.523810637046192	0.577376918361307	0.671609290977813	0.753332737021092	0.81036077806417	0.856030921028904	0.870340646026037	0.81422949787254	0.684113000825931	0.542377045555307	0.447559456258255	0.392754151449146	0.355748374358735	0.320998936499581	0.318920256400516	0.362089118149467	0.39125899606074	0.412456318967393	0.475240521054679	0.573703824750899	0.651810369564274	0.687242688485226	0.703658064438941	0.714846237375161	0.686457489031437	0.613739741315299	0.553049064126555	0.533376890478788	0.521079683568608	0.478677498832608	0.442290979270597	0.42939647875042	0.406233266190087	0.382203725469011	0.350929103214753	0.307626899667357	0.299711322350575	0.319319088318708	0.31148736475454	0.274158309032278	0.258385725748436	0.318082376291567
PRKCE	0.320243544921165	0.344214959114553	0.45278396357049	0.561105092078767	0.581339942964065	0.565076449014442	0.552945899406694	0.548745770230908	0.586666715520128	0.664909198212552	0.74416028517064	0.806342169468477	0.85015924661844	0.853479693262188	0.788166924845363	0.661089257365713	0.529781041545681	0.440979605340535	0.389811898381462	0.352242078705232	0.307035330855556	0.297143189479438	0.344837568127867	0.381404262156819	0.404460061952703	0.46306689237146	0.556663423370478	0.644936109719822	0.705004130888888	0.737040465536884	0.75015294546052	0.721731293278798	0.650687501794433	0.585180980403569	0.546368915465583	0.515044870623937	0.468796096318069	0.433439652210048	0.414530845153232	0.386119110072778	0.359925700273437	0.324636941165061	0.278321710649053	0.265865914647896	0.280205482344053	0.280458808791425	0.26285118957976	0.262146956279067	0.328030396506148
AKT2	0.315039552784843	0.332492784368736	0.441516491701879	0.561601898849101	0.591592680181609	0.582403988757942	0.580472110728851	0.57586477155676	0.596360472696701	0.657241401310904	0.732769903505319	0.799131654930805	0.840778803411943	0.832869053411839	0.758725062997488	0.635704283161551	0.515011930861819	0.430240096839778	0.379054789033709	0.339573873765477	0.287072061168895	0.273095713452126	0.326674818787605	0.371689360768333	0.396767712788552	0.450189126377438	0.538205198549474	0.636043479536102	0.720233867343754	0.767452269359225	0.78199320112702	0.753986193631061	0.685909730338044	0.616117126681137	0.557966678244448	0.507609619301516	0.458789926116408	0.42664741181508	0.402988784235753	0.370002835206539	0.342351749777289	0.303757344928701	0.256087866877873	0.24243324462622	0.253985968383455	0.261432369021287	0.261324263650152	0.274420589336827	0.344567518658442
EIF2AK4	0.313986097809328	0.324966589128504	0.432379291361145	0.562770050100855	0.60480899489072	0.6038055853214	0.609417384613239	0.601985044622389	0.604516938669639	0.648155365325755	0.719142783297614	0.788754618157902	0.828064976776746	0.808927052962483	0.726787135111144	0.609514435175024	0.500660502285485	0.418863282305327	0.36381938777296	0.320360657078359	0.263388179447721	0.248566407605518	0.308582147153022	0.362362533569557	0.389302349483605	0.43652052168443	0.518639367219951	0.625597501929283	0.732285297514359	0.792794660237186	0.807648152593598	0.780991993990016	0.717533256699456	0.643782243950146	0.56685187375543	0.498749433769826	0.449020494562502	0.422201990570711	0.395267021052073	0.358429536139025	0.329985373532888	0.289078626504607	0.24201463827662	0.230804459052122	0.24260844933588	0.25614700249219	0.270141497650994	0.294701714266828	0.36671281791996
AKT1	0.31849299058992	0.322400410629641	0.425277955771835	0.562929540011139	0.617757559859997	0.625743478490165	0.636642720094332	0.624425619468091	0.609603357281379	0.63716377699908	0.702758215611902	0.774488561891124	0.811567594332704	0.781760134346207	0.692939512203669	0.583620105871983	0.489015249087145	0.410639630645404	0.348389790615748	0.298323317940055	0.238702010307657	0.224972688482018	0.290834691450551	0.35291521322914	0.381405839041975	0.421782957925643	0.498511822589741	0.614758387840452	0.741628767415656	0.81253765646501	0.826438214790012	0.802505803797131	0.745154331213187	0.667006828614924	0.572037532008508	0.48849854852877	0.439818536643912	0.420185115549636	0.391522748288805	0.351071088183256	0.321467709330229	0.279023033224531	0.235083341425498	0.230561406510622	0.246347795622987	0.265095462182943	0.289101007238428	0.321930751946325	0.393392344761554
PRKACB	0.327914388605135	0.323838724319036	0.418960941637669	0.55992944682323	0.627094482382216	0.644832388633938	0.659628588406915	0.64144006054322	0.610889082306393	0.624164037949667	0.683153437023268	0.755516572687962	0.790934400265503	0.751906768216651	0.658086819295627	0.558918326478923	0.481609715624864	0.408438432423341	0.336620584562758	0.277198851126863	0.215511751140369	0.203125617923834	0.273004959182605	0.342266726678762	0.372131606818548	0.405699466208421	0.478561267836778	0.6050949078561	0.749534670865232	0.827580647806306	0.839686423216104	0.820076953434405	0.769630236776063	0.685657651252789	0.573195837101563	0.477163020159421	0.43155002630315	0.420401261953862	0.391488814368876	0.347049958641947	0.314490721122641	0.270757465615462	0.233001655662775	0.239924508658248	0.263893151976094	0.287395810321076	0.317133209807435	0.354470471344778	0.423314737694294
PRKACA	0.339763585920715	0.326960926842058	0.411472552077087	0.551757158235929	0.630143970881929	0.658482619034962	0.676761647131799	0.652368119969538	0.608652255050282	0.609818271166401	0.660574186081723	0.731700016349865	0.766628280850602	0.720978758321431	0.624049472928917	0.536474952909217	0.478982168628842	0.413247154103104	0.330667138741576	0.259649768043947	0.195475195965913	0.183158483484645	0.254267749934524	0.329279893829523	0.360808149136443	0.388404149653211	0.459754812334534	0.598179003074327	0.757512908360835	0.83969644164199	0.850036519386847	0.836238022815967	0.792425089957705	0.700411543900767	0.570784169821546	0.465467420383894	0.424679001976803	0.422369911642685	0.394421161461257	0.345304852456799	0.306934106504639	0.261633462038966	0.233295457000148	0.256390360486576	0.292660172400296	0.320871159666181	0.352339130660099	0.390224310739463	0.454921791363823
MAP3K3	0.350428793096218	0.328805470042271	0.40076697589671	0.536987633979519	0.625266631265886	0.665114909221026	0.687329838803915	0.657568331275589	0.604155241408031	0.595680276087978	0.636344631977806	0.704036239778286	0.740200518485636	0.691770571636737	0.593762734898943	0.517797207424418	0.480737286282168	0.423851345789614	0.330358762086637	0.246631019731044	0.179131693577787	0.164732195840511	0.233958401520412	0.313441401156326	0.347622850164211	0.370820504605762	0.443288891991902	0.595142047597601	0.766681733101336	0.850739068896741	0.860350039708173	0.853366290955523	0.814762040897709	0.712280940352598	0.565924763254667	0.454550094517916	0.419792773721818	0.425438561647565	0.399170698121576	0.344852530652632	0.297679627808829	0.250257694961474	0.2341279135796	0.277257515370959	0.329206827517927	0.362350326879414	0.392219410466803	0.426927317562428	0.486511036975601
DDR2	0.356256856965857	0.326699470633099	0.385344960865688	0.515009373874711	0.611827391406476	0.664046292072374	0.691389978230279	0.65825939669645	0.599419751210596	0.58398690672722	0.612769926204785	0.67458449356672	0.713945109871395	0.667660079769538	0.57085251774093	0.504840043226411	0.485928718940294	0.437355631103292	0.333508104262837	0.237482283829683	0.166110962797564	0.147491511575864	0.212186798701792	0.29540947799292	0.333901169542069	0.354705163214891	0.430413829800204	0.596285002130337	0.777268027641759	0.861892457175154	0.872598860411862	0.872661326720655	0.836930993897312	0.722120670257395	0.56011854913287	0.445794005912487	0.417555067430875	0.428999761332654	0.404433811963779	0.34492445895737	0.28682072528427	0.236792751355758	0.234566512071815	0.299894716138326	0.369641346486507	0.408104406391784	0.434036902765359	0.462546027782004	0.516539826867542
CSNK1G3	0.354735604623955	0.319138503592173	0.364764064957198	0.486086810038109	0.589980426566062	0.655279083188295	0.689650518893065	0.656321924940285	0.596828490249587	0.577156324199713	0.592630991387326	0.645958509678922	0.690131661373389	0.651510582399474	0.558655350681382	0.499680128288311	0.493636782469094	0.450395087007376	0.337051323229419	0.230688239169405	0.155733158474115	0.131590847539933	0.190228494094507	0.277134825636032	0.321862030685479	0.342204073309451	0.422038444959765	0.600835677454352	0.788393171133826	0.873219214080022	0.887174182104993	0.893639483035933	0.858028714637687	0.730326857258761	0.554919977183053	0.440543139535051	0.418568074766016	0.432717360078517	0.409141610150257	0.345049977597121	0.275345066276889	0.222540273062036	0.234368950990396	0.321812408680667	0.409971616634463	0.45428052285578	0.475166267837026	0.495629576877151	0.543997170212368
STK10	0.345391707343869	0.306326064673425	0.339888989650067	0.451365815326625	0.56053586402892	0.639395539047554	0.683382473422423	0.653988538711289	0.598550599818993	0.577108745285526	0.578487105074433	0.620686764627121	0.670257488405501	0.644584105509527	0.559043729931786	0.503914189562138	0.503468302727257	0.4605457224063	0.338542430431356	0.224960382159556	0.14772557313238	0.118049054971281	0.1704809484695	0.261435991682612	0.313888231802052	0.335050232364091	0.418242136777447	0.606933647490488	0.798197212940116	0.883639578560829	0.902833984711959	0.914300458381695	0.876195585149175	0.736801285212417	0.55166258181429	0.439795102011488	0.423173495780606	0.436650349885829	0.412854903469085	0.34516177128794	0.264616119260474	0.209205687784571	0.233595869094085	0.340714737899519	0.446410184536271	0.497225736406435	0.513286913048814	0.525429706186678	0.568634752188451
CAMK4	0.330053537065469	0.290171612837741	0.31280685814369	0.412869807782633	0.52502435880318	0.61759943480259	0.674262412204064	0.653333452461094	0.605833141233806	0.584567974520971	0.572016503166664	0.600725017876826	0.654720783168402	0.646004995733987	0.571561922016925	0.517965680047394	0.515682686346092	0.467301821185939	0.337360656685577	0.220172623369208	0.14274411000006	0.108763165970185	0.155966507371941	0.251179959757967	0.311626281326031	0.333778539272226	0.417954995272612	0.611897115833033	0.804253656899543	0.89130037433933	0.917219482488871	0.931811933367513	0.889184083192129	0.741100417713427	0.551258429689412	0.443972453560905	0.431286015656063	0.44122455562236	0.416000722835362	0.345728804281895	0.256002056903852	0.198319200090067	0.232369993811104	0.35467542859068	0.475677302886568	0.533689004057186	0.546377276688675	0.551691495915588	0.590860069290635
AKT3	0.312359867036909	0.273754891062567	0.286427809808161	0.373422582171106	0.485834313260734	0.591768227865766	0.664062169147759	0.655619866643161	0.618344730304454	0.598546934912315	0.573556298458272	0.587230697703432	0.643035252367079	0.653044854502153	0.593283783996344	0.540575697525137	0.53082139596034	0.472159983888601	0.335114052710649	0.217761290880226	0.142477171393831	0.106154413845156	0.149571705688862	0.24842689963628	0.31535661952375	0.337386273474648	0.419063349734646	0.612779205568435	0.804166173319973	0.894166449562112	0.927649258129046	0.943360731393004	0.894978014879577	0.742615982379222	0.554051050136458	0.452844682241183	0.442370287229351	0.447089955645971	0.419833758409522	0.347835471051916	0.250816246477202	0.191089136003368	0.230922705990935	0.362446143649752	0.495326142673199	0.560977679749978	0.572601510038224	0.574184975352831	0.611247389664289
MAPK7	0.296724705496414	0.260486870146141	0.26388734669902	0.336373982731635	0.446148558954719	0.564314784044601	0.654220705514818	0.660766474315977	0.633893514745143	0.616246091399915	0.581932017789154	0.58052864273876	0.634374511596464	0.662084916977732	0.619502415932258	0.56874595188584	0.549012416003836	0.477774747643159	0.335077030663026	0.220420463344065	0.149261509294018	0.11254945464925	0.153312629155113	0.253911930431463	0.323958541074822	0.343676387951332	0.419032216131446	0.607139257305607	0.796209724748186	0.89062180730746	0.931849265241502	0.946823270552435	0.892223203391399	0.740670872805041	0.559699601571364	0.465599940742329	0.455601436944555	0.454940669997724	0.426101733864513	0.353085365642774	0.250472934947143	0.188635439566711	0.229836826374047	0.363776288751925	0.504068350394467	0.577164817479363	0.590257714388985	0.592217918621549	0.629861971052679
PRKD3	0.287195817094644	0.253297662073522	0.247918581148204	0.305067781299237	0.409484155798352	0.537761898136047	0.645463493379256	0.667264537550117	0.648810435206054	0.633529123976151	0.594619955435973	0.58013203602888	0.628059398428748	0.66978226507256	0.64499098246984	0.598250076505826	0.56934459602551	0.48660469641505	0.340913460887139	0.231190172739221	0.165301500574428	0.12947000531923	0.167863097361724	0.267041105591512	0.335481577690357	0.350174388293718	0.415872728572838	0.593839929572479	0.779853435210108	0.879890118958058	0.928383413165564	0.941069864556737	0.880372396744907	0.734514321306723	0.567103685404146	0.480992460919836	0.470125731527824	0.46534559448732	0.436494114315486	0.363249205176396	0.256589073271919	0.192295083913774	0.230252307734388	0.359580863175159	0.502033081879791	0.581382062690752	0.597931914348485	0.604440050396488	0.645780443550188
PRKD1	0.286623137928068	0.254102127173917	0.240351624850379	0.282154517605553	0.378906765682313	0.514143459042271	0.637667723853429	0.672710608228825	0.659026609888518	0.645945632043356	0.608234682850453	0.584746239322119	0.62367981988569	0.673901515155898	0.665322276187512	0.624577774559012	0.589692758930218	0.499696048980374	0.355218058770149	0.252258750697546	0.191728239810506	0.157022968645837	0.192432034534501	0.286295245264999	0.348002438808474	0.355193258186776	0.409054740982108	0.573581815490805	0.755984783232215	0.862147134094863	0.916720546915506	0.925913852407976	0.859590980803579	0.723292616177139	0.574424031655603	0.497480929386479	0.485264754262443	0.478592527612701	0.452032156084835	0.379692238122156	0.270785151558739	0.203652464022123	0.233819251571408	0.351848366818056	0.490868520552609	0.574128846838031	0.594883329840014	0.609149891253945	0.6571752070877
NRBP2	0.296310378543986	0.263605549793019	0.241842613795207	0.269003675470637	0.356260950230764	0.494515642732547	0.630075159658658	0.674795177817595	0.66149840665729	0.650011604618825	0.619258492389357	0.592305745730236	0.620816324683698	0.673503669893043	0.677740697173083	0.643961367044723	0.607121772169093	0.516134225197486	0.378443044116616	0.283914306678334	0.227830366864872	0.193571116529693	0.224934153098683	0.30974545741436	0.360298690455964	0.358517936975139	0.399912055238755	0.548892509866723	0.726696855682466	0.838294575451134	0.897020525676169	0.901845673414347	0.830549077580866	0.706105342240716	0.579283533926461	0.513343154223755	0.500556651777131	0.494549587288408	0.472600114376286	0.402755167756596	0.294140234744033	0.224135663333664	0.242330275682032	0.343284793640002	0.473600727491582	0.557443880243408	0.581530343705388	0.605064138370227	0.662063798386481
DCLK1	0.316039068349062	0.281351298186658	0.251866883803628	0.265485073581494	0.341820157215556	0.478856766145922	0.621785088052279	0.672312630115904	0.655380915385951	0.644286198069792	0.624851845517948	0.60017833404456	0.618622844298172	0.668570768613047	0.681346063314181	0.654100733050599	0.618677443526086	0.533326310470841	0.408579344792327	0.324043749739982	0.270780304449718	0.23581699252729	0.262339158887815	0.335403836144563	0.372006304699325	0.361366090313963	0.391277720798361	0.523461595820114	0.694649328656729	0.809495608710495	0.869805877910479	0.869726091095432	0.794230040584196	0.682218176246959	0.579205810758799	0.526837173807434	0.515662777918961	0.512591728782223	0.496800679409794	0.431346071236322	0.326512825550391	0.254310327313075	0.25714565519582	0.336781092917026	0.45420515772871	0.534773523925176	0.559793516345266	0.592224766440724	0.659426165592816
DAPK1	0.344221842996876	0.305869682573925	0.268943841897464	0.270227540808461	0.334546550625849	0.466436143027856	0.612317469922687	0.665718273402718	0.642406152972833	0.629825131687189	0.623546142673977	0.605644752429074	0.615659772968428	0.659454189662576	0.676715961603396	0.654380710573094	0.622194452202729	0.547891060190226	0.441651440092635	0.368392554998032	0.316028506547805	0.279330769284884	0.301107837382593	0.36132707335953	0.38326285253597	0.365664960150987	0.386454273373258	0.501016912492875	0.6622317778723	0.776695921046182	0.835701945642158	0.830577505958447	0.751838237574763	0.651410791974275	0.572245620079559	0.536479354901865	0.530262386302303	0.531658793972979	0.522221086534743	0.46296515148299	0.366089500375164	0.293222487686719	0.27864177954673	0.334836442033371	0.436920440612041	0.510454121937345	0.533053373900374	0.572570351224802	0.650105826355653
ULK3	0.378025245977771	0.334849028596302	0.290998728822979	0.281211127375493	0.33279658245602	0.456460192177874	0.601999261315939	0.656985227138792	0.626283315270195	0.609845452249758	0.615640679676858	0.606618330815799	0.610227947989684	0.64657191548628	0.665331309019222	0.6456408677175	0.616807287196982	0.556734940559416	0.472807214812555	0.41152465393918	0.358280224763187	0.319406897832451	0.337670162760971	0.385602090349941	0.394149919818614	0.37304785308569	0.387977622921962	0.484207373212187	0.63090945674624	0.740387711270684	0.795376055980233	0.785539564495971	0.70481747144563	0.614338412976793	0.557628603546133	0.541398325746046	0.544022642394387	0.550450906301223	0.546033988712472	0.494223249335197	0.409470370266666	0.338169124507691	0.305918025739302	0.339069088071776	0.425424834033129	0.48887383466485	0.505615641607779	0.549798790992321	0.636942841375831
CDK7	0.413506592738342	0.365339933316762	0.315729652329144	0.296375133308538	0.335059545701918	0.448639415858838	0.592009443456773	0.648867922314514	0.611406223121933	0.588767285419266	0.603190515810496	0.602377555193807	0.601119518832797	0.630525852410677	0.649135919740795	0.629727776218716	0.603057819135083	0.557933755646236	0.497629857017231	0.448166321450541	0.392724808798323	0.352005956775007	0.368915294986366	0.40641466370435	0.404333160897719	0.38410161905208	0.396755917263503	0.473998837128533	0.601076524475536	0.70075380358309	0.749689385758363	0.735965835713296	0.654921999486962	0.572736796104051	0.536142508910539	0.541590706205771	0.556606595184329	0.56766086515731	0.565700430497854	0.521696704615978	0.452365370210909	0.385101768674587	0.336901652269855	0.349918446738466	0.422068409466763	0.473526945662312	0.48179060703026	0.528469939183423	0.623956603404828
NEK4	0.445964958757483	0.394057848071671	0.340874450936568	0.313955977286681	0.340345764767192	0.443375735839974	0.584070645933373	0.643948374171063	0.601460880515963	0.57102691410631	0.58955963638086	0.593970476062118	0.588384127862388	0.6124482716816	0.630315214664612	0.609043160843767	0.58268565853961	0.551213781778997	0.513277495143003	0.474486098168766	0.41609135061114	0.374503502531223	0.392638021843323	0.422297615169897	0.413115635444897	0.398213157158665	0.411958150439598	0.469828493009272	0.572465833703269	0.658095605890892	0.699934975408982	0.683557583411423	0.604244494727624	0.529341176887684	0.510085330645517	0.537885250636639	0.567602539102156	0.582093665742663	0.579489041192302	0.542798689567167	0.490681222130141	0.429584904061645	0.368843262366964	0.366603016414326	0.427375800787139	0.466252173377681	0.464884780194633	0.51267468897532	0.61490451936867
TAOK1	0.470688063796037	0.417845640527044	0.364367108083156	0.332487412402691	0.348114991577889	0.441506795469033	0.57991803558248	0.643882012478525	0.598507375079234	0.560075676405489	0.578612629174455	0.584014805328003	0.573627883182944	0.594181776280491	0.611140336462228	0.586165631363446	0.558252705919604	0.537987061459418	0.519130863645263	0.488903293343448	0.427206617808868	0.386053636165991	0.40785548315858	0.432474177190726	0.419815607762061	0.413990677834432	0.431602499537343	0.470335516826708	0.544826699811602	0.613248834546621	0.647954217590111	0.630397063113123	0.555119539116459	0.487502379982008	0.482758661133515	0.531564341254988	0.576320683800628	0.592602370695552	0.586628341864408	0.556335211166762	0.521579365563548	0.467970297115751	0.399050417127945	0.38735494186897	0.439994478640293	0.46692446840042	0.456479820578444	0.504829510090861	0.611891958604856
ERBB2	0.484074011611317	0.434294229250312	0.384472215179651	0.350636597707796	0.357943162432867	0.443799895279512	0.580747057801057	0.649081087225708	0.602799797040863	0.557812915527903	0.573717470135213	0.575859830388579	0.559586304718699	0.577998688397749	0.59368711984673	0.563517688645448	0.532706560365276	0.520978654422583	0.51676905365191	0.492202264497771	0.426959729174789	0.387529817410369	0.414909058206107	0.437099323574991	0.424170817007064	0.42991576579786	0.453417723323917	0.474167125112582	0.518415899718092	0.567678316574972	0.595973437861506	0.57878490195604	0.509878430170124	0.45059872047729	0.457684220291339	0.523803244344832	0.581567677802656	0.597938198798756	0.587120213741748	0.56256621725577	0.544082263707409	0.498326740250951	0.425609550253836	0.409900655638777	0.45716821425433	0.47375304680904	0.456294382500745	0.505117424800343	0.614694072859657
TEC	0.484821772162859	0.442400838933115	0.399990761667811	0.367129589913859	0.369247211920507	0.45049857708215	0.58682469449772	0.658817370095439	0.613211134793236	0.564470646580533	0.576807969713279	0.5723771587985	0.549105399641073	0.56589308148491	0.579413215754231	0.543058342302167	0.508925717745281	0.503531323721156	0.509287768002392	0.486978219432701	0.417797814664559	0.381138559869304	0.415307593800353	0.437233533144791	0.426487457139264	0.444813655078704	0.475466106140601	0.480371735049112	0.49398429851949	0.523149268942565	0.546172787443095	0.530891226417448	0.470497246627527	0.421395055649821	0.437803767030792	0.515212122770344	0.581631407378939	0.596738872609981	0.581431822277821	0.562826044401563	0.55900057822377	0.520741762132748	0.447832927368604	0.432092275060663	0.475670469164043	0.484148183400602	0.462706662288862	0.511802809734455	0.621081793300029
RPS6KB1	0.47468346341057	0.44301493419866	0.410514628986789	0.380889341253375	0.381263837355925	0.461139553992705	0.597371080717891	0.671556895381781	0.627884300632779	0.578808944269755	0.587773950369916	0.574845882495286	0.543989078896267	0.558792463232572	0.568787513839073	0.526058880932268	0.489285467561871	0.488748128135071	0.500197049882984	0.47666247641401	0.402989398154552	0.369854562057731	0.411331364826145	0.434524064211492	0.427456084398191	0.457932856377975	0.496267382355958	0.488230742013117	0.472300973876733	0.481165794085565	0.500187595835925	0.488342229784588	0.438225847288659	0.401485348019129	0.424874706885105	0.50571394133619	0.574661348201826	0.587841939645039	0.570324246808951	0.558943476942618	0.568252338553441	0.536868119954445	0.466256641272113	0.45252280905633	0.492951779898637	0.495890906910967	0.473730628543534	0.522239810609096	0.62793469258858
PTK2B	0.458309530264931	0.4387844917943	0.416571079944236	0.391295436312816	0.393241995676748	0.474665307774477	0.610722464904623	0.685330402267405	0.644748950550731	0.598459046978802	0.604387672188593	0.582392310115811	0.544250124667616	0.556126183285065	0.561221839915831	0.513054333644927	0.475323644774227	0.478724881722174	0.49230939312686	0.464499285873626	0.385887616055363	0.356808073721493	0.405476851478281	0.430715149124783	0.427786854488298	0.468736172868228	0.514557611892218	0.496807080433771	0.453592085098609	0.44254279807239	0.458815952468409	0.451917863660245	0.413305853811296	0.390922344640489	0.419166471456763	0.494802086273346	0.559410565778702	0.570900152066946	0.554938147389757	0.552745144398231	0.573906480936578	0.548919846408909	0.482187594762182	0.470912199441311	0.508096931934531	0.508150641522009	0.488005079366089	0.534071145465317	0.632554000482681
MARK1	0.442044818948986	0.433467972436036	0.419491545899199	0.398366623268254	0.40466051618771	0.489704072473246	0.624705390637139	0.698040641901154	0.661755972905337	0.620328795583938	0.622839553666715	0.592241355252924	0.548116823518479	0.55601529441376	0.555410052551919	0.504001100518161	0.467601902916687	0.474146767594331	0.487051656717758	0.452831670794227	0.369355326231468	0.344717393028475	0.39986376031745	0.427170702895977	0.427910557768021	0.476694153801183	0.529066755018734	0.504695883044823	0.437345544754448	0.407406913399508	0.42210512056568	0.421500394543199	0.394886234350259	0.38812736793402	0.419478071665015	0.482016872220444	0.536041084043731	0.547016586230371	0.537030888278193	0.545820137053896	0.577385065487903	0.558574225703959	0.496984809769841	0.48808140300202	0.522160709328111	0.5218659983377	0.505302529813049	0.546037282233965	0.633547348797083
EIF2AK2	0.43202592879176	0.430793814265167	0.42100318767413	0.402743962780936	0.415319064257972	0.504861818042429	0.637100644149797	0.7077006520744	0.676908189347865	0.641066225987575	0.638775394246246	0.60072568700495	0.55281008960753	0.556039185277888	0.549952657208173	0.498561843678296	0.465806896322993	0.474405970157067	0.484454441131459	0.442901642831292	0.355431455381338	0.335439605251361	0.395739529740475	0.424550986055669	0.427899191988312	0.481313254739081	0.538632783505983	0.510303210793458	0.422688213001705	0.375648412865411	0.389773500717414	0.396307201678691	0.381217774092711	0.390164345598236	0.423455340429745	0.467374144711698	0.506559007220994	0.518987138657819	0.519098032630341	0.539542445728671	0.579153324666692	0.566273772740284	0.511375085757761	0.505467756925927	0.537644400630357	0.539221454765064	0.5262647723481	0.558029097913712	0.630938225281501
TBK1	0.432320089985676	0.433337703341801	0.422743962670384	0.405517221669321	0.425299667745945	0.518944479683739	0.646059933045362	0.712619878022338	0.688262796846079	0.657586229005865	0.648551274417824	0.604697314550084	0.555770965038534	0.554261687842251	0.543995876544718	0.496374495382887	0.46903838433564	0.478168477732486	0.483753699568781	0.435136215597021	0.345245850521623	0.32971098107996	0.393202022057459	0.422690285198701	0.42757031161248	0.482390957139201	0.542658135413743	0.512573788014176	0.409147167301242	0.347553729245757	0.36173510508629	0.375322153400555	0.370136573323906	0.393400054627327	0.428152946833405	0.451518106461001	0.474551632631134	0.490855479079585	0.50412822422644	0.535194499114435	0.578966555720833	0.571218346900229	0.525086908689668	0.524340688664975	0.557253952963292	0.562370011123654	0.551461818968446	0.570417542244911	0.625580243171454
STK11	0.443875448097863	0.441917786476979	0.425948618083764	0.408020244845071	0.434897847046885	0.53110777143787	0.650364970825043	0.711533007715099	0.694031658187611	0.667599868307672	0.650310351054661	0.602800831186941	0.555815208211737	0.550079826859994	0.537615621755882	0.497185323859498	0.476149124347267	0.484099773778721	0.484241036246392	0.429677113525996	0.339133817442227	0.327140534844923	0.391223551803825	0.420654615033585	0.426612079618003	0.480271752394085	0.541604999440054	0.511734472707997	0.39733387654073	0.32423341740553	0.338453397894445	0.357770809748856	0.359741062483731	0.394441531033898	0.430734043835775	0.435525419750863	0.444220612488724	0.466819941829267	0.494935334062544	0.533987926157815	0.576460778265743	0.571997764401847	0.536946940155277	0.545047246642711	0.582457009333364	0.591963338439652	0.580257824870247	0.583078744635166	0.618294177865072
PRKD2	0.464665657829711	0.455716918723123	0.431386049170612	0.411650707424606	0.444584858222184	0.540947484839328	0.649490055187969	0.703667945021542	0.692796239407359	0.670008380447805	0.644492859657552	0.596075670006438	0.553698559120995	0.544521708411428	0.531792662817935	0.500803122359234	0.485983277779543	0.491380887242164	0.485885676247463	0.426824294908639	0.336867477233201	0.326483272598938	0.388003107823757	0.416957252112741	0.424604090577116	0.475859513062594	0.537152691669841	0.509567543175737	0.389124263833503	0.307596315476991	0.320981820404833	0.343496635481823	0.349075551890511	0.391102594170606	0.42914789498555	0.420477212071364	0.419079335161043	0.449903803206842	0.493273204956021	0.53685660236377	0.571717884217714	0.567518735362268	0.545385549431592	0.566636973756932	0.61249666219505	0.626206307390264	0.61012692184615	0.594701287916039	0.609234113711632
NUAK1	0.490820667255086	0.472918867003943	0.439398175876286	0.417641029002215	0.454942065800204	0.548509545798231	0.643524850471228	0.688797769051583	0.683776827794992	0.665008104598967	0.633546966815009	0.587583081429867	0.551805235203795	0.539833312296644	0.527980032201536	0.506907344838428	0.497416839200894	0.49976074558504	0.489390412803271	0.427147651453247	0.337914233241719	0.326146633104129	0.381595182815208	0.409942336698737	0.42097380459342	0.470335359644671	0.531846815061342	0.509000851917273	0.387213949988746	0.299907336515424	0.310753179788191	0.333167127257243	0.338610964899544	0.383097690104231	0.42261635941791	0.40704206358711	0.400891942064684	0.440981979778617	0.499109128813183	0.544056944754722	0.565484242594149	0.557770244085734	0.549126236927636	0.587047227695864	0.644316759671642	0.660933117415812	0.636877452338937	0.602819210470627	0.597812901262786
CAMK1	0.518089624212914	0.491393650893395	0.449818652764236	0.42668313922279	0.466450194375484	0.554183915339143	0.633080573645747	0.667359201103512	0.667076139699781	0.653833080646076	0.620892063431666	0.581145122023092	0.553048843576294	0.538483678687806	0.527407749678971	0.514795912080833	0.509214583665907	0.509144924159088	0.495664198052402	0.431229044080021	0.341647829594795	0.324790658223517	0.370664004040328	0.398335961124964	0.415064993652202	0.464772740425885	0.528388998953754	0.513193845687837	0.394283850096914	0.303201256479137	0.309311862833509	0.328308762575882	0.330371782327625	0.372237740455188	0.411814840036841	0.395308709959574	0.389339587135219	0.43862044821061	0.510406660441379	0.554762659982736	0.558936631051089	0.544080720556038	0.547756732675764	0.60375599278877	0.673415549556132	0.690714544526107	0.655791072686332	0.604624990184715	0.583189795415958
CAMKK2	0.542930475770491	0.509053642586913	0.461715406302086	0.438454033489361	0.479112302816809	0.55849184838888	0.619281129342784	0.640667682281183	0.64382453822521	0.638212778509341	0.609505702009372	0.579686406556248	0.559442015471657	0.541978113705889	0.530379169271578	0.523195989989405	0.519838968503277	0.51898566538287	0.50502157654066	0.439209396192	0.347463981171917	0.321814072293022	0.355123163943397	0.381870142697851	0.406460887089108	0.459929311748214	0.528911927019078	0.52454060852423	0.412176716895949	0.318848130031725	0.318146945647864	0.331182109326061	0.327655746360819	0.362068818553667	0.398729048310587	0.384973964711369	0.382548221101754	0.439797004317372	0.523558257540441	0.566899715557831	0.553143995184013	0.528772887520035	0.541931264568804	0.61458959221146	0.695225092201403	0.710518922810272	0.663200901236466	0.598182537983801	0.565016248267408
WNK4	0.562858077463106	0.523834346500578	0.473162574675054	0.451294029342806	0.492083900794496	0.561852901720444	0.603824048462512	0.611115739923939	0.616160165308623	0.61976832839853	0.600714928747263	0.583889320767565	0.570969089815018	0.549983745568566	0.535854190879858	0.530275077014356	0.52741231426743	0.527869463904742	0.516573486639032	0.450416715963131	0.354787473756921	0.31753331328211	0.336408008836962	0.361761517255264	0.395499877083445	0.456352249962145	0.534536733580541	0.54397455925846	0.441380838514924	0.347378486811876	0.338612325415374	0.344464162413316	0.334377974988795	0.357061143312118	0.386256165423183	0.375801650434572	0.378199881616334	0.441158387196264	0.534333114841314	0.577397278364672	0.548532310324926	0.514394003743441	0.533122477092228	0.618336576602537	0.706436353988162	0.717221974867575	0.657788174922023	0.583421361200198	0.544001636591552
NRK	0.576174533379375	0.533572052380023	0.481370461287217	0.462362902210697	0.503608182593896	0.564454077861147	0.588962553294998	0.582118243835628	0.586993214158052	0.599623149831356	0.593738983973389	0.591774965460859	0.585282464632255	0.560169244645653	0.54154278897779	0.533943042868729	0.529982868776924	0.533610540258981	0.528170940456018	0.463297177761296	0.36300327798118	0.312985711810512	0.317240818225904	0.340787213716968	0.383698971361778	0.454674085752155	0.54529289199647	0.570730740697864	0.480870083133925	0.388440858136801	0.371756168447935	0.370672360551021	0.354132320140637	0.361555810574784	0.377658366666634	0.368120528643685	0.374700531468639	0.440260122496497	0.539011969099367	0.582865323758899	0.544651639251533	0.502876588773694	0.523059110066025	0.614971646358453	0.705807028170776	0.710388223965539	0.641012453783727	0.562396191383533	0.521968832458567
LIMK2	0.581552774632106	0.536133404836633	0.4833611356672	0.468427466115758	0.511465708682498	0.566292542230224	0.577228412918955	0.557604002047167	0.559555041997986	0.578410794807807	0.586222617335567	0.599425408144283	0.598382923962461	0.568867696958525	0.544539651277645	0.532408921554896	0.526074092105503	0.53388291307265	0.536966184501502	0.475709860405229	0.371388038611298	0.309469639065623	0.300955246817723	0.322815652336464	0.373745630251091	0.455809143747517	0.560281324228504	0.602502327973083	0.528173808330561	0.440679833323274	0.417880812976545	0.411327449667135	0.389129430762186	0.378703814570365	0.375965964999807	0.363092458899144	0.371901022500251	0.436317268405126	0.535348326394379	0.580526203310256	0.540385338544201	0.494996695291926	0.513138498409892	0.605514374291708	0.694278967838285	0.69212504342079	0.616532555187325	0.538693581112996	0.501366763823917
CSNK2A1	0.577956477875089	0.529958478494477	0.477050132201861	0.467085558564055	0.513857503257463	0.567350880982308	0.570843789158539	0.541078531743505	0.536814611252787	0.556651509360909	0.575539645043135	0.602551591577015	0.606012967354713	0.572318480955986	0.542288223230989	0.52480017093477	0.515293790382437	0.52711189827804	0.540338432135364	0.485472539049817	0.37912660936386	0.308059246933554	0.290631682911297	0.31187400189268	0.368898959206076	0.46081926611452	0.577916516352854	0.635856927616935	0.579565313713587	0.501466576834864	0.475856509770698	0.466026092232846	0.439261278978121	0.409621560092963	0.383400705039108	0.362569594092022	0.371111744053757	0.430271715569991	0.523100696881121	0.569101730977234	0.534512929900349	0.490336829766289	0.504093535030879	0.591686695840723	0.674510722528677	0.666217844021313	0.588967722834295	0.516321991357524	0.484524594131646
CDK6	0.565068148896868	0.514846093620646	0.462291831841727	0.457917432533457	0.510328151040074	0.567770475991156	0.570991328694216	0.534567798136824	0.520911664817695	0.535249497434241	0.560264801037191	0.598236370437632	0.605196027736357	0.567998915186939	0.533497568040511	0.511571942581904	0.498684627406498	0.51318448068169	0.536766702631085	0.490942953990598	0.385445651083942	0.309309323715476	0.288345126623794	0.311037559329593	0.37195278590507	0.470456807307746	0.596178358813815	0.666832397392453	0.630398699433611	0.566672441964047	0.542494463441437	0.531783659506468	0.501613406536584	0.452963812681629	0.400887506811363	0.368535295297241	0.374467884577705	0.424274185231767	0.504037517189924	0.549336765032262	0.526350780778081	0.487703494006901	0.496020105032468	0.575527654776373	0.650079143424262	0.636988963151968	0.562605518022656	0.498649683138336	0.473067679438813
NEK6	0.543962730354188	0.492550370977054	0.441361075355411	0.442989057382585	0.502226487522016	0.567887113998692	0.577271457569797	0.537898046365732	0.51276297119675	0.515771421668209	0.541117747953909	0.586120690866537	0.595316640872155	0.55553083917493	0.518646764324954	0.494502952587905	0.47859215223468	0.493623620581746	0.526288269468051	0.491417538663999	0.389805073036707	0.313215791056462	0.294727611361063	0.321503156659207	0.384166682980871	0.484635495397852	0.612911010676488	0.691680255751742	0.675713220056814	0.63082919708659	0.612432399713974	0.603055329336508	0.570708368003715	0.505061929938507	0.427752984977104	0.382319923515776	0.383950064887271	0.420853032023595	0.481453487739628	0.523938399508007	0.516145874574978	0.485733606786074	0.488650237431382	0.559035301673658	0.624617066200026	0.608307364648907	0.540556394508598	0.487820395689522	0.467769502880737
SGK3	0.517487219578472	0.466740894391735	0.41854154060111	0.426384107688784	0.492398087864682	0.568089331747418	0.587650077223405	0.548660663570753	0.511942754911837	0.500276558087182	0.520935990971761	0.568565815429724	0.578346784556137	0.536836969505369	0.499893246940646	0.476261704835495	0.458061572728543	0.471144079831527	0.510394809365971	0.487211692196433	0.392027550776619	0.319340367306508	0.308893544333663	0.342146678539385	0.404626466441321	0.502157515497339	0.626210450802231	0.707670015995702	0.711133219568998	0.687907747163019	0.678847173467909	0.672646204322015	0.639555653217568	0.56065571580069	0.461732103176921	0.403917275375146	0.40047049475767	0.422074669450672	0.459335269770949	0.496905884512062	0.50502397636659	0.483375839242603	0.481644204731134	0.543846513676689	0.601096516828643	0.582984370600678	0.524502047836856	0.484704680899007	0.468785183714579
PIK3R4	0.489890199478985	0.442148004951962	0.398887606173489	0.412895084935618	0.48420302191065	0.568585767829453	0.598986726251242	0.562910149813329	0.516858711563966	0.490730852223814	0.503704828389209	0.549776714005102	0.558171067282903	0.515524818995582	0.48044890434067	0.459716580664937	0.440004712210017	0.448801561862377	0.491462220722054	0.479414962537553	0.392276260874982	0.326961950971894	0.328678630190236	0.369718482326056	0.43033380880663	0.520894612740629	0.634843140310895	0.713742829183624	0.7338580708653	0.732602001090094	0.734914210372872	0.733328235925515	0.701252366060224	0.614060214705125	0.499363186763653	0.431726559063461	0.423386545721645	0.428944038645571	0.441391081408208	0.472459265111352	0.494534177118732	0.480071425366125	0.474738341507016	0.530986468600635	0.581396209820543	0.562574878302479	0.514856234381949	0.4891293682	0.475951120910927
TESK2	0.465675726447243	0.423150225924463	0.386632107667844	0.406420683799652	0.480314054556117	0.569232164736261	0.607952100577929	0.576319936465851	0.525175243159456	0.488296851394526	0.493119095317421	0.534305304907516	0.539307764040004	0.495762268980894	0.463678197037348	0.447250041525992	0.426473238476116	0.429110109830044	0.471978635503885	0.469444991309431	0.390898068762768	0.335191933763922	0.351121924578667	0.399646636341029	0.457025077644488	0.538373366560361	0.638536798976364	0.710742536419566	0.743344258342618	0.761640478330603	0.775498161513322	0.779596350372719	0.750589436489777	0.660423304629984	0.5367245506238	0.462880211667048	0.450624206862951	0.44119737979628	0.430210116504322	0.453947462944015	0.486047289164296	0.475672206550202	0.46774590685478	0.520766555772263	0.566217520915845	0.547481801335912	0.51106290380912	0.500094667785973	0.488852647617375
SGK1	0.448172821988147	0.412413720216159	0.383912058561136	0.408765251320255	0.481855998962559	0.569528203078681	0.611956331546928	0.58534203366067	0.534379306693074	0.492881281057797	0.491344578160259	0.525582300483582	0.525540017629379	0.481078093005387	0.452240868018827	0.440297658323367	0.418298756928811	0.413474820416124	0.453879151556081	0.458601022738213	0.388245989299239	0.343085801876191	0.373107183089692	0.427217008135654	0.4804082312126	0.552501094792322	0.637989265325337	0.701069759269721	0.741321895030145	0.774529130455368	0.798363123664474	0.808865377926456	0.785063645925409	0.696659950605446	0.570303322066566	0.494044572987179	0.479335395817616	0.457514563865703	0.42680163443991	0.443131591348203	0.480319992635193	0.470264451873272	0.460518218199146	0.512892344158867	0.555318469255762	0.537244729033528	0.511885379120268	0.515903118933974	0.506636409472279
BRSK2	0.438545010958848	0.410213632577294	0.390339282398681	0.419320099055683	0.488237055316631	0.568783982587848	0.609723258860324	0.587957860409218	0.542337903957356	0.503174593369518	0.498490139617118	0.525051968012417	0.518972569850221	0.473515965225704	0.447547876560919	0.439215480391267	0.415173955098428	0.402104883841621	0.438211303607019	0.447794943024931	0.384595627751163	0.349796480851668	0.392021718019919	0.448735251183145	0.497323812637873	0.56210925738451	0.634571255562258	0.687871500737411	0.731092119516493	0.773378260693921	0.804395776059495	0.821656669235997	0.804956975265941	0.721772056929623	0.597694730269478	0.522341354499854	0.506777634147477	0.476032869069699	0.430638375065072	0.440064001825716	0.477399846458893	0.464043376997926	0.452954327360669	0.50674329878119	0.547932467997788	0.530914380861761	0.515699776026261	0.534334317118987	0.527820488861722
BCKDK	0.435715018892307	0.414699388592874	0.403507067149905	0.435641781823223	0.497637734650256	0.566358193269341	0.601348344078696	0.583830918996163	0.547685262583072	0.517129244864351	0.512895022273104	0.53214336139532	0.519799120774154	0.473388140345431	0.449655848537154	0.443449015558332	0.416055061831604	0.394337558786733	0.425181249841619	0.437521158152516	0.38017892419095	0.354746706973598	0.406237044254669	0.462260397648704	0.506390802979321	0.567111308727143	0.629861438896337	0.674117184343186	0.716428851289837	0.761943529346892	0.796838946924438	0.820824274225738	0.812590806823346	0.736537228823091	0.6178942220125	0.545990788994215	0.531023963510162	0.494932875786944	0.440124895016583	0.44350192546958	0.476826296212893	0.457269439128539	0.44505354270369	0.501685918895278	0.543183854418614	0.527419905304099	0.520831539095485	0.552991860087225	0.550375489400933
RPS6KA5	0.437127572284078	0.422852374264158	0.42006454661903	0.45451718196011	0.507812642301096	0.561848365246059	0.587936582517286	0.573948182840219	0.549937646281417	0.532598609415016	0.531935007919069	0.544898819924123	0.526717379866558	0.47959603933677	0.457548342936048	0.451882183767962	0.419660045991997	0.389140746862199	0.414456000268349	0.427992999351183	0.375265017541895	0.357739896741751	0.415259310891303	0.467697332652101	0.507976526851703	0.568285798186392	0.625223665209352	0.661939062202866	0.700581310958489	0.744386173603672	0.780004630628271	0.810303762499784	0.811211892502045	0.742814495849058	0.631143017873858	0.564462268260998	0.551245841901736	0.512865477212461	0.453244108555777	0.45157493453174	0.477940340385972	0.45025411383006	0.436946807106558	0.49727691689939	0.54035246314101	0.525840190540339	0.525886288221142	0.569765738379571	0.572114235242847
CSK	0.439844421110771	0.431588876405551	0.436803137365571	0.472976768761525	0.516802570481956	0.555166074189713	0.571071389707512	0.560015881920219	0.549349484432689	0.547839347372154	0.552892894410081	0.560839213071503	0.537667455276037	0.490261527951723	0.46962029899422	0.463213932677091	0.424859226498084	0.385548412866379	0.405519404365199	0.419313557741161	0.370202547674248	0.358950100130097	0.419544833670873	0.466342673120356	0.503658214448577	0.566862003241651	0.621573308710972	0.652418620916728	0.685730827713136	0.724285089072758	0.758070351550196	0.793963672442005	0.804010735779721	0.74281026712897	0.638487882867258	0.578197528970763	0.567567398999981	0.52910610143287	0.468113055477737	0.462393088745949	0.48012680875805	0.443325365994458	0.428866124534065	0.493304163875989	0.538949502769417	0.525528318206016	0.529965943390324	0.583214205974975	0.591182193832826
FER	0.441435613238587	0.4385425030749	0.451353641147407	0.488903886238151	0.523323435698641	0.546503010169272	0.552350838878228	0.543883901140164	0.54662378237465	0.561732939007637	0.57355958056856	0.577679914969668	0.550532108490365	0.503361539778127	0.484156108704748	0.476245747401753	0.430865427459072	0.382894619880156	0.397926062914615	0.411584590917323	0.365392394707302	0.358804986118752	0.42012066987018	0.460189064497962	0.495515399023119	0.564116202182891	0.619351392912554	0.645749199360054	0.672948335509305	0.704163336831869	0.734343169333341	0.774910246900548	0.793549831303101	0.738550422280535	0.641290572378263	0.588147348301853	0.580684369905404	0.543472611864658	0.483296479005151	0.474415553264459	0.482921089661704	0.436771093198091	0.421068917054587	0.489713848249017	0.538665391439379	0.526102326023755	0.532704958005052	0.592708238908855	0.606397346617596
BMX	0.440406736375877	0.442362514804324	0.46239977930703	0.501186073942789	0.526822938459842	0.536236933744722	0.533107071974578	0.527158069012138	0.542612989171236	0.573757592760116	0.592472383628988	0.593719483880022	0.563585170612471	0.517165571639365	0.499663535882592	0.490034076417209	0.437244826508013	0.380848496180435	0.391404702746561	0.404932932487587	0.361218374793528	0.357828737749607	0.418192006561884	0.451294959250022	0.485544972983137	0.561105628606934	0.618631413838283	0.641571782973859	0.662468532093998	0.685478890848996	0.711039811239261	0.755276610178073	0.781603709262624	0.731627953937626	0.640858919845234	0.59535531857611	0.591472450648401	0.556128077211683	0.497878457704075	0.486568533247677	0.486009395848394	0.430789313427833	0.413763192678823	0.486509024491118	0.539279867800324	0.527362087501772	0.534155823686748	0.598330051538633	0.61732769166075
[truncated: 11 more columns]
