# Supplementary material for: Proteome activity landscapes of tumor cell lines determine drug responses
Source: Nat Commun. 2020 Jul 20;11:3639. doi: 10.1038/s41467-020-17336-9 (PMC7371697; doi:10.1038/s41467-020-17336-9)
Supplement: Supplementary file 14 — Source Data [file 41467_2020_17336_MOESM14_ESM.zip › Figure_2C.txt]

Gene names	K562
BTK	0.767724610410705
PRKCB	0.750089092477281
ABL1	0.742232128552269
CDK1	0.693691954965519
LYN	0.690358980845378
PKMYT1	0.683893077825263
CDK2	0.679294724846807
CHEK1	0.672757348633689
PLK1	0.671133836008553
CDC7	0.651040726633582
MAP3K4	0.644639904596779
MAPK8	0.644302018328633
VRK1	0.632656047677829
VRK2	0.627970995915115
WEE1	0.626768435418197
TTK	0.625540199416662
MAP3K5	0.622149529326047
EIF2AK1	0.617953426392808
BMP2K	0.617219708478692
BRAF	0.615539077390304
BUB1	0.615376458201922
PRKDC	0.613824531566317
MTOR	0.608399681882949
CDK11A	0.605972678012959
MAP2K7	0.603907826904677
PASK	0.597738150291298
CDK9	0.597414061988568
TLK1	0.597078091887351
KSR1	0.593992541455455
CDK12	0.585471477259224
SYK	0.585438068688356
LMTK2	0.583339698980296
MAPKAPK2	0.582968934919029
ATR	0.582536716048605
JAK3	0.581471211906572
PRPF4B	0.577797676394399
MKNK1	0.577347917748092
MAPK14	0.576343911998251
NEK1	0.57607800528312
YES1	0.575072424137883
RAF1	0.57444971800724
CDC42BPA	0.569340849027256
LATS1	0.568169904788908
ARAF	0.56428392236933
GRK6	0.564136477748188
DYRK1A	0.563052294014911
WNK4	0.562825667997878
SRPK1	0.56252330873272
CLK4	0.55955157563091
ABL2	0.559451092311889
IRAK1	0.558725138925192
PKN1	0.558104235833225
TNIK	0.556717206151852
MAP3K8	0.555109170478984
PRKCQ	0.553442332803128
RIPK1	0.551743067771761
CSNK1A1	0.549845560081432
STK24	0.547923326688555
STK11	0.546893330418909
MAPK1	0.545302190079383
CLK2	0.543814616176731
NEK3	0.543348714842695
PTK2B	0.540023023984352
CSNK1D	0.539936490199016
NRK	0.538924929471099
CHEK2	0.538440909057693
CLK1	0.53785713157857
EEF2K	0.536099201929622
HCK	0.53322891396432
MAP3K7	0.533194426252071
SCYL2	0.525877343438309
MARK3	0.524662105239166
PRKAA1	0.523684867129462
AURKA	0.522876832280206
FRK	0.519881529881981
STK25	0.518899093455803
RPS6KB2	0.518617213297004
AKT2	0.517833079919267
PRKD2	0.515737100094017
OXSR1	0.514822815215192
CSNK1G3	0.51355187137588
ADRBK1	0.513074089852682
RPS6KA3	0.512299355202606
CDK7	0.510757953875251
MAP3K1	0.509876436929575
CDK8	0.508546932403691
PRKCA	0.508507983385167
CLK3	0.507355226640422
CSNK2A2	0.50575699741675
FYN	0.505526887183293
SMG1	0.504652738200975
CSK	0.50449723992047
PKN3	0.502851321422044
TEC	0.49996193568114
MAP4K4	0.498881859895165
AURKB	0.497471892743719
PDPK1	0.497016255246231
MATK	0.496850357580323
SRPK2	0.496378932682684
IKBKE	0.495394874983431
CDK6	0.494981018483962
SCYL3	0.493501536560475
PXK	0.492056513208832
MET	0.490808752068972
FES	0.49050592840257
PBK	0.489132236923455
PRKACA	0.489095786594137
ATM	0.488656607020817
TYK2	0.488339496918271
NTRK1	0.485088537647292
IRAK3	0.484749099956842
PRKCH	0.481548536769529
STK38L	0.481184530351858
MAP2K2	0.480359320943655
SNRK	0.47912797163621
CSNK2A1	0.476436060891565
RPS6KA1	0.475546426721104
MAP2K1	0.47471063310594
MELK	0.474508893844122
ZAP70	0.474457911633617
TP53RK	0.474364394667696
MAP4K1	0.473612822588457
CSNK1E	0.471953942228614
MAP3K6	0.47129214670436
TNK2	0.470215082607679
LCK	0.469944004178711
PRKCI	0.467521602692425
PRKCD	0.46698894177371
CDC42BPG	0.466635424298514
ULK1	0.465225070795574
PAK6	0.464874787069799
GSK3A	0.464148447208843
SLK	0.464022527719493
CAMKK1	0.463578923505371
MAPK12	0.463511191721696
EIF2AK3	0.463342462109978
CDK13	0.461995778968031
PTK6	0.461638538688854
FER	0.461614601890899
PAK3	0.460371546541909
STK3	0.459866561657105
BMX	0.458313651815794
SCYL1	0.458112647512189
IKBKB	0.456757681895911
NRBP2	0.455212599502777
ALK	0.455144679358973
PAK2	0.454596841683145
DDR2	0.45420981688981
ERBB2	0.454121965129411
MAPK13	0.453609693175056
RIPK3	0.452725518393718
TGFBR2	0.449364584613324
ULK3	0.445975591394002
MASTL	0.445684126469949
CAMK1D	0.445482348131332
TBK1	0.445320947325436
LATS2	0.445235983642868
MAP2K4	0.444638479041346
DCLK1	0.443771941626026
RPS6KB1	0.442945187790522
CDK5	0.442532627809648
BCKDK	0.442238958174502
DAPK3	0.441876100999318
NUAK1	0.440410959602424
SRC	0.43925848325719
ROCK2	0.438634219382976
PRKCE	0.438313920334919
PRKD3	0.4371336704431
SGK2	0.436366036326201
SGK1	0.435724403274633
LIMK2	0.43549094435099
PRKCZ	0.434527842688386
STK4	0.434122802695195
NEK9	0.431968517249583
TAOK1	0.430935731736331
STK17A	0.430252357119147
PAK4	0.430097904697616
MAP4K3	0.429837300385582
GSK3B	0.429460328757442
STK33	0.428273150988084
WNK2	0.426170559225623
EGFR	0.425311144949883
MAPK9	0.424976682965147
PIK3CA	0.424056182073395
TESK2	0.422050703598478
WNK1	0.421447947759639
PIK3R4	0.420071123466951
SGK3	0.419296065629053
CAMK4	0.41911754564908
MARK1	0.415485007195574
STK38	0.414504832421728
RIPK2	0.413612968742597
NEK6	0.413452650954635
PRKD1	0.411787449583108
PRKAA2	0.411487894976663
AKT3	0.411401108503724
PRKG1	0.409794048562952
SIK2	0.408317962497753
PRKACB	0.407539092540676
CAMKK2	0.404842425883448
DAPK1	0.402939877618527
CAMK2G	0.402899114530722
MAP2K6	0.402609434634273
MAPK3	0.401499314218316
EIF2AK4	0.39854649629426
ILK	0.397743011594059
EPHB2	0.397254554084966
RPS6KA5	0.395134352889971
AAK1	0.391789696100358
CDK17	0.390402777450764
LIMK1	0.385679430038
BRSK2	0.383806171587614
ROCK1	0.382489135772323
CDK18	0.381205983553716
MLK4	0.379941134248266
EIF2AK2	0.376548277773105
PTK2	0.373358692625027
EPHA2	0.372069312355045
CAMK1	0.368431461276953
CASK	0.368086551214422
MYLK	0.358335423210496
MAP3K3	0.354031701874077
MAPK7	0.352619106330388
MAP3K2	0.344996954191944
MAP4K5	0.342073408449075
NEK4	0.337329760512492
AKT1	0.336724658555391
CDK16	0.324327902516005
CDC42BPB	0.31250996311352
MAP2K3	0.309453087206161
CAMK2D	0.295229857171649
PAK1	0.288121167754397
RPS6KA4	0.283530680414008
STK10	0.229227780849075
STK39	0.215181105568906
