# Supplementary material for: Proteome activity landscapes of tumor cell lines determine drug responses
Source: Nat Commun. 2020 Jul 20;11:3639. doi: 10.1038/s41467-020-17336-9 (PMC7371697; doi:10.1038/s41467-020-17336-9)
Supplement: Supplementary file 14 — Source Data [file 41467_2020_17336_MOESM14_ESM.zip › Figure_2D.txt]

Gene names	SR
HCK	1
ALK	0.95775349350279
JAK3	0.813108702924552
ZAP70	0.740334413716077
LYN	0.653292993623058
KSR1	0.634294527460582
PRKCQ	0.620719231366484
SCYL3	0.612337680842222
CDK13	0.600877802639779
LCK	0.595871362148581
CLK2	0.587533186945893
ADRBK1	0.587456829571083
PKN1	0.580275397305343
MAP3K3	0.577381520580366
MAP4K1	0.575871297879847
PASK	0.573303774283252
IRAK3	0.569277344670313
MAP3K8	0.566395966668277
CDK6	0.565531842339212
CDK2	0.562592778537588
ROCK1	0.560374051097353
TNIK	0.55864042192632
IKBKE	0.557466210919299
CHEK1	0.553655551525214
PRKCD	0.553098415089044
IKBKB	0.552085685876977
MAP3K6	0.551679857644608
CLK1	0.551578659866732
AURKB	0.548271022673295
CDK9	0.547734051583716
LMTK2	0.541911069500984
BRAF	0.541351319696413
EIF2AK4	0.53842549085471
AKT1	0.537181380486839
AKT2	0.53634059846078
MAPKAPK2	0.536107852368468
GRK6	0.53599305379586
MKNK1	0.535599002425248
ARAF	0.53557075483802
BCKDK	0.535554315266971
MAP3K7	0.535187675985915
CASK	0.534680155906504
CAMK4	0.533863966861389
NTRK1	0.531746132521722
MATK	0.531374445663964
PDPK1	0.531010522581087
CDK1	0.530136610505865
PRKACB	0.529664096953314
PRPF4B	0.528850412252248
STK24	0.528794540498369
PRKDC	0.527699659441343
SNRK	0.524703726606687
RIPK1	0.523536323324431
EIF2AK1	0.52350285290906
DYRK1A	0.520628623535197
RAF1	0.519652834726152
BUB1	0.51957293647125
PRKG1	0.517674033648893
CSK	0.517531672885701
CDC42BPA	0.517254275914892
TEC	0.517191117888659
PRKACA	0.514736517772704
TYK2	0.512020819863634
LIMK1	0.512015921330058
MAPK12	0.511961855279971
ABL1	0.510442213292901
RPS6KA4	0.509612628404478
MAP3K1	0.507633490832005
EEF2K	0.506679478516143
SRPK2	0.505615950064741
MTOR	0.503413739796227
MET	0.503235244352786
CAMK2D	0.50114383382164
MAP2K7	0.499674226077793
MAPK14	0.499650711430996
CDC7	0.499050990668728
STK39	0.497993084485323
CSNK2A1	0.497947970055927
WEE1	0.497609307688547
PIK3R4	0.496747976872625
CHEK2	0.495881763184255
CLK4	0.495687840405004
EIF2AK2	0.495443891033596
MAPK9	0.494934139635888
PBK	0.494925378715231
ATM	0.494422002385338
CDK11A	0.492360583467459
MAPK7	0.489692845678646
NEK3	0.488599367596867
BMX	0.488376271205841
EPHA2	0.487938469943111
YES1	0.487768116880553
FRK	0.487657797777645
FER	0.486694472699828
PLK1	0.486438740027127
TTK	0.485767071825948
MAPK13	0.485729978571357
PKN3	0.484826619648647
TBK1	0.483787949114847
TNK2	0.48344621167203
VRK2	0.483422917696023
ATR	0.4794497085962
SRC	0.479351849661256
AURKA	0.478412363761824
STK3	0.477928199228754
RPS6KA5	0.477084145645517
SGK3	0.475719901233783
STK10	0.4753378772839
CLK3	0.475246164914333
TLK1	0.474752339090086
BTK	0.474491979894164
MARK3	0.4742982586589
PRKCH	0.474032359754196
RPS6KB1	0.473911101875894
PAK1	0.47378624531214
SMG1	0.473752207008547
CDK7	0.473093879130692
MAP3K5	0.472754952839905
MAP3K4	0.471795447535676
PTK2B	0.471143217111328
FYN	0.470646739667883
CAMK1D	0.470538951659214
SRPK1	0.470252169069881
MELK	0.470122503501249
MASTL	0.4698515546625
STK11	0.46798452018908
CDK5	0.467863397317704
SYK	0.466991216991916
CSNK1G3	0.46644029934027
PKMYT1	0.466312701316454
MARK1	0.463449712868577
CDK8	0.462697728405103
DAPK3	0.462681351939022
CDC42BPB	0.461844344784189
RPS6KB2	0.460446601631091
RIPK3	0.455682187418219
GSK3A	0.455589855566372
CAMKK2	0.455450719061438
EIF2AK3	0.454953766707756
LIMK2	0.454432874794314
OXSR1	0.454148802815432
PAK3	0.453948571933264
MAP4K4	0.453653905062579
ULK3	0.452036864276074
PAK6	0.451892064261027
LATS2	0.451234098244793
ABL2	0.450270086446334
AAK1	0.449863862630636
STK17A	0.449432884941567
MAP2K4	0.449200234065511
NRK	0.448844489800436
NEK9	0.448719493053498
MAP3K2	0.448061860679842
DDR2	0.447685010140373
MAP4K5	0.447476627962402
TGFBR2	0.445829071455695
CSNK1D	0.445821638569018
SCYL2	0.44276072298117
BRSK2	0.442637943233624
MAPK3	0.442519956645805
TAOK1	0.441151328631211
CSNK2A2	0.441060016350067
PTK6	0.440660620525953
ILK	0.438113438698078
GSK3B	0.438095661037563
SGK2	0.437163735917924
PRKCZ	0.436906743640877
NUAK1	0.436903389536414
VRK1	0.435885868934512
CSNK1A1	0.435774889837023
PRKCB	0.435578783303946
STK38	0.433899034449498
CAMK1	0.433750436713244
PRKCE	0.43365571613694
DAPK1	0.433464882953114
MAPK8	0.433281054487954
STK38L	0.433254962598485
MAP2K3	0.433076013127741
BMP2K	0.430218936980195
PXK	0.430026424122479
WNK4	0.427568015479603
RPS6KA1	0.427256805172917
TP53RK	0.426085908429753
CDK12	0.425808824013737
CAMK2G	0.424887168221208
PIK3CA	0.424318410226289
FES	0.422688700056954
SGK1	0.420088036230566
CSNK1E	0.419770566414982
RPS6KA3	0.418014045581979
TESK2	0.416793971694338
STK4	0.416142732163562
MAP2K1	0.41514295963062
STK33	0.414655278108467
NEK6	0.411285992874729
PRKD3	0.410830569589065
DCLK1	0.410386440776529
WNK2	0.405757435437298
PRKAA2	0.404778095915206
STK25	0.404390045563686
MYLK	0.403849689939222
MAP2K6	0.403028485883863
ERBB2	0.400668603590754
EPHB2	0.397254554084966
AKT3	0.396153761836315
PAK2	0.395723888475149
PRKD2	0.393693682078617
PRKAA1	0.392926492598807
ULK1	0.39231463264824
CDC42BPG	0.388669984332277
PRKCI	0.387508388619449
NEK4	0.387487595136901
MAP2K2	0.386925110385066
MAPK1	0.386909593573625
IRAK1	0.38601579726634
PRKCA	0.384574504285687
MLK4	0.384456733919954
CDK16	0.377562051041804
WNK1	0.373526471548181
LATS1	0.36942955252587
EGFR	0.368726069219769
SIK2	0.368029208393623
CDK17	0.367759318293282
NRBP2	0.361316578533054
CDK18	0.36104707093397
NEK1	0.359683539768138
MAP4K3	0.356913006492011
ROCK2	0.352764794843365
CAMKK1	0.34430171656927
SCYL1	0.329367015492785
SLK	0.325480006678982
PRKD1	0.325415236795909
RIPK2	0.315359449129767
PAK4	0.296556089587517
PTK2	0.136873856469786
