# Supplementary material for: Proteome activity landscapes of tumor cell lines determine drug responses
Source: Nat Commun. 2020 Jul 20;11:3639. doi: 10.1038/s41467-020-17336-9 (PMC7371697; doi:10.1038/s41467-020-17336-9)
Supplement: Supplementary file 14 — Source Data [file 41467_2020_17336_MOESM14_ESM.zip › Figure_2E/Edges.txt]

ID1	ID2	Weight	Color
1	4153	0.1	#E5E5E54D
2	4153	0.1	#E5E5E54D
3	4153	0.1	#E5E5E54D
3	4160	0.1	#E5E5E54D
4	4153	0.1	#E5E5E54D
5	4153	0.1	#E5E5E54D
6	4153	0.1	#E5E5E54D
7	4153	0.1	#E5E5E54D
8	4153	0.1	#E5E5E54D
9	4153	0.1	#E5E5E54D
10	4154	0.1	#E5E5E54D
11	4153	0.1	#E5E5E54D
12	4153	0.1	#E5E5E54D
13	4153	0.1	#E5E5E54D
14	4153	0.1	#E5E5E54D
14	4157	0.1	#E5E5E54D
14	4164	0.1	#E5E5E54D
16	4154	0.1	#E5E5E54D
17	4153	0.1	#E5E5E54D
18	4153	0.1	#E5E5E54D
19	4154	0.1	#E5E5E54D
20	4154	0.1	#E5E5E54D
21	4154	0.1	#E5E5E54D
22	4153	0.1	#E5E5E54D
23	4153	0.1	#E5E5E54D
24	4153	0.1	#E5E5E54D
25	4153	0.1	#E5E5E54D
26	4153	0.1	#E5E5E54D
27	4153	0.1	#E5E5E54D
28	4154	0.1	#E5E5E54D
30	4153	0.1	#E5E5E54D
30	4176	0.1	#E5E5E54D
31	4154	0.1	#E5E5E54D
32	4154	0.1	#E5E5E54D
33	4154	0.1	#E5E5E54D
34	4154	0.1	#E5E5E54D
35	4153	0.1	#E5E5E54D
36	4153	0.1	#E5E5E54D
37	4154	0.1	#E5E5E54D
38	4153	0.1	#E5E5E54D
39	4154	0.1	#E5E5E54D
40	4153	0.1	#E5E5E54D
41	4154	0.1	#E5E5E54D
42	4154	0.1	#E5E5E54D
43	4154	0.1	#E5E5E54D
44	4153	0.1	#E5E5E54D
45	4154	0.1	#E5E5E54D
46	4153	0.1	#E5E5E54D
48	4153	0.1	#E5E5E54D
49	4153	0.1	#E5E5E54D
50	4153	0.1	#E5E5E54D
51	4153	0.1	#E5E5E54D
52	4154	0.1	#E5E5E54D
53	4154	0.1	#E5E5E54D
54	4153	0.1	#E5E5E54D
55	4154	0.1	#E5E5E54D
56	4153	0.1	#E5E5E54D
57	4154	0.1	#E5E5E54D
58	4154	0.1	#E5E5E54D
59	4153	0.1	#E5E5E54D
60	4153	0.1	#E5E5E54D
61	4154	0.1	#E5E5E54D
63	4153	0.1	#E5E5E54D
64	4153	0.1	#E5E5E54D
65	4153	0.1	#E5E5E54D
65	4177	0.1	#E5E5E54D
66	4153	0.1	#E5E5E54D
67	4153	0.1	#E5E5E54D
68	4153	0.1	#E5E5E54D
69	4153	0.1	#E5E5E54D
70	4154	0.1	#E5E5E54D
72	4153	0.1	#E5E5E54D
73	4153	0.1	#E5E5E54D
75	4154	0.1	#E5E5E54D
76	4153	0.1	#E5E5E54D
77	4153	0.1	#E5E5E54D
78	4153	0.1	#E5E5E54D
79	4154	0.1	#E5E5E54D
80	4153	0.1	#E5E5E54D
81	4154	0.1	#E5E5E54D
82	4154	0.1	#E5E5E54D
83	4153	0.1	#E5E5E54D
85	4153	0.1	#E5E5E54D
86	4153	0.1	#E5E5E54D
87	4154	0.1	#E5E5E54D
88	4154	0.1	#E5E5E54D
89	4153	0.1	#E5E5E54D
90	4154	0.1	#E5E5E54D
91	4154	0.1	#E5E5E54D
92	4153	0.1	#E5E5E54D
93	4153	0.1	#E5E5E54D
94	4154	0.1	#E5E5E54D
97	4154	0.1	#E5E5E54D
98	4154	0.1	#E5E5E54D
99	4153	0.1	#E5E5E54D
100	4153	0.1	#E5E5E54D
101	4154	0.1	#E5E5E54D
102	4154	0.1	#E5E5E54D
103	4154	0.1	#E5E5E54D
104	4154	0.1	#E5E5E54D
105	4154	0.1	#E5E5E54D
106	4153	0.1	#E5E5E54D
107	4153	0.1	#E5E5E54D
108	4153	0.1	#E5E5E54D
110	4153	0.1	#E5E5E54D
111	4153	0.1	#E5E5E54D
112	4153	0.1	#E5E5E54D
113	4153	0.1	#E5E5E54D
114	4153	0.1	#E5E5E54D
115	4153	0.1	#E5E5E54D
115	4157	0.1	#E5E5E54D
116	4154	0.1	#E5E5E54D
117	4154	0.1	#E5E5E54D
119	4154	0.1	#E5E5E54D
120	4154	0.1	#E5E5E54D
121	4153	0.1	#E5E5E54D
122	4153	0.1	#E5E5E54D
123	4153	0.1	#E5E5E54D
123	4160	0.1	#E5E5E54D
124	4153	0.1	#E5E5E54D
125	4154	0.1	#E5E5E54D
126	4154	0.1	#E5E5E54D
127	4154	0.1	#E5E5E54D
128	4153	0.1	#E5E5E54D
129	4154	0.1	#E5E5E54D
130	4153	0.1	#E5E5E54D
131	4153	0.1	#E5E5E54D
132	4153	0.1	#E5E5E54D
132	4177	0.1	#E5E5E54D
133	4153	0.1	#E5E5E54D
133	4219	0.1	#E5E5E54D
134	4153	0.1	#E5E5E54D
135	4153	0.1	#E5E5E54D
136	4153	0.1	#E5E5E54D
137	4153	0.1	#E5E5E54D
138	4153	0.1	#E5E5E54D
139	4153	0.1	#E5E5E54D
140	4153	0.1	#E5E5E54D
141	4153	0.1	#E5E5E54D
142	4153	0.1	#E5E5E54D
143	4153	0.1	#E5E5E54D
144	4153	0.1	#E5E5E54D
145	4153	0.1	#E5E5E54D
146	4153	0.1	#E5E5E54D
147	4153	0.1	#E5E5E54D
148	4153	0.1	#E5E5E54D
149	4153	0.1	#E5E5E54D
150	4153	0.1	#E5E5E54D
151	4153	0.1	#E5E5E54D
152	4154	0.1	#E5E5E54D
153	4154	0.1	#E5E5E54D
154	4154	0.1	#E5E5E54D
155	4153	0.1	#E5E5E54D
155	4170	0.1	#E5E5E54D
155	4171	0.1	#E5E5E54D
156	4154	0.1	#E5E5E54D
157	4154	0.1	#E5E5E54D
158	4153	0.1	#E5E5E54D
159	4153	0.1	#E5E5E54D
160	4153	0.1	#E5E5E54D
161	4153	0.1	#E5E5E54D
162	4153	0.1	#E5E5E54D
163	4154	0.1	#E5E5E54D
164	4153	0.1	#E5E5E54D
165	4153	0.1	#E5E5E54D
166	4153	0.1	#E5E5E54D
167	4153	0.1	#E5E5E54D
168	4153	0.1	#E5E5E54D
169	4154	0.1	#E5E5E54D
169	4227	0.1	#E5E5E54D
170	4154	0.1	#E5E5E54D
171	4154	0.1	#E5E5E54D
172	4154	0.1	#E5E5E54D
173	4154	0.1	#E5E5E54D
174	4154	0.1	#E5E5E54D
175	4153	0.1	#E5E5E54D
176	4154	0.1	#E5E5E54D
176	4227	0.1	#E5E5E54D
177	4154	0.1	#E5E5E54D
178	4154	0.1	#E5E5E54D
179	4154	0.1	#E5E5E54D
181	4154	0.1	#E5E5E54D
182	4154	0.1	#E5E5E54D
183	4154	0.1	#E5E5E54D
184	4154	0.1	#E5E5E54D
185	4154	0.1	#E5E5E54D
186	4154	0.1	#E5E5E54D
187	4154	0.1	#E5E5E54D
188	4154	0.1	#E5E5E54D
189	4154	0.1	#E5E5E54D
190	4154	0.1	#E5E5E54D
191	4154	0.1	#E5E5E54D
192	4154	0.1	#E5E5E54D
193	4154	0.1	#E5E5E54D
194	4154	0.1	#E5E5E54D
195	4154	0.1	#E5E5E54D
196	4154	0.1	#E5E5E54D
197	4153	0.1	#E5E5E54D
198	4153	0.1	#E5E5E54D
199	4153	0.1	#E5E5E54D
200	4153	0.1	#E5E5E54D
201	4154	0.1	#E5E5E54D
202	4154	0.1	#E5E5E54D
203	4154	0.1	#E5E5E54D
204	4154	0.1	#E5E5E54D
205	4154	0.1	#E5E5E54D
206	4154	0.1	#E5E5E54D
207	4154	0.1	#E5E5E54D
208	4154	0.1	#E5E5E54D
209	4154	0.1	#E5E5E54D
210	4153	0.1	#E5E5E54D
211	4154	0.1	#E5E5E54D
212	4154	0.1	#E5E5E54D
213	4154	0.1	#E5E5E54D
214	4154	0.1	#E5E5E54D
215	4154	0.1	#E5E5E54D
216	4153	0.1	#E5E5E54D
217	4154	0.1	#E5E5E54D
218	4154	0.1	#E5E5E54D
220	4154	0.1	#E5E5E54D
221	4153	0.1	#E5E5E54D
222	4154	0.1	#E5E5E54D
223	4154	0.1	#E5E5E54D
224	4153	0.1	#E5E5E54D
225	4154	0.1	#E5E5E54D
226	4154	0.1	#E5E5E54D
227	4154	0.1	#E5E5E54D
228	4154	0.1	#E5E5E54D
229	4153	0.1	#E5E5E54D
230	4154	0.1	#E5E5E54D
231	4153	0.1	#E5E5E54D
232	4154	0.1	#E5E5E54D
233	4153	0.1	#E5E5E54D
234	4154	0.1	#E5E5E54D
235	4153	0.1	#E5E5E54D
236	4153	0.1	#E5E5E54D
237	4154	0.1	#E5E5E54D
238	4154	0.1	#E5E5E54D
239	4153	0.1	#E5E5E54D
240	4154	0.1	#E5E5E54D
241	4154	0.1	#E5E5E54D
242	4153	0.1	#E5E5E54D
243	4153	0.1	#E5E5E54D
244	4154	0.1	#E5E5E54D
245	4153	0.1	#E5E5E54D
246	4154	0.1	#E5E5E54D
247	4154	0.1	#E5E5E54D
247	4264	0.1	#E5E5E54D
248	4154	0.1	#E5E5E54D
249	4153	0.1	#E5E5E54D
249	4177	0.1	#E5E5E54D
249	4285	0.1	#E5E5E54D
249	4302	0.1	#E5E5E54D
250	4154	0.1	#E5E5E54D
252	4154	0.1	#E5E5E54D
253	4154	0.1	#E5E5E54D
254	4154	0.1	#E5E5E54D
255	4154	0.1	#E5E5E54D
256	4153	0.1	#E5E5E54D
256	4170	0.1	#E5E5E54D
257	4153	0.1	#E5E5E54D
258	4154	0.1	#E5E5E54D
259	4153	0.1	#E5E5E54D
259	4155	0.1	#E5E5E54D
260	4153	0.1	#E5E5E54D
261	4153	0.1	#E5E5E54D
262	4153	0.1	#E5E5E54D
263	4153	0.1	#E5E5E54D
263	4177	0.1	#E5E5E54D
264	4153	0.1	#E5E5E54D
264	4177	0.1	#E5E5E54D
265	4154	0.1	#E5E5E54D
266	4153	0.1	#E5E5E54D
267	4153	0.1	#E5E5E54D
268	4154	0.1	#E5E5E54D
269	4154	0.1	#E5E5E54D
270	4154	0.1	#E5E5E54D
271	4153	0.1	#E5E5E54D
272	4154	0.1	#E5E5E54D
273	4153	0.1	#E5E5E54D
274	4154	0.1	#E5E5E54D
275	4154	0.1	#E5E5E54D
276	4153	0.1	#E5E5E54D
277	4154	0.1	#E5E5E54D
278	4153	0.1	#E5E5E54D
278	4170	0.1	#E5E5E54D
279	4153	0.1	#E5E5E54D
280	4154	0.1	#E5E5E54D
281	4154	0.1	#E5E5E54D
282	4153	0.1	#E5E5E54D
282	4170	0.1	#E5E5E54D
282	4171	0.1	#E5E5E54D
283	4154	0.1	#E5E5E54D
284	4153	0.1	#E5E5E54D
285	4153	0.1	#E5E5E54D
286	4153	0.1	#E5E5E54D
286	4170	0.1	#E5E5E54D
287	4153	0.1	#E5E5E54D
288	4153	0.1	#E5E5E54D
289	4154	0.1	#E5E5E54D
290	4154	0.1	#E5E5E54D
291	4153	0.1	#E5E5E54D
292	4154	0.1	#E5E5E54D
293	4153	0.1	#E5E5E54D
294	4153	0.1	#E5E5E54D
295	4154	0.1	#E5E5E54D
296	4153	0.1	#E5E5E54D
297	4154	0.1	#E5E5E54D
298	4154	0.1	#E5E5E54D
299	4154	0.1	#E5E5E54D
300	4153	0.1	#E5E5E54D
301	4154	0.1	#E5E5E54D
302	4153	0.1	#E5E5E54D
303	4153	0.1	#E5E5E54D
304	4154	0.1	#E5E5E54D
305	4154	0.1	#E5E5E54D
306	4153	0.1	#E5E5E54D
307	4153	0.1	#E5E5E54D
308	4153	0.1	#E5E5E54D
309	4153	0.1	#E5E5E54D
310	4154	0.1	#E5E5E54D
311	4154	0.1	#E5E5E54D
312	4154	0.1	#E5E5E54D
313	4154	0.1	#E5E5E54D
314	4154	0.1	#E5E5E54D
315	4154	0.1	#E5E5E54D
317	4154	0.1	#E5E5E54D
319	4160	0.1	#E5E5E54D
319	4170	0.1	#E5E5E54D
319	4171	0.1	#E5E5E54D
319	4230	0.1	#E5E5E54D
319	4271	0.1	#E5E5E54D
320	4153	0.1	#E5E5E54D
321	4154	0.1	#E5E5E54D
322	4154	0.1	#E5E5E54D
323	4154	0.1	#E5E5E54D
324	4154	0.1	#E5E5E54D
325	4153	0.1	#E5E5E54D
326	4153	0.1	#E5E5E54D
327	4153	0.1	#E5E5E54D
328	4153	0.1	#E5E5E54D
329	4153	0.1	#E5E5E54D
330	4154	0.1	#E5E5E54D
331	4153	0.1	#E5E5E54D
332	4153	0.1	#E5E5E54D
333	4154	0.1	#E5E5E54D
334	4153	0.1	#E5E5E54D
335	4154	0.1	#E5E5E54D
336	4154	0.1	#E5E5E54D
337	4154	0.1	#E5E5E54D
338	4154	0.1	#E5E5E54D
339	4153	0.1	#E5E5E54D
340	4154	0.1	#E5E5E54D
340	4175	0.1	#E5E5E54D
341	4154	0.1	#E5E5E54D
341	4175	0.1	#E5E5E54D
342	4154	0.1	#E5E5E54D
344	4154	0.1	#E5E5E54D
345	4154	0.1	#E5E5E54D
346	4154	0.1	#E5E5E54D
347	4154	0.1	#E5E5E54D
348	4154	0.1	#E5E5E54D
349	4153	0.1	#E5E5E54D
350	4154	0.1	#E5E5E54D
351	4154	0.1	#E5E5E54D
352	4154	0.1	#E5E5E54D
353	4153	0.1	#E5E5E54D
354	4153	0.1	#E5E5E54D
355	4154	0.1	#E5E5E54D
356	4153	0.1	#E5E5E54D
357	4154	0.1	#E5E5E54D
358	4153	0.1	#E5E5E54D
359	4154	0.1	#E5E5E54D
360	4154	0.1	#E5E5E54D
361	4153	0.1	#E5E5E54D
362	4153	0.1	#E5E5E54D
363	4153	0.1	#E5E5E54D
364	4154	0.1	#E5E5E54D
364	4175	0.1	#E5E5E54D
365	4154	0.1	#E5E5E54D
366	4153	0.1	#E5E5E54D
367	4154	0.1	#E5E5E54D
368	4160	0.1	#E5E5E54D
368	4177	0.1	#E5E5E54D
368	4194	0.1	#E5E5E54D
369	4160	0.1	#E5E5E54D
369	4177	0.1	#E5E5E54D
369	4194	0.1	#E5E5E54D
370	4154	0.1	#E5E5E54D
371	4154	0.1	#E5E5E54D
372	4153	0.1	#E5E5E54D
373	4154	0.1	#E5E5E54D
374	4154	0.1	#E5E5E54D
375	4154	0.1	#E5E5E54D
376	4154	0.1	#E5E5E54D
378	4153	0.1	#E5E5E54D
379	4154	0.1	#E5E5E54D
380	4153	0.1	#E5E5E54D
381	4153	0.1	#E5E5E54D
382	4153	0.1	#E5E5E54D
383	4153	0.1	#E5E5E54D
384	4153	0.1	#E5E5E54D
386	4153	0.1	#E5E5E54D
387	4153	0.1	#E5E5E54D
387	4339	0.1	#E5E5E54D
388	4154	0.1	#E5E5E54D
389	4154	0.1	#E5E5E54D
390	4154	0.1	#E5E5E54D
391	4154	0.1	#E5E5E54D
392	4154	0.1	#E5E5E54D
393	4153	0.1	#E5E5E54D
393	4170	0.1	#E5E5E54D
394	4153	0.1	#E5E5E54D
395	4154	0.1	#E5E5E54D
396	4153	0.1	#E5E5E54D
397	4153	0.1	#E5E5E54D
399	4154	0.1	#E5E5E54D
400	4154	0.1	#E5E5E54D
402	4154	0.1	#E5E5E54D
403	4154	0.1	#E5E5E54D
405	4154	0.1	#E5E5E54D
406	4153	0.1	#E5E5E54D
407	4154	0.1	#E5E5E54D
408	4153	0.1	#E5E5E54D
409	4157	0.1	#E5E5E54D
409	4160	0.1	#E5E5E54D
409	4161	0.1	#E5E5E54D
409	4180	0.1	#E5E5E54D
410	4157	0.1	#E5E5E54D
410	4161	0.1	#E5E5E54D
410	4180	0.1	#E5E5E54D
411	4153	0.1	#E5E5E54D
412	4154	0.1	#E5E5E54D
413	4154	0.1	#E5E5E54D
414	4153	0.1	#E5E5E54D
415	4153	0.1	#E5E5E54D
416	4153	0.1	#E5E5E54D
417	4153	0.1	#E5E5E54D
419	4153	0.1	#E5E5E54D
420	4153	0.1	#E5E5E54D
421	4154	0.1	#E5E5E54D
422	4153	0.1	#E5E5E54D
422	4235	0.1	#E5E5E54D
423	4154	0.1	#E5E5E54D
424	4170	0.1	#E5E5E54D
425	4154	0.1	#E5E5E54D
426	4154	0.1	#E5E5E54D
427	4153	0.1	#E5E5E54D
428	4154	0.1	#E5E5E54D
429	4154	0.1	#E5E5E54D
430	4154	0.1	#E5E5E54D
431	4154	0.1	#E5E5E54D
432	4154	0.1	#E5E5E54D
434	4154	0.1	#E5E5E54D
435	4153	0.1	#E5E5E54D
436	4154	0.1	#E5E5E54D
437	4154	0.1	#E5E5E54D
437	4324	0.1	#E5E5E54D
441	4154	0.1	#E5E5E54D
442	4154	0.1	#E5E5E54D
444	4154	0.1	#E5E5E54D
445	4154	0.1	#E5E5E54D
446	4153	0.1	#E5E5E54D
447	4153	0.1	#E5E5E54D
448	4153	0.1	#E5E5E54D
449	4153	0.1	#E5E5E54D
450	4153	0.1	#E5E5E54D
451	4153	0.1	#E5E5E54D
452	4154	0.1	#E5E5E54D
453	4153	0.1	#E5E5E54D
454	4154	0.1	#E5E5E54D
455	4153	0.1	#E5E5E54D
456	4154	0.1	#E5E5E54D
457	4153	0.1	#E5E5E54D
458	4153	0.1	#E5E5E54D
459	4153	0.1	#E5E5E54D
460	4153	0.1	#E5E5E54D
461	4153	0.1	#E5E5E54D
462	4153	0.1	#E5E5E54D
463	4153	0.1	#E5E5E54D
464	4153	0.1	#E5E5E54D
465	4154	0.1	#E5E5E54D
466	4153	0.1	#E5E5E54D
468	4154	0.1	#E5E5E54D
469	4154	0.1	#E5E5E54D
470	4154	0.1	#E5E5E54D
471	4154	0.1	#E5E5E54D
472	4154	0.1	#E5E5E54D
473	4154	0.1	#E5E5E54D
474	4154	0.1	#E5E5E54D
475	4153	0.1	#E5E5E54D
476	4153	0.1	#E5E5E54D
477	4154	0.1	#E5E5E54D
478	4154	0.1	#E5E5E54D
479	4154	0.1	#E5E5E54D
480	4153	0.1	#E5E5E54D
481	4153	0.1	#E5E5E54D
482	4153	0.1	#E5E5E54D
483	4153	0.1	#E5E5E54D
484	4153	0.1	#E5E5E54D
485	4153	0.1	#E5E5E54D
486	4153	0.1	#E5E5E54D
486	4170	0.1	#E5E5E54D
487	4154	0.1	#E5E5E54D
488	4153	0.1	#E5E5E54D
488	4155	0.1	#E5E5E54D
489	4154	0.1	#E5E5E54D
490	4154	0.1	#E5E5E54D
491	4153	0.1	#E5E5E54D
492	4153	0.1	#E5E5E54D
492	4170	0.1	#E5E5E54D
493	4153	0.1	#E5E5E54D
493	4163	0.1	#E5E5E54D
494	4154	0.1	#E5E5E54D
495	4153	0.1	#E5E5E54D
496	4154	0.1	#E5E5E54D
497	4153	0.1	#E5E5E54D
498	4153	0.1	#E5E5E54D
499	4153	0.1	#E5E5E54D
500	4153	0.1	#E5E5E54D
501	4154	0.1	#E5E5E54D
502	4154	0.1	#E5E5E54D
503	4154	0.1	#E5E5E54D
504	4154	0.1	#E5E5E54D
506	4154	0.1	#E5E5E54D
507	4154	0.1	#E5E5E54D
508	4153	0.1	#E5E5E54D
509	4154	0.1	#E5E5E54D
510	4153	0.1	#E5E5E54D
511	4154	0.1	#E5E5E54D
512	4154	0.1	#E5E5E54D
513	4153	0.1	#E5E5E54D
514	4153	0.1	#E5E5E54D
515	4153	0.1	#E5E5E54D
516	4153	0.1	#E5E5E54D
517	4154	0.1	#E5E5E54D
518	4153	0.1	#E5E5E54D
519	4154	0.1	#E5E5E54D
520	4154	0.1	#E5E5E54D
521	4154	0.1	#E5E5E54D
522	4154	0.1	#E5E5E54D
523	4153	0.1	#E5E5E54D
524	4154	0.1	#E5E5E54D
525	4154	0.1	#E5E5E54D
526	4154	0.1	#E5E5E54D
527	4153	0.1	#E5E5E54D
528	4153	0.1	#E5E5E54D
529	4153	0.1	#E5E5E54D
530	4153	0.1	#E5E5E54D
531	4153	0.1	#E5E5E54D
532	4153	0.1	#E5E5E54D
533	4153	0.1	#E5E5E54D
534	4153	0.1	#E5E5E54D
535	4153	0.1	#E5E5E54D
536	4153	0.1	#E5E5E54D
537	4153	0.1	#E5E5E54D
538	4154	0.1	#E5E5E54D
539	4154	0.1	#E5E5E54D
540	4154	0.1	#E5E5E54D
541	4153	0.1	#E5E5E54D
542	4154	0.1	#E5E5E54D
543	4154	0.1	#E5E5E54D
544	4154	0.1	#E5E5E54D
545	4153	0.1	#E5E5E54D
546	4153	0.1	#E5E5E54D
547	4153	0.1	#E5E5E54D
548	4153	0.1	#E5E5E54D
549	4153	0.1	#E5E5E54D
550	4153	0.1	#E5E5E54D
551	4153	0.1	#E5E5E54D
552	4154	0.1	#E5E5E54D
554	4153	0.1	#E5E5E54D
555	4153	0.1	#E5E5E54D
556	4153	0.1	#E5E5E54D
557	4153	0.1	#E5E5E54D
557	4160	0.1	#E5E5E54D
558	4153	0.1	#E5E5E54D
558	4160	0.1	#E5E5E54D
559	4154	0.1	#E5E5E54D
560	4154	0.1	#E5E5E54D
561	4154	0.1	#E5E5E54D
562	4154	0.1	#E5E5E54D
563	4153	0.1	#E5E5E54D
564	4154	0.1	#E5E5E54D
565	4154	0.1	#E5E5E54D
566	4153	0.1	#E5E5E54D
567	4153	0.1	#E5E5E54D
568	4154	0.1	#E5E5E54D
569	4154	0.1	#E5E5E54D
570	4153	0.1	#E5E5E54D
570	4162	0.1	#E5E5E54D
570	4170	0.1	#E5E5E54D
570	4171	0.1	#E5E5E54D
571	4153	0.1	#E5E5E54D
571	4162	0.1	#E5E5E54D
571	4170	0.1	#E5E5E54D
571	4171	0.1	#E5E5E54D
572	4154	0.1	#E5E5E54D
573	4153	0.1	#E5E5E54D
574	4154	0.1	#E5E5E54D
575	4153	0.1	#E5E5E54D
576	4154	0.1	#E5E5E54D
577	4153	0.1	#E5E5E54D
578	4153	0.1	#E5E5E54D
579	4160	0.1	#E5E5E54D
579	4177	0.1	#E5E5E54D
579	4194	0.1	#E5E5E54D
580	4154	0.1	#E5E5E54D
581	4154	0.1	#E5E5E54D
582	4153	0.1	#E5E5E54D
583	4153	0.1	#E5E5E54D
584	4153	0.1	#E5E5E54D
586	4153	0.1	#E5E5E54D
587	4153	0.1	#E5E5E54D
588	4153	0.1	#E5E5E54D
589	4153	0.1	#E5E5E54D
590	4154	0.1	#E5E5E54D
591	4154	0.1	#E5E5E54D
592	4154	0.1	#E5E5E54D
593	4154	0.1	#E5E5E54D
594	4153	0.1	#E5E5E54D
595	4153	0.1	#E5E5E54D
596	4153	0.1	#E5E5E54D
597	4153	0.1	#E5E5E54D
598	4153	0.1	#E5E5E54D
599	4153	0.1	#E5E5E54D
600	4153	0.1	#E5E5E54D
600	4159	0.1	#E5E5E54D
601	4153	0.1	#E5E5E54D
602	4154	0.1	#E5E5E54D
603	4153	0.1	#E5E5E54D
604	4154	0.1	#E5E5E54D
605	4153	0.1	#E5E5E54D
606	4153	0.1	#E5E5E54D
607	4153	0.1	#E5E5E54D
608	4153	0.1	#E5E5E54D
609	4154	0.1	#E5E5E54D
610	4154	0.1	#E5E5E54D
611	4153	0.1	#E5E5E54D
612	4154	0.1	#E5E5E54D
613	4153	0.1	#E5E5E54D
614	4153	0.1	#E5E5E54D
615	4153	0.1	#E5E5E54D
616	4154	0.1	#E5E5E54D
617	4153	0.1	#E5E5E54D
618	4153	0.1	#E5E5E54D
619	4153	0.1	#E5E5E54D
620	4153	0.1	#E5E5E54D
621	4154	0.1	#E5E5E54D
622	4154	0.1	#E5E5E54D
623	4154	0.1	#E5E5E54D
624	4154	0.1	#E5E5E54D
625	4154	0.1	#E5E5E54D
626	4154	0.1	#E5E5E54D
627	4153	0.1	#E5E5E54D
628	4154	0.1	#E5E5E54D
629	4154	0.1	#E5E5E54D
630	4154	0.1	#E5E5E54D
631	4154	0.1	#E5E5E54D
632	4153	0.1	#E5E5E54D
633	4153	0.1	#E5E5E54D
634	4154	0.1	#E5E5E54D
635	4154	0.1	#E5E5E54D
636	4154	0.1	#E5E5E54D
637	4153	0.1	#E5E5E54D
638	4154	0.1	#E5E5E54D
639	4153	0.1	#E5E5E54D
640	4154	0.1	#E5E5E54D
641	4154	0.1	#E5E5E54D
642	4153	0.1	#E5E5E54D
642	4157	0.1	#E5E5E54D
642	4161	0.1	#E5E5E54D
643	4154	0.1	#E5E5E54D
644	4154	0.1	#E5E5E54D
645	4153	0.1	#E5E5E54D
645	4170	0.1	#E5E5E54D
646	4154	0.1	#E5E5E54D
647	4153	0.1	#E5E5E54D
648	4154	0.1	#E5E5E54D
649	4170	0.1	#E5E5E54D
649	4176	0.1	#E5E5E54D
650	4153	0.1	#E5E5E54D
651	4154	0.1	#E5E5E54D
652	4153	0.1	#E5E5E54D
653	4154	0.1	#E5E5E54D
654	4153	0.1	#E5E5E54D
655	4154	0.1	#E5E5E54D
656	4154	0.1	#E5E5E54D
657	4154	0.1	#E5E5E54D
658	4154	0.1	#E5E5E54D
659	4154	0.1	#E5E5E54D
660	4154	0.1	#E5E5E54D
660	4211	0.1	#E5E5E54D
661	4153	0.1	#E5E5E54D
662	4154	0.1	#E5E5E54D
663	4154	0.1	#E5E5E54D
664	4153	0.1	#E5E5E54D
665	4154	0.1	#E5E5E54D
666	4153	0.1	#E5E5E54D
667	4154	0.1	#E5E5E54D
668	4154	0.1	#E5E5E54D
669	4154	0.1	#E5E5E54D
670	4154	0.1	#E5E5E54D
671	4154	0.1	#E5E5E54D
672	4154	0.1	#E5E5E54D
674	4154	0.1	#E5E5E54D
675	4154	0.1	#E5E5E54D
676	4153	0.1	#E5E5E54D
677	4154	0.1	#E5E5E54D
678	4153	0.1	#E5E5E54D
679	4154	0.1	#E5E5E54D
680	4154	0.1	#E5E5E54D
681	4153	0.1	#E5E5E54D
682	4153	0.1	#E5E5E54D
683	4153	0.1	#E5E5E54D
684	4153	0.1	#E5E5E54D
685	4154	0.1	#E5E5E54D
686	4154	0.1	#E5E5E54D
687	4154	0.1	#E5E5E54D
688	4154	0.1	#E5E5E54D
689	4154	0.1	#E5E5E54D
690	4154	0.1	#E5E5E54D
691	4153	0.1	#E5E5E54D
692	4153	0.1	#E5E5E54D
693	4153	0.1	#E5E5E54D
694	4154	0.1	#E5E5E54D
695	4154	0.1	#E5E5E54D
696	4153	0.1	#E5E5E54D
697	4153	0.1	#E5E5E54D
698	4153	0.1	#E5E5E54D
699	4153	0.1	#E5E5E54D
700	4153	0.1	#E5E5E54D
701	4153	0.1	#E5E5E54D
702	4154	0.1	#E5E5E54D
703	4154	0.1	#E5E5E54D
704	4153	0.1	#E5E5E54D
705	4154	0.1	#E5E5E54D
706	4154	0.1	#E5E5E54D
707	4154	0.1	#E5E5E54D
708	4153	0.1	#E5E5E54D
709	4154	0.1	#E5E5E54D
710	4153	0.1	#E5E5E54D
711	4153	0.1	#E5E5E54D
712	4153	0.1	#E5E5E54D
713	4154	0.1	#E5E5E54D
714	4154	0.1	#E5E5E54D
715	4154	0.1	#E5E5E54D
716	4154	0.1	#E5E5E54D
717	4154	0.1	#E5E5E54D
718	4153	0.1	#E5E5E54D
719	4154	0.1	#E5E5E54D
720	4154	0.1	#E5E5E54D
721	4153	0.1	#E5E5E54D
722	4153	0.1	#E5E5E54D
723	4153	0.1	#E5E5E54D
724	4153	0.1	#E5E5E54D
725	4153	0.1	#E5E5E54D
726	4153	0.1	#E5E5E54D
727	4153	0.1	#E5E5E54D
728	4154	0.1	#E5E5E54D
729	4154	0.1	#E5E5E54D
730	4154	0.1	#E5E5E54D
731	4153	0.1	#E5E5E54D
732	4153	0.1	#E5E5E54D
733	4153	0.1	#E5E5E54D
734	4153	0.1	#E5E5E54D
735	4153	0.1	#E5E5E54D
736	4153	0.1	#E5E5E54D
737	4153	0.1	#E5E5E54D
738	4154	0.1	#E5E5E54D
739	4154	0.1	#E5E5E54D
740	4154	0.1	#E5E5E54D
741	4154	0.1	#E5E5E54D
742	4154	0.1	#E5E5E54D
743	4153	0.1	#E5E5E54D
744	4153	0.1	#E5E5E54D
745	4154	0.1	#E5E5E54D
746	4154	0.1	#E5E5E54D
747	4154	0.1	#E5E5E54D
748	4153	0.1	#E5E5E54D
749	4153	0.1	#E5E5E54D
750	4154	0.1	#E5E5E54D
752	4153	0.1	#E5E5E54D
753	4153	0.1	#E5E5E54D
754	4153	0.1	#E5E5E54D
755	4154	0.1	#E5E5E54D
756	4154	0.1	#E5E5E54D
757	4154	0.1	#E5E5E54D
758	4153	0.1	#E5E5E54D
759	4153	0.1	#E5E5E54D
760	4153	0.1	#E5E5E54D
761	4154	0.1	#E5E5E54D
762	4153	0.1	#E5E5E54D
763	4153	0.1	#E5E5E54D
764	4154	0.1	#E5E5E54D
765	4154	0.1	#E5E5E54D
766	4153	0.1	#E5E5E54D
767	4153	0.1	#E5E5E54D
768	4153	0.1	#E5E5E54D
769	4154	0.1	#E5E5E54D
770	4154	0.1	#E5E5E54D
771	4154	0.1	#E5E5E54D
772	4153	0.1	#E5E5E54D
773	4154	0.1	#E5E5E54D
774	4154	0.1	#E5E5E54D
775	4154	0.1	#E5E5E54D
776	4154	0.1	#E5E5E54D
777	4154	0.1	#E5E5E54D
778	4154	0.1	#E5E5E54D
779	4154	0.1	#E5E5E54D
780	4154	0.1	#E5E5E54D
781	4154	0.1	#E5E5E54D
782	4153	0.1	#E5E5E54D
783	4154	0.1	#E5E5E54D
784	4154	0.1	#E5E5E54D
785	4154	0.1	#E5E5E54D
786	4154	0.1	#E5E5E54D
787	4154	0.1	#E5E5E54D
788	4153	0.1	#E5E5E54D
789	4153	0.1	#E5E5E54D
790	4153	0.1	#E5E5E54D
791	4154	0.1	#E5E5E54D
792	4154	0.1	#E5E5E54D
793	4154	0.1	#E5E5E54D
794	4154	0.1	#E5E5E54D
795	4153	0.1	#E5E5E54D
795	4174	0.1	#E5E5E54D
796	4153	0.1	#E5E5E54D
797	4153	0.1	#E5E5E54D
798	4153	0.1	#E5E5E54D
799	4153	0.1	#E5E5E54D
800	4153	0.1	#E5E5E54D
801	4153	0.1	#E5E5E54D
802	4153	0.1	#E5E5E54D
803	4153	0.1	#E5E5E54D
804	4153	0.1	#E5E5E54D
804	4160	0.1	#E5E5E54D
805	4153	0.1	#E5E5E54D
806	4153	0.1	#E5E5E54D
806	4170	0.1	#E5E5E54D
807	4154	0.1	#E5E5E54D
808	4154	0.1	#E5E5E54D
809	4154	0.1	#E5E5E54D
810	4154	0.1	#E5E5E54D
811	4154	0.1	#E5E5E54D
812	4153	0.1	#E5E5E54D
813	4153	0.1	#E5E5E54D
814	4153	0.1	#E5E5E54D
815	4154	0.1	#E5E5E54D
816	4154	0.1	#E5E5E54D
817	4153	0.1	#E5E5E54D
818	4154	0.1	#E5E5E54D
819	4154	0.1	#E5E5E54D
820	4153	0.1	#E5E5E54D
821	4153	0.1	#E5E5E54D
822	4324	0.1	#E5E5E54D
823	4153	0.1	#E5E5E54D
824	4153	0.1	#E5E5E54D
825	4154	0.1	#E5E5E54D
826	4154	0.1	#E5E5E54D
827	4153	0.1	#E5E5E54D
828	4153	0.1	#E5E5E54D
829	4153	0.1	#E5E5E54D
830	4153	0.1	#E5E5E54D
831	4153	0.1	#E5E5E54D
832	4154	0.1	#E5E5E54D
833	4160	0.1	#E5E5E54D
833	4194	0.1	#E5E5E54D
834	4153	0.1	#E5E5E54D
835	4153	0.1	#E5E5E54D
836	4153	0.1	#E5E5E54D
837	4153	0.1	#E5E5E54D
838	4153	0.1	#E5E5E54D
839	4154	0.1	#E5E5E54D
840	4153	0.1	#E5E5E54D
841	4153	0.1	#E5E5E54D
842	4154	0.1	#E5E5E54D
843	4154	0.1	#E5E5E54D
844	4153	0.1	#E5E5E54D
845	4153	0.1	#E5E5E54D
846	4153	0.1	#E5E5E54D
847	4153	0.1	#E5E5E54D
848	4154	0.1	#E5E5E54D
849	4154	0.1	#E5E5E54D
850	4154	0.1	#E5E5E54D
851	4154	0.1	#E5E5E54D
852	4153	0.1	#E5E5E54D
853	4153	0.1	#E5E5E54D
854	4154	0.1	#E5E5E54D
855	4154	0.1	#E5E5E54D
856	4153	0.1	#E5E5E54D
857	4154	0.1	#E5E5E54D
858	4153	0.1	#E5E5E54D
859	4153	0.1	#E5E5E54D
860	4153	0.1	#E5E5E54D
861	4153	0.1	#E5E5E54D
862	4153	0.1	#E5E5E54D
863	4153	0.1	#E5E5E54D
864	4153	0.1	#E5E5E54D
865	4153	0.1	#E5E5E54D
866	4153	0.1	#E5E5E54D
867	4153	0.1	#E5E5E54D
868	4153	0.1	#E5E5E54D
869	4153	0.1	#E5E5E54D
870	4153	0.1	#E5E5E54D
871	4153	0.1	#E5E5E54D
872	4153	0.1	#E5E5E54D
872	4177	0.1	#E5E5E54D
873	4154	0.1	#E5E5E54D
874	4154	0.1	#E5E5E54D
875	4154	0.1	#E5E5E54D
876	4153	0.1	#E5E5E54D
877	4153	0.1	#E5E5E54D
878	4153	0.1	#E5E5E54D
879	4154	0.1	#E5E5E54D
880	4153	0.1	#E5E5E54D
881	4154	0.1	#E5E5E54D
882	4154	0.1	#E5E5E54D
884	4154	0.1	#E5E5E54D
885	4154	0.1	#E5E5E54D
886	4153	0.1	#E5E5E54D
887	4154	0.1	#E5E5E54D
888	4154	0.1	#E5E5E54D
889	4153	0.1	#E5E5E54D
890	4154	0.1	#E5E5E54D
891	4153	0.1	#E5E5E54D
891	4157	0.1	#E5E5E54D
892	4153	0.1	#E5E5E54D
893	4153	0.1	#E5E5E54D
894	4154	0.1	#E5E5E54D
895	4154	0.1	#E5E5E54D
896	4154	0.1	#E5E5E54D
897	4153	0.1	#E5E5E54D
898	4153	0.1	#E5E5E54D
899	4153	0.1	#E5E5E54D
900	4153	0.1	#E5E5E54D
901	4154	0.1	#E5E5E54D
902	4154	0.1	#E5E5E54D
903	4154	0.1	#E5E5E54D
904	4153	0.1	#E5E5E54D
905	4153	0.1	#E5E5E54D
906	4154	0.1	#E5E5E54D
907	4154	0.1	#E5E5E54D
908	4154	0.1	#E5E5E54D
909	4154	0.1	#E5E5E54D
910	4154	0.1	#E5E5E54D
911	4154	0.1	#E5E5E54D
912	4154	0.1	#E5E5E54D
913	4153	0.1	#E5E5E54D
914	4153	0.1	#E5E5E54D
915	4153	0.1	#E5E5E54D
916	4153	0.1	#E5E5E54D
917	4153	0.1	#E5E5E54D
918	4153	0.1	#E5E5E54D
919	4153	0.1	#E5E5E54D
920	4154	0.1	#E5E5E54D
921	4153	0.1	#E5E5E54D
922	4153	0.1	#E5E5E54D
923	4153	0.1	#E5E5E54D
924	4153	0.1	#E5E5E54D
925	4154	0.1	#E5E5E54D
926	4153	0.1	#E5E5E54D
927	4153	0.1	#E5E5E54D
928	4153	0.1	#E5E5E54D
929	4153	0.1	#E5E5E54D
930	4154	0.1	#E5E5E54D
931	4153	0.1	#E5E5E54D
932	4154	0.1	#E5E5E54D
933	4153	0.1	#E5E5E54D
934	4153	0.1	#E5E5E54D
935	4153	0.1	#E5E5E54D
936	4153	0.1	#E5E5E54D
937	4153	0.1	#E5E5E54D
938	4154	0.1	#E5E5E54D
939	4154	0.1	#E5E5E54D
940	4154	0.1	#E5E5E54D
941	4154	0.1	#E5E5E54D
942	4153	0.1	#E5E5E54D
943	4153	0.1	#E5E5E54D
944	4153	0.1	#E5E5E54D
945	4154	0.1	#E5E5E54D
946	4154	0.1	#E5E5E54D
947	4154	0.1	#E5E5E54D
948	4154	0.1	#E5E5E54D
949	4154	0.1	#E5E5E54D
950	4153	0.1	#E5E5E54D
951	4153	0.1	#E5E5E54D
952	4154	0.1	#E5E5E54D
953	4154	0.1	#E5E5E54D
954	4153	0.1	#E5E5E54D
955	4153	0.1	#E5E5E54D
956	4153	0.1	#E5E5E54D
957	4153	0.1	#E5E5E54D
958	4153	0.1	#E5E5E54D
959	4153	0.1	#E5E5E54D
959	4177	0.1	#E5E5E54D
960	4154	0.1	#E5E5E54D
961	4154	0.1	#E5E5E54D
962	4154	0.1	#E5E5E54D
963	4154	0.1	#E5E5E54D
964	4154	0.1	#E5E5E54D
965	4153	0.1	#E5E5E54D
966	4153	0.1	#E5E5E54D
967	4153	0.1	#E5E5E54D
968	4153	0.1	#E5E5E54D
969	4153	0.1	#E5E5E54D
970	4154	0.1	#E5E5E54D
971	4154	0.1	#E5E5E54D
972	4154	0.1	#E5E5E54D
973	4154	0.1	#E5E5E54D
974	4153	0.1	#E5E5E54D
975	4153	0.1	#E5E5E54D
976	4154	0.1	#E5E5E54D
977	4154	0.1	#E5E5E54D
978	4154	0.1	#E5E5E54D
979	4154	0.1	#E5E5E54D
980	4153	0.1	#E5E5E54D
981	4153	0.1	#E5E5E54D
982	4153	0.1	#E5E5E54D
983	4153	0.1	#E5E5E54D
984	4153	0.1	#E5E5E54D
985	4153	0.1	#E5E5E54D
986	4153	0.1	#E5E5E54D
987	4153	0.1	#E5E5E54D
988	4154	0.1	#E5E5E54D
989	4154	0.1	#E5E5E54D
990	4153	0.1	#E5E5E54D
991	4153	0.1	#E5E5E54D
992	4153	0.1	#E5E5E54D
993	4154	0.1	#E5E5E54D
994	4154	0.1	#E5E5E54D
995	4153	0.1	#E5E5E54D
996	4154	0.1	#E5E5E54D
997	4153	0.1	#E5E5E54D
998	4157	0.1	#E5E5E54D
998	4160	0.1	#E5E5E54D
998	4161	0.1	#E5E5E54D
998	4179	0.1	#E5E5E54D
998	4180	0.1	#E5E5E54D
998	4212	0.1	#E5E5E54D
999	4160	0.1	#E5E5E54D
999	4170	0.1	#E5E5E54D
999	4171	0.1	#E5E5E54D
999	4192	0.1	#E5E5E54D
999	4299	0.1	#E5E5E54D
1000	4154	0.1	#E5E5E54D
1001	4299	0.1	#E5E5E54D
1002	4299	0.1	#E5E5E54D
1003	4299	0.1	#E5E5E54D
1004	4153	0.1	#E5E5E54D
1004	4299	0.1	#E5E5E54D
1005	4153	0.1	#E5E5E54D
1005	4299	0.1	#E5E5E54D
1006	4299	0.1	#E5E5E54D
1007	4160	0.1	#E5E5E54D
1007	4177	0.1	#E5E5E54D
1008	4160	0.1	#E5E5E54D
1008	4177	0.1	#E5E5E54D
1008	4194	0.1	#E5E5E54D
1009	4154	0.1	#E5E5E54D
1011	4153	0.1	#E5E5E54D
1012	4154	0.1	#E5E5E54D
1013	4154	0.1	#E5E5E54D
1014	4154	0.1	#E5E5E54D
1015	4153	0.1	#E5E5E54D
1016	4153	0.1	#E5E5E54D
1017	4153	0.1	#E5E5E54D
1018	4153	0.1	#E5E5E54D
1019	4160	0.1	#E5E5E54D
1020	4152	0.1	#E5E5E54D
1020	4153	0.1	#E5E5E54D
1020	4160	0.1	#E5E5E54D
1020	4170	0.1	#E5E5E54D
1020	4171	0.1	#E5E5E54D
1023	4154	0.1	#E5E5E54D
1024	4153	0.1	#E5E5E54D
1024	4228	0.1	#E5E5E54D
1024	4239	0.1	#E5E5E54D
1025	4153	0.1	#E5E5E54D
1026	4160	0.1	#E5E5E54D
1027	4154	0.1	#E5E5E54D
1028	4154	0.1	#E5E5E54D
1029	4154	0.1	#E5E5E54D
1030	4154	0.1	#E5E5E54D
1031	4154	0.1	#E5E5E54D
1032	4154	0.1	#E5E5E54D
1033	4154	0.1	#E5E5E54D
1035	4154	0.1	#E5E5E54D
1036	4153	0.1	#E5E5E54D
1037	4153	0.1	#E5E5E54D
1038	4153	0.1	#E5E5E54D
1039	4153	0.1	#E5E5E54D
1040	4153	0.1	#E5E5E54D
1040	4165	0.1	#E5E5E54D
1041	4154	0.1	#E5E5E54D
1042	4153	0.1	#E5E5E54D
1043	4153	0.1	#E5E5E54D
1044	4153	0.1	#E5E5E54D
1045	4153	0.1	#E5E5E54D
1046	4153	0.1	#E5E5E54D
1047	4153	0.1	#E5E5E54D
1049	4153	0.1	#E5E5E54D
1050	4153	0.1	#E5E5E54D
1051	4153	0.1	#E5E5E54D
1052	4153	0.1	#E5E5E54D
1053	4153	0.1	#E5E5E54D
1054	4153	0.1	#E5E5E54D
1055	4153	0.1	#E5E5E54D
1056	4153	0.1	#E5E5E54D
1056	4170	0.1	#E5E5E54D
1057	4154	0.1	#E5E5E54D
1059	4154	0.1	#E5E5E54D
1060	4154	0.1	#E5E5E54D
1061	4160	0.1	#E5E5E54D
1061	4170	0.1	#E5E5E54D
1061	4171	0.1	#E5E5E54D
1061	4177	0.1	#E5E5E54D
1062	4154	0.1	#E5E5E54D
1063	4153	0.1	#E5E5E54D
1064	4154	0.1	#E5E5E54D
1065	4160	0.1	#E5E5E54D
1066	4153	0.1	#E5E5E54D
1067	4157	0.1	#E5E5E54D
1067	4160	0.1	#E5E5E54D
1067	4161	0.1	#E5E5E54D
1067	4179	0.1	#E5E5E54D
1067	4180	0.1	#E5E5E54D
1068	4153	0.1	#E5E5E54D
1069	4154	0.1	#E5E5E54D
1070	4153	0.1	#E5E5E54D
1070	4170	0.1	#E5E5E54D
1070	4171	0.1	#E5E5E54D
1071	4153	0.1	#E5E5E54D
1072	4154	0.1	#E5E5E54D
1073	4154	0.1	#E5E5E54D
1074	4153	0.1	#E5E5E54D
1075	4153	0.1	#E5E5E54D
1076	4157	0.1	#E5E5E54D
1076	4160	0.1	#E5E5E54D
1076	4161	0.1	#E5E5E54D
1076	4162	0.1	#E5E5E54D
1076	4170	0.1	#E5E5E54D
1076	4171	0.1	#E5E5E54D
1076	4177	0.1	#E5E5E54D
1076	4179	0.1	#E5E5E54D
1076	4180	0.1	#E5E5E54D
1076	4231	0.1	#E5E5E54D
1077	4153	0.1	#E5E5E54D
1077	4160	0.1	#E5E5E54D
1077	4170	0.1	#E5E5E54D
1077	4171	0.1	#E5E5E54D
1078	4154	0.1	#E5E5E54D
1079	4154	0.1	#E5E5E54D
1080	4154	0.1	#E5E5E54D
1081	4153	0.1	#E5E5E54D
1082	4154	0.1	#E5E5E54D
1083	4154	0.1	#E5E5E54D
1085	4154	0.1	#E5E5E54D
1086	4153	0.1	#E5E5E54D
1087	4153	0.1	#E5E5E54D
1088	4154	0.1	#E5E5E54D
1089	4154	0.1	#E5E5E54D
1090	4154	0.1	#E5E5E54D
1091	4155	0.1	#E5E5E54D
1092	4155	0.1	#E5E5E54D
1093	4148	0.1	#E5E5E54D
1094	4148	0.1	#E5E5E54D
1095	4148	0.1	#E5E5E54D
1096	4148	0.1	#E5E5E54D
1097	4156	0.1	#E5E5E54D
1098	4157	0.1	#E5E5E54D
1099	4158	0.1	#E5E5E54D
1100	4159	0.1	#E5E5E54D
1101	4155	0.1	#E5E5E54D
1102	4158	0.1	#E5E5E54D
1103	4130	0.1	#E5E5E54D
1104	4161	0.1	#E5E5E54D
1105	4157	0.1	#E5E5E54D
1106	4161	0.1	#E5E5E54D
1107	4157	0.1	#E5E5E54D
1107	4161	0.1	#E5E5E54D
1108	4162	0.1	#E5E5E54D
1109	4157	0.1	#E5E5E54D
1109	4161	0.1	#E5E5E54D
1109	4162	0.1	#E5E5E54D
1110	4119	0.1	#E5E5E54D
1111	4113	0.1	#E5E5E54D
1112	4113	0.1	#E5E5E54D
1113	4163	0.1	#E5E5E54D
1114	4163	0.1	#E5E5E54D
1115	4163	0.1	#E5E5E54D
1116	4163	0.1	#E5E5E54D
1117	4161	0.1	#E5E5E54D
1118	4165	0.1	#E5E5E54D
1119	4144	0.1	#E5E5E54D
1120	4163	0.1	#E5E5E54D
1121	4166	0.1	#E5E5E54D
1122	4167	0.1	#E5E5E54D
1123	4167	0.1	#E5E5E54D
1124	4168	0.1	#E5E5E54D
1125	4119	0.1	#E5E5E54D
1126	4130	0.1	#E5E5E54D
1127	4130	0.1	#E5E5E54D
1128	4157	0.1	#E5E5E54D
1129	4157	0.1	#E5E5E54D
1130	4155	0.1	#E5E5E54D
1131	4169	0.1	#E5E5E54D
1132	4170	0.1	#E5E5E54D
1132	4171	0.1	#E5E5E54D
1133	4172	0.1	#E5E5E54D
1134	4173	0.1	#E5E5E54D
1135	4163	0.1	#E5E5E54D
1136	4171	0.1	#E5E5E54D
1137	4171	0.1	#E5E5E54D
1138	4170	0.1	#E5E5E54D
1138	4171	0.1	#E5E5E54D
1139	4171	0.1	#E5E5E54D
1140	4144	0.1	#E5E5E54D
1141	4155	0.1	#E5E5E54D
1142	4174	0.1	#E5E5E54D
1143	4160	0.1	#E5E5E54D
1144	4134	0.1	#E5E5E54D
1145	4126	0.1	#E5E5E54D
1146	4158	0.1	#E5E5E54D
1147	4175	0.1	#E5E5E54D
1148	4175	0.1	#E5E5E54D
1149	4130	0.1	#E5E5E54D
1150	4157	0.1	#E5E5E54D
1150	4161	0.1	#E5E5E54D
1151	4155	0.1	#E5E5E54D
1152	4150	0.1	#E5E5E54D
1153	4130	0.1	#E5E5E54D
1154	4148	0.1	#E5E5E54D
1155	4169	0.1	#E5E5E54D
1156	4152	0.1	#E5E5E54D
1157	4161	0.1	#E5E5E54D
1157	4177	0.1	#E5E5E54D
1158	4177	0.1	#E5E5E54D
1159	4163	0.1	#E5E5E54D
1160	4177	0.1	#E5E5E54D
1161	4161	0.1	#E5E5E54D
1162	4157	0.1	#E5E5E54D
1163	4178	0.1	#E5E5E54D
1164	4170	0.1	#E5E5E54D
1165	4178	0.1	#E5E5E54D
1166	4178	0.1	#E5E5E54D
1167	4177	0.1	#E5E5E54D
1168	4157	0.1	#E5E5E54D
1168	4160	0.1	#E5E5E54D
1168	4161	0.1	#E5E5E54D
1168	4162	0.1	#E5E5E54D
1168	4179	0.1	#E5E5E54D
1168	4180	0.1	#E5E5E54D
1169	4119	0.1	#E5E5E54D
1170	4119	0.1	#E5E5E54D
1171	4167	0.1	#E5E5E54D
1172	4164	0.1	#E5E5E54D
1173	4157	0.1	#E5E5E54D
1174	4159	0.1	#E5E5E54D
1175	4159	0.1	#E5E5E54D
1176	4159	0.1	#E5E5E54D
1177	4160	0.1	#E5E5E54D
1178	4130	0.1	#E5E5E54D
1179	4181	0.1	#E5E5E54D
1180	4182	0.1	#E5E5E54D
1180	4183	0.1	#E5E5E54D
1181	4171	0.1	#E5E5E54D
1182	4130	0.1	#E5E5E54D
1183	4184	0.1	#E5E5E54D
1184	4130	0.1	#E5E5E54D
1185	4177	0.1	#E5E5E54D
1186	4175	0.1	#E5E5E54D
1187	4185	0.1	#E5E5E54D
1188	4160	0.1	#E5E5E54D
1189	4160	0.1	#E5E5E54D
1190	4186	0.1	#E5E5E54D
1191	4165	0.1	#E5E5E54D
1192	4167	0.1	#E5E5E54D
1193	4187	0.1	#E5E5E54D
1194	4188	0.1	#E5E5E54D
1195	4189	0.1	#E5E5E54D
1196	4190	0.1	#E5E5E54D
1197	4191	0.1	#E5E5E54D
1198	4157	0.1	#E5E5E54D
1199	4192	0.1	#E5E5E54D
1200	4193	0.1	#E5E5E54D
1201	4170	0.1	#E5E5E54D
1202	4194	0.1	#E5E5E54D
1203	4130	0.1	#E5E5E54D
1204	4195	0.1	#E5E5E54D
1205	4126	0.1	#E5E5E54D
1206	4126	0.1	#E5E5E54D
1207	4196	0.1	#E5E5E54D
1208	4169	0.1	#E5E5E54D
1209	4197	0.1	#E5E5E54D
1210	4197	0.1	#E5E5E54D
1211	4175	0.1	#E5E5E54D
1212	4162	0.1	#E5E5E54D
1213	4174	0.1	#E5E5E54D
1213	4191	0.1	#E5E5E54D
1214	4174	0.1	#E5E5E54D
1215	4126	0.1	#E5E5E54D
1215	4198	0.1	#E5E5E54D
1216	4126	0.1	#E5E5E54D
1216	4198	0.1	#E5E5E54D
1217	4185	0.1	#E5E5E54D
1218	4167	0.1	#E5E5E54D
1219	4161	0.1	#E5E5E54D
1220	4199	0.1	#E5E5E54D
1221	4199	0.1	#E5E5E54D
1222	4195	0.1	#E5E5E54D
1223	4163	0.1	#E5E5E54D
1224	4163	0.1	#E5E5E54D
1225	4144	0.1	#E5E5E54D
1226	4144	0.1	#E5E5E54D
1227	4144	0.1	#E5E5E54D
1228	4176	0.1	#E5E5E54D
1229	4157	0.1	#E5E5E54D
1230	4157	0.1	#E5E5E54D
1231	4160	0.1	#E5E5E54D
1232	4163	0.1	#E5E5E54D
1233	4157	0.1	#E5E5E54D
1234	4157	0.1	#E5E5E54D
1235	4163	0.1	#E5E5E54D
1236	4160	0.1	#E5E5E54D
1237	4126	0.1	#E5E5E54D
1238	4152	0.1	#E5E5E54D
1239	4155	0.1	#E5E5E54D
1240	4158	0.1	#E5E5E54D
1241	4177	0.1	#E5E5E54D
1242	4177	0.1	#E5E5E54D
1243	4140	0.1	#E5E5E54D
1244	4155	0.1	#E5E5E54D
1244	4168	0.1	#E5E5E54D
1245	4150	0.1	#E5E5E54D
1245	4155	0.1	#E5E5E54D
1245	4200	0.1	#E5E5E54D
1246	4155	0.1	#E5E5E54D
1247	4150	0.1	#E5E5E54D
1248	4155	0.1	#E5E5E54D
1248	4167	0.1	#E5E5E54D
1249	4155	0.1	#E5E5E54D
1249	4158	0.1	#E5E5E54D
1249	4170	0.1	#E5E5E54D
1249	4171	0.1	#E5E5E54D
1249	4200	0.1	#E5E5E54D
1250	4201	0.1	#E5E5E54D
1250	4202	0.1	#E5E5E54D
1250	4203	0.1	#E5E5E54D
1251	4170	0.1	#E5E5E54D
1251	4171	0.1	#E5E5E54D
1252	4177	0.1	#E5E5E54D
1253	4170	0.1	#E5E5E54D
1253	4171	0.1	#E5E5E54D
1254	4155	0.1	#E5E5E54D
1254	4168	0.1	#E5E5E54D
1254	4201	0.1	#E5E5E54D
1254	4204	0.1	#E5E5E54D
1254	4205	0.1	#E5E5E54D
1254	4206	0.1	#E5E5E54D
1254	4207	0.1	#E5E5E54D
1254	4208	0.1	#E5E5E54D
1254	4209	0.1	#E5E5E54D
1255	4157	0.1	#E5E5E54D
1255	4161	0.1	#E5E5E54D
1256	4145	0.1	#E5E5E54D
1256	4152	0.1	#E5E5E54D
1256	4155	0.1	#E5E5E54D
1256	4158	0.1	#E5E5E54D
1256	4160	0.1	#E5E5E54D
1256	4167	0.1	#E5E5E54D
1256	4168	0.1	#E5E5E54D
1256	4170	0.1	#E5E5E54D
1256	4171	0.1	#E5E5E54D
1256	4200	0.1	#E5E5E54D
1256	4201	0.1	#E5E5E54D
1256	4205	0.1	#E5E5E54D
1256	4210	0.1	#E5E5E54D
1256	4211	0.1	#E5E5E54D
1256	4212	0.1	#E5E5E54D
1257	4145	0.1	#E5E5E54D
1257	4155	0.1	#E5E5E54D
1257	4158	0.1	#E5E5E54D
1257	4167	0.1	#E5E5E54D
1257	4168	0.1	#E5E5E54D
1257	4201	0.1	#E5E5E54D
1257	4205	0.1	#E5E5E54D
1258	4168	0.1	#E5E5E54D
1258	4205	0.1	#E5E5E54D
1258	4211	0.1	#E5E5E54D
1259	4160	0.1	#E5E5E54D
1260	4149	0.1	#E5E5E54D
1261	4160	0.1	#E5E5E54D
1262	4144	0.1	#E5E5E54D
1263	4157	0.1	#E5E5E54D
1263	4160	0.1	#E5E5E54D
1263	4161	0.1	#E5E5E54D
1263	4162	0.1	#E5E5E54D
1263	4163	0.1	#E5E5E54D
1263	4176	0.1	#E5E5E54D
1263	4179	0.1	#E5E5E54D
1263	4180	0.1	#E5E5E54D
1263	4213	0.1	#E5E5E54D
1263	4214	0.1	#E5E5E54D
1264	4157	0.1	#E5E5E54D
1264	4160	0.1	#E5E5E54D
1264	4161	0.1	#E5E5E54D
1264	4162	0.1	#E5E5E54D
1264	4163	0.1	#E5E5E54D
1264	4176	0.1	#E5E5E54D
1264	4179	0.1	#E5E5E54D
1264	4180	0.1	#E5E5E54D
1264	4213	0.1	#E5E5E54D
1264	4214	0.1	#E5E5E54D
1265	4157	0.1	#E5E5E54D
1265	4161	0.1	#E5E5E54D
1265	4179	0.1	#E5E5E54D
1265	4180	0.1	#E5E5E54D
1266	4157	0.1	#E5E5E54D
1266	4161	0.1	#E5E5E54D
1266	4179	0.1	#E5E5E54D
1266	4180	0.1	#E5E5E54D
1267	4157	0.1	#E5E5E54D
1268	4157	0.1	#E5E5E54D
1269	4157	0.1	#E5E5E54D
1269	4160	0.1	#E5E5E54D
1269	4161	0.1	#E5E5E54D
1269	4162	0.1	#E5E5E54D
1269	4163	0.1	#E5E5E54D
1269	4176	0.1	#E5E5E54D
1269	4179	0.1	#E5E5E54D
1269	4180	0.1	#E5E5E54D
1269	4213	0.1	#E5E5E54D
1269	4214	0.1	#E5E5E54D
1270	4160	0.1	#E5E5E54D
1271	4160	0.1	#E5E5E54D
1272	4133	0.1	#E5E5E54D
1272	4177	0.1	#E5E5E54D
1273	4195	0.1	#E5E5E54D
1274	4160	0.1	#E5E5E54D
1274	4195	0.1	#E5E5E54D
1275	4160	0.1	#E5E5E54D
1276	4160	0.1	#E5E5E54D
1277	4144	0.1	#E5E5E54D
1278	4148	0.1	#E5E5E54D
1279	4111	0.1	#E5E5E54D
1279	4155	0.1	#E5E5E54D
1279	4170	0.1	#E5E5E54D
1280	4155	0.1	#E5E5E54D
1281	4155	0.1	#E5E5E54D
1282	4150	0.1	#E5E5E54D
1283	4155	0.1	#E5E5E54D
1284	4155	0.1	#E5E5E54D
1284	4167	0.1	#E5E5E54D
1284	4168	0.1	#E5E5E54D
1285	4215	0.1	#E5E5E54D
1285	4216	0.1	#E5E5E54D
1285	4217	0.1	#E5E5E54D
1286	4216	0.1	#E5E5E54D
1286	4218	0.1	#E5E5E54D
1287	4134	0.1	#E5E5E54D
1287	4158	0.1	#E5E5E54D
1287	4168	0.1	#E5E5E54D
1287	4205	0.1	#E5E5E54D
1288	4178	0.1	#E5E5E54D
1288	4219	0.1	#E5E5E54D
1289	4219	0.1	#E5E5E54D
1290	4170	0.1	#E5E5E54D
1290	4171	0.1	#E5E5E54D
1291	4220	0.1	#E5E5E54D
1292	4148	0.1	#E5E5E54D
1293	4159	0.1	#E5E5E54D
1294	4170	0.1	#E5E5E54D
1294	4171	0.1	#E5E5E54D
1295	4221	0.1	#E5E5E54D
1296	4170	0.1	#E5E5E54D
1297	4222	0.1	#E5E5E54D
1298	4223	0.1	#E5E5E54D
1299	4223	0.1	#E5E5E54D
1300	4224	0.1	#E5E5E54D
1300	4225	0.1	#E5E5E54D
1301	4224	0.1	#E5E5E54D
1301	4226	0.1	#E5E5E54D
1302	4170	0.1	#E5E5E54D
1302	4171	0.1	#E5E5E54D
1303	4177	0.1	#E5E5E54D
1304	4159	0.1	#E5E5E54D
1305	4159	0.1	#E5E5E54D
1306	4159	0.1	#E5E5E54D
1307	4131	0.1	#E5E5E54D
1308	4170	0.1	#E5E5E54D
1308	4171	0.1	#E5E5E54D
1309	4170	0.1	#E5E5E54D
1309	4171	0.1	#E5E5E54D
1310	4170	0.1	#E5E5E54D
1310	4171	0.1	#E5E5E54D
1311	4223	0.1	#E5E5E54D
1312	4170	0.1	#E5E5E54D
1312	4171	0.1	#E5E5E54D
1313	4134	0.1	#E5E5E54D
1313	4170	0.1	#E5E5E54D
1313	4223	0.1	#E5E5E54D
1314	4134	0.1	#E5E5E54D
1314	4170	0.1	#E5E5E54D
1314	4171	0.1	#E5E5E54D
1315	4170	0.1	#E5E5E54D
1316	4170	0.1	#E5E5E54D
1317	4170	0.1	#E5E5E54D
1318	4170	0.1	#E5E5E54D
1319	4170	0.1	#E5E5E54D
1320	4170	0.1	#E5E5E54D
1320	4223	0.1	#E5E5E54D
1321	4223	0.1	#E5E5E54D
1322	4134	0.1	#E5E5E54D
1322	4170	0.1	#E5E5E54D
1322	4171	0.1	#E5E5E54D
1323	4134	0.1	#E5E5E54D
1323	4173	0.1	#E5E5E54D
1324	4134	0.1	#E5E5E54D
1324	4173	0.1	#E5E5E54D
1325	4170	0.1	#E5E5E54D
1326	4170	0.1	#E5E5E54D
1327	4170	0.1	#E5E5E54D
1328	4227	0.1	#E5E5E54D
1329	4170	0.1	#E5E5E54D
1329	4171	0.1	#E5E5E54D
1329	4223	0.1	#E5E5E54D
1330	4170	0.1	#E5E5E54D
1330	4171	0.1	#E5E5E54D
1330	4223	0.1	#E5E5E54D
1330	4228	0.1	#E5E5E54D
1331	4170	0.1	#E5E5E54D
1331	4171	0.1	#E5E5E54D
1331	4223	0.1	#E5E5E54D
1332	4223	0.1	#E5E5E54D
1333	4228	0.1	#E5E5E54D
1334	4228	0.1	#E5E5E54D
1335	4170	0.1	#E5E5E54D
1335	4171	0.1	#E5E5E54D
1336	4131	0.1	#E5E5E54D
1337	4170	0.1	#E5E5E54D
1337	4171	0.1	#E5E5E54D
1337	4223	0.1	#E5E5E54D
1338	4134	0.1	#E5E5E54D
1338	4170	0.1	#E5E5E54D
1338	4171	0.1	#E5E5E54D
1338	4223	0.1	#E5E5E54D
1339	4192	0.1	#E5E5E54D
1340	4134	0.1	#E5E5E54D
1340	4170	0.1	#E5E5E54D
1340	4171	0.1	#E5E5E54D
1341	4170	0.1	#E5E5E54D
1341	4171	0.1	#E5E5E54D
1342	4134	0.1	#E5E5E54D
1342	4170	0.1	#E5E5E54D
1342	4171	0.1	#E5E5E54D
1342	4223	0.1	#E5E5E54D
1343	4134	0.1	#E5E5E54D
1343	4170	0.1	#E5E5E54D
1343	4171	0.1	#E5E5E54D
1344	4223	0.1	#E5E5E54D
1345	4160	0.1	#E5E5E54D
1345	4220	0.1	#E5E5E54D
1346	4220	0.1	#E5E5E54D
1347	4143	0.1	#E5E5E54D
1348	4156	0.1	#E5E5E54D
1348	4220	0.1	#E5E5E54D
1349	4220	0.1	#E5E5E54D
1350	4220	0.1	#E5E5E54D
1351	4220	0.1	#E5E5E54D
1352	4170	0.1	#E5E5E54D
1352	4171	0.1	#E5E5E54D
1352	4188	0.1	#E5E5E54D
1352	4220	0.1	#E5E5E54D
1353	4156	0.1	#E5E5E54D
1354	4156	0.1	#E5E5E54D
1355	4160	0.1	#E5E5E54D
1355	4229	0.1	#E5E5E54D
1355	4230	0.1	#E5E5E54D
1356	4160	0.1	#E5E5E54D
1356	4169	0.1	#E5E5E54D
1357	4160	0.1	#E5E5E54D
1357	4230	0.1	#E5E5E54D
1358	4220	0.1	#E5E5E54D
1359	4220	0.1	#E5E5E54D
1360	4220	0.1	#E5E5E54D
1361	4160	0.1	#E5E5E54D
1361	4230	0.1	#E5E5E54D
1362	4137	0.1	#E5E5E54D
1362	4160	0.1	#E5E5E54D
1362	4194	0.1	#E5E5E54D
1362	4230	0.1	#E5E5E54D
1363	4169	0.1	#E5E5E54D
1364	4169	0.1	#E5E5E54D
1365	4176	0.1	#E5E5E54D
1366	4169	0.1	#E5E5E54D
1367	4169	0.1	#E5E5E54D
1368	4117	0.1	#E5E5E54D
1368	4130	0.1	#E5E5E54D
1368	4133	0.1	#E5E5E54D
1368	4137	0.1	#E5E5E54D
1368	4144	0.1	#E5E5E54D
1368	4145	0.1	#E5E5E54D
1368	4155	0.1	#E5E5E54D
1368	4157	0.1	#E5E5E54D
1368	4160	0.1	#E5E5E54D
1368	4161	0.1	#E5E5E54D
1368	4169	0.1	#E5E5E54D
1368	4170	0.1	#E5E5E54D
1368	4175	0.1	#E5E5E54D
1368	4176	0.1	#E5E5E54D
1368	4177	0.1	#E5E5E54D
1368	4179	0.1	#E5E5E54D
1368	4180	0.1	#E5E5E54D
1368	4184	0.1	#E5E5E54D
1368	4189	0.1	#E5E5E54D
1368	4201	0.1	#E5E5E54D
1368	4202	0.1	#E5E5E54D
1368	4203	0.1	#E5E5E54D
1368	4213	0.1	#E5E5E54D
1368	4231	0.1	#E5E5E54D
1368	4232	0.1	#E5E5E54D
1369	4160	0.1	#E5E5E54D
1369	4230	0.1	#E5E5E54D
1370	4160	0.1	#E5E5E54D
1370	4169	0.1	#E5E5E54D
1370	4188	0.1	#E5E5E54D
1371	4188	0.1	#E5E5E54D
1372	4160	0.1	#E5E5E54D
1372	4230	0.1	#E5E5E54D
1373	4144	0.1	#E5E5E54D
1374	4144	0.1	#E5E5E54D
1375	4144	0.1	#E5E5E54D
1375	4152	0.1	#E5E5E54D
1375	4155	0.1	#E5E5E54D
1375	4158	0.1	#E5E5E54D
1375	4160	0.1	#E5E5E54D
1375	4167	0.1	#E5E5E54D
1375	4200	0.1	#E5E5E54D
1375	4201	0.1	#E5E5E54D
1375	4205	0.1	#E5E5E54D
1376	4155	0.1	#E5E5E54D
1376	4167	0.1	#E5E5E54D
1376	4170	0.1	#E5E5E54D
1376	4200	0.1	#E5E5E54D
1376	4211	0.1	#E5E5E54D
1377	4155	0.1	#E5E5E54D
1377	4167	0.1	#E5E5E54D
1377	4200	0.1	#E5E5E54D
1378	4152	0.1	#E5E5E54D
1379	4167	0.1	#E5E5E54D
1380	4155	0.1	#E5E5E54D
1380	4167	0.1	#E5E5E54D
1381	4155	0.1	#E5E5E54D
1382	4155	0.1	#E5E5E54D
1383	4155	0.1	#E5E5E54D
1383	4170	0.1	#E5E5E54D
1383	4200	0.1	#E5E5E54D
1384	4144	0.1	#E5E5E54D
1384	4148	0.1	#E5E5E54D
1384	4155	0.1	#E5E5E54D
1384	4158	0.1	#E5E5E54D
1384	4160	0.1	#E5E5E54D
1384	4200	0.1	#E5E5E54D
1384	4201	0.1	#E5E5E54D
1385	4150	0.1	#E5E5E54D
1385	4155	0.1	#E5E5E54D
1385	4201	0.1	#E5E5E54D
1386	4144	0.1	#E5E5E54D
1386	4148	0.1	#E5E5E54D
1387	4144	0.1	#E5E5E54D
1387	4148	0.1	#E5E5E54D
1387	4160	0.1	#E5E5E54D
1388	4148	0.1	#E5E5E54D
1389	4148	0.1	#E5E5E54D
1390	4148	0.1	#E5E5E54D
1391	4130	0.1	#E5E5E54D
1392	4152	0.1	#E5E5E54D
1393	4150	0.1	#E5E5E54D
1393	4155	0.1	#E5E5E54D
1393	4201	0.1	#E5E5E54D
1394	4150	0.1	#E5E5E54D
1395	4155	0.1	#E5E5E54D
1396	4155	0.1	#E5E5E54D
1397	4165	0.1	#E5E5E54D
1398	4155	0.1	#E5E5E54D
1399	4155	0.1	#E5E5E54D
1399	4167	0.1	#E5E5E54D
1399	4168	0.1	#E5E5E54D
1400	4117	0.1	#E5E5E54D
1400	4130	0.1	#E5E5E54D
1400	4155	0.1	#E5E5E54D
1400	4176	0.1	#E5E5E54D
1400	4189	0.1	#E5E5E54D
1400	4199	0.1	#E5E5E54D
1400	4200	0.1	#E5E5E54D
1400	4201	0.1	#E5E5E54D
1400	4202	0.1	#E5E5E54D
1400	4203	0.1	#E5E5E54D
1400	4214	0.1	#E5E5E54D
1400	4232	0.1	#E5E5E54D
1400	4233	0.1	#E5E5E54D
1400	4234	0.1	#E5E5E54D
1400	4235	0.1	#E5E5E54D
1401	4155	0.1	#E5E5E54D
1401	4200	0.1	#E5E5E54D
1402	4155	0.1	#E5E5E54D
1403	4163	0.1	#E5E5E54D
1404	4155	0.1	#E5E5E54D
1405	4188	0.1	#E5E5E54D
1406	4117	0.1	#E5E5E54D
1406	4145	0.1	#E5E5E54D
1406	4155	0.1	#E5E5E54D
1406	4157	0.1	#E5E5E54D
1406	4161	0.1	#E5E5E54D
1406	4163	0.1	#E5E5E54D
1406	4175	0.1	#E5E5E54D
1406	4180	0.1	#E5E5E54D
1406	4189	0.1	#E5E5E54D
1406	4201	0.1	#E5E5E54D
1406	4202	0.1	#E5E5E54D
1406	4203	0.1	#E5E5E54D
1406	4232	0.1	#E5E5E54D
1406	4236	0.1	#E5E5E54D
1407	4148	0.1	#E5E5E54D
1407	4152	0.1	#E5E5E54D
1407	4157	0.1	#E5E5E54D
1408	4148	0.1	#E5E5E54D
1408	4157	0.1	#E5E5E54D
1408	4161	0.1	#E5E5E54D
1408	4180	0.1	#E5E5E54D
1409	4148	0.1	#E5E5E54D
1409	4157	0.1	#E5E5E54D
1410	4145	0.1	#E5E5E54D
1410	4155	0.1	#E5E5E54D
1410	4161	0.1	#E5E5E54D
1410	4175	0.1	#E5E5E54D
1410	4189	0.1	#E5E5E54D
1410	4201	0.1	#E5E5E54D
1410	4202	0.1	#E5E5E54D
1410	4203	0.1	#E5E5E54D
1410	4232	0.1	#E5E5E54D
1410	4236	0.1	#E5E5E54D
1411	4130	0.1	#E5E5E54D
1411	4170	0.1	#E5E5E54D
1411	4202	0.1	#E5E5E54D
1411	4203	0.1	#E5E5E54D
1412	4148	0.1	#E5E5E54D
1413	4148	0.1	#E5E5E54D
1413	4157	0.1	#E5E5E54D
1414	4148	0.1	#E5E5E54D
1414	4157	0.1	#E5E5E54D
1415	4148	0.1	#E5E5E54D
1415	4157	0.1	#E5E5E54D
1416	4133	0.1	#E5E5E54D
1416	4160	0.1	#E5E5E54D
1416	4177	0.1	#E5E5E54D
1417	4148	0.1	#E5E5E54D
1417	4155	0.1	#E5E5E54D
1417	4157	0.1	#E5E5E54D
1417	4161	0.1	#E5E5E54D
1417	4175	0.1	#E5E5E54D
1417	4180	0.1	#E5E5E54D
1417	4189	0.1	#E5E5E54D
1417	4201	0.1	#E5E5E54D
1417	4202	0.1	#E5E5E54D
1417	4203	0.1	#E5E5E54D
1417	4232	0.1	#E5E5E54D
1417	4237	0.1	#E5E5E54D
1417	4238	0.1	#E5E5E54D
1418	4148	0.1	#E5E5E54D
1418	4152	0.1	#E5E5E54D
1419	4148	0.1	#E5E5E54D
1420	4157	0.1	#E5E5E54D
1420	4161	0.1	#E5E5E54D
1420	4180	0.1	#E5E5E54D
1421	4133	0.1	#E5E5E54D
1421	4148	0.1	#E5E5E54D
1422	4157	0.1	#E5E5E54D
1422	4161	0.1	#E5E5E54D
1423	4109	0.1	#E5E5E54D
1424	4133	0.1	#E5E5E54D
1424	4137	0.1	#E5E5E54D
1424	4155	0.1	#E5E5E54D
1424	4157	0.1	#E5E5E54D
1424	4160	0.1	#E5E5E54D
1424	4161	0.1	#E5E5E54D
1424	4176	0.1	#E5E5E54D
1424	4177	0.1	#E5E5E54D
1424	4179	0.1	#E5E5E54D
1424	4180	0.1	#E5E5E54D
1424	4194	0.1	#E5E5E54D
1424	4214	0.1	#E5E5E54D
1425	4120	0.1	#E5E5E54D
1425	4137	0.1	#E5E5E54D
1425	4157	0.1	#E5E5E54D
1425	4160	0.1	#E5E5E54D
1425	4161	0.1	#E5E5E54D
1425	4162	0.1	#E5E5E54D
1425	4176	0.1	#E5E5E54D
1425	4179	0.1	#E5E5E54D
1425	4180	0.1	#E5E5E54D
1425	4213	0.1	#E5E5E54D
1425	4214	0.1	#E5E5E54D
1426	4219	0.1	#E5E5E54D
1427	4177	0.1	#E5E5E54D
1428	4137	0.1	#E5E5E54D
1428	4157	0.1	#E5E5E54D
1428	4160	0.1	#E5E5E54D
1428	4161	0.1	#E5E5E54D
1428	4179	0.1	#E5E5E54D
1428	4180	0.1	#E5E5E54D
1428	4214	0.1	#E5E5E54D
1429	4137	0.1	#E5E5E54D
1429	4157	0.1	#E5E5E54D
1429	4160	0.1	#E5E5E54D
1429	4161	0.1	#E5E5E54D
1429	4179	0.1	#E5E5E54D
1429	4180	0.1	#E5E5E54D
1429	4212	0.1	#E5E5E54D
1429	4214	0.1	#E5E5E54D
1430	4137	0.1	#E5E5E54D
1430	4157	0.1	#E5E5E54D
1430	4160	0.1	#E5E5E54D
1430	4161	0.1	#E5E5E54D
1430	4179	0.1	#E5E5E54D
1430	4180	0.1	#E5E5E54D
1431	4137	0.1	#E5E5E54D
1431	4160	0.1	#E5E5E54D
1431	4194	0.1	#E5E5E54D
1431	4230	0.1	#E5E5E54D
1432	4159	0.1	#E5E5E54D
1432	4177	0.1	#E5E5E54D
1432	4178	0.1	#E5E5E54D
1433	4159	0.1	#E5E5E54D
1433	4177	0.1	#E5E5E54D
1433	4239	0.1	#E5E5E54D
1434	4178	0.1	#E5E5E54D
1435	4178	0.1	#E5E5E54D
1436	4178	0.1	#E5E5E54D
1437	4239	0.1	#E5E5E54D
1438	4143	0.1	#E5E5E54D
1438	4170	0.1	#E5E5E54D
1439	4170	0.1	#E5E5E54D
1440	4169	0.1	#E5E5E54D
1440	4170	0.1	#E5E5E54D
1440	4225	0.1	#E5E5E54D
1441	4129	0.1	#E5E5E54D
1442	4170	0.1	#E5E5E54D
1442	4171	0.1	#E5E5E54D
1442	4183	0.1	#E5E5E54D
1442	4224	0.1	#E5E5E54D
1442	4225	0.1	#E5E5E54D
1443	4235	0.1	#E5E5E54D
1444	4132	0.1	#E5E5E54D
1444	4155	0.1	#E5E5E54D
1444	4235	0.1	#E5E5E54D
1445	4203	0.1	#E5E5E54D
1446	4113	0.1	#E5E5E54D
1447	4113	0.1	#E5E5E54D
1448	4113	0.1	#E5E5E54D
1449	4170	0.1	#E5E5E54D
1450	4170	0.1	#E5E5E54D
1450	4171	0.1	#E5E5E54D
1450	4240	0.1	#E5E5E54D
1451	4159	0.1	#E5E5E54D
1451	4177	0.1	#E5E5E54D
1451	4178	0.1	#E5E5E54D
1452	4170	0.1	#E5E5E54D
1452	4171	0.1	#E5E5E54D
1452	4220	0.1	#E5E5E54D
1453	4170	0.1	#E5E5E54D
1453	4171	0.1	#E5E5E54D
1454	4220	0.1	#E5E5E54D
1455	4220	0.1	#E5E5E54D
1456	4177	0.1	#E5E5E54D
1457	4160	0.1	#E5E5E54D
1458	4177	0.1	#E5E5E54D
1459	4177	0.1	#E5E5E54D
1460	4177	0.1	#E5E5E54D
1461	4149	0.1	#E5E5E54D
1462	4149	0.1	#E5E5E54D
1463	4174	0.1	#E5E5E54D
1464	4156	0.1	#E5E5E54D
1464	4220	0.1	#E5E5E54D
1465	4220	0.1	#E5E5E54D
1466	4220	0.1	#E5E5E54D
1467	4220	0.1	#E5E5E54D
1468	4156	0.1	#E5E5E54D
1468	4220	0.1	#E5E5E54D
1469	4113	0.1	#E5E5E54D
1470	4220	0.1	#E5E5E54D
1471	4156	0.1	#E5E5E54D
1471	4220	0.1	#E5E5E54D
1472	4156	0.1	#E5E5E54D
1473	4156	0.1	#E5E5E54D
1474	4117	0.1	#E5E5E54D
1474	4130	0.1	#E5E5E54D
1474	4137	0.1	#E5E5E54D
1474	4144	0.1	#E5E5E54D
1474	4145	0.1	#E5E5E54D
1474	4155	0.1	#E5E5E54D
1474	4157	0.1	#E5E5E54D
1474	4160	0.1	#E5E5E54D
1474	4161	0.1	#E5E5E54D
1474	4169	0.1	#E5E5E54D
1474	4170	0.1	#E5E5E54D
1474	4175	0.1	#E5E5E54D
1474	4176	0.1	#E5E5E54D
1474	4177	0.1	#E5E5E54D
1474	4179	0.1	#E5E5E54D
1474	4180	0.1	#E5E5E54D
1474	4184	0.1	#E5E5E54D
1474	4189	0.1	#E5E5E54D
1474	4201	0.1	#E5E5E54D
1474	4202	0.1	#E5E5E54D
1474	4203	0.1	#E5E5E54D
1474	4213	0.1	#E5E5E54D
1474	4231	0.1	#E5E5E54D
1474	4232	0.1	#E5E5E54D
1475	4160	0.1	#E5E5E54D
1475	4188	0.1	#E5E5E54D
1475	4220	0.1	#E5E5E54D
1476	4160	0.1	#E5E5E54D
1476	4188	0.1	#E5E5E54D
1476	4220	0.1	#E5E5E54D
1476	4230	0.1	#E5E5E54D
1477	4143	0.1	#E5E5E54D
1478	4169	0.1	#E5E5E54D
1478	4188	0.1	#E5E5E54D
1478	4220	0.1	#E5E5E54D
1479	4188	0.1	#E5E5E54D
1480	4160	0.1	#E5E5E54D
1480	4230	0.1	#E5E5E54D
1481	4220	0.1	#E5E5E54D
1482	4169	0.1	#E5E5E54D
1483	4169	0.1	#E5E5E54D
1484	4220	0.1	#E5E5E54D
1485	4109	0.1	#E5E5E54D
1485	4117	0.1	#E5E5E54D
1485	4130	0.1	#E5E5E54D
1485	4137	0.1	#E5E5E54D
1485	4144	0.1	#E5E5E54D
1485	4155	0.1	#E5E5E54D
1485	4157	0.1	#E5E5E54D
1485	4160	0.1	#E5E5E54D
1485	4161	0.1	#E5E5E54D
1485	4169	0.1	#E5E5E54D
1485	4170	0.1	#E5E5E54D
1485	4175	0.1	#E5E5E54D
1485	4176	0.1	#E5E5E54D
1485	4177	0.1	#E5E5E54D
1485	4178	0.1	#E5E5E54D
1485	4179	0.1	#E5E5E54D
1485	4180	0.1	#E5E5E54D
1485	4203	0.1	#E5E5E54D
1485	4232	0.1	#E5E5E54D
1486	4170	0.1	#E5E5E54D
1486	4177	0.1	#E5E5E54D
1487	4169	0.1	#E5E5E54D
1488	4169	0.1	#E5E5E54D
1488	4188	0.1	#E5E5E54D
1489	4140	0.1	#E5E5E54D
1489	4169	0.1	#E5E5E54D
1489	4188	0.1	#E5E5E54D
1490	4140	0.1	#E5E5E54D
1491	4169	0.1	#E5E5E54D
1491	4174	0.1	#E5E5E54D
1491	4188	0.1	#E5E5E54D
1492	4241	0.1	#E5E5E54D
1493	4140	0.1	#E5E5E54D
1494	4129	0.1	#E5E5E54D
1494	4177	0.1	#E5E5E54D
1495	4170	0.1	#E5E5E54D
1495	4192	0.1	#E5E5E54D
1496	4125	0.1	#E5E5E54D
1496	4228	0.1	#E5E5E54D
1496	4242	0.1	#E5E5E54D
1497	4125	0.1	#E5E5E54D
1497	4149	0.1	#E5E5E54D
1498	4192	0.1	#E5E5E54D
1499	4192	0.1	#E5E5E54D
1500	4134	0.1	#E5E5E54D
1501	4192	0.1	#E5E5E54D
1502	4126	0.1	#E5E5E54D
1503	4126	0.1	#E5E5E54D
1503	4243	0.1	#E5E5E54D
1504	4134	0.1	#E5E5E54D
1504	4173	0.1	#E5E5E54D
1505	4137	0.1	#E5E5E54D
1505	4157	0.1	#E5E5E54D
1505	4160	0.1	#E5E5E54D
1505	4161	0.1	#E5E5E54D
1505	4180	0.1	#E5E5E54D
1506	4217	0.1	#E5E5E54D
1507	4223	0.1	#E5E5E54D
1508	4170	0.1	#E5E5E54D
1508	4171	0.1	#E5E5E54D
1508	4223	0.1	#E5E5E54D
[truncated: 6,992 more rows]
