# Supplementary material for: Proteome activity landscapes of tumor cell lines determine drug responses
Source: Nat Commun. 2020 Jul 20;11:3639. doi: 10.1038/s41467-020-17336-9 (PMC7371697; doi:10.1038/s41467-020-17336-9)
Supplement: Supplementary file 14 — Source Data [file 41467_2020_17336_MOESM14_ESM.zip › Figure_2E/Nodes.txt]

ID	Label	Axis	Radius	Size	Color
1	CORUM_hsa_104	2	0.0914344861178763	0.3	#B3B3B3FF
2	CORUM_hsa_1082	2	0.150056015586946	0.3	#B3B3B3FF
3	CORUM_hsa_1105	2	0.116648806624452	0.300156478197371	#B3B3B3FF
4	CORUM_hsa_1106	2	0.116790063321968	0.3	#B3B3B3FF
5	CORUM_hsa_1113	2	0.11671943497321	0.3	#B3B3B3FF
6	CORUM_hsa_1114	2	0.116860691670726	0.3	#B3B3B3FF
7	CORUM_hsa_1149	2	0.192786166585485	0.3	#B3B3B3FF
8	CORUM_hsa_116	2	0.209242571846079	0.3	#B3B3B3FF
9	CORUM_hsa_1167	2	0.186924013638578	0.3	#B3B3B3FF
10	CORUM_hsa_1168	2	0.191091086215295	0.3	#B3B3B3FF
11	CORUM_hsa_1195	2	0.229159766195811	0.3	#B3B3B3FF
12	CORUM_hsa_1224	2	0.226193375547979	0.3	#B3B3B3FF
13	CORUM_hsa_1259	2	0.284885533365806	0.3	#B3B3B3FF
14	CORUM_hsa_1261	2	0.229018509498295	0.300156478197371	#B3B3B3FF
16	CORUM_hsa_173	2	0.277610813443741	0.3	#B3B3B3FF
17	CORUM_hsa_1731	2	0.225698977106673	0.3	#B3B3B3FF
18	CORUM_hsa_1749	2	0.215387238188018	0.3	#B3B3B3FF
19	CORUM_hsa_1779	2	0.105842669264491	0.3	#B3B3B3FF
20	CORUM_hsa_2224	2	0.103441305406722	0.3	#B3B3B3FF
21	CORUM_hsa_2226	2	0.103229420360448	0.3	#B3B3B3FF
22	CORUM_hsa_2440	2	0.18819532391622	0.3	#B3B3B3FF
23	CORUM_hsa_2590	2	0.118273258645884	0.3	#B3B3B3FF
24	CORUM_hsa_2592	2	0.117425718460789	0.3	#B3B3B3FF
25	CORUM_hsa_2593	2	0.117778860204579	0.3	#B3B3B3FF
26	CORUM_hsa_2599	2	0.150409157330736	0.3	#B3B3B3FF
27	CORUM_hsa_2639	2	0.150479785679493	0.3	#B3B3B3FF
28	CORUM_hsa_264	2	0.27796395518753	0.3	#B3B3B3FF
30	CORUM_hsa_2721	2	0.192574281539211	0.30083455038598	#B3B3B3FF
31	CORUM_hsa_2723	2	0.278952752070141	0.3	#B3B3B3FF
32	CORUM_hsa_2730	2	0.282696054554311	0.3	#B3B3B3FF
33	CORUM_hsa_2767	2	0.277681441792499	0.3	#B3B3B3FF
34	CORUM_hsa_2776	2	0.278034583536288	0.3	#B3B3B3FF
35	CORUM_hsa_2821	2	0.11806137359961	0.3	#B3B3B3FF
36	CORUM_hsa_2833	2	0.229089137847053	0.3	#B3B3B3FF
37	CORUM_hsa_286	2	0.103300048709206	0.3	#B3B3B3FF
38	CORUM_hsa_2878	2	0.150197272284462	0.3	#B3B3B3FF
39	CORUM_hsa_2892	2	0.198083292742328	0.3	#B3B3B3FF
40	CORUM_hsa_3004	2	0.180284948855334	0.3	#B3B3B3FF
41	CORUM_hsa_3025	2	0.105701412566975	0.3	#B3B3B3FF
42	CORUM_hsa_3027	2	0.105418899171943	0.3	#B3B3B3FF
43	CORUM_hsa_3028	2	0.105772040915733	0.3	#B3B3B3FF
44	CORUM_hsa_3032	2	0.124135411592791	0.3	#B3B3B3FF
45	CORUM_hsa_3041	2	0.104571358986849	0.3	#B3B3B3FF
46	CORUM_hsa_3071	2	0.200625913297613	0.3	#B3B3B3FF
48	CORUM_hsa_3151	2	0.216164150024355	0.3	#B3B3B3FF
49	CORUM_hsa_3154	2	0.199425231368729	0.3	#B3B3B3FF
50	CORUM_hsa_3166	2	0.180355577204092	0.3	#B3B3B3FF
51	CORUM_hsa_3200	2	0.187771553823673	0.3	#B3B3B3FF
52	CORUM_hsa_3207	2	0.23530443253775	0.3	#B3B3B3FF
53	CORUM_hsa_370	2	0.103370677057964	0.3	#B3B3B3FF
54	CORUM_hsa_3739	2	0.187842182172431	0.3	#B3B3B3FF
55	CORUM_hsa_374	2	0.103017535314174	0.3	#B3B3B3FF
56	CORUM_hsa_3740	2	0.187912810521189	0.3	#B3B3B3FF
57	CORUM_hsa_375	2	0.102099366780321	0.3	#B3B3B3FF
58	CORUM_hsa_376	2	0.101322454943984	0.3	#B3B3B3FF
59	CORUM_hsa_3828	2	0.182050657574282	0.3	#B3B3B3FF
60	CORUM_hsa_4158	2	0.13296395518753	0.3	#B3B3B3FF
61	CORUM_hsa_433	2	0.27831709693132	0.3	#B3B3B3FF
63	CORUM_hsa_5212	2	0.19970774476376	0.3	#B3B3B3FF
64	CORUM_hsa_5234	2	0.133458353628836	0.3	#B3B3B3FF
65	CORUM_hsa_5266	2	0.133811495372625	0.300573753390361	#B3B3B3FF
66	CORUM_hsa_5268	2	0.13331709693132	0.3	#B3B3B3FF
67	CORUM_hsa_5269	2	0.133387725280078	0.3	#B3B3B3FF
68	CORUM_hsa_5285	2	0.13367023867511	0.3	#B3B3B3FF
69	CORUM_hsa_5286	2	0.133740867023868	0.3	#B3B3B3FF
70	CORUM_hsa_5369	2	0.278811495372625	0.3	#B3B3B3FF
72	CORUM_hsa_5449	2	0.228665367754506	0.3	#B3B3B3FF
73	CORUM_hsa_5464	2	0.161639064783244	0.3	#B3B3B3FF
75	CORUM_hsa_558	2	0.219483682415977	0.3	#B3B3B3FF
76	CORUM_hsa_5622	2	0.132328300048709	0.3	#B3B3B3FF
77	CORUM_hsa_5716	2	0.13197515830492	0.3	#B3B3B3FF
78	CORUM_hsa_5718	2	0.132045786653678	0.3	#B3B3B3FF
79	CORUM_hsa_5735	2	0.105913297613249	0.3	#B3B3B3FF
80	CORUM_hsa_5736	2	0.215457866536775	0.3	#B3B3B3FF
81	CORUM_hsa_5756	2	0.189113492450073	0.3	#B3B3B3FF
82	CORUM_hsa_5798	2	0.162627861665855	0.3	#B3B3B3FF
83	CORUM_hsa_5849	2	0.133528981977594	0.3	#B3B3B3FF
85	CORUM_hsa_6183	2	0.201473453482708	0.3	#B3B3B3FF
86	CORUM_hsa_6246	2	0.238553336580614	0.3	#B3B3B3FF
87	CORUM_hsa_6260	2	0.235163175840234	0.3	#B3B3B3FF
88	CORUM_hsa_6263	2	0.235233804188992	0.3	#B3B3B3FF
89	CORUM_hsa_6267	2	0.225910862152947	0.3	#B3B3B3FF
90	CORUM_hsa_627	2	0.277752070141257	0.3	#B3B3B3FF
91	CORUM_hsa_6317	2	0.154929371651242	0.3	#B3B3B3FF
92	CORUM_hsa_6402	2	0.132116415002435	0.3	#B3B3B3FF
93	CORUM_hsa_641	2	0.200696541646371	0.3	#B3B3B3FF
94	CORUM_hsa_6458	2	0.177530443253775	0.3	#B3B3B3FF
97	CORUM_hsa_6470	2	0.282837311251827	0.3	#B3B3B3FF
98	CORUM_hsa_6494	2	0.191302971261568	0.3	#B3B3B3FF
99	CORUM_hsa_6512	2	0.133599610326352	0.3	#B3B3B3FF
100	CORUM_hsa_6591	2	0.132398928397467	0.3	#B3B3B3FF
101	CORUM_hsa_6611	2	0.199283974671213	0.3	#B3B3B3FF
102	CORUM_hsa_6612	2	0.199354603019971	0.3	#B3B3B3FF
103	CORUM_hsa_6615	2	0.212420847540185	0.3	#B3B3B3FF
104	CORUM_hsa_6625	2	0.196176327325865	0.3	#B3B3B3FF
105	CORUM_hsa_6628	2	0.196246955674623	0.3	#B3B3B3FF
106	CORUM_hsa_6743	2	0.142569410618607	0.3	#B3B3B3FF
107	CORUM_hsa_6744	2	0.143063809059912	0.3	#B3B3B3FF
108	CORUM_hsa_6750	2	0.142640038967365	0.3	#B3B3B3FF
110	CORUM_hsa_6780	2	0.200767169995129	0.3	#B3B3B3FF
111	CORUM_hsa_6815	2	0.226122747199221	0.3	#B3B3B3FF
112	CORUM_hsa_6846	2	0.117849488553337	0.3	#B3B3B3FF
113	CORUM_hsa_740	2	0.22852411105699	0.3	#B3B3B3FF
114	CORUM_hsa_755	2	0.228594739405748	0.3	#B3B3B3FF
115	CORUM_hsa_785	2	0.228735996103264	0.300312956394742	#B3B3B3FF
116	CORUM_hsa_877	2	0.211361422308816	0.3	#B3B3B3FF
117	CORUM_hsa_964	2	0.277822698490015	0.3	#B3B3B3FF
119	GO:0000019	2	0.278387725280078	0.3	#B3B3B3FF
120	GO:0000030	2	0.232903068679981	0.3	#B3B3B3FF
121	GO:0000060	2	0.163546030199708	0.3	#B3B3B3FF
122	GO:0000079	2	0.236787627861666	0.3	#B3B3B3FF
123	GO:0000127	2	0.116295664880662	0.300208637596495	#B3B3B3FF
124	GO:0000242	2	0.213409644422796	0.3	#B3B3B3FF
125	GO:0000406	2	0.102169995129079	0.3	#B3B3B3FF
126	GO:0000412	2	0.203027277155382	0.3	#B3B3B3FF
127	GO:0000710	2	0.224145153433999	0.3	#B3B3B3FF
128	GO:0000720	2	0.224003896736483	0.3	#B3B3B3FF
129	GO:0000722	2	0.200202143205066	0.3	#B3B3B3FF
130	GO:0000916	2	0.184875791524598	0.3	#B3B3B3FF
131	GO:0000932	2	0.226405260594252	0.3	#B3B3B3FF
132	GO:0000956	2	0.0847954213346322	0.309858126434384	#B3B3B3FF
133	GO:0000965	2	0.179437408670239	0.300104318798247	#B3B3B3FF
134	GO:0000990	2	0.117143205065757	0.3	#B3B3B3FF
135	GO:0000992	2	0.115660009741841	0.3	#B3B3B3FF
136	GO:0000995	2	0.116931320019484	0.3	#B3B3B3FF
137	GO:0000999	2	0.115871894788115	0.3	#B3B3B3FF
138	GO:0001002	2	0.115730638090599	0.3	#B3B3B3FF
139	GO:0001003	2	0.115801266439357	0.3	#B3B3B3FF
140	GO:0001004	2	0.115942523136873	0.3	#B3B3B3FF
141	GO:0001005	2	0.116013151485631	0.3	#B3B3B3FF
142	GO:0001007	2	0.117001948368242	0.3	#B3B3B3FF
143	GO:0001009	2	0.116083779834389	0.3	#B3B3B3FF
144	GO:0001022	2	0.116154408183147	0.3	#B3B3B3FF
145	GO:0001055	2	0.0915051144666342	0.3	#B3B3B3FF
146	GO:0001091	2	0.18650024354603	0.3	#B3B3B3FF
147	GO:0001098	2	0.186288358499756	0.3	#B3B3B3FF
148	GO:0001099	2	0.186358986848514	0.3	#B3B3B3FF
149	GO:0001153	2	0.116225036531905	0.3	#B3B3B3FF
150	GO:0001172	2	0.196882610813444	0.3	#B3B3B3FF
151	GO:0001516	2	0.147654651729177	0.3	#B3B3B3FF
152	GO:0001555	2	0.208395031660984	0.3	#B3B3B3FF
153	GO:0001658	2	0.259035557720409	0.3	#B3B3B3FF
154	GO:0001696	2	0.211078908913785	0.3	#B3B3B3FF
155	GO:0001736	2	0.0227837311251827	0.304798664719382	#B3B3B3FF
156	GO:0001771	2	0.209595713589869	0.3	#B3B3B3FF
157	GO:0001773	2	0.209666341938626	0.3	#B3B3B3FF
158	GO:0001825	2	0.225769605455431	0.3	#B3B3B3FF
159	GO:0001829	2	0.225840233804189	0.3	#B3B3B3FF
160	GO:0001831	2	0.225981490501705	0.3	#B3B3B3FF
161	GO:0001884	2	0.130986361422309	0.3	#B3B3B3FF
162	GO:0001955	2	0.209383828543595	0.3	#B3B3B3FF
163	GO:0001967	2	0.211149537262543	0.3	#B3B3B3FF
164	GO:0002070	2	0.202038480272772	0.3	#B3B3B3FF
165	GO:0002090	2	0.195046273745738	0.3	#B3B3B3FF
166	GO:0002091	2	0.194905017048222	0.3	#B3B3B3FF
167	GO:0002134	2	0.131056989771067	0.3	#B3B3B3FF
168	GO:0002135	2	0.131198246468583	0.3	#B3B3B3FF
169	GO:0002250	2	0.0648075986361422	0.30855414145629	#B3B3B3FF
170	GO:0002314	2	0.20309790550414	0.3	#B3B3B3FF
171	GO:0002329	2	0.279023380418899	0.3	#B3B3B3FF
172	GO:0002331	2	0.279094008767657	0.3	#B3B3B3FF
173	GO:0002416	2	0.22174378957623	0.3	#B3B3B3FF
174	GO:0002439	2	0.191726741354116	0.3	#B3B3B3FF
175	GO:0002455	2	0.0645957135898685	0.3	#B3B3B3FF
176	GO:0002460	2	0.0646663419386264	0.305685374504486	#B3B3B3FF
177	GO:0002477	2	0.191373599610326	0.3	#B3B3B3FF
178	GO:0002481	2	0.191444227959084	0.3	#B3B3B3FF
179	GO:0002514	2	0.104359473940575	0.3	#B3B3B3FF
181	GO:0002577	2	0.155706283487579	0.3	#B3B3B3FF
182	GO:0002579	2	0.155776911836337	0.3	#B3B3B3FF
183	GO:0002580	2	0.155494398441305	0.3	#B3B3B3FF
184	GO:0002582	2	0.155211885046274	0.3	#B3B3B3FF
185	GO:0002583	2	0.155635655138821	0.3	#B3B3B3FF
186	GO:0002585	2	0.155282513395032	0.3	#B3B3B3FF
187	GO:0002586	2	0.155565026790063	0.3	#B3B3B3FF
188	GO:0002588	2	0.15535314174379	0.3	#B3B3B3FF
189	GO:0002643	2	0.104006332196785	0.3	#B3B3B3FF
190	GO:0002645	2	0.103865075499269	0.3	#B3B3B3FF
191	GO:0002649	2	0.104641987335606	0.3	#B3B3B3FF
192	GO:0002651	2	0.104712615684364	0.3	#B3B3B3FF
193	GO:0002661	2	0.104430102289333	0.3	#B3B3B3FF
194	GO:0002663	2	0.104500730638091	0.3	#B3B3B3FF
195	GO:0002666	2	0.103935703848027	0.3	#B3B3B3FF
196	GO:0002696	2	0.066643935703848	0.3	#B3B3B3FF
197	GO:0002829	2	0.203168533852898	0.3	#B3B3B3FF
198	GO:0002920	2	0.0645250852411106	0.3	#B3B3B3FF
199	GO:0002940	2	0.203239162201656	0.3	#B3B3B3FF
200	GO:0002950	2	0.182898197759377	0.3	#B3B3B3FF
201	GO:0003148	2	0.157401363857769	0.3	#B3B3B3FF
202	GO:0003149	2	0.218141743789576	0.3	#B3B3B3FF
203	GO:0003171	2	0.157260107160253	0.3	#B3B3B3FF
204	GO:0003175	2	0.157471992206527	0.3	#B3B3B3FF
205	GO:0003181	2	0.157330735509011	0.3	#B3B3B3FF
206	GO:0003186	2	0.157542620555285	0.3	#B3B3B3FF
207	GO:0003199	2	0.217364831953239	0.3	#B3B3B3FF
208	GO:0003252	2	0.156765708718948	0.3	#B3B3B3FF
209	GO:0003274	2	0.105560155869459	0.3	#B3B3B3FF
210	GO:0003348	2	0.187630297126157	0.3	#B3B3B3FF
211	GO:0003417	2	0.104288845591817	0.3	#B3B3B3FF
212	GO:0003418	2	0.104076960545543	0.3	#B3B3B3FF
213	GO:0003430	2	0.104995129079396	0.3	#B3B3B3FF
214	GO:0003431	2	0.104218217243059	0.3	#B3B3B3FF
215	GO:0003433	2	0.104147588894301	0.3	#B3B3B3FF
216	GO:0003746	2	0.2098782269849	0.3	#B3B3B3FF
217	GO:0003830	2	0.196035070628349	0.3	#B3B3B3FF
218	GO:0003868	2	0.223580126643936	0.3	#B3B3B3FF
220	GO:0003952	2	0.203309790550414	0.3	#B3B3B3FF
221	GO:0003968	2	0.196953239162202	0.3	#B3B3B3FF
222	GO:0003986	2	0.15669508037019	0.3	#B3B3B3FF
223	GO:0004017	2	0.225345835362884	0.3	#B3B3B3FF
224	GO:0004044	2	0.203380418899172	0.3	#B3B3B3FF
225	GO:0004075	2	0.139603019970774	0.3	#B3B3B3FF
226	GO:0004104	2	0.189466634193863	0.3	#B3B3B3FF
227	GO:0004169	2	0.233114953726254	0.3	#B3B3B3FF
228	GO:0004306	2	0.20345104724793	0.3	#B3B3B3FF
229	GO:0004325	2	0.203521675596688	0.3	#B3B3B3FF
230	GO:0004363	2	0.203592303945446	0.3	#B3B3B3FF
231	GO:0004373	2	0.195893813930833	0.3	#B3B3B3FF
232	GO:0004411	2	0.203662932294204	0.3	#B3B3B3FF
233	GO:0004484	2	0.180920603994155	0.3	#B3B3B3FF
234	GO:0004616	2	0.203733560642962	0.3	#B3B3B3FF
235	GO:0004651	2	0.181061860691671	0.3	#B3B3B3FF
236	GO:0004652	2	0.203804188991719	0.3	#B3B3B3FF
237	GO:0004658	2	0.139814905017048	0.3	#B3B3B3FF
238	GO:0004675	2	0.157613248904043	0.3	#B3B3B3FF
239	GO:0004705	2	0.187277155382367	0.3	#B3B3B3FF
240	GO:0004719	2	0.203874817340477	0.3	#B3B3B3FF
241	GO:0004769	2	0.214751583049196	0.3	#B3B3B3FF
242	GO:0004853	2	0.203945445689235	0.3	#B3B3B3FF
243	GO:0004861	2	0.237070141256698	0.3	#B3B3B3FF
244	GO:0005026	2	0.105065757428154	0.3	#B3B3B3FF
245	GO:0005157	2	0.120250852411106	0.3	#B3B3B3FF
246	GO:0005355	2	0.136000974184121	0.3	#B3B3B3FF
247	GO:0005605	2	0.230289819775938	0.300730231587732	#B3B3B3FF
248	GO:0005712	2	0.101534339990258	0.3	#B3B3B3FF
249	GO:0005844	2	0.227605942523137	0.30224285416232	#B3B3B3FF
250	GO:0005879	2	0.213550901120312	0.3	#B3B3B3FF
252	GO:0005984	2	0.21023136872869	0.3	#B3B3B3FF
253	GO:0006182	2	0.229583536288359	0.3	#B3B3B3FF
254	GO:0006193	2	0.155847540185095	0.3	#B3B3B3FF
255	GO:0006274	2	0.133882123721383	0.3	#B3B3B3FF
256	GO:0006278	2	0.280930345835363	0.303233882745671	#B3B3B3FF
257	GO:0006290	2	0.224074525085241	0.3	#B3B3B3FF
258	GO:0006311	2	0.223792011690209	0.3	#B3B3B3FF
259	GO:0006335	2	0.285026790063322	0.30041727519299	#B3B3B3FF
260	GO:0006343	2	0.117496346809547	0.3	#B3B3B3FF
261	GO:0006346	2	0.284391134924501	0.3	#B3B3B3FF
262	GO:0006384	2	0.117072576717	0.3	#B3B3B3FF
263	GO:0006402	2	0.0848660496833902	0.310640517421239	#B3B3B3FF
264	GO:0006417	2	0.145818314661471	0.313770081368663	#B3B3B3FF
265	GO:0006497	2	0.149420360448125	0.3	#B3B3B3FF
266	GO:0006513	2	0.18685338528982	0.3	#B3B3B3FF
267	GO:0006567	2	0.184240136385777	0.3	#B3B3B3FF
268	GO:0006570	2	0.22343886994642	0.3	#B3B3B3FF
269	GO:0006572	2	0.223509498295178	0.3	#B3B3B3FF
270	GO:0006580	2	0.189325377496347	0.3	#B3B3B3FF
271	GO:0006642	2	0.1184145153434	0.3	#B3B3B3FF
272	GO:0006660	2	0.204016074037993	0.3	#B3B3B3FF
273	GO:0006666	2	0.195752557233317	0.3	#B3B3B3FF
274	GO:0006751	2	0.146736483195324	0.3	#B3B3B3FF
275	GO:0006768	2	0.139179249878227	0.3	#B3B3B3FF
276	GO:0006809	2	0.130421334632245	0.3	#B3B3B3FF
277	GO:0006833	2	0.220684364344861	0.3	#B3B3B3FF
278	GO:0007004	2	0.281000974184121	0.303129563947423	#B3B3B3FF
279	GO:0007008	2	0.178236726741354	0.3	#B3B3B3FF
280	GO:0007064	2	0.249995129079396	0.3	#B3B3B3FF
281	GO:0007095	2	0.275915733073551	0.3	#B3B3B3FF
282	GO:0007164	2	0.0228543594739406	0.304798664719382	#B3B3B3FF
283	GO:0007168	2	0.229724792985874	0.3	#B3B3B3FF
284	GO:0007181	2	0.204086702386751	0.3	#B3B3B3FF
285	GO:0007206	2	0.214257184607891	0.3	#B3B3B3FF
286	GO:0007339	2	0.2464637116415	0.300521593991237	#B3B3B3FF
287	GO:0007494	2	0.210796395518753	0.3	#B3B3B3FF
288	GO:0008097	2	0.242720409157331	0.3	#B3B3B3FF
289	GO:0008108	2	0.204157330735509	0.3	#B3B3B3FF
290	GO:0008131	2	0.224427666829031	0.3	#B3B3B3FF
291	GO:0008192	2	0.181203117389187	0.3	#B3B3B3FF
292	GO:0008242	2	0.146807111544082	0.3	#B3B3B3FF
293	GO:0008260	2	0.174352167559669	0.3	#B3B3B3FF
294	GO:0008265	2	0.194551875304433	0.3	#B3B3B3FF
295	GO:0008340	2	0.223650754992694	0.3	#B3B3B3FF
296	GO:0008420	2	0.204227959084267	0.3	#B3B3B3FF
297	GO:0008523	2	0.204298587433025	0.3	#B3B3B3FF
298	GO:0008532	2	0.233326838772528	0.3	#B3B3B3FF
299	GO:0008709	2	0.190031660983926	0.3	#B3B3B3FF
300	GO:0008890	2	0.184381393083293	0.3	#B3B3B3FF
301	GO:0008894	2	0.200908426692645	0.3	#B3B3B3FF
302	GO:0009008	2	0.201897223575256	0.3	#B3B3B3FF
303	GO:0009110	2	0.251125182659523	0.3	#B3B3B3FF
304	GO:0009203	2	0.155918168533853	0.3	#B3B3B3FF
305	GO:0009207	2	0.155988796882611	0.3	#B3B3B3FF
306	GO:0009304	2	0.116507549926936	0.3	#B3B3B3FF
307	GO:0009409	2	0.209101315148563	0.3	#B3B3B3FF
308	GO:0009636	2	0.221108134437409	0.3	#B3B3B3FF
309	GO:0009651	2	0.219978080857282	0.3	#B3B3B3FF
310	GO:0009826	2	0.210372625426206	0.3	#B3B3B3FF
311	GO:0009994	2	0.237211397954213	0.3	#B3B3B3FF
312	GO:0010107	2	0.235657574281539	0.3	#B3B3B3FF
313	GO:0010189	2	0.19631758402338	0.3	#B3B3B3FF
314	GO:0010259	2	0.223721383341451	0.3	#B3B3B3FF
315	GO:0010314	2	0.204369215781783	0.3	#B3B3B3FF
317	GO:0010520	2	0.223862640038967	0.3	#B3B3B3FF
320	GO:0010744	2	0.209948855333658	0.3	#B3B3B3FF
321	GO:0010757	2	0.199072089624939	0.3	#B3B3B3FF
322	GO:0010797	2	0.171456405260594	0.3	#B3B3B3FF
323	GO:0010851	2	0.229442279590843	0.3	#B3B3B3FF
324	GO:0010862	2	0.158319532391622	0.3	#B3B3B3FF
325	GO:0010883	2	0.164887968826108	0.3	#B3B3B3FF
326	GO:0010888	2	0.165029225523624	0.3	#B3B3B3FF
327	GO:0010934	2	0.162981003409644	0.3	#B3B3B3FF
328	GO:0010956	2	0.250630784218217	0.3	#B3B3B3FF
329	GO:0010957	2	0.250489527520701	0.3	#B3B3B3FF
330	GO:0010961	2	0.219624939113492	0.3	#B3B3B3FF
331	GO:0014022	2	0.182474427666829	0.3	#B3B3B3FF
332	GO:0014878	2	0.208677545056016	0.3	#B3B3B3FF
333	GO:0014916	2	0.156906965416464	0.3	#B3B3B3FF
334	GO:0015074	2	0.202179736970287	0.3	#B3B3B3FF
335	GO:0015144	2	0.135789089137847	0.3	#B3B3B3FF
336	GO:0015145	2	0.136283487579152	0.3	#B3B3B3FF
337	GO:0015149	2	0.136212859230395	0.3	#B3B3B3FF
338	GO:0016028	2	0.204439844130541	0.3	#B3B3B3FF
339	GO:0016231	2	0.180638090599123	0.3	#B3B3B3FF
340	GO:0016278	2	0.281495372625426	0.301929897767578	#B3B3B3FF
341	GO:0016279	2	0.281566000974184	0.301877738368454	#B3B3B3FF
342	GO:0016340	2	0.219554310764735	0.3	#B3B3B3FF
344	GO:0016362	2	0.156977593765222	0.3	#B3B3B3FF
345	GO:0016421	2	0.139461763273259	0.3	#B3B3B3FF
346	GO:0016446	2	0.101675596687774	0.3	#B3B3B3FF
347	GO:0016460	2	0.20006088650755	0.3	#B3B3B3FF
348	GO:0016525	2	0.231278616658549	0.3	#B3B3B3FF
349	GO:0016538	2	0.237140769605455	0.3	#B3B3B3FF
350	GO:0016539	2	0.136989771066732	0.3	#B3B3B3FF
351	GO:0016557	2	0.198789576229907	0.3	#B3B3B3FF
352	GO:0016559	2	0.212279590842669	0.3	#B3B3B3FF
353	GO:0016574	2	0.186782756941062	0.3	#B3B3B3FF
354	GO:0016576	2	0.204510472479299	0.3	#B3B3B3FF
355	GO:0016885	2	0.139532391622017	0.3	#B3B3B3FF
356	GO:0016909	2	0.187347783731125	0.3	#B3B3B3FF
357	GO:0016922	2	0.210090112031174	0.3	#B3B3B3FF
358	GO:0016938	2	0.204581100828057	0.3	#B3B3B3FF
359	GO:0017002	2	0.157683877252801	0.3	#B3B3B3FF
360	GO:0017024	2	0.155423770092548	0.3	#B3B3B3FF
361	GO:0017098	2	0.131551388212372	0.3	#B3B3B3FF
362	GO:0017182	2	0.182191914271797	0.3	#B3B3B3FF
363	GO:0017183	2	0.182262542620555	0.3	#B3B3B3FF
364	GO:0018024	2	0.281636629322942	0.301616941372835	#B3B3B3FF
365	GO:0018192	2	0.146030199707745	0.3	#B3B3B3FF
366	GO:0018202	2	0.182403799318071	0.3	#B3B3B3FF
367	GO:0018307	2	0.146453969800292	0.3	#B3B3B3FF
370	GO:0019370	2	0.146948368241598	0.3	#B3B3B3FF
371	GO:0019510	2	0.1915854846566	0.3	#B3B3B3FF
372	GO:0019518	2	0.184310764734535	0.3	#B3B3B3FF
373	GO:0019770	2	0.221814417924988	0.3	#B3B3B3FF
374	GO:0019784	2	0.204651729176814	0.3	#B3B3B3FF
375	GO:0019864	2	0.221885046273746	0.3	#B3B3B3FF
376	GO:0019869	2	0.211220165611301	0.3	#B3B3B3FF
378	GO:0019915	2	0.164958597174866	0.3	#B3B3B3FF
379	GO:0019948	2	0.189184120798831	0.3	#B3B3B3FF
380	GO:0021846	2	0.238623964929372	0.3	#B3B3B3FF
381	GO:0022007	2	0.182545056015587	0.3	#B3B3B3FF
382	GO:0022027	2	0.23869459327813	0.3	#B3B3B3FF
383	GO:0023023	2	0.164252313687287	0.3	#B3B3B3FF
384	GO:0023026	2	0.164322942036045	0.3	#B3B3B3FF
386	GO:0030151	2	0.194693132001948	0.3	#B3B3B3FF
387	GO:0030235	2	0.133105211885046	0.300156478197371	#B3B3B3FF
388	GO:0030249	2	0.229512907939601	0.3	#B3B3B3FF
389	GO:0030283	2	0.190172917681442	0.3	#B3B3B3FF
390	GO:0030309	2	0.233185582075012	0.3	#B3B3B3FF
391	GO:0030311	2	0.23325621042377	0.3	#B3B3B3FF
392	GO:0030432	2	0.214469069654165	0.3	#B3B3B3FF
393	GO:0030433	2	0.232479298587433	0.303651157938661	#B3B3B3FF
394	GO:0030449	2	0.0643838285435947	0.3	#B3B3B3FF
395	GO:0030504	2	0.204722357525572	0.3	#B3B3B3FF
396	GO:0030544	2	0.244698002922552	0.3	#B3B3B3FF
397	GO:0030656	2	0.250983925962007	0.3	#B3B3B3FF
399	GO:0030704	2	0.137201656113005	0.3	#B3B3B3FF
400	GO:0030826	2	0.229654164637116	0.3	#B3B3B3FF
402	GO:0030865	2	0.191797369702874	0.3	#B3B3B3FF
403	GO:0030866	2	0.191867998051632	0.3	#B3B3B3FF
405	GO:0030908	2	0.13706039941549	0.3	#B3B3B3FF
406	GO:0030911	2	0.132752070141257	0.3	#B3B3B3FF
407	GO:0030983	2	0.101746225036532	0.3	#B3B3B3FF
408	GO:0031072	2	0.24476863127131	0.3	#B3B3B3FF
411	GO:0031208	2	0.226052118850463	0.3	#B3B3B3FF
412	GO:0031210	2	0.189749147588894	0.3	#B3B3B3FF
413	GO:0031235	2	0.21701169020945	0.3	#B3B3B3FF
414	GO:0031247	2	0.214892839746712	0.3	#B3B3B3FF
415	GO:0031289	2	0.195611300535801	0.3	#B3B3B3FF
416	GO:0031392	2	0.147795908426693	0.3	#B3B3B3FF
417	GO:0031393	2	0.117920116902095	0.3	#B3B3B3FF
419	GO:0031441	2	0.14991475888943	0.3	#B3B3B3FF
420	GO:0031442	2	0.123429128105212	0.3	#B3B3B3FF
421	GO:0031494	2	0.133952752070141	0.3	#B3B3B3FF
422	GO:0031519	2	0.192433024841695	0.302086375964949	#B3B3B3FF
423	GO:0031594	2	0.213127131027764	0.3	#B3B3B3FF
425	GO:0031860	2	0.277893326838773	0.3	#B3B3B3FF
426	GO:0032093	2	0.20479298587433	0.3	#B3B3B3FF
427	GO:0032129	2	0.117213833414515	0.3	#B3B3B3FF
428	GO:0032135	2	0.102805650267901	0.3	#B3B3B3FF
429	GO:0032137	2	0.102664393570385	0.3	#B3B3B3FF
430	GO:0032138	2	0.102876278616659	0.3	#B3B3B3FF
431	GO:0032139	2	0.102452508524111	0.3	#B3B3B3FF
432	GO:0032142	2	0.102523136872869	0.3	#B3B3B3FF
434	GO:0032181	2	0.102240623477837	0.3	#B3B3B3FF
435	GO:0032226	2	0.214327812956649	0.3	#B3B3B3FF
436	GO:0032279	2	0.199566488066245	0.3	#B3B3B3FF
437	GO:0032280	2	0.199637116415002	0.300052159399124	#B3B3B3FF
441	GO:0032302	2	0.102311251826595	0.3	#B3B3B3FF
442	GO:0032404	2	0.1014637116415	0.3	#B3B3B3FF
444	GO:0032447	2	0.146100828056503	0.3	#B3B3B3FF
445	GO:0032525	2	0.210443253774963	0.3	#B3B3B3FF
446	GO:0032542	2	0.216234778373113	0.3	#B3B3B3FF
447	GO:0032551	2	0.131127618119825	0.3	#B3B3B3FF
448	GO:0032552	2	0.130845104724793	0.3	#B3B3B3FF
449	GO:0032554	2	0.130915733073551	0.3	#B3B3B3FF
450	GO:0032558	2	0.130703848027277	0.3	#B3B3B3FF
451	GO:0032564	2	0.130774476376035	0.3	#B3B3B3FF
452	GO:0032581	2	0.198860204578665	0.3	#B3B3B3FF
453	GO:0032695	2	0.209736970287384	0.3	#B3B3B3FF
454	GO:0032760	2	0.162839746712129	0.3	#B3B3B3FF
455	GO:0032768	2	0.131904529956162	0.3	#B3B3B3FF
456	GO:0032889	2	0.172162688748173	0.3	#B3B3B3FF
457	GO:0033139	2	0.163899171943497	0.3	#B3B3B3FF
458	GO:0033140	2	0.202462250365319	0.3	#B3B3B3FF
459	GO:0033158	2	0.163616658548466	0.3	#B3B3B3FF
460	GO:0033184	2	0.149844130540672	0.3	#B3B3B3FF
461	GO:0033186	2	0.284956161714564	0.3	#B3B3B3FF
462	GO:0033188	2	0.182968826108134	0.3	#B3B3B3FF
463	GO:0033198	2	0.219836824159766	0.3	#B3B3B3FF
464	GO:0033210	2	0.165241110569898	0.3	#B3B3B3FF
465	GO:0033265	2	0.189537262542621	0.3	#B3B3B3FF
466	GO:0033269	2	0.202744763760351	0.3	#B3B3B3FF
468	GO:0033578	2	0.204934242571846	0.3	#B3B3B3FF
469	GO:0033612	2	0.15839016074038	0.3	#B3B3B3FF
470	GO:0033622	2	0.192079883097906	0.3	#B3B3B3FF
471	GO:0033623	2	0.192150511446663	0.3	#B3B3B3FF
472	GO:0033625	2	0.192221139795421	0.3	#B3B3B3FF
473	GO:0033858	2	0.205004870920604	0.3	#B3B3B3FF
474	GO:0033882	2	0.156271310277643	0.3	#B3B3B3FF
475	GO:0033962	2	0.226546517291768	0.3	#B3B3B3FF
476	GO:0034063	2	0.226617145640526	0.3	#B3B3B3FF
477	GO:0034213	2	0.198648319532392	0.3	#B3B3B3FF
478	GO:0034219	2	0.13635411592791	0.3	#B3B3B3FF
479	GO:0034235	2	0.148996590355577	0.3	#B3B3B3FF
480	GO:0034238	2	0.187983438869946	0.3	#B3B3B3FF
481	GO:0034239	2	0.188054067218704	0.3	#B3B3B3FF
482	GO:0034241	2	0.188124695567462	0.3	#B3B3B3FF
483	GO:0034248	2	0.145888943010229	0.3	#B3B3B3FF
484	GO:0034414	2	0.179154895275207	0.3	#B3B3B3FF
485	GO:0034454	2	0.238412079883098	0.3	#B3B3B3FF
486	GO:0034515	2	0.205075499269362	0.3	#B3B3B3FF
487	GO:0034711	2	0.157966390647832	0.3	#B3B3B3FF
488	GO:0034723	2	0.28509741841208	0.30041727519299	#B3B3B3FF
489	GO:0034769	2	0.20514612761812	0.3	#B3B3B3FF
490	GO:0035026	2	0.217152946906965	0.3	#B3B3B3FF
491	GO:0035033	2	0.187418412079883	0.3	#B3B3B3FF
492	GO:0035036	2	0.246534339990258	0.300625912789485	#B3B3B3FF
493	GO:0035068	2	0.124206039941549	0.300312956394742	#B3B3B3FF
494	GO:0035136	2	0.217929858743302	0.3	#B3B3B3FF
495	GO:0035253	2	0.21362152946907	0.3	#B3B3B3FF
496	GO:0035268	2	0.233044325377496	0.3	#B3B3B3FF
497	GO:0035278	2	0.12349975645397	0.3	#B3B3B3FF
498	GO:0035279	2	0.123711641500244	0.3	#B3B3B3FF
499	GO:0035356	2	0.118485143692158	0.3	#B3B3B3FF
500	GO:0035359	2	0.217435460301997	0.3	#B3B3B3FF
501	GO:0035360	2	0.210019483682416	0.3	#B3B3B3FF
502	GO:0035428	2	0.136071602532879	0.3	#B3B3B3FF
503	GO:0035493	2	0.171668290306868	0.3	#B3B3B3FF
504	GO:0035497	2	0.217294203604481	0.3	#B3B3B3FF
506	GO:0035624	2	0.21326838772528	0.3	#B3B3B3FF
507	GO:0035739	2	0.10351193375548	0.3	#B3B3B3FF
508	GO:0035770	2	0.226264003896736	0.3	#B3B3B3FF
509	GO:0035803	2	0.137625426205553	0.3	#B3B3B3FF
510	GO:0035869	2	0.213480272771554	0.3	#B3B3B3FF
511	GO:0035870	2	0.156200681928885	0.3	#B3B3B3FF
512	GO:0035874	2	0.141580613735996	0.3	#B3B3B3FF
513	GO:0035976	2	0.217223575255723	0.3	#B3B3B3FF
514	GO:0036005	2	0.119968339016074	0.3	#B3B3B3FF
515	GO:0036006	2	0.120038967364832	0.3	#B3B3B3FF
516	GO:0036064	2	0.270971748660497	0.3	#B3B3B3FF
517	GO:0036122	2	0.157895762299075	0.3	#B3B3B3FF
518	GO:0036213	2	0.184946419873356	0.3	#B3B3B3FF
519	GO:0036220	2	0.156059425231369	0.3	#B3B3B3FF
520	GO:0036222	2	0.156130053580127	0.3	#B3B3B3FF
521	GO:0036284	2	0.222873843156357	0.3	#B3B3B3FF
522	GO:0036374	2	0.146665854846566	0.3	#B3B3B3FF
523	GO:0036464	2	0.226334632245494	0.3	#B3B3B3FF
524	GO:0036481	2	0.184169508037019	0.3	#B3B3B3FF
525	GO:0036483	2	0.159449585971749	0.3	#B3B3B3FF
526	GO:0036494	2	0.205216755966878	0.3	#B3B3B3FF
527	GO:0038034	2	0.161921578178276	0.3	#B3B3B3FF
528	GO:0038049	2	0.199495859717487	0.3	#B3B3B3FF
529	GO:0038145	2	0.120745250852411	0.3	#B3B3B3FF
530	GO:0039007	2	0.142710667316123	0.3	#B3B3B3FF
531	GO:0039008	2	0.142781295664881	0.3	#B3B3B3FF
532	GO:0039022	2	0.142851924013639	0.3	#B3B3B3FF
533	GO:0039023	2	0.142922552362396	0.3	#B3B3B3FF
534	GO:0039533	2	0.209454456892353	0.3	#B3B3B3FF
535	GO:0040015	2	0.209171943497321	0.3	#B3B3B3FF
536	GO:0040033	2	0.123570384802728	0.3	#B3B3B3FF
537	GO:0042026	2	0.209313200194837	0.3	#B3B3B3FF
538	GO:0042113	2	0.0664320506575743	0.3	#B3B3B3FF
539	GO:0042157	2	0.149561617145641	0.3	#B3B3B3FF
540	GO:0042158	2	0.149490988796883	0.3	#B3B3B3FF
541	GO:0042249	2	0.182686312713103	0.3	#B3B3B3FF
542	GO:0042262	2	0.205287384315636	0.3	#B3B3B3FF
543	GO:0042292	2	0.146171456405261	0.3	#B3B3B3FF
544	GO:0042346	2	0.199849001461276	0.3	#B3B3B3FF
545	GO:0042359	2	0.251195811008281	0.3	#B3B3B3FF
546	GO:0042362	2	0.250913297613249	0.3	#B3B3B3FF
547	GO:0042368	2	0.250772040915733	0.3	#B3B3B3FF
548	GO:0042482	2	0.119332683877253	0.3	#B3B3B3FF
549	GO:0042488	2	0.119403312226011	0.3	#B3B3B3FF
550	GO:0042541	2	0.225628348757915	0.3	#B3B3B3FF
551	GO:0042595	2	0.117990745250852	0.3	#B3B3B3FF
552	GO:0042706	2	0.137272284461763	0.3	#B3B3B3FF
554	GO:0042779	2	0.179225523623965	0.3	#B3B3B3FF
555	GO:0042780	2	0.179366780321481	0.3	#B3B3B3FF
556	GO:0042781	2	0.179296151972723	0.3	#B3B3B3FF
557	GO:0042791	2	0.11636629322942	0.300208637596495	#B3B3B3FF
558	GO:0042797	2	0.116436921578178	0.300208637596495	#B3B3B3FF
559	GO:0042800	2	0.282978567949342	0.3	#B3B3B3FF
560	GO:0042982	2	0.213197759376522	0.3	#B3B3B3FF
561	GO:0043014	2	0.208465660009742	0.3	#B3B3B3FF
562	GO:0043190	2	0.22040185094983	0.3	#B3B3B3FF
563	GO:0043199	2	0.210513882123721	0.3	#B3B3B3FF
564	GO:0043219	2	0.218636142230882	0.3	#B3B3B3FF
565	GO:0043225	2	0.220260594252314	0.3	#B3B3B3FF
566	GO:0043335	2	0.132187043351193	0.3	#B3B3B3FF
567	GO:0043398	2	0.118343886994642	0.3	#B3B3B3FF
568	GO:0043415	2	0.103723818801754	0.3	#B3B3B3FF
569	GO:0043416	2	0.103794447150511	0.3	#B3B3B3FF
570	GO:0043487	2	0.145253287871408	0.306989359482579	#B3B3B3FF
571	GO:0043488	2	0.145323916220166	0.306676403087836	#B3B3B3FF
572	GO:0043490	2	0.205358012664394	0.3	#B3B3B3FF
573	GO:0043518	2	0.160367754505602	0.3	#B3B3B3FF
574	GO:0043537	2	0.231631758402338	0.3	#B3B3B3FF
575	GO:0043538	2	0.195681928884559	0.3	#B3B3B3FF
576	GO:0043570	2	0.102735021919143	0.3	#B3B3B3FF
577	GO:0043902	2	0.127172430589381	0.3	#B3B3B3FF
578	GO:0043932	2	0.217506088650755	0.3	#B3B3B3FF
580	GO:0044070	2	0.221249391134925	0.3	#B3B3B3FF
581	GO:0044214	2	0.157189478811495	0.3	#B3B3B3FF
582	GO:0044320	2	0.165099853872382	0.3	#B3B3B3FF
583	GO:0044321	2	0.16517048222114	0.3	#B3B3B3FF
584	GO:0044565	2	0.199778373112518	0.3	#B3B3B3FF
586	GO:0044729	2	0.211997077447638	0.3	#B3B3B3FF
587	GO:0045040	2	0.178307355090112	0.3	#B3B3B3FF
588	GO:0045070	2	0.127243058938139	0.3	#B3B3B3FF
589	GO:0045083	2	0.161709693132002	0.3	#B3B3B3FF
590	GO:0045128	2	0.101958110082806	0.3	#B3B3B3FF
591	GO:0045222	2	0.1563419386264	0.3	#B3B3B3FF
592	GO:0045223	2	0.156412566975158	0.3	#B3B3B3FF
593	GO:0045225	2	0.156483195323916	0.3	#B3B3B3FF
594	GO:0045342	2	0.165311738918656	0.3	#B3B3B3FF
595	GO:0045346	2	0.165382367267414	0.3	#B3B3B3FF
596	GO:0045348	2	0.165452995616171	0.3	#B3B3B3FF
597	GO:0045359	2	0.199919629810034	0.3	#B3B3B3FF
598	GO:0045428	2	0.130491962981003	0.3	#B3B3B3FF
599	GO:0045429	2	0.130068192888456	0.3	#B3B3B3FF
600	GO:0045727	2	0.144970774476376	0.30406843313165	#B3B3B3FF
601	GO:0045736	2	0.236928884559182	0.3	#B3B3B3FF
602	GO:0045852	2	0.19702386751096	0.3	#B3B3B3FF
603	GO:0045907	2	0.210937652216269	0.3	#B3B3B3FF
604	GO:0045956	2	0.208889430102289	0.3	#B3B3B3FF
605	GO:0045974	2	0.123641013151486	0.3	#B3B3B3FF
606	GO:0046137	2	0.250560155869459	0.3	#B3B3B3FF
607	GO:0046209	2	0.13028007793473	0.3	#B3B3B3FF
608	GO:0046457	2	0.147725280077935	0.3	#B3B3B3FF
609	GO:0046552	2	0.137342912810521	0.3	#B3B3B3FF
610	GO:0046649	2	0.0660789089137847	0.3	#B3B3B3FF
611	GO:0046703	2	0.202956648806624	0.3	#B3B3B3FF
612	GO:0046874	2	0.19871894788115	0.3	#B3B3B3FF
613	GO:0046969	2	0.117284461763273	0.3	#B3B3B3FF
614	GO:0046984	2	0.225487092060399	0.3	#B3B3B3FF
615	GO:0046985	2	0.225557720409157	0.3	#B3B3B3FF
616	GO:0047015	2	0.190102289332684	0.3	#B3B3B3FF
617	GO:0047159	2	0.188265952264978	0.3	#B3B3B3FF
618	GO:0047191	2	0.188336580613736	0.3	#B3B3B3FF
619	GO:0047493	2	0.183039454456892	0.3	#B3B3B3FF
620	GO:0047560	2	0.195823185582075	0.3	#B3B3B3FF
621	GO:0047708	2	0.205428641013151	0.3	#B3B3B3FF
622	GO:0048074	2	0.137413541159279	0.3	#B3B3B3FF
623	GO:0048086	2	0.137484169508037	0.3	#B3B3B3FF
624	GO:0048096	2	0.216729176814418	0.3	#B3B3B3FF
625	GO:0048148	2	0.214398441305407	0.3	#B3B3B3FF
626	GO:0048168	2	0.214186556259133	0.3	#B3B3B3FF
627	GO:0048261	2	0.19497564539698	0.3	#B3B3B3FF
628	GO:0048477	2	0.237352654651729	0.3	#B3B3B3FF
629	GO:0048557	2	0.167642474427667	0.3	#B3B3B3FF
630	GO:0048566	2	0.167713102776425	0.3	#B3B3B3FF
631	GO:0048599	2	0.237282026302971	0.3	#B3B3B3FF
632	GO:0048642	2	0.217647345348271	0.3	#B3B3B3FF
633	GO:0048680	2	0.226758402338042	0.3	#B3B3B3FF
634	GO:0048704	2	0.167501217730151	0.3	#B3B3B3FF
635	GO:0048706	2	0.167571846078909	0.3	#B3B3B3FF
636	GO:0048745	2	0.217788602045787	0.3	#B3B3B3FF
637	GO:0048790	2	0.185299561617146	0.3	#B3B3B3FF
638	GO:0050253	2	0.209030686799805	0.3	#B3B3B3FF
639	GO:0050355	2	0.180991232342913	0.3	#B3B3B3FF
640	GO:0050542	2	0.162204091573307	0.3	#B3B3B3FF
641	GO:0050544	2	0.162345348270823	0.3	#B3B3B3FF
642	GO:0050685	2	0.0980735509011203	0.301460463175464	#B3B3B3FF
643	GO:0050731	2	0.21291524598149	0.3	#B3B3B3FF
644	GO:0050747	2	0.18141500243546	0.3	#B3B3B3FF
645	GO:0050821	2	0.244627374573794	0.306154809096599	#B3B3B3FF
646	GO:0050867	2	0.0667145640526059	0.3	#B3B3B3FF
647	GO:0050975	2	0.185440818314661	0.3	#B3B3B3FF
648	GO:0050997	2	0.189607890891378	0.3	#B3B3B3FF
650	GO:0051086	2	0.247240623477837	0.3	#B3B3B3FF
651	GO:0051096	2	0.102946906965416	0.3	#B3B3B3FF
652	GO:0051097	2	0.118132001948368	0.3	#B3B3B3FF
653	GO:0051119	2	0.135930345835363	0.3	#B3B3B3FF
654	GO:0051131	2	0.132610813443741	0.3	#B3B3B3FF
655	GO:0051132	2	0.183816366293229	0.3	#B3B3B3FF
656	GO:0051133	2	0.183886994641987	0.3	#B3B3B3FF
657	GO:0051135	2	0.183957622990745	0.3	#B3B3B3FF
658	GO:0051251	2	0.0667851924013639	0.3	#B3B3B3FF
659	GO:0051454	2	0.197094495859717	0.3	#B3B3B3FF
660	GO:0051568	2	0.286156843643449	0.30224285416232	#B3B3B3FF
661	GO:0051593	2	0.201967851924014	0.3	#B3B3B3FF
662	GO:0051639	2	0.222944471505114	0.3	#B3B3B3FF
663	GO:0051725	2	0.205499269361909	0.3	#B3B3B3FF
664	GO:0051879	2	0.244839259620068	0.3	#B3B3B3FF
665	GO:0051894	2	0.231773015099854	0.3	#B3B3B3FF
666	GO:0051973	2	0.280577204091573	0.3	#B3B3B3FF
667	GO:0052597	2	0.141651242084754	0.3	#B3B3B3FF
668	GO:0052598	2	0.141721870433512	0.3	#B3B3B3FF
669	GO:0052599	2	0.14179249878227	0.3	#B3B3B3FF
670	GO:0052600	2	0.141863127131028	0.3	#B3B3B3FF
671	GO:0052815	2	0.156553823672674	0.3	#B3B3B3FF
672	GO:0052816	2	0.156624452021432	0.3	#B3B3B3FF
674	GO:0060011	2	0.158107647345348	0.3	#B3B3B3FF
675	GO:0060022	2	0.218212372138334	0.3	#B3B3B3FF
676	GO:0060029	2	0.182615684364345	0.3	#B3B3B3FF
677	GO:0060049	2	0.19836580613736	0.3	#B3B3B3FF
678	GO:0060053	2	0.2085362883585	0.3	#B3B3B3FF
679	GO:0060149	2	0.122016561130054	0.3	#B3B3B3FF
680	GO:0060174	2	0.218283000487092	0.3	#B3B3B3FF
681	GO:0060199	2	0.18515830491963	0.3	#B3B3B3FF
682	GO:0060203	2	0.185228933268388	0.3	#B3B3B3FF
683	GO:0060211	2	0.123075986361422	0.3	#B3B3B3FF
684	GO:0060213	2	0.12314661471018	0.3	#B3B3B3FF
685	GO:0060220	2	0.137554797856795	0.3	#B3B3B3FF
686	GO:0060242	2	0.210867023867511	0.3	#B3B3B3FF
687	GO:0060389	2	0.158178275694106	0.3	#B3B3B3FF
688	GO:0060393	2	0.158248904042864	0.3	#B3B3B3FF
689	GO:0060433	2	0.218424257184608	0.3	#B3B3B3FF
690	GO:0060434	2	0.105136385776912	0.3	#B3B3B3FF
691	GO:0060556	2	0.250842669264491	0.3	#B3B3B3FF
692	GO:0060558	2	0.251054554310765	0.3	#B3B3B3FF
693	GO:0060611	2	0.118908913784705	0.3	#B3B3B3FF
694	GO:0060631	2	0.223933268387725	0.3	#B3B3B3FF
695	GO:0060675	2	0.258894301022893	0.3	#B3B3B3FF
696	GO:0060716	2	0.202532878714077	0.3	#B3B3B3FF
697	GO:0060720	2	0.159025815879201	0.3	#B3B3B3FF
698	GO:0060721	2	0.159096444227959	0.3	#B3B3B3FF
699	GO:0060722	2	0.159167072576717	0.3	#B3B3B3FF
700	GO:0060723	2	0.159237700925475	0.3	#B3B3B3FF
701	GO:0060821	2	0.205569897710667	0.3	#B3B3B3FF
702	GO:0060836	2	0.157825133950317	0.3	#B3B3B3FF
703	GO:0060850	2	0.202109108621529	0.3	#B3B3B3FF
704	GO:0060956	2	0.187700925474915	0.3	#B3B3B3FF
705	GO:0060965	2	0.122157817827569	0.3	#B3B3B3FF
706	GO:0060967	2	0.122087189478812	0.3	#B3B3B3FF
707	GO:0060969	2	0.122299074525085	0.3	#B3B3B3FF
708	GO:0060982	2	0.210655138821237	0.3	#B3B3B3FF
709	GO:0060993	2	0.259388699464199	0.3	#B3B3B3FF
710	GO:0061082	2	0.163051631758402	0.3	#B3B3B3FF
711	GO:0061083	2	0.18176814417925	0.3	#B3B3B3FF
712	GO:0061084	2	0.181838772528008	0.3	#B3B3B3FF
713	GO:0061218	2	0.216517291768144	0.3	#B3B3B3FF
714	GO:0061326	2	0.259459327812957	0.3	#B3B3B3FF
715	GO:0061333	2	0.259318071115441	0.3	#B3B3B3FF
716	GO:0061343	2	0.105630784218217	0.3	#B3B3B3FF
717	GO:0061474	2	0.205640526059425	0.3	#B3B3B3FF
718	GO:0061547	2	0.195964442279591	0.3	#B3B3B3FF
719	GO:0061604	2	0.146242084754019	0.3	#B3B3B3FF
720	GO:0061605	2	0.146312713102776	0.3	#B3B3B3FF
721	GO:0061630	2	0.0681271310277642	0.3	#B3B3B3FF
722	GO:0061669	2	0.159661471018022	0.3	#B3B3B3FF
723	GO:0061670	2	0.185370189965904	0.3	#B3B3B3FF
724	GO:0061684	2	0.224639551875304	0.3	#B3B3B3FF
725	GO:0061738	2	0.185087676570872	0.3	#B3B3B3FF
726	GO:0061740	2	0.224498295177789	0.3	#B3B3B3FF
727	GO:0061741	2	0.224568923526547	0.3	#B3B3B3FF
728	GO:0061825	2	0.223156356551388	0.3	#B3B3B3FF
729	GO:0061842	2	0.223015099853872	0.3	#B3B3B3FF
730	GO:0070022	2	0.105983925962007	0.3	#B3B3B3FF
731	GO:0070063	2	0.186429615197272	0.3	#B3B3B3FF
732	GO:0070102	2	0.16481734047735	0.3	#B3B3B3FF
733	GO:0070103	2	0.119827082318558	0.3	#B3B3B3FF
734	GO:0070104	2	0.119473940574769	0.3	#B3B3B3FF
735	GO:0070121	2	0.142993180711154	0.3	#B3B3B3FF
736	GO:0070141	2	0.133175840233804	0.3	#B3B3B3FF
737	GO:0070202	2	0.205711154408183	0.3	#B3B3B3FF
738	GO:0070235	2	0.217717973697029	0.3	#B3B3B3FF
739	GO:0070294	2	0.211290793960058	0.3	#B3B3B3FF
740	GO:0070405	2	0.189678519240136	0.3	#B3B3B3FF
741	GO:0070436	2	0.198153921091086	0.3	#B3B3B3FF
742	GO:0070478	2	0.191232342912811	0.3	#B3B3B3FF
743	GO:0070568	2	0.181273745737944	0.3	#B3B3B3FF
744	GO:0070572	2	0.2268290306868	0.3	#B3B3B3FF
745	GO:0070584	2	0.212350219191427	0.3	#B3B3B3FF
746	GO:0070696	2	0.158460789089138	0.3	#B3B3B3FF
747	GO:0070700	2	0.158531417437896	0.3	#B3B3B3FF
748	GO:0070741	2	0.164676083779834	0.3	#B3B3B3FF
749	GO:0070742	2	0.212067705796396	0.3	#B3B3B3FF
750	GO:0070863	2	0.201614710180224	0.3	#B3B3B3FF
752	GO:0071008	2	0.224710180224062	0.3	#B3B3B3FF
753	GO:0071014	2	0.22478080857282	0.3	#B3B3B3FF
754	GO:0071157	2	0.202320993667803	0.3	#B3B3B3FF
755	GO:0071170	2	0.134023380418899	0.3	#B3B3B3FF
756	GO:0071171	2	0.134094008767657	0.3	#B3B3B3FF
757	GO:0071268	2	0.191656113005358	0.3	#B3B3B3FF
758	GO:0071318	2	0.219907452508524	0.3	#B3B3B3FF
759	GO:0071354	2	0.164746712128592	0.3	#B3B3B3FF
760	GO:0071385	2	0.165876765708719	0.3	#B3B3B3FF
761	GO:0071435	2	0.235869459327813	0.3	#B3B3B3FF
762	GO:0071441	2	0.117566975158305	0.3	#B3B3B3FF
763	GO:0071472	2	0.22004870920604	0.3	#B3B3B3FF
764	GO:0071515	2	0.134164637116415	0.3	#B3B3B3FF
765	GO:0071516	2	0.134235265465173	0.3	#B3B3B3FF
766	GO:0071548	2	0.165735509011203	0.3	#B3B3B3FF
767	GO:0071549	2	0.165806137359961	0.3	#B3B3B3FF
768	GO:0071629	2	0.205781782756941	0.3	#B3B3B3FF
769	GO:0071691	2	0.205852411105699	0.3	#B3B3B3FF
770	GO:0071800	2	0.19193862640039	0.3	#B3B3B3FF
771	GO:0071801	2	0.192009254749148	0.3	#B3B3B3FF
772	GO:0071894	2	0.205923039454457	0.3	#B3B3B3FF
773	GO:0072006	2	0.25967121285923	0.3	#B3B3B3FF
774	GO:0072009	2	0.259600584510473	0.3	#B3B3B3FF
775	GO:0072028	2	0.259106186069167	0.3	#B3B3B3FF
776	GO:0072073	2	0.259741841207988	0.3	#B3B3B3FF
777	GO:0072078	2	0.259247442766683	0.3	#B3B3B3FF
778	GO:0072079	2	0.216587920116902	0.3	#B3B3B3FF
779	GO:0072080	2	0.259529956161715	0.3	#B3B3B3FF
780	GO:0072088	2	0.259176814417925	0.3	#B3B3B3FF
781	GO:0072171	2	0.258964929371651	0.3	#B3B3B3FF
782	GO:0072393	2	0.238482708231856	0.3	#B3B3B3FF
783	GO:0072414	2	0.195470043838285	0.3	#B3B3B3FF
784	GO:0072425	2	0.27867023867511	0.3	#B3B3B3FF
785	GO:0072432	2	0.195540672187043	0.3	#B3B3B3FF
786	GO:0072434	2	0.278740867023868	0.3	#B3B3B3FF
787	GO:0072558	2	0.155	0.3	#B3B3B3FF
788	GO:0072684	2	0.179578665367754	0.3	#B3B3B3FF
789	GO:0072714	2	0.142075012177302	0.3	#B3B3B3FF
790	GO:0072715	2	0.142145640526059	0.3	#B3B3B3FF
791	GO:0080048	2	0.205993667803215	0.3	#B3B3B3FF
792	GO:0086009	2	0.235516317584023	0.3	#B3B3B3FF
793	GO:0086011	2	0.235586945932781	0.3	#B3B3B3FF
794	GO:0090148	2	0.212491475888943	0.3	#B3B3B3FF
795	GO:0090151	2	0.177742328300049	0.300521593991237	#B3B3B3FF
796	GO:0090177	2	0.182756941061861	0.3	#B3B3B3FF
797	GO:0090178	2	0.182827569410619	0.3	#B3B3B3FF
798	GO:0090214	2	0.159308329274233	0.3	#B3B3B3FF
799	GO:0090234	2	0.206064296151973	0.3	#B3B3B3FF
800	GO:0090241	2	0.118697028738432	0.3	#B3B3B3FF
801	GO:0090335	2	0.220119337554798	0.3	#B3B3B3FF
802	GO:0090394	2	0.213904042864101	0.3	#B3B3B3FF
803	GO:0090400	2	0.118202630297126	0.3	#B3B3B3FF
804	GO:0090576	2	0.116578178275694	0.300312956394742	#B3B3B3FF
805	GO:0090625	2	0.123852898197759	0.3	#B3B3B3FF
806	GO:0090666	2	0.247311251826595	0.300104318798247	#B3B3B3FF
807	GO:0097016	2	0.235021919142718	0.3	#B3B3B3FF
808	GO:0097025	2	0.235092547491476	0.3	#B3B3B3FF
809	GO:0097051	2	0.181626887481734	0.3	#B3B3B3FF
810	GO:0097184	2	0.141933755479786	0.3	#B3B3B3FF
811	GO:0097185	2	0.142004383828544	0.3	#B3B3B3FF
812	GO:0097192	2	0.161992206527034	0.3	#B3B3B3FF
813	GO:0097278	2	0.165523623964929	0.3	#B3B3B3FF
814	GO:0097322	2	0.15026790063322	0.3	#B3B3B3FF
815	GO:0097502	2	0.232973697028738	0.3	#B3B3B3FF
816	GO:0097623	2	0.235940087676571	0.3	#B3B3B3FF
817	GO:0097692	2	0.202250365319045	0.3	#B3B3B3FF
818	GO:0097694	2	0.278458353628836	0.3	#B3B3B3FF
819	GO:0097695	2	0.278528981977594	0.3	#B3B3B3FF
820	GO:0098507	2	0.181132489040429	0.3	#B3B3B3FF
821	GO:0098592	2	0.218848027277155	0.3	#B3B3B3FF
823	GO:0098795	2	0.123782269849001	0.3	#B3B3B3FF
824	GO:0098814	2	0.15973209936678	0.3	#B3B3B3FF
825	GO:0098821	2	0.157754505601559	0.3	#B3B3B3FF
826	GO:0098822	2	0.146383341451534	0.3	#B3B3B3FF
827	GO:0099054	2	0.213974671212859	0.3	#B3B3B3FF
828	GO:0102166	2	0.180708718947881	0.3	#B3B3B3FF
829	GO:0102167	2	0.180779347296639	0.3	#B3B3B3FF
830	GO:0102571	2	0.180849975645397	0.3	#B3B3B3FF
831	GO:0102867	2	0.19462250365319	0.3	#B3B3B3FF
832	GO:0102953	2	0.14687773989284	0.3	#B3B3B3FF
834	GO:1900113	2	0.118838285435947	0.3	#B3B3B3FF
835	GO:1900127	2	0.16178032148076	0.3	#B3B3B3FF
836	GO:1900151	2	0.123217243058938	0.3	#B3B3B3FF
837	GO:1900153	2	0.123287871407696	0.3	#B3B3B3FF
838	GO:1900364	2	0.149985387238188	0.3	#B3B3B3FF
839	GO:1901016	2	0.235375060886508	0.3	#B3B3B3FF
840	GO:1901099	2	0.162062834875792	0.3	#B3B3B3FF
841	GO:1901301	2	0.210725767169995	0.3	#B3B3B3FF
842	GO:1901343	2	0.231419873356064	0.3	#B3B3B3FF
843	GO:1901379	2	0.235445689235266	0.3	#B3B3B3FF
844	GO:1901388	2	0.13126887481734	0.3	#B3B3B3FF
845	GO:1901389	2	0.131339503166098	0.3	#B3B3B3FF
846	GO:1901419	2	0.118555772040916	0.3	#B3B3B3FF
847	GO:1901420	2	0.118626400389674	0.3	#B3B3B3FF
848	GO:1901476	2	0.135859717486605	0.3	#B3B3B3FF
849	GO:1901567	2	0.162274719922065	0.3	#B3B3B3FF
850	GO:1901626	2	0.198507062834876	0.3	#B3B3B3FF
851	GO:1901628	2	0.198577691183634	0.3	#B3B3B3FF
852	GO:1901654	2	0.165947394057477	0.3	#B3B3B3FF
853	GO:1901655	2	0.166018022406235	0.3	#B3B3B3FF
854	GO:1901748	2	0.14652459814905	0.3	#B3B3B3FF
855	GO:1901750	2	0.146595226497808	0.3	#B3B3B3FF
856	GO:1901797	2	0.160226497808086	0.3	#B3B3B3FF
857	GO:1901890	2	0.23191427179737	0.3	#B3B3B3FF
858	GO:1902018	2	0.212562104237701	0.3	#B3B3B3FF
859	GO:1902165	2	0.160297126156844	0.3	#B3B3B3FF
860	GO:1902205	2	0.119544568923527	0.3	#B3B3B3FF
861	GO:1902206	2	0.119615197272284	0.3	#B3B3B3FF
862	GO:1902215	2	0.119685825621042	0.3	#B3B3B3FF
863	GO:1902226	2	0.120533365806137	0.3	#B3B3B3FF
864	GO:1902227	2	0.120321480759864	0.3	#B3B3B3FF
865	GO:1902228	2	0.118979542133463	0.3	#B3B3B3FF
866	GO:1902229	2	0.159943984413054	0.3	#B3B3B3FF
867	GO:1902230	2	0.160014612761812	0.3	#B3B3B3FF
868	GO:1902232	2	0.119897710667316	0.3	#B3B3B3FF
869	GO:1902233	2	0.1197564539698	0.3	#B3B3B3FF
870	GO:1902253	2	0.16008524111057	0.3	#B3B3B3FF
871	GO:1902254	2	0.160155869459328	0.3	#B3B3B3FF
872	GO:1902255	2	0.188972235752557	0.300104318798247	#B3B3B3FF
873	GO:1902294	2	0.134305893813931	0.3	#B3B3B3FF
874	GO:1902302	2	0.235728202630297	0.3	#B3B3B3FF
875	GO:1902317	2	0.134376522162689	0.3	#B3B3B3FF
876	GO:1902544	2	0.206134924500731	0.3	#B3B3B3FF
877	GO:1902595	2	0.187489040428641	0.3	#B3B3B3FF
878	GO:1902605	2	0.182121285923039	0.3	#B3B3B3FF
879	GO:1902731	2	0.157118850462737	0.3	#B3B3B3FF
880	GO:1902931	2	0.250701412566975	0.3	#B3B3B3FF
881	GO:1902954	2	0.201685338528982	0.3	#B3B3B3FF
882	GO:1902979	2	0.134447150511447	0.3	#B3B3B3FF
884	GO:1903031	2	0.19532878714077	0.3	#B3B3B3FF
885	GO:1903033	2	0.195399415489528	0.3	#B3B3B3FF
886	GO:1903054	2	0.217576716999513	0.3	#B3B3B3FF
887	GO:1903059	2	0.181556259132976	0.3	#B3B3B3FF
888	GO:1903061	2	0.181485630784218	0.3	#B3B3B3FF
889	GO:1903070	2	0.181344374086702	0.3	#B3B3B3FF
890	GO:1903286	2	0.218777398928397	0.3	#B3B3B3FF
891	GO:1903313	2	0.0981441792498782	0.302086375964949	#B3B3B3FF
892	GO:1903332	2	0.181980029225524	0.3	#B3B3B3FF
893	GO:1903333	2	0.181909400876766	0.3	#B3B3B3FF
894	GO:1903381	2	0.159520214320507	0.3	#B3B3B3FF
895	GO:1903382	2	0.159590842669265	0.3	#B3B3B3FF
896	GO:1903393	2	0.231843643448612	0.3	#B3B3B3FF
897	GO:1903409	2	0.130562591329761	0.3	#B3B3B3FF
898	GO:1903426	2	0.130633219678519	0.3	#B3B3B3FF
899	GO:1903428	2	0.130209449585972	0.3	#B3B3B3FF
900	GO:1903547	2	0.159378957622991	0.3	#B3B3B3FF
901	GO:1903557	2	0.162910375060887	0.3	#B3B3B3FF
902	GO:1903587	2	0.231490501704822	0.3	#B3B3B3FF
903	GO:1903588	2	0.23156113005358	0.3	#B3B3B3FF
904	GO:1903659	2	0.165594252313687	0.3	#B3B3B3FF
905	GO:1903660	2	0.165664880662445	0.3	#B3B3B3FF
906	GO:1903671	2	0.231702386751096	0.3	#B3B3B3FF
907	GO:1903750	2	0.184028251339503	0.3	#B3B3B3FF
908	GO:1903751	2	0.184098879688261	0.3	#B3B3B3FF
909	GO:1903753	2	0.218918655625913	0.3	#B3B3B3FF
910	GO:1903760	2	0.21870677057964	0.3	#B3B3B3FF
911	GO:1903764	2	0.235798830979055	0.3	#B3B3B3FF
912	GO:1903799	2	0.122228446176327	0.3	#B3B3B3FF
913	GO:1903899	2	0.208748173404774	0.3	#B3B3B3FF
914	GO:1903969	2	0.120603994154895	0.3	#B3B3B3FF
915	GO:1903970	2	0.120392109108622	0.3	#B3B3B3FF
916	GO:1903971	2	0.119050170482221	0.3	#B3B3B3FF
917	GO:1903972	2	0.120674622503653	0.3	#B3B3B3FF
918	GO:1903973	2	0.120462737457379	0.3	#B3B3B3FF
919	GO:1903974	2	0.119120798830979	0.3	#B3B3B3FF
920	GO:1904016	2	0.210160740379932	0.3	#B3B3B3FF
921	GO:1904029	2	0.236858256210424	0.3	#B3B3B3FF
922	GO:1904030	2	0.23699951290794	0.3	#B3B3B3FF
923	GO:1904048	2	0.159802727715538	0.3	#B3B3B3FF
924	GO:1904049	2	0.159873356064296	0.3	#B3B3B3FF
925	GO:1904121	2	0.196388212372138	0.3	#B3B3B3FF
926	GO:1904124	2	0.12010959571359	0.3	#B3B3B3FF
927	GO:1904139	2	0.120180224062348	0.3	#B3B3B3FF
928	GO:1904141	2	0.119191427179737	0.3	#B3B3B3FF
929	GO:1904264	2	0.232832440331223	0.3	#B3B3B3FF
930	GO:1904354	2	0.278175840233804	0.3	#B3B3B3FF
931	GO:1904407	2	0.130138821237214	0.3	#B3B3B3FF
932	GO:1904426	2	0.206205552849489	0.3	#B3B3B3FF
933	GO:1904569	2	0.142216268874817	0.3	#B3B3B3FF
934	GO:1904570	2	0.142286897223575	0.3	#B3B3B3FF
935	GO:1904572	2	0.142357525572333	0.3	#B3B3B3FF
936	GO:1904573	2	0.142428153921091	0.3	#B3B3B3FF
937	GO:1904574	2	0.142498782269849	0.3	#B3B3B3FF
938	GO:1904659	2	0.136142230881637	0.3	#B3B3B3FF
939	GO:1904681	2	0.189396005845105	0.3	#B3B3B3FF
940	GO:1904778	2	0.239895275207014	0.3	#B3B3B3FF
941	GO:1904884	2	0.278599610326352	0.3	#B3B3B3FF
942	GO:1904885	2	0.18042620555285	0.3	#B3B3B3FF
943	GO:1904886	2	0.134941548952752	0.3	#B3B3B3FF
944	GO:1904896	2	0.185017048222114	0.3	#B3B3B3FF
945	GO:1905007	2	0.106054554310765	0.3	#B3B3B3FF
946	GO:1905314	2	0.156836337067706	0.3	#B3B3B3FF
947	GO:1905315	2	0.104783244033122	0.3	#B3B3B3FF
948	GO:1905316	2	0.10485387238188	0.3	#B3B3B3FF
949	GO:1905317	2	0.104924500730638	0.3	#B3B3B3FF
950	GO:1905323	2	0.132469556746225	0.3	#B3B3B3FF
951	GO:1905373	2	0.18311008280565	0.3	#B3B3B3FF
952	GO:1905843	2	0.278882123721383	0.3	#B3B3B3FF
953	GO:1990086	2	0.218565513882124	0.3	#B3B3B3FF
954	GO:1990180	2	0.179508037018997	0.3	#B3B3B3FF
955	GO:1990619	2	0.117355090112031	0.3	#B3B3B3FF
956	GO:1990682	2	0.119262055528495	0.3	#B3B3B3FF
957	GO:1990913	2	0.131410131514856	0.3	#B3B3B3FF
958	GO:1990917	2	0.131480759863614	0.3	#B3B3B3FF
959	GO:1990948	2	0.188830979055041	0.300156478197371	#B3B3B3FF
960	GO:2000052	2	0.231984900146128	0.3	#B3B3B3FF
961	GO:2000095	2	0.232126156843643	0.3	#B3B3B3FF
962	GO:2000096	2	0.232055528494886	0.3	#B3B3B3FF
963	GO:2000137	2	0.15704822211398	0.3	#B3B3B3FF
964	GO:2000181	2	0.231349245007306	0.3	#B3B3B3FF
965	GO:2000257	2	0.0644544568923527	0.3	#B3B3B3FF
966	GO:2000298	2	0.197942036044812	0.3	#B3B3B3FF
967	GO:2000299	2	0.19801266439357	0.3	#B3B3B3FF
968	GO:2000300	2	0.227676570871895	0.3	#B3B3B3FF
969	GO:2000301	2	0.227747199220653	0.3	#B3B3B3FF
970	GO:2000346	2	0.199213346322455	0.3	#B3B3B3FF
971	GO:2000403	2	0.16312226010716	0.3	#B3B3B3FF
972	GO:2000406	2	0.163192888455918	0.3	#B3B3B3FF
973	GO:2000409	2	0.162415976619581	0.3	#B3B3B3FF
974	GO:2000434	2	0.188689722357526	0.3	#B3B3B3FF
975	GO:2000435	2	0.188760350706284	0.3	#B3B3B3FF
976	GO:2000451	2	0.162486604968339	0.3	#B3B3B3FF
977	GO:2000454	2	0.162557233317097	0.3	#B3B3B3FF
978	GO:2000561	2	0.103582562104238	0.3	#B3B3B3FF
979	GO:2000563	2	0.103653190452996	0.3	#B3B3B3FF
980	GO:2000573	2	0.280647832440331	0.3	#B3B3B3FF
981	GO:2000619	2	0.118767657087189	0.3	#B3B3B3FF
982	GO:2000654	2	0.117637603507063	0.3	#B3B3B3FF
983	GO:2000655	2	0.117708231855821	0.3	#B3B3B3FF
984	GO:2000767	2	0.227464685825621	0.3	#B3B3B3FF
985	GO:2001057	2	0.130350706283488	0.3	#B3B3B3FF
986	GO:2001166	2	0.149702873843156	0.3	#B3B3B3FF
987	GO:2001168	2	0.149773502191914	0.3	#B3B3B3FF
988	GO:2001198	2	0.221602532878714	0.3	#B3B3B3FF
989	GO:2001200	2	0.221673161227472	0.3	#B3B3B3FF
990	GO:2001240	2	0.162133463224549	0.3	#B3B3B3FF
991	GO:2001246	2	0.188407208962494	0.3	#B3B3B3FF
992	GO:2001279	2	0.147866536775451	0.3	#B3B3B3FF
993	R-HSA-1251985	2	0.213339016074038	0.3	#B3B3B3FF
994	R-HSA-1369007	2	0.220472479298587	0.3	#B3B3B3FF
995	R-HSA-139910	2	0.187559668777399	0.3	#B3B3B3FF
996	R-HSA-1433617	2	0.15803701899659	0.3	#B3B3B3FF
997	R-HSA-1474151	2	0.131763273258646	0.3	#B3B3B3FF
1000	R-HSA-1638074	2	0.233397467121286	0.3	#B3B3B3FF
1004	R-HSA-167238	2	0.0874086702386751	0.301303984978093	#B3B3B3FF
1005	R-HSA-167243	2	0.087479298587433	0.301303984978093	#B3B3B3FF
1009	R-HSA-174403	2	0.147018996590356	0.3	#B3B3B3FF
1011	R-HSA-192905	2	0.132257671699951	0.3	#B3B3B3FF
1012	R-HSA-193807	2	0.175623477837311	0.3	#B3B3B3FF
1013	R-HSA-194002	2	0.214822211397954	0.3	#B3B3B3FF
1014	R-HSA-196780	2	0.139249878226985	0.3	#B3B3B3FF
1015	R-HSA-202131	2	0.13162201656113	0.3	#B3B3B3FF
1016	R-HSA-203615	2	0.131833901607404	0.3	#B3B3B3FF
1017	R-HSA-203765	2	0.131692644909888	0.3	#B3B3B3FF
1018	R-HSA-203927	2	0.0915757428153921	0.3	#B3B3B3FF
1020	R-HSA-2262752	2	0.289123234291281	0.317160442311705	#B3B3B3FF
1023	R-HSA-3323169	2	0.139320506575743	0.3	#B3B3B3FF
1024	R-HSA-3371497	2	0.245969313200195	0.302555810557062	#B3B3B3FF
1025	R-HSA-3371511	2	0.132681441792499	0.3	#B3B3B3FF
1027	R-HSA-3371599	2	0.139391134924501	0.3	#B3B3B3FF
1028	R-HSA-3642278	2	0.10520701412567	0.3	#B3B3B3FF
1029	R-HSA-3642279	2	0.105489527520701	0.3	#B3B3B3FF
1030	R-HSA-3645790	2	0.105277642474428	0.3	#B3B3B3FF
1031	R-HSA-3656535	2	0.105348270823186	0.3	#B3B3B3FF
1032	R-HSA-381038	2	0.233750608865075	0.3	#B3B3B3FF
1033	R-HSA-381070	2	0.233821237213833	0.3	#B3B3B3FF
1035	R-HSA-422356	2	0.170820750121773	0.3	#B3B3B3FF
1036	R-HSA-426496	2	0.124064783244033	0.3	#B3B3B3FF
1037	R-HSA-428643	2	0.206276181198247	0.3	#B3B3B3FF
1038	R-HSA-448706	2	0.161850949829518	0.3	#B3B3B3FF
1039	R-HSA-452723	2	0.0917169995129079	0.3	#B3B3B3FF
1040	R-HSA-4641262	2	0.13501217730151	0.301095347381598	#B3B3B3FF
1041	R-HSA-480985	2	0.206346809547004	0.3	#B3B3B3FF
1042	R-HSA-4839735	2	0.134517778860205	0.3	#B3B3B3FF
1043	R-HSA-4839744	2	0.134588407208962	0.3	#B3B3B3FF
1044	R-HSA-4839748	2	0.13465903555772	0.3	#B3B3B3FF
1045	R-HSA-5336415	2	0.132822698490015	0.3	#B3B3B3FF
1046	R-HSA-5339562	2	0.132893326838773	0.3	#B3B3B3FF
1047	R-HSA-5358493	2	0.182333170969313	0.3	#B3B3B3FF
1049	R-HSA-5467333	2	0.180567462250365	0.3	#B3B3B3FF
1050	R-HSA-5467337	2	0.134729663906478	0.3	#B3B3B3FF
1051	R-HSA-5467340	2	0.134800292255236	0.3	#B3B3B3FF
1052	R-HSA-5467348	2	0.134870920603994	0.3	#B3B3B3FF
1053	R-HSA-5601884	2	0.09164637116415	0.3	#B3B3B3FF
1054	R-HSA-5603027	2	0.16142717973697	0.3	#B3B3B3FF
1055	R-HSA-5603029	2	0.161497808085728	0.3	#B3B3B3FF
1056	R-HSA-5620922	2	0.247381880175353	0.300573753390361	#B3B3B3FF
1057	R-HSA-5632927	2	0.102381880175353	0.3	#B3B3B3FF
1059	R-HSA-5632968	2	0.102028738431564	0.3	#B3B3B3FF
1060	R-HSA-5658034	2	0.137131027764247	0.3	#B3B3B3FF
1062	R-HSA-5669034	2	0.199990258158792	0.3	#B3B3B3FF
1063	R-HSA-5684264	2	0.161074037993181	0.3	#B3B3B3FF
1064	R-HSA-5693548	2	0.278246468582562	0.3	#B3B3B3FF
1066	R-HSA-6785807	2	0.164181685338529	0.3	#B3B3B3FF
1068	R-HSA-8849175	2	0.184452021432051	0.3	#B3B3B3FF
1069	R-HSA-8850843	2	0.200979055041403	0.3	#B3B3B3FF
1070	R-HSA-8852276	2	0.0196760837798344	0.303546839140413	#B3B3B3FF
1071	R-HSA-8937144	2	0.132540185094983	0.3	#B3B3B3FF
1072	R-HSA-8939247	2	0.206417437895762	0.3	#B3B3B3FF
1073	R-HSA-8942233	2	0.229795421334632	0.3	#B3B3B3FF
1074	R-HSA-8943723	2	0.123923526546517	0.3	#B3B3B3FF
1075	R-HSA-8948700	2	0.123994154895275	0.3	#B3B3B3FF
1077	R-HSA-8953897	2	0.289193862640039	0.320446484456499	#B3B3B3FF
1078	R-HSA-975574	2	0.196105698977107	0.3	#B3B3B3FF
1079	R-HSA-975576	2	0.23360935216756	0.3	#B3B3B3FF
1080	R-HSA-975577	2	0.233679980516318	0.3	#B3B3B3FF
1081	hsa00290	2	0.20648806624452	0.3	#B3B3B3FF
1082	hsa00310	2	0.281848514369216	0.3	#B3B3B3FF
1083	hsa00430	2	0.147089624939114	0.3	#B3B3B3FF
1085	hsa02010	2	0.220331222601072	0.3	#B3B3B3FF
1086	hsa04657	2	0.164040428641013	0.3	#B3B3B3FF
1087	hsa04659	2	0.164111056989771	0.3	#B3B3B3FF
1088	hsa04974	2	0.230007306380906	0.3	#B3B3B3FF
1089	hsa04976	2	0.220543107647345	0.3	#B3B3B3FF
1090	hsa04978	2	0.220966877739893	0.3	#B3B3B3FF
1091	CORUM_hsa_1003	2	0.261578178275694	0.300365115793866	#B3B3B3FF
1092	CORUM_hsa_1004	2	0.262778860204579	0.300573753390361	#B3B3B3FF
1093	CORUM_hsa_1029	2	0.151044812469557	0.30041727519299	#B3B3B3FF
1094	CORUM_hsa_103	2	0.090869459327813	0.301147506780722	#B3B3B3FF
1095	CORUM_hsa_1030	2	0.150832927423283	0.300104318798247	#B3B3B3FF
1096	CORUM_hsa_1037	2	0.15125669751583	0.300156478197371	#B3B3B3FF
1097	CORUM_hsa_1060	2	0.222520701412567	0.300156478197371	#B3B3B3FF
1098	CORUM_hsa_1068	2	0.100828056502679	0.300625912789485	#B3B3B3FF
1099	CORUM_hsa_1087	2	0.241237213833415	0.300104318798247	#B3B3B3FF
1100	CORUM_hsa_1097	2	0.249288845591817	0.300573753390361	#B3B3B3FF
1101	CORUM_hsa_1100	2	0.154152459814905	0.300104318798247	#B3B3B3FF
1102	CORUM_hsa_1119	2	0.24137847053093	0.300104318798247	#B3B3B3FF
1103	CORUM_hsa_112	2	0.197165124208475	0.300208637596495	#B3B3B3FF
1104	CORUM_hsa_1141	2	0.21531660983926	0.300678072188608	#B3B3B3FF
1105	CORUM_hsa_1143	2	0.0999098879688261	0.300730231587732	#B3B3B3FF
1106	CORUM_hsa_1144	2	0.0961665854846566	0.300156478197371	#B3B3B3FF
1107	CORUM_hsa_1181	2	0.0974378957622991	0.30406843313165	#B3B3B3FF
1108	CORUM_hsa_1182	2	0.224851436921578	0.300156478197371	#B3B3B3FF
1109	CORUM_hsa_1183	2	0.224992693619094	0.30140830377634	#B3B3B3FF
1110	CORUM_hsa_1187	2	0.171173891865563	0.300052159399124	#B3B3B3FF
1111	CORUM_hsa_1199	2	0.236716999512908	0.300208637596495	#B3B3B3FF
1112	CORUM_hsa_1200	2	0.236575742815392	0.300260796995619	#B3B3B3FF
1113	CORUM_hsa_1230	2	0.260730638090599	0.300625912789485	#B3B3B3FF
1114	CORUM_hsa_1237	2	0.260518753044325	0.300365115793866	#B3B3B3FF
1115	CORUM_hsa_1239	2	0.260165611300536	0.30041727519299	#B3B3B3FF
1116	CORUM_hsa_1252	2	0.260236239649294	0.30041727519299	#B3B3B3FF
1117	CORUM_hsa_1332	2	0.227182172430589	0.300938869184227	#B3B3B3FF
1118	CORUM_hsa_1377	2	0.236222601071603	0.300104318798247	#B3B3B3FF
1119	CORUM_hsa_1380	2	0.186570871894788	0.300104318798247	#B3B3B3FF
1120	CORUM_hsa_149	2	0.260306867998052	0.30041727519299	#B3B3B3FF
1121	CORUM_hsa_152	2	0.206558694593278	0.3	#B3B3B3FF
1122	CORUM_hsa_157	2	0.24342669264491	0.300156478197371	#B3B3B3FF
1123	CORUM_hsa_159	2	0.243497320993668	0.300260796995619	#B3B3B3FF
1124	CORUM_hsa_160	2	0.243850462737457	0.300156478197371	#B3B3B3FF
1125	CORUM_hsa_162	2	0.230713589868485	0.300312956394742	#B3B3B3FF
1126	CORUM_hsa_165	2	0.250065757428154	0.300104318798247	#B3B3B3FF
1127	CORUM_hsa_166	2	0.250136385776912	0.300104318798247	#B3B3B3FF
1128	CORUM_hsa_1734	2	0.0989210910862153	0.300052159399124	#B3B3B3FF
1129	CORUM_hsa_1737	2	0.101110569897711	0.300312956394742	#B3B3B3FF
1130	CORUM_hsa_1750	2	0.215528494885533	0.300104318798247	#B3B3B3FF
1131	CORUM_hsa_178	2	0.291030199707745	0.301877738368454	#B3B3B3FF
1132	CORUM_hsa_181	2	0.0225718460789089	0.301043187982474	#B3B3B3FF
1133	CORUM_hsa_1810	2	0.206629322942036	0.3	#B3B3B3FF
1134	CORUM_hsa_186	2	0.25628105211885	0.300156478197371	#B3B3B3FF
1135	CORUM_hsa_189	2	0.260660009741841	0.300573753390361	#B3B3B3FF
1136	CORUM_hsa_191	2	0.0223599610326352	0.300625912789485	#B3B3B3FF
1137	CORUM_hsa_192	2	0.022501217730151	0.300730231587732	#B3B3B3FF
1138	CORUM_hsa_193	2	0.0196054554310765	0.301773419570207	#B3B3B3FF
1139	CORUM_hsa_194	2	0.0224305893813931	0.300678072188608	#B3B3B3FF
1140	CORUM_hsa_2174	2	0.265674622503653	0.300312956394742	#B3B3B3FF
1141	CORUM_hsa_2203	2	0.26136629322942	0.300208637596495	#B3B3B3FF
1142	CORUM_hsa_23	2	0.247876278616659	0.300312956394742	#B3B3B3FF
1143	CORUM_hsa_230	2	0.178801753531417	0.301564781973712	#B3B3B3FF
1144	CORUM_hsa_2377	2	0.201332196785192	0.3	#B3B3B3FF
1145	CORUM_hsa_2573	2	0.1719508037019	0.300208637596495	#B3B3B3FF
1146	CORUM_hsa_2579	2	0.241307842182172	0.300052159399124	#B3B3B3FF
1147	CORUM_hsa_2598	2	0.195187530443254	0.300104318798247	#B3B3B3FF
1148	CORUM_hsa_2731	2	0.282766682903069	0.300208637596495	#B3B3B3FF
1149	CORUM_hsa_2738	2	0.223226984900146	0.300208637596495	#B3B3B3FF
1150	CORUM_hsa_2755	2	0.100969313200195	0.301616941372835	#B3B3B3FF
1151	CORUM_hsa_2799	2	0.261436921578178	0.300156478197371	#B3B3B3FF
1152	CORUM_hsa_2815	2	0.278105211885046	0.300260796995619	#B3B3B3FF
1153	CORUM_hsa_282	2	0.192715538236727	0.300730231587732	#B3B3B3FF
1154	CORUM_hsa_2825	2	0.0909400876765709	0.301251825578969	#B3B3B3FF
1155	CORUM_hsa_2884	2	0.206699951290794	0.300208637596495	#B3B3B3FF
1156	CORUM_hsa_297	2	0.263626400389674	0.300156478197371	#B3B3B3FF
1157	CORUM_hsa_3055	2	0.0822528007793473	0.305111621114125	#B3B3B3FF
1158	CORUM_hsa_306	2	0.0814758889430102	0.303807636136032	#B3B3B3FF
1159	CORUM_hsa_3065	2	0.260448124695568	0.300365115793866	#B3B3B3FF
1160	CORUM_hsa_308	2	0.0821115440818315	0.302138535364073	#B3B3B3FF
1161	CORUM_hsa_3082	2	0.227252800779347	0.300469434592114	#B3B3B3FF
1162	CORUM_hsa_3118	2	0.100404286410132	0.300260796995619	#B3B3B3FF
1163	CORUM_hsa_315	2	0.106266439357038	0.301460463175464	#B3B3B3FF
1164	CORUM_hsa_32	2	0.257622990745251	0.300938869184227	#B3B3B3FF
1165	CORUM_hsa_320	2	0.107184607890891	0.303859795535155	#B3B3B3FF
1166	CORUM_hsa_324	2	0.106478324403312	0.302295013561444	#B3B3B3FF
1167	CORUM_hsa_338	2	0.0835947394057477	0.301460463175464	#B3B3B3FF
1168	CORUM_hsa_351	2	0.0972966390647832	0.307250156478197	#B3B3B3FF
1169	CORUM_hsa_3544	2	0.230854846566001	0.300052159399124	#B3B3B3FF
1170	CORUM_hsa_3551	2	0.230784218217243	0.300156478197371	#B3B3B3FF
1171	CORUM_hsa_387	2	0.15464685825621	0.300208637596495	#B3B3B3FF
1172	CORUM_hsa_389	2	0.152739892839747	0.300156478197371	#B3B3B3FF
1173	CORUM_hsa_430	2	0.100686799805163	0.301043187982474	#B3B3B3FF
1174	CORUM_hsa_4389	2	0.248935703848027	0.300104318798247	#B3B3B3FF
1175	CORUM_hsa_4392	2	0.249006332196785	0.300156478197371	#B3B3B3FF
1176	CORUM_hsa_4403	2	0.249076960545543	0.300156478197371	#B3B3B3FF
1177	CORUM_hsa_441	2	0.179013638577691	0.30041727519299	#B3B3B3FF
1178	CORUM_hsa_470	2	0.21157330735509	0.300782390986856	#B3B3B3FF
1179	CORUM_hsa_4999	2	0.232620555284949	0.300156478197371	#B3B3B3FF
1180	CORUM_hsa_5177	2	0.180214320506576	0.30041727519299	#B3B3B3FF
1181	CORUM_hsa_5209	2	0.0226424744276668	0.300208637596495	#B3B3B3FF
1182	CORUM_hsa_5229	2	0.223297613248904	0.300052159399124	#B3B3B3FF
1183	CORUM_hsa_5231	2	0.223368241597662	0.300156478197371	#B3B3B3FF
1184	CORUM_hsa_529	2	0.200484656600097	0.300678072188608	#B3B3B3FF
1185	CORUM_hsa_5380	2	0.0823234291281052	0.301199666179846	#B3B3B3FF
1186	CORUM_hsa_5386	2	0.28206039941549	0.301199666179846	#B3B3B3FF
1187	CORUM_hsa_5400	2	0.211855820750122	0.300156478197371	#B3B3B3FF
1188	CORUM_hsa_5450	2	0.178872381880175	0.301303984978093	#B3B3B3FF
1189	CORUM_hsa_549	2	0.179084266926449	0.300625912789485	#B3B3B3FF
1190	CORUM_hsa_5596	2	0.153446176327326	0.300260796995619	#B3B3B3FF
1191	CORUM_hsa_5604	2	0.206770579639552	0.300312956394742	#B3B3B3FF
1192	CORUM_hsa_5611	2	0.192998051631758	0.300573753390361	#B3B3B3FF
1193	CORUM_hsa_562	2	0.0997686312713103	0.300208637596495	#B3B3B3FF
1194	CORUM_hsa_563	2	0.297316122747199	0.300521593991237	#B3B3B3FF
1195	CORUM_hsa_570	2	0.26002435460302	0.300260796995619	#B3B3B3FF
1196	CORUM_hsa_571	2	0.260094982951778	0.300052159399124	#B3B3B3FF
1197	CORUM_hsa_59	2	0.248441305406722	0.300260796995619	#B3B3B3FF
1198	CORUM_hsa_6160	2	0.143699464198734	0.300208637596495	#B3B3B3FF
1199	CORUM_hsa_6167	2	0.185723331709693	0.300312956394742	#B3B3B3FF
1200	CORUM_hsa_6230	2	0.20684120798831	0.3	#B3B3B3FF
1201	CORUM_hsa_6247	2	0.247169995129079	0.300260796995619	#B3B3B3FF
1202	CORUM_hsa_6249	2	0.177247929858743	0.300365115793866	#B3B3B3FF
1203	CORUM_hsa_6303	2	0.25020701412567	0.300104318798247	#B3B3B3FF
1204	CORUM_hsa_6306	2	0.241943497320994	0.300104318798247	#B3B3B3FF
1205	CORUM_hsa_6388	2	0.172233317096931	0.300208637596495	#B3B3B3FF
1206	CORUM_hsa_6389	2	0.172021432050658	0.300208637596495	#B3B3B3FF
1207	CORUM_hsa_6435	2	0.197447637603507	0.300260796995619	#B3B3B3FF
1208	CORUM_hsa_6442	2	0.216022893326839	0.30041727519299	#B3B3B3FF
1209	CORUM_hsa_6459	2	0.183180711154408	0.300052159399124	#B3B3B3FF
1210	CORUM_hsa_6463	2	0.183321967851924	0.300104318798247	#B3B3B3FF
1211	CORUM_hsa_6469	2	0.282907939600585	0.30041727519299	#B3B3B3FF
1212	CORUM_hsa_6473	2	0.176047247929859	0.300104318798247	#B3B3B3FF
1213	CORUM_hsa_652	2	0.247735021919143	0.300678072188608	#B3B3B3FF
1214	CORUM_hsa_654	2	0.247946906965416	0.30041727519299	#B3B3B3FF
1215	CORUM_hsa_6639	2	0.222379444715051	0.300573753390361	#B3B3B3FF
1216	CORUM_hsa_6645	2	0.222450073063809	0.300573753390361	#B3B3B3FF
1217	CORUM_hsa_6715	2	0.202815392109109	0.300104318798247	#B3B3B3FF
1218	CORUM_hsa_678	2	0.206911836337068	0.300104318798247	#B3B3B3FF
1219	CORUM_hsa_6838	2	0.227040915733074	0.300365115793866	#B3B3B3FF
1220	CORUM_hsa_6854	2	0.197306380905991	0.300156478197371	#B3B3B3FF
1221	CORUM_hsa_6855	2	0.197377009254749	0.300208637596495	#B3B3B3FF
1222	CORUM_hsa_6856	2	0.242014125669752	0.300052159399124	#B3B3B3FF
1223	CORUM_hsa_713	2	0.261013151485631	0.300625912789485	#B3B3B3FF
1224	CORUM_hsa_714	2	0.261083779834389	0.300678072188608	#B3B3B3FF
1225	CORUM_hsa_726	2	0.265603994154895	0.300521593991237	#B3B3B3FF
1226	CORUM_hsa_727	2	0.265462737457379	0.300521593991237	#B3B3B3FF
1227	CORUM_hsa_728	2	0.265533365806137	0.300573753390361	#B3B3B3FF
1228	CORUM_hsa_743	2	0.192644909887969	0.30041727519299	#B3B3B3FF
1229	CORUM_hsa_770	2	0.143981977593765	0.300312956394742	#B3B3B3FF
1230	CORUM_hsa_774	2	0.143911349245007	0.300156478197371	#B3B3B3FF
1231	CORUM_hsa_789	2	0.0932001948368242	0.300469434592114	#B3B3B3FF
1232	CORUM_hsa_806	2	0.261154408183147	0.300521593991237	#B3B3B3FF
1233	CORUM_hsa_834	2	0.100333658061374	0.300208637596495	#B3B3B3FF
1234	CORUM_hsa_835	2	0.1001217730151	0.300312956394742	#B3B3B3FF
1235	CORUM_hsa_86	2	0.26037749634681	0.30041727519299	#B3B3B3FF
1236	CORUM_hsa_87	2	0.0752605942523137	0.300365115793866	#B3B3B3FF
1237	CORUM_hsa_944	2	0.172092060399416	0.300052159399124	#B3B3B3FF
1238	CORUM_hsa_96	2	0.0140964442279591	0.300365115793866	#B3B3B3FF
1239	GO:0000018	2	0.275633219678519	0.302451491758815	#B3B3B3FF
1240	GO:0000022	2	0.240954700438383	0.300260796995619	#B3B3B3FF
1241	GO:0000027	2	0.242437895762299	0.301199666179846	#B3B3B3FF
1242	GO:0000028	2	0.20175596687774	0.300782390986856	#B3B3B3FF
1243	GO:0000041	2	0.293360935216756	0.303703317337784	#B3B3B3FF
1244	GO:0000070	2	0.267440331222601	0.30532025871062	#B3B3B3FF
1245	GO:0000075	2	0.273867510959571	0.309858126434384	#B3B3B3FF
1246	GO:0000076	2	0.201190940087677	0.300625912789485	#B3B3B3FF
1247	GO:0000077	2	0.273726254262056	0.306780721886084	#B3B3B3FF
1248	GO:0000082	2	0.274008767657087	0.310588358022116	#B3B3B3FF
1249	GO:0000086	2	0.27019483682416	0.311162111412477	#B3B3B3FF
1250	GO:0000122	2	0.0350730638090599	0.328948466513666	#B3B3B3FF
1251	GO:0000165	2	0.0390282513395032	0.328896307114542	#B3B3B3FF
1252	GO:0000184	2	0.0809814905017048	0.305685374504486	#B3B3B3FF
1253	GO:0000209	2	0.0686921578178276	0.312100980596704	#B3B3B3FF
1254	GO:0000226	2	0.27188991719435	0.319559774671396	#B3B3B3FF
1255	GO:0000245	2	0.0987798343886995	0.30266012935531	#B3B3B3FF
1256	GO:0000278	2	0.274432537749635	0.343292301272689	#B3B3B3FF
1257	GO:0000280	2	0.267722844617633	0.314500312956395	#B3B3B3FF
1258	GO:0000281	2	0.238765221626888	0.302086375964949	#B3B3B3FF
1259	GO:0000288	2	0.12519483682416	0.303494679741289	#B3B3B3FF
1260	GO:0000289	2	0.125406721870434	0.301669100771959	#B3B3B3FF
1261	GO:0000291	2	0.125053580126644	0.301669100771959	#B3B3B3FF
1262	GO:0000338	2	0.265745250852411	0.30041727519299	#B3B3B3FF
1263	GO:0000375	2	0.0965197272284462	0.315334863342374	#B3B3B3FF
1264	GO:0000377	2	0.0963784705309303	0.315178385145003	#B3B3B3FF
1265	GO:0000380	2	0.0979322942036045	0.302086375964949	#B3B3B3FF
1266	GO:0000381	2	0.0980029225523624	0.301460463175464	#B3B3B3FF
1267	GO:0000387	2	0.100051144666342	0.301773419570207	#B3B3B3FF
1268	GO:0000389	2	0.0989917194349732	0.300208637596495	#B3B3B3FF
1269	GO:0000398	2	0.0964490988796883	0.315178385145003	#B3B3B3FF
1270	GO:0000459	2	0.0920701412566975	0.300156478197371	#B3B3B3FF
1271	GO:0000460	2	0.242226010716025	0.301512622574588	#B3B3B3FF
1272	GO:0000462	2	0.243002922552362	0.301773419570207	#B3B3B3FF
1273	GO:0000463	2	0.242155382367267	0.300365115793866	#B3B3B3FF
1274	GO:0000466	2	0.242296639064783	0.300938869184227	#B3B3B3FF
1275	GO:0000467	2	0.0921407696054554	0.300156478197371	#B3B3B3FF
1276	GO:0000469	2	0.242367267413541	0.301147506780722	#B3B3B3FF
1277	GO:0000715	2	0.265815879201169	0.300991028583351	#B3B3B3FF
1278	GO:0000717	2	0.264473940574769	0.300938869184227	#B3B3B3FF
1279	GO:0000723	2	0.279164637116415	0.30672856248696	#B3B3B3FF
1280	GO:0000724	2	0.275138821237214	0.30406843313165	#B3B3B3FF
1281	GO:0000725	2	0.275209449585972	0.30406843313165	#B3B3B3FF
1282	GO:0000726	2	0.275774476376035	0.302920926350928	#B3B3B3FF
1283	GO:0000731	2	0.277398928397467	0.301564781973712	#B3B3B3FF
1284	GO:0000819	2	0.267510959571359	0.305581055706238	#B3B3B3FF
1285	GO:0000902	2	0.0369094008767657	0.346213227623618	#B3B3B3FF
1286	GO:0000904	2	0.0370506575742815	0.32733152514083	#B3B3B3FF
1287	GO:0000910	2	0.238906478324403	0.30714583767995	#B3B3B3FF
1288	GO:0000959	2	0.190384802727716	0.301669100771959	#B3B3B3FF
1289	GO:0000963	2	0.190455431076473	0.300678072188608	#B3B3B3FF
1290	GO:0001666	2	0.0260326351680468	0.312257458794075	#B3B3B3FF
1291	GO:0001676	2	0.147442766682903	0.303129563947423	#B3B3B3FF
1292	GO:0001682	2	0.241519727228446	0.300521593991237	#B3B3B3FF
1293	GO:0001732	2	0.249147588894301	0.3	#B3B3B3FF
1294	GO:0001738	2	0.0229249878226985	0.305476736907991	#B3B3B3FF
1295	GO:0001765	2	0.198930832927423	0.300312956394742	#B3B3B3FF
1296	GO:0001775	2	0.0472917681441793	0.344022532860421	#B3B3B3FF
1297	GO:0001782	2	0.0665733073550901	0.301043187982474	#B3B3B3FF
1298	GO:0001816	2	0.168631271310278	0.320133528061757	#B3B3B3FF
1299	GO:0001817	2	0.168701899659036	0.318673064886293	#B3B3B3FF
1300	GO:0001932	2	0.0394520214320507	0.344752764448154	#B3B3B3FF
1301	GO:0001934	2	0.0386751095957136	0.329365741706656	#B3B3B3FF
1302	GO:0002009	2	0.0357087189478812	0.319298977675777	#B3B3B3FF
1303	GO:0002181	2	0.227535314174379	0.302764448153557	#B3B3B3FF
1304	GO:0002183	2	0.248582562104238	0.300782390986856	#B3B3B3FF
1305	GO:0002190	2	0.248653190452996	0.300678072188608	#B3B3B3FF
1306	GO:0002192	2	0.248723818801754	0.300521593991237	#B3B3B3FF
1307	GO:0002200	2	0.275068192888456	0.302347172960567	#B3B3B3FF
1308	GO:0002218	2	0.0655845104724793	0.3112142708116	#B3B3B3FF
1309	GO:0002220	2	0.0252557233317097	0.305111621114125	#B3B3B3FF
1310	GO:0002223	2	0.0253263516804676	0.305111621114125	#B3B3B3FF
1311	GO:0002230	2	0.129150024354603	0.300625912789485	#B3B3B3FF
1312	GO:0002244	2	0.024973209936678	0.308919257250156	#B3B3B3FF
1313	GO:0002252	2	0.0474330248416951	0.33896307114542	#B3B3B3FF
1314	GO:0002253	2	0.0650901120311739	0.318725224285416	#B3B3B3FF
1315	GO:0002263	2	0.0467973697028738	0.324932192781139	#B3B3B3FF
1316	GO:0002274	2	0.0467267413541159	0.323054454412685	#B3B3B3FF
1317	GO:0002275	2	0.0465854846566001	0.321176716044231	#B3B3B3FF
1318	GO:0002283	2	0.0460204578665368	0.319298977675777	#B3B3B3FF
1319	GO:0002366	2	0.0468679980516318	0.324775714583768	#B3B3B3FF
1320	GO:0002376	2	0.040864588407209	0.389766325891926	#B3B3B3FF
1321	GO:0002428	2	0.191514856307842	0.300052159399124	#B3B3B3FF
1322	GO:0002429	2	0.0651607403799318	0.311892343000209	#B3B3B3FF
1323	GO:0002431	2	0.0640306867998052	0.303181723346547	#B3B3B3FF
1324	GO:0002433	2	0.0638188017535314	0.3030774045483	#B3B3B3FF
1325	GO:0002443	2	0.047503653190453	0.326184018360109	#B3B3B3FF
1326	GO:0002444	2	0.046656113005358	0.321385353640726	#B3B3B3FF
1327	GO:0002446	2	0.0463029712615684	0.319768412267891	#B3B3B3FF
1328	GO:0002449	2	0.0647369702873843	0.305685374504486	#B3B3B3FF
1329	GO:0002474	2	0.0218655625913298	0.304329230127269	#B3B3B3FF
1330	GO:0002478	2	0.0568265952264978	0.307667431671187	#B3B3B3FF
1331	GO:0002479	2	0.0217243058938139	0.303442520342166	#B3B3B3FF
1332	GO:0002483	2	0.138261081344374	0.300312956394742	#B3B3B3FF
1333	GO:0002495	2	0.0565440818314662	0.304120592530774	#B3B3B3FF
1334	GO:0002504	2	0.0566147101802241	0.304172751929898	#B3B3B3FF
1335	GO:0002520	2	0.0669970774476376	0.329939495097017	#B3B3B3FF
1336	GO:0002562	2	0.27492693619094	0.302034216565825	#B3B3B3FF
1337	GO:0002682	2	0.0654432537749635	0.344335489255164	#B3B3B3FF
1338	GO:0002684	2	0.0655138821237214	0.330356770290006	#B3B3B3FF
1339	GO:0002697	2	0.0648782269849002	0.310484039223868	#B3B3B3FF
1340	GO:0002757	2	0.0649488553336581	0.317003964114333	#B3B3B3FF
1341	GO:0002758	2	0.0656551388212372	0.310431879824744	#B3B3B3FF
1342	GO:0002764	2	0.065019483682416	0.318151470895055	#B3B3B3FF
1343	GO:0002768	2	0.0652313687286897	0.313039849780931	#B3B3B3FF
1344	GO:0002831	2	0.129008767657087	0.304955142916754	#B3B3B3FF
1345	GO:0005975	2	0.0785801266439357	0.329470060504903	#B3B3B3FF
1346	GO:0005996	2	0.0787213833414515	0.310536198622992	#B3B3B3FF
1347	GO:0006007	2	0.152528007793473	0.30140830377634	#B3B3B3FF
1348	GO:0006066	2	0.112340477350219	0.315334863342374	#B3B3B3FF
1349	GO:0006067	2	0.172798343886995	0.300678072188608	#B3B3B3FF
1350	GO:0006069	2	0.172657087189479	0.300365115793866	#B3B3B3FF
1351	GO:0006081	2	0.173363370677058	0.302816607552681	#B3B3B3FF
1352	GO:0006082	2	0.108032148075986	0.344648445649906	#B3B3B3FF
1353	GO:0006084	2	0.140309303458354	0.301512622574588	#B3B3B3FF
1354	GO:0006085	2	0.140379931807112	0.30083455038598	#B3B3B3FF
1355	GO:0006090	2	0.0772381880175353	0.305737533903609	#B3B3B3FF
1356	GO:0006091	2	0.292795908426693	0.316430210723972	#B3B3B3FF
1357	GO:0006096	2	0.0768850462737457	0.304277070728145	#B3B3B3FF
1358	GO:0006099	2	0.141298100340964	0.30140830377634	#B3B3B3FF
1359	GO:0006101	2	0.141156843643449	0.301564781973712	#B3B3B3FF
1360	GO:0006102	2	0.173928397467121	0.300156478197371	#B3B3B3FF
1361	GO:0006109	2	0.078368241597662	0.306885040684331	#B3B3B3FF
1362	GO:0006110	2	0.0778032148075986	0.302712288754434	#B3B3B3FF
1363	GO:0006119	2	0.291383341451534	0.305163780513249	#B3B3B3FF
1364	GO:0006120	2	0.290677057963955	0.302503651157939	#B3B3B3FF
1365	GO:0006121	2	0.139108621529469	0.300104318798247	#B3B3B3FF
1366	GO:0006122	2	0.158955187530443	0.300625912789485	#B3B3B3FF
1367	GO:0006123	2	0.143416950803702	0.300730231587732	#B3B3B3FF
1368	GO:0006139	2	0.0321773015099854	0.511610682244941	#B3B3B3FF
1369	GO:0006140	2	0.296751095957136	0.306519924890465	#B3B3B3FF
1370	GO:0006163	2	0.0802045786653678	0.320811600250365	#B3B3B3FF
1371	GO:0006164	2	0.296539210910862	0.306467765491342	#B3B3B3FF
1372	GO:0006165	2	0.0770969313200195	0.305007302315877	#B3B3B3FF
1373	GO:0006188	2	0.231137359961033	0.30041727519299	#B3B3B3FF
1374	GO:0006189	2	0.231207988309791	0.300208637596495	#B3B3B3FF
1375	GO:0006259	2	0.276198246468583	0.33938034633841	#B3B3B3FF
1376	GO:0006260	2	0.280153433999026	0.316012935530983	#B3B3B3FF
1377	GO:0006261	2	0.280224062347784	0.30672856248696	#B3B3B3FF
1378	GO:0006266	2	0.263838285435947	0.301043187982474	#B3B3B3FF
1379	GO:0006268	2	0.154858743302484	0.300260796995619	#B3B3B3FF
1380	GO:0006270	2	0.154434973209937	0.301877738368454	#B3B3B3FF
1381	GO:0006271	2	0.153940574768631	0.300886709785103	#B3B3B3FF
1382	GO:0006273	2	0.154081831466147	0.30041727519299	#B3B3B3FF
1383	GO:0006275	2	0.279870920603994	0.307615272272063	#B3B3B3FF
1384	GO:0006281	2	0.276056989771067	0.322167744627582	#B3B3B3FF
1385	GO:0006282	2	0.275421334632246	0.303546839140413	#B3B3B3FF
1386	GO:0006283	2	0.264897710667316	0.303598998539537	#B3B3B3FF
1387	GO:0006289	2	0.265392109108622	0.305633215105362	#B3B3B3FF
1388	GO:0006293	2	0.264332683877253	0.300991028583351	#B3B3B3FF
1389	GO:0006294	2	0.264544568923527	0.301303984978093	#B3B3B3FF
1390	GO:0006295	2	0.264403312226011	0.300991028583351	#B3B3B3FF
1391	GO:0006297	2	0.262566975158305	0.301043187982474	#B3B3B3FF
1392	GO:0006298	2	0.101887481734048	0.301512622574588	#B3B3B3FF
1393	GO:0006302	2	0.27528007793473	0.308032547465053	#B3B3B3FF
1394	GO:0006303	2	0.275845104724793	0.30266012935531	#B3B3B3FF
1395	GO:0006305	2	0.284037993180711	0.302086375964949	#B3B3B3FF
1396	GO:0006306	2	0.284108621529469	0.302086375964949	#B3B3B3FF
1397	GO:0006307	2	0.236151972722845	0.30041727519299	#B3B3B3FF
1398	GO:0006310	2	0.275350706283488	0.309127894846651	#B3B3B3FF
1399	GO:0006323	2	0.288981977593765	0.306050490298352	#B3B3B3FF
1400	GO:0006325	2	0.288063809059912	0.329104944711037	#B3B3B3FF
1401	GO:0006333	2	0.288770092547491	0.305528896307115	#B3B3B3FF
1402	GO:0006336	2	0.285168046760838	0.301564781973712	#B3B3B3FF
1403	GO:0006337	2	0.259812469556746	0.300625912789485	#B3B3B3FF
1404	GO:0006338	2	0.285379931807112	0.306467765491342	#B3B3B3FF
1405	GO:0006342	2	0.284249878226985	0.30266012935531	#B3B3B3FF
1406	GO:0006351	2	0.0298465660009742	0.428155643646985	#B3B3B3FF
1407	GO:0006352	2	0.0895275207014126	0.309284373044023	#B3B3B3FF
1408	GO:0006353	2	0.095813443740867	0.305215939912372	#B3B3B3FF
1409	GO:0006354	2	0.088326838772528	0.306102649697475	#B3B3B3FF
1410	GO:0006355	2	0.0301997077447638	0.421896515752139	#B3B3B3FF
1411	GO:0006357	2	0.0338017535314174	0.369632797830169	#B3B3B3FF
1412	GO:0006360	2	0.0900925474914759	0.302816607552681	#B3B3B3FF
1413	GO:0006361	2	0.0898100340964442	0.301512622574588	#B3B3B3FF
1414	GO:0006362	2	0.0898806624452021	0.30140830377634	#B3B3B3FF
1415	GO:0006363	2	0.0896687773989284	0.30140830377634	#B3B3B3FF
1416	GO:0006364	2	0.0838066244520214	0.312309618193198	#B3B3B3FF
1417	GO:0006366	2	0.0338723818801754	0.37693511370749	#B3B3B3FF
1418	GO:0006367	2	0.0895981490501705	0.307354475276445	#B3B3B3FF
1419	GO:0006368	2	0.0883974671212859	0.304850824118506	#B3B3B3FF
1420	GO:0006369	2	0.0956721870433512	0.303338201543918	#B3B3B3FF
1421	GO:0006370	2	0.090798830979055	0.301564781973712	#B3B3B3FF
1422	GO:0006376	2	0.0988504627374574	0.301251825578969	#B3B3B3FF
1423	GO:0006383	2	0.126324890404286	0.302399332359691	#B3B3B3FF
1424	GO:0006396	2	0.0967316122747199	0.343657417066555	#B3B3B3FF
1425	GO:0006397	2	0.0965903555772041	0.322532860421448	#B3B3B3FF
1426	GO:0006399	2	0.219059912323429	0.30855414145629	#B3B3B3FF
1427	GO:0006401	2	0.0849366780321481	0.311944502399332	#B3B3B3FF
1428	GO:0006403	2	0.0947540185094983	0.309023576048404	#B3B3B3FF
1429	GO:0006405	2	0.0951071602532879	0.305998330899228	#B3B3B3FF
1430	GO:0006406	2	0.094965903555772	0.305163780513249	#B3B3B3FF
1431	GO:0006409	2	0.07335362883585	0.301564781973712	#B3B3B3FF
1432	GO:0006412	2	0.145465172917681	0.327279365741707	#B3B3B3FF
1433	GO:0006413	2	0.0807696054554311	0.30897141664928	#B3B3B3FF
1434	GO:0006414	2	0.107325864588407	0.306624243688713	#B3B3B3FF
1435	GO:0006415	2	0.107255236239649	0.305059461715001	#B3B3B3FF
1436	GO:0006418	2	0.144547004383829	0.302399332359691	#B3B3B3FF
1437	GO:0006446	2	0.228312226010716	0.303286042144795	#B3B3B3FF
1438	GO:0006457	2	0.245192401363858	0.309962445232631	#B3B3B3FF
1439	GO:0006458	2	0.244909887968826	0.301460463175464	#B3B3B3FF
1440	GO:0006461	2	0.0512469556746225	0.358731483413311	#B3B3B3FF
1441	GO:0006465	2	0.234739405747686	0.300469434592114	#B3B3B3FF
1442	GO:0006468	2	0.0399464198733561	0.364521176716044	#B3B3B3FF
1443	GO:0006473	2	0.283826108134437	0.307928228666806	#B3B3B3FF
1444	GO:0006475	2	0.283543594739406	0.307041518881702	#B3B3B3FF
1445	GO:0006479	2	0.281071602532879	0.306885040684331	#B3B3B3FF
1446	GO:0006487	2	0.232338041889917	0.303494679741289	#B3B3B3FF
1447	GO:0006505	2	0.149208475401851	0.301199666179846	#B3B3B3FF
1448	GO:0006506	2	0.149279103750609	0.301199666179846	#B3B3B3FF
1449	GO:0006508	2	0.0694690696541646	0.359931149593157	#B3B3B3FF
1450	GO:0006511	2	0.0671383341451534	0.325245149175882	#B3B3B3FF
1451	GO:0006518	2	0.145677057963955	0.333016899645316	#B3B3B3FF
1452	GO:0006520	2	0.110150998538724	0.31695180471521	#B3B3B3FF
1453	GO:0006521	2	0.0213005358012664	0.302555810557062	#B3B3B3FF
1454	GO:0006551	2	0.175905991232343	0.300260796995619	#B3B3B3FF
1455	GO:0006552	2	0.175976619581101	0.300156478197371	#B3B3B3FF
1456	GO:0006605	2	0.0484218217243059	0.327175046943459	#B3B3B3FF
1457	GO:0006606	2	0.0475742815392109	0.310379720425621	#B3B3B3FF
1458	GO:0006612	2	0.0561203117389187	0.30756311287294	#B3B3B3FF
1459	GO:0006613	2	0.0818290306867998	0.304590027122888	#B3B3B3FF
1460	GO:0006614	2	0.0818996590355577	0.304381389526393	#B3B3B3FF
1461	GO:0006616	2	0.234386264003897	0.300208637596495	#B3B3B3FF
1462	GO:0006617	2	0.234456892352655	0.3	#B3B3B3FF
1463	GO:0006626	2	0.177106673161228	0.305476736907991	#B3B3B3FF
1464	GO:0006629	2	0.108385289819776	0.348664719382433	#B3B3B3FF
1465	GO:0006631	2	0.10824403312226	0.313561443772168	#B3B3B3FF
1466	GO:0006633	2	0.107890891378471	0.30490298351763	#B3B3B3FF
1467	GO:0006635	2	0.110504140282513	0.303025245149176	#B3B3B3FF
1468	GO:0006637	2	0.139956161714564	0.303911954934279	#B3B3B3FF
1469	GO:0006664	2	0.149067218704335	0.304329230127269	#B3B3B3FF
1470	GO:0006690	2	0.147230881636629	0.3030774045483	#B3B3B3FF
1471	GO:0006694	2	0.112128592303945	0.306519924890465	#B3B3B3FF
1472	GO:0006695	2	0.110927910375061	0.302973085750052	#B3B3B3FF
1473	GO:0006720	2	0.194269361909401	0.30406843313165	#B3B3B3FF
1474	GO:0006725	2	0.0320360448124696	0.517713331942416	#B3B3B3FF
1475	GO:0006732	2	0.140662445202143	0.315074066346756	#B3B3B3FF
1476	GO:0006733	2	0.0765319045299562	0.307771750469435	#B3B3B3FF
1477	GO:0006735	2	0.152174866049683	0.301095347381598	#B3B3B3FF
1478	GO:0006753	2	0.0798514369215782	0.328322553724181	#B3B3B3FF
1479	GO:0006754	2	0.296186069167073	0.301982057166701	#B3B3B3FF
1480	GO:0006757	2	0.0769556746225036	0.304329230127269	#B3B3B3FF
1481	GO:0006790	2	0.141086215294691	0.31387440016691	#B3B3B3FF
1482	GO:0006793	2	0.0398051631758402	0.417880242019612	#B3B3B3FF
1483	GO:0006796	2	0.0398757915245981	0.415428750260797	#B3B3B3FF
1484	GO:0006805	2	0.147937165124209	0.303233882745671	#B3B3B3FF
1485	GO:0006807	2	0.0323185582075012	0.552816607552681	#B3B3B3FF
1486	GO:0006810	2	0.049198733560643	0.470352597538076	#B3B3B3FF
1487	GO:0006811	2	0.29964685825621	0.342614229084081	#B3B3B3FF
1488	GO:0006812	2	0.299717486604968	0.327957437930315	#B3B3B3FF
1489	GO:0006818	2	0.2986580613736	0.30532025871062	#B3B3B3FF
1490	GO:0006826	2	0.293431563565514	0.302190694763196	#B3B3B3FF
1491	GO:0006839	2	0.177177301509985	0.312413936991446	#B3B3B3FF
1492	GO:0006869	2	0.221320019483682	0.310275401627373	#B3B3B3FF
1493	GO:0006885	2	0.295056015586946	0.303442520342166	#B3B3B3FF
1494	GO:0006886	2	0.0482805650267901	0.342353432088462	#B3B3B3FF
1495	GO:0006887	2	0.0470798830979055	0.333225537241811	#B3B3B3FF
1496	GO:0006888	2	0.0580272771553824	0.308606300855414	#B3B3B3FF
1497	GO:0006890	2	0.059157330735509	0.303859795535155	#B3B3B3FF
1498	GO:0006892	2	0.186217730150999	0.304433548925516	#B3B3B3FF
1499	GO:0006893	2	0.186076473453483	0.302138535364073	#B3B3B3FF
1500	GO:0006897	2	0.0642425718460789	0.322376382224077	#B3B3B3FF
1501	GO:0006900	2	0.0572503653190453	0.305998330899228	#B3B3B3FF
1502	GO:0006904	2	0.185652703360935	0.301669100771959	#B3B3B3FF
1503	GO:0006906	2	0.0559084266926449	0.306415606092218	#B3B3B3FF
1504	GO:0006909	2	0.0643132001948368	0.30756311287294	#B3B3B3FF
1505	GO:0006913	2	0.0479980516317584	0.319507615272272	#B3B3B3FF
1506	GO:0006928	2	0.0356380905991232	0.359566033799291	#B3B3B3FF
1507	GO:0006950	2	0.0402289332683877	0.436761944502399	#B3B3B3FF
1508	GO:0006952	2	0.0410058451047248	0.342405591487586	#B3B3B3FF
1509	GO:0006955	2	0.0409352167559669	0.358053411224703	#B3B3B3FF
1510	GO:0006974	2	0.276127618119825	0.334320884623409	#B3B3B3FF
1511	GO:0006986	2	0.233962493911349	0.307458794074692	#B3B3B3FF
1512	GO:0006996	2	0.0268801753531417	0.451157938660547	#B3B3B3FF
1513	GO:0006997	2	0.0751193375547978	0.306415606092218	#B3B3B3FF
1514	GO:0006998	2	0.0751899659035558	0.303911954934279	#B3B3B3FF
1515	GO:0006999	2	0.0754018509498295	0.300678072188608	#B3B3B3FF
1516	GO:0007005	2	0.0510350706283488	0.330461089088254	#B3B3B3FF
1517	GO:0007006	2	0.176965416463712	0.30532025871062	#B3B3B3FF
1518	GO:0007007	2	0.176824159766196	0.301616941372835	#B3B3B3FF
1519	GO:0007009	2	0.0563321967851924	0.311840183601085	#B3B3B3FF
1520	GO:0007010	2	0.0629712615684364	0.347569372000835	#B3B3B3FF
1521	GO:0007015	2	0.0629006332196785	0.313770081368663	#B3B3B3FF
1522	GO:0007017	2	0.271960545543108	0.32733152514083	#B3B3B3FF
1523	GO:0007018	2	0.0594398441305407	0.309180054245775	#B3B3B3FF
1524	GO:0007030	2	0.0576741354115928	0.305007302315877	#B3B3B3FF
1525	GO:0007043	2	0.253173404773502	0.30406843313165	#B3B3B3FF
1526	GO:0007049	2	0.27457379444715	0.37286668057584	#B3B3B3FF
1527	GO:0007051	2	0.27323185582075	0.307250156478197	#B3B3B3FF
1528	GO:0007052	2	0.273302484169508	0.304798664719382	#B3B3B3FF
1529	GO:0007059	2	0.267581587920117	0.313092009180054	#B3B3B3FF
1530	GO:0007062	2	0.266380905991232	0.305737533903609	#B3B3B3FF
1531	GO:0007067	2	0.267864101315149	0.311005633215105	#B3B3B3FF
1532	GO:0007076	2	0.243921091086215	0.300625912789485	#B3B3B3FF
1533	GO:0007077	2	0.0749074525085241	0.302086375964949	#B3B3B3FF
1534	GO:0007088	2	0.267934729663907	0.30631128729397	#B3B3B3FF
1535	GO:0007091	2	0.269206039941549	0.301616941372835	#B3B3B3FF
1536	GO:0007093	2	0.273938139308329	0.307041518881702	#B3B3B3FF
1537	GO:0007098	2	0.272596200681929	0.305163780513249	#B3B3B3FF
1538	GO:0007099	2	0.272878714076961	0.301303984978093	#B3B3B3FF
1539	GO:0007126	2	0.268217243058938	0.304590027122888	#B3B3B3FF
1540	GO:0007154	2	0.0434778373112518	0.49100771959107	#B3B3B3FF
1541	GO:0007155	2	0.0659376522162689	0.343083663676194	#B3B3B3FF
1542	GO:0007163	2	0.239259620068193	0.307510953473816	#B3B3B3FF
1543	GO:0007165	2	0.0435484656600097	0.469205090757355	#B3B3B3FF
1544	GO:0007166	2	0.0417827569410619	0.384185270185687	#B3B3B3FF
1545	GO:0007182	2	0.218494885533366	0.300208637596495	#B3B3B3FF
1546	GO:0007264	2	0.0614174378957623	0.32060296265387	#B3B3B3FF
1547	GO:0007265	2	0.0614880662445202	0.314083037763405	#B3B3B3FF
1548	GO:0007266	2	0.0611349245007306	0.307197997079074	#B3B3B3FF
1549	GO:0007275	2	0.0364150024354603	0.454235343208846	#B3B3B3FF
1550	GO:0007338	2	0.246322454943984	0.302451491758815	#B3B3B3FF
1551	GO:0007346	2	0.274856307842182	0.32774880033382	#B3B3B3FF
1552	GO:0007399	2	0.0373331709693132	0.369841435426664	#B3B3B3FF
1553	GO:0008037	2	0.246675596687774	0.302764448153557	#B3B3B3FF
1554	GO:0008064	2	0.0615586945932781	0.306572084289589	#B3B3B3FF
1555	GO:0008088	2	0.248229420360448	0.301721260171083	#B3B3B3FF
1556	GO:0008089	2	0.248370677057964	0.301147506780722	#B3B3B3FF
1557	GO:0008104	2	0.0490574768631271	0.394930106405174	#B3B3B3FF
1558	GO:0008152	2	0.0292109108621529	0.709346964322971	#B3B3B3FF
1559	GO:0008154	2	0.0619118363370677	0.306885040684331	#B3B3B3FF
1560	GO:0008156	2	0.279588407208963	0.302555810557062	#B3B3B3FF
1561	GO:0008202	2	0.112199220652703	0.310431879824744	#B3B3B3FF
1562	GO:0008203	2	0.111916707257672	0.305007302315877	#B3B3B3FF
1563	GO:0008206	2	0.175552849488553	0.301721260171083	#B3B3B3FF
1564	GO:0008213	2	0.281142230881637	0.306885040684331	#B3B3B3FF
1565	GO:0008219	2	0.0400876765708719	0.376309200918005	#B3B3B3FF
1566	GO:0008286	2	0.168913784705309	0.305059461715001	#B3B3B3FF
1567	GO:0008299	2	0.194128105211885	0.301147506780722	#B3B3B3FF
1568	GO:0008333	2	0.171880175353142	0.301982057166701	#B3B3B3FF
1569	GO:0008380	2	0.096660983925962	0.319820571667014	#B3B3B3FF
1570	GO:0008544	2	0.257128592303945	0.312153139995827	#B3B3B3FF
1571	GO:0008608	2	0.240319045299562	0.301199666179846	#B3B3B3FF
1572	GO:0008610	2	0.108526546517292	0.325140830377634	#B3B3B3FF
1573	GO:0009056	2	0.0678446176327326	0.396494888378886	#B3B3B3FF
1574	GO:0009057	2	0.0677033609352168	0.351533486334237	#B3B3B3FF
1575	GO:0009058	2	0.03168290306868	0.524807010223242	#B3B3B3FF
1576	GO:0009059	2	0.0318947881149537	0.482818693928646	#B3B3B3FF
1577	GO:0009060	2	0.141509985387238	0.302973085750052	#B3B3B3FF
1578	GO:0009062	2	0.110574768631271	0.304277070728145	#B3B3B3FF
1579	GO:0009081	2	0.175694106186069	0.301043187982474	#B3B3B3FF
1580	GO:0009083	2	0.175764734534827	0.300938869184227	#B3B3B3FF
1581	GO:0009108	2	0.140803701899659	0.306102649697475	#B3B3B3FF
1582	GO:0009116	2	0.0796395518753044	0.319142499478406	#B3B3B3FF
1583	GO:0009117	2	0.0799220652703361	0.328009597329439	#B3B3B3FF
1584	GO:0009118	2	0.0779444715051145	0.303651157938661	#B3B3B3FF
1585	GO:0009119	2	0.0797101802240623	0.318412267890674	#B3B3B3FF
1586	GO:0009123	2	0.0790038967364832	0.315387022741498	#B3B3B3FF
1587	GO:0009124	2	0.295762299074525	0.304172751929898	#B3B3B3FF
1588	GO:0009126	2	0.0788626400389674	0.314239515960776	#B3B3B3FF
1589	GO:0009127	2	0.295621042377009	0.303181723346547	#B3B3B3FF
1590	GO:0009132	2	0.0768144179249878	0.30631128729397	#B3B3B3FF
1591	GO:0009135	2	0.0766025328787141	0.305372418109743	#B3B3B3FF
1592	GO:0009141	2	0.0793570384802728	0.314187356561652	#B3B3B3FF
1593	GO:0009142	2	0.296115440818315	0.303233882745671	#B3B3B3FF
1594	GO:0009144	2	0.0792864101315148	0.313300646776549	#B3B3B3FF
1595	GO:0009145	2	0.295903555772041	0.302503651157939	#B3B3B3FF
1596	GO:0009150	2	0.0802752070141257	0.319924890465262	#B3B3B3FF
1597	GO:0009152	2	0.29660983925962	0.30631128729397	#B3B3B3FF
1598	GO:0009156	2	0.295832927423283	0.303703317337784	#B3B3B3FF
1599	GO:0009161	2	0.0790745250852411	0.314761109952013	#B3B3B3FF
1600	GO:0009163	2	0.295409157330735	0.305424577508867	#B3B3B3FF
1601	GO:0009165	2	0.29625669751583	0.310692676820363	#B3B3B3FF
1602	GO:0009166	2	0.0781563565513882	0.305789693302733	#B3B3B3FF
1603	GO:0009167	2	0.0789332683877253	0.314239515960776	#B3B3B3FF
1604	GO:0009168	2	0.295691670725767	0.303181723346547	#B3B3B3FF
1605	GO:0009179	2	0.076673161227472	0.305372418109743	#B3B3B3FF
1606	GO:0009185	2	0.0767437895762299	0.305476736907991	#B3B3B3FF
1607	GO:0009199	2	0.079145153433999	0.313196327978302	#B3B3B3FF
1608	GO:0009201	2	0.296044812469557	0.302712288754434	#B3B3B3FF
1609	GO:0009205	2	0.0792157817827569	0.312935530982683	#B3B3B3FF
1610	GO:0009206	2	0.295974184120799	0.302451491758815	#B3B3B3FF
1611	GO:0009240	2	0.189819775937652	0.300104318798247	#B3B3B3FF
1612	GO:0009259	2	0.0800633219678519	0.320655122052994	#B3B3B3FF
1613	GO:0009260	2	0.296397954213346	0.306937200083455	#B3B3B3FF
1614	GO:0009266	2	0.0761787627861666	0.308241185061548	#B3B3B3FF
1615	GO:0009267	2	0.0503287871407696	0.318151470895055	#B3B3B3FF
1616	GO:0009308	2	0.0243375547978568	0.308241185061548	#B3B3B3FF
1617	GO:0009314	2	0.276268874817341	0.315543500938869	#B3B3B3FF
1618	GO:0009408	2	0.0762493911349245	0.306572084289589	#B3B3B3FF
1619	GO:0009410	2	0.148078421821724	0.303651157938661	#B3B3B3FF
1620	GO:0009451	2	0.219130540672187	0.306102649697475	#B3B3B3FF
1621	GO:0009452	2	0.0906575742815392	0.301669100771959	#B3B3B3FF
1622	GO:0009566	2	0.246393083292742	0.303233882745671	#B3B3B3FF
1623	GO:0009605	2	0.0404408183146615	0.373127477571458	#B3B3B3FF
1624	GO:0009607	2	0.128726254262056	0.325349467974129	#B3B3B3FF
1625	GO:0009615	2	0.128867510959571	0.311579386605466	#B3B3B3FF
1626	GO:0009628	2	0.276339503166098	0.341779678698101	#B3B3B3FF
1627	GO:0009653	2	0.0383925962006819	0.389766325891926	#B3B3B3FF
1628	GO:0009887	2	0.0359206039941549	0.330565407886501	#B3B3B3FF
1629	GO:0009888	2	0.0359912323429128	0.362121844356353	#B3B3B3FF
1630	GO:0009889	2	0.0303409644422796	0.448915084498227	#B3B3B3FF
1631	GO:0009890	2	0.0346492937165124	0.354976006676403	#B3B3B3FF
1632	GO:0009891	2	0.0332367267413541	0.367859378259962	#B3B3B3FF
1633	GO:0009892	2	0.0351436921578178	0.400041727519299	#B3B3B3FF
1634	GO:0009893	2	0.0340842669264491	0.437387857291884	#B3B3B3FF
1635	GO:0009894	2	0.0711641500243546	0.335051116211141	#B3B3B3FF
1636	GO:0009896	2	0.0713054067218704	0.317786355101189	#B3B3B3FF
1637	GO:0009913	2	0.25698733560643	0.308084706864177	#B3B3B3FF
1638	GO:0009966	2	0.0424184120798831	0.396860004172752	#B3B3B3FF
1639	GO:0009967	2	0.0422771553823673	0.348508241185062	#B3B3B3FF
1640	GO:0009968	2	0.0419946419873356	0.339901940329647	#B3B3B3FF
1641	GO:0009988	2	0.246604968339016	0.301147506780722	#B3B3B3FF
1642	GO:0009991	2	0.04997564539698	0.328009597329439	#B3B3B3FF
1643	GO:0010032	2	0.243567949342426	0.300156478197371	#B3B3B3FF
1644	GO:0010033	2	0.041712128592304	0.400406843313165	#B3B3B3FF
1645	GO:0010212	2	0.276410131514856	0.306206968495723	#B3B3B3FF
1646	GO:0010256	2	0.0564734534827082	0.325036511579387	#B3B3B3FF
1647	GO:0010257	2	0.29018265952265	0.3030774045483	#B3B3B3FF
1648	GO:0010389	2	0.270336093521676	0.308762779052785	#B3B3B3FF
1649	GO:0010467	2	0.0312591329761325	0.492416023367411	#B3B3B3FF
1650	GO:0010468	2	0.0313297613248904	0.451157938660547	#B3B3B3FF
1651	GO:0010498	2	0.0675621042377009	0.319351137074901	#B3B3B3FF
1652	GO:0010506	2	0.0499050170482221	0.312622574587941	#B3B3B3FF
1653	GO:0010556	2	0.0304822211397954	0.442030043813895	#B3B3B3FF
1654	GO:0010557	2	0.0333779834388699	0.364260379720426	#B3B3B3FF
1655	GO:0010558	2	0.0347905504140283	0.352733152514083	#B3B3B3FF
1656	GO:0010562	2	0.0385338528981978	0.333329856040058	#B3B3B3FF
1657	GO:0010564	2	0.274715051144666	0.329052785311913	#B3B3B3FF
1658	GO:0010565	2	0.0244788114953726	0.307354475276445	#B3B3B3FF
1659	GO:0010569	2	0.275703848027277	0.300938869184227	#B3B3B3FF
1660	GO:0010591	2	0.255927910375061	0.301147506780722	#B3B3B3FF
1661	GO:0010592	2	0.255786653677545	0.300625912789485	#B3B3B3FF
1662	GO:0010604	2	0.0339430102289333	0.407969956186105	#B3B3B3FF
1663	GO:0010605	2	0.0352143205065757	0.391122470269143	#B3B3B3FF
1664	GO:0010628	2	0.0335898684851437	0.368120175255581	#B3B3B3FF
1665	GO:0010629	2	0.0345786653677545	0.358209889422074	#B3B3B3FF
1666	GO:0010638	2	0.0636775450560156	0.324932192781139	#B3B3B3FF
1667	GO:0010644	2	0.133034583536288	0.300678072188608	#B3B3B3FF
1668	GO:0010647	2	0.0421358986848514	0.354871687878156	#B3B3B3FF
1669	GO:0010648	2	0.0418533852898198	0.343344460671813	#B3B3B3FF
1670	GO:0010675	2	0.0784388699464199	0.306624243688713	#B3B3B3FF
1671	GO:0010765	2	0.214680954700438	0.300991028583351	#B3B3B3FF
1672	GO:0010833	2	0.279305893813931	0.304798664719382	#B3B3B3FF
1673	GO:0010948	2	0.273514369215782	0.312153139995827	#B3B3B3FF
1674	GO:0010965	2	0.268923526546517	0.302086375964949	#B3B3B3FF
1675	GO:0010972	2	0.0208767657087189	0.303807636136032	#B3B3B3FF
1676	GO:0010975	2	0.0378275694106186	0.314969747548508	#B3B3B3FF
1677	GO:0015031	2	0.0488455918168534	0.371145420404757	#B3B3B3FF
1678	GO:0015672	2	0.3	0.315282703943251	#B3B3B3FF
1679	GO:0015682	2	0.293007793472966	0.301616941372835	#B3B3B3FF
1680	GO:0015721	2	0.220613735996103	0.300886709785103	#B3B3B3FF
1681	GO:0015931	2	0.0948246468582562	0.309701648237012	#B3B3B3FF
1682	GO:0015961	2	0.136424744276668	0.300052159399124	#B3B3B3FF
1683	GO:0015980	2	0.292866536775451	0.311109952013353	#B3B3B3FF
1684	GO:0015985	2	0.296892352654652	0.301043187982474	#B3B3B3FF
1685	GO:0015986	2	0.29696298100341	0.301043187982474	#B3B3B3FF
1686	GO:0015988	2	0.293502191914272	0.300938869184227	#B3B3B3FF
1687	GO:0015991	2	0.29357282026303	0.300886709785103	#B3B3B3FF
1688	GO:0015992	2	0.298728689722358	0.305268099311496	#B3B3B3FF
1689	GO:0016032	2	0.126819288845592	0.333590653035677	#B3B3B3FF
1690	GO:0016042	2	0.110786653677545	0.31079699561861	#B3B3B3FF
1691	GO:0016043	2	0.0267389186556259	0.530492384727728	#B3B3B3FF
1692	GO:0016050	2	0.0573209936678032	0.315230544544127	#B3B3B3FF
1693	GO:0016052	2	0.0773088163662932	0.307250156478197	#B3B3B3FF
1694	GO:0016053	2	0.107679006332197	0.31163154600459	#B3B3B3FF
1695	GO:0016054	2	0.10993911349245	0.309649488837889	#B3B3B3FF
1696	GO:0016055	2	0.0238431563565514	0.318464427289798	#B3B3B3FF
1697	GO:0016070	2	0.0311178762786167	0.468005424577509	#B3B3B3FF
1698	GO:0016071	2	0.0968022406234778	0.331712914667223	#B3B3B3FF
1699	GO:0016072	2	0.0838772528007793	0.312570415188817	#B3B3B3FF
1700	GO:0016073	2	0.0944715051144666	0.30406843313165	#B3B3B3FF
1701	GO:0016074	2	0.094188991719435	0.300573753390361	#B3B3B3FF
1702	GO:0016075	2	0.0929176814417925	0.300678072188608	#B3B3B3FF
1703	GO:0016078	2	0.0922820263029712	0.300208637596495	#B3B3B3FF
1704	GO:0016125	2	0.112057963955188	0.305424577508867	#B3B3B3FF
1705	GO:0016126	2	0.111069167072577	0.303181723346547	#B3B3B3FF
1706	GO:0016128	2	0.193774963468095	0.300052159399124	#B3B3B3FF
1707	GO:0016129	2	0.193845591816853	0.300052159399124	#B3B3B3FF
1708	GO:0016180	2	0.0942596200681929	0.301043187982474	#B3B3B3FF
1709	GO:0016192	2	0.0472211397954213	0.371510536198623	#B3B3B3FF
1710	GO:0016197	2	0.0573916220165611	0.312413936991446	#B3B3B3FF
1711	GO:0016236	2	0.0504700438382854	0.314030878364281	#B3B3B3FF
1712	GO:0016241	2	0.0498343886994642	0.308241185061548	#B3B3B3FF
1713	GO:0016255	2	0.148855333658061	0.300260796995619	#B3B3B3FF
1714	GO:0016310	2	0.040017048222114	0.382098894220739	#B3B3B3FF
1715	GO:0016441	2	0.122793472966391	0.305633215105362	#B3B3B3FF
1716	GO:0016444	2	0.274997564539698	0.302034216565825	#B3B3B3FF
1717	GO:0016458	2	0.284461763273259	0.309127894846651	#B3B3B3FF
1718	GO:0016482	2	0.0487749634680955	0.352524514917588	#B3B3B3FF
1719	GO:0016567	2	0.068339016074038	0.333173377842687	#B3B3B3FF
1720	GO:0016569	2	0.287922552362397	0.323732526601294	#B3B3B3FF
1721	GO:0016570	2	0.28813443740867	0.319246818276653	#B3B3B3FF
1722	GO:0016571	2	0.281424744276668	0.305111621114125	#B3B3B3FF
1723	GO:0016572	2	0.237705796395519	0.301460463175464	#B3B3B3FF
1724	GO:0016573	2	0.283684851436922	0.306676403087836	#B3B3B3FF
1725	GO:0016579	2	0.0696103263516805	0.311944502399332	#B3B3B3FF
1726	GO:0016601	2	0.213833414515343	0.301564781973712	#B3B3B3FF
1727	GO:0016925	2	0.0724354603019971	0.30406843313165	#B3B3B3FF
1728	GO:0017038	2	0.0478567949342426	0.312674733987064	#B3B3B3FF
1729	GO:0018022	2	0.281283487579152	0.304381389526393	#B3B3B3FF
1730	GO:0018130	2	0.0307647345348271	0.452409764239516	#B3B3B3FF
1731	GO:0018193	2	0.288275694106186	0.34511788024202	#B3B3B3FF
1732	GO:0018196	2	0.232196785192401	0.301669100771959	#B3B3B3FF
1733	GO:0018205	2	0.288346322454944	0.315960776131859	#B3B3B3FF
1734	GO:0018279	2	0.232267413541159	0.301616941372835	#B3B3B3FF
1735	GO:0018343	2	0.194410618606917	0.3	#B3B3B3FF
1736	GO:0018393	2	0.283614223088164	0.306832881285208	#B3B3B3FF
1737	GO:0018394	2	0.28375547978568	0.307093678280826	#B3B3B3FF
1738	GO:0019058	2	0.126960545543108	0.319924890465262	#B3B3B3FF
1739	GO:0019068	2	0.121169020944959	0.301721260171083	#B3B3B3FF
1740	GO:0019081	2	0.248865075499269	0.300573753390361	#B3B3B3FF
1741	GO:0019216	2	0.111775450560156	0.313352806175673	#B3B3B3FF
1742	GO:0019218	2	0.111563565513882	0.30406843313165	#B3B3B3FF
1743	GO:0019219	2	0.0306234778373113	0.442186522011266	#B3B3B3FF
1744	GO:0019220	2	0.0393107647345348	0.355810557062383	#B3B3B3FF
1745	GO:0019221	2	0.0415002435460302	0.320915919048613	#B3B3B3FF
1746	GO:0019222	2	0.0316122747199221	0.541602336741081	#B3B3B3FF
1747	GO:0019287	2	0.189961032635168	0.300052159399124	#B3B3B3FF
1748	GO:0019318	2	0.0787920116902094	0.30897141664928	#B3B3B3FF
1749	GO:0019362	2	0.0763200194836824	0.307093678280826	#B3B3B3FF
1750	GO:0019395	2	0.110362883584998	0.303807636136032	#B3B3B3FF
1751	GO:0019438	2	0.030835362883585	0.452201126643021	#B3B3B3FF
1752	GO:0019439	2	0.0846541646371164	0.321906947631963	#B3B3B3FF
1753	GO:0019538	2	0.0294934242571846	0.503786772376382	#B3B3B3FF
1754	GO:0019626	2	0.139673648319532	0.300156478197371	#B3B3B3FF
1755	GO:0019637	2	0.109232830004871	0.346213227623618	#B3B3B3FF
1756	GO:0019693	2	0.0801339503166098	0.321333194241602	#B3B3B3FF
1757	GO:0019752	2	0.108173404773502	0.340475693720008	#B3B3B3FF
1758	GO:0019882	2	0.0570384802727716	0.309075735447528	#B3B3B3FF
1759	GO:0019883	2	0.13840233804189	0.300365115793866	#B3B3B3FF
1760	GO:0019884	2	0.0568972235752557	0.307771750469435	#B3B3B3FF
1761	GO:0019885	2	0.138331709693132	0.300260796995619	#B3B3B3FF
1762	GO:0019886	2	0.056685338528982	0.30406843313165	#B3B3B3FF
1763	GO:0019941	2	0.0672089624939114	0.325558105570624	#B3B3B3FF
1764	GO:0021819	2	0.216870433511934	0.300208637596495	#B3B3B3FF
1765	GO:0022008	2	0.0371212859230395	0.348090965992072	#B3B3B3FF
1766	GO:0022402	2	0.274644422795908	0.354923847277279	#B3B3B3FF
1767	GO:0022406	2	0.185511446663419	0.303233882745671	#B3B3B3FF
1768	GO:0022411	2	0.107608377983439	0.320863759649489	#B3B3B3FF
1769	GO:0022603	2	0.0382513395031661	0.336928854579595	#B3B3B3FF
1770	GO:0022604	2	0.038321967851924	0.321124556645107	#B3B3B3FF
1771	GO:0022607	2	0.0516000974184121	0.398320467348216	#B3B3B3FF
1772	GO:0022610	2	0.0660082805650268	0.343292301272689	#B3B3B3FF
1773	GO:0022613	2	0.0840185094982952	0.32185478823284	#B3B3B3FF
1774	GO:0022616	2	0.154011203117389	0.301147506780722	#B3B3B3FF
1775	GO:0022618	2	0.0986385776911836	0.309493010640517	#B3B3B3FF
1776	GO:0022900	2	0.291453969800292	0.305059461715001	#B3B3B3FF
1777	GO:0022904	2	0.29152459814905	0.305007302315877	#B3B3B3FF
1778	GO:0023014	2	0.0390988796882611	0.329783016899645	#B3B3B3FF
1779	GO:0023051	2	0.042489040428641	0.408282912580847	#B3B3B3FF
1780	GO:0023052	2	0.043336580613736	0.483809722511997	#B3B3B3FF
1781	GO:0023056	2	0.0422065270336094	0.353567702900063	#B3B3B3FF
1782	GO:0023057	2	0.0419240136385777	0.342509910285834	#B3B3B3FF
1783	GO:0030004	2	0.295126643935704	0.303703317337784	#B3B3B3FF
1784	GO:0030010	2	0.239330248416951	0.304955142916754	#B3B3B3FF
1785	GO:0030029	2	0.0627593765221627	0.324254120592531	#B3B3B3FF
1786	GO:0030030	2	0.0368387725280078	0.347517212601711	#B3B3B3FF
1787	GO:0030032	2	0.255645396980029	0.302503651157939	#B3B3B3FF
1788	GO:0030036	2	0.0628300048709206	0.322689338618819	#B3B3B3FF
1789	GO:0030071	2	0.268782269849001	0.301929897767578	#B3B3B3FF
1790	GO:0030097	2	0.0668558207501218	0.327018568746088	#B3B3B3FF
1791	GO:0030111	2	0.0237725280077935	0.312205299394951	#B3B3B3FF
1792	GO:0030154	2	0.0365562591329761	0.419288545795952	#B3B3B3FF
1793	GO:0030162	2	0.0695396980029226	0.327018568746088	#B3B3B3FF
1794	GO:0030163	2	0.067491475888943	0.335259753807636	#B3B3B3FF
1795	GO:0030174	2	0.201261568436434	0.300156478197371	#B3B3B3FF
1796	GO:0030177	2	0.0239137847053093	0.305789693302733	#B3B3B3FF
1797	GO:0030178	2	0.0234900146127618	0.307771750469435	#B3B3B3FF
1798	GO:0030182	2	0.0372625426205553	0.341049447110369	#B3B3B3FF
1799	GO:0030193	2	0.166088650754993	0.302190694763196	#B3B3B3FF
1800	GO:0030216	2	0.257057963955188	0.306415606092218	#B3B3B3FF
1801	GO:0030258	2	0.110716025328787	0.309023576048404	#B3B3B3FF
1802	GO:0030261	2	0.243991719434973	0.301251825578969	#B3B3B3FF
1803	GO:0030397	2	0.0747661958110083	0.302295013561444	#B3B3B3FF
1804	GO:0030490	2	0.242861665854847	0.302451491758815	#B3B3B3FF
1805	GO:0030641	2	0.29491475888943	0.303286042144795	#B3B3B3FF
1806	GO:0030811	2	0.0778738431563565	0.302920926350928	#B3B3B3FF
1807	GO:0030832	2	0.061629322942036	0.306572084289589	#B3B3B3FF
1808	GO:0030833	2	0.061699951290794	0.305685374504486	#B3B3B3FF
1809	GO:0030855	2	0.0361324890404286	0.322063425829334	#B3B3B3FF
1810	GO:0030950	2	0.21969556746225	0.300052159399124	#B3B3B3FF
1811	GO:0030952	2	0.219766195811008	0.300208637596495	#B3B3B3FF
1812	GO:0031023	2	0.272737457379445	0.305685374504486	#B3B3B3FF
1813	GO:0031032	2	0.0626887481734048	0.306259127894847	#B3B3B3FF
1814	GO:0031047	2	0.123005358012664	0.30631128729397	#B3B3B3FF
1815	GO:0031050	2	0.122369702873843	0.301929897767578	#B3B3B3FF
1816	GO:0031060	2	0.286298100340964	0.302399332359691	#B3B3B3FF
1817	GO:0031125	2	0.0937652216268875	0.300469434592114	#B3B3B3FF
1818	GO:0031126	2	0.0940477350219191	0.300312956394742	#B3B3B3FF
1819	GO:0031145	2	0.0154383828543595	0.304850824118506	#B3B3B3FF
1820	GO:0031146	2	0.0200998538723819	0.303233882745671	#B3B3B3FF
1821	GO:0031175	2	0.037474427666829	0.32999165449614	#B3B3B3FF
1822	GO:0031323	2	0.0314003896736483	0.50613394533695	#B3B3B3FF
1823	GO:0031324	2	0.0352849488553337	0.388827456707699	#B3B3B3FF
1824	GO:0031325	2	0.0340136385776912	0.407239724598373	#B3B3B3FF
1825	GO:0031326	2	0.0304115927910375	0.446515752138535	#B3B3B3FF
1826	GO:0031327	2	0.0347199220652703	0.354193615689547	#B3B3B3FF
1827	GO:0031328	2	0.033307355090112	0.36712914667223	#B3B3B3FF
1828	GO:0031329	2	0.0712347783731125	0.330982683079491	#B3B3B3FF
1829	GO:0031331	2	0.0713760350706283	0.315387022741498	#B3B3B3FF
1830	GO:0031334	2	0.0632537749634681	0.309127894846651	#B3B3B3FF
1831	GO:0031347	2	0.0406527033609352	0.323054454412685	#B3B3B3FF
1832	GO:0031349	2	0.065867023867511	0.314917588149385	#B3B3B3FF
1833	GO:0031396	2	0.0160740379931807	0.312153139995827	#B3B3B3FF
1834	GO:0031397	2	0.0155090112031174	0.307250156478197	#B3B3B3FF
1835	GO:0031398	2	0.0159327812956649	0.307667431671187	#B3B3B3FF
1836	GO:0031399	2	0.0395932781295665	0.363790945128312	#B3B3B3FF
1837	GO:0031400	2	0.0701753531417438	0.326757771750469	#B3B3B3FF
1838	GO:0031401	2	0.0389576229907452	0.340684331316503	#B3B3B3FF
1839	GO:0031424	2	0.256846078908914	0.303494679741289	#B3B3B3FF
1840	GO:0031497	2	0.288840720896249	0.304433548925516	#B3B3B3FF
1841	GO:0031498	2	0.259883097905504	0.300730231587732	#B3B3B3FF
1842	GO:0031570	2	0.273796882610813	0.307250156478197	#B3B3B3FF
1843	GO:0031572	2	0.275986361422309	0.301356144377217	#B3B3B3FF
1844	GO:0031577	2	0.269064783244033	0.30140830377634	#B3B3B3FF
1845	GO:0031667	2	0.0500462737457379	0.326914249947841	#B3B3B3FF
1846	GO:0031668	2	0.0501169020944959	0.320811600250365	#B3B3B3FF
1847	GO:0031669	2	0.0501875304432538	0.319768412267891	#B3B3B3FF
1848	GO:0032101	2	0.0407939600584511	0.328113916127686	#B3B3B3FF
1849	GO:0032104	2	0.0496931320019484	0.308710619653662	#B3B3B3FF
1850	GO:0032107	2	0.0497637603507063	0.308710619653662	#B3B3B3FF
1851	GO:0032200	2	0.279235265465173	0.306885040684331	#B3B3B3FF
1852	GO:0032201	2	0.262072576717	0.301303984978093	#B3B3B3FF
1853	GO:0032204	2	0.280859717486605	0.303651157938661	#B3B3B3FF
1854	GO:0032206	2	0.280506575742815	0.302295013561444	#B3B3B3FF
1855	GO:0032210	2	0.280718460789089	0.302503651157939	#B3B3B3FF
1856	GO:0032212	2	0.2803653190453	0.301564781973712	#B3B3B3FF
1857	GO:0032268	2	0.0396639064783244	0.388723137909451	#B3B3B3FF
1858	GO:0032269	2	0.070034096444228	0.340319215522637	#B3B3B3FF
1859	GO:0032270	2	0.0388163662932294	0.351950761527227	#B3B3B3FF
1860	GO:0032271	2	0.0617705796395519	0.30714583767995	#B3B3B3FF
1861	GO:0032273	2	0.0622649780808573	0.304537867723764	#B3B3B3FF
1862	GO:0032392	2	0.153587433024842	0.303807636136032	#B3B3B3FF
1863	GO:0032434	2	0.0709522649780809	0.306572084289589	#B3B3B3FF
1864	GO:0032438	2	0.247523136872869	0.301147506780722	#B3B3B3FF
1865	GO:0032446	2	0.0684096444227959	0.337033173377843	#B3B3B3FF
1866	GO:0032465	2	0.238977106673161	0.303859795535155	#B3B3B3FF
1867	GO:0032467	2	0.239047735021919	0.301043187982474	#B3B3B3FF
1868	GO:0032479	2	0.129291281052119	0.305268099311496	#B3B3B3FF
1869	GO:0032481	2	0.129432537749635	0.303338201543918	#B3B3B3FF
1870	GO:0032502	2	0.0362031173891866	0.489025662424369	#B3B3B3FF
1871	GO:0032508	2	0.1536580613736	0.303494679741289	#B3B3B3FF
1872	GO:0032509	2	0.171527033609352	0.300521593991237	#B3B3B3FF
1873	GO:0032511	2	0.171385776911836	0.300208637596495	#B3B3B3FF
1874	GO:0032528	2	0.220825621042377	0.301356144377217	#B3B3B3FF
1875	GO:0032535	2	0.0620530930345835	0.312726893386188	#B3B3B3FF
1876	GO:0032543	2	0.106690209449586	0.306206968495723	#B3B3B3FF
1877	GO:0032606	2	0.129361909400877	0.30532025871062	#B3B3B3FF
1878	GO:0032607	2	0.129644422795908	0.300886709785103	#B3B3B3FF
1879	GO:0032608	2	0.129856307842182	0.302034216565825	#B3B3B3FF
1880	GO:0032647	2	0.129715051144666	0.30083455038598	#B3B3B3FF
1881	GO:0032648	2	0.12992693619094	0.301929897767578	#B3B3B3FF
1882	GO:0032727	2	0.129785679493424	0.300730231587732	#B3B3B3FF
1883	GO:0032728	2	0.129997564539698	0.301199666179846	#B3B3B3FF
1884	GO:0032774	2	0.02998782269849	0.434362612142708	#B3B3B3FF
1885	GO:0032787	2	0.108314661471018	0.323367410807427	#B3B3B3FF
1886	GO:0032799	2	0.114529956161715	0.30083455038598	#B3B3B3FF
1887	GO:0032801	2	0.114600584510472	0.30140830377634	#B3B3B3FF
1888	GO:0032802	2	0.114388699464199	0.300521593991237	#B3B3B3FF
1889	GO:0032844	2	0.168490014612762	0.314813269351137	#B3B3B3FF
1890	GO:0032846	2	0.16856064296152	0.306676403087836	#B3B3B3FF
1891	GO:0032868	2	0.168772528007793	0.309597329438765	#B3B3B3FF
1892	GO:0032869	2	0.168843156356551	0.307928228666806	#B3B3B3FF
1893	GO:0032875	2	0.249500730638091	0.300208637596495	#B3B3B3FF
1894	GO:0032876	2	0.249641987335606	0.300104318798247	#B3B3B3FF
1895	GO:0032886	2	0.271748660496834	0.307197997079074	#B3B3B3FF
1896	GO:0032940	2	0.0469386264003897	0.348873356978928	#B3B3B3FF
1897	GO:0032943	2	0.0662201656113005	0.307093678280826	#B3B3B3FF
1898	GO:0032956	2	0.0630418899171944	0.311057792614229	#B3B3B3FF
1899	GO:0032970	2	0.0631125182659523	0.312935530982683	#B3B3B3FF
1900	GO:0032981	2	0.290253287871408	0.3030774045483	#B3B3B3FF
1901	GO:0032984	2	0.107396492937165	0.31079699561861	#B3B3B3FF
1902	GO:0032986	2	0.259953726254262	0.300730231587732	#B3B3B3FF
1903	GO:0032989	2	0.0369800292255236	0.348873356978928	#B3B3B3FF
1904	GO:0032990	2	0.036697515830492	0.331452117671604	#B3B3B3FF
1905	GO:0033036	2	0.049128105211885	0.40916962236595	#B3B3B3FF
1906	GO:0033043	2	0.0637481734047735	0.348873356978928	#B3B3B3FF
1907	GO:0033044	2	0.285733073550901	0.313300646776549	#B3B3B3FF
1908	GO:0033045	2	0.268641013151486	0.302347172960567	#B3B3B3FF
1909	GO:0033047	2	0.268711641500244	0.302295013561444	#B3B3B3FF
1910	GO:0033059	2	0.247664393570385	0.30224285416232	#B3B3B3FF
1911	GO:0033108	2	0.290394544568924	0.30448570832464	#B3B3B3FF
1912	GO:0033119	2	0.098356064296152	0.301043187982474	#B3B3B3FF
1913	GO:0033120	2	0.0982148075986361	0.301251825578969	#B3B3B3FF
1914	GO:0033169	2	0.183604481246956	0.300521593991237	#B3B3B3FF
1915	GO:0033209	2	0.0247613248904043	0.306363446693094	#B3B3B3FF
1916	GO:0033238	2	0.0213711641500244	0.303338201543918	#B3B3B3FF
1917	GO:0033260	2	0.262355090112031	0.302347172960567	#B3B3B3FF
1918	GO:0033365	2	0.0485630784218217	0.336668057583977	#B3B3B3FF
1919	GO:0033539	2	0.174846566000974	0.300573753390361	#B3B3B3FF
1920	GO:0033554	2	0.0402995616171456	0.387471312330482	#B3B3B3FF
1921	GO:0033559	2	0.147372138334145	0.303703317337784	#B3B3B3FF
1922	GO:0033572	2	0.293149050170482	0.30140830377634	#B3B3B3FF
1923	GO:0033865	2	0.172445202143205	0.301929897767578	#B3B3B3FF
1924	GO:0033875	2	0.172515830491963	0.301929897767578	#B3B3B3FF
1925	GO:0034032	2	0.172586458840721	0.301929897767578	#B3B3B3FF
1926	GO:0034058	2	0.172374573794447	0.30041727519299	#B3B3B3FF
1927	GO:0034097	2	0.0413589868485144	0.333225537241811	#B3B3B3FF
1928	GO:0034220	2	0.299505601558695	0.325558105570624	#B3B3B3FF
1929	GO:0034250	2	0.145041402825134	0.304746505320259	#B3B3B3FF
1930	GO:0034308	2	0.194339990258159	0.301982057166701	#B3B3B3FF
1931	GO:0034314	2	0.0624062347783731	0.301616941372835	#B3B3B3FF
1932	GO:0034315	2	0.255998538723819	0.300730231587732	#B3B3B3FF
1933	GO:0034329	2	0.252961519727228	0.308919257250156	#B3B3B3FF
1934	GO:0034330	2	0.252820263029713	0.310744836219487	#B3B3B3FF
1935	GO:0034340	2	0.128090599123234	0.303442520342166	#B3B3B3FF
1936	GO:0034341	2	0.12823185582075	0.304850824118506	#B3B3B3FF
1937	GO:0034343	2	0.162698490014613	0.300052159399124	#B3B3B3FF
1938	GO:0034344	2	0.162769118363371	0.300052159399124	#B3B3B3FF
1939	GO:0034381	2	0.115236239649294	0.301773419570207	#B3B3B3FF
1940	GO:0034383	2	0.115306867998052	0.301251825578969	#B3B3B3FF
1941	GO:0034427	2	0.0936239649293716	0.30041727519299	#B3B3B3FF
1942	GO:0034440	2	0.110433511933755	0.303859795535155	#B3B3B3FF
1943	GO:0034453	2	0.24038967364832	0.302138535364073	#B3B3B3FF
1944	GO:0034470	2	0.0840891378470531	0.319090340079282	#B3B3B3FF
1945	GO:0034472	2	0.0943302484169508	0.300573753390361	#B3B3B3FF
1946	GO:0034473	2	0.0917876278616659	0.300052159399124	#B3B3B3FF
1947	GO:0034475	2	0.0936945932781295	0.300312956394742	#B3B3B3FF
1948	GO:0034476	2	0.0918582562104238	0.300052159399124	#B3B3B3FF
1949	GO:0034502	2	0.279729663906478	0.302295013561444	#B3B3B3FF
1950	GO:0034504	2	0.0479274232830005	0.31387440016691	#B3B3B3FF
1951	GO:0034508	2	0.285309303458354	0.301616941372835	#B3B3B3FF
1952	GO:0034605	2	0.0761081344374087	0.30490298351763	#B3B3B3FF
1953	GO:0034612	2	0.0246200681928885	0.309858126434384	#B3B3B3FF
1954	GO:0034613	2	0.0481393083292742	0.365616524097642	#B3B3B3FF
1955	GO:0034622	2	0.0517413541159279	0.340527853119132	#B3B3B3FF
1956	GO:0034641	2	0.0323891865562591	0.539568120175256	#B3B3B3FF
1957	GO:0034645	2	0.0319654164637116	0.477654913415397	#B3B3B3FF
1958	GO:0034654	2	0.0309059912323429	0.449749634884206	#B3B3B3FF
1959	GO:0034655	2	0.0845835362883585	0.320081368662633	#B3B3B3FF
1960	GO:0034660	2	0.084159766195811	0.326496974754851	#B3B3B3FF
1961	GO:0034661	2	0.0929883097905504	0.301095347381598	#B3B3B3FF
1962	GO:0034724	2	0.285238675109596	0.301616941372835	#B3B3B3FF
1963	GO:0034728	2	0.288911349245007	0.304746505320259	#B3B3B3FF
1964	GO:0034968	2	0.28135411592791	0.304120592530774	#B3B3B3FF
1965	GO:0035023	2	0.0612055528494886	0.305007302315877	#B3B3B3FF
1966	GO:0035194	2	0.122864101315149	0.305581055706238	#B3B3B3FF
1967	GO:0035195	2	0.122934729663906	0.30532025871062	#B3B3B3FF
1968	GO:0035295	2	0.035849975645397	0.318829543083664	#B3B3B3FF
1969	GO:0035329	2	0.212844617632733	0.301616941372835	#B3B3B3FF
1970	GO:0035337	2	0.140238675109596	0.301616941372835	#B3B3B3FF
1971	GO:0035383	2	0.140026790063322	0.303911954934279	#B3B3B3FF
1972	GO:0035384	2	0.14009741841208	0.302190694763196	#B3B3B3FF
1973	GO:0035556	2	0.0426302971261569	0.392791571041102	#B3B3B3FF
1974	GO:0035567	2	0.0231368728689722	0.306206968495723	#B3B3B3FF
1975	GO:0035966	2	0.234033122260107	0.308293344460672	#B3B3B3FF
1976	GO:0036230	2	0.0461617145640526	0.319559774671396	#B3B3B3FF
1977	GO:0036257	2	0.121239649293717	0.301460463175464	#B3B3B3FF
1978	GO:0036258	2	0.121310277642474	0.30140830377634	#B3B3B3FF
1979	GO:0036260	2	0.0907282026302971	0.301669100771959	#B3B3B3FF
1980	GO:0036293	2	0.0261032635168047	0.312674733987064	#B3B3B3FF
1981	GO:0036294	2	0.0262445202143205	0.30756311287294	#B3B3B3FF
1982	GO:0036444	2	0.176188504627375	0.300208637596495	#B3B3B3FF
1983	GO:0036500	2	0.191020457866537	0.300365115793866	#B3B3B3FF
1984	GO:0036503	2	0.232549926936191	0.304381389526393	#B3B3B3FF
1985	GO:0036506	2	0.160438382854359	0.300052159399124	#B3B3B3FF
1986	GO:0038061	2	0.0210180224062348	0.305372418109743	#B3B3B3FF
1987	GO:0038093	2	0.0641013151485631	0.308136866263301	#B3B3B3FF
1988	GO:0038094	2	0.0639600584510473	0.303129563947423	#B3B3B3FF
1989	GO:0038095	2	0.064171943497321	0.305685374504486	#B3B3B3FF
1990	GO:0038096	2	0.0638894301022893	0.3030774045483	#B3B3B3FF
1991	GO:0039702	2	0.121027764247443	0.300991028583351	#B3B3B3FF
1992	GO:0040011	2	0.0355674622503653	0.352993949509702	#B3B3B3FF
1993	GO:0040019	2	0.21665854846566	0.30083455038598	#B3B3B3FF
1994	GO:0040029	2	0.284532391622017	0.31387440016691	#B3B3B3FF
1995	GO:0042023	2	0.249571358986849	0.300260796995619	#B3B3B3FF
1996	GO:0042060	2	0.166653677545056	0.318099311495932	#B3B3B3FF
1997	GO:0042100	2	0.0665026790063322	0.302138535364073	#B3B3B3FF
1998	GO:0042119	2	0.0462323429128105	0.319455455873148	#B3B3B3FF
1999	GO:0042176	2	0.0708816366293229	0.317473398706447	#B3B3B3FF
2000	GO:0042180	2	0.0245494398441305	0.309962445232631	#B3B3B3FF
2001	GO:0042254	2	0.0839478811495373	0.315439182140622	#B3B3B3FF
2002	GO:0042255	2	0.242508524111057	0.302712288754434	#B3B3B3FF
2003	GO:0042273	2	0.242579152459815	0.303181723346547	#B3B3B3FF
2004	GO:0042274	2	0.242932294203604	0.303286042144795	#B3B3B3FF
2005	GO:0042278	2	0.0794982951777886	0.317577717504694	#B3B3B3FF
2006	GO:0042325	2	0.0395226497808086	0.350177341957021	#B3B3B3FF
2007	GO:0042327	2	0.0387457379444715	0.330982683079491	#B3B3B3FF
2008	GO:0042407	2	0.176894788114954	0.301251825578969	#B3B3B3FF
2009	GO:0042451	2	0.29526790063322	0.304433548925516	#B3B3B3FF
2010	GO:0042455	2	0.295550414028251	0.305163780513249	#B3B3B3FF
2011	GO:0042476	2	0.21800048709206	0.303286042144795	#B3B3B3FF
2012	GO:0042493	2	0.221178762786167	0.313978718965158	#B3B3B3FF
2013	GO:0042590	2	0.0217949342425718	0.303546839140413	#B3B3B3FF
2014	GO:0042594	2	0.0503994154895275	0.319090340079282	#B3B3B3FF
2015	GO:0042769	2	0.262990745250852	0.301721260171083	#B3B3B3FF
2016	GO:0042773	2	0.291242084754018	0.304329230127269	#B3B3B3FF
2017	GO:0042775	2	0.291312713102776	0.304277070728145	#B3B3B3FF
2018	GO:0042776	2	0.297033609352168	0.300782390986856	#B3B3B3FF
2019	GO:0042787	2	0.0687627861665855	0.309023576048404	#B3B3B3FF
2020	GO:0043039	2	0.144617632732586	0.302555810557062	#B3B3B3FF
2021	GO:0043043	2	0.145535801266439	0.328270394325057	#B3B3B3FF
2022	GO:0043044	2	0.285450560155869	0.302764448153557	#B3B3B3FF
2023	GO:0043085	2	0.060004870920604	0.359931149593157	#B3B3B3FF
2024	GO:0043086	2	0.0702459814905017	0.330461089088254	#B3B3B3FF
2025	GO:0043087	2	0.0595811008280565	0.326444815355727	#B3B3B3FF
2026	GO:0043112	2	0.195116902094496	0.305789693302733	#B3B3B3FF
2027	GO:0043144	2	0.0941183633706771	0.300365115793866	#B3B3B3FF
2028	GO:0043161	2	0.0676327325864588	0.317994992697684	#B3B3B3FF
2029	GO:0043162	2	0.121875304432538	0.300782390986856	#B3B3B3FF
2030	GO:0043170	2	0.0293521675596688	0.619997913624035	#B3B3B3FF
2031	GO:0043207	2	0.12858499756454	0.324201961193407	#B3B3B3FF
2032	GO:0043241	2	0.107467121285923	0.310066764030878	#B3B3B3FF
2033	GO:0043248	2	0.257834875791525	0.300573753390361	#B3B3B3FF
2034	GO:0043254	2	0.063324403312226	0.316221573127478	#B3B3B3FF
2035	GO:0043297	2	0.253032148075986	0.302607969956186	#B3B3B3FF
2036	GO:0043299	2	0.0464442279590843	0.320968078447736	#B3B3B3FF
2037	GO:0043312	2	0.0460910862152947	0.319298977675777	#B3B3B3FF
2038	GO:0043328	2	0.171315148563078	0.300104318798247	#B3B3B3FF
2039	GO:0043414	2	0.281212859230395	0.310953473815982	#B3B3B3FF
2040	GO:0043436	2	0.108102776424744	0.344387648654288	#B3B3B3FF
2041	GO:0043467	2	0.0780857282026303	0.304694345921135	#B3B3B3FF
2042	GO:0043470	2	0.0776619581100828	0.3030774045483	#B3B3B3FF
2043	GO:0043471	2	0.0777325864588407	0.3030774045483	#B3B3B3FF
2044	GO:0043484	2	0.0977910375060886	0.304955142916754	#B3B3B3FF
2045	GO:0043489	2	0.145112031173892	0.301303984978093	#B3B3B3FF
2046	GO:0043543	2	0.283896736483195	0.309075735447528	#B3B3B3FF
2047	GO:0043547	2	0.0596517291768144	0.324201961193407	#B3B3B3FF
2048	GO:0043588	2	0.257199220652703	0.310588358022116	#B3B3B3FF
2049	GO:0043603	2	0.145747686312713	0.33896307114542	#B3B3B3FF
2050	GO:0043604	2	0.145606429615197	0.331034842478615	#B3B3B3FF
2051	GO:0043618	2	0.0174159766195811	0.30490298351763	#B3B3B3FF
2052	GO:0043620	2	0.017486604968339	0.305163780513249	#B3B3B3FF
2053	GO:0043623	2	0.0518119824646858	0.324045482996036	#B3B3B3FF
2054	GO:0043624	2	0.107537749634681	0.30897141664928	#B3B3B3FF
2055	GO:0043628	2	0.0944008767657087	0.301147506780722	#B3B3B3FF
2056	GO:0043632	2	0.0672795908426693	0.326027540162737	#B3B3B3FF
2057	GO:0043633	2	0.0925645396980029	0.300312956394742	#B3B3B3FF
2058	GO:0043634	2	0.0926351680467608	0.300260796995619	#B3B3B3FF
2059	GO:0043648	2	0.140944958597175	0.303911954934279	#B3B3B3FF
2060	GO:0043687	2	0.0688334145153434	0.315491341539745	#B3B3B3FF
2061	GO:0043900	2	0.127313687286897	0.313978718965158	#B3B3B3FF
2062	GO:0043901	2	0.127454943984413	0.305268099311496	#B3B3B3FF
2063	GO:0043903	2	0.127384315635655	0.308606300855414	#B3B3B3FF
2064	GO:0043928	2	0.125124208475402	0.301564781973712	#B3B3B3FF
2065	GO:0043933	2	0.0514588407208963	0.409534738159816	#B3B3B3FF
[truncated: 2,352 more rows]
