# Supplementary material for: Proteome activity landscapes of tumor cell lines determine drug responses
Source: Nat Commun. 2020 Jul 20;11:3639. doi: 10.1038/s41467-020-17336-9 (PMC7371697; doi:10.1038/s41467-020-17336-9)
Supplement: Supplementary file 14 — Source Data [file 41467_2020_17336_MOESM14_ESM.zip › Figure_2F.txt]

Protein/P-sites	log2-fold-change MSI-/MSI+	FDR
AAAS	-0.107443188638857	0.67113143943411
AADAT	-1.59423253642158	0.239508934583279
AAMDC	0.687421051535043	0.1758871775634
AAR2	0.20793175918865	0.525834015991746
AATF_pS61	-0.308789118698773	0.518689610338776
AATK_pS495	0.0522272314269756	0.960686919900546
ABCB7	0.713723945871244	0.0564449875774783
ABCF1	0.563807278752922	0.0210597762438258
ABL1_pS284	0.0265599237592085	0.969796960792986
ABL1_pS698	-0.0214588351315115	0.980761052420465
ABL2_pS921	-0.76519765625368	0.142216688043849
ABLIM1_pS584	0.86652769446798	0.451874287549092
ABLIM2_pS436	-0.188526657319848	0.921439734443844
ABR_pS26	0.756291131437997	0.159300896501067
ABT1	0.215052775399958	0.727531476753585
ACAD8	0.503034116473085	0.368090976751854
ACAP2_pS569	-0.482522269197968	0.161819161943799
ACBD3_pS54	0.562218573011954	0.200966124121091
ACE2	2.11302382843237	0.248284833498197
ACIN1_pS240	-0.633231706425271	0.265296637060418
ACIN1_pS838	-0.129023592274056	0.754757713848246
ACIN1_pS895	-0.464265225830484	0.555409551936024
ACO1_pT628	-0.203522918950714	0.699248342524853
ACOT8	1.03982914631126	0.0331595425615849
ACSL4_pS406	-0.227793713845511	0.688605523330093
ACSL5_pS124	0.50915729365175	0.572102658037779
ACTB_pS33	-0.644767483071394	0.0627233480279573
ACTB_pS60	-0.432586357729718	0.331108442928126
ACTB_pT249	-0.336288207017994	0.347193694831802
ACTL6A	0.392087640607155	0.0401769322544922
ACTL6A_pS233	0.34679332131256	0.27287429221994
ACTN1_pS348	0.221829784745349	0.75474573492328
ACTR2	0.376211307004461	0.0740008741186988
ACTR3	0.56982923250748	0.00806962422776051
ADAM10	0.46393189851139	0.156624920644224
ADAM22_pS798	-0.581134229174037	0.248284833498197
ADAR_pS657	-0.207800485408089	0.679247644878421
ADAT3	-1.43000277656506	0.0520783070393316
ADD1_pS586	1.92240255237805	0.00788691916327313
ADD1_pT724	0.80515644190136	0.0331595425615849
ADD3_pS64	0.738968656294855	0.0776424675293435
ADH1B	0.563349563543103	0.816737719722829
ADNP	0.400655480048492	0.052585161975266
ADNP_pS921	0.189386208861471	0.455896112938786
ADRA2A_pS297	1.20799362176962	0.43198779573361
ADRBK2	-0.638164554151157	0.494199475185746
ADSSL1	-1.4472621003622	0.22349238505405
AES_pS9	-0.522185650489018	0.193346681876932
AGAP1_pS552	-0.252572512096261	0.519010836690511
AGBL5_pS539	-0.43096423780128	0.341581484717877
AGFG1_pS322	0.679242318401364	0.440398742752828
AGFG2	1.05503995712611	0.0908325311111196
AGO3_pS591	-0.228835241030893	0.678297693499857
AGPAT3	0.49669574331211	0.358744179176162
AGPAT5	-0.250529043470831	0.625579256452032
AGPS	-0.096647075138641	0.78682111830199
AGTPBP1_pS1168	-0.584464319545234	0.244505900928839
AGTPBP1_pS318	-0.618445919830347	0.301444342859258
AGTPBP1_pS319	-0.790928702896064	0.166929737867914
AHCY	0.573528002342727	0.00104315676941075
AHCYL2_pS107	-0.347010581873164	0.349462358935344
AHSA1	-0.521125912688881	0.0159918067243427
AIFM1_pS96	-0.128828100597811	0.886618172785534
AIFM2	0.0299793007165761	0.96445990190527
AIP_pS159	-0.288015688779964	0.575521389197354
AKAP10_pS96	0.699960284536019	0.100604422872193
AKAP11_pS985	-0.590306771562126	0.419145141779935
AKAP13_pS1489	0.487118510583095	0.451874287549092
AKAP13_pT813	0.131281546542638	0.896323698616088
AKAP8_pS112	0.0311331968051043	0.96247815021303
AKAP8_pS323	-0.599097305387399	0.346226800467066
AKR1A1_pS4	-0.715015645900603	0.562327486963768
ALCAM	-0.859968332274448	0.424433212610526
ALDH1L1	0.130722132398233	0.93179373381465
ALDH3A1_pS446	-0.626480524661972	0.486020372309389
ALDOA_pS132	-0.20613902904913	0.57149311518742
ALDOA_pS309	-0.0405652127968814	0.946323276898472
ALG12	0.684900839363984	0.256652382693145
ALG9	0.460906583477513	0.289062114497833
ALKBH5	-0.5898441136607	0.113770790298166
ALKBH5_pS350	-0.383675982040835	0.388491038907749
ALPK2	-0.341556267420577	0.821294613546088
ALS2_pS465	-0.185714979470841	0.781069123538774
ALS2_pS466	-0.570471440487513	0.248813098282663
AMFR_pS523	-0.411366763324903	0.262212015430937
AMFR_pS542	-1.02152576011837	0.0210597762438258
AMMECR1	-0.715121700139285	0.341601870528126
AMOTL1_pS900	0.588018873197573	0.629281794862501
AMPD3	-0.0507420646798238	0.968073939045725
ANAPC1	0.424557786503094	0.175227164748596
ANAPC1_pS341	-0.0185602585116769	0.976825876138321
ANAPC1_pS355	0.267250778512114	0.483805285216017
ANAPC1_pS373	1.22697471876257	0.193249482274911
ANAPC1_pS688	0.0881133055288821	0.796908798258041
ANAPC1_pS731	-0.151927251671463	0.544333797947215
ANAPC1_pT530	0.484293598412222	0.170641083032412
ANAPC4	0.0751353231536136	0.874769759180987
ANAPC5	0.270608869884335	0.376034596899688
ANGPTL4	-1.89328958908173	0.226581348408167
ANKLE2_pS804	-0.238302130969942	0.672090646086949
ANKRD11_pS276	-0.435066386044088	0.137170907753031
ANKRD11_pS505	-0.383724269223492	0.173045306229653
ANO8_pS641	-0.825291186333974	0.0985720312768644
ANTXR2	-1.94650635721207	0.0518752431716628
ANXA2P2_pS26	-1.10669302436022	0.316282188544344
ANXA5	0.10309206894765	0.830808903326153
AP1M2_pT223	-0.760601012693577	0.31121026385037
AP1S1	0.924550764463497	0.0401769322544922
AP3M2	-0.791907752608836	0.233162970514575
AP4B1	-0.160828326401582	0.813966859310285
AP5S1	1.03817407088598	0.145172134323928
AP5Z1	0.764717482129775	0.0538763804236215
APBA1_pS80	0.1280569312475	0.932630756071707
APBB2	-0.000448862329985644	0.999273273517506
APBB2_pS334_1	-0.755583638764943	0.137170907753031
APEH_pS187	0.0948543669210622	0.868637348570917
APLP2_pT742	-0.0098886242246472	0.993260319172914
APOOL_pS203	0.682713233500909	0.590769635585969
AREG	-0.801946180477948	0.455896112938786
ARF4	-0.34114716382221	0.130018189103264
ARF4_pS147	-0.80404611968256	0.0401769322544922
ARFGAP1	0.266940005873398	0.369126035882693
ARFGAP1_pS343	0.07613531372807	0.837512245306439
ARFGAP1_pT189	0.284093101961588	0.463708094058591
ARFGAP2_pS240	0.639650961545396	0.106272568152432
ARFGEF1	0.579908307910465	0.281231012835994
ARFGEF1_pS1569	0.569820734773394	0.137170907753031
ARFGEF2_pS218	0.220090790317769	0.643661219718402
ARFGEF2_pS277	0.582748807539769	0.0806353908237967
ARFIP2_pS34	-0.843683656562209	0.224541917623709
ARHGAP12_pS213	-0.446593992611621	0.311205461758189
ARHGAP18_pS218	-0.0342379897675045	0.96018867691998
ARHGAP21_pS681	0.219252652615225	0.695122284395333
ARHGAP27_pS182	1.63050279524154	0.00303394385506906
ARHGAP32_pS712	1.58325236634107	0.159300896501067
ARHGAP32_pS821	-0.393116105391748	0.256652382693145
ARHGAP39_pS173	-0.126725326586708	0.664343343060542
ARHGAP39_pY189	0.00593854223654233	0.992363719136566
ARHGDIA_pS47	0.420662521745413	0.229950176441177
ARHGEF11_pS1413	0.291329440678535	0.439923193575106
ARHGEF11_pS1458	0.239185342420797	0.539186672277482
ARHGEF11_pS233	0.811284787032232	0.246460660428102
ARHGEF11_pS556	-0.441542105750415	0.327059338957356
ARHGEF11_pS635	0.440126809723658	0.215702560764547
ARHGEF12_pT736	0.121299740105407	0.707551372596827
ARHGEF18_pS150	0.139774212155317	0.881802536700125
ARHGEF1_pS863	0.0903361081726288	0.910392281217347
ARHGEF40_pS1480	0.801855000535522	0.325275654611635
ARID1A_pT1888	-0.372746313031822	0.339939993886534
ARID1B_pS1557	0.668030795481094	0.249409974795548
ARID5B_pS21	0.943673404188971	0.146089344293955
ARIH2	-0.475116799040642	0.107360048463527
ARL6IP4_pS332	0.118945560659075	0.638581079113697
ARMC8	-0.445723417273495	0.127061130216137
ARMCX3	0.425159894719702	0.747291749520192
ARPC1B	0.741663440768317	0.00559857123044614
ARPC1B_pT315	0.625425807672293	0.593358275933859
ARPC2	0.33639150461353	0.131160795174909
ARPC3	0.508603480116516	0.0708420390685104
ARPC4	0.391216109015438	0.0562614611199352
ARPC5	0.553624317951314	0.0401769322544922
ARPP19	-0.115340856667125	0.684944736239543
ARRB1_pS404	0.828880633956366	0.0626766000945413
ARRB2	-0.652505746586392	0.262212015430937
ASAH1	-0.0420759523212588	0.954206591185382
ASAP1_pS910	0.67819065899511	0.177686214319485
ASAP2	0.706836189846403	0.137258648967124
ASAP2_pS701	0.27326943216929	0.476643351642952
ASAP2_pS822	1.10610493014977	0.0721604277532257
ASAP2_pT845	0.119000119437153	0.895382473301814
ASB3	0.757460397075223	0.358057664828907
ASF1B	-1.20865763097215	0.0708420390685104
ASH1L_pS22	0.376784198180005	0.240929639628382
ASXL2_pS1319	1.32618870853474	9.63672908602295e-06
ASXL2_pS139	1.1412348751156	0.0531668094368699
ASXL2_pS146	0.660442663937687	0.0891361546377998
ASXL2_pS224	0.622061594007466	0.0231481784529707
ASXL2_pS395	0.691908797635954	0.0144146937062101
ATAD1_pS317	1.01686315413617	0.400266413002979
ATAD5_pS306	-0.579409497905996	0.236363775052447
ATAT1_pS253	-0.470150196067372	0.439162113300819
ATG9A_pT673	0.453005253763056	0.665915281087561
ATL2_pS24	-0.0733319874331109	0.851221630628591
ATN1_pS101	-0.542730659221046	0.0514939894135472
ATN1_pS34	-0.345425881282441	0.145172134323928
ATP10D	1.2926421239237	0.256652382693145
ATP11B_pS1154	0.38500791988691	0.498148250780959
ATP1A1_pS484	1.2529105417267	0.0708420390685104
ATP5A1_pS198	-0.54905379496731	0.106857927469122
ATP6AP1	-0.0891862655728488	0.845206160359449
ATP6AP2	0.0307686771851294	0.945502742894326
ATP6V0C	-1.58308245686349	0.155637642401354
ATP6V1C1	0.00295985833395918	0.993260319172914
ATP7B_pS345	0.47358241805987	0.461030776415575
ATRIP_pS391	-0.334665460139476	0.454434542895921
ATRX_pS712	-0.755934026256007	0.539962734214124
ATXN2	-0.939742159321611	0.000276420469481292
ATXN2L	-0.0968002393901557	0.643661219718402
ATXN2L_pS111	-0.533964430994232	0.0708420390685104
ATXN2L_pS559	-0.14018487058549	0.638581079113697
ATXN2L_pS634	-0.376709556970109	0.211403161982136
ATXN2_pS667	-0.666950795489317	0.114731498934912
ATXN2_pS784	-0.908300785319611	0.00739349569326557
ATXN7	-0.365344337553637	0.591663611008614
ATXN7L1_pS131	1.23525020664423	0.342881287645114
ATXN7L1_pS502	-0.803422698076989	0.140077975046433
AVEN	0.355790071597585	0.289305469383323
B4GAT1	1.54213612338955	0.00936490494854147
BACH1	-0.868035057117044	0.222108287412008
BAG3	-1.00634852068521	0.00774304321877304
BAG3_pS173	-0.741853958794177	0.0228988082053417
BAG3_pS289	-0.380850686041271	0.342881287645114
BAG3_pS377	-0.803558786248093	0.0879027345690651
BAG3_pT406	-0.524516767894081	0.231748017680345
BAG4_pS209	0.0437585383652497	0.945502742894326
BAHCC1_pS1110	-0.329157655712383	0.450652315683677
BAHD1	-0.776672613446165	0.301444342859258
BAIAP2L1_pS281	0.913990090428388	0.285022336294547
BAIAP2L1_pS331	1.23479334707174	0.034680316110096
BAIAP2L1_pT257	0.745039547258589	0.176791204252573
BAIAP2L2_pS429_2	1.09067282065892	0.177607545514944
BANF1	0.279650055198069	0.388491038907749
BARD1	0.322881843073109	0.71407519446777
BAZ1A_pS1288	-0.482014518228944	0.249608609824164
BAZ1B_pS161	0.0142023292982998	0.985206699485759
BCCIP	-0.115820393407969	0.675435948709477
BCL10_pS138	-0.0235255631718552	0.955742694423013
BCL2	-2.03459051118312	0.119746174804732
BCL7A	0.130810394185886	0.700298319830261
BDP1_pS2044	-0.00572511229400519	0.993506324894617
BDP1_pS2227	-0.512885801918024	0.135170746145623
BEGAIN_pS246	-1.4436204792009	0.173448169594051
BEGAIN_pS455	-0.678634875636107	0.441810197728401
BEGAIN_pS465	-1.81250823996	0.0192473540968442
BEGAIN_pS502	-0.974085768056309	0.450726642482941
BET1	0.44097895666058	0.398302630552538
BICD1_pS593	-0.218223677242321	0.599695736631986
BID	0.309476541038663	0.35589362347103
BIN2	-1.06558978262514	0.311062852453797
BLM_pS1310	0.0473205335184055	0.926786917296294
BLNK_pS129	0.640463877103965	0.625579256452032
BLZF1	-1.58660351688136	0.0344984261670317
BMPR1A	-0.502548629750176	0.525834015991746
BNIP1	0.0505024319235616	0.890337448607206
BNIP2_pS114	-0.509497411637028	0.266668538341824
BOD1L1_pS1077	1.14024940248939	0.163897804346021
BOP1_pS126	0.135386866599802	0.675435948709477
BRAF_pS750	-0.340829575971512	0.454690906207121
BRD2_pS301	-0.363522930801189	0.460090690971345
BRD3	1.25348654486435	0.00424494803054277
BRD3_pS263	1.17910302700188	0.00509069417915481
BRD4	0.278377591662153	0.145325979583636
BRD8_pS390	0.136128676602205	0.585239044254922
BRD9	0.492727253788367	0.241048740764621
BRIP1_pS956	0.140362836870157	0.879602610608661
BRPF1_pS75	-0.155664494084718	0.758062495582948
BSDC1_pT282	-0.682573140644145	0.0560020408153039
BSN_pS2063	1.43759309999866	0.232210341829006
BSN_pS2851	1.6488359773141	0.59273447051434
BTAF1	-0.626877381548205	0.10121232283044
BTBD9_pS531	-0.607173104462753	0.33970322814608
BTRC_pS91	-0.636484774118966	0.171778831881729
BUB1B_pS435	-0.163180420640682	0.700925036526806
BYSL	-0.393032556639756	0.365747429775107
BYSL_pS98	-0.196773318369935	0.740191831626095
C10orf32_pS44	0.714010625241411	0.388522815823379
C11orf52_pY78	0.754176503892044	0.472923547725316
C11orf57_pS96	-1.06594738371629	0.225052472795901
C11orf57_pS97	-0.451773204848966	0.556380470651972
C11orf84_pT49	-0.213573590187462	0.702225270454235
C15orf62	0.491153072843289	0.820442720242705
C17orf85_pS25	-0.444072959579323	0.145461903941995
C17orf85_pS415	-0.0193750998602091	0.96873152523939
C18orf25_pS299	-0.523180061220057	0.24166895231806
C19orf57_pS476	-0.532518761871788	0.487091157733429
C1QBP_pS213	-0.44708299182982	0.252516143601725
C1orf43	0.75922864177079	0.156624920644224
C1orf52	-1.44627901684395	0.0514939894135472
C21orf59	-0.166028378723627	0.683984178662009
C2CD2L_pS703	-0.152448781985488	0.674693163552729
C2CD2_pS280	-0.818342486912265	0.277333658008696
C2orf44_pS468	-0.583657279661527	0.302833179598196
C3orf17	-0.619785907709467	0.295871967943653
C7orf50	0.155532976569329	0.812661431585316
C8orf59	0.515547892664046	0.497002420555113
C9orf152_pS88	0.244378878548432	0.667012174214318
CA13_pS49	1.01009092050242	0.107057381384452
CA13_pS5	0.217332926748121	0.758062495582948
CACUL1	-0.61994480361161	0.146089344293955
CAD	-0.0795694956720077	0.802967708346163
CADPS_pS90	-2.29763773566312	0.498148250780959
CADPS_pS95	-0.267946241648549	0.84450676585188
CALB1	-1.28756391860128	0.483805285216017
CALCOCO2	0.64645756191193	0.137258648967124
CALR	0.0693177100811724	0.734425796623436
CALR_pT34	-0.330962694525155	0.302593851364693
CAMK2B_pS318	0.257187341758598	0.610681418619739
CAMLG_pS55	0.104886431225228	0.759162698962897
CAMSAP1_pS431	0.364591109877953	0.340992774651064
CAND1	-0.428029631895981	0.0394027968110706
CANX	0.516123996115475	0.0198265014374966
CAPZA1_pS9	-0.309898361346221	0.36773745355775
CAPZB_pT186	-0.20656438428216	0.517359477753387
CARS_pS102	-0.409447388080032	0.131940216940673
CASKIN2_pS643	-0.327746587766029	0.386387345203293
CASP10_pT198	-0.426386480970493	0.36773745355775
CASP7_pS16	-0.397390436187322	0.425640516718593
CBS	2.47191494362453	0.064933555780429
CBX4	-0.823786797763496	0.15407149991356
CBX4_pS434	-0.315180861396538	0.384933264491161
CC2D1B	0.0143095485880451	0.977298837690305
CCAR2	-0.291390253894736	0.302593851364693
CCDC22	0.143613493181057	0.540762486936389
CCDC43	0.212023878408555	0.472560630386569
CCDC50	-0.0810290785932004	0.945502742894326
CCDC64B_pS252	0.595542398227956	0.63408681468494
CCDC64B_pS331	0.545949386816602	0.371875685340869
CCDC66_pS763	-0.246403439198669	0.606316045851867
CCDC88C_pS1547	-0.174572341463456	0.64492110729792
CCDC93	0.210364495749008	0.498148250780959
CCDC9_pS390	-0.299206305411914	0.608325757609619
CCDC9_pS60	0.561495894496769	0.782226819397989
CCDC9_pT389	-0.461104589630757	0.35589362347103
CCM2_pS384	0.363865533415218	0.380188855085035
CCNE1_pS344	-1.05200934573088	0.0395252543350621
CCNH	-0.570336032201308	0.114409894370019
CCNT1	-0.812005547951817	0.00352426035311311
CCNY_pS100	0.161595823115544	0.765142460175713
CCP110_pS170	-0.475563781395724	0.207116748766977
CCP110_pS551	-0.0499720967142743	0.923102136750659
CCP110_pS641	0.17060994317568	0.671297582492025
CCT2_pS96	-0.259080319411659	0.439626724866595
CCT4_pT201	-0.30041004785345	0.418872259506565
CCT6A_pS246	-0.321632136500508	0.243039200506464
CCT8_pS23	-0.203225583006432	0.504938446829342
CD14	-1.33502813143111	0.519010836690511
CD320	-1.13871926495261	0.130598327018416
CD47	-0.430869955415002	0.376034596899688
CD63	0.251539559527213	0.518699419898129
CD99	0.225562051487323	0.665852516162222
CD99_pS152	-0.274264123943773	0.699351387317394
CDC16	0.891120772279049	0.00303394385506906
CDC23	0.656797300512071	0.0580643415676708
CDC23_pS588	0.406719237733718	0.156624920644224
CDC26	0.856637066142607	0.0558001148848591
CDC26_pS42	0.520943078869895	0.117303924482417
CDC37	-0.353011272858424	0.107772083316052
CDC37L1	-0.742572141437098	0.184961267460392
CDC42BPG_pS1492	-0.280505644839373	0.691409144011968
CDC42EP2	-0.735466011028731	0.434729340854692
CDC42EP4_pS141	0.88795659982851	0.665915281087561
CDCA4	1.15634175041244	0.570440126798596
CDCP1_pS797	-0.617825313574947	0.367278508846101
CDH17_pS832	0.318515809267392	0.460003525772055
CDK10_pT125	0.495290504538662	0.181801570698181
CDK12_pS24	0.103090055533123	0.761294864792596
CDK12_pS400	-0.193281246074758	0.695122284395333
CDK12_pT255	-0.272893716945354	0.463924358143918
CDK13_pS400	0.184942376602816	0.782226819397989
CDK13_pT1087	0.742166927688196	0.0616371303761552
CDK18	1.06659906121206	0.265296637060418
CDK18_pS115	1.22986667880596	0.0231481784529707
CDK18_pS12	0.88241287226364	0.124225283031457
CDK18_pS130	1.15442222602977	0.0184150181755363
CDK18_pS72	-0.255378370106602	0.744171567361979
CDK18_pS87	0.801753494399154	0.145172134323928
CDK18_pS96	0.875752042434801	0.21865008776911
CDK1_pS39	-0.404388513244466	0.524117090927204
CDK2_pT160	-0.485247536700133	0.279519738723042
CDK3_pT160	-0.483364998875278	0.28082135288971
CDK7	-0.81414656125007	0.0531668094368699
CDK7_pS321	-0.837749002725754	0.0186726256214882
CDK9	-0.647975241629379	0.0125433342014642
CDKL5_pS543	0.19573614750183	0.828608632977881
CDR2	-0.529684725270673	0.451718060924413
CEP135_pT1121	-0.377106498834802	0.389850160714914
CEP170B_pS1184	-0.426477089384388	0.422642259121146
CEP170B_pS1261	-0.265202765712278	0.636880245938168
CEP170_pS1270	-0.0844691337163361	0.910392281217347
CEP55_pS428	-0.817076253643656	0.137087854543369
CEP76_pS48	-0.290135759700672	0.513845019404493
CEP97_pS746	-0.206366617394782	0.57149311518742
CFAP57	1.17292503109966	0.45913554205805
CFAP97	-0.899428626274773	0.155637642401354
CFAP97_pS218	-0.569525398704201	0.234173456824355
CFL1_pS156	0.534231352043172	0.200890299906094
CGREF1_pS201	0.53587958864615	0.570174559726304
CHAC2	-1.24363871534759	0.0247983340161921
CHAF1A_pS777	-0.518000208477897	0.240469220329698
CHAMP1_pS282	0.878408865925398	0.00806962422776051
CHD4_pS103	0.132542857560395	0.795314196685605
CHD4_pS1308	0.452302355635567	0.102699417341283
CHD6	0.404720571344296	0.487884177820093
CHEK2_pT349	-1.02509083561524	0.682099027645248
CHMP1A_pS182	0.471723531177002	0.33347935626945
CHORDC1	-0.517559025151495	0.106272568152432
CHORDC1_pS110	0.135754904322233	0.877226531849366
CHPF_pS32	-0.983254050690853	0.19049601155941
CHUK	-0.846350451837676	0.102210823302227
CIAPIN1	-0.283655383746375	0.261133430667725
CIAPIN1_pS272	-0.677495562541832	0.145172134323928
CIC	0.741771573104884	0.110363815836364
CISD3_pS83	-0.0768270518527565	0.901856394961476
CKAP2L_pT421	-0.0706551018871444	0.880599241028055
CKB_pT322	0.633972164775042	0.689817590918759
CLASP1_pS797	-0.460906227188541	0.4923958842865
CLASP2_pS1012	-1.36801520912365	0.157046014741768
CLASRP_pS285	-0.00877963774070878	0.968073939045725
CLASRP_pS294	-0.147185857355414	0.719671102259624
CLDN11_pS198	0.63013375385745	0.836109786081921
CLDN3_pT212	1.52101453527579	0.0670200793687254
CLDN4_pS202	0.212186813797832	0.831077319928655
CLDN7	-0.970416480824685	0.143083781287476
CLINT1_pT290	0.309810531818613	0.372023087380976
CLK1_pS140	-0.773360302610175	0.214350238283921
CLNS1A	0.341564370394654	0.374073771715343
CLNS1A_pS102	0.0791779461185627	0.9301242105017
CLUH_pS664	-0.178058481423548	0.561635066015805
CMSS1	-0.176603277022007	0.758062495582948
CMTR1_pS63	-0.69955258621496	0.209418559664343
CMTR2	-1.22069150129001	0.0747894407527336
CNGA1	0.298373171002016	0.763131199237495
CNN1	-0.57092031767683	0.561518882366839
CNNM3	0.695410076127047	0.0560020408153039
CNNM3_pS700	0.624543469662996	0.156624920644224
CNOT1	-0.206946630895626	0.241048740764621
CNOT10	-0.155173085119515	0.469434644911991
CNOT3	-0.147728320262427	0.561635066015805
CNOT4_pS429	-0.184599277148429	0.813966859310285
CNOT6	-0.381997666770666	0.133315885323647
CNOT8	0.00113580025798399	0.998906787270523
CNP	0.214990933084515	0.494199475185746
CNP_pS9	-0.0809583090613693	0.904973201794217
CNTFR	-0.272031695315153	0.837512245306439
COCH	-1.07124113677914	0.322372162720366
COG5_pS197	0.51241941948286	0.289305469383323
COIL_pS272	0.473033707849869	0.499284057060642
COMMD10	0.116114895028769	0.691452232223627
COMMD3	0.0446949739461466	0.874769759180987
COMMD7	-0.209654371161122	0.74065465735049
COMMD9	0.170755866298851	0.682099027645248
COPB2_pT799	-0.231626012088547	0.527987226869394
COPB2_pT832	-3.76398290954646	0.0626766000945413
COPG2	0.0934050923037546	0.841078064654677
COPS2	-0.0584261381972517	0.789731024727835
COPS3	-0.226357108009541	0.262760304527964
COPS4	-0.0931431131426343	0.659939938880398
COPS5	0.0467281849264261	0.828982096057202
COPS6	-0.140536210514508	0.636051449629255
COPS8	0.100629214140884	0.718242140279046
CORO6	0.469961402576985	0.460444718869697
CORO7	0.732414233491024	0.134692589959866
COX20	0.72830338530293	0.0116656473100325
COX8A	-1.20071328938445	0.314871307385649
CPEB2_pS89	-0.600847323833932	0.431364824293203
CPEB3_pS195	-0.239222076430014	0.62510481779894
CPNE1	0.60284881057521	0.264765546914921
CPNE2	-0.820619859232576	0.195370682307607
CPNE3_pS243	-1.31224469718385	0.0706947015931888
CPOX	-0.779476037310399	0.06137292102342
CPOX_pS112	-1.16863244315899	0.0384305103876609
CPSF6_pS440	0.200476925688712	0.891013668961204
CRACR2A_pS35	-0.00256106659061217	0.997501276905712
CRAMP1L_pS70	-0.671308377426087	0.0822305570599196
CREG1	0.627773289797421	0.17535929896731
CRLF3	-0.258070000178659	0.485208549282021
CRTC3_pS329	0.755973583441964	0.0514939894135472
CRTC3_pS396	-0.469510797357575	0.232210341829006
CRTC3_pS62	0.717170460973957	0.103647235656463
CRY1	-1.32255031441339	0.198645003243468
CRYBG3	-0.37184185541906	0.554427201563292
CRYBG3_pS1280	-0.620055998892315	0.212345460853645
CRYBG3_pS931	-0.760993964575121	0.115571507823374
CRYBG3_pT1895	-0.222761483134846	0.541321786189806
CSPG4	-1.85377862603433	0.0990661284491575
CSTF2T	-0.441198472199371	0.335442776675703
CSTF2T_pS563	-0.285582396640244	0.486020372309389
CTBS	0.0830112585592069	0.922762538462851
CTDP1_pS674	-0.583396320224331	0.0769008874324038
CTDSPL2_pS33	-0.260505744792059	0.61944279003696
CTIF_pS299	-0.449615766691391	0.281556966019972
CTNNBL1	0.528816532218897	0.0344984261670317
CTNND1_pS230	1.25459413698039	0.103404920395937
CTNND1_pS268	0.956238661097544	0.246801150046003
CTNND1_pT568	0.857620175765426	0.269635163666553
CTSD	0.726122877720886	0.0990661284491575
CTSE	-2.05864727011698	0.319426825334242
CTTN_pS405	-0.363823913225104	0.27655074017472
CTTN_pS418	-0.0209562516289594	0.968073939045725
CTTN_pT401	0.104471861544756	0.656982436759327
CTU2_pS332	-1.04533819601849	0.157094233844494
CUEDC1	-0.126016763481964	0.890940393494163
CUEDC2_pS110	-0.290222019474349	0.459933114284198
CUL3	-0.680673579520342	0.00424494803054277
CUL4A	0.801112441562246	0.0307542806092712
CUTC	0.290436383059046	0.652619933595052
CWC22_pS831	-0.469227298563546	0.253737431423793
CWC22_pS866	-0.278344655238197	0.279891995893649
CWF19L1	-0.290364983906876	0.244245107762036
CXADR_pS252	1.09244468454645	0.130066708310526
CXCR4	-2.64194351481189	0.218185814267704
CXXC1_pS19	-0.58333560824893	0.23680964411029
CYB5B	0.748045287823651	0.0167190660509088
CYB5R1	0.698335847783376	0.129238452581025
CYBA_pT147	1.06864151900202	0.129091157079521
CYCS_pS48	0.30232968996738	0.27343818826243
CYFIP1_pT1234	-0.136469892379225	0.725208140423519
DAD1	0.370829360195987	0.137170907753031
DAP	0.810413672599722	0.24067585790265
DAXX_pS495	-0.275566265523906	0.195485442568465
DBF4_pT345	-0.256959304180381	0.629613597947025
DBI_pS2	1.55963625190445	0.039172130214362
DBNL_pS269	0.978471221764906	0.0401769322544922
DBNL_pS275	1.0168588299515	0.0626766000945413
DBNL_pT291	0.973793745951479	0.0556088026265552
DCAF12	-1.09977631781737	0.30876073970354
DCAF15_pS359	-0.494547917676876	0.19049601155941
DCAF15_pS373	-0.848814084350281	0.17535929896731
DCAF5_pT415	-0.157648826638717	0.714766112646723
DCAF8_pS20	0.0611004513793603	0.955413799406447
DCBLD1_pS635	-1.02136435823302	0.146089344293955
DCBLD1_pT614	-0.141001196365718	0.862165603131701
DCPS_pS24	-0.611657060375244	0.324895249675229
DCPS_pT25	-0.859590309053303	0.239836524901962
DCTPP1_pS150	0.717817612839536	0.425291874778247
DCUN1D5	-0.735583594595788	0.159300896501067
DCUN1D5_pS9	-0.522129270546518	0.16671220299256
DDA1	-0.509248255449315	0.0972492120725785
DDHD1	-2.49401350249349	0.00126404958912354
DDOST	0.110394378290032	0.451874287549092
DDX11	-1.66678076211729	0.0375591029929949
DDX19A_pS85	-0.474424837250474	0.252516143601725
DDX20_pS500	-0.122535179032621	0.920200674514672
DDX20_pT552	-0.045974191026346	0.920643173049733
DDX21	-0.668877935816344	0.181801570698181
DDX21_pS121	-0.324036572135402	0.376501736296285
DDX21_pS71	-0.375982614572546	0.274632132650365
DDX21_pS89	-0.396860804682891	0.332843515594967
DDX27	2.12901793574438	2.11577909108086e-07
DDX39B_pT172	-0.404862797409393	0.276162109127373
DDX41	0.189684349621015	0.594463212740331
DDX47_pS9	-0.339063429821177	0.536804532072643
DDX50_pS45	-0.343273187300902	0.719671102259624
DDX50_pT266	-0.403816430420683	0.400016933884932
DDX51	-0.325116579758927	0.33970322814608
DDX51_pS83	-0.445478940451913	0.292808517318105
DDX56	0.103847418360331	0.822612614790977
DDX59_pS76	-0.263236179875978	0.504809397632896
DENND4A_pT1019	-0.319234515238314	0.525672512840775
DENND4B	-1.25239044122652	0.0864792794726463
DENND4B_pS1211	-0.135587824808969	0.794847110229054
DENND4C_pS1387	1.60944708650155	0.310300110152727
DENND4C_pS1391	0.366571974455383	0.782436074765776
DENND4C_pS854	0.993387213122393	0.512147769290653
DENND4C_pS983	-0.449549422740695	0.744670946239082
DENR	0.339792535790235	0.0883568595484246
DENR_pS73	0.0164843086230633	0.962608555378475
DESI1	-0.124985279612375	0.820442720242705
DGCR2_pS340	-0.2938123617506	0.498148250780959
DGKQ_pS26	0.18116085829767	0.699248342524853
DHCR7_pS25	0.28541985559691	0.662823919469684
DHFR	-0.00853490301072313	0.986602051327858
DHX15	-0.291810274540698	0.129885195431867
DHX35	0.468910043504103	0.231752187940492
DHX8	0.574771744731667	0.229089859097292
DHX8_pS395	0.179224442382239	0.879602610608661
DHX8_pS460	0.596221583416927	0.220221919488248
DIAPH2	0.692628441083286	0.18849187148359
DICER1_pS1142	0.0131120079165328	0.977298837690305
DIDO1	0.578779468235425	0.0186726256214882
DIDO1_pS1030	0.703485120168452	0.00322108317934504
DIDO1_pS1040	0.330521130259786	0.156514483243453
DIDO1_pS523_1	0.527958099490107	0.330164787577172
DIDO1_pS523_2	0.527958099490107	0.330164787577172
DIDO1_pS898	0.441370019619349	0.127286518099453
DIEXF	0.291709794490455	0.496486302494128
DIS3	0.0993325162886407	0.756591836127389
DIS3L_pS855	-0.676596730384805	0.111177284427051
DISP1	-0.337277504427975	0.851783290860741
DKC1_pS485	0.258748434195745	0.423112169916092
DLG1_pS524	0.866371255858301	0.0231481784529707
DMAP1	0.278515956098456	0.374073771715343
DMAP1_pS454	0.250965004894219	0.841679051676414
DMWD_pS495	-0.0450697309421564	0.980761052420465
DMXL1_pS924	-0.256551512878648	0.563156749764585
DMXL1_pT1900	-0.222387565240165	0.690601929597883
DNAH3_pS3752	-0.172237663892108	0.810968784518241
DNAJA1_pS335	-0.423779382001896	0.392467579637861
DNAJA3_pS398	-0.620734708578315	0.179314030299153
DNAJC13	0.432743241641791	0.11138114824625
DNAJC14	-0.912731177046748	0.0547844837899526
DNAJC30_pS39	-0.0515893443852455	0.933960288767254
DNAJC5	0.620247750781477	0.0182699628292056
DNMT1_pS143	-0.749277659458965	0.0706947015931888
DOCK1_pT1767	0.207521770704389	0.625579256452032
DOCK3	-0.782066906546337	0.425074192895702
DOCK7_pS933	-0.650454053788003	0.262212015430937
DOCK7_pS964	-0.650454053788003	0.262212015430937
DOPEY2_pS721	-0.933414482708844	0.17535929896731
DOS_pS621	-0.769045647995295	0.0592823104894092
DOT1L_pS1104	-0.319271414344989	0.393640452657619
DOT1L_pS374	-0.393753545131332	0.244269417577619
DOT1L_pS448	-0.254785735404582	0.501465960476559
DOT1L_pS834	-0.488188031399631	0.2919205243466
DOT1L_pS902	-0.817802401951884	0.0564449875774783
DPCD	-0.593513334206037	0.195485442568465
DPF2_pS142	0.697130587768758	0.0990661284491575
DPH1	-0.83424732056454	0.0719220875287013
DPH2	-0.692871559180919	0.249608609824164
DPH6	0.891372414093098	0.117303924482417
DPH7_pS353	-0.622629925368045	0.27578297444361
DPM3	-0.634584532259179	0.371875685340869
DPP7	0.844038963153487	0.156624920644224
DPYSL2_pS481	-0.927444909868765	0.425874821114532
DPYSL3_pS102	-1.95509826621871	0.290609834422504
DROSHA_pS336	-0.245844706852864	0.699248342524853
DSP_pS2024	-0.582162907697004	0.363123888054845
DSP_pS2815	-0.0128184640078963	0.981660712669447
DTD2	-0.715858563291334	0.30995563437791
DUOXA2	2.01780714813362	0.372116575289174
DUS2	-0.530231884421657	0.18847969818802
DUSP4	-1.26698183098982	0.123896091895035
DUSP5	-0.614017717220186	0.625579256452032
DUSP9_pS16	-2.46066086301579	0.0708761545095413
DVL1	-0.103950948394409	0.902953527596132
DYNC1I2_pS98	0.397473788302822	0.648969899702192
DYNLL1	-1.03610983424955	0.425291874778247
DYRK1A_pY136	-0.543395018093882	0.208502539081444
EARS2	-0.110075032370165	0.779405130811152
EBNA1BP2	-0.16097710221603	0.636347762156938
EDC4	-0.361790653301117	0.130138740607992
EDRF1	-0.284334713998305	0.635097346848167
EEF1B2_pS106	2.17614561888923	0.241048740764621
EEF2_pS500	-0.639231360089006	0.115213057366802
EEF2_pS578	-0.493980580002905	0.299529399863417
EEF2_pS593	-0.326846478998831	0.581384733507438
EEF2_pT435	-0.695969430176813	0.0124111375211612
EEPD1_pS19	1.51806625729731	0.378724133134876
EHD2_pS468	-0.57211156076864	0.62510481779894
EHD2_pS470	-0.493155818656472	0.56356662286795
EHMT1_pS1048	-0.0787844618717344	0.938402531850098
EHMT2_pS232	-0.435856600361074	0.193249482274911
EHMT2_pS40	-1.4914528189082	0.157046014741768
EIF2A	0.0416359671420707	0.886618172785534
EIF2AK1_pS274	-0.410519408600258	0.16671220299256
EIF2B2_pS103	0.211574308256363	0.652369226299825
EIF2S2_pS2	0.0401933152990281	0.889136382405802
EIF3C_pS9	-0.127941247216047	0.810968784518241
EIF3G_pS189	-0.12693235338762	0.737767634831089
EIF3M	0.0709238681332032	0.782436074765776
EIF4A3_pT163	-0.838823679048915	0.0302165758082625
EIF4B_pS442	-0.755198063537815	0.250939148315703
EIF4B_pS518	-0.00767680577344265	0.988182268875716
EIF4EBP1_pT37	-0.473118280221257	0.695122284395333
EIF4EBP1_pT46	-0.879835432707935	0.441810197728401
EIF4EBP2_pS4	-0.183800246936677	0.797013717142157
EIF4ENIF1_pS345	-0.478579727869022	0.472233646856653
EIF4ENIF1_pS74	-0.355114567400094	0.431308639009252
EIF4G1_pS1058	0.0205897391744259	0.958910821337113
EIF4G1_pS1191	-0.671005359333829	0.117076471807042
EIF4G1_pT165	0.816506423875474	0.156624920644224
EIF4H	0.0928393268968541	0.636880245938168
EIF4H_pS13	-0.243944425093723	0.702518317200666
EIF5A	-0.158159694603651	0.439626724866595
EIF5B_pS164	-0.255394596789831	0.231051997139786
EIF5B_pS66	-0.212107525145154	0.56339019570923
EIF5_pS229	0.0763904699506242	0.846329698211321
ELAC2	-0.788693011027799	0.044544809669309
ELAC2_pS199	-0.678068814014445	0.0580643415676708
ELF1_pT167	0.858687388890434	0.498148250780959
ELF2_pS291	-0.216758757107961	0.610681418619739
ELK4_pS180	-0.500571602479223	0.247818164149176
ELP2	-1.0579882008125	0.0401769322544922
ELP3	-1.10246470233926	0.00806962422776051
EMC3	0.472734236377921	0.0740008741186988
EMC4	0.322300564122298	0.389238595484984
EMD	0.187589771513569	0.516633043474886
EMD_pS29	0.242294494556088	0.53593503180857
EML4_pS132	0.40328630736856	0.50670042646219
EML4_pS61	0.545811004736386	0.233162970514575
EML4_pT96	1.94282657793627	0.0247983340161921
EMSY_pS209	-0.354131284220056	0.486020372309389
ENO1	-0.182769538005093	0.386387345203293
ENO1_pS27	-0.150112470650036	0.713178466038828
ENO2_pS263	-0.729362637600776	0.114821442684363
ENO3	-0.703019285601311	0.228856952749756
ENSA	0.176624807950489	0.499284057060642
EP300_pS1726	-0.467530516096364	0.134692589959866
EP300_pS2320	0.127291661739644	0.792478580786274
EP400	-0.203446663918104	0.56635838209825
EP400_pS1659	0.241158920742514	0.327122773459212
EP400_pS2613	0.251076374429417	0.739427058623625
EPB41L2_pS16	-0.73336609311388	0.555409551936024
EPB41L2_pS9	0.355093853701142	0.645839495663497
EPB41L4B_pY447	0.775374048733106	0.485248535019243
EPB41_pS631	0.271027984358046	0.53593503180857
EPB41_pS641	0.459931268052543	0.234562749087367
EPHA1_pS906	-0.375514940229085	0.512147769290653
EPHA2	-0.760460910153149	0.33347935626945
EPHA2_pS570	-0.909707918303369	0.140488654570484
EPHA2_pS579	-0.143646818555922	0.852078260481042
EPHA2_pS901	-0.568513634489264	0.410978074005231
EPHA2_pT593	-0.72586070066988	0.4923958842865
EPHA2_pT898	-1.31319312536302	0.0333976133318075
EPHB2_pY584	1.08943242074713	0.329747475963849
EPHB3	-0.442138355050219	0.608325757609619
EPHB3_pY792	-0.695794134718167	0.415531838733517
EPN1	0.351925587501391	0.21707919628723
EPPK1_pT568	1.08956625800326	0.411000379485487
ERBB2IP_pS832	-1.04270912781372	0.0560020408153039
ERBB2IP_pS844	-0.840468258767707	0.245941543910054
ERBB2IP_pS857	-0.941630840950008	0.0740577239075971
ERBB3_pS627	0.430203885624067	0.648969899702192
ERCC2	-0.489280730722228	0.182478011929796
ERCC3	-0.580308209735058	0.0747894407527336
ERCC5_pS382	0.465168150237492	0.733208797332895
ERCC5_pS428	0.532345783471051	0.59386557017502
ERCC6L_pS755	-0.106692454728801	0.903042297344719
ERI1	-0.786155015727715	0.17535929896731
ERICH1	-0.537126881847666	0.345968223185533
ERICH1_pS254	-0.304895521169879	0.389850160714914
ERLEC1	0.0851155355947135	0.851783290860741
ERMAP_pS418	-0.210774607286321	0.648969899702192
ERP29_pY66	-1.03478477699788	0.498628915694172
ERV3-1	1.80961468301213	0.590908353856907
ESPL1_pS1176	0.236057109558537	0.577699926083086
ESYT1	-0.321655966009971	0.175889632442605
ESYT1_pS1034	-0.323548721568496	0.31121026385037
ESYT1_pS627	-0.434757598884911	0.163564934671953
ETF1	-0.0344537880850666	0.881802536700125
ETHE1_pS218	-0.536672408625218	0.59863697330134
EXO1_pS598	-0.361214863281731	0.337698613666548
EXO1_pS815	-0.421656048542189	0.254980006308924
EXOC1_pS449	-0.627521019123684	0.618358367575345
EXOC2_pS888	-0.0556550098029547	0.91177530725766
EXOC8	0.127860986621847	0.735971877921068
EXOSC2	-0.551528351141364	0.0863383445542599
EXOSC2_pS145	-0.799519957664401	0.205699662722585
EXOSC2_pS94	-0.337375766463126	0.227062348567447
EXPH5_pS802	0.380751988597233	0.498628915694172
EYA3	-1.3018679892435	0.000900665001406264
EZR_pS148	-0.421229614331143	0.218249290557838
EZR_pS535	-0.809892537046917	0.17535929896731
F10	-1.79230228022576	0.231748017680345
FAAP20	-0.117675425936984	0.868053040448359
FABP2	1.54504479244953	0.472923547725316
FADD	0.767025944518796	0.023270364256664
FAH	1.51204271124769	0.023967662911739
FAM110A_pS78	0.137886796842963	0.829716786213106
FAM110C_pS258	0.987201800689643	0.40921666139527
FAM117B	0.461369959896373	0.284662997367418
FAM117B_pS10	0.227637051062441	0.641954447564087
FAM117B_pS106	0.754398776031163	0.188490422988173
FAM117B_pS273	0.486777895484742	0.152070250211236
FAM117B_pS391	-0.0976410960615262	0.930254964860728
FAM117B_pS457	0.309867341747598	0.374178269618053
FAM118A	0.274137584281483	0.647348639479401
FAM118B	0.128706477988143	0.817955655290778
FAM120A_pS1023	0.313540065512356	0.61560161747845
FAM120A_pS513	0.381462031093449	0.527292737385272
FAM126B_pS442	-0.147662720326096	0.877226531849366
FAM171A2_pS789	-1.1791038700366	0.225052472795901
FAM172A	0.706912462399668	0.217389267908908
FAM174A	-0.733158691557151	0.36454737970948
FAM175B_pS79	0.683775291057341	0.440855025605843
FAM193A_pS1129	-0.544750173718636	0.0687799987503174
FAM193A_pS1144	-0.368078746792527	0.238129349871783
FAM207A	-0.641186498817877	0.196465007249613
FAM21A_pS284	-0.279748126718754	0.579348974282801
FAM21A_pS539	-0.818968743825174	0.266837248551068
FAM222B	-0.432826147642086	0.640332826036593
FAM25G	-0.949392259599595	0.487091157733429
FAM50A	0.195918299986062	0.558853151956825
FAM53C_pS122	-0.190891640673726	0.501364938039059
FAM53C_pS234	-0.357430476186124	0.324996185231451
FAM73B_pS228	0.0499195071357086	0.963817720972939
FAM83B_pS802	-0.492929753383191	0.42494219527774
FAM83B_pT806	0.0877716809029643	0.921439734443844
FAM83E_pS324	0.774694344355943	0.261007358877884
FANCE_pS210	-1.0345205307573	0.0213658085305976
FASN_pS1174	0.456917076791076	0.694574212304925
FASN_pS2236	-1.02077863246942	0.330164787577172
FASN_pS63	0.0901422233218874	0.889734850952161
FASTKD3	0.3540372049067	0.539962734214124
FBF1_pS333	-0.775605900989138	0.161763696016543
FBF1_pS358	0.637958789295901	0.311205461758189
FBP2	0.317089583121128	0.773253568724198
FBXL12	-0.110804366747054	0.909408629074333
FBXO21	-0.181886325858066	0.638581079113697
FBXO22	0.0953757583859236	0.863686549183821
FBXO42_pS365	-0.384959095557466	0.51927625113876
FBXO4_pS48	-0.547678383438676	0.261007358877884
FBXW9_pS59	0.0981834194589624	0.869181777691492
FCHO2_pS468	1.0990844595027	0.16671220299256
FDX1_pS63	0.611953896424428	0.179314030299153
FEM1C	-0.322628110411531	0.636051449629255
FEN1_pS352	-0.492906489748123	0.144556236477358
FGFR4_pS363	-0.516141743813574	0.353099725399115
FIG4	0.706151597799288	0.177124571546211
FIS1	0.105975797208213	0.730672258516453
FKBP15_pS1012	-0.381232777755592	0.256652382693145
FKBP4	-0.0198382052076731	0.954206591185382
FKBP4_pS118	-0.419833954004336	0.325275654611635
FLII_pS436	-0.0365863875887733	0.930755099495798
FLNC_pS2233	-1.3325395662089	0.398302630552538
FMNL3	-0.119283108879969	0.918088321539205
FNBP1L_pT491	1.12142129767363	0.426218043001151
FOCAD	0.116795647794746	0.812598815032823
FOSL1	-0.772313988556284	0.498148250780959
FOSL1_pS191	-0.957985996789116	0.214536343425416
FOSL1_pS74	-0.975600541836595	0.195485442568465
FOXA2_pS309	2.06925884130102	0.128986657321094
FOXK2	-0.686840263708159	0.248284833498197
FOXK2_pS398	-0.130672623477878	0.636051449629255
FOXM1	-0.56523245543778	0.326015644239412
FOXP1_pS567	0.268533787354688	0.757770781747426
FPGS	-0.40698140538009	0.53593503180857
FSCN1	-1.74408156902682	0.178693442779094
FTL	-0.983233148418421	0.320142241399248
FTSJ1_pS269	-0.766948112608421	0.0843602697495437
FUBP3_pT76	1.10227251238748	0.228407458726345
FXN	-0.37397151436285	0.293037184814542
FXR2	-0.297144561476252	0.471900762566523
FXR2_pS453	-0.265574835689453	0.45913554205805
FXR2_pS566	-0.238419576664981	0.558853151956825
FXR2_pT411	-0.14868363990665	0.748730696145754
FYB	-2.09628420990275	0.261007358877884
FYCO1_pS196	-0.362806788444583	0.282973767272669
GAK_pS829	0.0846106244633731	0.960757130701194
GALNS	0.405356257190778	0.398476635787466
GALNTL6	3.82119343635237	0.33970322814608
GAPDH_pS241	-0.381107262798359	0.386393830819832
GAPDH_pT237	-0.365302460243065	0.43157032466349
GAPVD1_pS569	-1.01156469498919	0.0708420390685104
GAPVD1_pS746	-0.819287192754846	0.0164014166614042
GAPVD1_pS888	-0.192254123389528	0.662823919469684
GAREM_pS356	-0.679598644541937	0.0580643415676708
GATA6_pS268	0.712419180111208	0.365149934960804
GATAD2B	0.022093531607716	0.95459756954163
GATAD2B_pS486	0.222164856156081	0.390435542451904
GATSL3	-0.894440520582229	0.274632132650365
GBA	0.490528903728944	0.194002895943884
GCLC_pS8	0.0201599453106773	0.96445990190527
GDI2_pS61	-0.575940080515835	0.1979488323399
GEMIN5	-0.511937974046283	0.112895479740871
GEMIN5_pS48	-0.814726077139035	0.142600385218855
GEMIN8_pS185	0.136541175279252	0.856377854739729
GFER	-0.56422423919393	0.156392111504899
GFM1	0.365990972156126	0.168614407225624
GFM1_pS91	1.34050347826513	0.138037219125213
GFPT1_pS218	0.547380489122329	0.248284833498197
GHITM	0.265046605231369	0.536394985414921
GIGYF1_pS157	-0.147221432664505	0.676238056360264
GIGYF1_pS24	0.617567359116286	0.0898962770396737
GIGYF1_pS406	-0.0384166196572124	0.926786917296294
GIGYF1_pS638	0.213144692531166	0.498148250780959
GIGYF2_pS593	-0.429419001801399	0.274632132650365
GLE1_pS88	-0.446387909824889	0.0708420390685104
GLMN	-0.823547566788303	0.134692589959866
GLTSCR1_pS1171	0.80462934794804	0.0562460255880277
GLUD1_pS450	0.642783666873022	0.486020372309389
GMCL1	-1.20980034504121	0.117539532893218
GMPS	-0.118367653937867	0.594463212740331
GNB2L1_pS276	-0.636644996506089	0.0580643415676708
GNL1	-0.373534940281854	0.243874885209769
GNL1_pS51	-0.351130886279762	0.279891995893649
GNL2	-0.0742708983074678	0.877226531849366
GNPDA2	-1.07997590736104	0.00386694343555096
GNPTAB	-0.249392918216365	0.736771023342788
GNS	0.0324094583911894	0.93179373381465
GOLGA2_pS37	0.181976994862971	0.653941231921652
GOLGA2_pS792	-0.196546013112116	0.680558298859247
GOLGA3	-0.126276846768473	0.667672686164437
GOLGA4_pS89	0.121798041802599	0.828154536696555
GOLGA4_pT39_1	0.977440646448109	0.277023655984873
GOLGA4_pT39_2	0.977440646448109	0.277023655984873
GOLGB1_pS138	-1.0082912864236	0.0827330102131436
GOLIM4_pY673	0.49853194914148	0.382383058919943
GOLT1B	-0.199817493296202	0.539858108804204
GON4L_pS2106	0.12092277858995	0.782226819397989
GORASP2_pT418	0.39277727210354	0.760359323115398
GOT2_pT166	-0.407425661347308	0.264765546914921
GOT2_pT333	-0.276940811406426	0.515479699851444
GPA33_pT268	0.21127401425916	0.896323698616088
GPA33_pY281	0.443893548327807	0.817511615448285
GPAA1	0.428570131231044	0.243617583571382
GPALPP1	1.09760818975865	0.00303394385506906
GPAM	0.526314111747126	0.373311137392972
GPATCH2L_pS137	3.10253777994107	0.00322108317934504
GPATCH4	-0.559998451145738	0.136991745658211
GPD2	-0.0103912475791859	0.981660712669447
GPHN_pS188	0.419294007269148	0.554711260470813
GPHN_pS194	0.481199858919695	0.335442776675703
GPHN_pS270	0.47928780858895	0.471152937289388
GPHN_pS303	1.07162638641985	0.137973152095773
GPKOW	-0.241371396311298	0.270183957101563
GPKOW_pS42	-0.201397779917581	0.36773745355775
GPN1_pS219	-0.684109499314278	0.102210823302227
GPN3	-0.646624452689913	0.223154641772843
GPR39_pS427	0.981468110993838	0.146156130130631
GPRC5C_pS403	-0.0252117918425299	0.968073939045725
GPS1	-0.173776812200071	0.395925136937931
GRB2	0.302887371203287	0.19463514967868
GRIPAP1_pS232	1.09444928557951	0.24387873368159
GRIPAP1_pS635	0.22399273233442	0.625609306794471
GRPEL1	-0.265058596824581	0.286119266935044
GSE1	0.688821515612489	0.156624920644224
GSE1_pS857	0.239043692888878	0.454434542895921
GSE1_pT433	0.291815848949728	0.42494219527774
GSS	0.88837914845713	0.00329394348109966
GSTM2	0.577833845496585	0.638581079113697
GSTP1_pY8	0.147557451452116	0.817511615448285
GTF2F1	0.136244365007535	0.539597148936671
GTF2F1_pS433	0.796068881868361	0.117076471807042
GTF2F1_pT156	-0.270180204576729	0.440398742752828
GTF2F2	0.269912628251294	0.247810913132679
GTF2H1	-0.491363372039196	0.228487921944227
GTF2H3	-0.870802286904212	0.273586030650119
GTF2H4	-0.363960919745686	0.498148250780959
GTF3C1_pS1653	-0.892491998657324	0.0822305570599196
GTF3C1_pS603	-1.3860814163473	0.0499656707156614
GTF3C1_pS845	-0.288353332129311	0.41929028193374
GTF3C2	-0.0529077854026028	0.813966859310285
GTPBP1_pS580	-0.421834016807082	0.248284833498197
GTSE1_pS480	0.519073921684342	0.424433212610526
GTSF1	-2.20039384140618	0.327965638253657
GYS1	-0.711992398158412	0.0413388727361283
GYS1_pS412	-0.457042258602272	0.173892299839457
H2AFY_pS172	0.0476167714183724	0.962568961637639
HACD3_pS135	-1.19043388240115	0.0128103021499824
HAUS6_pS472	-0.826215608647672	0.0855357886172054
HAVCR1	1.77103736854647	0.35589362347103
HBP1_pS134	0.0892193749561621	0.952466495574432
HBP1_pS402	-0.000891355236241509	0.998906787270523
HCLS1	0.047743668119562	0.962568961637639
HDAC1	0.109608217011523	0.506462219187542
HDAC3	0.355859432099692	0.383584448999655
HDHD1	-0.0184856711318986	0.987164136915399
HEATR6	-0.778790457810306	0.193327317926879
HECTD1	-0.616495081538712	0.0814480305089762
HECTD1_pS1384	-0.819957011294225	0.0616371303761552
HECTD1_pS632	-0.489452646882246	0.0784351678303619
HERC2_pS1588	-0.911916289687746	0.0331595425615849
HERPUD1	-0.196991574431724	0.719671102259624
HES1	-0.609972168515945	0.261007358877884
HEXIM2_pS29	-0.676735649207537	0.131940216940673
HEXIM2_pS51	-0.71065019211995	0.0531668094368699
HEXIM2_pS76	-0.608346717474547	0.0514939894135472
HEXIM2_pS81	-0.843214307492787	0.0580643415676708
HEXIM2_pT46	-0.385418223994584	0.235115116863705
HGFAC	-0.317881036154478	0.689863003897671
HID1_pS588	-0.661860140442951	0.385554930909432
HINT2	0.705817346945072	0.06137292102342
HIPK3_pS772	0.186401474171806	0.68400305679287
HIRIP3_pS333	-0.435804031020318	0.579348974282801
HIST1H1C_pS2	0.25536959979306	0.455896112938786
HIST1H4A_pS48	-0.639350419235917	0.241471430249475
HIVEP1_pS2682	0.042165282695219	0.920200674514672
HMCN1	-0.821743695537464	0.52446900274878
HMGB1	0.295488499581747	0.16671220299256
HMGB1_pS35	0.395623070384744	0.256652382693145
HMGB1_pS39	-0.229547153830687	0.463275991292299
HMGN2	0.436790103164128	0.485169850840047
HMGN5_pT31	-0.382826317093926	0.625579256452032
HMOX2	-0.038324337076542	0.904983185007342
HN1_pS91_1	-0.614348682919875	0.454434542895921
HN1_pS91_2	-0.614348682919875	0.454434542895921
HNF1A_pS247	0.369297091065178	0.499284057060642
HNF4A_pT407	0.651475074393513	0.368090976751854
HNRNPA3_pS112	0.60559720836028	0.749224083054765
HNRNPD_pT193	0.4405071097089	0.284043895275202
HNRNPF_pS107	-0.158509298114659	0.89588366041367
HNRNPL_pS185	-0.728644156259534	0.0518089193379615
HNRNPM	-0.17870155181075	0.257231489314093
HNRNPUL2_pS161	0.888016226480914	0.0190076755836086
HP1BP3_pT48	-0.215092126087082	0.740974548223494
HPS5_pS420	0.137662734344762	0.722127945911707
HRH1_pS233	-0.734491486032393	0.325328677729512
HSD17B4_pT321	0.931832891836553	0.494199475185746
HSP90AA1_pS252	-0.375443604628511	0.320142241399248
HSP90AA1_pS315	-1.39295946902306	0.00642657264072936
HSP90AA1_pS442	-0.915345248720477	0.0401769322544922
HSP90AA1_pS68	-1.01889647259601	0.0582009837469986
HSP90AA1_pT109	-1.30901296174597	0.0046955051014473
HSP90AA1_pT317	-0.187635905821782	0.675407764722897
HSP90AA1_pT540	-0.0296261266536959	0.96724709158534
HSP90AA4P	0.0473608543977058	0.962608555378475
HSP90AB1_pS45	-0.804961233331767	0.0401769322544922
HSP90AB1_pS63	-1.01889647259601	0.0582009837469986
HSP90AB1_pT446	-0.769682419165065	0.312211145990645
HSP90B1_pS385	-0.68759282386786	0.0706947015931888
HSP90B1_pS392	-0.415634668381831	0.498148250780959
HSP90B1_pS42	-0.391585044796475	0.566974140143271
HSP90B1_pT44	-0.510832119239002	0.423650501240443
HSPA5_pS632	-0.735339746702831	0.0555742268554446
HSPA8	-0.13211731936121	0.322658534599938
HSPA9_pT87	0.765342647579697	0.128986657321094
HSPBP1_pS354	-0.706187413272442	0.0725719608571133
HSPE1_pS64	-0.298177518123396	0.36454737970948
HTATSF1_pS403	-0.149551463523828	0.860089606910847
HTATSF1_pS494	-1.16995224700837	0.130799347728766
HTATSF1_pS498	-1.25399708334572	0.188983342436857
HUWE1	0.201660315129985	0.486020372309389
HUWE1_pS1907	0.126305831841442	0.795732415541188
HUWE1_pS2362	0.0812991219801518	0.84450676585188
HUWE1_pS2534	0.53311690784281	0.487503600201912
HUWE1_pS2887	0.579091082035866	0.226163035132269
HUWE1_pS3800	-0.0341684154331858	0.940355692951396
HYOU1	0.476393497171127	0.0740008741186988
HYPK_pS38	-0.253321962459506	0.566974140143271
IBTK	-0.577627826866181	0.558853151956825
ICE1_pS1903	-0.310103268611019	0.582028393069391
ID2_pS14	-1.13219946557059	0.00329888452727287
IFI16	-0.323061006964839	0.811225320061246
IFI16_pS153	0.917811552935248	0.499284057060642
IGF2BP2_pS98	0.688657862519843	0.67113143943411
IGF2R	0.601685648577767	0.14747921190668
IGSF3	1.02944865525026	0.244505900928839
IGSF9_pT956	1.5705083381056	0.165601050591883
IKBKAP	-0.589056202911237	0.0534862717697181
IKBKG	0.0282746874032043	0.936601471512831
IL1R2	-0.864769773224946	0.562063093254266
IL2RG	0.54405755880304	0.640332826036593
IL33_pS61	-0.5096571855759	0.460772457298257
ILVBL_pS167	-0.963935535128488	0.0747894407527336
IMPACT_pS179	-0.64606765925128	0.119833412270324
IMPDH2	-0.552926652722274	0.0580643415676708
IMPDH2_pS122	-0.503080267737417	0.225595570973742
INF2_pS1237	-0.115626223181764	0.846329698211321
INPP5E	-0.0830197482059116	0.867570502695195
INPP5E_pS232	-0.368300691653744	0.471152937289388
INPP5F_pS1103	-0.161238040252751	0.6947575730466
INTS12	-0.1688506383781	0.498148250780959
IPO5	0.232774547319995	0.425653499478056
IQGAP2_pS1356	-0.183811423492372	0.813966859310285
IQGAP3_pS308	-0.26131954730414	0.798316584137143
IQSEC2_pS1132	-0.723762440806574	0.624017602318086
IRAK2	-0.170515687473724	0.889326331682468
IRF2BPL_pS658	-0.894065308399441	0.108593058052061
IRF8	0.0157621547926823	0.992343604413985
IRS1_pS1223	0.937860079908294	0.519195863840581
IRS2_pS639	-0.0138936715032969	0.986602051327858
ITFG1	1.21430383633454	0.0238513711609181
ITGA10	0.564211435353052	0.73638566654507
ITGA5	-0.352419935538283	0.784484573221705
ITM2B	1.69888138565054	0.0023239213094716
ITPR3_pS1832	0.252008389966043	0.743861485930416
JAK2_pY570	-0.272802237521997	0.568017718866047
JMJD1C_pS135	-0.29847566674685	0.354311241077535
JMJD1C_pS138	-0.31506894391767	0.356040431171058
JMJD1C_pS1871	0.172327125358603	0.813966859310285
JMJD1C_pT1796	-0.865612183447329	0.231051997139786
JMJD1C_pT1870	-0.308987891112842	0.695122284395333
JMJD1C_pT323	-0.0149039993496025	0.965417233389596
JPH1_pS168	0.467594675964495	0.320142241399248
JPH1_pS185	0.46573443167436	0.625579256452032
KALRN_pS1757	0.895043254577828	0.31121026385037
KALRN_pS1817	0.555016051916486	0.63679687306258
KANK2_pS540	-0.844554064653771	0.0592823104894092
KANK4_pS8	0.276799652133512	0.862165603131701
KANSL3_pS535	0.930290165763328	0.226581348408167
KAT6A_pS1089	0.0990624389478896	0.812555706709151
KAT6B_pS1048	-0.94361455544637	0.0401769322544922
KAT8_pS42	0.207465297970565	0.605599883089662
KATNA1	0.254908680420979	0.590462857848653
KCMF1	-0.515059808656798	0.0616371303761552
KCNB2	-0.320057393527357	0.806870864134492
KCNIP3	0.39006054583697	0.469672829286471
KCNJ13	-0.962198066001376	0.324962452575456
KDM1B	-0.027934932910707	0.962568961637639
KDM3A_pS283	0.737801667802277	0.410978074005231
KDM3A_pS766	2.16184434097612	0.182478011929796
KDM5B_pS1405	0.526392812334443	0.431382484373551
KDM6A	1.3442247382372	0.00811585551100123
KEAP1	-1.01728957937148	0.124225283031457
KHDRBS1_pS150	-0.239301906075905	0.472233646856653
KIAA0430_pS1512	-0.347551443561393	0.145172134323928
KIAA0430_pS66	-0.276960113755468	0.56635838209825
KIAA0430_pS760	0.349158643759779	0.367278508846101
KIAA0556_pS460	0.115601967932108	0.817511615448285
KIAA0753	-0.686632821704443	0.614520606961429
KIAA0930_pT259	-0.81153010732919	0.424274680349897
KIAA1033_pS1162	0.554152297002151	0.29374436791554
KIAA1109_pS3652	-0.0928927691054255	0.823840263884474
KIAA1211L_pS710	1.40567944492328	0.0708420390685104
KIAA1462_pS1324	0.396706296260255	0.561635066015805
KIAA1522_pS155	-0.0648928604210326	0.920632270533525
KIAA1522_pT590	0.180616886890721	0.807208203601127
KIAA1598_pS493	0.715668739874189	0.606715501260056
KIAA1671_pS366	0.0201761825754225	0.969796960792986
KIAA2013_pS646	-0.31074405204204	0.501833552926207
KIF11_pS931	-0.233013564717471	0.673945526098182
KIF15	0.134551348935592	0.817511615448285
KIF15_pS1072	-0.620653966200866	0.358677342465912
KIF15_pS471	-0.53088417227384	0.146905888103149
KIF15_pT1047	-0.670566453929638	0.179436251062481
KIF1B_pT1029	-0.440660277060019	0.131940216940673
KIF20B_pS1533	0.0146258335070151	0.981660712669447
KIF21B_pS1241	1.62531402942124	0.28605284234023
KIF24_pS911	-0.319791520254068	0.604448143336883
KIF26A_pS1262	1.1058184604167	0.241048740764621
KIF26A_pS1687	0.634350704861237	0.536271598829455
KIF27_pS845	-0.245618386684971	0.51927625113876
KIF5B	-0.198238094597407	0.283291899624172
KLC2	-0.472150185781455	0.0714616439708288
KLC2_pS151	-0.857254432742071	0.0265415035124957
KLC2_pS582	-0.673025934715309	0.0708420390685104
KLC4_pS629	0.830346277030753	0.145461903941995
KLF13_pS268	-0.310458240919804	0.635380660832138
KLF3_pS78	-1.21444636853779	0.114809116988771
KLF4	-0.560884393368422	0.53593503180857
KLF4_pS254	-0.989305896954416	0.119833412270324
KLHDC4	-0.128575820896504	0.76270044104779
KLHDC4_pS382	-0.177128942983291	0.525834015991746
KLHL18	-0.0989538732260762	0.890440638657561
KLHL9	-0.22659249765832	0.648969899702192
KMT2A_pS2163	0.137664624503937	0.781124763551632
KMT2B_pS936	0.106534084460581	0.820634434669839
KMT2C	1.82887460637616	0.00080350274554441
KMT2C_pS2811	0.91269224525578	0.0331595425615849
KMT2C_pS2828	0.793013429698373	0.0031132772908646
KMT2C_pS4263	1.09805916751426	0.179226156620055
KMT2C_pT3977	1.03323931449405	0.0031132772908646
KMT2D	1.25375383420357	0.0104889541593151
KMT2D_pS1606	0.628516803794312	0.289305469383323
KMT2D_pS1671	0.934733042492727	0.010700983994223
KMT2D_pS1858	1.07225422598588	0.245941543910054
KMT2D_pS2640	0.268793436441985	0.423650501240443
KMT2D_pS4738	0.763840299149784	0.135955923365143
KMT2D_pS4849	0.310525576932882	0.423650501240443
KMT2D_pS654	0.794478611162955	0.094181383732839
KMT2D_pT1195	0.472229283162747	0.277333658008696
KMT2D_pT1865	0.534369029041372	0.157046014741768
KMT2D_pT2229	0.611781201593868	0.102602835981667
KMT2D_pT366	0.61430608042874	0.411961340992322
KMT2E_pS1359	0.419994804136678	0.102699417341283
KPNA3	0.0953222092561177	0.648969899702192
KPNA3_pS60	-0.0512436846992728	0.904983185007342
KRR1	-1.14565715720468	0.0769008874324038
KRR1_pS3	-0.994547588305171	0.0228988082053417
KRT18_pS18	-0.331992278952406	0.857828926387063
KRT18_pS34	1.44128376365191	0.0692864360326142
KRT18_pS7	0.630570668795254	0.456625893487209
KRT19_pS35	-0.428527592354332	0.634511983676696
KRT8_pS22	0.0185446541906167	0.991491893037994
KRT8_pS35	-1.33913440239416	0.195662607285919
KRT8_pS37	-0.375244103577568	0.593358275933859
KRT8_pS43	0.154903252463548	0.830808903326153
KTN1_pT153	0.33902912940378	0.441810197728401
L3MBTL2_pS689	-0.260166795469313	0.534069799796058
L3MBTL3	-0.539004065800626	0.53161043607774
L3MBTL3_pS608	-0.171622475008682	0.690601929597883
L3MBTL3_pS625	-0.477601955130439	0.223154641772843
L3MBTL3_pS678	-0.53571335802528	0.22469109287847
LAD1_pS511	1.35024767171313	0.489319130884658
LAMP3	2.45210482117281	0.238144448118332
LARP1B_pS135	-0.261900704342345	0.652369226299825
LARP1_pS774	-0.345754339065277	0.140488654570484
LARS_pS167	-0.310399267913638	0.409380765234865
LBR_pS156	0.323504805984879	0.810968784518241
LCOR_pS249	-0.758796173820915	0.0990661284491575
LCP1_pS257	-0.165701528439563	0.9441065699021
LDB1	-0.644964878329994	0.36773745355775
LDB1_pT61	-0.320829713799448	0.370901840792452
LDHB	-0.671767945635676	0.429250910999332
LEMD3_pS140	-0.327114634411004	0.447269926769494
LENG8	-0.278012147609427	0.463927721505936
LEO1_pS197	-0.433860778526348	0.252613616251328
LEPROTL1	-0.688808369491213	0.369543008181759
LETM1_pS190	-0.312893608719609	0.338578124462256
LGALSL	0.175846366964031	0.790009637402808
LIG3	0.0547405124095803	0.874769759180987
LIG3_pS123	0.0158145077162146	0.968275466055651
LIG3_pS154	2.06501235841687	0.177607545514944
LIG3_pS155	0.0439437790390578	0.895836193336234
LIMA1_pS263	-0.0488977917004014	0.955742694423013
LIMA1_pS283	-0.009894454111258	0.996640601930562
LIMA1_pS619	0.0168748433164367	0.987563502968343
LIME1	-0.143486204478222	0.933960288767254
LIMK1_pS273	0.777311489173922	0.487503600201912
LIN37_pS137	0.0195558551930617	0.992425127439102
LINS_pS618	-0.165762487359157	0.766190314428242
LLGL2_pS680	-0.602111768650797	0.254980006308924
LLGL2_pT963	-0.265691906022227	0.730672258516453
LMAN1	0.564361420149254	0.450652315683677
LMBRD1	0.393875004910221	0.439626724866595
LMNA_pS22	0.226929265607467	0.817511615448285
LMNA_pS458	0.328555175115305	0.439162113300819
LMNA_pS616	0.889996818871925	0.101706920198897
LMNA_pS94	-0.297950841489264	0.539769692192461
LMNB2_pS424	0.351506351083717	0.698223077842247
LMO7_pS1229	-0.0315133959515386	0.963817720972939
LMO7_pS345	-1.15927059015485	0.326802767789073
LMO7_pS676	0.27088494559656	0.591663611008614
LNX1_pS238	-0.0929103784932721	0.968073939045725
LPIN1_pS252	-0.556313566794767	0.539769692192461
LPIN1_pS288	-0.556313566794767	0.539769692192461
LPIN1_pS889	-0.79493153740485	0.223137759242294
LRBA_pS1261	-0.370956168265476	0.223061264882998
LRBA_pS2485	-0.300899044481945	0.527370992765046
LRCH1_pS335	-0.707622035447837	0.33045078322189
LRCH1_pS370	0.285482193160739	0.695122284395333
LRCH4	0.143703093475633	0.742883365820225
LRCH4_pS346	0.714325531820528	0.264405704720587
LRCH4_pS513	0.145626233032583	0.795732415541188
LRFN4	-1.40397689299038	0.218384868022609
LRIF1	1.13317327353572	0.157850295974339
LRIG1_pS1023	-0.276941112857962	0.736771023342788
LRP12_pS630	0.0406130991638598	0.968073939045725
LRPAP1	0.240085746269465	0.569982272961758
LRRC15	1.07189170979082	0.45913554205805
LRRC16A_pS1249	0.400607282266311	0.638146923076914
LRRC16A_pS1324	-0.788537585525251	0.33970322814608
LRRC16A_pT1253	-0.421272204393542	0.659939938880398
LRRC19	1.46632913016914	0.577950780949834
LRRC20	0.590306048924269	0.244639665775217
LRRC31	-1.8808696060644	0.250897358745186
LRRC47_pS431	-0.35364664303437	0.50915327954022
LRRFIP1_pT114	-2.10403925681861	0.365055650819612
LRRFIP2_pS309	0.627343933722326	0.571557193548348
LRRFIP2_pS324	-0.203417723396502	0.810968784518241
LSG1_pS272	0.279842221190762	0.659939938880398
LSR_pT279	0.273707392450216	0.749224083054765
LTN1	1.39126697817287	0.0224506437945811
LTV1	-0.422006752549098	0.275705565409177
LUC7L_pS319	-0.402412148770576	0.247810913132679
LUZP1_pS394	0.96301009932936	0.637225041749836
LUZP1_pS512	-0.597005907487201	0.144657752813867
LYAR	-0.340326683486623	0.195370682307607
LYN_pY376	-0.496800452207214	0.245941543910054
LYPLA2	0.188000686838322	0.547511660920232
LYSMD1	0.423823549576046	0.399027739584914
LYSMD1_pS33	0.379715765857156	0.665915281087561
LZIC	0.215424632807316	0.456690716398175
LZTR1	-1.05790568461267	0.0708420390685104
LZTS2	0.207262644766317	0.783070658235391
LZTS2_pS570	-0.659601604650895	0.105119231839536
LZTS3_pS223	0.97195974618532	0.26147880231143
M6PR_pS267	0.283658364830711	0.49216089043957
MACF1_pS3927	0.310721976734694	0.486020372309389
MAGEB2	-5.32468225699947	0.0158677266673249
MAGI1	0.334068341571154	0.510791352250309
MAML1_pS360	0.0869591158211627	0.744713717452954
MAN2B2	-0.206542909451176	0.817511615448285
MAP1S	0.388957387929583	0.475157111887762
MAP1S_pS521	-0.666215682754533	0.109365896491383
MAP1S_pS631	0.191152216444237	0.707647135437829
MAP1S_pS705	0.385019492183321	0.646219960973783
MAP1S_pS733	-0.571587583021753	0.325275654611635
MAP2K2	-0.048447901362529	0.850597259342975
MAP2K2_pS226	-0.650786545836159	0.255128165449956
MAP2K2_pS295	-0.10747533215482	0.820399642186568
MAP2K6	1.57418225246898	0.114731498934912
MAP2_pS1151	1.99734359079283	0.193346681876932
MAP2_pS1320	1.56595394662339	0.243936425635713
MAP2_pS1343	0.839250944338239	0.498148250780959
MAP2_pS1349	1.26566068517525	0.33617875925097
MAP2_pS1636	1.34761359557983	0.441810197728401
MAP2_pS829	0.389904722807017	0.816737719722829
MAP3K4_pS1135	-0.24429166541999	0.561635066015805
MAP3K4_pT447	-0.126405744288263	0.790109748769097
MAP4K5_pS400	-0.0865703516613046	0.871075046477289
MAP4_pS358	0.0350006801146741	0.919727352030867
MAP4_pS941	0.517384379121285	0.400266413002979
MAP4_pT571	-0.55806443787208	0.157094233844494
MAP7D1_pS334	0.0856487053271309	0.904983185007342
MAPK1	0.0658010294765958	0.779709560404142
MAPK1_pT185	-0.0521483717453499	0.956398212111811
MAPK1_pY187	-0.936606554885429	0.0761986610443367
MAPK3_pT202	-0.438333212529006	0.454690906207121
MAPK3_pY204	-0.534540890691698	0.262760304527964
MAPK8_pS377	-0.690286829084009	0.0844679662669006
MAPKAP1_pS463	-0.644739126873585	0.30584039429437
MAPKBP1	-0.712581346807411	0.389238595484984
MAPRE1	0.535204831684389	0.00936490494854147
MAPRE2_pS222	-0.264083515308666	0.757770781747426
MAPT	-1.37753122134695	0.388491038907749
MAPT_pS411	-1.88415042625496	0.16671220299256
MAPT_pS519	-1.17289107219067	0.325275654611635
MAPT_pS531	-0.652740456143505	0.682099027645248
MAPT_pS579	-0.724769878441567	0.514277244659282
MAPT_pS713	-0.738665831500374	0.369126035882693
MAPT_pS721	-2.26730537656173	0.234173456824355
MARCH7	-0.712805434900654	0.27287429221994
MARK1_pS568	0.431380765824734	0.43157032466349
MARK2_pS390_1	1.06308304520245	0.0224506437945811
MARK2_pS456	1.1412418391843	0.0413270865399637
MARK2_pS479	0.558010772564103	0.264765546914921
MARK2_pS483	0.406203520888443	0.387053150276341
MARK2_pS619	0.648255950462819	0.128986657321094
MARK2_pT466	1.14006484991677	0.234598434541525
MARK3_pS374	0.368258321416548	0.889136382405802
MARK3_pS540	-0.228583789163086	0.535343498599975
MARK3_pS601	0.387327886083714	0.409211138334251
MARS_pS825	-0.259767804376274	0.782436074765776
MARVELD3	-0.479561531194797	0.504938446829342
MAST2_pS1256	0.17757483953239	0.671944314354866
MAST3_pS747	-0.129562234496021	0.754757713848246
MAST3_pS793	-0.296120438121758	0.825501722337191
MAT2A	-0.0604535705309885	0.762922616218733
MAT2A_pS384	-0.268042720390639	0.456690716398175
MAT2B	-0.18044149966088	0.40921666139527
MATR3_pS11	-1.0344397104629	0.0781505997368411
MATR3_pS511	-0.235163875505709	0.572102658037779
MATR3_pS9	-0.755708856368567	0.091083819580188
MBD2_pS181	-0.318950275406923	0.625579256452032
MBD6_pS975	0.760580666097518	0.0401769322544922
MBP_pS40	-0.294395794905313	0.500945457283419
MCFD2	1.2980844168171	0.020991957665875
MCM3AP_pS430	-0.415092884494438	0.156624920644224
MCM5_pS315	-0.110737978624098	0.675921185657783
MCM6_pS762	1.20718945663677	0.00892965794960639
MCM9_pS381	0.0150301217922006	0.982663766402861
MDC1	-0.0912341307999291	0.906574114656865
MDFI_pS141	-0.65141248135706	0.331914304090605
MDH2_pS276	-0.0118292102830679	0.983733244525492
MDK	-0.824940009323118	0.461030776415575
MED13L	-0.674947152691452	0.302593851364693
MED15_pT492	0.175682672421665	0.424274680349897
MED17	-0.496906707692343	0.115571507823374
MED18_pS66	-0.382158941459227	0.325908476903811
MED19	-0.299016117733359	0.477664806076383
MED1_pS1207	-0.11764911782133	0.735971877921068
MED1_pS1479	0.651885599110532	0.35589362347103
MED1_pS1482	0.540970377542099	0.510525164015973
MED1_pT1215	-0.109462627609336	0.760031520987754
MED22	-0.233795314961643	0.429250910999332
MED25	-0.236586042284138	0.572102658037779
MED26	-0.91152544378275	0.0155155948405185
MED26_pS361	-0.205208399176442	0.50670042646219
MED26_pS373	-0.21160929210167	0.498148250780959
MED30	-0.451037432222552	0.156624920644224
MED31	-0.409440715092536	0.369636974802808
MED6	-0.410044340131375	0.284043895275202
MED9	-0.326507007425636	0.243449102138486
MEF2A_pS235	0.706756987506044	0.076801894463041
MEF2BNB_pS118	-0.738070818346571	0.248284833498197
MEF2C_pS411	-0.563364804750275	0.541321786189806
MEF2C_pS437	0.792127438883121	0.101706920198897
MEF2D_pS121	-0.505731389075621	0.163527417742065
MEF2D_pS180	0.3839953810362	0.311062852453797
MEF2D_pS231	0.725820514694167	0.0758990621237151
MEF2D_pS251	-0.0119515860699551	0.970943073186038
MEPCE_pS216	-0.122512817970733	0.754757713848246
MEPCE_pT213	-0.136769405420733	0.629281794862501
MESDC2	0.483325693972144	0.0329501677096916
METAP2_pS60	-0.300315112798987	0.476158664459262
METTL16	-0.420439439520791	0.42076960794308
METTL16_pS329	-0.236078144497292	0.492159521151222
METTL2B_pS26	-0.335569226934851	0.457541677331327
METTL3_pS43	-0.59116962651029	0.113889433762629
METTL3_pS50	0.453418439718657	0.211005418150475
MEX3C	0.0863262862191867	0.968529787675967
MFF_pS258	0.408563388892983	0.506962131986465
MFSD5_pS440	0.5284911439708	0.355418171151063
MFSD9	0.43508624065753	0.550696435534345
MGEA5	-0.577095443732009	0.0439097481539769
MIA3_pS1741	0.0483472541937076	0.953658076189075
MIA3_pS281	-0.98410688837788	0.122951091969866
MICAL1	1.2835713671902	0.0898958574915106
MICAL1_pS613	-1.12528118339203	0.578326003584263
MICAL3_pS1669	-0.0776365556725587	0.95454943809546
MICAL3_pS1674	0.189375982409615	0.793991996643258
MICALL2_pS658	0.105346282315644	0.896323698616088
MICALL2_pS660	0.105346282315644	0.896323698616088
MIER3_pS52	-0.697913358502142	0.156624920644224
MINK1_pT1008	0.314810211261651	0.822451962936606
MIOS_pS766	-0.597660769799713	0.293037184814542
MISP_pS395	-1.22968599526465	0.223154641772843
MISP_pS541	-0.277793280741349	0.662607517369589
MISP_pS575	-1.15524810583908	0.0626766000945413
MKI67_pS1253	-0.262920528957718	0.64658398243848
MKI67_pT1764	0.763606565315531	0.197015238430287
MKNK1_pS180	-0.538751004072203	0.156624920644224
MKNK2_pS220	-0.399582169634972	0.53161043607774
MKRN3	-0.95484125627884	0.30995563437791
MLH1	1.54874467615191	0.00739349569326557
MLK4_pS115	-0.0190890655105491	0.968275466055651
MLK4_pS540	1.77177429362692	0.117303924482417
MLK4_pS614	-0.480200602230141	0.399822636562205
MLLT4_pS1772	-0.44616602592496	0.640332826036593
MLLT4_pS557	-0.489147024594331	0.277333658008696
MLLT4_pS655	-0.260843032698876	0.539962734214124
MLLT4_pY94	-0.0455139672143581	0.968073939045725
MLXIPL_pS614	1.06301241855429	0.14717870247651
MLXIP_pS669	-0.123895359801843	0.81751248608711
MLX_pS48	0.142155017080615	0.784069904293141
MLX_pT110	-0.0772643847703485	0.896323698616088
MOCS3	1.23130144810122	0.0018570392525434
MOCS3_pS47	1.09870065894265	0.00130867820274072
MON2_pS6	-0.198777084420048	0.663688523892073
MORC3	-0.391822756231885	0.156624920644224
MPDU1	-0.169993006394204	0.593358275933859
MPLKIP_pS66	-0.0687539246885294	0.967052374202698
MPRIP_pS619	-0.713748248171246	0.224541917623709
MPRIP_pT378	2.48026294988625	0.279891995893649
MPZL1_pS205	-0.769834145730805	0.608325757609619
MPZL1_pS246	1.14216221655838	0.368090976751854
MPZL1_pS259	1.16215920633998	0.312211145990645
MRE11A	2.15165961449053	8.20118689860306e-10
MRGBP	0.22227943301279	0.424274680349897
MRPL54	0.443460911165666	0.165581257328614
MRTO4	-0.728750623310724	0.0708420390685104
MSH2	1.65715304683176	0.000207848604927481
MSH3	1.96948227008141	0.00321094199205839
MSH6	1.61042733675696	0.00175716546944604
MSH6_pS137	1.62807867128348	0.00256747579787404
MSH6_pS227	0.605376363862256	0.0963438680080514
MSH6_pS309	0.973543746468142	0.134692589959866
MSI1_pS12	-0.886903289728021	0.284652265696469
MSL1_pT288	-0.0332045599054602	0.926786917296294
MTAP	-0.0588488937443508	0.958910821337113
MTCL1_pS1302	-0.21954709346824	0.879602610608661
MTCL1_pS549	-0.32821101781937	0.519010836690511
MTDH_pS494	-0.474399111838967	0.17856494598178
MTDH_pS568	0.711752208165763	0.0580643415676708
MTFR1L	0.640934075067968	0.0330451069297449
MTHFD1_pS318	-0.246071841984687	0.77647899594788
MTMR12_pS454	0.929705543534173	0.111687597492668
MTMR14_pS485	-0.135606381258064	0.645155420075018
MTMR6_pS561	-0.34972396372034	0.338978775417488
MUC1	0.4087687175894	0.783393658322771
MUC16	-0.155328110158386	0.935338676044591
MUC1_pS1215	-0.993687992010674	0.45850005629527
MUC6	-1.47272678918591	0.358042430338672
MUS81	0.0349763579583247	0.958595185739961
MVB12A_pS170	1.08278064697425	0.075763871516524
MVB12B_pS224	-0.342310221343016	0.561439815564694
MXRA7_pS191	-1.09989881843517	0.15355858614652
MYBBP1A	-0.281567010598042	0.561439815564694
MYBBP1A_pS1163	-0.27713655115792	0.562063093254266
MYBBP1A_pT1190	0.196604041269165	0.699351387317394
MYDGF	-0.0180442029328844	0.958910821337113
MYH9_pS1660	1.10646237839354	0.205699662722585
MYH9_pS1713	0.807648943440793	0.499284057060642
MYLK	-0.205110597254116	0.643661219718402
MYO10_pS1883	-0.212287756817446	0.734091783837387
MYO10_pT1158	-0.165806695494283	0.749224083054765
MYO15B_pS921	1.00926864169351	0.145172134323928
MYO1D_pS553	0.474335888626786	0.621301566215298
MYO9B	-0.427960327810322	0.264765546914921
MYO9B_pS1114	-0.63939723616074	0.145172134323928
MYO9B_pS1261	-0.300278532341956	0.445494409806876
MYPOP_pS202	-0.45965339018051	0.241048740764621
MYSM1_pS110	-0.847414179514633	0.0562460255880277
NAA10_pS213	0.250167712020485	0.536804532072643
NAA10_pS216	-0.3173133693602	0.35589362347103
NAA15_pT652	-0.31079549400377	0.424067967135442
NAALADL2	1.10353929716855	0.429250910999332
NAB2	-0.502849112045016	0.530468437672046
NAB2_pS162	-0.696887615194278	0.193249482274911
NAB2_pS171	-0.298130159728427	0.629613597947025
NAB2_pS6	-0.799912869617796	0.0898958574915106
NABP2	-0.374172065720487	0.613328716630694
NACA_pS1977	-0.829897474388893	0.279891995893649
NACC2	-0.083233824616709	0.930254964860728
NBEAL2_pS1309	0.450409915939453	0.768923215441965
NBN	1.22774770115182	0.0259073102176327
NBN_pS432	0.615438810281116	0.114382626332728
NCBP1	0.461118408807426	0.134692589959866
NCBP2	1.21721581667062	0.00424494803054277
NCF1	-0.564989635833996	0.456504526201477
NCL_pS563	0.49588582708725	0.625609306794471
NCOA3_pS1018	0.900159982183403	0.459501327842768
NCOA6	1.46434946473692	0.00362773699819343
NCOA6_pT1880	0.4959117927853	0.256652382693145
NCOA7_pT134	-0.468794635384978	0.472233646856653
NCOR1	0.521679272863921	0.204115163066273
NCOR1_pS1472	0.934509360824091	0.0626766000945413
NCOR1_pS1533	0.839287838454393	0.0198052182547878
NCOR1_pS1977	0.172859502293914	0.690601929597883
NCOR1_pS2120	0.812578221694125	0.0708420390685104
NCOR1_pS2151	0.666588294119809	0.0517981562755593
NCOR1_pS224	0.424233168769138	0.137087854543369
NCOR1_pS2337	0.177768043144418	0.691452232223627
NDRG1_pS319	-0.131453347862731	0.9301242105017
NDRG2_pS349	0.390123453407984	0.692342053103294
NDRG2_pT344	0.863147304565686	0.690601929597883
NDRG3_pS334	-0.684657466962566	0.285119667697491
NDRG3_pS341	-0.490945870026049	0.45413471483477
NDUFAB1	0.4409700892822	0.0767880174012843
NECAP1	-0.583351615967029	0.0560020408153039
NEIL1	-1.15516866916483	0.240929639628382
NEIL2	-1.93654889236919	0.00210201779403392
NEK3_pS338	2.02579367947404	0.129479934906403
NEK7_pS195	0.550433095375134	0.262760304527964
NEK9_pS869	0.607446875106184	0.553484182193523
NEK9_pS944	0.315383659693079	0.625609306794471
NELFA_pS225	-0.369845351953266	0.561439815564694
NELFE	0.193444181129887	0.535343498599975
NEMF_pS789	-0.712460040821277	0.0421984069979562
NENF	0.187729418063423	0.604381055902048
NET1	0.00438023470374915	0.995447622618098
NEU1	0.430279261648174	0.413225634820541
NEU3	0.516731545577308	0.33970322814608
NEURL4_pS502	-0.542447082114396	0.111956537356299
NEURL4_pS900	-0.450368922886373	0.331631303028464
NEURL4_pS905	-0.418173125093919	0.2458350405428
NF1	0.550733876009971	0.255495831991467
NF1_pS2522	1.59600020292494	0.0342634084141044
NF1_pS2576	-0.0479806967622345	0.913588800360421
NF1_pS864	0.277206617461967	0.512716869846403
NF1_pT2544	0.15474930338759	0.572102658037779
NFATC2IP_pS300	-0.149552672958393	0.754199254835202
NFATC3_pS269	0.18477011588044	0.806870864134492
NFIC_pS185	1.95037954589682	0.137360342130063
NFIL3_pS285	-0.359945143282776	0.295871967943653
NFIL3_pS286	-0.486569070683881	0.145172134323928
NFIL3_pS353	-0.406864149246495	0.394656260094112
NFKB1	-0.390297900903018	0.173868441860561
NFKB1_pS907	-0.763813147212609	0.0141754323038908
NFKB2_pS858_2	-1.36519293055136	0.00642657264072936
NFRKB_pS1290	0.409478215897526	0.191764799762093
NFRKB_pS228	0.471892604081759	0.117303924482417
NHSL1_pS1163	0.190955411016258	0.757770781747426
NHSL1_pS542	0.534370953783949	0.608683375320836
NIFK_pS218	-0.339484392484252	0.53161043607774
NIP7	-0.633190660498773	0.241048740764621
NIPA1	-0.414503184802797	0.400014628083015
NIT1	0.394297658083325	0.225595570973742
NKAP	0.232142688083915	0.621688808845496
NKAP_pS149	-0.158298746083929	0.727531476753585
NKTR_pS1077	-0.195384453641346	0.558853151956825
NKTR_pS463	-0.10227815579913	0.761676955447353
NLN	-0.392025849047421	0.162305376730863
NMD3	-0.535453671547764	0.0990661284491575
NME2P1_pS84	-0.261916487541708	0.498148250780959
NNT	1.4729180341194	0.112858135901547
NOB1	-0.594645908490705	0.0692864360326142
NOB1_pS201	-0.420855395475055	0.177888778835318
NOC2L	-0.289935818993619	0.317608469751254
NOC3L	-0.793881030410685	0.0140049541156229
NOL7	-0.239879216960958	0.6947575730466
NOM1	-0.370319155372528	0.449537383234793
NOM1_pS57	-0.782501020213907	0.0974595654191023
NOP2	-0.562161608026454	0.14747921190668
NOP2_pS177	-0.980822573707627	0.0564807819931062
NOP2_pS58	-0.341132291684954	0.507432918737734
NOP2_pS67	-0.487164051398313	0.315625616313408
NOP2_pS782	-0.266170618570161	0.623257432017556
NOP2_pS808	-0.302276770720393	0.399027739584914
NOS1AP	0.848289512859278	0.157094233844494
NOSIP	-0.293222106277746	0.440304000070164
NOSIP_pS138	-0.28692842506144	0.258013327638558
NOTCH2_pS1778	-0.912728333936563	0.0230936492397281
NOTCH3	-0.428292101183271	0.570174559726304
NPAS2	-1.59128064725797	0.103677220916148
NPEPL1	1.09682046111228	0.0761986610443367
NPEPPS_pS745	-0.762964247889418	0.0743294296104751
NPM1	0.131603691838791	0.645584582729316
NPM1_pS70	-0.408026947357154	0.243874885209769
NPM3	-0.356241181245984	0.348189015196542
NQO1_pS217	-0.474936546808493	0.527724986177636
NR2C1	1.18680540666911	0.417289420741069
NR2C2AP	-0.680327629336066	0.0758990621237151
NR3C2_pS250	0.453091127343882	0.595129237244331
NRBP1_pS14	0.640283552123591	0.270183957101563
NRBP1_pS422	-0.618832023924028	0.093207714883421
NRF1_pS136	-0.148378024888839	0.882969712731671
NSMCE1	-0.449008757620803	0.388491038907749
NSUN2_pS456	-0.352191610693456	0.133315885323647
NSUN2_pS473	-0.663135692198626	0.0453485845434865
NSUN5P2_pS143	-0.55475285843017	0.439162113300819
NSUN5_pS167	-0.257631053231727	0.564984833436525
NT5C3A	-0.39612261098808	0.447269926769494
NTHL1	-0.839303909557252	0.177124571546211
NTMT1	-0.449274666891196	0.19049601155941
NUB1	0.0901760486723724	0.835732332062197
NUBP1_pS301	-0.217359265494437	0.600766255210135
NUDC	-0.548013876284156	0.0697678378281246
NUDCD3_pS146	0.585294596521049	0.440259672321926
NUDC_pS139	-0.646298095153988	0.105703658222559
NUDC_pT108	-0.281447621329288	0.534069799796058
NUDC_pT145	-0.495575774891851	0.133315885323647
NUDT1	0.327329086973254	0.336564956492326
NUDT15	0.554765197217442	0.160593601172377
NUDT16	0.23028607065239	0.569982272961758
NUFIP2_pS572	-0.330431344706046	0.310016796728414
NUFIP2_pT585	-0.00439089258109959	0.992553305822744
NUP133_pS72	-0.0874296860050414	0.817511615448285
NUP153	-0.349547944025424	0.239508934583279
NUP153_pS614	-0.515170463147737	0.133242346737593
NUP153_pS633	-0.347665572711104	0.471256469638002
NUP153_pT102	-0.0910979445205129	0.761294864792596
NUP155_pS933	-0.311262929686876	0.0827330102131436
NUP188_pS1709	-0.688934885946942	0.0616441511831449
NUP188_pS1717	-0.615767183696406	0.163897804346021
NUP205_pS1939	0.0174376800770126	0.969983331371897
NUP214_pS963	-0.702858827574598	0.177758267604963
NUP214_pT659	-0.58118214943163	0.0844679662669006
NUP54_pS241	0.510679362106174	0.538165207856447
NUP88_pS35	-0.301387487584414	0.241048740764621
NUP88_pS430	-0.19553061119084	0.638581079113697
NUP88_pS442	-0.253014153028868	0.417349440226181
NUP88_pS517	-0.3181564575141	0.14295950549983
NUP98_pS934	-0.574247268962353	0.00897030888866821
NUP98_pT670	-0.356927678604301	0.206447734915032
NUSAP1_pS120	-0.200001117043822	0.690601929597883
NVL_pT58	-0.880443067972003	0.487091157733429
OCLN_pS448	0.574627936145223	0.570499891584859
OFD1_pS787	0.10310185236067	0.868637348570917
OGFOD3	-0.471857113064445	0.31121026385037
OPHN1_pS652	0.167129100460947	0.765097939518288
OSBPL11_pS181	-0.242158290759164	0.699351387317394
OSBPL1A_pS499	0.0987681301887378	0.882499111044361
OSBPL5_pS82	0.9372213277158	0.592734158729648
OSBPL7_pS226	1.22601910349512	0.044364282604468
OSBPL8	-0.181676791118804	0.663398705794109
OSBPL8_pS364	-0.395440637072483	0.408252644155762
OSBPL8_pS68	-1.12270065137072	0.0293671803080914
OSBPL8_pS91	-0.437093993026831	0.369126035882693
OSBPL8_pT39	-0.301498573793928	0.534305933408562
OSBP_pS240	-1.31755075658501	0.0114798675964303
OTUD3	-0.613176088373624	0.215702560764547
OTUD4	-0.754979983431344	0.0401769322544922
OTUD4_pS377	-0.776709211036131	0.0679393156979841
OTUD4_pS940	-1.08644620043433	0.0109275679394011
OTUD7B	-0.0679255976796185	0.857314665845957
OTUD7B_pS100	0.481248867238193	0.212293360040927
P4HB	0.183982251979412	0.335442776675703
PA2G4	-0.273593050089634	0.130941654255254
PACS1_pS519	0.489779741021756	0.316463359420733
PACS2_pS256	0.936292900751987	0.114821442684363
PACSIN1	-1.96957972151818	0.214536343425416
PACSIN2	0.170302808353863	0.526909628994843
PAFAH1B1_pS57	0.285281562905119	0.311205461758189
PAICS	-0.122098428823982	0.606316045851867
PAICS_pS107	-0.420855000258122	0.210262227559424
PAICS_pS27	-0.291210115122617	0.558853151956825
PAICS_pT238	-0.290924655109208	0.368090976751854
PAK1IP1	-0.681042830032791	0.389850160714914
PAK1_pS204	-0.332467425881159	0.658985870098004
PAK1_pS223	-1.41715433366999	0.0990661284491575
PAK2	0.463550094603512	0.0125433342014642
PAK2_pS2	0.381553837036972	0.289305469383323
PAK2_pT169	0.29867737140728	0.264765546914921
PAK6_pS246	-0.200079520444486	0.694574212304925
PAK6_pS248	-0.883287026144309	0.105703658222559
PALMD_pS418	0.490299861453725	0.53593503180857
PALMD_pS423	-0.118245905125566	0.906067278576524
PAM_pS832	-0.254194430006425	0.390627495356819
PAN2	0.405953943354355	0.454434542895921
PAN3_pS300	0.457607268078309	0.244269417577619
PAN3_pT296	0.851742080695878	0.0850507775088715
PAPOLA_pS654	-0.0191847728755583	0.991430324865668
PAPOLA_pT23	-0.660890473646198	0.244017420092216
PAPOLA_pT644	0.207583606890257	0.498266682784764
PAPOLG_pS525	-0.659716498564002	0.047027775530981
PAPOLG_pS648	0.140796039289469	0.642314865894854
PARD3B_pS1100	0.102424138843578	0.938200722970679
PARD3B_pS141	0.0254317386477432	0.972744113484645
PARD6A_pS108	-0.781207415040679	0.30235654524981
PARG_pS291	-0.383552992818945	0.358057664828907
PARG_pS448	-0.495733839321296	0.178693442779094
PARN	-0.432014180632248	0.289483906360123
PARN_pS558	-0.216593846283239	0.377167956480376
PARP10_pS1011	0.521024037311584	0.330164787577172
PARP2_pS33	-0.566800363941894	0.16070596289827
PARP2_pS34	-0.300159474932823	0.507934784071546
PASK_pS843	-0.269225055925855	0.628826038734498
PATL1_pS177	-0.142611663618975	0.810968784518241
PAWR_pS108	-0.416777125576434	0.320163585685543
PAWR_pS231	0.547937165629531	0.333773892351593
PAXIP1	0.722625846306162	0.0564449875774783
PBDC1	0.799454500097294	0.106371633033442
PBDC1_pS197	0.309253927426234	0.32660654821673
PBRM1	0.0712376486741171	0.892295240024722
PBRM1_pS10	0.0206476850639135	0.958910821337113
PBXIP1	1.00257072417326	0.0401769322544922
PBXIP1_pS43	0.77663443210924	0.076154194049532
PCBP1	-0.0116286248276829	0.96018867691998
PCBP1_pS262	-0.826697246809943	0.228407458726345
PCBP1_pS264	0.559633825716155	0.130138740607992
PCBP2	-0.362028436792532	0.0401769322544922
PCBP3	2.6514794545327	0.17132218724557
PCDHB8	-0.122573881769178	0.820634434669839
PCDHGA12	1.78550058250231	0.383584448999655
PCF11_pS777	0.412250954406709	0.191083332023763
PCID2	0.461465311150487	0.144657752813867
PCIF1	0.997271223896785	0.00256747579787404
PCIF1_pS19	1.13874218070142	0.00806962422776051
PCIF1_pS30	0.728878883882864	0.0401769322544922
PCLO_pS1822	-0.989120029807967	0.498148250780959
PCLO_pS1825	-1.05619656962015	0.456625893487209
PCM1_pS1187	-0.662137346174404	0.226722007029277
PCM1_pS372	-0.744202394174103	0.19049601155941
PCNP_pS53	-0.067289712899985	0.789731024727835
PCSK6	1.47379462951547	0.423650501240443
PCYOX1	0.0231891214610513	0.955767572370472
PCYT1A	0.99920299152944	0.0198052182547878
PDCD11	-0.38144085360824	0.53593503180857
PDCD2	-1.13716026254926	0.0329501677096916
PDCD2L_pS209	0.049382590456073	0.930494634020473
PDCD4_pS83	-0.385268655778578	0.687768676760029
PDCD4_pT82	-2.00565976226412	0.412617291721826
PDCL3	-0.385997912283891	0.326122534202252
PDE4A_pS209	-0.445079296556436	0.488597182596817
PDE4D_pS55	-0.101588548718858	0.929446986454727
PDE4D_pS59	-0.594470442938054	0.430865529547921
PDIA3	0.236122838666166	0.243617583571382
PDLIM2_pS137	-0.250896851348696	0.691452232223627
PDS5A	-0.160340579579078	0.45183287879634
PDS5A_pS1305	0.0840035931511842	0.685980869284317
PDS5B	1.3249437472298	9.63672908602295e-06
PDS5B_pS1139	0.69804233739827	0.17535929896731
PDS5B_pS1162	1.34961714897954	0.00803081909357548
PDS5B_pS1166	2.21549234551034	0.00140424587545474
PDS5B_pS1177	0.108473396946966	0.895890629901588
PDS5B_pS1182	1.21671814797751	0.0353716149377479
PDS5B_pS1257	0.868190197348778	0.00642657264072936
PDS5B_pS1259	0.789516025297424	0.202483526325005
PDS5B_pS1283	1.07766718793541	0.00362773699819343
PDS5B_pS1358	1.26197830935206	0.00080350274554441
PDS5B_pT1121	0.895928426383257	0.0531668094368699
PDS5B_pT1370	0.797487935076898	0.0739749198932394
PDYN_pS101	-0.302054467112427	0.879602610608661
PDZD7_pS436	-0.727055109992797	0.34118091506015
PDZD8_pS957	-1.41138908533288	0.0592823104894092
PEA15	0.780405632715706	0.0896703090622155
PEA15_pS116	0.585739419448387	0.0863383445542599
PEAK1_pS1217	1.85321058777918	0.00080350274554441
PEAK1_pS214	0.768169627698807	0.137087854543369
PEAK1_pS568	-0.135240254676589	0.758062495582948
PER1	-0.473342755207677	0.603224047579429
PER2_pS627	0.264955334730505	0.523757673575704
PEX14_pS206	-0.437181302080798	0.283906079569644
PEX19	0.283106537364109	0.191083332023763
PEX19_pS147	-0.00975235683860731	0.983733244525492
PEX19_pS35	-0.143751700689439	0.636347762156938
PEX1_pS1181	0.726973385604573	0.399661854625302
PEX5	0.0970620334798511	0.846329698211321
PFAS	-0.441923727815919	0.302833179598196
PFDN1	0.166226666140204	0.51491048189543
PFDN2	0.0206829227201268	0.9301242105017
PFDN4	0.227265479471026	0.378895311160373
PFDN5	0.227069239583575	0.324962452575456
PFDN6	0.260775782029079	0.140488654570484
PFKFB2_pS463	0.122155235223676	0.913139896048271
PFKFB3	-0.803194030772929	0.313737146331057
PFKFB4_pS142	-0.841531412908665	0.137170907753031
PFN1_pS30	-0.274954217526908	0.491339071522767
PFN1_pT93	-0.149724086721843	0.69707823826459
PGAM1_pY92	0.437929143122823	0.478832023863665
PGAM5	-0.401515060391866	0.134198534002596
PGP	-0.239830064295361	0.398302630552538
PHF2	0.63668260725338	0.234598434541525
PHF20L1	0.753409266821883	0.159300896501067
PHF20L1_pS395	-0.0570449569711222	0.867570502695195
PHF23	-0.721903753073551	0.137087854543369
PHF23_pS70	-0.446854606793988	0.222108287412008
PHF3	0.0760627363791713	0.830808903326153
PHF3_pS1045	-0.137669930994875	0.69565219891617
PHF3_pS1096	-0.0534825935821637	0.917919978011142
PHF3_pS1554	-0.272156582403976	0.382385034472531
PHF3_pS1810	-0.318493884121033	0.33970322814608
PHF3_pS1837	-0.353707359209977	0.454690906207121
PHF3_pS195	-0.0684418231842194	0.817511615448285
PHIP_pS911	0.0474052136731729	0.935190923974547
PHKA2_pT1041	-0.956740551471274	0.144657752813867
PHLDA1	-0.716871701887737	0.411000379485487
PHLDA2	-1.38685053584237	0.0238513711609181
PHLDA2_pS144	-1.22151462905524	0.0114798675964303
PHLDA2_pS42	-0.895708842930013	0.0956733275325279
PI3	-0.812518672737667	0.648969899702192
PIAS2_pS498	1.15428890689818	0.241471430249475
PIDD1	2.24364009890977	0.0525993953877295
PIEZO1	0.496933733754407	0.298521127903915
PIEZO1_pS1621	0.265476949986084	0.503478741848907
PIEZO1_pS1646	0.574866988751655	0.146089344293955
PIEZO1_pT1854	0.0721826684003197	0.888618632070228
PIEZO1_pT734	0.872553059967618	0.110226672594562
PIGK	0.392098568455129	0.245941543910054
PIGS	0.509674653739122	0.098026077143707
PIGT	0.505745199657529	0.0401769322544922
PIGU	0.75274546185463	0.0137009221954261
PIK3AP1_pS759	0.0731694650547965	0.933960288767254
PIK3C2A_pS259	-0.41908301261412	0.344120319952965
PIK3C2B_pS13	0.740429798353048	0.163555595612485
PIK3C2B_pS308	0.173836923709153	0.845206160359449
PIK3IP1	-0.244324452647987	0.779405130811152
PIK3R2	-0.534378891060452	0.22349238505405
PIR	1.43036532937498	0.0706947015931888
PISD	-0.939952949959036	0.052585161975266
PITHD1	-0.266478065491015	0.606316045851867
PITPNM1	0.980808711801565	0.161040669829375
PITPNM1_pS593	0.561076344663896	0.296135118459482
PITPNM1_pS621	0.583186894664038	0.245941543910054
PITPNM1_pS895	0.227020805508779	0.869922006508769
PKIB	-1.89310684532626	0.120690111723003
PKLR	-0.647904939049809	0.514277244659282
PKM_pS100	-1.07575126675764	0.193249482274911
PKM_pT41	-0.135329286277781	0.689687636906025
PKN2	-0.666550076956501	0.10879358596029
PKN2_pS567	-0.968141612673957	0.00857459007965173
PKN3_pS544	-0.996771633162204	0.0776424675293435
PKP3_pS180	1.08778480554368	0.136505232306179
PKP4_pY1168	-0.177302646195887	0.75474573492328
PKP4_pY372	0.769708737172213	0.300408832499753
PLA2G4D	0.132354540915017	0.913588800360421
PLA2G4F	0.64865531933944	0.36454737970948
PLCB3_pS537	0.0751809726176269	0.93179373381465
PLCB3_pS934	0.127386853544262	0.808357063380413
PLCG1_pS1263	0.00948947678503131	0.980761052420465
PLCG2	-0.75291828236513	0.456690716398175
PLEKHA1_pS332	0.762898677524433	0.208055817103905
PLEKHA3_pS244	-0.714395421077249	0.110226672594562
PLEKHA6_pS459	1.38684052857782	0.209690677512624
PLEKHA6_pS472	0.183199777020537	0.808357063380413
PLEKHA6_pS476	1.09661164831018	0.041711617851218
PLEKHA6_pS848	1.77555990504522	0.256652382693145
PLEKHA6_pS919	0.893484909719742	0.243617583571382
PLEKHG1_pS1183	0.735641457943576	0.289062114497833
PLEKHG2	-2.372191290709	0.0956733275325279
PLEKHG3_pS1025	-0.302954537565043	0.326946509130643
PLEKHG4_pS64	-0.16533672662759	0.790009637402808
PLEKHH1	0.600242185083566	0.625579256452032
PLEKHM3_pS152	-0.182735002736312	0.817511615448285
PLXDC2	0.705045417515176	0.500695078041807
PMS2	2.57859505728079	3.19672679895421e-05
PMVK	0.3407980615513	0.204115163066273
PNO1	-0.284056233980284	0.506552419543546
PNPLA2	-0.720646333204023	0.214518045688378
PNPLA4	1.26553282384151	0.0522015523601948
PNPLA6_pS306	-0.689993782160475	0.105411304605064
PNPLA6_pS324	-0.103335063515644	0.869394088547983
PNPO_pS223	-0.298593999809071	0.585362125484591
POFUT1	1.25313830189569	0.000276420469481292
POLD1	0.295421948941559	0.365149934960804
POLD2	0.30899850081606	0.365747429775107
POLD3	0.755001687442753	0.264765546914921
POLD3_pS201	0.344804959109137	0.423650501240443
POLDIP3_pS383	-0.315468156703993	0.335863558349958
POLE4_pT11	0.181780000725563	0.636880245938168
POLE_pS1297	-1.05295020692346	0.102699417341283
POLL	-1.03462314280497	0.0719220875287013
POLR1D_pS102	-0.224360858163632	0.860089606910847
POLR1D_pS104	0.740329902681037	0.0241533706689292
POLR2A	-0.777372213376975	0.0679393156979841
POLR2A_pS1849	-0.899662135602235	0.124614803287339
POLR2A_pS1850	-0.00313807427005486	0.995447622618098
POLR2A_pS1864	-0.647323536327477	0.0654471751552709
POLR2F	-0.439459451026472	0.512147769290653
POLR2H	-0.458210089745538	0.0751952532307874
POLR2J	0.155042373665736	0.734091783837387
POLR2K	0.229516203863465	0.798200395969371
POLR3E_pS503	-0.00350017408204906	0.992363719136566
POLR3G	-1.3047731417221	0.112238669446772
POLR3G_pT133	-0.412750642529257	0.182281846446611
POM121C_pS357	0.159749315248774	0.806870864134492
PON2	0.573363693526371	0.289483906360123
POP1_pS36	0.22884609253336	0.718242140279046
POP1_pS730	-0.0080162509235393	0.981660712669447
PPAT	-0.908202676784555	0.0453663124410985
PPBP	2.33481874941502	0.610608557967722
PPDPF	0.618226768999271	0.488761213538915
PPFIA1_pS1172	0.364983651469984	0.475406504600837
PPFIA1_pS150	0.0396373863584643	0.968073939045725
PPFIBP2_pS220	0.372574024384434	0.545204027849134
PPHLN1_pS212	0.61433730224725	0.53593503180857
PPIA	0.362954245160044	0.0627233480279573
PPIA_pT157	-0.230256079359258	0.510947158723565
PPIB	0.3562479717603	0.0708420390685104
PPIL1	-0.150314818361025	0.572960503872027
PPIP5K1_pS1069	0.564671530607988	0.390530064876232
PPIP5K2	-0.068847077600843	0.860569726699129
PPOX	0.4206286591936	0.385554930909432
PPP1R12C_pS325	-0.606520558678877	0.0708420390685104
PPP1R12C_pS333	-0.472538021542999	0.24166895231806
PPP1R12C_pS378	0.0156272767985541	0.981660712669447
PPP1R12C_pS407	-0.973158624572555	0.0231481784529707
PPP1R14D	3.89875212129015	0.0513702043481586
PPP1R1B_pT34	0.119395928198838	0.847656930441659
PPP1R2_pS7	0.472469983313129	0.674557073836196
PPP1R9A_pS288	0.275631071271441	0.765742840431189
PPP1R9A_pS291	0.276120887638573	0.757770781747426
PPP1R9B	-0.226891959060517	0.72409130287839
PPP6C	-0.029508418560841	0.909772862201387
PPP6R3_pS523	1.37623644075876	0.45551188878563
PPP6R3_pS611	-0.330230328061827	0.525038709775065
PPP6R3_pS846	-0.240356790822972	0.554711260470813
PRC1	0.649797444771391	0.764424484167531
PRCC	0.531370617510252	0.0771514155770555
PRDX4	-0.172051927095669	0.53593503180857
PREPL	0.0686337376187076	0.862165603131701
PRKAR2B_pS114	-1.09186687207089	0.301444342859258
PRKD3	0.896743180344167	0.0877990289747272
PRKDC_pS1065	-0.530994092878483	0.241048740764621
PRKDC_pS503	0.250248866226389	0.700925036526806
PRMT3	0.600453578046487	0.236363775052447
PROCR	-0.368501567157026	0.75474573492328
PRPF3_pS619	0.313324249873343	0.483805285216017
PRPF40A_pS151	0.137219702385362	0.635472560656457
PRPF40B_pS751	0.386496523072026	0.289782259910975
PRPF40B_pS819	0.176503358521423	0.674557073836196
PRPF8_pS2079	0.0947985183290427	0.782226819397989
PRPSAP1_pS215	0.368423953564452	0.24166895231806
PRPSAP2	-0.207089048966093	0.439626724866595
PRR36_pT1059	0.105357511564506	0.899150962799426
PRRC2A	-0.294264892689721	0.236489714151479
PRRC2A_pS2113	-0.354345290532127	0.197090731836846
PRRC2A_pS380	-0.436514247362833	0.103443074254603
PRRC2A_pS383	-0.148442292900523	0.780714194777751
PRRC2A_pS808	-0.361281012941465	0.157046014741768
PRRC2A_pT1347	-0.477716500023515	0.28217262104295
PRRC2A_pT610	-0.276632110504323	0.393109509310672
PRRC2B_pS1139	-0.686429895948162	0.157094233844494
PRRC2B_pS1231	-0.306486122542694	0.400014628083015
PRRC2B_pS1470	-1.0407728932388	0.047468581106571
PRRC2B_pS226	-0.697446038025941	0.235115116863705
PRRC2B_pS563	-0.479715755417715	0.202832100343029
PRRC2C_pT1269	-0.657664052706615	0.156624920644224
PRRC2C_pT2684	0.524104578119388	0.10121232283044
PRUNE	0.591828549758088	0.174732669959839
PSEN1_pS59	-0.183310154492226	0.820442720242705
PSEN2	0.272062345580242	0.735971877921068
PSEN2_pS25	0.125359630901322	0.792290618082267
PSMA6_pS17	-0.544892985467257	0.137087854543369
PSMB5	-0.340241378453619	0.170641083032412
PSMD1_pT273	-0.563621212594232	0.00424494803054277
PSMD2_pS16	-0.249328537561091	0.126932333006172
PSME4_pS1121	-0.395744469285315	0.439626724866595
PSRC1	-1.29749254481255	0.212864688942655
PTGES3_pS39	-0.462491108852262	0.360813302928305
PTGS2	-0.240381751177246	0.790894331281296
PTK2_pS910	-0.86660955945019	0.0616371303761552
PTPDC1_pS490	-0.33196968522083	0.514277244659282
PTPN1	0.251356014578754	0.407569738432557
PTPN11_pY580	-0.00188390696015617	0.997159243725478
PTPN1_pS352	-0.328742997622555	0.421446494603278
PTPN1_pS378	0.114675487660421	0.781124763551632
PTPN1_pS50	0.504640156295462	0.188023592286072
PTPN2	-0.448653424595804	0.263096180738529
PTPN2_pS293	-0.487079422732858	0.546755320931398
PTPN2_pS298	-0.558468669393086	0.0706947015931888
PTPN9	-0.332812657937964	0.63408681468494
PTRH2_pS54	-0.218802970587593	0.486020372309389
PTRHD1	0.591684073722671	0.0740008741186988
PTTG1IP	0.355069362719373	0.439626724866595
PUM2_pS700	0.366000280877469	0.497002420555113
PURB_pS304	1.23856282329997	0.361816530183502
PUS1	0.211801655672932	0.470375577642108
PUS10	0.489529472502234	0.515529940638249
PVR	-0.650082278844742	0.171632504161969
PVRL1	0.767490685867575	0.393605998703932
PVRL1_pS435	0.58334829037711	0.243617583571382
PVRL2_pS402	-0.177232191797078	0.665915281087561
PVRL4_pS465	0.829476480549467	0.177314278751883
PWP2	-1.1909531056059	0.0740886142823359
PXN_pS83	0.0884668991910331	0.930289619491096
PZP	-0.847005496379705	0.412503284938196
QIL1	0.249096002079675	0.504938446829342
QRICH1	-0.316744748176774	0.206739930644529
QSER1	-0.167120852847592	0.804483283133868
QSER1_pS1211	-0.294767662906867	0.410978074005231
QSER1_pS586	-0.411059755029598	0.181801465062908
R3HDM1_pS238	-0.0619959643621826	0.96018867691998
RAB11A_pS42	-0.687557435490664	0.240959537346863
RAB14_pS204	0.819971988531336	0.126708833536923
RAB1A_pS114	-0.290268782138142	0.567405832786438
RAB1A_pS78	0.0654695900396369	0.828608632977881
RAB1B_pS179	0.320488509747463	0.344131809680034
RAB21	-0.281687067649724	0.323686896348495
RAB24	0.154874336687318	0.696512918171941
RAB2B	-0.287357418480188	0.719671102259624
RAB31	-0.829772964346525	0.511215863705199
RAB36	-1.41755015369917	0.195370682307607
RAB3A	-0.994299285574474	0.176223229786709
RAB3A_pS188	0.236616128579538	0.806803948161868
RAB3D	-0.418276358665793	0.645584582729316
RAB5C	0.000566324556917408	0.997501276905712
RAB6A_pS77	-0.160266648214893	0.779405130811152
RAB7A_pS111	-0.234565220365532	0.485440334648996
RABEPK_pS133	-0.850333886676577	0.27454964006209
RABL6_pS596	0.245395569309387	0.723097681164848
RABL6_pT599	0.800947226457861	0.193346681876932
RACGAP1_pS123	0.527827617668017	0.558853151956825
RAD21	0.618932909257666	0.0209468516759715
RAD23A	0.27402294875515	0.488015483432782
RAD23A_pS125	0.440742623931527	0.806870864134492
RAD50	1.83573639443553	1.19641979964558e-06
RAE1	0.464234909541027	0.0626766000945413
RAF1_pS289	-0.0844294054302104	0.883190667921087
RAF1_pS642	-0.849850478675322	0.0468563887124286
RALBP1_pS461	-0.34861165493815	0.810968784518241
RALBP1_pS48	-0.400647285898437	0.250897358745186
RALBP1_pS62	0.0376382493320868	0.91177530725766
RALBP1_pS645	0.170769314572713	0.608443214046169
RALGAPA1_pS861	-0.0247274427179285	0.970456326509783
RALGAPA2_pS1493	0.151637326023931	0.881802536700125
RALGAPA2_pS701	0.632721608524538	0.460442165585897
RALGAPB_pS724	1.76173069859975	0.0136059198811528
RANBP2_pS21	-0.281330586045964	0.409380765234865
RANBP2_pS2276	-0.230935205496607	0.666937807809974
RANBP2_pS2280	-0.658613379027916	0.145172134323928
RANBP2_pS2805	-0.342610884892832	0.163555595612485
RANBP3_pS221_1	-0.108355587897467	0.917728947731004
RANBP9_pS254	-0.623237379039018	0.130138740607992
RAP1B	-0.180939161233091	0.424433212610526
RAPGEF1_pS328	-0.123624311346788	0.825912286055697
[truncated: 851 more rows]
