# Supplementary material for: Proteome activity landscapes of tumor cell lines determine drug responses
Source: Nat Commun. 2020 Jul 20;11:3639. doi: 10.1038/s41467-020-17336-9 (PMC7371697; doi:10.1038/s41467-020-17336-9)
Supplement: Supplementary file 14 — Source Data [file 41467_2020_17336_MOESM14_ESM.zip › Figure_3C.txt]

drug	cellline	value	source	unit
743414_Imatinib	786O_NCI60	-0.01	DTP	GI50
743414_Imatinib	A498_NCI60	-0.3	DTP	GI50
743414_Imatinib	A549_NCI60	-0.41	DTP	GI50
743414_Imatinib	ACHN_NCI60	-0.45	DTP	GI50
743414_Imatinib	BT549_NCI60	-0.04	DTP	GI50
743414_Imatinib	CAKI1_NCI60	-0.71	DTP	GI50
743414_Imatinib	CCRFCEM_NCI60	-0.04	DTP	GI50
743414_Imatinib	COLO205_NCI60	-0.11	DTP	GI50
743414_Imatinib	DU145_NCI60	-0.15	DTP	GI50
743414_Imatinib	EKVX_NCI60	-0.49	DTP	GI50
743414_Imatinib	HCC2998_NCI60	-0.26	DTP	GI50
743414_Imatinib	HCT116_NCI60	0.2	DTP	GI50
743414_Imatinib	HCT15_NCI60	-0.21	DTP	GI50
743414_Imatinib	HL60_NCI60	0.23	DTP	GI50
743414_Imatinib	HOP62_NCI60	-0.28	DTP	GI50
743414_Imatinib	HOP92_NCI60	0.16	DTP	GI50
743414_Imatinib	HS578T_NCI60	0.12	DTP	GI50
743414_Imatinib	HT29_NCI60	1.26	DTP	GI50
743414_Imatinib	IGROV1_NCI60	-0.25	DTP	GI50
743414_Imatinib	K562_NCI60	5.67	DTP	GI50
743414_Imatinib	KM12_NCI60	-0.19	DTP	GI50
743414_Imatinib	LOXIMVI_NCI60	-0.13	DTP	GI50
743414_Imatinib	M14_NCI60	-0.19	DTP	GI50
743414_Imatinib	MALME3M_NCI60	-0.05	DTP	GI50
743414_Imatinib	MCF7_NCI60	-0.15	DTP	GI50
743414_Imatinib	MDAMB231_NCI60	-0.16	DTP	GI50
743414_Imatinib	MDAMB435_NCI60	-0.14	DTP	GI50
743414_Imatinib	MOLT4_NCI60	1.31	DTP	GI50
743414_Imatinib	NCIADRES_NCI60	-0.37	DTP	GI50
743414_Imatinib	NCIH226_NCI60	-0.17	DTP	GI50
743414_Imatinib	NCIH23_NCI60	0.02	DTP	GI50
743414_Imatinib	NCIH322M_NCI60	-0.35	DTP	GI50
743414_Imatinib	NCIH460_NCI60	-0.01	DTP	GI50
743414_Imatinib	NCIH522_NCI60	-0.04	DTP	GI50
743414_Imatinib	OVCAR3_NCI60	-0.75	DTP	GI50
743414_Imatinib	OVCAR4_NCI60	-0.22	DTP	GI50
743414_Imatinib	OVCAR5_NCI60	2.1	DTP	GI50
743414_Imatinib	OVCAR8_NCI60	-0.51	DTP	GI50
743414_Imatinib	PC3_NCI60	-0.27	DTP	GI50
743414_Imatinib	RPMI8226_NCI60	0.83	DTP	GI50
743414_Imatinib	RXF393_NCI60	0.04	DTP	GI50
743414_Imatinib	SF268_NCI60	-0.48	DTP	GI50
743414_Imatinib	SF295_NCI60	-0.18	DTP	GI50
743414_Imatinib	SF539_NCI60	0.35	DTP	GI50
743414_Imatinib	SKMEL2_NCI60	-0.43	DTP	GI50
743414_Imatinib	SKMEL28_NCI60	0.08	DTP	GI50
743414_Imatinib	SKMEL5_NCI60	0.25	DTP	GI50
743414_Imatinib	SKOV3_NCI60	-0.53	DTP	GI50
743414_Imatinib	SN12C_NCI60	-0.68	DTP	GI50
743414_Imatinib	SNB19_NCI60	-0.79	DTP	GI50
743414_Imatinib	SNB75_NCI60	-0.21	DTP	GI50
743414_Imatinib	SR_NCI60	0.94	DTP	GI50
743414_Imatinib	SW620_NCI60	-0.35	DTP	GI50
743414_Imatinib	T47D_NCI60	-0.19	DTP	GI50
743414_Imatinib	TK10_NCI60	-0.52	DTP	GI50
743414_Imatinib	U031_NCI60	-0.29	DTP	GI50
743414_Imatinib	U251_NCI60	-0.14	DTP	GI50
743414_Imatinib	UACC257_NCI60	-0.17	DTP	GI50
743414_Imatinib	UACC62_NCI60	-0.17	DTP	GI50
747599_Nilotinib	786O_NCI60	0.2	DTP	GI50
747599_Nilotinib	A498_NCI60	-0.3	DTP	GI50
747599_Nilotinib	A549_NCI60	0.06	DTP	GI50
747599_Nilotinib	ACHN_NCI60	-0.99	DTP	GI50
747599_Nilotinib	BT549_NCI60	-0.19	DTP	GI50
747599_Nilotinib	CAKI1_NCI60	-0.8	DTP	GI50
747599_Nilotinib	CCRFCEM_NCI60	0.71	DTP	GI50
747599_Nilotinib	COLO205_NCI60	0.72	DTP	GI50
747599_Nilotinib	DU145_NCI60	0.18	DTP	GI50
747599_Nilotinib	EKVX_NCI60	-0.62	DTP	GI50
747599_Nilotinib	HCC2998_NCI60	0.86	DTP	GI50
747599_Nilotinib	HCT116_NCI60	0.27	DTP	GI50
747599_Nilotinib	HCT15_NCI60	-0.38	DTP	GI50
747599_Nilotinib	HL60_NCI60	0.75	DTP	GI50
747599_Nilotinib	HOP62_NCI60	-0.85	DTP	GI50
747599_Nilotinib	HOP92_NCI60	-2.99	DTP	GI50
747599_Nilotinib	HS578T_NCI60	0.11	DTP	GI50
747599_Nilotinib	HT29_NCI60	0.33	DTP	GI50
747599_Nilotinib	IGROV1_NCI60	0.24	DTP	GI50
747599_Nilotinib	K562_NCI60	4.73	DTP	GI50
747599_Nilotinib	KM12_NCI60	0.04	DTP	GI50
747599_Nilotinib	LOXIMVI_NCI60	-0.57	DTP	GI50
747599_Nilotinib	M14_NCI60	0.57	DTP	GI50
747599_Nilotinib	MALME3M_NCI60	1.08	DTP	GI50
747599_Nilotinib	MCF7_NCI60	0.17	DTP	GI50
747599_Nilotinib	MDAMB231_NCI60	0.38	DTP	GI50
747599_Nilotinib	MDAMB435_NCI60	0.51	DTP	GI50
747599_Nilotinib	MOLT4_NCI60	0.5	DTP	GI50
747599_Nilotinib	NCIADRES_NCI60	0.1	DTP	GI50
747599_Nilotinib	NCIH226_NCI60	-1.44	DTP	GI50
747599_Nilotinib	NCIH23_NCI60	-0.68	DTP	GI50
747599_Nilotinib	NCIH322M_NCI60	-0.87	DTP	GI50
747599_Nilotinib	NCIH460_NCI60	0.18	DTP	GI50
747599_Nilotinib	NCIH522_NCI60	-0.42	DTP	GI50
747599_Nilotinib	OVCAR3_NCI60	-0.36	DTP	GI50
747599_Nilotinib	OVCAR4_NCI60	0.16	DTP	GI50
747599_Nilotinib	OVCAR5_NCI60	-0.17	DTP	GI50
747599_Nilotinib	OVCAR8_NCI60	-0.33	DTP	GI50
747599_Nilotinib	PC3_NCI60	-0.08	DTP	GI50
747599_Nilotinib	RPMI8226_NCI60	0.08	DTP	GI50
747599_Nilotinib	RXF393_NCI60	0.17	DTP	GI50
747599_Nilotinib	SF268_NCI60	-0.16	DTP	GI50
747599_Nilotinib	SF295_NCI60	0.03	DTP	GI50
747599_Nilotinib	SF539_NCI60	-1.4	DTP	GI50
747599_Nilotinib	SKMEL2_NCI60	0.27	DTP	GI50
747599_Nilotinib	SKMEL28_NCI60	0.6	DTP	GI50
747599_Nilotinib	SKMEL5_NCI60	0.42	DTP	GI50
747599_Nilotinib	SKOV3_NCI60	-0.25	DTP	GI50
747599_Nilotinib	SN12C_NCI60	-1.26	DTP	GI50
747599_Nilotinib	SNB19_NCI60	-1.27	DTP	GI50
747599_Nilotinib	SNB75_NCI60	-0.15	DTP	GI50
747599_Nilotinib	SR_NCI60	-0.06	DTP	GI50
747599_Nilotinib	SW620_NCI60	-0.15	DTP	GI50
747599_Nilotinib	T47D_NCI60	-0.7	DTP	GI50
747599_Nilotinib	TK10_NCI60	-0.3	DTP	GI50
747599_Nilotinib	U031_NCI60	0.5	DTP	GI50
747599_Nilotinib	U251_NCI60	0.13	DTP	GI50
747599_Nilotinib	UACC257_NCI60	0	DTP	GI50
747599_Nilotinib	UACC62_NCI60	0.8	DTP	GI50
756645_Crizotinib	786O_NCI60	-0.36	DTP	GI50
756645_Crizotinib	A498_NCI60	0.17	DTP	GI50
756645_Crizotinib	A549_NCI60	0.28	DTP	GI50
756645_Crizotinib	ACHN_NCI60	-0.62	DTP	GI50
756645_Crizotinib	BT549_NCI60	-1.09	DTP	GI50
756645_Crizotinib	CAKI1_NCI60	-0.98	DTP	GI50
756645_Crizotinib	CCRFCEM_NCI60	1.15	DTP	GI50
756645_Crizotinib	COLO205_NCI60	0.77	DTP	GI50
756645_Crizotinib	DU145_NCI60	-0.79	DTP	GI50
756645_Crizotinib	EKVX_NCI60	-1.24	DTP	GI50
756645_Crizotinib	HCC2998_NCI60	-0.59	DTP	GI50
756645_Crizotinib	HCT116_NCI60	0.43	DTP	GI50
756645_Crizotinib	HCT15_NCI60	-0.61	DTP	GI50
756645_Crizotinib	HL60_NCI60	0.28	DTP	GI50
756645_Crizotinib	HOP62_NCI60	-0.22	DTP	GI50
756645_Crizotinib	HOP92_NCI60	1.02	DTP	GI50
756645_Crizotinib	HS578T_NCI60	-0.5	DTP	GI50
756645_Crizotinib	HT29_NCI60	0.35	DTP	GI50
756645_Crizotinib	IGROV1_NCI60	-0.96	DTP	GI50
756645_Crizotinib	K562_NCI60	1.97	DTP	GI50
756645_Crizotinib	KM12_NCI60	3.7	DTP	GI50
756645_Crizotinib	LOXIMVI_NCI60	0.09	DTP	GI50
756645_Crizotinib	M14_NCI60	-0.04	DTP	GI50
756645_Crizotinib	MALME3M_NCI60	0.12	DTP	GI50
756645_Crizotinib	MCF7_NCI60	1.21	DTP	GI50
756645_Crizotinib	MDAMB231_NCI60	-0.09	DTP	GI50
756645_Crizotinib	MDAMB435_NCI60	0.69	DTP	GI50
756645_Crizotinib	MOLT4_NCI60	0.7	DTP	GI50
756645_Crizotinib	NCIADRES_NCI60	-1.55	DTP	GI50
756645_Crizotinib	NCIH226_NCI60	-0.17	DTP	GI50
756645_Crizotinib	NCIH23_NCI60	-0.31	DTP	GI50
756645_Crizotinib	NCIH322M_NCI60	-1.26	DTP	GI50
756645_Crizotinib	NCIH460_NCI60	0.56	DTP	GI50
756645_Crizotinib	NCIH522_NCI60	0	DTP	GI50
756645_Crizotinib	OVCAR3_NCI60	-1.06	DTP	GI50
756645_Crizotinib	OVCAR4_NCI60	-0.5	DTP	GI50
756645_Crizotinib	OVCAR5_NCI60	-0.31	DTP	GI50
756645_Crizotinib	OVCAR8_NCI60	-1.01	DTP	GI50
756645_Crizotinib	PC3_NCI60	-0.44	DTP	GI50
756645_Crizotinib	RPMI8226_NCI60	-0.56	DTP	GI50
756645_Crizotinib	RXF393_NCI60	0.03	DTP	GI50
756645_Crizotinib	SF268_NCI60	-0.75	DTP	GI50
756645_Crizotinib	SF295_NCI60	1.18	DTP	GI50
756645_Crizotinib	SF539_NCI60	-0.16	DTP	GI50
756645_Crizotinib	SKMEL2_NCI60	-0.3	DTP	GI50
756645_Crizotinib	SKMEL28_NCI60	0.04	DTP	GI50
756645_Crizotinib	SKMEL5_NCI60	0.03	DTP	GI50
756645_Crizotinib	SKOV3_NCI60	-0.48	DTP	GI50
756645_Crizotinib	SN12C_NCI60	-0.18	DTP	GI50
756645_Crizotinib	SNB19_NCI60	-0.8	DTP	GI50
756645_Crizotinib	SNB75_NCI60	0.04	DTP	GI50
756645_Crizotinib	SR_NCI60	3.55	DTP	GI50
756645_Crizotinib	SW620_NCI60	0.37	DTP	GI50
756645_Crizotinib	T47D_NCI60	-0.06	DTP	GI50
756645_Crizotinib	TK10_NCI60	-0.5	DTP	GI50
756645_Crizotinib	U031_NCI60	-0.74	DTP	GI50
756645_Crizotinib	U251_NCI60	-0.14	DTP	GI50
756645_Crizotinib	UACC257_NCI60	0.06	DTP	GI50
756645_Crizotinib	UACC62_NCI60	0	DTP	GI50
