# Supplementary material for: Proteome activity landscapes of tumor cell lines determine drug responses
Source: Nat Commun. 2020 Jul 20;11:3639. doi: 10.1038/s41467-020-17336-9 (PMC7371697; doi:10.1038/s41467-020-17336-9)
Supplement: Supplementary file 14 — Source Data [file 41467_2020_17336_MOESM14_ESM.zip › Figure_3D.txt]

drug	cellline	value	source	unit
lenvatinib	C32_CRC65	0.037752484570416	CTRP	actArea
lenvatinib	CaCo-2_CRC65	0.044141839915196	CTRP	actArea
lenvatinib	CCK-81_CRC65	0.050594179019364	CTRP	actArea
lenvatinib	Colo 741_CRC65	0.060102836080895	CTRP	actArea
lenvatinib	Colo-678_CRC65	0.054096189089348	CTRP	actArea
lenvatinib	DLD-1_CRC65	0.029833848039967	CTRP	actArea
lenvatinib	GP2d_CRC65	0.030692899300843	CTRP	actArea
lenvatinib	HT55_CRC65	0.0113660464937489	CTRP	actArea
lenvatinib	LoVo_CRC65	0.0671627733455989	CTRP	actArea
lenvatinib	LS 180_CRC65	0.025350993631537	CTRP	actArea
lenvatinib	LS1034_CRC65	0.00692446250201795	CTRP	actArea
lenvatinib	LS123_CRC65	0.024962888407521	CTRP	actArea
lenvatinib	LS411_CRC65	0.07413147996296	CTRP	actArea
lenvatinib	LS513_CRC65	0.025758771803537	CTRP	actArea
lenvatinib	NCI-H548_CRC65	0.0439582611374471	CTRP	actArea
lenvatinib	NCI-H716_CRC65	0.533749488663242	CTRP	actArea
lenvatinib	NCI-H747_CRC65	0.114859667173316	CTRP	actArea
lenvatinib	RCM-1_CRC65	0.017463956896569	CTRP	actArea
lenvatinib	RKO_CRC65	0.045904099122801	CTRP	actArea
lenvatinib	SK-CO-1_CRC65	0.0627405936816779	CTRP	actArea
lenvatinib	SW1417_CRC65	0.01933135419939	CTRP	actArea
lenvatinib	SW48_CRC65	0.195171328361481	CTRP	actArea
lenvatinib	SW620_CRC65	0.00105139672182397	CTRP	actArea
lenvatinib	SW948_CRC65	0.016794393784314	CTRP	actArea
lenvatinib	T84_CRC65	0.061454176989406	CTRP	actArea
lenvatinib	786O_NCI60	0.049641284316615	CTRP	actArea
lenvatinib	A549_NCI60	0.00435182310814197	CTRP	actArea
lenvatinib	ACHN_NCI60	0.051496810859246	CTRP	actArea
lenvatinib	BT549_NCI60	0.00977224567889101	CTRP	actArea
lenvatinib	CAKI1_NCI60	0.07846029967291	CTRP	actArea
lenvatinib	COLO205_NCI60	0.044566734038026	CTRP	actArea
lenvatinib	DU145_NCI60	0.059897652926074	CTRP	actArea
lenvatinib	EKVX_NCI60	0.037765406088676	CTRP	actArea
lenvatinib	HCT116_NCI60	0.027765752707215	CTRP	actArea
lenvatinib	HCT15_NCI60	0.00879455109249005	CTRP	actArea
lenvatinib	HL60_NCI60	0.018042250355283	CTRP	actArea
lenvatinib	HOP62_NCI60	0.054644566915706	CTRP	actArea
lenvatinib	HOP92_NCI60	0.084879946013768	CTRP	actArea
lenvatinib	HS578T_NCI60	0.203249263491679	CTRP	actArea
lenvatinib	HT29_NCI60	0.0153454495543049	CTRP	actArea
lenvatinib	IGROV1_NCI60	0.227223418724169	CTRP	actArea
lenvatinib	K562_NCI60	0.101738047591241	CTRP	actArea
lenvatinib	KM12_NCI60	0.119451589381752	CTRP	actArea
lenvatinib	LOXIMVI_NCI60	0.010716495119949	CTRP	actArea
lenvatinib	MCF7_NCI60	0.031737279796309	CTRP	actArea
lenvatinib	MDAMB231_NCI60	0.026641154867166	CTRP	actArea
lenvatinib	MDAMB435_NCI60	0.000364499610094993	CTRP	actArea
lenvatinib	MDAMB468_NCI60	0.051297297834956	CTRP	actArea
lenvatinib	NCIH226_NCI60	0.100211428167673	CTRP	actArea
lenvatinib	NCIH23_NCI60	0.038187216754951	CTRP	actArea
lenvatinib	NCIH322M_NCI60	0.00929042840410899	CTRP	actArea
lenvatinib	NCIH460_NCI60	0.000575140988369971	CTRP	actArea
lenvatinib	NCIH522_NCI60	0.147906485587607	CTRP	actArea
lenvatinib	OVCAR4_NCI60	0.046064989904278	CTRP	actArea
lenvatinib	OVCAR5_NCI60	0.049117961023982	CTRP	actArea
lenvatinib	OVCAR8_NCI60	0.011236977044851	CTRP	actArea
lenvatinib	PC3_NCI60	0.012344333581822	CTRP	actArea
lenvatinib	RPMI8226_NCI60	0.035758954885136	CTRP	actArea
lenvatinib	SF268_NCI60	0.161710110746992	CTRP	actArea
lenvatinib	SF295_NCI60	0.082875010813049	CTRP	actArea
lenvatinib	SF539_NCI60	0.280610243831141	CTRP	actArea
lenvatinib	SKMEL2_NCI60	0.234051600568522	CTRP	actArea
lenvatinib	SKMEL28_NCI60	0.016486896046603	CTRP	actArea
lenvatinib	SKMEL5_NCI60	0.017761836094174	CTRP	actArea
lenvatinib	SKOV3_NCI60	0.03378124999114	CTRP	actArea
lenvatinib	SNB75_NCI60	0.019279680575899	CTRP	actArea
lenvatinib	SW620_NCI60	0.00105139672182397	CTRP	actArea
lenvatinib	UACC62_NCI60	0.00790393661367195	CTRP	actArea
lenvatinib	T47D_NCI60	0.051363996016149	CTRP	actArea
lenvatinib	U251_NCI60	0.103831214079522	CTRP	actArea
lenvatinib	UACC257_NCI60	0.012367855148236	CTRP	actArea
cediranib	C32_CRC65	0.17840890260535	CTRP	actArea
cediranib	CaCo-2_CRC65	0.295824392827024	CTRP	actArea
cediranib	Colo 320DM_CRC65	0.193946284021309	CTRP	actArea
cediranib	Colo-678_CRC65	0.213248215097101	CTRP	actArea
cediranib	DLD-1_CRC65	0.198281137146037	CTRP	actArea
cediranib	GP2d_CRC65	0.168903874996351	CTRP	actArea
cediranib	LS1034_CRC65	0.21304196656161	CTRP	actArea
cediranib	NCI-H716_CRC65	0.728575267961728	CTRP	actArea
cediranib	NCI-H747_CRC65	0.242215246572931	CTRP	actArea
cediranib	RCM-1_CRC65	0.10670721761297	CTRP	actArea
cediranib	SW1417_CRC65	0.18115882783651	CTRP	actArea
cediranib	SW948_CRC65	0.231364041731644	CTRP	actArea
cediranib	T84_CRC65	0.251193606499821	CTRP	actArea
cediranib	786O_NCI60	0.186798560216384	CTRP	actArea
cediranib	A498_NCI60	0.20574299965911	CTRP	actArea
cediranib	ACHN_NCI60	0.122968561460974	CTRP	actArea
cediranib	BT549_NCI60	0.081241420863307	CTRP	actArea
cediranib	CAKI1_NCI60	0.188373771115112	CTRP	actArea
cediranib	DU145_NCI60	0.168803493664466	CTRP	actArea
cediranib	EKVX_NCI60	0.292844463545768	CTRP	actArea
cediranib	HCT15_NCI60	0.215773276965991	CTRP	actArea
cediranib	HL60_NCI60	0.138590848274028	CTRP	actArea
cediranib	HOP62_NCI60	0.239369328870265	CTRP	actArea
cediranib	HOP92_NCI60	0.22735997601994	CTRP	actArea
cediranib	HS578T_NCI60	0.332456146936946	CTRP	actArea
cediranib	K562_NCI60	0.251200853415662	CTRP	actArea
cediranib	LOXIMVI_NCI60	0.089700808048521	CTRP	actArea
cediranib	MDAMB468_NCI60	0.24573824751229	CTRP	actArea
cediranib	NCIH23_NCI60	0.202399667239674	CTRP	actArea
cediranib	NCIH322M_NCI60	0.172463096268842	CTRP	actArea
cediranib	NCIH522_NCI60	0.298051904559755	CTRP	actArea
cediranib	OVCAR5_NCI60	0.241877910749311	CTRP	actArea
cediranib	PC3_NCI60	0.100335200515365	CTRP	actArea
cediranib	SF268_NCI60	0.238925782754978	CTRP	actArea
cediranib	SF539_NCI60	0.349595778706113	CTRP	actArea
cediranib	SKMEL2_NCI60	0.16666261938945	CTRP	actArea
cediranib	SNB75_NCI60	0.242363415710243	CTRP	actArea
cediranib	T47D_NCI60	0.236463069837483	CTRP	actArea
cediranib	U251_NCI60	0.231488067149747	CTRP	actArea
cediranib	UACC257_NCI60	0.238053811947033	CTRP	actArea
cediranib	UACC62_NCI60	0.178741858124534	CTRP	actArea
tivozanib	C32_CRC65	0.03527742692327	CTRP	actArea
tivozanib	CaCo-2_CRC65	0.062857329732312	CTRP	actArea
tivozanib	Colo 320DM_CRC65	0.0919374707024671	CTRP	actArea
tivozanib	Colo-678_CRC65	0.036542640227174	CTRP	actArea
tivozanib	DLD-1_CRC65	0.076895974358652	CTRP	actArea
tivozanib	GP2d_CRC65	0.143385820483584	CTRP	actArea
tivozanib	HT55_CRC65	0.097574583649936	CTRP	actArea
tivozanib	LoVo_CRC65	0.153350369398025	CTRP	actArea
tivozanib	LS 180_CRC65	0.070253499702437	CTRP	actArea
tivozanib	LS1034_CRC65	0.026610686120827	CTRP	actArea
tivozanib	LS123_CRC65	0.066837536737817	CTRP	actArea
tivozanib	LS411_CRC65	0.0295423331117149	CTRP	actArea
tivozanib	LS513_CRC65	0.050702884887477	CTRP	actArea
tivozanib	NCI-H548_CRC65	0.094149085948155	CTRP	actArea
tivozanib	NCI-H716_CRC65	0.32242632281494	CTRP	actArea
tivozanib	NCI-H747_CRC65	0.110837859785509	CTRP	actArea
tivozanib	RCM-1_CRC65	0.025065450182456	CTRP	actArea
tivozanib	RKO_CRC65	0.070780411317923	CTRP	actArea
tivozanib	SK-CO-1_CRC65	0.081938633259778	CTRP	actArea
tivozanib	SW1116_CRC65	0.137484662289779	CTRP	actArea
tivozanib	SW1417_CRC65	0.070335771172461	CTRP	actArea
tivozanib	SW48_CRC65	0.169565553140273	CTRP	actArea
tivozanib	SW620_CRC65	0.091987939744565	CTRP	actArea
tivozanib	SW948_CRC65	0.047513795603751	CTRP	actArea
tivozanib	T84_CRC65	0.120482263510232	CTRP	actArea
tivozanib	786O_NCI60	0.056949367134928	CTRP	actArea
tivozanib	A498_NCI60	0.0947164369311571	CTRP	actArea
tivozanib	A549_NCI60	0.108165453061264	CTRP	actArea
tivozanib	ACHN_NCI60	0.0550021329593881	CTRP	actArea
tivozanib	BT549_NCI60	0.024732718585755	CTRP	actArea
tivozanib	CAKI1_NCI60	0.076643389500577	CTRP	actArea
tivozanib	COLO205_NCI60	0.028993943628698	CTRP	actArea
tivozanib	DU145_NCI60	0.0821842280224589	CTRP	actArea
tivozanib	EKVX_NCI60	0.153748130313996	CTRP	actArea
tivozanib	HCT116_NCI60	0.023422138593969	CTRP	actArea
tivozanib	HCT15_NCI60	0.029870581082321	CTRP	actArea
tivozanib	HOP62_NCI60	0.091304739553239	CTRP	actArea
tivozanib	HOP92_NCI60	0.181317694760376	CTRP	actArea
tivozanib	HS578T_NCI60	0.083027062115557	CTRP	actArea
tivozanib	HT29_NCI60	0.00819584706149301	CTRP	actArea
tivozanib	IGROV1_NCI60	0.179412846487435	CTRP	actArea
tivozanib	K562_NCI60	0.40788658853572	CTRP	actArea
tivozanib	KM12_NCI60	0.193910247381023	CTRP	actArea
tivozanib	LOXIMVI_NCI60	0.152055716899706	CTRP	actArea
tivozanib	MALME3M_NCI60	0.125514778948027	CTRP	actArea
tivozanib	MCF7_NCI60	0.046683938225117	CTRP	actArea
tivozanib	MDAMB231_NCI60	0.107736986247285	CTRP	actArea
tivozanib	MDAMB435_NCI60	0.079102474170753	CTRP	actArea
tivozanib	MDAMB468_NCI60	0.0604760005220421	CTRP	actArea
tivozanib	NCIH226_NCI60	0.101069254854012	CTRP	actArea
tivozanib	NCIH23_NCI60	0.15740065276324	CTRP	actArea
tivozanib	NCIH322M_NCI60	0.0254909884926	CTRP	actArea
tivozanib	NCIH460_NCI60	0.055089708177102	CTRP	actArea
tivozanib	NCIH522_NCI60	0.076286074697962	CTRP	actArea
tivozanib	OVCAR4_NCI60	0.073206657649608	CTRP	actArea
tivozanib	OVCAR5_NCI60	0.152274436254813	CTRP	actArea
tivozanib	OVCAR8_NCI60	0.079125490144669	CTRP	actArea
tivozanib	PC3_NCI60	0.019030788782314	CTRP	actArea
tivozanib	RPMI8226_NCI60	0.066323844454151	CTRP	actArea
tivozanib	SF268_NCI60	0.142112062567636	CTRP	actArea
tivozanib	SF295_NCI60	0.135272414144136	CTRP	actArea
tivozanib	SF539_NCI60	0.217346325362582	CTRP	actArea
tivozanib	SKMEL2_NCI60	0.060779057297774	CTRP	actArea
tivozanib	SKMEL28_NCI60	0.00744165256025198	CTRP	actArea
tivozanib	SKMEL5_NCI60	0.044484491903887	CTRP	actArea
tivozanib	SKOV3_NCI60	0.088041681910537	CTRP	actArea
tivozanib	SNB75_NCI60	0.149112283612116	CTRP	actArea
tivozanib	SW620_NCI60	0.091987939744565	CTRP	actArea
tivozanib	T47D_NCI60	0.075662063230103	CTRP	actArea
tivozanib	U251_NCI60	0.022842093324255	CTRP	actArea
tivozanib	UACC257_NCI60	0.061576779211208	CTRP	actArea
tivozanib	UACC62_NCI60	0.060657285345164	CTRP	actArea
pazopanib	C32_CRC65	0.043503562389394	CTRP	actArea
pazopanib	CaCo-2_CRC65	0.093282663676941	CTRP	actArea
pazopanib	CCK-81_CRC65	0.116082300259171	CTRP	actArea
pazopanib	Colo 741_CRC65	0.086947485597807	CTRP	actArea
pazopanib	Colo-678_CRC65	0.084026873398342	CTRP	actArea
pazopanib	DLD-1_CRC65	0.050638105648706	CTRP	actArea
pazopanib	GP2d_CRC65	0.143750621173705	CTRP	actArea
pazopanib	HT55_CRC65	0.090593052275623	CTRP	actArea
pazopanib	LoVo_CRC65	0.193146148759282	CTRP	actArea
pazopanib	LS 180_CRC65	0.083169307113694	CTRP	actArea
pazopanib	LS1034_CRC65	0.098757388184782	CTRP	actArea
pazopanib	LS123_CRC65	0.165764395704156	CTRP	actArea
pazopanib	LS411_CRC65	0.017820069264044	CTRP	actArea
pazopanib	LS513_CRC65	0.078895422286545	CTRP	actArea
pazopanib	NCI-H548_CRC65	0.132688113888974	CTRP	actArea
pazopanib	NCI-H716_CRC65	0.466204318536669	CTRP	actArea
pazopanib	NCI-H747_CRC65	0.053921435718533	CTRP	actArea
pazopanib	RCM-1_CRC65	0.0357197409109959	CTRP	actArea
pazopanib	RKO_CRC65	0.097761021430997	CTRP	actArea
pazopanib	SK-CO-1_CRC65	0.118418245534621	CTRP	actArea
pazopanib	SW1417_CRC65	0.070527456771479	CTRP	actArea
pazopanib	SW48_CRC65	0.123618962132025	CTRP	actArea
pazopanib	SW620_CRC65	0.150720085748156	CTRP	actArea
pazopanib	SW948_CRC65	0.047690504326831	CTRP	actArea
pazopanib	T84_CRC65	0.109484264389518	CTRP	actArea
pazopanib	786O_NCI60	0.119715403470258	CTRP	actArea
pazopanib	A549_NCI60	0.103370878646798	CTRP	actArea
pazopanib	ACHN_NCI60	0.066185154603371	CTRP	actArea
pazopanib	BT549_NCI60	0.036345676946046	CTRP	actArea
pazopanib	CAKI1_NCI60	0.074730541709761	CTRP	actArea
pazopanib	COLO205_NCI60	0.109389567953652	CTRP	actArea
pazopanib	DU145_NCI60	0.09989988637914	CTRP	actArea
pazopanib	EKVX_NCI60	0.075890311047607	CTRP	actArea
pazopanib	HCT116_NCI60	0.006113994642298	CTRP	actArea
pazopanib	HCT15_NCI60	0.083276182321131	CTRP	actArea
pazopanib	HL60_NCI60	0.079521168328917	CTRP	actArea
pazopanib	HOP62_NCI60	0.066436281385395	CTRP	actArea
pazopanib	HOP92_NCI60	0.115195848230841	CTRP	actArea
pazopanib	HS578T_NCI60	0.263173936794421	CTRP	actArea
pazopanib	HT29_NCI60	0.032372473092833	CTRP	actArea
pazopanib	IGROV1_NCI60	0.220384326057295	CTRP	actArea
pazopanib	K562_NCI60	0.156289079930263	CTRP	actArea
pazopanib	KM12_NCI60	0.017812121570282	CTRP	actArea
pazopanib	LOXIMVI_NCI60	0.149389149783881	CTRP	actArea
pazopanib	MCF7_NCI60	0.127479318173851	CTRP	actArea
pazopanib	MDAMB231_NCI60	0.0961374522819139	CTRP	actArea
pazopanib	MDAMB435_NCI60	0.122670403932618	CTRP	actArea
pazopanib	MDAMB468_NCI60	0.136385574361257	CTRP	actArea
pazopanib	NCIH226_NCI60	0.098027532540864	CTRP	actArea
pazopanib	NCIH23_NCI60	0.113126327995054	CTRP	actArea
pazopanib	NCIH322M_NCI60	0.057736654366786	CTRP	actArea
pazopanib	NCIH460_NCI60	0.063570556316804	CTRP	actArea
pazopanib	NCIH522_NCI60	0.100569330346391	CTRP	actArea
pazopanib	OVCAR4_NCI60	0.091252431623324	CTRP	actArea
pazopanib	OVCAR5_NCI60	0.069594945380636	CTRP	actArea
pazopanib	OVCAR8_NCI60	0.070623907207798	CTRP	actArea
pazopanib	PC3_NCI60	0.058408906994361	CTRP	actArea
pazopanib	RPMI8226_NCI60	0.151453946057274	CTRP	actArea
pazopanib	SF268_NCI60	0.0991251487810501	CTRP	actArea
pazopanib	SF295_NCI60	0.218778843942439	CTRP	actArea
pazopanib	SF539_NCI60	0.201229816388778	CTRP	actArea
pazopanib	SKMEL2_NCI60	0.201487706502015	CTRP	actArea
pazopanib	SKMEL28_NCI60	0.013125598460373	CTRP	actArea
pazopanib	SKMEL5_NCI60	0.067023379633835	CTRP	actArea
pazopanib	SKOV3_NCI60	0.108591934404059	CTRP	actArea
pazopanib	SNB75_NCI60	0.076140479057468	CTRP	actArea
pazopanib	SW620_NCI60	0.150720085748156	CTRP	actArea
pazopanib	T47D_NCI60	0.150507522568512	CTRP	actArea
pazopanib	U251_NCI60	0.024946361087686	CTRP	actArea
pazopanib	UACC257_NCI60	0.055552169258725	CTRP	actArea
pazopanib	UACC62_NCI60	0.0735884526942679	CTRP	actArea
AZD4547	C32_CRC65	0.062125488735601	CTRP	actArea
AZD4547	CaCo-2_CRC65	0.198507455538906	CTRP	actArea
AZD4547	CCK-81_CRC65	0.101034216562758	CTRP	actArea
AZD4547	Colo 320DM_CRC65	0.142406856020696	CTRP	actArea
AZD4547	DLD-1_CRC65	0.038850716806029	CTRP	actArea
AZD4547	HT55_CRC65	0.195482090463482	CTRP	actArea
AZD4547	LoVo_CRC65	0.173302257414897	CTRP	actArea
AZD4547	LS 180_CRC65	0.111957305772449	CTRP	actArea
AZD4547	LS1034_CRC65	0.164914676590349	CTRP	actArea
AZD4547	LS123_CRC65	0.0233672088436609	CTRP	actArea
AZD4547	LS411_CRC65	0.0791774415937671	CTRP	actArea
AZD4547	LS513_CRC65	0.127697908786761	CTRP	actArea
AZD4547	NCI-H548_CRC65	0.121588322030284	CTRP	actArea
AZD4547	NCI-H716_CRC65	0.698159912651901	CTRP	actArea
AZD4547	NCI-H747_CRC65	0.122570154885825	CTRP	actArea
AZD4547	RCM-1_CRC65	0.11207392556084	CTRP	actArea
AZD4547	RKO_CRC65	0.059340164598492	CTRP	actArea
AZD4547	SK-CO-1_CRC65	0.165635809188144	CTRP	actArea
AZD4547	SW1116_CRC65	0.090874359571391	CTRP	actArea
AZD4547	SW48_CRC65	0.263968609982241	CTRP	actArea
AZD4547	SW620_CRC65	0.131508732262732	CTRP	actArea
AZD4547	SW948_CRC65	0.104801142537327	CTRP	actArea
AZD4547	T84_CRC65	0.18500119945173	CTRP	actArea
AZD4547	786O_NCI60	0.130890252227947	CTRP	actArea
AZD4547	A498_NCI60	0.070901953222782	CTRP	actArea
AZD4547	A549_NCI60	0.185676343442085	CTRP	actArea
AZD4547	ACHN_NCI60	0.110065718098521	CTRP	actArea
AZD4547	BT549_NCI60	0.089533093199037	CTRP	actArea
AZD4547	CAKI1_NCI60	0.05179793280816	CTRP	actArea
AZD4547	COLO205_NCI60	0.096045702021196	CTRP	actArea
AZD4547	DU145_NCI60	0.080128508934355	CTRP	actArea
AZD4547	EKVX_NCI60	0.068770350601505	CTRP	actArea
AZD4547	HCT116_NCI60	0.057586463060623	CTRP	actArea
AZD4547	HOP62_NCI60	0.157967274705873	CTRP	actArea
AZD4547	HOP92_NCI60	0.098156333399041	CTRP	actArea
AZD4547	HS578T_NCI60	0.23330657372699	CTRP	actArea
AZD4547	HT29_NCI60	0.110099991673999	CTRP	actArea
AZD4547	IGROV1_NCI60	0.23480377923851	CTRP	actArea
AZD4547	KM12_NCI60	0.395286569114037	CTRP	actArea
AZD4547	LOXIMVI_NCI60	0.200143578737039	CTRP	actArea
AZD4547	MCF7_NCI60	0.164105653411677	CTRP	actArea
AZD4547	MDAMB231_NCI60	0.105856609435301	CTRP	actArea
AZD4547	MDAMB435_NCI60	0.15758335769399	CTRP	actArea
AZD4547	MDAMB468_NCI60	0.1788931875425	CTRP	actArea
AZD4547	NCIH226_NCI60	0.148781258358664	CTRP	actArea
AZD4547	NCIH23_NCI60	0.197146892498363	CTRP	actArea
AZD4547	NCIH322M_NCI60	0.096388121850455	CTRP	actArea
AZD4547	NCIH460_NCI60	0.030534419321311	CTRP	actArea
AZD4547	NCIH522_NCI60	0.27568758257054	CTRP	actArea
AZD4547	OVCAR4_NCI60	0.074872188994872	CTRP	actArea
AZD4547	OVCAR5_NCI60	0.192360853848868	CTRP	actArea
AZD4547	OVCAR8_NCI60	0.0849246205456911	CTRP	actArea
AZD4547	PC3_NCI60	0.026633604246368	CTRP	actArea
AZD4547	RPMI8226_NCI60	0.17893667458041	CTRP	actArea
AZD4547	SF268_NCI60	0.187782688591431	CTRP	actArea
AZD4547	SF295_NCI60	0.060501515864502	CTRP	actArea
AZD4547	SF539_NCI60	0.243039408180579	CTRP	actArea
AZD4547	SKMEL28_NCI60	0.036002276667789	CTRP	actArea
AZD4547	SKMEL5_NCI60	0.147354983459304	CTRP	actArea
AZD4547	SKOV3_NCI60	0.181996352024645	CTRP	actArea
AZD4547	SNB75_NCI60	0.152055134089902	CTRP	actArea
AZD4547	SW620_NCI60	0.131508732262732	CTRP	actArea
AZD4547	T47D_NCI60	0.0634329307711	CTRP	actArea
AZD4547	U251_NCI60	0.108821779230234	CTRP	actArea
AZD4547	UACC257_NCI60	0.123940171115307	CTRP	actArea
AZD4547	UACC62_NCI60	0.0382937604953359	CTRP	actArea
axitinib	C32_CRC65	0.105542208667939	CTRP	actArea
axitinib	CaCo-2_CRC65	0.042106350346879	CTRP	actArea
axitinib	CCK-81_CRC65	0.120438959408662	CTRP	actArea
axitinib	Colo-678_CRC65	0.156474380511737	CTRP	actArea
axitinib	DLD-1_CRC65	0.050642768093988	CTRP	actArea
axitinib	GP2d_CRC65	0.25029810813388	CTRP	actArea
axitinib	HT55_CRC65	0.032026472462554	CTRP	actArea
axitinib	LoVo_CRC65	0.158899371524893	CTRP	actArea
axitinib	LS 180_CRC65	0.070046128280652	CTRP	actArea
axitinib	LS1034_CRC65	0.036997700288545	CTRP	actArea
axitinib	LS123_CRC65	0.124250208922468	CTRP	actArea
axitinib	LS411_CRC65	0.00925646895127197	CTRP	actArea
axitinib	LS513_CRC65	0.152538148765515	CTRP	actArea
axitinib	NCI-H548_CRC65	0.175097011384999	CTRP	actArea
axitinib	NCI-H716_CRC65	0.529042345045414	CTRP	actArea
axitinib	NCI-H747_CRC65	0.142049408230727	CTRP	actArea
axitinib	RCM-1_CRC65	0.022495726577669	CTRP	actArea
axitinib	RKO_CRC65	0.13198573120546	CTRP	actArea
axitinib	SK-CO-1_CRC65	0.083526110520419	CTRP	actArea
axitinib	SW1417_CRC65	0.0913944893066529	CTRP	actArea
axitinib	SW48_CRC65	0.300304228310646	CTRP	actArea
axitinib	SW620_CRC65	0.164760100991044	CTRP	actArea
axitinib	SW948_CRC65	0.245363141293759	CTRP	actArea
axitinib	T84_CRC65	0.158929935697072	CTRP	actArea
axitinib	786O_NCI60	0.163021706426008	CTRP	actArea
axitinib	A549_NCI60	0.094111209942773	CTRP	actArea
axitinib	ACHN_NCI60	0.0713291501847509	CTRP	actArea
axitinib	BT549_NCI60	0.08022377377671	CTRP	actArea
axitinib	CAKI1_NCI60	0.056709139936155	CTRP	actArea
axitinib	COLO205_NCI60	0.244727808598553	CTRP	actArea
axitinib	DU145_NCI60	0.0836921327821319	CTRP	actArea
axitinib	EKVX_NCI60	0.098258986632506	CTRP	actArea
axitinib	HCT116_NCI60	0.091699587928488	CTRP	actArea
axitinib	HCT15_NCI60	0.070797798840239	CTRP	actArea
axitinib	HL60_NCI60	0.211876261445137	CTRP	actArea
axitinib	HOP62_NCI60	0.126477680139352	CTRP	actArea
axitinib	HOP92_NCI60	0.164953732147344	CTRP	actArea
axitinib	HS578T_NCI60	0.252494189703463	CTRP	actArea
axitinib	HT29_NCI60	0.00651998255390995	CTRP	actArea
axitinib	IGROV1_NCI60	0.222336234812113	CTRP	actArea
axitinib	K562_NCI60	0.363435893163851	CTRP	actArea
axitinib	KM12_NCI60	0.20114160966286	CTRP	actArea
axitinib	LOXIMVI_NCI60	0.182772752444131	CTRP	actArea
axitinib	MCF7_NCI60	0.11912511181926	CTRP	actArea
axitinib	MDAMB231_NCI60	0.096901417018681	CTRP	actArea
axitinib	MDAMB435_NCI60	0.062338204496183	CTRP	actArea
axitinib	MDAMB468_NCI60	0.23387243449122	CTRP	actArea
axitinib	NCIH226_NCI60	0.13190780471909	CTRP	actArea
axitinib	NCIH23_NCI60	0.171019731372842	CTRP	actArea
axitinib	NCIH322M_NCI60	0.066202773873674	CTRP	actArea
axitinib	NCIH460_NCI60	0.031064388170865	CTRP	actArea
axitinib	NCIH522_NCI60	0.139188848176695	CTRP	actArea
axitinib	OVCAR4_NCI60	0.088320215001371	CTRP	actArea
axitinib	OVCAR5_NCI60	0.159768134961515	CTRP	actArea
axitinib	OVCAR8_NCI60	0.060592827187222	CTRP	actArea
axitinib	PC3_NCI60	0.051175796716486	CTRP	actArea
axitinib	RPMI8226_NCI60	0.215445943511434	CTRP	actArea
axitinib	SF268_NCI60	0.152159245567536	CTRP	actArea
axitinib	SF295_NCI60	0.15036099745799	CTRP	actArea
axitinib	SF539_NCI60	0.30431819870763	CTRP	actArea
axitinib	SKMEL28_NCI60	0.070414169382565	CTRP	actArea
axitinib	SKMEL5_NCI60	0.128298996463795	CTRP	actArea
axitinib	SKOV3_NCI60	0.039663315905933	CTRP	actArea
axitinib	SNB75_NCI60	0.093459256973651	CTRP	actArea
axitinib	SW620_NCI60	0.164760100991044	CTRP	actArea
axitinib	T47D_NCI60	0.165650033115116	CTRP	actArea
axitinib	U251_NCI60	0.111546282906464	CTRP	actArea
axitinib	UACC257_NCI60	0.076606212006289	CTRP	actArea
axitinib	UACC62_NCI60	0.062270999531102	CTRP	actArea
