# Supplementary material for: Proteome activity landscapes of tumor cell lines determine drug responses
Source: Nat Commun. 2020 Jul 20;11:3639. doi: 10.1038/s41467-020-17336-9 (PMC7371697; doi:10.1038/s41467-020-17336-9)
Supplement: Supplementary file 14 — Source Data [file 41467_2020_17336_MOESM14_ESM.zip › Figure_3E.txt]

MST1R	Y1190	Y1189	S1007	MET	Y1230	Y745	Y1234	cellLine
9.017775	NA	NA	8.13683240911561	8.949575	NA	NA	7.44099561763354	HDC-111_CRC65
8.977799	NA	NA	8.37530397289021	8.962793	NA	NA	7.20879331520894	C10_CRC65
8.84474	NA	NA	8.559938	8.45801	NA	NA	NA	SK-CO-1_CRC65
8.644418	NA	NA	7.77511632163211	8.470024	NA	NA	6.70595211353219	GP2d_CRC65
8.577201	NA	NA	7.95712295883038	8.148478	NA	NA	NA	C99_CRC65
8.55658	NA	NA	8.48998934400102	8.371849	NA	NA	NA	HDC-143_CRC65
8.555632	NA	NA	7.76655755554705	8.351592	NA	NA	NA	C80_CRC65
8.535853	NA	6.9085093653441	7.98106556735664	9.097924	NA	NA	8.40349248095385	C106_CRC65
8.509649	NA	NA	8.09544179788203	8.419829	NA	NA	6.62922274702586	HDC-135_CRC65
8.496489	NA	NA	6.514636	8.789862	NA	NA	7.473295	PC/JW_CRC65
8.469815	NA	NA	7.627306	8.560989	NA	NA	NA	LS1034_CRC65
8.462365	NA	NA	7.628168	9.080986	NA	NA	7.725375	T84_CRC65
8.459097	NA	NA	7.884846	8.470289	NA	NA	NA	HDC-73_CRC65
8.454469	NA	NA	7.827403	8.818537	NA	NA	7.12084	HT55_CRC65
8.409249	NA	NA	7.856637	8.795897	NA	NA	NA	LS 180_CRC65
8.392711	NA	NA	7.52194373085983	8.81464	NA	NA	7.11295559539164	HDC-114_CRC65
8.388558	NA	NA	7.942477	9.521455	NA	NA	8.413366	SW1417_CRC65
8.384408	NA	NA	7.324918	8.582315	NA	NA	NA	SW948_CRC65
8.361155	NA	NA	7.626862	8.81451	NA	NA	7.231111	LS513_CRC65
8.355285	6.623497	7.139318	7.64579	9.888796	6.525909	7.004723	9.578338	HDC-8_CRC65
8.326866	NA	NA	7.595393	8.192088	NA	NA	NA	LS 174T_CRC65
8.296478	NA	NA	7.3997075659905	8.381724	NA	NA	6.82445181678286	DLD-1_CRC65
8.284017	NA	NA	7.139828	8.730248	NA	NA	7.12096	HT29_CRC65
8.176206	NA	NA	7.344792	8.506391	NA	NA	NA	HDC-57_CRC65
8.151795	NA	NA	8.04608	8.537947	NA	NA	8.280463	HDC-9_CRC65
8.147501	NA	NA	7.57576408125776	8.670201	NA	NA	6.97367253050663	C75_CRC65
8.142272	NA	NA	NA	8.704777	NA	NA	7.367686	SW1116_CRC65
8.123787	NA	NA	7.30771816673595	8.636425	NA	NA	6.77764675003346	HCA-46_CRC65
8.06433	NA	NA	7.71401049370809	8.576076	NA	NA	8.03351642784743	C84_CRC65
8.058387	NA	NA	7.814192	8.892459	NA	NA	7.575892	HDC-82_CRC65
7.983016	NA	NA	NA	7.860242	NA	NA	NA	SW48_CRC65
7.974482	NA	NA	7.62076707447767	8.728542	NA	NA	7.22819719587522	HDC-142_CRC65
7.967709	NA	NA	NA	8.217888	NA	NA	NA	OXCO-3_CRC65
7.959371	NA	NA	6.642299	7.474724	NA	NA	NA	SNU-C2B_CRC65
7.95031	NA	NA	7.85574647427512	9.022109	NA	NA	7.33680070229295	HCA-7_CRC65
7.943106	NA	NA	7.16280745393939	8.762296	NA	NA	7.33984848669261	HCT116_CRC65
7.937362	NA	NA	NA	8.842207	NA	NA	7.4297295812649	Colo-678_CRC65
7.930884	NA	NA	7.244421	8.121054	NA	NA	NA	NCI-H548_CRC65
7.919785	NA	NA	7.455257	5.735921	NA	NA	NA	SW480_CRC65
7.918963	NA	NA	NA	8.506291	NA	NA	NA	HDC-54_CRC65
7.917149	NA	NA	7.47248265324699	8.371894	NA	NA	NA	CC20_CRC65
7.902307	NA	NA	7.53124517533857	8.380625	NA	NA	7.14858208405393	C125-PM_CRC65
7.832896	NA	NA	7.075908	8.657645	NA	NA	NA	SW403_CRC65
7.771158	NA	NA	NA	8.154268	NA	NA	7.08266233868521	CC07_CRC65
7.734949	NA	NA	7.477372	8.820452	NA	NA	7.141956	HRA-19_CRC65
7.731195	NA	NA	NA	8.138598	NA	NA	NA	SW620_CRC65
7.722141	NA	NA	6.97521482601544	7.607664	NA	NA	NA	C32_CRC65
7.718127	NA	NA	7.159183	8.311836	NA	NA	NA	SW837_CRC65
7.677682	NA	NA	7.376442	8.469587	NA	NA	7.064009	LIM1863_CRC65
7.677463	NA	NA	7.56438645915195	8.335717	NA	NA	6.76917266549657	CCK-81_CRC65
7.675204	NA	NA	6.925098	8.401476	NA	NA	NA	VACO 4A_CRC65
7.659812	NA	NA	NA	8.710352	NA	NA	7.12422036480061	C70_CRC65
7.642104	NA	NA	NA	7.912212	NA	NA	NA	CaR-1_CRC65
7.606891	NA	NA	7.373741	8.508311	NA	NA	NA	LS123_CRC65
7.581919	NA	NA	NA	8.37186	NA	NA	NA	RCM-1_CRC65
7.555132	NA	NA	7.219421	8.757586	NA	NA	7.245478	NCI-H747_CRC65
7.440203	NA	NA	NA	8.714826	NA	NA	7.336712	LS411_CRC65
7.353921	NA	NA	6.814459	8.897752	NA	NA	8.515715	LoVo_CRC65
7.352853	NA	NA	NA	8.188577	NA	NA	6.5760140654918	CaCo-2_CRC65
7.162795	NA	NA	NA	8.238713	NA	NA	NA	OXCO-1_CRC65
7.112975	NA	NA	NA	7.50459	NA	NA	NA	RKO_CRC65
7.038406	NA	NA	NA	7.666614	NA	NA	NA	Colo 741_CRC65
6.957787	NA	NA	NA	8.098423	NA	NA	6.51744308222451	Colo 320DM_CRC65
6.842458	NA	NA	NA	6.537564	NA	NA	NA	CoCM-1_CRC65
6.759433	NA	NA	NA	7.998	NA	NA	NA	NCI-H716_CRC65
