# Supplementary material for: Proteome activity landscapes of tumor cell lines determine drug responses
Source: Nat Commun. 2020 Jul 20;11:3639. doi: 10.1038/s41467-020-17336-9 (PMC7371697; doi:10.1038/s41467-020-17336-9)
Supplement: Supplementary file 14 — Source Data [file 41467_2020_17336_MOESM14_ESM.zip › Figure_3F.txt]

Treatment	Dose [uM]	Cell line	Replicate	Relative viability
Combination (relative to MK-2461)	100	HDC-8	1	0.0316301
Combination (relative to MK-2461)	29.99998	HDC-8	1	0.05532794
Combination (relative to MK-2461)	10	HDC-8	1	0.1234534
Combination (relative to MK-2461)	3	HDC-8	1	0.2498632
Combination (relative to MK-2461)	1	HDC-8	1	0.3137345
Combination (relative to MK-2461)	0.3	HDC-8	1	0.5241227
Combination (relative to MK-2461)	0.1	HDC-8	1	0.9453239
Combination (relative to MK-2461)	0.02999998	HDC-8	1	1.067142
Combination (relative to MK-2461)	0.01	HDC-8	1	1.006407
Combination (relative to MK-2461)	0.003	HDC-8	1	1
Combination (relative to MK-2461)	100	HDC-8	2	0.01879453
Combination (relative to MK-2461)	29.99998	HDC-8	2	0.0720518
Combination (relative to MK-2461)	10	HDC-8	2	0.07258704
Combination (relative to MK-2461)	3	HDC-8	2	0.1379178
Combination (relative to MK-2461)	1	HDC-8	2	0.1798223
Combination (relative to MK-2461)	0.3	HDC-8	2	0.36476
Combination (relative to MK-2461)	0.1	HDC-8	2	0.8859312
Combination (relative to MK-2461)	0.02999998	HDC-8	2	1.043501
Combination (relative to MK-2461)	0.01	HDC-8	2	1.025853
Combination (relative to MK-2461)	0.003	HDC-8	2	1
Combination (relative to Tepotinib)	1	HDC-8	1	0.0316301
Combination (relative to Tepotinib)	0.3	HDC-8	1	0.05532794
Combination (relative to Tepotinib)	0.1	HDC-8	1	0.1234534
Combination (relative to Tepotinib)	0.02999998	HDC-8	1	0.2498632
Combination (relative to Tepotinib)	0.01	HDC-8	1	0.3137345
Combination (relative to Tepotinib)	0.003	HDC-8	1	0.5241227
Combination (relative to Tepotinib)	0.001	HDC-8	1	0.9453239
Combination (relative to Tepotinib)	3e-04	HDC-8	1	1.067142
Combination (relative to Tepotinib)	1e-04	HDC-8	1	1.006407
Combination (relative to Tepotinib)	3e-05	HDC-8	1	1
Combination (relative to Tepotinib)	1	HDC-8	2	0.01879453
Combination (relative to Tepotinib)	0.3	HDC-8	2	0.0720518
Combination (relative to Tepotinib)	0.1	HDC-8	2	0.07258704
Combination (relative to Tepotinib)	0.02999998	HDC-8	2	0.1379178
Combination (relative to Tepotinib)	0.01	HDC-8	2	0.1798223
Combination (relative to Tepotinib)	0.003	HDC-8	2	0.36476
Combination (relative to Tepotinib)	0.001	HDC-8	2	0.8859312
Combination (relative to Tepotinib)	3e-04	HDC-8	2	1.043501
Combination (relative to Tepotinib)	1e-04	HDC-8	2	1.025853
Combination (relative to Tepotinib)	3e-05	HDC-8	2	1
MK-2461	100	HDC-8	1	0.05668283
MK-2461	29.99998	HDC-8	1	0.07825314
MK-2461	10	HDC-8	1	0.145115
MK-2461	3	HDC-8	1	0.3670529
MK-2461	1	HDC-8	1	0.5754486
MK-2461	0.3	HDC-8	1	0.8661981
MK-2461	0.1	HDC-8	1	1.033582
MK-2461	0.02999998	HDC-8	1	1.072633
MK-2461	0.01	HDC-8	1	1.036666
MK-2461	0.003	HDC-8	1	1
MK-2461	100	HDC-8	2	0.0465869
MK-2461	29.99998	HDC-8	2	0.09006503
MK-2461	10	HDC-8	2	0.08567531
MK-2461	3	HDC-8	2	0.1804956
MK-2461	1	HDC-8	2	0.3580429
MK-2461	0.3	HDC-8	2	0.7503061
MK-2461	0.1	HDC-8	2	0.9842154
MK-2461	0.02999998	HDC-8	2	1.034173
MK-2461	0.01	HDC-8	2	1.022189
MK-2461	0.003	HDC-8	2	1
Tepotinib	1	HDC-8	1	0.283969
Tepotinib	0.3	HDC-8	1	0.2981619
Tepotinib	0.1	HDC-8	1	0.3127749
Tepotinib	0.02999998	HDC-8	1	0.3351999
Tepotinib	0.01	HDC-8	1	0.4014049
Tepotinib	0.003	HDC-8	1	0.8796757
Tepotinib	0.001	HDC-8	1	1.054644
Tepotinib	3e-04	HDC-8	1	1.071515
Tepotinib	1e-04	HDC-8	1	1.063678
Tepotinib	3e-05	HDC-8	1	1
Tepotinib	1	HDC-8	2	0.1565135
Tepotinib	0.3	HDC-8	2	0.1612562
Tepotinib	0.1	HDC-8	2	0.1569178
Tepotinib	0.02999998	HDC-8	2	0.1691646
Tepotinib	0.01	HDC-8	2	0.2451872
Tepotinib	0.003	HDC-8	2	0.7986066
Tepotinib	0.001	HDC-8	2	0.9608536
Tepotinib	3e-04	HDC-8	2	1.009003
Tepotinib	1e-04	HDC-8	2	1.01106
Tepotinib	3e-05	HDC-8	2	1
