# Supplementary material for: Proteome activity landscapes of tumor cell lines determine drug responses
Source: Nat Commun. 2020 Jul 20;11:3639. doi: 10.1038/s41467-020-17336-9 (PMC7371697; doi:10.1038/s41467-020-17336-9)
Supplement: Supplementary file 14 — Source Data [file 41467_2020_17336_MOESM14_ESM.zip › Figure_4A.txt]

value	label
211801.64767762	SLFN11
202341.694561315	DCP1B
106216.41332276	ARHGEF6
105867.069906557	SLFN11
104076.288007944	ELMO1
-95350.1881244871	GIPC1
-104943.097361781	GIPC1
-110226.361607308	LAMA3
-117281.854843503	TSTA3
-209202.332506978	FKBP2
