# Supplementary material for: Proteome activity landscapes of tumor cell lines determine drug responses
Source: Nat Commun. 2020 Jul 20;11:3639. doi: 10.1038/s41467-020-17336-9 (PMC7371697; doi:10.1038/s41467-020-17336-9)
Supplement: Supplementary file 14 — Source Data [file 41467_2020_17336_MOESM14_ESM.zip › Figure_4B_1.txt]

effect_size	freq	gene	ID
-2.22286282387292	74	RBM47	4 RBM47
-0.194295265221824	10	KIAA1598	12 KIAA1598
-0.189283826296953	7	CCDC64B	16 CCDC64B
0.148609300986949	7	WDR91	41 WDR91
-0.152648763912713	10	ARHGEF35	53 ARHGEF35
0.129489085812336	7	MAP1LC3B;MAP1LC3B2	55 MAP1LC3B;MAP1LC3B2
0.301595677340471	10	TCAF2	62 TCAF2
0.265587009889877	7	TUBAL3	66 TUBAL3
-0.735165800121443	21	FBLL1	67 FBLL1
0.525754184822834	19	SMCHD1	68 SMCHD1
0.105104997394272	7	SAC3D1	78 SAC3D1
0.107299546429919	8	PCP4L1	79 PCP4L1
-0.236987613136529	7	BTBD11	86 BTBD11
-0.376302784941902	14	ZNF891	97 ZNF891
0.383580166524455	7	PHF20L1	100 PHF20L1
0.206625315328941	11	MYO1G	106 MYO1G
-2.51180943697927	51	ESPN	107 ESPN
-0.613028012812487	20	MYO9A	113 MYO9A
0.152625616769399	8		140
1.37862087094111	38		144
-1.29517798933206	36	KRT38;KRT37	148 KRT38;KRT37
-1.07800023261312	46		165
-0.474039864598333	16		168
-0.553445818569137	20	KRT8	169 KRT8
-0.30475107856486	11		170
-1.67054956111855	52		173
-0.311640383999463	15		174
0.239804700543105	7	KRT10	177 KRT10
-0.351351935058191	15		181
-1.3548162995457	45		184
3.16378650609607	45	FLG	185 FLG
-0.178809935142286	7	KRT20	189 KRT20
-0.562220128220528	16		191
-0.722799086018521	12		194
-0.148724017171895	8		198
-2.65078553540315	61	KRT7	225 KRT7
0.282150656729707	10		239
-0.870206659531963	28		249
-0.554867035236997	18	PDLIM1	270 PDLIM1
0.193945815608118	8	ACOT7	273 ACOT7
0.343963613996174	8	MYO1F	276 MYO1F
0.715062750771877	25	SNAP23	277 SNAP23
0.134724692377348	7	AIP	280 AIP
-0.111071493211459	7	AP3B1	288 AP3B1
-0.338148901922646	10	TNFRSF10A	293 TNFRSF10A
0.155674256289827	10	DFFA	306 DFFA
0.669172039702006	17	PIK3CD	313 PIK3CD
0.48463134845081	11	DCTN6	318 DCTN6
-0.135924897021573	7	WASL	320 WASL
0.0987051027703935	7	GOLIM4	337 GOLIM4
-0.22927589397643	8	VWA5A	360 VWA5A
0.540451457750222	15	E2F3	380 E2F3
-0.242726808507127	9	CES2	383 CES2
-0.190381867724077	14	PDXK	390 PDXK
0.212030735957846	9	SCD	391 SCD
1.14343389153287	25	ARID1A	395 ARID1A
-0.295274020734424	14	SOCS6	405 SOCS6
0.148664640259614	7	GAPDHS	408 GAPDHS
0.515469772251239	18	ZNF195	423 ZNF195
-0.371742402414899	12	CHD2	431 CHD2
0.151166740309023	7	TPP1	455 TPP1
0.647568378594756	27	NDC80	458 NDC80
-0.474887637579839	17	UNC13B	464 UNC13B
-0.657157532230906	24	CPLX1	466 CPLX1
-0.373555196450007	14	PHYH	471 PHYH
-1.00331512120637	30	IRF6	478 IRF6
0.115370392231521	7	HAT1	485 HAT1
0.113171317116508	11	UQCRQ	489 UQCRQ
-0.0672539066450729	7	GAK	497 GAK
-0.879868082738923	17	MAST4	507 MAST4
-0.545769525804719	18	KIF3B	523 KIF3B
-0.277299959820603	10	CEP290	527 CEP290
0.515462221487232	24	TRIM24	552 TRIM24
-1.4586205675546	32	VILL	558 VILL
-0.442512625798741	27	WDR46	562 WDR46
0.193633969707652	10	MRPS12	571 MRPS12
6.67783432865904	97	OGT	583 OGT
0.46458503548239	18	SIVA1	586 SIVA1
-2.09117818399303	53	PMM2	587 PMM2
0.377955645064494	13	BIRC5	602 BIRC5
0.0443912421534885	7	SLC31A1	612 SLC31A1
1.11414931116475	27	RNF113A	633 RNF113A
1.24093466797963	33	PJA2	643 PJA2
-0.9447951666276	43	DYNC1LI2	654 DYNC1LI2
-0.802057116559061	33	PSMD3	656 PSMD3
-0.133760212212222	8	ZNHIT1	661 ZNHIT1
-0.282221327259161	18	SPINT2	668 SPINT2
0.573725555830438	18	AP5Z1	673 AP5Z1
-0.800137461429273	30	RIPK2	685 RIPK2
0.288334584072179	13	XPOT	726 XPOT
-0.198143036281533	8	TSPAN6	737 TSPAN6
0.356523258118465	14	SYNGR1	766 SYNGR1
-1.41695892456249	53	MYO1B	774 MYO1B
-0.181394735846563	7	MYO1B	775 MYO1B
-0.151499150212493	10	KIF1C	794 KIF1C
-0.630923308158623	18	PEX1	802 PEX1
-2.506433997106	67	AKR1B10	804 AKR1B10
0.967340664494814	39	GMFG	809 GMFG
0.275537152805354	11	PCDH7	815 PCDH7
0.377477048095153	8	KIF5C	824 KIF5C
0.610053590922017	13	KIF1B	839 KIF1B
-0.57239305593789	12	PHLPP1	843 PHLPP1
0.881606830015032	17	EVI5	851 EVI5
1.39658421419509	51	MGEA5	859 MGEA5
-4.13127255078731	90	UGDH	891 UGDH
-0.405593712047416	18	CTNND1	894 CTNND1
-0.438902815717446	8	USO1	902 USO1
0.897470371102606	27	KIN	916 KIN
-0.198235694721272	13	DNAJA2	919 DNAJA2
1.03993443863477	51	BRD4	920 BRD4
0.0691941061743166	8	BRD4	921 BRD4
0.118965383904832	8	CUTA	922 CUTA
-0.103595431132975	7	CTSV	926 CTSV
-0.32674931251944	17	NOL3	932 NOL3
0.160039398115114	12	SRGAP2	939 SRGAP2
-0.668480502417611	31	ROCK2	953 ROCK2
0.424585926321647	15	CLASP2	955 CLASP2
-0.415807454797556	7	COBL	957 COBL
-0.15063568189438	8	RAB11FIP3	968 RAB11FIP3
-0.383389485211314	17	CAND2	970 CAND2
0.678022535709347	20	ADAMTS4	976 ADAMTS4
0.0997388724703895	14	SMIM24	986 SMIM24
0.783835500935345	26	ZNF217	1006 ZNF217
0.553291046947486	27	SH3BGRL	1010 SH3BGRL
-0.0502613078150228	7	FLNB	1012 FLNB
0.283987586142693	12	PEX14	1016 PEX14
-0.198090564178739	9	GIGYF1	1029 GIGYF1
-0.285760486235714	11	MTX2	1031 MTX2
0.132607853682243	7	GPC4	1045 GPC4
0.395884103029842	15	GCAT	1070 GCAT
-0.165972736437066	10	TRMU	1079 TRMU
0.467235200361989	12	TIPRL	1080 TIPRL
-2.23276805934961	64	TOM1L1	1083 TOM1L1
0.212917002303953	12	CRTAP	1092 CRTAP
-0.20805906871715	9	KLF7	1110 KLF7
-0.78792948451033	26	IDH1	1115 IDH1
1.2732336594776	25	ALDH1L1	1121 ALDH1L1
-0.244260249411501	8	DYSF	1127 DYSF
1.18368813598496	34	DNAJC8	1133 DNAJC8
0.495202485137899	17	ATP5H	1136 ATP5H
0.168237123245932	9	ATP5L	1140 ATP5L
0.125188612566808	8	SASH3	1143 SASH3
-0.396000103069227	21	RSL1D1	1145 RSL1D1
-0.417125936892647	14	NEBL	1150 NEBL
0.3740216295956	12	STC2	1152 STC2
-0.570659326312896	20	PDE5A	1156 PDE5A
2.79315563002788	72	MTA2	1173 MTA2
0.23890996382586	10	ATP10B	1184 ATP10B
-0.202976733415499	9	MYO1D	1188 MYO1D
0.428343851849837	10	FCHSD2	1194 FCHSD2
0.144032390053004	7	TMCC1	1199 TMCC1
0.300550352147625	12	TOX	1207 TOX
-0.17737361393523	8	ABLIM3	1222 ABLIM3
-0.724444795221059	29	FBXO21	1225 FBXO21
0.70550828625161	22	KDM4B	1226 KDM4B
0.679624446810138	13	SEC31A	1236 SEC31A
0.149893058004914	8	CEP152	1238 CEP152
-0.11784001022669	9	TJP3	1241 TJP3
0.158213559236935	10	MFN2	1251 MFN2
0.107116639794189	11	VAMP5	1265 VAMP5
0.153837950516354	8	LETM1	1269 LETM1
-0.219454272121338	14	EPN2	1270 EPN2
0.185913325322459	10	ZRANB2	1271 ZRANB2
-0.160216736719547	13	ZWINT	1274 ZWINT
0.286691274673473	17	KIF20A	1276 KIF20A
0.320422130653578	14	KIF4A	1278 KIF4A
-0.26443579985891	15	ATE1	1285 ATE1
-0.22948259265482	7	CCNDBP1	1287 CCNDBP1
0.317159753568223	8	RASAL1	1289 RASAL1
0.331635341541179	15	CELF2	1295 CELF2
1.69005900775454	47	SMC2	1299 SMC2
-0.307284768597269	14	TACC2	1301 TACC2
-0.180165107382266	9	TRIM16	1302 TRIM16
0.524651783425641	23	IPO7	1306 IPO7
0.203551355359521	8	TNFAIP8	1308 TNFAIP8
-0.244094180916147	9	GCNT3	1313 GCNT3
-0.186799741171664	9	LPHN2	1334 LPHN2
-0.377669568914631	13	ETHE1	1343 ETHE1
0.160370819157474	8	ASMTL	1356 ASMTL
0.355153798861187	10	CDS2	1357 CDS2
0.0944311363211033	7	FGFR1OP	1359 FGFR1OP
0.662923801906548	23	OXSR1	1367 OXSR1
-0.324079963616534	27	FGF19	1369 FGF19
0.706417782958101	24	WIZ	1377 WIZ
-0.169777060212002	7	SDPR	1382 SDPR
0.182874355288294	7	MAP4K4	1388 MAP4K4
-0.141291132604869	7	CLIC3	1393 CLIC3
-0.149370756831385	9	EML2	1394 EML2
-0.133777745915886	7	NUDT14	1397 NUDT14
2.22229923344054	65	MBD3	1413 MBD3
0.317092603439405	16	NUDT3	1415 NUDT3
-2.04502176450978	56	AGR2	1417 AGR2
-0.296112595940231	9	GAS8	1418 GAS8
0.623941427026632	19	CHEK2	1428 CHEK2
0.703469102918115	33	ACTL6A	1430 ACTL6A
-0.243047721960813	15	ALDH1A1	1436 ALDH1A1
0.251100383805707	17	GLUD1	1437 GLUD1
-4.1588582830027	85	GSR	1440 GSR
0.0978287748397748	11	HPRT1	1449 HPRT1
0.535913929869408	19	PGK1	1453 PGK1
-0.28086984709945	10	CA2	1463 CA2
0.679249776322976	20	NRAS	1478 NRAS
0.16163478484451	9	KRAS	1480 KRAS
0.183630130758584	8	TGFB1	1482 TGFB1
-0.140090546781484	9	IGF2	1483 IGF2
0.43980107546633	12	PIGR	1488 PIGR
0.381945748872429	16	HLA-DRA	1492 HLA-DRA
1.29913728152337	29	HBE1	1497 HBE1
0.195766626858742	9	COL1A1	1499 COL1A1
0.218042342057111	9	COL3A1	1501 COL3A1
-0.0860671201598153	8	LMNA	1505 LMNA
0.880995263741599	37	SPTA1	1507 SPTA1
0.339352141727442	12	APOE	1508 APOE
-0.528141911414139	30	MBP	1516 MBP
0.281950892160919	15	FTL	1523 FTL
-0.282321037569082	10	MT2A;MT1M;MT1G	1525 MT2A;MT1M;MT1G
0.240475350701372	10	ESR1	1526 ESR1
-0.200814185860406	10	MMP1	1531 MMP1
-0.140767068728753	9	SLPI	1532 SLPI
-0.102358383374551	7	FUCA1	1540 FUCA1
-0.323571749194187	13	ALDOA	1541 ALDOA
0.453531443269926	16	CD3D	1557 CD3D
-1.23088498736574	45	ASL	1564 ASL
0.123261328978089	8	HLA-DPB1	1566 HLA-DPB1
-0.50437083437419	9	ERBB2	1567 ERBB2
-0.260397942503038	12	CAPNS1	1569 CAPNS1
0.20571083333479	17	TYMS	1575 TYMS
2.41348040108331	73	GNAI2	1579 GNAI2
-0.823541538059349	32	ATP1B1	1582 ATP1B1
-0.280244819023885	12	APP	1584 APP
-0.124888647539548	7	S100A8	1589 S100A8
0.323487224097348	10	ISG15	1596 ISG15
0.108029669593326	9	FGF1	1603 FGF1
0.365085449720874	17	JUN	1608 JUN
0.177395770713315	9	PRKCB	1616 PRKCB
-0.789268789119726	26	KRT18	1617 KRT18
-0.330286372094581	11	CALB1	1618 CALB1
-0.272665927777172	8	S100A6	1637 S100A6
-0.23080724725798	11	NPM1	1646 NPM1
0.227535549230925	12	TPM3	1649 TPM3
0.096883307317707	9	ACYP1	1668 ACYP1
-0.214686643717731	10	CAPN1	1672 CAPN1
0.317642950866628	19	TUBB	1673 TUBB
0.147902622449877	10	BPGM	1682 BPGM
-0.0471609331443755	7	APRT	1683 APRT
-0.186409060299392	9	ERCC1	1698 ERCC1
0.450073698874912	8	IGF1R	1702 IGF1R
0.123871223611836	7	NGFR	1706 NGFR
0.297662514168045	12	GUSB	1712 GUSB
0.110916520126792	7	SYP	1718 SYP
-0.270459959172351	7	MMP2	1719 MMP2
0.218502674855532	7	INHBA	1725 INHBA
0.872218679125711	36	PDHA1	1727 PDHA1
0.819377688643528	26	PTPRC	1732 PTPRC
0.27023058844909	10	ITGA5	1740 ITGA5
-1.11233153039326	47	KRT19	1744 KRT19
0.134912405724828	9	GNAI3	1745 GNAI3
0.151127188501806	7	HOXB5	1753 HOXB5
-0.549686982005688	21	SRP19	1758 SRP19
-0.0711583849197735	8	CLTA	1780 CLTA
-0.513481689122753	19	ANXA4	1783 ANXA4
-0.324856095676097	8	ANXA4	1784 ANXA4
0.0387130659246762	8	CD7	1786 CD7
0.169729597998613	11	PARP1	1798 PARP1
-0.422839201682158	17	ALOX5	1803 ALOX5
-0.196371482609777	12	LTA4H	1805 LTA4H
0.112923131060111	12	TMSB15B;TMSB15A	1821 TMSB15B;TMSB15A
-1.20563229230002	43	SULT1A4;SULT1A3	1831 SULT1A4;SULT1A3
0.510178996140498	20	CT45A2;CT45A9;CT45A8;CT45A3;CT45A1;CT45A7;CT45A5;CT45A6	1834 CT45A2;CT45A9;CT45A8;CT45A3;CT45A1;CT45A7;CT45A5;CT45A6
0.874406944141526	23	GZMB	1842 GZMB
-3.40864714381	77	GAA	1848 GAA
-0.221972578121062	10	TXN	1863 TXN
-1.54597629100831	63	MGST1	1867 MGST1
-0.649598920687487	18	MAPT	1868 MAPT
-0.521691859966505	18	MAPT	1869 MAPT
-0.276585803504514	15	MAP2	1885 MAP2
-0.167020127319314	7	UMPS	1892 UMPS
1.24343800295387	44	PDHB	1893 PDHB
0.384580112327857	17	DBT	1894 DBT
-0.200692198557485	13	PYGB	1895 PYGB
1.50122814339249	45	RALA	1897 RALA
0.230770988469446	7	ACADM	1904 ACADM
-0.181528439276419	9	G6PD	1907 G6PD
0.272414892527475	13	UBL4A	1908 UBL4A
0.13330106396188	9	IGF2R	1916 IGF2R
-0.285002423129764	10	ODC1	1921 ODC1
0.171247487564864	7	TPR	1939 TPR
-0.519972808158399	25	ANXA3	1944 ANXA3
-0.306293509677655	11	CDH1	1954 CDH1
-0.224232616236645	8	SRC	1955 SRC
0.0784252264817265	12	ICAM2	1970 ICAM2
-0.166487455013236	12	TPT1	1982 TPT1
2.32092305732497	59	LCP1	1988 LCP1
0.349555076443898	13	PRF1	2003 PRF1
0.307464720138596	15	IRF2	2005 IRF2
-0.19177067638493	11	PKM	2014 PKM
-0.0733327137174842	7	HSP90B1	2017 HSP90B1
0.181829587761858	7	IDO1	2029 IDO1
0.170930468494564	7	ETS1	2030 ETS1
-0.328431358187065	18	JUP	2031 JUP
0.131346361221692	7	UQCRB	2032 UQCRB
0.244313736943515	10	ANPEP	2037 ANPEP
0.364230755693673	14	RAC2	2039 RAC2
1.01622032170548	31	VAV1	2053 VAV1
-0.0444170721104352	7	AREG	2054 AREG
-2.5002542678702	61	NQO1	2058 NQO1
-0.317594455427373	12	NQO1	2059 NQO1
-0.1093962539929	7	DSP	2073 DSP
0.260882771620163	11	RPA2	2074 RPA2
0.111179545757456	7	GATA1	2076 GATA1
-0.420275797099713	14	ALOX15	2078 ALOX15
-0.725077275338165	27	ITGB4	2082 ITGB4
-0.482092733218832	11	CBR1	2084 CBR1
-0.382947663952891	12	ACADS	2087 ACADS
0.931238700833136	31	PPP3CB	2092 PPP3CB
-0.496594979700044	22	EPCAM	2098 EPCAM
-0.239884164135104	18	PLCG2	2107 PLCG2
5.11239265717493	96	STMN1	2110 STMN1
-0.175057595116799	7	GOT1	2127 GOT1
-0.493811392191945	17	ITGA2	2132 ITGA2
0.5385558265148	15	HOXB6	2141 HOXB6
0.269735917310641	9	SYN1	2148 SYN1
-2.42018744434237	69	LGALS3	2162 LGALS3
-3.48743685967307	74	GPX2	2176 GPX2
0.330354407900341	14	ATF3	2188 ATF3
0.134792322433856	13	KRT15	2194 KRT15
-0.302631057313295	20	TSPAN8	2198 TSPAN8
1.6948864394981	48	PLCG1	2199 PLCG1
0.248054520756271	10	HK1	2205 HK1
0.309046053649435	10	ELK1	2211 ELK1
0.0780577634792798	7	WT1	2219 WT1
0.728436687358774	36	SRM	2220 SRM
0.222206662462239	7	CD33	2236 CD33
-0.534881470106381	21	BTF3	2241 BTF3
-0.639954797408372	20	RAB3A	2243 RAB3A
-0.126260212611772	7	RAB4A	2245 RAB4A
-0.134391095516925	10	PSMB1	2254 PSMB1
0.376863439526655	20	LMNB1	2258 LMNB1
0.220192721034459	9	ITGAL	2259 ITGAL
-0.855217186003522	33	DDC	2260 DDC
-0.854436041639628	33	CAST	2267 CAST
-0.59792540716317	14	HNF1A	2268 HNF1A
0.119787218856935	9	KITLG	2287 KITLG
0.219676077736416	9	SDHB	2294 SDHB
-2.96626959639059	84	CD9	2295 CD9
1.30784818632621	42	MUT	2299 MUT
-0.274858898937508	12	CDH3	2306 CDH3
0.15977656542901	7	UBA1	2311 UBA1
-0.784323286056748	28	NME2	2312 NME2
0.246423545978547	9	ENPP1	2313 ENPP1
-0.117990825065375	11	CALB2	2322 CALB2
-0.236309849317458	7	IGFBP4	2324 IGFBP4
0.861889810646761	31	PRKACB	2325 PRKACB
-0.791741590580288	19	CES1	2329 CES1
-0.688731566515396	17	ITGA6	2334 ITGA6
-0.220251172494139	12	TUBG1;TUBG2	2337 TUBG1;TUBG2
0.585096931443416	12	PTPRG	2350 PTPRG
-0.255202084267718	8	SP100	2351 SP100
1.8431499025902	49	ATP2B4	2361 ATP2B4
0.383584801401722	9	LAMA2	2369 LAMA2
0.577990377322173	19	ATP5F1	2376 ATP5F1
0.310651008516873	10	IGFBP5	2378 IGFBP5
0.0726636717967262	8	NFYB	2394 NFYB
0.610044387902039	21	FAS	2401 FAS
-0.252983569864664	16	S100P	2412 S100P
0.217395176674998	10	MSN	2420 MSN
-0.334493311487765	11	PTPN3	2421 PTPN3
1.97819415108032	49	CD82	2454 CD82
0.343702416529925	14	MAP4	2461 MAP4
2.77856530346068	61	PIK3R1	2465 PIK3R1
0.326355282853516	17	TMOD1	2476 TMOD1
-0.351532115329451	23	SSFA2	2477 SSFA2
-0.322192129056214	25	TEAD1	2481 TEAD1
-1.97122271006284	68	GCA	2485 GCA
-0.475878885026565	23	TKT	2513 TKT
1.60714500381225	35	OAS2	2532 OAS2
-1.38890536503531	55	BLVRB	2543 BLVRB
0.164531625608613	7	ATP5D	2549 ATP5D
-0.233912586875027	8	CD6	2557 CD6
-0.118582711866676	7	CCND3	2560 CCND3
0.363388294481819	14	WEE1	2561 WEE1
0.165495038102176	9	NKTR	2565 NKTR
-1.68905059402811	48	NMT1	2566 NMT1
0.17351108804955	10	HLA-B	2575 HLA-B
0.222785538007838	9	ADSL	2587 ADSL
-0.185698691165836	9	CLIP1	2589 CLIP1
-0.442582974366888	8	CLIP1	2590 CLIP1
-0.10303177368181	7	GSTT1	2593 GSTT1
-0.368053051482735	17	SERPINB1	2594 SERPINB1
-9.15809607703113	99	ALDH3A1	2598 ALDH3A1
0.170727147796372	7	TIA1	2611 TIA1
0.272654222562837	12	AKT2	2616 AKT2
0.249402066269515	12	INPP5B	2629 INPP5B
-0.161010875157122	8	FOXN2	2633 FOXN2
-0.14362127918513	7	CDA	2634 CDA
0.268384054551699	9	ICAM3	2644 ICAM3
-0.417364392680533	17	ACSL1	2647 ACSL1
0.323733938170516	19	SHMT2	2666 SHMT2
-0.26044154410993	12	CTNNB1	2678 CTNNB1
-0.274870307920794	7	PHB	2681 PHB
-0.399002553826283	18	SERPINB6	2683 SERPINB6
0.430564223619088	19	RPA3	2687 RPA3
0.390707580742517	11	RFC1	2690 RFC1
-0.984098525992111	37	SPR	2693 SPR
-0.076595083714034	8	PTGS2	2695 PTGS2
0.454005548161132	15	FBN1	2700 FBN1
0.646878449484164	12	FBN2	2701 FBN2
0.132562456785674	7	NUP214	2718 NUP214
0.249275565747507	10	MYH11	2724 MYH11
-1.41770748653309	49	AHR	2728 AHR
-0.577229835160403	25	TRIM23	2736 TRIM23
-2.18144157911618	44	CPOX	2742 CPOX
0.759118419700553	23	NUDT1	2744 NUDT1
0.117275866677474	9	GNL1	2749 GNL1
-3.05198773500882	67	SERPINB5	2750 SERPINB5
0.274988717346111	12	FDFT1	2760 FDFT1
0.286930578319223	13	ZEB1	2761 ZEB1
-0.165045709816056	10	TALDO1	2763 TALDO1
0.191029534047912	10	PBX2	2800 PBX2
0.926040105635319	23	CETN2	2818 CETN2
0.124763963227548	7	CD200	2821 CD200
-1.27261941956923	44	AKR1C3	2852 AKR1C3
-1.24384411959367	54	AKR1C3	2853 AKR1C3
0.230348320791847	12	PIK3CA	2855 PIK3CA
0.262291715008414	10	ABL2	2866 ABL2
0.49863857448691	18	NCAPD3	2869 NCAPD3
1.38318371388958	30	ACAA2	2872 ACAA2
0.268265261252177	13	SLC1A4	2885 SLC1A4
0.268192247732044	12	MCAM	2887 MCAM
0.336780535173047	9	MAGEA1	2901 MAGEA1
0.148268675502517	8	MAGEA9	2906 MAGEA9
0.184388458062206	11	MAGEA12	2908 MAGEA12
0.420131445162175	12	ZAP70	2911 ZAP70
0.0827120950905325	16	KIR3DL2	2916 KIR3DL2
-0.302395751024703	14	USP5	2925 USP5
-0.585355568144332	20	MAPK9	2927 MAPK9
-0.766737365265871	30	MAP2K4	2928 MAP2K4
0.532553871372914	18	PHKA2	2930 PHKA2
-0.313332854064872	16	NSF	2943 NSF
-0.151916433531761	9	RPS9	2953 RPS9
-0.165119047783535	10	RPS5	2954 RPS5
0.0575742098444907	7	CXCL12	2987 CXCL12
-1.367989505614	30	ME1	2989 ME1
0.275907131635081	9	PIP4K2A	2995 PIP4K2A
-1.19743046006829	30	SOX9	2997 SOX9
0.202443698172689	10	PPP3CC	3001 PPP3CC
-12.5790214189565	100	GCLC	3002 GCLC
-0.553788211661126	21	NRIP1	3006 NRIP1
0.283095012867117	7	PIK3CG	3022 PIK3CG
0.174820238920134	10	LHX1	3024 LHX1
0.124884917454511	11	MARCKSL1	3028 MARCKSL1
-0.472835511295743	28	PXN	3029 PXN
0.70795898387037	21	NR2C2	3033 NR2C2
-0.184421414966937	10	ALDH9A1	3035 ALDH9A1
-0.3064361917657	12	RPL34	3036 RPL34
1.84886922900334	49	NASP	3039 NASP
1.20894900456104	31	CDK8	3043 CDK8
-0.913717012786674	31	FNTA	3044 FNTA
-3.04798101266507	69	INPP1	3054 INPP1
0.318672819542294	9	GLUD2	3055 GLUD2
0.54789337704531	15	CARS	3061 CARS
0.383974658839235	26	HARS2	3062 HARS2
-0.381701710997822	15	CASP4	3067 CASP4
0.0452496343943464	7	CTCF	3070 CTCF
-0.396254811557892	25	NUMB	3082 NUMB
0.271116437042779	13	CLK2	3084 CLK2
0.149989508156109	10	STK19	3100 STK19
0.242647580476573	12	CDKN1C	3109 CDKN1C
0.138410815499428	10	EMD	3124 EMD
0.562016950573003	18	ERF	3136 ERF
-1.60882558857065	51	DNM2	3138 DNM2
0.450675549339875	18	PLCD1	3171 PLCD1
0.70061778073536	26	BCAP31	3189 BCAP31
0.215532092210802	10	HCFC1	3195 HCFC1
-0.663426680918669	13	ALDH3A2	3198 ALDH3A2
-1.9225464081508	49	HSD17B4	3200 HSD17B4
-0.294699253042993	10	SUOX	3204 SUOX
0.660326481422004	26	USP11	3207 USP11
0.520929015560465	14	VAMP7	3212 VAMP7
-0.515912697131324	16	NR0B1	3219 NR0B1
-2.30448367238987	49	AKR1D1	3220 AKR1D1
-0.237204682125042	9	HNRNPA3	3234 HNRNPA3
1.09394781567152	23	JAK3	3244 JAK3
0.317420467375608	15	ARHGDIB	3250 ARHGDIB
-0.682702392531987	22	AGFG1	3252 AGFG1
0.184473324977541	10	KIF11	3258 KIF11
-1.61107639432267	53	VAV2	3260 VAV2
3.65924662654097	72	ZNF131	3261 ZNF131
0.706193633740798	24	HK2	3267 HK2
-1.93053000442805	44	AKR1C2	3275 AKR1C2
2.17611678066788	63	CAPZA1	3276 CAPZA1
-0.330359450366779	16	ARFIP1	3288 ARFIP1
-0.547016555411078	15	ACLY	3291 ACLY
-0.652494360868921	29	POLR2K	3312 POLR2K
0.179922295597777	9	SLC16A1	3317 SLC16A1
0.25518783403021	10	HIRA	3325 HIRA
0.317912808709015	11	PMS2	3331 PMS2
0.436436749924294	13	BCAT1	3339 BCAT1
0.990945046579145	39	ATP1B3	3341 ATP1B3
0.635778519115038	18	EPHB4	3345 EPHB4
0.230527001667866	11	PRRX1	3350 PRRX1
0.926742699740052	37	ALDH18A1	3353 ALDH18A1
0.0858448847008699	8	NAPA	3354 NAPA
0.248414627368013	8	GEM	3362 GEM
0.504739730323927	17	BRPF1	3378 BRPF1
-0.221272669259997	7	CASP7	3382 CASP7
0.228164015270801	7	CASP9	3383 CASP9
-0.349297473300402	12	ADAR	3387 ADAR
-0.0353573420814835	9	TPD52	3394 TPD52
1.83075354970274	42	OXCT1	3402 OXCT1
-0.886200507750699	25	CMC4	3420 CMC4
0.349895083953028	17	AP1S2	3422 AP1S2
-0.981729776568708	29	LGALS4	3426 LGALS4
-0.364415274880715	23	CTBP2	3429 CTBP2
0.495823852618112	7	PER3	3433 PER3
-0.25289943590436	13	BCAR1	3437 BCAR1
0.247094894557169	7	RIPK4	3444 RIPK4
-0.117184791166137	8	SCAND1	3446 SCAND1
0.0725310690230387	7	PCBP3	3450 PCBP3
0.29978981352707	13	PCBP4	3451 PCBP4
-0.523663041220457	17	RAB25	3453 RAB25
0.671099903705197	15	FOXL2	3462 FOXL2
0.130162743253044	7	GNG2	3474 GNG2
0.139655516685535	9	AP3S2	3475 AP3S2
0.163694144311297	10	SEC61G	3482 SEC61G
0.19482054139334	8	SEC61B	3487 SEC61B
0.313182363103604	10	GABARAPL2	3490 GABARAPL2
0.124271638138489	13	ROMO1	3491 ROMO1
0.162297359608657	9	SPCS3	3505 SPCS3
0.634747367294142	22	RAB5B	3509 RAB5B
-0.138269965519474	8	RAB10	3511 RAB10
0.101812231162615	7	CXCR4	3512 CXCR4
-0.189446311358493	7	ABCE1	3523 ABCE1
0.14059321816473	7	RAP2B;RAP2A	3525 RAP2B;RAP2A
0.196265884341653	9	ISL1;ISL2	3533 ISL1;ISL2
-6.56875392421616	95	NAA20	3539 NAA20
0.162995021579268	8	SEC61A1	3542 SEC61A1
1.63589254079675	49	VBP1	3544 VBP1
0.185271189534924	14	B2M	3546 B2M
0.529512925654673	24	DAD1	3547 DAD1
0.828885987216888	20	PKIA	3551 PKIA
0.360726479421668	15	LMO4	3558 LMO4
-0.343585829150984	10	YWHAG	3562 YWHAG
-0.401205266444877	14	USP46	3563 USP46
-0.570892658557952	19	RPS13	3584 RPS13
-0.124401357805315	7	ARF6	3596 ARF6
-0.120231300743277	7	RPL7A	3600 RPL7A
0.922496369312595	43	YPEL5	3606 YPEL5
-0.144082872388168	7	RAB1A	3616 RAB1A
-0.12123988804655	8	RPS28	3625 RPS28
1.00477246405254	30	GNB1	3627 GNB1
0.357032976760857	17	RAC1	3645 RAC1
0.159692839770892	13	VAMP2	3647 VAMP2
0.197800466136205	13	GNAS	3648 GNAS
-0.132404494042529	10	ACTC1	3677 ACTC1
0.673998448130614	36	TUBA1B	3682 TUBA1B
0.379372100717043	13	PSPH	3699 PSPH
0.22577894770093	13	PRKDC	3726 PRKDC
0.616828066024543	20	SRPX	3729 SRPX
-0.167330556303338	11	ELF3	3731 ELF3
0.48749013272497	13	MAP1A	3733 MAP1A
0.191844532199754	13	PRR3	3736 PRR3
-1.41807001025566	35	LCN2	3738 LCN2
0.215359027813873	9	SSBP2	3746 SSBP2
1.35643547904658	39	MRPS22	3749 MRPS22
0.411705274513356	26	MRPS25	3750 MRPS25
0.281357349567153	14	MRPS15	3757 MRPS15
0.1010220087272	8	MRPS6	3760 MRPS6
-0.570633867689286	24	ARF1	3772 ARF1
0.980426765421007	27	RHOG	3775 RHOG
-0.604480873346606	10	MUC5AC	3789 MUC5AC
0.308863018498359	8	VLDLR	3791 VLDLR
0.493638980199516	14	CDK3	3811 CDK3
-0.307441695827794	17	CLTC	3819 CLTC
1.31928929368787	39	PLCB2	3824 PLCB2
0.371127614827222	18	IRF9	3830 IRF9
0.259966771417691	10	SET	3837 SET
0.233268028966764	12	FOXK2	3839 FOXK2
0.893019074383419	29	RUNX1	3841 RUNX1
0.709483128519856	18	AMPD3	3844 AMPD3
0.215194246193399	13	AMPD2	3845 AMPD2
-0.306794556526074	12	ANK2	3848 ANK2
-0.138732402539319	8	OTUD4	3858 OTUD4
0.220618627987642	9	SATB1	3861 SATB1
-0.634903076304901	24	PLCB3	3866 PLCB3
0.433860543186151	15	MEF2A	3870 MEF2A
0.480881394213665	18	GSTM4	3910 GSTM4
0.370971264401069	13	GNA12	3914 GNA12
-0.625331728980902	23	PTS	3921 PTS
0.795990199523902	20	TLE1	3940 TLE1
0.522469680637326	23	TLE3	3941 TLE3
0.105775118510742	7	TLE4	3942 TLE4
0.250223940192523	13	ACVR1	3945 ACVR1
-4.90299403283236	89	AKR1C1	3946 AKR1C1
-0.156262523970798	7	ICA1	3953 ICA1
-0.0650716671633264	7	UBE3A	3954 UBE3A
-0.279889058681811	7	PTPN12	3956 PTPN12
-0.479664771058651	25	PTK2	3957 PTK2
0.211370662439248	10	PTK2	3958 PTK2
-0.453946084270241	15	PRKCZ	3960 PRKCZ
-0.780959725588184	22	EEF1A2	3962 EEF1A2
0.693689705230644	19	CTDSPL2	3970 CTDSPL2
0.150510793405607	7	BTK	3974 BTK
0.622453256922531	16	PPP2R3A	3975 PPP2R3A
-1.67322624620602	57	GFPT1	3977 GFPT1
0.173892201370498	7	SOX4	3996 SOX4
-0.447024197230459	23	TJP1	4004 TJP1
0.728277236907392	27	KHDRBS1	4010 KHDRBS1
0.151451602107714	14	BAX	4011 BAX
0.111383735611445	7	BAX	4012 BAX
0.49769452354393	19	KLC1	4017 KLC1
-0.212738128103101	9	SOS1	4021 SOS1
0.451732610620801	14	SRSF4	4029 SRSF4
-0.255861941207779	11	PPP3CA	4032 PPP3CA
-1.31789068361183	36	EHHADH	4041 EHHADH
0.152948724087479	14	RBBP4	4063 RBBP4
-0.407526620612457	12	TBC1D8B	4073 TBC1D8B
-0.115279644052948	7	FCHO2	4074 FCHO2
1.50346181102762	39	BST2	4092 BST2
0.126665950435453	7	PMPCA	4093 PMPCA
-0.328644748962051	14	TWF1	4105 TWF1
-0.157514767202273	8	ASPH	4107 ASPH
-0.262978338614464	15	AKAP13	4109 AKAP13
0.0879396402551892	7	SMARCB1	4113 SMARCB1
0.240031532695251	10	GRSF1	4120 GRSF1
-0.18752442286938	8	NFIA	4122 NFIA
-0.503890422241264	20	EPS8	4141 EPS8
-0.68799152025827	33	FOXF1;FOXF2	4144 FOXF1;FOXF2
-0.263504260875803	7	MYO1E	4153 MYO1E
0.170104551516622	8	PPP1R8	4155 PPP1R8
0.298388262178634	7	TIAM1	4165 TIAM1
-0.460065952644212	12	ARHGAP5	4168 ARHGAP5
-0.145513996224266	10	STRN3	4172 STRN3
0.224525579274197	11	STK4	4174 STK4
-0.0975093422243618	8	COASY	4178 COASY
0.169558238379726	12	GAGE2D;GAGE2E;GAGE2B;GAGE2A	4179 GAGE2D;GAGE2E;GAGE2B;GAGE2A
0.203312609713025	7	GAGE4;GAGE12I;GAGE12G;GAGE12F;GAGE7;GAGE1;GAGE12J	4181 GAGE4;GAGE12I;GAGE12G;GAGE12F;GAGE7;GAGE1;GAGE12J
0.296099134079636	12	LCP2	4185 LCP2
2.04133315529532	59	USP4	4188 USP4
-0.136712288792021	7	DUSP4	4193 DUSP4
-0.177702338538711	9	PPFIA1	4198 PPFIA1
-0.19122379183393	9	MAP2K5	4207 MAP2K5
0.190621345542446	8	PABPC4	4241 PABPC4
0.188111411637769	8	SP140	4249 SP140
1.18112050559303	33	IKZF1	4271 IKZF1
0.113055129862289	13	IKZF1	4272 IKZF1
0.249281088562207	8	SLC39A6	4283 SLC39A6
0.467097830882373	20	MYO9B	4292 MYO9B
0.356641751581579	13	NFATC2	4294 NFATC2
-0.327710694905942	9	GAB1	4297 GAB1
-1.87398019530237	58	SQSTM1	4306 SQSTM1
-0.463078245159361	25	ASAH1	4312 ASAH1
-0.164970644894369	7	KRR1	4337 KRR1
0.0579485968805993	7	MTMR1	4340 MTMR1
0.144374198711697	13	ATP1A4	4364 ATP1A4
-0.413657939737115	16	LAMB3	4367 LAMB3
0.571334720567775	23	THOC5	4370 THOC5
0.208079437426383	9	RAPGEF1	4391 RAPGEF1
0.685549235954254	19	PDE7A	4394 PDE7A
0.38375615604926	8	IL16	4404 IL16
-0.32958076483787	23	COTL1	4408 COTL1
-0.171194108516537	9	TOB2	4415 TOB2
-1.93026980021384	56	IL18	4419 IL18
-0.193956767580605	10	DSG2	4423 DSG2
3.51819804823201	77	SEPT6	4428 SEPT6
0.720303856859191	15	TRIM14	4429 TRIM14
1.23008281772877	46	MORC3	4433 MORC3
0.401263996956029	17	POLA2	4449 POLA2
-0.123477947889401	11	FHL2	4454 FHL2
0.431337381524189	16	ZMYM3	4460 ZMYM3
0.11305636167373	7	RCAN2	4464 RCAN2
-0.0639042223830757	7	LY6D	4466 LY6D
-1.76188467484385	58	MAP7	4471 MAP7
-0.166848687828084	12	CTTN	4473 CTTN
0.0890331484139375	8	CTTN	4474 CTTN
0.208905952906177	8	FKBP8	4481 FKBP8
-0.355929578805298	15	GALE	4488 GALE
-0.169596207482821	8	GK2	4490 GK2
-0.706887185905421	16	GRB14	4494 GRB14
-0.217045405363278	11	GRB7	4495 GRB7
-0.194645754925532	14	FGFBP1	4503 FGFBP1
-1.00498762711631	31	HABP2	4505 HABP2
0.126371617700316	10	HLTF	4507 HLTF
0.450135857180221	16	SQLE	4508 SQLE
-0.874373824934299	28	NBR1	4519 NBR1
0.2768086425361	16	KCTD2	4535 KCTD2
0.229435044719714	8	GSE1	4539 GSE1
-0.33953862829031	10	DIP2A	4540 DIP2A
0.172281898191105	16	PTPRCAP	4556 PTPRCAP
2.49740329929917	49	LTBP1	4559 LTBP1
0.44969722652693	13	HLX	4560 HLX
0.81913549895326	19	ARID5B	4572 ARID5B
-0.280463481583332	11	CRYM	4574 CRYM
-2.66880361023428	85	PTGR1	4576 PTGR1
0.255876615406858	17	DRAP1	4577 DRAP1
0.164881084776293	7	KPNB1	4583 KPNB1
0.918815464811013	21	ARHGAP19	4593 ARHGAP19
-3.45802803776414	85	NAA25	4596 NAA25
0.734958955848801	29	NCAPH	4598 NCAPH
0.602005586079186	20	SPCS2	4600 SPCS2
0.146099513828673	12	MAD2L1BP	4604 MAD2L1BP
0.343739862055526	9	MORF4L2	4605 MORF4L2
0.366832414406743	17	ACAP1	4613 ACAP1
0.624221078344828	16	R3HDM1	4616 R3HDM1
-0.103345963912592	7	DAZAP2	4618 DAZAP2
0.163870572370206	11	ARL6IP1	4620 ARL6IP1
1.17527095602132	34	ARHGEF6	4627 ARHGEF6
-0.136091238306272	9	EIF4H	4631 EIF4H
0.244829262754753	12	OXA1L	4642 OXA1L
0.167205215537316	9	NCF4	4645 NCF4
0.349169944682882	15	PDK1	4650 PDK1
0.290666789861438	10	NONO	4678 NONO
0.223064217218733	11	RASA2	4685 RASA2
1.29442853525158	24	ZMYND11	4693 ZMYND11
0.137977341087638	10	TTF1	4698 TTF1
0.191798654627714	9	DLGAP5	4714 DLGAP5
-0.135985223979438	8	RPS6KA1	4719 RPS6KA1
-0.497981233970807	36	RPS6KA1	4720 RPS6KA1
-0.753133427499573	33	SPA17	4735 SPA17
0.162091199063754	7	TAF11	4741 TAF11
0.543707223849226	16	NCOA2	4750 NCOA2
0.371196846937604	13	SF1	4759 SF1
-0.402084149300304	20	TRIP10	4760 TRIP10
0.486301004766475	13	OASL	4764 OASL
0.110823273219908	7	HMGN3	4768 HMGN3
0.12106756737146	8	JMJD1C	4769 JMJD1C
0.330675056007012	10	ZRSR2	4775 ZRSR2
-0.475199265179065	24	TSC22D1	4779 TSC22D1
-0.2020633408859	9	STXBP2	4807 STXBP2
0.537212258189338	25	CCDC85B	4808 CCDC85B
0.191319963908598	10	ETFDH	4820 ETFDH
-1.75603670273268	38	ADRM1	4823 ADRM1
0.260255518615849	12	UAP1	4825 UAP1
0.774622278379877	20	UAP1	4826 UAP1
0.263134239622225	7	PKN1	4837 PKN1
-0.267183738396577	14	PKN2	4838 PKN2
0.116584024552632	8	MRPL23	4849 MRPL23
0.158675145401469	10	CAMK4	4855 CAMK4
0.0791686469598325	7	ZNF239	4859 ZNF239
-0.180147957001295	8	STX1A	4863 STX1A
-0.284637190915	12	CDKN3	4881 CDKN3
-0.244254643485755	7	KYNU	4887 KYNU
0.150647943762827	8	GUK1	4896 GUK1
1.61776225054279	42	GUK1	4897 GUK1
-0.317535037398923	14	LAMA3	4901 LAMA3
-2.64572089433417	70	TXNRD1	4919 TXNRD1
-0.165943663037492	9	TPD52L1	4922 TPD52L1
-0.302504318619842	14	INF2	4938 INF2
0.187817591716058	10	MICA	4941 MICA
0.215574629877256	10	RFX7	4943 RFX7
-0.174553593031805	8	KIF7	4947 KIF7
-0.2478876259675	10	RALGAPA2	4961 RALGAPA2
0.389903661881233	11	MUM1	4965 MUM1
-0.280208834976982	12	HKDC1	4972 HKDC1
-0.210465426284804	9	LRRFIP1	4986 LRRFIP1
0.417863817107724	7	NDUFAF6	4994 NDUFAF6
0.189260210588779	9	EDRF1	4997 EDRF1
0.442569782971326	12	ZNF829;ZNF383	4999 ZNF829;ZNF383
0.284282899976766	12	CHD9	5006 CHD9
-0.0819254621594989	8	DAK	5007 DAK
0.721093832808629	17	HSDL1	5013 HSDL1
-0.233588474372174	7	GNPTAB	5019 GNPTAB
-4.41826147067404	94	LGALSL	5026 LGALSL
-0.0939457832556885	9	CDNF	5033 CDNF
-2.29808847291637	41	MAP9	5038 MAP9
0.142491831035904	11	RIC1	5040 RIC1
-0.248770406617056	9	AMOT	5063 AMOT
0.28276771930445	12	C4orf46	5070 C4orf46
0.601660449910736	24	CRTC2	5077 CRTC2
-0.815724993251587	31	TP53I3	5081 TP53I3
0.198457207309267	10	IFI44L	5085 IFI44L
-1.49890045483332	68	PHLDA2	5086 PHLDA2
0.517546791451859	17	PLEKHO1	5088 PLEKHO1
0.672958903869783	21	PARP10	5089 PARP10
-0.598845386506064	20	LACTB2	5099 LACTB2
-0.794538336084012	29	SOWAHC	5105 SOWAHC
0.916117571422294	18	FASTKD1	5108 FASTKD1
-0.128830385386714	10	KRTCAP3	5110 KRTCAP3
-0.133448382525287	8	HSP90AB4P	5130 HSP90AB4P
0.192866473168009	7	HSP90AA4P	5133 HSP90AA4P
0.183999010675911	10	TMEM41B	5136 TMEM41B
0.139101359491	8	PITRM1	5183 PITRM1
-0.195557432125781	10	NHLRC3	5184 NHLRC3
0.165563107676872	8	PSMG4	5185 PSMG4
0.84672378028087	30	AARS2	5198 AARS2
-0.30358943430856	11	IQSEC2	5200 IQSEC2
0.166545908310376	12	PCID2	5205 PCID2
-1.32116867976224	39	WDR45B	5217 WDR45B
-0.426986232994254	17	TTC38	5228 TTC38
0.123753689728213	11	COX20	5230 COX20
0.489097073601023	18	ATAT1	5232 ATAT1
-0.191931419144424	7	PHYHD1	5236 PHYHD1
0.713303387511364	29	ZMYM1	5241 ZMYM1
1.01143546441902	24	TPRG1L	5255 TPRG1L
0.238932189539063	11	ZC3H13	5267 ZC3H13
-0.269416548220994	7	PDZK1;PDZK1P1	5273 PDZK1;PDZK1P1
-0.43970898116149	11	RBM20	5280 RBM20
-0.2506878684979	11	RBM26	5306 RBM26
0.2300434423432	11	ATAD3B	5307 ATAD3B
0.842701759535815	20	CPTP	5312 CPTP
0.321111274316337	14	ATPAF1	5319 ATPAF1
0.164770524775255	7	SH3PXD2A	5325 SH3PXD2A
0.153249795488288	7	THEMIS2	5327 THEMIS2
-2.98901040448023	78	NT5DC1	5331 NT5DC1
-0.430475611516974	10	TMCO4	5333 TMCO4
0.354995986332995	12	PRR14L	5337 PRR14L
-0.226322744497703	9	ANGEL2	5360 ANGEL2
-3.96424745700128	53	PPRC1	5373 PPRC1
0.239060690642732	12	RSBN1	5385 RSBN1
-0.276291624182895	9	DENND4C	5394 DENND4C
-0.134385259425465	9	DENND4C	5395 DENND4C
-0.732209858736134	35	MBNL2	5397 MBNL2
-1.00595777578043	41	LRRC16A	5398 LRRC16A
2.45823939894363	59	ZMYM4	5399 ZMYM4
0.495902470747691	18	STEAP3	5422 STEAP3
0.132913854767225	7	MAP1S	5429 MAP1S
0.522431861224245	14	OLFML2A	5440 OLFML2A
0.381952355898337	15	HAUS3	5447 HAUS3
0.19466466658587	9	PMS2CL	5450 PMS2CL
0.108480983851638	7	TRIM68	5470 TRIM68
-0.423863134568402	19	RPL7L1	5477 RPL7L1
0.43679550249754	12	TTLL5	5483 TTLL5
-0.603257390763829	24	ZFAND6	5488 ZFAND6
0.400107812291036	9	XAF1	5491 XAF1
1.84902797518468	39	LAIR1	5493 LAIR1
0.174859151351515	8	ABLIM2	5495 ABLIM2
0.923119307654992	28	THOC7	5496 THOC7
-0.867195048017245	22	DHRS7B	5500 DHRS7B
1.53678886472859	35	TYW3	5511 TYW3
0.201685779161456	11	RCSD1	5519 RCSD1
-0.44362711739838	12	TENM4	5527 TENM4
-0.369915655620538	17	OGFOD2	5529 OGFOD2
-0.231261247596446	8	NAA16	5530 NAA16
-0.0604502711289289	11	FAM45B	5535 FAM45B
0.8141086107835	28	HMBOX1	5536 HMBOX1
-0.117113664644278	7	RHBDD2	5539 RHBDD2
-0.188920367413744	10	PWWP2B	5540 PWWP2B
0.220573659738499	7	RINT1	5545 RINT1
0.441328181715225	27	ARMC6	5554 ARMC6
-0.122193609995199	9	ESRP1	5555 ESRP1
0.0834370700390186	8	PPP1R18	5561 PPP1R18
-0.125665649797063	9	LLGL2	5578 LLGL2
0.361254636380595	9	FBXO42	5595 FBXO42
0.307161586213212	12	MTFR2	5600 MTFR2
-0.204383677300628	11	KLC3	5611 KLC3
-0.412820434768584	14	ANKRD16	5616 ANKRD16
0.391670520369281	13	INTS5	5622 INTS5
0.184298189725564	14	GIMAP6	5625 GIMAP6
0.296926151810358	13	PGM2L1	5631 PGM2L1
-0.210767774629583	8	AAGAB	5634 AAGAB
-2.84060050763046	48	MYO7B	5648 MYO7B
0.28408313355628	13	TRAT1	5656 TRAT1
0.201610315864227	7	FBXO46	5657 FBXO46
0.278689337995419	10	ZNF773	5670 ZNF773
0.541659878503169	11	TMED8	5674 TMED8
-0.211448082153174	9	AGTRAP	5684 AGTRAP
0.487670455331975	13	SMARCD3	5689 SMARCD3
1.07806414578881	49	MTHFD1L	5694 MTHFD1L
-2.80481189059007	66	AFTPH	5696 AFTPH
-0.108606774886295	7	CRELD2	5722 CRELD2
-0.258705708287463	13	NPNT	5724 NPNT
0.049919687950144	10	BCOR	5734 BCOR
-0.236711853435389	8	IGSF10	5738 IGSF10
-0.199641479581791	9	NAPRT	5741 NAPRT
-0.287272699138923	8	DEF8	5760 DEF8
-0.287788157860147	14	LIAT1	5769 LIAT1
0.181374115969195	7	MMS22L	5773 MMS22L
-0.533777785563023	17	SRCAP	5774 SRCAP
-0.32402304792949	12	FAM83H	5775 FAM83H
-0.278868098967561	8	TBC1D9	5786 TBC1D9
-0.250483100623978	9	PIK3AP1	5798 PIK3AP1
-0.510495418858957	15	ANKS3	5815 ANKS3
-0.137540929309561	11	STXBP4	5816 STXBP4
0.124994430284813	7	HIST2H3A	5835 HIST2H3A
0.149705030081283	10	CBLL1	5845 CBLL1
-0.723552924969928	22	SUPT6H	5856 SUPT6H
-0.125226999538723	7	C16orf59	5875 C16orf59
-0.199876712605991	8	MAEA	5896 MAEA
-0.530471273400948	16	DHX32	5898 DHX32
-0.728765864491904	29	CHMP1B	5906 CHMP1B
-0.0438094854680253	7	AAED1	5918 AAED1
0.220249530167147	15	MRPL21	5926 MRPL21
0.623369151417942	18	NRK	5927 NRK
2.79383473517998	71	POGZ	5944 POGZ
-0.180925030323558	16	MYH14	5950 MYH14
-1.82695110021132	49	NUFIP2	5951 NUFIP2
0.616921272224049	20	MAVS	5953 MAVS
-0.290450135578091	18	TRMT11	5961 TRMT11
-0.594890932968027	22	KIF21A	5970 KIF21A
0.247327779204723	9	WDR53	5988 WDR53
-0.5769533966465	20	ARPIN	6001 ARPIN
0.427470835237486	18	ADAT2	6008 ADAT2
2.99937302245184	55	CNTRL	6011 CNTRL
0.119335674595888	12	MRPL55	6018 MRPL55
-1.47985512348758	45	CMC1	6023 CMC1
1.13192914868689	27	ZBTB33	6044 ZBTB33
7.12700365471885	93	LDB1	6066 LDB1
0.17194850626546	7	ZFHX4	6079 ZFHX4
-1.81567341182848	50	BCL9L	6084 BCL9L
4.32312704574303	83	USP48	6086 USP48
-1.48341607647466	42	CADPS2	6088 CADPS2
0.131294062028776	9	FERMT3	6092 FERMT3
1.39661885696287	30	GLCCI1	6111 GLCCI1
-0.184794169677908	10	METTL16	6125 METTL16
0.202485996607123	16	ZC3HC1	6131 ZC3HC1
1.14956135930152	33	CHD1L	6136 CHD1L
0.0784209695283269	7	SKAP1	6142 SKAP1
-0.254393050989226	9	SNX32	6158 SNX32
0.397793715827525	15	NCAPG2	6160 NCAPG2
-0.463413912839377	19	SFR1	6163 SFR1
-1.335422391126	47	SPATS2	6175 SPATS2
0.64206510992623	20	STX12	6183 STX12
-0.334145870121285	11	TDRP	6189 TDRP
-0.344910260695013	10	SGK223	6199 SGK223
-3.77801091307961	82	RHPN2	6204 RHPN2
1.20821484045647	32	LIX1L	6235 LIX1L
0.568010514528708	15	FMNL3	6240 FMNL3
0.29946093480219	10	FOXP4	6242 FOXP4
-0.57795716181497	34	MAP4K3	6244 MAP4K3
0.106078920159565	8	SBSPON	6253 SBSPON
-1.21439737288909	40	MISP	6255 MISP
-0.0514356338746994	8	CARKD	6263 CARKD
0.414831004804276	34	FAM219A	6264 FAM219A
-0.397994575237813	20	WDR75	6266 WDR75
0.617344399640691	28	PLEKHM2	6275 PLEKHM2
0.0708933964338541	7	ZBTB8OS	6285 ZBTB8OS
0.44955910705344	12	CUL9	6286 CUL9
-0.353267941432133	19	ARHGAP12	6294 ARHGAP12
0.088296669210295	8	MRPL41	6321 MRPL41
0.257922911534181	8	PALM2	6327 PALM2
-0.164205444749334	8	FAM126B	6328 FAM126B
0.0744899310211735	8	KBTBD2	6343 KBTBD2
-0.258585300447544	12	FTSJ3	6348 FTSJ3
-2.82536071568852	66	DIS3L2	6355 DIS3L2
0.163863503726767	7	ZNF595	6357 ZNF595
0.267033335638675	9	THNSL1	6369 THNSL1
-0.136409035131982	9	CMTR2	6373 CMTR2
-3.23435542244725	65	SCYL3	6391 SCYL3
0.22080923113769	8	SELH	6398 SELH
-0.286289460723496	13	TNS4	6401 TNS4
-0.136194935319322	9	RPTOR	6414 RPTOR
-0.145260096735667	11	CADM3	6415 CADM3
-0.689875705220331	30	FAM177A1	6416 FAM177A1
1.75471526889638	46	NDUFAF2	6424 NDUFAF2
0.955228336312463	33	CMTR1	6432 CMTR1
-0.233612642142513	10	DOCK4	6434 DOCK4
0.261055769707399	7	THEMIS	6435 THEMIS
-0.206788456819582	9	ARHGEF28	6439 ARHGEF28
0.286851882888738	12	PIAS4	6453 PIAS4
0.200314102022767	9	APITD1	6455 APITD1
-1.87209228691133	54	GPD1L	6459 GPD1L
-0.203945624741403	7	MPP5	6473 MPP5
-0.180874880197522	9	MINK1	6491 MINK1
-0.310583910310196	13	C9orf41	6493 C9orf41
-0.401091825727061	18	KLHL36	6494 KLHL36
-0.787256808583687	24	HDDC3	6497 HDDC3
-0.264563015981593	8	AFAP1L2	6504 AFAP1L2
-0.641722348993067	15	NGEF	6537 NGEF
0.896244682415914	26	ZBTB2	6546 ZBTB2
0.376483794646116	17	OTUD6B	6552 OTUD6B
0.115322021802212	8	C1orf52	6553 C1orf52
0.285307262963446	8	SIRT6	6558 SIRT6
-0.318299141883424	13	BEND7	6567 BEND7
0.302739773418667	9	C2orf69	6577 C2orf69
-0.113380267190115	9	ANKS4B	6581 ANKS4B
0.136974429870419	9	SREK1IP1	6597 SREK1IP1
1.6388576429278	48	ZNF579	6604 ZNF579
-0.155104600205385	8	NHLRC2	6617 NHLRC2
0.546391242615208	25	SLC43A3	6620 SLC43A3
-0.198792501732842	10	SUMF1	6624 SUMF1
0.229559032000418	13	TMEM87A	6628 TMEM87A
-0.367572971457544	14	TTC13	6630 TTC13
0.662436746362939	24	SPC24	6637 SPC24
0.909903988567477	29	SCCPDH	6640 SCCPDH
-0.0551162984699629	7	UXS1	6642 UXS1
0.192057588169432	7	RNF149	6644 RNF149
0.314262963843026	12	CHST14	6663 CHST14
0.244300321188522	9	ZNRF1	6672 ZNRF1
-0.237885192954604	9	MROH1	6679 MROH1
-0.745840922102158	24	PAPD5	6682 PAPD5
0.277839799061436	12	PSD4	6687 PSD4
0.459782250062491	15	WDR19	6715 WDR19
-0.895644761591981	33	FBXO22	6717 FBXO22
0.133099680650627	8	DOCK8	6719 DOCK8
-1.67957683977419	46	GPRC5A	6733 GPRC5A
0.559926629462042	29	SVIP	6751 SVIP
0.337313737742237	7	RFWD2	6762 RFWD2
0.134565977545173	7	THOC2	6768 THOC2
0.266799732981315	10	SMARCC2	6790 SMARCC2
-0.41711984854432	12	ABHD4	6801 ABHD4
-0.0990505031745405	8	FAM213B	6817 FAM213B
0.0678938131074541	9	ZCCHC10	6820 ZCCHC10
-0.461419965757214	21	PIP4K2C	6825 PIP4K2C
-0.26231466497814	12	DYNC2LI1	6852 DYNC2LI1
0.726245361577935	27	CD99L2	6856 CD99L2
0.384640565001165	14	BICD2	6859 BICD2
-1.11548569428536	34	DDX54	6867 DDX54
0.774384353454138	19	ASAP3	6883 ASAP3
0.447988070562574	21	MICAL1	6884 MICAL1
-0.0828387027254443	7	UTP15	6898 UTP15
0.551166352499845	11	NUP210	6905 NUP210
-2.52352801847529	67	GIPC2	6926 GIPC2
-0.132510612650685	7	WIPF2	6929 WIPF2
0.332316935668574	12	PYROXD1	6938 PYROXD1
0.790877143403959	30	MZB1	6939 MZB1
0.378190710618788	20	SMAP2	6944 SMAP2
-0.290467740172472	13	ZC3H15	6945 ZC3H15
-0.1346298921545	7	PDCD6IP	6964 PDCD6IP
0.207459597528349	8	SLC20A1	6966 SLC20A1
-0.217512330652706	7	FBLIM1	6968 FBLIM1
0.519739817599265	26	NAT14	6979 NAT14
-0.0874809397184478	7	ORAOV1	6981 ORAOV1
-1.75079333957247	53	PHLDA1	6983 PHLDA1
-0.175701148282727	7	C7orf43	7010 C7orf43
0.478675622928106	30	TSEN15	7018 TSEN15
-0.304579870692774	10	DNAJA4	7020 DNAJA4
-0.344843791191827	16	LMO7	7029 LMO7
0.505804318911085	17	RASSF5	7042 RASSF5
0.212855945499444	9	ATRIP	7056 ATRIP
-0.401913438467212	15	STON2	7057 STON2
-0.0812450800772154	7	SRSF12	7058 SRSF12
0.443291642934126	16	SYNE2	7061 SYNE2
0.93779834486982	31	GATAD2B	7064 GATAD2B
1.18414975347351	29	SEPT1	7077 SEPT1
0.452769506631758	20	DGCR8	7082 DGCR8
-1.08724770328141	27	OVCA2	7087 OVCA2
0.275159762093364	9	TRIB2	7099 TRIB2
0.63048239138053	20	TOPBP1	7113 TOPBP1
0.0776970681010979	9	MRPS27	7115 MRPS27
0.563205698173356	16	SORL1	7160 SORL1
0.242692350706475	10	CENPI	7161 CENPI
0.609665036558651	15	PRCC	7168 PRCC
-0.0679360488959641	7	STAM	7179 STAM
0.566186795400101	18	DPF2	7181 DPF2
-0.869624895170323	38	EVPL	7192 EVPL
0.625175401368896	18	INPP5D	7198 INPP5D
0.276294507874695	7	SEMA4D	7204 SEMA4D
2.49736009943455	69	SMARCC1	7222 SMARCC1
0.370768436487885	21	GCDH	7228 GCDH
0.116550887855143	8	ARHGEF2	7232 ARHGEF2
1.63722312878266	31	STMN2	7246 STMN2
-0.557676519521944	23	PTP4A1	7256 PTP4A1
-0.465617579393818	19	HGD	7257 HGD
0.366893144227251	22	ITFG2	7288 ITFG2
0.373465831364764	19	GTPBP3	7305 GTPBP3
0.834138691025372	27	TBRG4	7306 TBRG4
-0.0820141179244838	8	AKT1S1	7351 AKT1S1
1.1776250829919	39	ZNF428	7354 ZNF428
0.281293532044399	16	ARRDC3	7355 ARRDC3
0.532374839575187	14	PHF21A	7361 PHF21A
0.406486530062859	9	OTULIN	7372 OTULIN
0.267917646424372	10	PYCR2	7396 PYCR2
-0.242668827894698	15	SDCCAG3	7400 SDCCAG3
0.191026560087878	9	BIRC7	7403 BIRC7
0.0643347142430049	8	CTHRC1	7410 CTHRC1
0.0837256175065703	9	FAF2	7420 FAF2
0.538436151889321	14	LRRC58	7430 LRRC58
0.967597984267164	34	DNAJC19	7439 DNAJC19
-0.136479187341421	9	NUDT16	7444 NUDT16
0.200010404255198	10	STARD4	7451 STARD4
-0.340450983392383	11	ATG4C	7452 ATG4C
0.387781585870373	13	PABPC5	7455 PABPC5
0.234622592445218	9	RMI2	7464 RMI2
0.438069560968565	16	RBMXL1	7466 RBMXL1
-0.442757455253475	24	HOOK2	7472 HOOK2
-0.280034723768766	7	FAM120B	7480 FAM120B
-0.257112204219212	8	MOCOS	7485 MOCOS
0.885525945029745	20	CHFR	7488 CHFR
-0.392389909621103	25	TVP23C;TVP23B	7494 TVP23C;TVP23B
-0.733538163474476	25	RRP36	7495 RRP36
0.217361612977719	10	CYFIP2	7510 CYFIP2
0.238505652674572	7	PHYHIPL	7522 PHYHIPL
-0.457725879432032	29	DYNLL2	7528 DYNLL2
-0.0623845486299757	7	S100A16	7533 S100A16
1.88216232574504	49	THOC1	7537 THOC1
0.0720657114582208	11	DPH3	7539 DPH3
-0.218825667344573	8	SDSL	7554 SDSL
0.135543351682716	11	PDXP	7558 PDXP
0.156735293488314	12	AURKB	7559 AURKB
-0.0985535881017752	7	CALML4	7562 CALML4
-0.42560057213064	23	FAM89A	7566 FAM89A
0.112545278169774	10	PAGE5	7575 PAGE5
2.8052659987308	68	ATXN7L3B	7578 ATXN7L3B
-0.0981711301997199	8	SNF8	7583 SNF8
-1.1165171683527	28	MYO19	7587 MYO19
0.796482881321172	32	WDYHV1	7591 WDYHV1
-0.286348824067423	10	ACY3	7595 ACY3
-0.170469331212039	8	SH3YL1	7600 SH3YL1
-0.653682084599724	22	DOCK6	7603 DOCK6
0.468162920751603	16	INTS4	7612 INTS4
-0.12141011146518	8	SCLY	7615 SCLY
-0.933226560771146	43	BOD1	7625 BOD1
0.130324204284416	8	ZNF414	7627 ZNF414
0.139851781503485	10	USMG5	7635 USMG5
0.511929085035684	15	KIRREL	7645 KIRREL
-0.240374982185848	13	COG3	7650 COG3
0.139333283573124	7	HIC2	7651 HIC2
0.125825801816251	16	ZNF333	7662 ZNF333
0.365770985240045	10	CHAMP1	7664 CHAMP1
0.320141136035306	15	BTF3L4	7673 BTF3L4
0.376305415282425	8	CLPTM1L	7682 CLPTM1L
-0.111570711887306	10	FAM84B	7687 FAM84B
-0.939816690265813	26	ZFR	7695 ZFR
-0.655763984336743	18	C4orf36	7698 C4orf36
-2.53018076860452	72	TRIM47	7708 TRIM47
-2.44394105157918	51	COG8	7739 COG8
0.496086609066273	17	JAKMIP1	7745 JAKMIP1
0.431154122053283	16	ZMAT2	7756 ZMAT2
0.166602022665303	7	CCDC115	7764 CCDC115
-0.0237357429509206	10	PRAP1	7772 PRAP1
-5.59229246371491	89	AP1S3	7780 AP1S3
0.194288386353287	7	LENG8	7800 LENG8
-0.384674253030562	9	TRAPPC9	7808 TRAPPC9
0.333988967949795	7	PLIN4	7809 PLIN4
0.206416091289233	7	SMG1	7812 SMG1
-0.0950835099088906	9	DERL3	7815 DERL3
-0.248604856630302	8	DLC1	7819 DLC1
0.243012742697869	10	FYTTD1	7824 FYTTD1
-0.552276425117356	16	SLC2A13	7825 SLC2A13
-0.527357697075765	14	ATAD5	7826 ATAD5
-0.203617562321728	8	TEFM	7827 TEFM
0.940235374343743	28	PANX1	7842 PANX1
2.8857463899649	56	PASK	7845 PASK
0.519055490294064	22	GFM1	7851 GFM1
0.175397634613855	9	TGS1	7857 TGS1
-1.2657957319993	22	CRAMP1L	7866 CRAMP1L
0.494900503962222	13	IFT140	7867 IFT140
0.854232481104873	25	GPX7	7891 GPX7
0.917600969224114	27	CDK5RAP2	7892 CDK5RAP2
0.22460532948654	11	RBM15	7904 RBM15
0.462028074830978	14	MMS19	7909 MMS19
1.0919908189333	38	RMDN3	7913 RMDN3
-0.358149583317978	11	PSMD1	7927 PSMD1
1.187462724824	51	PFDN5	7929 PFDN5
-0.218333777478069	8	PAFAH2	7930 PAFAH2
0.165474730223856	8	AGAP2	7931 AGAP2
0.229916776394558	8	EYA3	7935 EYA3
-0.204756542863491	7	SEPHS2	7959 SEPHS2
0.403468540226447	16	PRPF18	7967 PRPF18
0.725231928716236	17	KIF2C	7972 KIF2C
-0.396942965036699	8	RGPD5	7973 RGPD5
1.07992992173642	22	ZNF184	7975 ZNF184
-0.533330952964618	22	ATXN2	7981 ATXN2
-0.310325329210373	7	SMAD5	7987 SMAD5
0.437586632490329	17	NAPG	7995 NAPG
0.215943828636624	8	TXN2	7997 TXN2
0.175021706283692	11	ACO2	8003 ACO2
0.124106263853355	9	PRRX2	8008 PRRX2
0.170618203084597	8	CPNE1	8012 CPNE1
-0.42902793671504	14	EBNA1BP2	8015 EBNA1BP2
0.760230839470144	21	ARID3A	8016 ARID3A
0.567855585788628	18	SPIN2B;SPIN2A	8017 SPIN2B;SPIN2A
0.165249752218327	12	AGPAT1	8025 AGPAT1
-0.0876638818406714	8	EGFL8	8026 EGFL8
0.204946307868086	7	DUSP9	8028 DUSP9
-1.31010056213953	43	PKP2	8030 PKP2
0.304423370640211	16	CITED2	8034 CITED2
-0.359645423282588	8	MICU1	8048 MICU1
-0.0676643854210916	10	HOPX	8051 HOPX
0.539691882880077	28	SMIM7	8060 SMIM7
-1.60375222589062	43	FERMT1	8087 FERMT1
-0.399944843927447	12	CPPED1	8100 CPPED1
-0.223012458205128	10	SRSF8	8109 SRSF8
-1.41877271543241	49	WIBG	8112 WIBG
0.0909403169778063	7	NUDT22	8114 NUDT22
-0.299608269813481	21	ORAI3	8115 ORAI3
-1.4541688461486	40	MIEN1	8125 MIEN1
0.198317162713912	12	CENPK	8136 CENPK
-0.20586422431871	9	NOL10	8143 NOL10
2.73100069196136	69	ESYT1	8155 ESYT1
0.303469606102488	14	PCGF1	8159 PCGF1
0.630320541710574	13	MTG1	8169 MTG1
-0.256807334859175	16	NAT9	8185 NAT9
1.96281559213394	50	DCTN5	8186 DCTN5
-0.821929384277698	21	LRRC1	8197 LRRC1
0.532859387375857	16	TMEM43	8199 TMEM43
0.140304120300652	9	FSD1	8200 FSD1
-0.146887988642369	8	FUCA2	8205 FUCA2
0.103328405206142	8	NDUFAF3	8211 NDUFAF3
0.267542237673701	12	TMEM70	8219 TMEM70
0.421526904693124	21	CHCHD7	8228 CHCHD7
-2.7510711805422	52	HTATIP2	8237 HTATIP2
-0.117630072814422	9	C9orf16	8244 C9orf16
0.132164996217373	9	C1orf50	8246 C1orf50
0.47126832092705	21	C15orf57	8249 C15orf57
-0.553593115421694	33	WDR18	8254 WDR18
-0.232934090972586	7	MECR	8260 MECR
0.724332034077342	33	TUBB2B	8264 TUBB2B
-0.331304854394674	10	C2orf49	8268 C2orf49
0.384135413421574	20	TMEM109	8269 TMEM109
0.234562057321832	25	PBDC1	8271 PBDC1
-0.900695874540123	33	KIFC3	8272 KIFC3
-0.21750307525771	7	DUSP23	8277 DUSP23
0.258906237656078	8	RIOK2	8288 RIOK2
-0.485934610404108	17	SARG	8293 SARG
0.375608540243083	22	KIFC1	8294 KIFC1
0.199528374393653	14	ELOVL1	8298 ELOVL1
-0.528467207908729	19	NUDT9	8305 NUDT9
0.360790143752591	12	TARS2	8306 TARS2
-0.25087423121168	8	TRAIP	8310 TRAIP
-0.181623123249064	9	SSBP4	8312 SSBP4
0.531659325203597	30	SFXN3	8319 SFXN3
0.0958303385707081	8	LSM14B	8328 LSM14B
0.325183728456318	9	JAM3	8337 JAM3
0.204911216510976	7	HEMGN	8353 HEMGN
-1.75081507984577	24	CARD14	8354 CARD14
0.162994299724784	7	EMILIN2	8372 EMILIN2
0.0813896916134314	9	SEC11C	8381 SEC11C
0.0971713416273805	7	MRPL9	8393 MRPL9
-0.0596137228790191	7	ACTRT3	8396 ACTRT3
0.385339606865974	9	NFKBIZ	8403 NFKBIZ
-3.38255811830838	82	SRXN1	8409 SRXN1
-0.424791977743032	14	FRMD8	8424 FRMD8
0.991587535925732	40	NUF2	8427 NUF2
-0.133172803848848	8	GTPBP4	8430 GTPBP4
1.232397504426	24	OSBPL8	8432 OSBPL8
1.70481630187725	33	OSBPL6	8433 OSBPL6
-0.910266941530859	24	UACA	8434 UACA
0.235337265842076	7	RAB34	8435 RAB34
-2.24373909863187	58	DPY30	8463 DPY30
-0.368017637858752	11	FOXQ1	8464 FOXQ1
1.97581868846214	48	AMBRA1	8481 AMBRA1
0.180384729404145	9	CEP44	8488 CEP44
0.188992850116971	7	TTYH3	8491 TTYH3
-1.81826599397826	33	SRCIN1	8494 SRCIN1
0.192112593991517	11	YIPF3	8502 YIPF3
-0.413546333780781	24	IMUP	8510 IMUP
-0.246681038777201	16	COMMD5	8512 COMMD5
-0.260931871900834	9	ANKRD2	8525 ANKRD2
-0.212277372863113	14	NSRP1	8560 NSRP1
0.17508098402301	11	PCBD2	8569 PCBD2
0.399058684728635	14	TMEM168	8585 TMEM168
-0.815565370127614	30	SDCBP2	8597 SDCBP2
0.182601029437008	11	ASCC2	8608 ASCC2
0.140633533286717	9	RBSN	8611 RBSN
-0.453688471092063	21	EPN3	8619 EPN3
0.266854179335829	10	CARD9	8624 CARD9
-0.190076275716502	13	TRIOBP	8633 TRIOBP
1.52436211847212	41	SLC38A1	8640 SLC38A1
-0.398625716137553	20	MTIF3	8644 MTIF3
0.316592317455476	17	FOXP1	8661 FOXP1
-0.896562344404054	20	GGNBP2	8666 GGNBP2
0.255027667298316	12	MMADHC	8674 MMADHC
0.247731591634219	9	TMX1	8676 TMX1
-1.56169384421549	49	MUC13	8681 MUC13
-0.248116322609401	11	UNC45A	8685 UNC45A
0.544331750509378	28	DNAJC5	8690 DNAJC5
0.280775836088576	11	NXF3	8711 NXF3
-0.201280279324824	11	SMOC1	8713 SMOC1
-1.25800061149146	58	EPB41L1	8714 EPB41L1
-3.60760105172918	65	EPB41L1	8715 EPB41L1
1.00862862092617	27	RGCC	8732 RGCC
-0.780701282553403	29	GSTO2	8733 GSTO2
-2.28126794269148	50	ZNF644	8738 ZNF644
-0.269039464038021	10	CDCP1	8745 CDCP1
-0.255260594023615	15	ARMC7	8763 ARMC7
-0.476682216318766	15	ESRP2	8774 ESRP2
-0.271808292273483	17	SH2D4A	8789 SH2D4A
-1.15844761426191	37	DOCK5	8795 DOCK5
0.723830720720048	40	SCAF1	8802 SCAF1
3.36670272409979	62	NT5DC2	8820 NT5DC2
0.612074810915265	18	YY1AP1	8822 YY1AP1
0.345500569245626	16	BRD9	8834 BRD9
-0.782712113035304	27	AKTIP	8837 AKTIP
-0.397415874669018	20	HN1L	8846 HN1L
0.253198625188601	9	SLC25A22	8848 SLC25A22
3.56577003992756	71	LRRC40	8859 LRRC40
-0.16444001670694	7	COG4	8864 COG4
-0.181225422536289	9	CAB39L	8880 CAB39L
0.173683553625542	7	JMJD4	8882 JMJD4
-0.358400905415025	15	RPF1	8883 RPF1
0.130891475053289	11	SLC52A2	8892 SLC52A2
-0.184265855620067	7	SAP30L	8898 SAP30L
-0.35441023405307	24	C17orf75	8901 C17orf75
-0.345842829295669	16	SIAE	8902 SIAE
0.129582873723194	7	PELI2	8903 PELI2
0.529421844598063	18	UPF2	8907 UPF2
0.118490429232408	8	GNB4	8908 GNB4
-0.634731644129974	16	PLEKHA1	8918 PLEKHA1
0.091597112600236	9	RRAGC	8924 RRAGC
0.896169405660608	33	ZFYVE1	8928 ZFYVE1
-2.81274304283299	63	RDH14	8931 RDH14
0.660570732710755	18	AS3MT	8937 AS3MT
0.690395632853781	30	SPC25	8941 SPC25
0.315248858624649	14	TAF9B	8942 TAF9B
-0.0995539532631344	7	ETNK1	8945 ETNK1
-0.407216367293352	15	SGK2	8946 SGK2
0.587667610086309	22	TMEM165	8948 TMEM165
-0.846925791944811	32	EML4	8950 EML4
-1.30839219472024	36	GLOD4	8952 GLOD4
-0.386460959706984	11	GBA2	8969 GBA2
0.19378219678519	7	SYTL2	8973 SYTL2
0.163373936873266	7	MSL2	8976 MSL2
-0.328550827151612	14	RAVER2	8978 RAVER2
0.466963055172017	9	VAT1L	8979 VAT1L
-3.24897203763819	49	EPB41L5	8984 EPB41L5
-0.25603864169544	18	EPB41L5	8985 EPB41L5
-0.222883152503624	14	FBRSL1	8986 FBRSL1
-0.968637933687268	31	S100A14	8997 S100A14
-0.294435899933619	17	CHMP1A	9004 CHMP1A
-0.257496013914045	10	MLXIPL	9021 MLXIPL
0.776558700268633	35	ENY2	9036 ENY2
0.982291649238414	36	CD320	9044 CD320
-0.444195853979707	19	CHST11	9045 CHST11
0.554148852848516	24	OSGEP	9046 OSGEP
0.448604769946821	23	INCENP	9097 INCENP
0.0735357940534438	7	ITM2C	9111 ITM2C
0.0880779967433876	7	SAR1A	9123 SAR1A
-0.494359949870781	13	SH2B1	9141 SH2B1
0.104403626990423	8	OSTC	9161 OSTC
0.0697247098629945	11	CDC42SE2	9164 CDC42SE2
0.252275792553355	11	DROSHA	9165 DROSHA
0.0331605575265054	10	CDC42SE1	9167 CDC42SE1
-0.144701580046584	7	HEBP1	9169 HEBP1
0.497693285011224	7	APOBEC3C	9171 APOBEC3C
0.408590826583145	20	KIF15	9192 KIF15
0.297718422346883	13	RAD18	9193 RAD18
0.450904409213959	16	TREX1	9208 TREX1
0.0747583720831363	7	NRBP2	9211 NRBP2
0.412588299438142	9	SIRT3	9216 SIRT3
0.309410076863269	10	PDS5B	9217 PDS5B
1.42612850530166	39	SMC4	9218 SMC4
-0.512505195053666	23	DECR2	9235 DECR2
-1.3137468055966	48	LIN7C	9249 LIN7C
-0.499718695705817	29	SPATS2L	9252 SPATS2L
0.114834944216535	9	AP5S1	9256 AP5S1
-0.12759447571118	8	NUDT15	9267 NUDT15
0.235682630143842	12	PANK4	9280 PANK4
0.371115746427622	12	ATAD3A	9289 ATAD3A
0.337795705505872	15	DNAJC17	9294 DNAJC17
0.504848657140895	19	INTS10	9302 INTS10
0.0949372178258543	10	MRPS18A	9305 MRPS18A
-1.64228992268865	40	PNPO	9306 PNPO
0.174199900174455	9	KBTBD4	9316 KBTBD4
1.43769384779792	38	IFT57	9332 IFT57
0.0942530836982284	14	BEX4	9333 BEX4
-0.171884943057024	9	CUEDC1	9339 CUEDC1
0.259768558326644	16	UCKL1	9360 UCKL1
0.479366255220075	11	ADPRHL2	9375 ADPRHL2
0.0903542234181151	8	IMPAD1	9382 IMPAD1
0.0835364557392013	7	DCAF16	9395 DCAF16
-0.766230779452804	13	THUMPD1	9397 THUMPD1
-0.707955099929656	31	ARL15	9410 ARL15
0.221640131331444	9	DNAJB12	9413 DNAJB12
-0.304714503405883	18	STK32B;STK32A	9421 STK32B;STK32A
-0.274853895573817	12	UTP6	9435 UTP6
-0.96557504882156	40	ZAK	9442 ZAK
-1.35626476816567	32	PLEK2	9455 PLEK2
-0.283438802750879	16	UGGT1	9457 UGGT1
0.150082380051842	9	FASTKD2	9460 FASTKD2
0.531954713541924	18	CISD1	9467 CISD1
-0.22902504703828	8	FAM120A	9474 FAM120A
-0.163046483343977	9	NUDT4	9494 NUDT4
-1.46381638035371	44	ARHGEF12	9509 ARHGEF12
0.247436292184688	15	OGFR	9516 OGFR
0.416591260422191	18	NDUFAF4	9529 NDUFAF4
-0.489191019597653	21	C6orf203	9547 C6orf203
0.0568012924708544	8	TMEM14C	9550 TMEM14C
-0.205274405802651	9	SEPT10	9555 SEPT10
0.26906454045958	12	HMG20B	9556 HMG20B
0.295704677060878	10	PIPOX	9559 PIPOX
-0.229162249028727	9	VPS54	9563 VPS54
-0.222890387885694	8	ACTR3B;ACTR3C	9566 ACTR3B;ACTR3C
-0.462228604448032	7	CAMSAP3	9568 CAMSAP3
-0.279966119296023	7	KIAA1522	9572 KIAA1522
0.212743774851662	7	RCC2	9580 RCC2
0.513311501223051	17	CHPF2	9604 CHPF2
-1.06067849808694	28	WDR35	9623 WDR35
-0.304369908962144	10	ANKFY1	9632 ANKFY1
0.0709497509839622	8	DPM3	9640 DPM3
-1.03959150072189	29	IMPACT	9641 IMPACT
1.05399461208985	25	NCDN	9647 NCDN
0.610141173596737	12	DNMT3B	9651 DNMT3B
0.0883915890699867	7	MAGEC2	9656 MAGEC2
0.420424410765324	11	PI4KB	9659 PI4KB
-0.643374820708964	17	UXT	9669 UXT
0.28650372099132	8	ARPP21	9670 ARPP21
-3.57588465228293	79	GULP1	9678 GULP1
-0.656403357724906	21	POLK	9688 POLK
-0.466675964700157	17	CTNNAL1	9689 CTNNAL1
1.20527159357334	28	SEL1L	9693 SEL1L
0.719824650365189	19	BIN2	9696 BIN2
-1.08599718578507	29	PPP1R1B	9704 PPP1R1B
-0.343820936854895	8	CLIP2	9706 CLIP2
-0.165115305769743	8	TJP2	9712 TJP2
0.640772573408167	22	DAXX	9719 DAXX
-0.234288795405231	8	STK39	9722 STK39
-0.128306318144781	11	CNOT8	9727 CNOT8
-0.3979592008261	11	STAP2	9740 STAP2
0.346195639277777	10	WARS2	9744 WARS2
0.196135681762258	7	ARMCX3	9760 ARMCX3
-0.197924667147275	8	MLX	9762 MLX
0.278821929600147	11	LAMTOR3	9766 LAMTOR3
-0.994224902217327	40	SRP68	9771 SRP68
0.258546769682463	11	DDX20	9784 DDX20
-0.126161836543755	10	DDX25	9790 DDX25
-1.24981969866883	39	BAIAP2L1	9800 BAIAP2L1
-0.471867451010956	21	MED13	9804 MED13
-0.352703104157979	9	CTNNA3	9826 CTNNA3
0.564967223432575	24	MAD2L2	9827 MAD2L2
0.209235160894892	11	ATPIF1	9835 ATPIF1
-0.0709273683558001	10	SCOC	9838 SCOC
1.27775637071851	31	MBD1	9842 MBD1
1.49290315156855	54	PLXNA1	9845 PLXNA1
-0.233928811915017	13	VPS28	9886 VPS28
-0.192635091490465	9	CCNL1	9889 CCNL1
-0.285090829261007	13	FBXO9	9894 FBXO9
0.970417908641737	27	PTBP2	9899 PTBP2
0.2981005637937	13	DNAJC12	9901 DNAJC12
1.34833471814782	39	GMEB2	9902 GMEB2
0.425486642316435	11	PITPNC1	9908 PITPNC1
-0.182921131235024	13	PARP4	9914 PARP4
-0.30303781655922	12	PCTP	9919 PCTP
0.12323500650671	8	IKZF2	9924 IKZF2
0.219295843823209	10	FBXW2	9927 FBXW2
0.314358911863157	12	IKZF3	9928 IKZF3
0.378258379170812	15	HDAC9	9932 HDAC9
-0.633380659086063	18	CDV3	9944 CDV3
0.530198522313453	20	RAB22A	9953 RAB22A
-0.36932764924173	12	MTUS1	9968 MTUS1
-0.246555447101094	8	KIDINS220	9975 KIDINS220
-0.891226231390679	32	MKL2	9977 MKL2
0.0988326244565964	8	ZMIZ1	9983 ZMIZ1
-0.264855295140803	13	YEATS2	9990 YEATS2
-0.267549148801335	7	CADPS	10006 CADPS
0.308869296341137	17	CIZ1	10009 CIZ1
-0.490967534296436	22	CBLC	10011 CBLC
-0.0565064301934827	8	MYO6	10027 MYO6
-0.558888708851866	24	SYNRG	10042 SYNRG
0.167748563810126	8	DAPP1	10043 DAPP1
-0.394798889323637	9	NDRG2	10044 NDRG2
0.237510635440138	8	POLI	10051 POLI
0.152408805601776	7	MAGED2	10054 MAGED2
0.816285409735409	19	STX8	10058 STX8
0.826387213399289	33	ING4	10061 ING4
0.297250242926822	8	TTF2	10073 TTF2
-0.645633990871671	26	COG5	10078 COG5
-0.0559128121037941	9	LIMCH1	10093 LIMCH1
-2.19943879168137	56	AGAP1	10094 AGAP1
0.298853299660357	10	SMG5	10099 SMG5
-0.297795361339339	10	MAPK8IP3	10105 MAPK8IP3
0.732318441893738	23	SAMD4A	10110 SAMD4A
-0.557148924797589	20	SLC7A11	10118 SLC7A11
-0.748927661714114	30	MAPRE3	10120 MAPRE3
-0.588048618211273	30	BAIAP2	10134 BAIAP2
-0.399679296518501	18	CHMP2B	10140 CHMP2B
0.563806180410424	14	SCML2	10143 SCML2
0.0983964352385344	7	TRAF3IP3	10151 TRAF3IP3
0.240436492226159	8	FAM50B	10161 FAM50B
0.301090009512043	7	ICE1	10198 ICE1
-1.02315822331865	29	PLEKHA6	10209 PLEKHA6
-0.227884829571049	7	TBC1D30	10214 TBC1D30
-0.100369212124413	8	CRYL1	10242 CRYL1
-0.373715657619669	15	AP3M1	10245 AP3M1
-0.384457647472864	12	GDA	10246 GDA
0.905330470810184	39	LSM2	10279 LSM2
-0.0484977508771298	9	IFT52	10283 IFT52
-0.587629163481163	21	CAB39	10286 CAB39
-0.523886012226558	18	SBDS	10296 SBDS
0.734604212914426	22	TMED5	10297 TMED5
0.533367888566898	22	MRPS16	10315 MRPS16
0.114193346031046	8	HDGFRP3	10321 HDGFRP3
0.183081715516226	12	PTRH2	10323 PTRH2
-0.25793745427816	10	CHMP3	10324 CHMP3
0.0903385483656353	7	STARD13	10331 STARD13
0.23733733225508	8	SIT1	10333 SIT1
-0.149452182270055	7	PKP3	10349 PKP3
0.254474536115477	9	MTF2	10355 MTF2
0.250582623745746	9	RAD54L2	10362 RAD54L2
-0.951249831180688	25	HECTD4	10371 HECTD4
0.22006853653849	8	FAM65B	10381 FAM65B
0.144238622778152	12	GPSM3	10386 GPSM3
0.24347724527845	8	RNF115	10396 RNF115
0.10061826490856	10	WIPI2	10399 WIPI2
1.13663434055826	34	WIPI2	10400 WIPI2
0.190273442142507	9	TIMM22	10424 TIMM22
0.190749270848371	10	PCDHGA3	10436 PCDHGA3
-0.257945553371658	10	TIMM9	10440 TIMM9
-0.0917804176989456	13	CDC42BPB	10457 CDC42BPB
0.10858349621589	9	INSIG2	10462 INSIG2
-0.0873573054802068	10	IER3IP1	10464 IER3IP1
-0.110212504344983	7	PSAT1	10487 PSAT1
0.443137342850747	24	NPTN	10492 NPTN
-0.27607890457894	11	GPR56	10494 GPR56
0.24201643956107	7	KPTN	10496 KPTN
0.252695552716447	11	GMEB1	10504 GMEB1
0.294917309116105	7	CSNK1G3;CSNK1G2	10538 CSNK1G3;CSNK1G2
0.236702198260484	15	NDUFB9	10541 NDUFB9
0.247053209609923	9	CCDC61	10554 CCDC61
