# Supplementary material for: Proteome activity landscapes of tumor cell lines determine drug responses
Source: Nat Commun. 2020 Jul 20;11:3639. doi: 10.1038/s41467-020-17336-9 (PMC7371697; doi:10.1038/s41467-020-17336-9)
Supplement: Supplementary file 14 — Source Data [file 41467_2020_17336_MOESM14_ESM.zip › Figure_4B_2.txt]

GPX2	GSR
AKR1C1	AKR1C3
GSR	MGST1
GPX2	MGST1
ALDH3A1	MGST1
TXNRD1	GPX2
GCLC	GSR
TXNRD1	GCLC
NQO1	GCLC
AKR1B10	ALDH3A1
GPX2	GCLC
NQO1	GSR
AKR1C1	ALDH3A1
RDH14	ALDH3A1
AKR1C3	ALDH3A1
TXNRD1	NQO1
SQSTM1	NQO1
TXNRD1	RDH14
RDH14	GSR
TXNRD1	SRXN1
HTATIP2	RDH14
AKR1C1	GCLC
PTGR1	ALDH3A1
GPX2	NQO1
AKR1C3	GCLC
SRXN1	GSR
AKR1C3	NQO1
AKR1B10	GCLC
AKR1C1	NQO1
GPX2	SRXN1
SRXN1	GCLC
NQO1	ALDH3A1
AKR1C3	PTGR1
