# Supplementary material for: Proteome activity landscapes of tumor cell lines determine drug responses
Source: Nat Commun. 2020 Jul 20;11:3639. doi: 10.1038/s41467-020-17336-9 (PMC7371697; doi:10.1038/s41467-020-17336-9)
Supplement: Supplementary file 14 — Source Data [file 41467_2020_17336_MOESM14_ESM.zip › Figure_4C.txt]

effect_size	freq	gene	ID
0.180515813570717	8	RGPD3;RGPD8;RGPD5;RANBP2	426 RGPD3;RGPD8;RGPD5;RANBP2
0.150077384756367	9	RGPD3;RGPD8;RGPD5;RANBP2	427 RGPD3;RGPD8;RGPD5;RANBP2
-0.270597094954442	9	ANXA2P2;ANXA2	461 ANXA2P2;ANXA2
0.0606786525385972	7	SGK1	1190 SGK1
0.225152701771849	10	DFFA	1312 DFFA
0.898855096267903	25	PIK3C2A	1390 PIK3C2A
-2.02521982587468	40	TRAFD1	1722 TRAFD1
-0.674687575196095	9	PPP1R12A	2143 PPP1R12A
-1.39612983885877	38	PPP1R12A	2154 PPP1R12A
-0.0948463756061359	7	SEC16A	2349 SEC16A
-0.365197598917186	7	SEC16A	2355 SEC16A
0.135981414987041	7	ARHGEF11	2539 ARHGEF11
1.05280484322867	33	ARHGEF11	2557 ARHGEF11
0.551360972812158	12	ARHGEF11	2561 ARHGEF11
0.513479516847566	9	ARHGEF11	2564 ARHGEF11
0.280565764643198	7	ARHGEF11	2565 ARHGEF11
0.140515173643247	7	ARHGEF11	2574 ARHGEF11
0.399186820379307	10	PGRMC2	2655 PGRMC2
0.194831924572001	8	STX7	2848 STX7
0.117212879560666	8	STX7	2849 STX7
0.677142101037191	23	RNF113A	2971 RNF113A
0.232682590053611	7	RRP8	3027 RRP8
0.419168576303254	10	HSPA12A	3236 HSPA12A
-0.286737715879675	12	CTIF	3257 CTIF
-0.373676796922004	9	EPB41L2	3478 EPB41L2
0.140521399525564	7	PCDH7	3829 PCDH7
0.228683802795205	9	ZEB2	4070 ZEB2
0.217666680950139	9	ZEB2	4083 ZEB2
-0.230785201297492	8	KIF1B	4115 KIF1B
0.775625012562895	8	TBC1D4	4137 TBC1D4
0.236130981814603	8	NEMF	4255 NEMF
0.222900801633873	8	CCNT2	4287 CCNT2
-0.514494986179487	9	CTNND1	4359 CTNND1
0.172328240456999	7	TOM1	4388 TOM1
0.710227604204715	14	BRD4	4470 BRD4
-0.193260511490429	10	CPNE3	4725 CPNE3
0.571666256014957	8	PPFIA3	4766 PPFIA3
0.644706516412993	10	ZC3H11A	4799 ZC3H11A
-0.119578063277981	9	FLNB	4963 FLNB
1.27625460185743	37	MYCBP2	5309 MYCBP2
1.53491791966441	40	STK10	5647 STK10
0.17763729407357	7	STK10	5650 STK10
0.276186195032228	12	PHF14	5793 PHF14
0.309175997245052	9	FARP2	5862 FARP2
0.47346419236045	9	UBR5	6118 UBR5
0.37977576455586	13	KIF4A;KIF4B	6276 KIF4A;KIF4B
0.100021293480634	7	MBD4	6283 MBD4
0.388951939838787	14		6505
0.168255241559854	11	PARN	6526 PARN
-0.344481383110785	11	MAP4K4	6852 MAP4K4
1.61600738231936	24	EML2	6865 EML2
0.676827183354919	13	PGK1	7000 PGK1
0.268558971718703	9	PGK1	7001 PGK1
0.3696480175602	8	PDYN	7028 PDYN
1.00099492233729	25	LMNA	7096 LMNA
0.163442011162152	7	LMNA	7103 LMNA
0.126321515146138	7	LMNA	7127 LMNA
0.461473871591472	14	LMNA	7128 LMNA
0.125534802876896	7	SPTA1	7141 SPTA1
0.546018103341437	13	MBP	7149 MBP
-0.846317335297922	18	NR3C1	7221 NR3C1
-1.35945479541282	31	SNRPC	7809 SNRPC
-0.505584875788513	7	ARAF	8019 ARAF
-0.42825594146979	12	MAPT	8083 MAPT
0.66526637641636	18	BCR	8256 BCR
0.113910321735893	7	XRCC6	8457 XRCC6
4.37272323981475	64	XRCC6	8458 XRCC6
0.52343630842411	11	XRCC6	8465 XRCC6
0.556757035683911	14	XRCC5	8477 XRCC5
-0.509711690229996	15	ETS1	8671 ETS1
-1.55863298846644	37	NME1	8760 NME1
-0.215024356917684	13	NME1	8762 NME1
-1.54851891563177	34	NCK1	8951 NCK1
-0.154484272327751	8	GJA1	9054 GJA1
-0.89759633959921	27	GJA1	9057 GJA1
-0.320646474206053	12	GJA1	9058 GJA1
0.966084695849651	30	HNF1A	9520 HNF1A
0.360132884809762	10	FLNA	9574 FLNA
0.349618087010384	11	NF1	9594 NF1
0.254883833940673	7	NF1	9600 NF1
0.130046044044558	7	UBA1	9688 UBA1
0.12920814286435	7	UBA1	9694 UBA1
0.195204718145296	10	HNRNPA2B1	9715 HNRNPA2B1
-0.20574797781959	7	SP100	9790 SP100
-0.870743559006539	24	EIF4B	9850 EIF4B
-0.335772492237313	9	EIF4B	9859 EIF4B
0.188016042658451	10	PAX3	9876 PAX3
-0.770642202194074	21	APC	9962 APC
-0.58853142627613	18	APC	9981 APC
-0.190742370885993	9	APC	10011 APC
-0.577935246766372	21	APC	10018 APC
-0.27323925696597	11	BRD2	10066 BRD2
0.488171945725757	13	ITPKB	10339 ITPKB
1.08134121625034	23	SSFA2	10355 SSFA2
0.173648631633352	7	SSFA2	10391 SSFA2
1.24980399719785	24	ERCC5	10431 ERCC5
0.590800203795377	14	ERCC5	10434 ERCC5
0.359322210050103	9	ERCC5	10437 ERCC5
-0.317371522058919	11	ADD1	11259 ADD1
-0.282054309252812	10	ADD2	11266 ADD2
-0.34032095285195	14	ADD2	11267 ADD2
-0.276370951971208	11	ADD2	11269 ADD2
-0.546434186143999	12	ADD2	11271 ADD2
-0.0962363352432178	9	ADD2	11277 ADD2
-0.368731445322401	8	ADD2	11283 ADD2
0.734000258097485	20	SOX5	11362 SOX5
0.747357933429476	18	SOX5	11365 SOX5
0.345383039321381	11	SOX6	11369 SOX6
0.260758149736492	8	SOX6	11372 SOX6
0.148255427562224	8	SOX6	11376 SOX6
0.282429588113755	8	ATP5C1	11408 ATP5C1
-0.202549700280992	10	ZEB1	11454 ZEB1
-0.274674850107401	7	ZEB1	11467 ZEB1
-0.46785589749189	10	ZEB1	11470 ZEB1
0.699301106624675	15	RPL3	11571 RPL3
-0.211159847010324	10	CUX1	11589 CUX1
-0.275756787659573	10	STAT3	11648 STAT3
1.25609770800157	30	ETV3	11688 ETV3
0.185122958504795	9	ETV6	11711 ETV6
0.3156565261208	9	ETV6	11716 ETV6
0.224934527753621	10	ETV6	11718 ETV6
-0.169262698617477	7	NAA10	11734 NAA10
0.146623693522145	8	HNF4A	11747 HNF4A
-0.404660321531423	9	TMPO	11825 TMPO
0.240850353427349	8	MATR3	12005 MATR3
0.103743049126059	8	MKI67	12121 MKI67
0.602958919805405	18	MKI67	12122 MKI67
-0.143955947660555	7	MAP1B	12362 MAP1B
-0.356871045355043	8	UTRN	12469 UTRN
-0.319092701354034	9	UTRN	12470 UTRN
-0.370784166043592	12	PTDSS1	12659 PTDSS1
0.127245527372798	7	NES	12685 NES
0.35051311091819	7	FASN	12849 FASN
0.0946472287648974	7	ERF	13313 ERF
0.187955811572942	12	RENBP	13503 RENBP
0.0833612156968445	10	GPR143	13566 GPR143
0.629652749645405	19	RPS6KA3	13569 RPS6KA3
3.39478337907355	72	RPS6KA3	13570 RPS6KA3
-0.257021264964835	10	KPNA2	13648 KPNA2
-0.173201891643695	8	BLVRA	13777 BLVRA
-0.240818743765254	9	BLVRA	13778 BLVRA
0.278440376399912	7	LIMK1	13832 LIMK1
0.407064501772059	7	HIRA	13920 HIRA
-0.342156930065905	10	CACNB3	13968 CACNB3
0.0938130761503955	7	NDUFV3	14285 NDUFV3
-2.50096697475259	36	MAZ	14300 MAZ
0.656241441216023	20	HDAC4	14315 HDAC4
0.478713316985151	18	HDAC4	14319 HDAC4
0.219221346894739	18	SOX10	14335 SOX10
0.167464791826726	7	SOX10	14336 SOX10
2.22360375741361	36	SOX10	14338 SOX10
0.288172474296701	13	SOX10	14339 SOX10
0.185334541191249	8	SOX10	14341 SOX10
0.139390193605746	11	SOX10	14342 SOX10
0.230297841491784	7	RIPK4	14399 RIPK4
6.35143775135922	74	PSME3	14570 PSME3
0.457569859291223	14	SNRPD2	14643 SNRPD2
-0.38779681949882	12	MAP1A	15028 MAP1A
-0.128661681289122	8	CDC42EP1	15373 CDC42EP1
-0.172925950933343	9	OTUD4	15604 OTUD4
-1.59627873920168	37	KIF23	15694 KIF23
-0.17994794620188	7	DST	15877 DST
0.23339987290871	7	ERCC6	16052 ERCC6
0.438610394878347	16	EIF4G1	16079 EIF4G1
0.631816484927972	23	PTPN12	16174 PTPN12
0.421253151309021	9	PRKCD	16235 PRKCD
0.588169039140016	10	PDE4D	16701 PDE4D
0.372191134017431	9	NCBP1	16801 NCBP1
0.474803589521741	9	NCBP1	16802 NCBP1
0.430105380723163	7	EP300	16815 EP300
-0.168343056171884	7	AHNAK	16821 AHNAK
-0.261178042617916	12	AHNAK	16935 AHNAK
-2.73934583079886	55	AHNAK	16948 AHNAK
-0.804698738607293	28	NUP160	17065 NUP160
0.294147934142401	11	BPTF	17235 BPTF
1.10962817500613	23	SFSWAP	17319 SFSWAP
-0.629025298517769	12	CHD3	17326 CHD3
-0.30844951771108	9	TP53BP1	17373 TP53BP1
-0.363547704112102	9	TP53BP1	17387 TP53BP1
-0.36760230915884	12	ILF3	17472 ILF3
-0.303180365433236	7	PTPN13	17517 PTPN13
0.553884362938782	10	PRDM2	17755 PRDM2
0.31991262602492	13	STK4	17764 STK4
-0.460574711119244	9	CALCOCO2	17902 CALCOCO2
-0.497174234928052	9	TRIM28	18066 TRIM28
-0.538995152074869	11	SKP2	18098 SKP2
-0.344198022262814	9	SNTB2	18205 SNTB2
0.748593624800508	16	TCOF1	18251 TCOF1
-0.22719660653393	7	MTMR3	18693 MTMR3
0.251291973410927	9	TNFAIP1	18856 TNFAIP1
0.192306078121861	13	IL16	18971 IL16
1.8567483003372	35	UBAP2L	19137 UBAP2L
-0.189928900380523	11	GSE1	19706 GSE1
1.17302522712399	21	PDCD11	19730 PDCD11
0.417057929058606	9	LBR	19800 LBR
-0.267722724125714	10	NAA30	19849 NAA30
0.16623887775912	7	MEF2D	19869 MEF2D
1.6519961761658	34	CHD4	19893 CHD4
0.398189229102738	12	NOLC1	19985 NOLC1
-0.28984585393918	7	PCM1	20355 PCM1
-0.517148662629039	13	TCEAL1	20401 TCEAL1
-0.481790082185623	14	PCBP2	20535 PCBP2
-0.420536437324497	11	PCBP2	20540 PCBP2
-0.343578528884555	16	PPP1R7	20593 PPP1R7
0.342163896433881	9	JMJD1C	20816 JMJD1C
0.165450721052618	10	ALX1	20884 ALX1
-0.515146560640077	13	INPP5J	20915 INPP5J
-0.203775525545311	7	ZYX	21111 ZYX
-0.281474266594057	11	CCDC6	21132 CCDC6
-0.592818489342203	13	PKN1	21174 PKN1
-0.374361617399506	18	DBN1	21291 DBN1
0.129703050179487	9	MLANA	21311 MLANA
-0.559407897109439	17	NRF1	21314 NRF1
-0.454694192163141	8	RTN1	21353 RTN1
-0.100463834612023	7	PTPN21	21365 PTPN21
0.648329814963228	21	UGP2	21390 UGP2
-0.23919887200284	8	ATG2A	21810 ATG2A
0.182082598532588	7	LRRFIP1	21869 LRRFIP1
3.72115124165649	65	TWISTNB	21904 TWISTNB
-0.448756274573258	18	C2CD3	22151 C2CD3
-0.868288432217384	20	C2CD3	22164 C2CD3
-0.269777247813778	9	ARID4B	22261 ARID4B
-0.297109210316539	15	ARHGAP29	22370 ARHGAP29
0.324541243688711	12	GLE1	22438 GLE1
-0.923582004002646	19	CCDC92	22458 CCDC92
-1.16674477768448	24	ANKRD39	22480 ANKRD39
0.622163759933265	13	HS1BP3	22530 HS1BP3
0.229261254847788	11	WDR81	22546 WDR81
-0.599131142175169	23	DNAJC21	22676 DNAJC21
0.331254576615091	7	PPP6R3	22714 PPP6R3
-0.452781277864002	10	SPECC1	22986 SPECC1
0.513302890990753	13	DNTTIP2	23037 DNTTIP2
1.50806741898203	34	NUP188	23090 NUP188
0.57023281016204	14	NHSL1	23210 NHSL1
1.44716331539542	30	NHSL1	23213 NHSL1
1.26428083108152	26	NHSL1	23224 NHSL1
0.434975434785063	9	NHSL1	23231 NHSL1
1.37384325728209	34	NHSL1	23244 NHSL1
-0.590610523485098	12	FKBP15	23359 FKBP15
-3.13855930692989	44	FKBP15	23373 FKBP15
2.08152827140823	43	UBR4	23542 UBR4
2.20161030120761	32	UBR4	23544 UBR4
-0.453471024155935	13	ZCCHC11	23824 ZCCHC11
-0.248383882321318	11	SYDE2	24214 SYDE2
-0.338296979715687	10	PDE4DIP	24259 PDE4DIP
0.166799160002244	8	ZNF318	24266 ZNF318
0.190759628917759	8	FAM160B1	24645 FAM160B1
-0.794353253396246	20	FAM21A;FAM21C	24772 FAM21A;FAM21C
-0.307487585920824	10	ARL6IP4	24880 ARL6IP4
0.51756888226167	13	FMN1	24994 FMN1
0.704381819203251	10	FMN1	24995 FMN1
0.49083858389071	15	FMN1	24999 FMN1
2.44645490707311	45	FMN1	25000 FMN1
0.586526789541877	18	FMN1	25001 FMN1
0.272478261390043	19	FMN1	25004 FMN1
0.225000211028095	9	FMN1	25005 FMN1
0.383124271887364	14	FMN1	25006 FMN1
0.243170624161728	14	FMN1	25007 FMN1
0.158384785987373	9	FMN1	25008 FMN1
-0.740559921260536	18	IQSEC1	25238 IQSEC1
0.554024637471135	18	KIAA0930	25372 KIAA0930
1.53532074837254	32	KIAA0930	25379 KIAA0930
2.74800592451232	47	NFRKB	25891 NFRKB
0.390306637961204	8	PDXDC1	25945 PDXDC1
0.499952757700571	9	ULK3	26026 ULK3
0.516046815253547	11	BAIAP2L2	26430 BAIAP2L2
0.195209397538674	7	BAIAP2L2	26445 BAIAP2L2
0.163046901067217	8	BAIAP2L2	26447 BAIAP2L2
-0.50029446743706	12	PACS1	26510 PACS1
-0.170103590099932	8	PACS1	26513 PACS1
0.387416834931204	11	RAB11FIP1	26597 RAB11FIP1
-0.395993500156899	12	MEX3B	26703 MEX3B
0.261527719317164	10	ZNF704	26749 ZNF704
0.508086824551073	16	SRCAP	26810 SRCAP
-0.429031955380469	10	FAM65A	26882 FAM65A
-0.99253010893897	33	RAPH1	27208 RAPH1
0.0722254887753199	7	EEPD1	27646 EEPD1
-0.663514567361513	17	KDM3B	27657 KDM3B
0.673784739126569	21	TICRR	27829 TICRR
0.299605028564226	7	ZFYVE16	27952 ZFYVE16
-0.813824128744729	20	HDGFRP2	28170 HDGFRP2
1.50845162969645	24	IRF2BP2	28293 IRF2BP2
-0.560965868024711	14	C5orf24	28408 C5orf24
0.731873741845636	20	HUWE1	28474 HUWE1
-0.566687249757435	12	VPS13B	28533 VPS13B
0.493073396914327	7	MTDH	28782 MTDH
-0.499220288415511	13	KIF27	29015 KIF27
-1.7461140544785	36	HOOK3	29114 HOOK3
-0.256982730242665	12	GPBP1	29237 GPBP1
-0.570839382913396	17	CDR2L	29263 CDR2L
-1.17775825985837	10	ANKLE2	29384 ANKLE2
0.452741862498956	16	PALB2	29455 PALB2
0.500152185670515	12	C2CD5	29506 C2CD5
-1.05159189720554	21	C2CD5	29519 C2CD5
0.347596589585863	7	LYSMD2	29691 LYSMD2
-0.39574382541846	8	AHNAK2	29721 AHNAK2
-0.419597448833803	15	AHNAK2	29740 AHNAK2
-1.55071574595533	35	AHNAK2	29743 AHNAK2
0.217043991676854	8	AHNAK2	29747 AHNAK2
-0.375864396418395	8	AHNAK2	29763 AHNAK2
-0.152909507675864	7	AHNAK2	29764 AHNAK2
-0.551148871275781	13	AHNAK2	29776 AHNAK2
0.115603281250018	8	NAV2	29880 NAV2
0.275661661164624	7	NAV2	29911 NAV2
0.0998760555262028	8	NAV2	29914 NAV2
0.618721299149714	9	NAV2	29932 NAV2
0.38641137331488	11	ARHGAP12	30175 ARHGAP12
-0.254260981937708	7	ANKHD1	30236 ANKHD1
0.623011576745207	14	PHC2	30345 PHC2
-0.569221732575845	14	PHACTR4	30730 PHACTR4
0.295175238436733	15	TRMT2A	30755 TRMT2A
-0.366822519372702	9	ASPM	30871 ASPM
-0.366605429674349	11	STK11IP	30989 STK11IP
-0.276044975881298	7	RUSC2	31160 RUSC2
0.605080542720844	16	EHBP1L1	31216 EHBP1L1
0.531260707854863	30	C10orf12	31633 C10orf12
0.4168398157058	10	METTL13	31669 METTL13
0.469375929308986	9	SIRT6	31691 SIRT6
-0.363984969476414	8	CEP112	31757 CEP112
0.531606907079148	16	ABTB2	31814 ABTB2
0.84451140036178	19	PPFIBP2	32146 PPFIBP2
0.944885007453311	21	PPFIBP2	32154 PPFIBP2
-0.376611651789662	13	ZNF280C	32173 ZNF280C
0.393211842306494	11	EHBP1	32209 EHBP1
-0.903416852686005	25	RBM15B	32237 RBM15B
-0.2049302014674	12	TNRC6A	32253 TNRC6A
-0.229418004114654	10	TNRC6A	32260 TNRC6A
0.397246463187012	14	NAV1	32492 NAV1
-3.95546702636575	73	VPS37A	32542 VPS37A
-1.09487519561954	25	ZNRF2	32819 ZNRF2
0.303804439974581	13	TDRD7	32858 TDRD7
0.624002924187332	18	MPLKIP	32983 MPLKIP
0.177540482459864	7	TBC1D16	33111 TBC1D16
0.402214510890586	15	TBC1D16	33115 TBC1D16
-0.760438825762094	22	WDR20	33122 WDR20
-0.22727484207227	7	BICD2	33233 BICD2
0.858141109125463	28	MICAL1	33414 MICAL1
0.22180312337315	8	EPS8L3	33429 EPS8L3
0.4617023870848	7	EPS8L3	33436 EPS8L3
-0.671117048471191	11	SH3RF3	33513 SH3RF3
0.167382563289692	8	ARHGEF40	33606 ARHGEF40
0.513822679266834	14	SMCR8	33649 SMCR8
-0.453068128349246	16	PARD3	33675 PARD3
-0.86736157515501	23	PARD3	33678 PARD3
-0.23974894512525	8	PARD3B	33722 PARD3B
-0.296195963366034	14	PARD3B	33727 PARD3B
-2.25124746977635	45		33975
-1.36012528745205	32		33982
-0.837924673739929	22		33991
0.167582355855931	9	BCL7C	34076 BCL7C
2.09732559327257	62	ATXN2L	34346 ATXN2L
-1.32330089401914	37	ATXN2L	34349 ATXN2L
-0.560860524450389	17	CASKIN2	34456 CASKIN2
0.187653205598374	8	THAP4	34589 THAP4
-2.17446974633818	33	TSC1	34912 TSC1
-0.286136805447501	10	ZNF592	35015 ZNF592
-0.507581120541206	17	ZNF592	35033 ZNF592
0.169586640417799	7	ZNF516	35117 ZNF516
0.498817302415349	12	ANKS1A	35153 ANKS1A
0.343838147710778	13	ANKS1A	35162 ANKS1A
0.57171824817874	19	ANKS1A	35164 ANKS1A
0.418142698810698	11	TFG	35231 TFG
0.776553265773712	16	ARHGEF1	35483 ARHGEF1
-1.03351875355213	13	BAD	35546 BAD
-3.95860601659958	59	BAD	35554 BAD
0.096157738837172	8	ARHGEF2	35588 ARHGEF2
0.288563541963293	11	ARHGEF2	35592 ARHGEF2
0.320024205024782	14	ARHGEF2	35594 ARHGEF2
0.202257300300526	12	ARHGEF2	35595 ARHGEF2
0.426014667698066	7	USP7	35642 USP7
0.611148652493685	14	LOH12CR1	35711 LOH12CR1
-0.180287680782302	7	CCDC102A	35781 CCDC102A
-1.33824372607741	38	TTC28	35878 TTC28
-0.310502012079282	11	TTC28	35882 TTC28
0.237669031258594	10	SH3KBP1	35929 SH3KBP1
1.08395461277417	27	SH3KBP1	35944 SH3KBP1
2.49710810698812	35	SH3KBP1	35951 SH3KBP1
0.194868345007729	7	SGK3	35978 SGK3
-0.267785531486042	8	PPP1R14B	36059 PPP1R14B
0.385538384985869	13	GRAMD1A	36101 GRAMD1A
1.54628489884271	39	NMD3	36150 NMD3
-0.279897908254215	13	REPS1	36185 REPS1
-0.151347758519539	9	SIRT1	36258 SIRT1
-0.898778835350059	19	SIRT1	36264 SIRT1
0.339143529049278	9	MVB12A	36335 MVB12A
0.298655875387171	9	TOE1	36497 TOE1
-0.22107217287316	8	FUBP3	36680 FUBP3
-0.285234348612457	13	AJUBA	36693 AJUBA
-0.224808322338087	8	ZNF496	36728 ZNF496
-0.207313122727515	8	ELMO2	36843 ELMO2
-0.320126156545045	11	DCAF5	36847 DCAF5
-0.396643076017453	8	EXOC2	37087 EXOC2
-0.109056189505813	7	EHMT2	37103 EHMT2
0.539354770942912	19	EP400	37148 EP400
-0.338829975275864	8	CCDC138	37234 CCDC138
3.76110038377209	61	FGD4	37242 FGD4
1.36942892117643	26	SPATA13	37375 SPATA13
0.562620466644134	14	SPATA13	37379 SPATA13
0.988208254879485	23	AGAP3	37461 AGAP3
-0.548954391677197	14	ARHGEF17	37501 ARHGEF17
-0.382667115036091	8	PPP1R10	37710 PPP1R10
-1.15780637109098	26	FNBP1	37970 FNBP1
-1.66418133294672	26	FNBP1	37971 FNBP1
-1.23625908137233	26	FNBP1	37972 FNBP1
-2.37647434332057	45	CEP89	38187 CEP89
0.989936778229755	29	MAP7D2	38215 MAP7D2
0.435864818045992	11	MAP7D2	38228 MAP7D2
1.408711552987	40	MAP7D2	38231 MAP7D2
0.605141692931448	11	RBM15	38285 RBM15
0.689924367546937	17	PKP4	38555 PKP4
0.641445422618605	17	PKP4	38590 PKP4
0.201969226044783	9	EIF3C;EIF3CL	38671 EIF3C;EIF3CL
0.865951559230868	17	LYST	38767 LYST
-0.1346476023332	13	ATXN2	38803 ATXN2
-0.202539903334705	7	SH3GL3	38982 SH3GL3
-0.182789161743604	9	FYCO1	39165 FYCO1
0.323156441955695	9	LZTS2	39269 LZTS2
0.903203797985055	15	LZTS2	39270 LZTS2
0.462729784992757	13	DIDO1	39490 DIDO1
0.272860857234624	8	POLR3C	39628 POLR3C
0.267071250993871	8	POLR3C	39629 POLR3C
0.703903564557218	16	RPP25	39652 RPP25
0.508684751919583	17	RPP25	39653 RPP25
0.394287970305866	13	MLPH	39699 MLPH
0.18382949014322	7	MLPH	39701 MLPH
0.282394368253635	10	MLPH	39703 MLPH
0.215552835462551	7	C2orf49	39739 C2orf49
0.21483578229533	7	SARG	39829 SARG
-0.316506055786765	10	HIRIP3	39862 HIRIP3
-0.650744201236719	7	RAB11FIP5	40051 RAB11FIP5
-0.360464395166582	8	NUSAP1	40164 NUSAP1
0.233393178981358	8	RBCK1	40348 RBCK1
0.225606640174071	8	OSBPL6	40553 OSBPL6
-0.320527202595883	12	PPP1R12C	40590 PPP1R12C
4.20225412304319	66	SPRY4	40653 SPRY4
0.331821266585426	11	FOXQ1	40655 FOXQ1
-0.144558468125196	8	FAM117A	40678 FAM117A
-0.0931491035209827	7	TNKS1BP1	40778 TNKS1BP1
-0.193970581747421	8	TNKS1BP1	40795 TNKS1BP1
-0.560600590256083	19	TNKS1BP1	40828 TNKS1BP1
-1.0654153892944	20	TNKS1BP1	40834 TNKS1BP1
-0.637507166361411	16	ARHGAP39	40988 ARHGAP39
-0.26116447134488	10	ARHGAP39	40990 ARHGAP39
0.457643182801051	11	BHLHE41	41058 BHLHE41
-0.19001977849749	8	MAF1	41176 MAF1
-0.276070688733578	9	NUAK2	41196 NUAK2
1.61242306188424	36	ILKAP	41224 ILKAP
0.40448303224804	7	DDX47	41301 DDX47
-1.49126475627852	31	ANAPC1	41349 ANAPC1
-0.257872807432065	11	NUCKS1	41391 NUCKS1
0.21564968131791	7	NUCKS1	41403 NUCKS1
-0.21697230121411	8	RBSN	41435 RBSN
0.0928493929611712	7	SEMA6A	41517 SEMA6A
0.335698998604159	11	C10orf11	41559 C10orf11
-0.174102436326357	8	ADNP	41587 ADNP
0.305064678835757	7	ZNF106	41624 ZNF106
0.300071088147513	17	ZNF106	41625 ZNF106
0.26049091853485	7	ZNF106	41629 ZNF106
0.0965332001964897	7	ZNF106	41639 ZNF106
-0.479170204165698	13	C1orf198	41787 C1orf198
0.151106456838976	12	EPB41L1	41875 EPB41L1
0.421626738128744	14	PLEKHA4	41964 PLEKHA4
0.207761204205346	7	PLEKHA4	41966 PLEKHA4
0.288573957066921	8	PLEKHA4	41972 PLEKHA4
0.218559762321214	8	ZNF335	41995 ZNF335
-0.155749528519636	7	ZNF576	42082 ZNF576
-0.261603299136652	10	SYNC	42381 SYNC
-0.271396909589458	12	EHMT1	42674 EHMT1
0.220496590637792	7	PLEKHA5	42776 PLEKHA5
0.443916947814079	16	XPO5	42805 XPO5
-0.272633666557318	8	BCL2L12	42860 BCL2L12
0.371555492189752	7	CENPJ	43048 CENPJ
-0.414294238358905	12	TANC2	43083 TANC2
-0.378214399953166	13	TANC2	43101 TANC2
-0.313750941686358	9	GOPC	43331 GOPC
0.709806082238731	18	IL1RAP	43468 IL1RAP
-0.205521546038103	8	LUC7L	43514 LUC7L
0.457572843101885	22	HPS4	43603 HPS4
0.379042314438785	12	DDX21	43792 DDX21
0.314844553549839	9	DDX21	43793 DDX21
-0.252771427767261	8	EIF4ENIF1	43869 EIF4ENIF1
-0.574029080892986	14	EIF4ENIF1	43873 EIF4ENIF1
0.143169059294014	9	SNRK	43911 SNRK
-1.42507466096044	34	KLC4	44097 KLC4
0.320595695727001	8	PDS5B	44137 PDS5B
-0.180776113672425	8	SMC4	44151 SMC4
0.360972782714549	9	MAN2C1	44155 MAN2C1
1.35713122617053	26	DDX19A;DDX19B	44241 DDX19A;DDX19B
-0.69105934677562	17	EXOC1	44287 EXOC1
-0.795618204256911	13	EXOC1	44288 EXOC1
-0.637104887624973	13	PANK4	44310 PANK4
1.60309209491836	45	CDK12	44871 CDK12
-0.360316537730051	14	ARHGEF12	45116 ARHGEF12
0.542292848556442	15	C1RL	45149 C1RL
0.239980492698316	7	GMIP	45332 GMIP
0.439134576467614	14	GMIP	45334 GMIP
-0.207650001232018	9	KIAA1522	45481 KIAA1522
-1.23552742629166	31	SLAIN2	45704 SLAIN2
0.384726430942632	7	USP36	45751 USP36
0.11647501707097	7	CHD7	45836 CHD7
0.206461042394474	10	RRBP1	45865 RRBP1
0.223734273993309	9	TBC1D14	45935 TBC1D14
-0.42968134216572	15	HECW2	45988 HECW2
0.142595437706766	8	FRMD4A	46004 FRMD4A
0.442207983629002	7	UVRAG	46069 UVRAG
0.286634962420364	7	TFIP11	46083 TFIP11
0.160539281324217	7	MAGEC2	46124 MAGEC2
-0.282186550674399	10	STK39	46368 STK39
0.448915721633821	10	TCF20	46482 TCF20
0.802627414757213	26	TCF20	46504 TCF20
0.287113593408707	10	NDRG3	46536 NDRG3
0.191149141108191	11	ARMCX3	46545 ARMCX3
0.327423871851405	12	LIMA1	46581 LIMA1
-0.292441789499092	11	TRPS1	46690 TRPS1
-0.392913215190017	10	TRPS1	46692 TRPS1
0.615236515903269	14	USP25	46746 USP25
0.404947245622391	11	USP25	46747 USP25
-4.98209343446416	60	EVL	46815 EVL
0.584039001904969	20	TNIK	47189 TNIK
1.18617669588536	29	TNIK	47204 TNIK
1.47865963818839	34	TNIK	47206 TNIK
0.403015650300086	16	TNIK	47216 TNIK
0.289718941517332	11	RALY	47339 RALY
0.432849853806668	12	MTUS1	47528 MTUS1
0.100797105725824	8	MTUS1	47541 MTUS1
0.391519056684101	14	MTUS1	47545 MTUS1
-0.116901435717551	7	ANKRD50	47739 ANKRD50
0.342811918291863	8	ZMYND8	47966 ZMYND8
0.34912525945781	14	ZMYND8	47987 ZMYND8
0.975340173445572	14	SYNRG	48164 SYNRG
0.404159285546193	9	SOX13	48196 SOX13
0.144680678215598	12	PACSIN2	48233 PACSIN2
0.829088384456968	16	MAGED2	48245 MAGED2
0.0936529334651023	7	COG5	48297 COG5
-0.176777420495617	7	MACF1	48352 MACF1
0.519955150327603	13	ZC3H4	48581 ZC3H4
0.317326195617406	11	USP24	48623 USP24
0.201988514645499	8	SATB2	48679 SATB2
-0.250271096095396	10	SRRM2	48788 SRRM2
-0.388355250337114	8	SRRM2	48972 SRRM2
-0.174773794762608	7	SRRM2	48991 SRRM2
0.258384608533256	7	SH2B3	49126 SH2B3
-0.120797529690095	7	INVS	49226 INVS
0.369826447547633	10	INPP5F	49341 INPP5F
0.463560198458144	9	INPP5F	49344 INPP5F
0.338233624586661	8	INPP5F	49347 INPP5F
0.91270889412874	22	INPP5F	49352 INPP5F
0.639076877235164	8	EPB41L3	49445 EPB41L3
0.237972878270949	7	FRMD4B	49574 FRMD4B
0.932719590106156	24	FRMD4B	49577 FRMD4B
5.19184978914874	69	FRMD4B	49579 FRMD4B
0.523767289976819	17	FRMD4B	49580 FRMD4B
0.370148788367785	8	FRMD4B	49585 FRMD4B
0.466188853870485	13	FRMD4B	49589 FRMD4B
1.40028559015703	39	LRCH1	49595 LRCH1
0.590671231111516	16	LRCH1	49596 LRCH1
0.506272811527402	18	LRCH1	49597 LRCH1
0.386952849085652	8	POLR1D	49621 POLR1D
0.0772978119539324	8	GIT1	49768 GIT1
0.947111015565393	23	SH3BP1	49860 SH3BP1
0.966964397052656	18	SH3BP1	49862 SH3BP1
0.481634245330892	9	SH3BP1	49863 SH3BP1
0.932994265357588	19	SH3BP1	49867 SH3BP1
-0.752922870613629	15	GRIP1	49926 GRIP1
0.854888779944764	19	CCDC9	49988 CCDC9
0.193107885756332	9	SAMHD1	50001 SAMHD1
-0.0879183616336338	7	MTCL1	50148 MTCL1
0.227932595778707	9	RBM19	50204 RBM19
0.595665926196095	27	IRS2	50378 IRS2
0.449634555282653	12	IRS2	50386 IRS2
0.266008089587648	7	GPSM3	50422 GPSM3
0.24745357206227	8	SUPT16H	50631 SUPT16H
0.125802634627383	7	UTP18	50641 UTP18
0.0701740603734416	9	NCOR2	50793 NCOR2
0.899230058854364	25	ARFGEF2	50910 ARFGEF2
0.27610176324007	12	ARFGEF2	50911 ARFGEF2
0.479918684384676	14	ARFGEF2	50913 ARFGEF2
0.419506764331985	17	ARFGEF2	50917 ARFGEF2
0.372901279466137	12	ARFGEF2	50918 ARFGEF2
0.506637332175471	14	ROBO1	51065 ROBO1
0.728480614980597	13	WASF2	51166 WASF2
-0.214589452012005	10	RGPD3;RGPD8;RGPD5;RANBP2	51802 RGPD3;RGPD8;RGPD5;RANBP2
-0.318015657926667	9	ANXA2P2;ANXA2	51817 ANXA2P2;ANXA2
0.287474802014577	12	ARHGEF11	52207 ARHGEF11
0.183575270174513	9	ARHGEF11	52208 ARHGEF11
0.388616737479661	14	ARHGEF11	52210 ARHGEF11
0.540041842389054	15	STX7	52271 STX7
0.0800777322177092	8	CD3EAP	52292 CD3EAP
-0.22601999778938	10	SPAG9	52473 SPAG9
0.426020702982153	9	ZEB2	52507 ZEB2
-1.27723716372142	28	CTNND1	52564 CTNND1
0.244810287858673	10	SF3B1	52768 SF3B1
0.309592998714706	12	UTP20	52809 UTP20
-0.211617589571572	7	WIZ	53104 WIZ
-0.374492810121819	9	RAF1	53191 RAF1
0.463035295150593	12	VCL	53773 VCL
-0.102805053231797	7	SON	53776 SON
-0.203781292916984	8	LIG1	53787 LIG1
-0.645367796956387	18	CDK11B	53842 CDK11B
0.290815864749618	8	RPS3	53905 RPS3
-0.872293065413765	14	APC	53961 APC
0.385026014141671	7	MSN	53996 MSN
-0.43699176724679	14	EEF1G	54015 EEF1G
0.110959654585669	8	RBL1	54108 RBL1
0.48579593859753	12	RBL1	54111 RBL1
0.25141408202599	9	SOX5	54306 SOX5
-0.79469655001014	20	MAP2K2	54321 MAP2K2
0.0924117031195283	8	STAT3	54377 STAT3
0.357782637350615	7	ETV6	54397 ETV6
0.113507913131944	7	MKI67	54485 MKI67
0.366053372631105	8	MKI67	54506 MKI67
0.181949307400326	7	MKI67	54518 MKI67
-0.243229583566277	8	MAP1B	54587 MAP1B
-0.315916261916467	10	NUP153	54799 NUP153
0.265850921827331	9	RANBP2	54806 RANBP2
3.12238625825968	50	RANBP2	54810 RANBP2
0.272980141666053	10	SMARCA4	54906 SMARCA4
0.307504426557439	7	EIF6	55130 EIF6
1.06076754467504	23	SOX10	55133 SOX10
0.302717437082288	8	SOX10	55134 SOX10
0.29550884071307	7	ACTB;ACTG1;ACTA2;ACTG2;ACTC1;ACTA1	55169 ACTB;ACTG1;ACTA2;ACTG2;ACTC1;ACTA1
0.39466729863307	14	RPS27A;UBB;UBC;UBA52	55233 RPS27A;UBB;UBC;UBA52
-0.357288493544791	7	MAP1A	55331 MAP1A
-0.611402355744267	12	MAP1A	55332 MAP1A
0.379993461959128	8	KMT2A	55573 KMT2A
-0.473557541464796	14	LMNB2	55595 LMNB2
-0.260982781734645	8	AHNAK	55783 AHNAK
-2.55527022540572	43	AHNAK	55786 AHNAK
0.543191474549208	25	EIF4EBP1	56139 EIF4EBP1
0.124372114965698	9	MTMR1	56178 MTMR1
-0.656533730102536	26	MTMR3	56182 MTMR3
0.634158281582322	13	HES1	56351 HES1
-0.187150020063083	8	NFATC4	56480 NFATC4
0.634981145755713	13	ZNF827	56796 ZNF827
0.217086650190702	15	TBC1D10B	56956 TBC1D10B
0.777882416751044	13	PAN3	57030 PAN3
-0.415844994645223	13	ODF2	57038 ODF2
1.5096376250445	36	NHSL1	57182 NHSL1
0.543029731235891	16	LRRC16A	57433 LRRC16A
0.178316639171558	8	OTUD7B	57569 OTUD7B
-0.790241197427002	15	ALKBH5	57717 ALKBH5
0.276567652091795	8	PDXDC1	57721 PDXDC1
-0.945763040321756	24	PACS1	57847 PACS1
-1.0604875405802	21		58307
-0.353875564819059	19	AHNAK2	58526 AHNAK2
0.483415633571716	14	OXR1	58888 OXR1
-0.545897002867729	10	GOLGA5	59195 GOLGA5
0.21846882627695	8	TBC1D16	59209 TBC1D16
-0.242194729941475	7	JDP2	59485 JDP2
0.185062892155318	8	ARHGEF2	59684 ARHGEF2
-0.309928175092832	12	SIRT1	59860 SIRT1
-1.47304431529529	29	SCRN2	59891 SCRN2
-0.25968165090459	8	RBM17	59944 RBM17
0.287358486530344	17	RBM14	60123 RBM14
-11.8439881172164	96	WDR24	60220 WDR24
0.217868474153258	8	MLPH	60552 MLPH
0.225005046247337	8	NUPL1	60572 NUPL1
0.89583432844708	15	SORBS1	60609 SORBS1
-2.48917168477433	64	SETD2	60693 SETD2
-0.541973168115291	15	GPBP1L1	61200 GPBP1L1
2.09971310296356	42	MYO10	61268 MYO10
0.485131728113335	18	MID1IP1	61284 MID1IP1
-0.763243197691213	14	STAU2	61457 STAU2
0.102138050072014	7	OGFR	61672 OGFR
0.300898304425768	11	GMIP	61702 GMIP
0.642878838285056	23	TCF20	61930 TCF20
1.7043419715475	26	NOL12	61940 NOL12
0.459792039819531	14	BAIAP2L1	61988 BAIAP2L1
0.107921063788524	8	BAZ2A	62022 BAZ2A
-1.30617827644762	21	HECTD1	62250 HECTD1
-2.0580748523713	39	CIZ1	62265 CIZ1
0.547544711469034	14	NDRG2	62324 NDRG2
-0.400212488662953	11	SRRM2	62479 SRRM2
0.376005805479852	8	INPP5F	62574 INPP5F
1.32488613577454	30	SH3BP1	62691 SH3BP1
-0.694754579709042	19	SAMHD1	62725 SAMHD1
0.869162831243066	25	IL1RAPL2	64560 IL1RAPL2
