# Supplementary material for: Proteome activity landscapes of tumor cell lines determine drug responses
Source: Nat Commun. 2020 Jul 20;11:3639. doi: 10.1038/s41467-020-17336-9 (PMC7371697; doi:10.1038/s41467-020-17336-9)
Supplement: Supplementary file 14 — Source Data [file 41467_2020_17336_MOESM14_ESM.zip › Figure_4D.txt]

effect_size	freq	gene	ID
0.185944606604263	9	NBPF19;NBPF10;NBPF8;NBPF1	1 NBPF19;NBPF10;NBPF8;NBPF1
0.882346660364594	18	E2F8	12 E2F8
0.0383152025010552	7	ESYT2	22 ESYT2
0.453627254413041	20	ESYT2	33 ESYT2
0.589966564694968	24	ESYT2	34 ESYT2
5.30359882212638	92	UHRF1BP1L	53 UHRF1BP1L
-0.780767967217927	28	KIAA1598	68 KIAA1598
0.254531601826724	8	C1orf226	94 C1orf226
0.571119935683679	18	C1orf226	101 C1orf226
-0.14816790990345	12	PLEKHG3	111 PLEKHG3
0.165973435745155	16	ZC3H12D	153 ZC3H12D
0.220384087735905	15	ZC3H12D	154 ZC3H12D
0.139646866634973	7	FRMD3	159 FRMD3
-0.327549335914257	14	PTPDC1	162 PTPDC1
0.518422319651262	15	PTPDC1	163 PTPDC1
0.0881015799804053	9	CXorf23	167 CXorf23
-4.41797745319035	71	CXorf23	168 CXorf23
0.620837705265658	11	CXorf23	171 CXorf23
0.27492148428054	10	TESPA1	178 TESPA1
-0.152515039825062	7	SBNO1	196 SBNO1
-0.46610978070015	12	MBLAC1	222 MBLAC1
0.104835071542695	8	KRBA1	245 KRBA1
-0.20882595603542	7	ANKRD34B	250 ANKRD34B
-0.395718008982389	9	BDP1	269 BDP1
-0.111824171518939	11	BDP1	271 BDP1
0.366004408281022	20	CCDC88B	275 CCDC88B
0.17638346882261	7	CCDC88B	278 CCDC88B
0.21235414624973	9	CCDC88B	279 CCDC88B
0.0598437464897043	9	CCDC88B	281 CCDC88B
0.651725318433051	20	CCDC88B	284 CCDC88B
0.0890589655203327	10	CCDC88B	285 CCDC88B
-1.28557059611984	25	FAM83G	295 FAM83G
1.03977515309069	29	POM121B;POM121C;POM121	345 POM121B;POM121C;POM121
2.01485250835027	36	POM121B;POM121C;POM121	347 POM121B;POM121C;POM121
-0.187916960302259	8	ARHGAP42	382 ARHGAP42
-0.336472867352392	14	ARHGAP42	383 ARHGAP42
0.0305501082811814	12	NCF1;NCF1B;NCF1C	384 NCF1;NCF1B;NCF1C
-0.512466867907929	10	ZSCAN5B;ZSCAN5A	394 ZSCAN5B;ZSCAN5A
0.13429171566339	9	CCDC85C	407 CCDC85C
0.100796973739449	7	RGPD3;RGPD8;RGPD5;RGPD2;RGPD1;RANBP2	419 RGPD3;RGPD8;RGPD5;RGPD2;RGPD1;RANBP2
-0.0950025100371565	7	RGPD3;RGPD8;RGPD5;RANBP2	426 RGPD3;RGPD8;RGPD5;RANBP2
-0.335629715807039	9	RGPD3;RGPD8;RGPD5;RGPD2;RGPD1	440 RGPD3;RGPD8;RGPD5;RGPD2;RGPD1
0.425697170395522	8	RGPD3;RANBP2	448 RGPD3;RANBP2
-0.163164144276502	9	ANXA2P2;ANXA2	457 ANXA2P2;ANXA2
1.16505622226733	44	BTBD11	483 BTBD11
1.31826780027417	40	ANKRD36	487 ANKRD36
-0.144695690763622	8	ZSWIM8	494 ZSWIM8
-0.360924615421534	15	ZSWIM8	497 ZSWIM8
-0.51849168956824	25	ZSWIM8	501 ZSWIM8
0.309211872775005	8	ARHGAP32	510 ARHGAP32
0.24224215675853	7	ARHGAP32	529 ARHGAP32
0.742471455815248	21	ARHGAP32	543 ARHGAP32
0.191013198271878	8	DISP2	554 DISP2
0.313441691532646	13	SOBP	576 SOBP
0.471055913831633	23	SOBP	577 SOBP
0.441348498126138	16	SOBP	580 SOBP
1.31885467094078	22	POM121C;POM121	584 POM121C;POM121
0.0520900383080406	7	POM121C;POM121	585 POM121C;POM121
0.193679718206039	16	POM121C	589 POM121C
0.104366805831115	8	POM121C	601 POM121C
0.281258534844324	9	POM121C	603 POM121C
-0.0483628888127404	8	EFCAB7	613 EFCAB7
-0.28663352126249	9	NEURL1B	618 NEURL1B
-0.219702770272113	10	FAM171A2	633 FAM171A2
1.64156781137248	44	PHF20L1	639 PHF20L1
0.768997323429752	28	MYO1G	652 MYO1G
-0.0906307112816455	9	ESPN	653 ESPN
-0.230611589807101	10	PIP4K2A	657 PIP4K2A
-0.793116543566045	15	LOC93622	698 LOC93622
-1.89153392570228	43	MYO9A	704 MYO9A
-0.382957695192359	11	MYO9A	710 MYO9A
0.15498069316839	9	MYO9A	718 MYO9A
0.284330102543825	13	ZBTB42	725 ZBTB42
0.117886392156441	7	WASH3P;WASH2P;WASH1;WASH4P	736 WASH3P;WASH2P;WASH1;WASH4P
-1.95372790144178	27	C9orf172	742 C9orf172
-0.179844082356328	8	RASA4;RASA4B	746 RASA4;RASA4B
-0.727538428478092	25	FAM195B	757 FAM195B
-0.208797159840115	9	KRT8	770 KRT8
-0.169930607561763	7		783
-0.579618080833032	22		784
0.269512046249403	12		787
0.17685833239767	9		792
0.329340302684011	19		793
-0.117311257869527	7		817
0.438352779503753	10	KRT8	837 KRT8
-0.249822682896687	9	KRT8	839 KRT8
-0.761039319265855	29	KRT8	846 KRT8
-0.320081988619441	11	KRT8	853 KRT8
-0.18039065744646	10	KRT7	860 KRT7
-2.88279568161881	64		873
0.0182708448462689	7	KRT13	892 KRT13
-0.192552922406894	7	KRT5	907 KRT5
-0.117726029489868	11	KRT15	918 KRT15
0.155078008327643	10	FLG	962 FLG
0.35620585539056	7	FLG	983 FLG
0.371031264426571	7	FLG	1005 FLG
0.120493289758573	10	FLG	1006 FLG
0.193994119837484	12	FLG	1007 FLG
0.460520730591021	11	KRT20	1089 KRT20
5.63134582377157	87		1093
0.0233272437231205	7	KRT85	1094 KRT85
-0.259167170512409	7		1109
-0.376770261467708	12	KRT80	1117 KRT80
-0.310842712769955	10		1143
-0.215023262622008	9	NACA;NACAP1	1157 NACA;NACAP1
-0.294371788418976	16	UBAP1L	1163 UBAP1L
-0.274329593142072	15	UBAP1L	1164 UBAP1L
-0.718699581102558	32	UBAP1L	1165 UBAP1L
-0.557185959110335	21	UBAP1L	1166 UBAP1L
0.408130605858965	12		1168
0.529817103405054	22		1169
0.58202869597795	18		1171
0.159281654269307	15		1173
-0.515507459069327	27	SGK1	1190 SGK1
1.14905324181751	24	DDX39A	1194 DDX39A
0.33675898190006	8	PDLIM1	1196 PDLIM1
-0.223817787477564	9	PDLIM1	1198 PDLIM1
-3.27736674502821	64	MYO1C	1203 MYO1C
-0.490585620881323	14	MYO1C	1206 MYO1C
0.0451872387011507	11	MYO1F	1208 MYO1F
0.410460798887111	13	MYO1F	1209 MYO1F
0.210804421866198	8	GTPBP1	1224 GTPBP1
0.268238757648683	12	GTPBP1	1232 GTPBP1
0.0650162140362505	9	SMAP	1250 SMAP
-0.113730518060798	7	AP3B1	1256 AP3B1
0.168037653399777	9	AP3B1	1258 AP3B1
-0.463526688511974	9	PSMD11	1276 PSMD11
-0.292723325581816	11	MEN1	1282 MEN1
-0.16122458664648	13	CBX4	1287 CBX4
0.420160693722215	16	PGRMC1	1291 PGRMC1
0.453046319806517	13	SUPT5H	1295 SUPT5H
0.432121228879543	10	SUPT5H	1298 SUPT5H
-0.0715108264308598	8	DFFA	1311 DFFA
-0.624864890843715	18	HIP1	1320 HIP1
-0.0479489140808342	8	CDC7	1330 CDC7
0.947776623238342	35	FOXN3	1352 FOXN3
0.895821776113671	32	FOXN3	1353 FOXN3
0.106879827977842	7	IPO5	1354 IPO5
0.260924959039296	11	EEF2K	1363 EEF2K
-0.262252478914924	11	EEF2K	1370 EEF2K
-0.442936764513157	14	DNM1L	1380 DNM1L
-0.764888674106915	37	PIK3C2A	1387 PIK3C2A
-0.270414626817404	14	PIK3C2A	1390 PIK3C2A
-0.154428644932689	9	MEIS1	1403 MEIS1
0.598581306334188	20	ELL2	1405 ELL2
0.113680630794604	8	BIN1	1408 BIN1
-0.256212885371674	12	BCL9	1422 BCL9
0.200777385053106	7	BCL9	1423 BCL9
-3.76809238329543	75	BCL9	1424 BCL9
-0.113449651611626	14	BCL9	1425 BCL9
-0.145747859463826	9	BCL9	1426 BCL9
-0.158987549560726	17	BCL9	1431 BCL9
-0.469771044394672	11	BCL9	1433 BCL9
-0.279989335741588	9	LAD1	1472 LAD1
0.166019943903576	8	LAD1	1474 LAD1
0.955497227400805	23	PITPNM1	1497 PITPNM1
0.081096318372855	8	NOP56	1508 NOP56
-0.207289170198648	10	NOP56	1510 NOP56
-0.466819172153591	19	NOP56	1511 NOP56
0.107217419941079	8	NOP56	1512 NOP56
-0.206698966636719	10	NOP56	1513 NOP56
-0.282568195746509	13	SOX1	1527 SOX1
0.227959915682319	9	DDX3X	1546 DDX3X
-0.336075563829317	9	NFIB	1566 NFIB
-0.74592845139513	26	NFIB	1567 NFIB
-0.137525198685263	8	NFIB	1569 NFIB
1.78197126113524	37	SH2B2	1592 SH2B2
0.18875973196197	8	ARID1A	1602 ARID1A
0.107825533703172	8	ARID1A	1619 ARID1A
0.103257302914879	9	ARID1A	1631 ARID1A
-0.166259194566029	9	NCKAP5	1636 NCKAP5
-0.070185566923845	7	NCKAP5	1645 NCKAP5
-0.336215610971414	13	NCKAP5	1650 NCKAP5
0.272894299431186	10	NCKAP5	1651 NCKAP5
0.297603850122606	11	FCHO1	1687 FCHO1
0.800175958201293	22	FCHO1	1689 FCHO1
0.0388482636249134	11	SOCS3	1695 SOCS3
-0.253051848620525	10	TRAFD1	1722 TRAFD1
-0.139413852484628	9	DYNC1I1	1728 DYNC1I1
-0.633399914283674	17	CIT	1736 CIT
0.406745843598625	11	CIT	1737 CIT
-0.328826222116858	14	CIT	1740 CIT
-0.501869607662309	13	CIT	1744 CIT
0.349833167139072	7	CDC42EP2	1758 CDC42EP2
0.295791964789791	9	CDC42EP2	1759 CDC42EP2
-0.231020571923886	14	AP3D1	1761 AP3D1
-0.37778533574921	13	AP3D1	1767 AP3D1
0.138599026358755	7	ZNF195	1770 ZNF195
0.251010682990338	11	ABLIM1	1775 ABLIM1
0.894302967312769	27	ABLIM1	1776 ABLIM1
0.94933975996536	30	ABLIM1	1780 ABLIM1
0.293384806527029	10	ABLIM1	1783 ABLIM1
0.0987558531516749	8	ABLIM1	1785 ABLIM1
2.02583562578023	51	ABLIM1	1792 ABLIM1
1.88609795349765	46	ABLIM1	1793 ABLIM1
1.67699228283971	39	ABLIM1	1794 ABLIM1
0.253266247608048	9	ABLIM1	1797 ABLIM1
0.265587233575174	9	ABLIM1	1798 ABLIM1
0.678728495668285	23	ABLIM1	1799 ABLIM1
0.328753938035202	10	ABLIM1	1800 ABLIM1
0.682787395165351	18	DVL1	1817 DVL1
-0.225738555802177	12	CHD1	1841 CHD1
-0.977929414022244	24	CHD1	1854 CHD1
-1.05670901802446	27	CHD1	1855 CHD1
0.0320205479566907	8	STX16	1885 STX16
-0.178253814697978	15	STX16	1889 STX16
0.581178879158012	18	KMT2D	1901 KMT2D
-1.10172701697879	36	KMT2D	1903 KMT2D
-0.485024440487027	15	KMT2D	1907 KMT2D
0.435549308279028	13	KMT2D	1910 KMT2D
-0.297487347676147	18	KMT2D	1922 KMT2D
0.272495363850085	11	ITGB1BP1	1950 ITGB1BP1
2.2431222350054	36	ITGB1BP1	1951 ITGB1BP1
0.368808378120621	13	ITGB1BP1	1953 ITGB1BP1
-0.593223399440248	18	RGPD8;RGPD5	1957 RGPD8;RGPD5
0.209074354176219	9	MAP2K7	1961 MAP2K7
1.39730786595836	34	MAP2K7	1963 MAP2K7
1.49213311497781	45	MAP2K7	1969 MAP2K7
0.226468849268248	9	MAP2K7	1974 MAP2K7
-0.0617233340426636	8	ACOT8	1976 ACOT8
-0.522001597297484	21	SLC9A3R1	1989 SLC9A3R1
-0.331986136006189	8	CHEK1	1998 CHEK1
-0.398366968377679	21	MEIS2	2006 MEIS2
0.541344816327263	24	MEIS2	2007 MEIS2
-0.0453817218855681	7	MEIS2	2008 MEIS2
0.472101449344009	20	TCERG1	2013 TCERG1
-0.447255654264585	21	NDC80	2016 NDC80
-0.396981839694176	8	NDC80	2023 NDC80
-0.629769653738315	14	NDC80	2024 NDC80
-0.143075040704116	7	KIF3C	2025 KIF3C
0.557810070779022	22	KIF3C	2026 KIF3C
-0.260283009828501	8	UNC13B	2034 UNC13B
0.127222424913597	7	UNC13B	2041 UNC13B
0.534601234774436	17	UNC13B	2042 UNC13B
-0.134139448348587	8	PSMA7;PSMA8	2048 PSMA7;PSMA8
0.236779157006752	22	SCAMP3	2061 SCAMP3
0.207648610297081	8	BACH1	2066 BACH1
-0.136228115906332	7	BACH1	2067 BACH1
0.275088361272768	9	IFIT3	2073 IFIT3
-0.525252134673096	19	IKBKB	2097 IKBKB
0.271525493273186	7	RGS12	2103 RGS12
-1.57340724169556	34	RGS12	2104 RGS12
-3.29863581655225	49	RGS12	2107 RGS12
-0.521880393001107	14	RGS12	2109 RGS12
0.236543035410623	11	CASK	2119 CASK
0.646512777790169	22	CASK	2125 CASK
0.427047273121089	19	CASK	2129 CASK
0.245988961147622	8	PPP1R12A	2138 PPP1R12A
-1.98153980121627	54	PPP1R12A	2145 PPP1R12A
0.238237236803552	14	PPP1R12A	2152 PPP1R12A
0.203845010558101	15	XPO1	2177 XPO1
-0.303415796320771	12	ARHGEF10	2202 ARHGEF10
-1.37503682495976	38	ARHGEF10	2210 ARHGEF10
-1.19622982226775	33	ZNF609	2215 ZNF609
-0.0977408591656418	7	ZNF609	2218 ZNF609
0.31610852730494	12	ZNF609	2220 ZNF609
-0.733937816914367	18	ZNF609	2221 ZNF609
-0.534914143098092	12	ZNF609	2222 ZNF609
0.16748237692564	20	ZNF609	2232 ZNF609
-0.0675394623521662	7	PDZD2	2244 PDZD2
-0.159997521668297	14	PDZD2	2268 PDZD2
-0.138822171037592	7	PDZD2	2276 PDZD2
-0.215126549017719	9	SPTBN2	2282 SPTBN2
0.0200957869501161	9	MAST4	2285 MAST4
-0.887477842018503	27	MAST4	2290 MAST4
-0.304596211718407	7	MAST4	2298 MAST4
-1.80467901011442	31	MAST4;MAST2;MAST1	2303 MAST4;MAST2;MAST1
-0.722350309793759	18	MAST4	2321 MAST4
-0.136214620229878	8	SEC16A	2326 SEC16A
-0.240062284021783	11	SEC16A	2329 SEC16A
0.180394995629586	10	SEC16A	2334 SEC16A
-0.365185339107	17	SEC16A	2338 SEC16A
0.365845367098755	9	SEC16A	2348 SEC16A
-0.461622839720675	12	SEC16A	2353 SEC16A
1.16660629066912	35	SEC16A	2359 SEC16A
-0.595550409089792	33	SEC16A	2371 SEC16A
-1.39890083266054	35	SEC16A	2373 SEC16A
-1.51874412182198	31	KHNYN	2383 KHNYN
-0.276815671027533	12	KHNYN	2385 KHNYN
0.138036902390668	12	U2SURP	2394 U2SURP
0.197280784375505	12	U2SURP	2416 U2SURP
0.650848874863053	16	U2SURP	2418 U2SURP
0.513874669102531	23	SETD1A	2423 SETD1A
-0.387780297552409	24	SETD1A	2430 SETD1A
3.72629451933826	75	PER2	2453 PER2
0.327232300180376	11	PER2	2454 PER2
0.589912758563458	20	SYNJ2	2459 SYNJ2
-0.503299517047862	12	SYNM	2465 SYNM
-0.284455857811441	11	SYNM	2467 SYNM
-0.44868066032991	18	SYNM	2471 SYNM
0.155103715642852	9	SYNM	2472 SYNM
-0.171889536907019	7	SYNM	2474 SYNM
-1.80394025481353	61	KIAA0355	2482 KIAA0355
-0.144090284814018	8	DCLK1	2508 DCLK1
0.110297994904031	13	DCLK1	2509 DCLK1
-0.737972608161547	19	ERC2;ERC1	2529 ERC2;ERC1
-0.317641038382294	13	ANKRD28	2532 ANKRD28
-0.248291674060183	11	ARHGEF11	2538 ARHGEF11
-0.14547749932521	10	ARHGEF11	2539 ARHGEF11
-0.863315907773615	23	ARHGEF11	2540 ARHGEF11
-0.437431820839017	17	ARHGEF11	2556 ARHGEF11
-0.995622370817096	27	ARHGEF11	2562 ARHGEF11
-1.11681523676735	25	ARHGEF11	2563 ARHGEF11
-0.448838024420662	12	ARHGEF11	2565 ARHGEF11
-2.03793399490075	67	ARHGEF11	2566 ARHGEF11
-0.234829241679293	7	ARHGEF11	2568 ARHGEF11
-3.02254033107245	79	ARHGEF11	2573 ARHGEF11
0.18917076437798	13	ARHGEF11	2578 ARHGEF11
0.232705110385292	7	FYB	2590 FYB
0.0592817129475991	10	TBX3	2596 TBX3
0.309884009248879	9	SCAMP2	2605 SCAMP2
0.529261909960395	17	SCAMP2	2606 SCAMP2
-0.261066350302635	11	ARPC1B	2609 ARPC1B
0.289073772273532	7	ARPC2	2612 ARPC2
0.716524296989713	24	MDM4	2617 MDM4
-0.278958884319431	9	BET1	2619 BET1
1.30604323001516	31	TRIM24	2622 TRIM24
-0.263797890808209	10	TRIM24	2630 TRIM24
0.271780646727006	10	TRIM24	2639 TRIM24
0.260022726482614	14	AXIN1	2648 AXIN1
-0.258382201011532	10	RGL2	2670 RGL2
-0.210587249821411	8	WDR46	2680 WDR46
0.1476206900635	7	ZNF185	2700 ZNF185
1.26754842629593	44	CASC3	2729 CASC3
0.553732948411682	16	CASC3	2730 CASC3
0.128522686356587	7	RER1	2744 RER1
0.108102878911478	7	ATXN7	2753 ATXN7
0.114517928094753	7	CTAGE5;MIA2	2780 CTAGE5;MIA2
0.162736925964677	11	CTAGE5;MIA2	2781 CTAGE5;MIA2
0.544984560198986	16	CTAGE5;MIA2	2782 CTAGE5;MIA2
-0.633948326653361	23	MID1	2796 MID1
0.146593241289062	8	FOXN1	2809 FOXN1
0.172267905208667	7	PPM1G	2811 PPM1G
-0.437098201005987	16	PPM1G	2816 PPM1G
-0.371471437108821	15	PPM1G	2817 PPM1G
0.316763863843453	15	PPM1G	2818 PPM1G
-2.21757314304993	42	INPPL1	2820 INPPL1
-0.204083788288586	11	STX7	2848 STX7
0.231510364167703	8	FOXP2	2861 FOXP2
0.441978040701741	7	TNRC18	2872 TNRC18
0.267042884549342	9	TNRC18	2873 TNRC18
2.24824083021545	38	TNRC18	2876 TNRC18
0.165501671148922	11	TNRC18	2877 TNRC18
-0.218840831873681	14	TNRC18	2879 TNRC18
0.422642854611915	16	TNRC18	2880 TNRC18
-1.02828442858217	26	TNRC18	2885 TNRC18
0.109070174583811	13	TNRC18	2888 TNRC18
-0.0425272010040126	7	TNRC18	2895 TNRC18
0.240328269993349	9	TNRC18	2896 TNRC18
0.41254820390108	20	TNRC18	2897 TNRC18
1.42312692312213	26	TNRC18	2900 TNRC18
0.568909973765643	10	SLC16A3	2901 SLC16A3
-0.164135671736372	10	ABCC5	2923 ABCC5
-0.335286137053683	9	YKT6	2942 YKT6
-0.175174650462386	8	PDPK1;PDPK2P	2962 PDPK1;PDPK2P
-0.374462193220767	10	PER1	2966 PER1
-0.4572469940551	30	RNF113A	2969 RNF113A
0.122987225109105	12	KDM6A	2972 KDM6A
0.484876194249353	18	KDM6A	2973 KDM6A
-0.26801797909488	21	ZZEF1	3003 ZZEF1
-0.111540322746927	9	ZZEF1	3006 ZZEF1
-0.245933104788667	13	ASAP2	3014 ASAP2
-0.0385418309020953	8	ASAP2	3015 ASAP2
0.274938298396307	14	TTI1	3020 TTI1
-0.703949908086913	20	RRP8	3028 RRP8
-0.13092312497467	8	RRP8	3029 RRP8
-0.585303713894745	19	PJA2	3034 PJA2
0.958625167342706	27	SIPA1L1	3046 SIPA1L1
-0.0736282552901234	7	SIPA1L1	3051 SIPA1L1
0.130639584148702	7	SIPA1L1	3053 SIPA1L1
0.136826306133786	7	SIPA1L1	3060 SIPA1L1
0.182067038768862	9	SIPA1L1	3093 SIPA1L1
0.279419367515552	8	SIPA1L1	3104 SIPA1L1
1.07603693140053	37	SIPA1L1	3106 SIPA1L1
-0.521414164797765	16	SIPA1L1	3110 SIPA1L1
-0.297905488878114	10	ARHGAP6	3134 ARHGAP6
-0.0313239165875667	10	ARHGAP6	3136 ARHGAP6
0.303795425707385	9	IRAK2	3140 IRAK2
-1.05902143900979	18	PHF1	3146 PHF1
-0.62471204879404	15	PHF1	3148 PHF1
-0.19194131376753	9	SEPT4	3153 SEPT4
-0.191610975821694	11	EFS	3177 EFS
-0.495939847154818	16	EFS	3178 EFS
0.143075920788138	8	SART1	3185 SART1
0.148798609715734	10	SART1	3192 SART1
0.123534183612959	8	SART1	3193 SART1
-0.154026495054259	8	TGFB1I1	3201 TGFB1I1
-0.392686758227548	13	TGFB1I1	3204 TGFB1I1
-0.457217566168105	16	SRGAP3	3213 SRGAP3
-0.214558528327947	9	SRGAP3	3214 SRGAP3
-0.277757931861387	11	SRGAP3	3216 SRGAP3
-0.2068014476229	7	CCP110	3243 CCP110
-0.546311894625719	23	CTIF	3253 CTIF
-0.11470465091336	9	CTIF	3257 CTIF
0.154398594816609	14	MTSS1	3275 MTSS1
0.116293147916574	13	PPIP5K2	3284 PPIP5K2
-0.986205829658466	34	PPIP5K2	3286 PPIP5K2
-0.28753871275851	9	PPIP5K2	3294 PPIP5K2
0.0866702122861104	7	MAP3K7	3303 MAP3K7
-0.43575172733074	18	RIPK2	3314 RIPK2
0.319411272810718	13	RIPK2	3323 RIPK2
-0.35445249823436	10	RIPK2	3324 RIPK2
1.7220400007549	30	HOXA3	3326 HOXA3
0.382300113564838	10	HOXA3	3328 HOXA3
-0.0636271578821612	8	WDR62	3335 WDR62
-0.288461698231868	9	WDR62	3341 WDR62
-0.901458895526362	27	WDR62	3342 WDR62
-0.307496831670413	9	WDR62	3350 WDR62
-0.380497639712491	13	HNRNPR;SYNCRIP	3358 HNRNPR;SYNCRIP
-0.229497561823456	8	TXNL1	3362 TXNL1
0.100232215965654	7	TPD52L2	3371 TPD52L2
-0.269696639410059	8	TPD52L2	3372 TPD52L2
-0.399190632596875	17	PRKRIR	3387 PRKRIR
0.201586924019477	11	GRID2	3389 GRID2
0.179834137280914	7	GRID2	3390 GRID2
0.288176988530122	9	GRID2	3391 GRID2
0.166251726162803	9	GRID2	3392 GRID2
0.0957173557234286	7	SYNJ1	3411 SYNJ1
-0.386603175285172	22	SYNJ1	3413 SYNJ1
0.268403536969283	15	EIF4G3	3421 EIF4G3
-1.10657976169061	47	EIF4G3	3428 EIF4G3
-0.101625724839749	13	CBFA2T2	3436 CBFA2T2
0.614816423303428	25	CBFA2T2	3440 CBFA2T2
0.197862326378425	8	CBFA2T2	3444 CBFA2T2
3.47567525779879	67	KLF4	3448 KLF4
0.853025392684281	22	EPB41L2	3462 EPB41L2
0.180976174185101	10	EPB41L2	3463 EPB41L2
1.37938591490103	47	EPB41L2	3464 EPB41L2
-0.409199519905664	16	EPB41L2	3466 EPB41L2
0.689656101882137	19	EPB41L2	3471 EPB41L2
0.335582624953537	9	EPB41L2	3472 EPB41L2
0.0532164260489749	8	EPB41L2	3474 EPB41L2
0.306780479049509	9	EPB41L2	3478 EPB41L2
0.369557229211182	13	EPB41L2	3482 EPB41L2
4.64961960325104	77	EPB41L2	3488 EPB41L2
-0.3882910995208	16	TGOLN2	3495 TGOLN2
0.287708969734872	8	WIPF1	3501 WIPF1
0.295496403212595	9	WIPF1	3504 WIPF1
0.153444824093417	9	LAT	3525 LAT
0.803030145763936	23	RGS14	3531 RGS14
2.18990750226813	45	RGS14	3535 RGS14
1.5444351488401	40	RGS14	3537 RGS14
0.661930863110323	34	RGS14	3538 RGS14
0.382689601467422	24	RGS14	3539 RGS14
-3.3813059273769	73	AKAP10	3541 AKAP10
0.439248621919964	21	PSTPIP1	3554 PSTPIP1
-0.334223538609078	13	BUB1	3605 BUB1
0.233163527946252	9	BUB3	3617 BUB3
-0.192708212822288	11	ACTN4;ACTN1;ACTN2;ACTN3	3629 ACTN4;ACTN1;ACTN2;ACTN3
0.662465457683355	22	HTATSF1	3653 HTATSF1
0.40316037743421	9	HTATSF1	3654 HTATSF1
-0.198727371490273	10	HTATSF1	3656 HTATSF1
-0.389092945382458	20	TRAF3IP2	3665 TRAF3IP2
-0.180539533774097	10	PRKAB2	3668 PRKAB2
-4.15785947694657	62	SGTA	3675 SGTA
-0.826669915646813	20	ENSA	3679 ENSA
-0.603720825107944	34	STRN	3690 STRN
0.232068664233894	12	RRP9	3702 RRP9
0.576843965106107	20	AKAP8	3713 AKAP8
0.598927036570645	13	AKAP8	3714 AKAP8
-0.115693310664799	12	NRD1	3721 NRD1
1.10282488374735	31	NRD1	3722 NRD1
0.400549732358638	11	CALU	3729 CALU
-0.259267901615741	13	KIF1C	3731 KIF1C
-3.05315189822719	61	KIF1C	3735 KIF1C
0.149421075523655	8	PRICKLE3	3742 PRICKLE3
-0.633892361379933	27	PEX1	3758 PEX1
0.262117404249462	10	KALRN	3773 KALRN
0.340511484567778	16	KALRN	3782 KALRN
-0.232267063821252	14	DHX16	3788 DHX16
-1.30447771505174	42	SSSCA1	3791 SSSCA1
-0.0842918847552994	12	MED14	3819 MED14
0.341544986628564	16	MED14	3821 MED14
-0.112148761199739	7	MED14	3824 MED14
-0.0481109248037888	9	PCDH7	3828 PCDH7
-0.352542687734997	11	PCDH7	3829 PCDH7
-0.0960234062905711	9	SMARCA5	3840 SMARCA5
-0.249218359690385	8	SPAG9	3866 SPAG9
-1.05079966960172	24	SPAG9	3867 SPAG9
-0.353982024497538	14	SPAG9	3868 SPAG9
-0.483611847165203	17	SPAG9	3871 SPAG9
-0.745501207596575	26	SPAG9	3883 SPAG9
0.285578332851326	13	SPAG9	3884 SPAG9
0.151587663866796	9	MGRN1	3915 MGRN1
-0.73370324891304	30	SIPA1L3	3955 SIPA1L3
-0.146926047798259	11	SIPA1L3	3959 SIPA1L3
-0.104876494833616	9	SIPA1L3	3964 SIPA1L3
-0.171973964536016	7	ZFC3H1	3972 ZFC3H1
0.54007619673839	16	ZFC3H1	3982 ZFC3H1
0.151952544362558	7	ZFC3H1	3983 ZFC3H1
-0.293834248416808	15	ZFC3H1	3988 ZFC3H1
-0.0934868761041226	10	TRAK2	3998 TRAK2
-0.17555371327258	7	TRAK2	4000 TRAK2
-1.2716458851989	26	KIAA0556	4021 KIAA0556
-1.36265363000227	30	KIAA0556	4024 KIAA0556
0.202119455432713	20	MAST3	4038 MAST3
-0.210451688537516	7	MAST3	4049 MAST3
-0.250944271838436	9	MAST3	4050 MAST3
0.131921039604877	8	MAST3	4055 MAST3
-0.217513508779522	9	ZEB2	4077 ZEB2
0.212772595994074	18	MCM3AP	4090 MCM3AP
1.08133481257625	27	PIP5K1C	4095 PIP5K1C
0.376793769159959	8	KIF1B;KIF1A	4096 KIF1B;KIF1A
-0.225531578789105	12	KIF1B	4102 KIF1B
-0.382092508556206	11	MAPKBP1	4118 MAPKBP1
-0.349000126901134	14	MAPKBP1	4124 MAPKBP1
-0.690678982878557	14	MAPKBP1	4128 MAPKBP1
0.907270702445323	17	TBC1D4	4137 TBC1D4
0.926584508231923	38	TBC1D4	4154 TBC1D4
-0.51089658115482	12	TBC1D4	4155 TBC1D4
-0.177095466481215	7	PHLPP1	4166 PHLPP1
-0.246060854055924	7	PHLPP1	4174 PHLPP1
0.204959973435464	8	FZD6	4184 FZD6
-0.0877360920808028	7	HBP1	4196 HBP1
-0.281852783707664	7	HBP1	4197 HBP1
-0.300906599675657	10	EVI5	4204 EVI5
-0.0473060991470087	8	MGEA5	4223 MGEA5
-0.0343736778811732	9	ADCY9	4229 ADCY9
-0.401886776844918	17	SORBS3	4232 SORBS3
-0.290805134341157	15	SORBS3	4233 SORBS3
-1.82365726403139	50	SORBS3	4235 SORBS3
-0.111905261920529	7	SORBS3	4236 SORBS3
-1.38549844392101	35	SORBS3	4237 SORBS3
-1.34351063847938	28	SORBS3	4239 SORBS3
-0.0327267901845368	7	CDC40	4248 CDC40
-0.203679916874254	13	NEMF	4252 NEMF
-0.288924440580218	9	NEMF	4253 NEMF
-0.174780473497368	7	NEMF	4254 NEMF
-0.146217595227934	7	NEMF	4255 NEMF
-0.127674703614783	7	NEMF	4258 NEMF
0.771685956824141	31	GMDS	4259 GMDS
-1.06004945242748	35	NMT2	4261 NMT2
-0.744799181535211	22	NMT2	4262 NMT2
-0.386414153833552	19	NMT2	4263 NMT2
-1.20564786888141	27	CCNT1	4266 CCNT1
0.481547194116523	14	BUB1B	4273 BUB1B
0.148030207561028	10	EIF4E2	4278 EIF4E2
-1.01590317348363	27	CCNT2	4287 CCNT2
-0.0303306527935858	9	PDE8A;PDE8B	4293 PDE8A;PDE8B
-0.266461598128618	13	PLIN3	4297 PLIN3
-0.197091612290976	12	PLIN3	4299 PLIN3
0.139939224693654	9	PLIN3	4300 PLIN3
-0.867013333561195	24	PLIN3	4302 PLIN3
-0.651526552398857	11	REV3L	4309 REV3L
-0.229574351437007	10	REV3L	4311 REV3L
-0.593450991849402	18	REV3L	4312 REV3L
0.261912055894218	12	LPXN	4328 LPXN
0.168704554038224	7	LPXN	4329 LPXN
-0.109064935987717	7	CTNND1	4345 CTNND1
-0.161934445105048	8	CTNND1	4360 CTNND1
-0.137018265491232	8	MAGEC1	4363 MAGEC1
-0.170664499082287	10	SNX2	4369 SNX2
-0.101119966355168	10	USO1	4380 USO1
-0.427940197403249	17	PFKFB2	4400 PFKFB2
-0.281770272730741	17	PFKFB2	4405 PFKFB2
-0.17739046828066	9	PFKFB2	4406 PFKFB2
1.7086531655255	49	DKC1	4410 DKC1
0.337696081362902	7	DKC1	4415 DKC1
0.583147986582413	13	EIF5B	4417 EIF5B
-0.637599236684649	18	EIF5B	4427 EIF5B
0.596820650935303	21	EIF5B	4431 EIF5B
-0.206004310984078	11	EIF5B	4432 EIF5B
0.129704757900855	9	EIF5B	4436 EIF5B
0.339752127252678	14	BRD4	4467 BRD4
-0.244474771438392	9	OPHN1	4471 OPHN1
-0.273813400771191	16	OPHN1	4472 OPHN1
-0.339178239752068	15	OPHN1	4476 OPHN1
0.385614611035663	12	TBL1X	4480 TBL1X
-0.226213793064203	12	RNASEH1	4487 RNASEH1
-2.98035567151861	62	RNASEH1	4488 RNASEH1
-0.310313702960762	16	NBN	4494 NBN
-0.176106298456352	10	NBN	4499 NBN
0.415374407780236	23	NBN	4500 NBN
-0.911881174454636	21	DTNB	4513 DTNB
-0.335725600638502	17	MITF	4520 MITF
-0.234142853341454	10	MITF	4522 MITF
1.75731049434348	45	KIF21B	4524 KIF21B
1.8116682203413	42	KIF21B	4525 KIF21B
-0.203796708324029	22	SRGAP2	4541 SRGAP2
-0.702950691992642	19	SRGAP2	4542 SRGAP2
-2.94712394839079	66	SRGAP2	4544 SRGAP2
-0.268863994544967	12	SRGAP2	4546 SRGAP2
-0.420513296516658	21	SRGAP2	4551 SRGAP2
-1.23081725907494	28	SRGAP2	4564 SRGAP2
0.35546984707943	14	SRGAP2;SRGAP2B;SRGAP2C	4565 SRGAP2;SRGAP2B;SRGAP2C
0.0812438365762128	7	SRGAP2;SRGAP2B;SRGAP2C	4566 SRGAP2;SRGAP2B;SRGAP2C
-0.0494244643510501	8	DNAJC6	4589 DNAJC6
-0.169700727591397	13	DNAJC6	4591 DNAJC6
-0.0804066990300954	8	CBFA2T3	4607 CBFA2T3
0.27210462217336	7	LRP4	4611 LRP4
-0.138085067762752	8	LDB3	4612 LDB3
-0.355501028348801	10	N4BP1	4617 N4BP1
0.293452789778	12	N4BP1	4618 N4BP1
-0.0522123189418739	9	N4BP1	4621 N4BP1
0.288369546276227	12	N4BP1	4622 N4BP1
0.300641895751237	10	ROCK2	4624 ROCK2
-1.04661294539844	22	CLASP2	4639 CLASP2
-1.48386901791525	30	CLASP2	4644 CLASP2
-2.7253869753325	54	CLASP2	4650 CLASP2
-1.8672691599762	59	CLASP2	4656 CLASP2
-2.51270825718045	64	CLASP2	4657 CLASP2
1.16744247481918	20	CLASP2	4660 CLASP2
0.134160737767039	10	CLASP2	4673 CLASP2
0.394860948372924	11	CLASP2	4681 CLASP2
-1.52785792080007	34	CLASP2	4691 CLASP2
0.421228216364525	14	COBL	4702 COBL
0.154471885498023	14	COBL	4704 COBL
0.168096017513656	7	COBL	4706 COBL
0.280013101475965	8	COBL	4712 COBL
0.698954616928029	21	ZBED4	4731 ZBED4
2.01449568443342	45	ZBED4	4735 ZBED4
0.532833467142421	14	DEPDC5	4741 DEPDC5
-0.35662794341457	12	DEPDC5	4745 DEPDC5
-0.711379179506151	20	PPFIA3	4759 PPFIA3
-0.947719999422555	29	PPFIA3	4761 PPFIA3
-1.43510819605007	42	OBSL1	4768 OBSL1
0.0693530815219758	9	RNF40	4771 RNF40
0.19962583212358	7	PHF2	4777 PHF2
0.265161484905136	8	PHF2	4780 PHF2
-0.712513785593698	17	PHF2	4782 PHF2
0.188813199740719	7	PHF2	4783 PHF2
-0.470436518104475	8	PHF2	4793 PHF2
0.194293869733143	8	ZC3H11A	4804 ZC3H11A
-0.689001611274833	17	ZC3H11A	4808 ZC3H11A
-0.242232818038312	9	TSC22D2	4820 TSC22D2
-0.493098333375634	13	TSC22D2	4821 TSC22D2
-0.180862018451225	8	NPHP4	4825 NPHP4
-0.262594963633702	10	NPHP4	4830 NPHP4
0.534917809485625	12	NPHP4	4831 NPHP4
0.649395743859737	18	KDM4A	4835 KDM4A
0.278619401089354	12	PPP6R2	4857 PPP6R2
0.517903531609192	22	PPP6R2	4858 PPP6R2
0.513792312285042	16	ANKRD17	4866 ANKRD17
0.184518399590105	9	ANKRD17	4872 ANKRD17
-2.11108865808716	38	SIN3B	4890 SIN3B
-0.208523378298567	7	SIN3B	4891 SIN3B
0.500214840774486	8	HMMR	4907 HMMR
-0.593271307133266	13	PPFIA4;PPFIA1	4908 PPFIA4;PPFIA1
-0.16820716441596	10	ZNF217	4921 ZNF217
0.345374915409008	17	ZNF217	4924 ZNF217
0.179167045394098	8	ZNF217	4927 ZNF217
0.695756108568722	25	H2AFY	4935 H2AFY
0.191332760849127	16	SH3BGRL	4938 SH3BGRL
0.169827951886992	11	SH3BGRL	4939 SH3BGRL
0.116762746401102	8	SH3BGRL	4940 SH3BGRL
0.195248772075129	12	FLNB	4950 FLNB
-0.354749830153912	8	FLNB	4958 FLNB
0.0341434739617157	9	FLNB	4966 FLNB
0.484878061459714	20	FLNB	4976 FLNB
0.525957144793995	14	NCOR1	4994 NCOR1
-0.438645787583169	14	NCOR1	5000 NCOR1
0.422584531946007	13	NCOR1	5005 NCOR1
-0.67269158619388	19	NCOR1	5010 NCOR1
-0.199048509174233	12	NCOR1	5011 NCOR1
1.39991047811267	47	NCOR1	5014 NCOR1
-0.20955592608099	11	NCOR1	5021 NCOR1
0.240160642893574	15	NCOR1	5040 NCOR1
0.516956570543801	11	VAMP4	5045 VAMP4
-0.926308058460509	34	TRIM3	5064 TRIM3
-2.15666625170834	45	TRIM3	5067 TRIM3
-1.59751117860999	42	TRIM3	5068 TRIM3
-1.11899267189848	23	ULK1	5076 ULK1
0.14536398719811	9	ULK1	5077 ULK1
-0.679276051729103	23	ULK1	5083 ULK1
-1.11080467559312	30	ULK1	5084 ULK1
-2.08231992423128	39	ULK1	5086 ULK1
-0.293034410046582	13	PRPF40A	5111 PRPF40A
-0.448427060014008	14	PRPF40A	5113 PRPF40A
0.576345137473824	18	PRPF40A	5116 PRPF40A
0.723209948054246	29	PRPF40A	5118 PRPF40A
-0.0769702094133738	7	TACC1	5127 TACC1
-0.236535356657119	9	TACC1	5129 TACC1
-1.9243511570728	48	TACC1	5130 TACC1
-0.433928442631521	19	TACC1	5136 TACC1
-0.654202456211912	12	TACC1	5137 TACC1
0.435470240567994	7	GIGYF1	5157 GIGYF1
0.816246351175224	25	GIGYF1	5158 GIGYF1
-0.125815849051412	9	GIGYF1	5166 GIGYF1
0.241641711859447	14	LRCH4	5169 LRCH4
0.705510433794089	34	LRCH4	5171 LRCH4
0.381787357461909	19	LRCH4	5172 LRCH4
0.666277794209278	23	LRCH4	5173 LRCH4
0.322593381370597	8	LRCH4	5175 LRCH4
0.162279276873041	21	LRCH4	5176 LRCH4
0.772572493165773	19	LRCH4	5179 LRCH4
0.421062659010847	27	LRCH4	5182 LRCH4
0.368533921297554	20	LRCH4	5184 LRCH4
0.794177288436374	30	MED24	5190 MED24
-0.241983319715508	9	KATNA1	5195 KATNA1
0.586096450300387	19	PSIP1	5205 PSIP1
0.80271986390898	21	PSIP1	5207 PSIP1
-0.470401073514449	14	PSIP1	5208 PSIP1
0.0776179074508297	8	SRSF10	5226 SRSF10
-0.219701809053092	12	GMNN	5238 GMNN
0.527493933934373	21	TNFRSF21	5244 TNFRSF21
0.162884279483547	9	SF3B1	5260 SF3B1
0.42778761679781	21	SF3B1	5264 SF3B1
-0.432928223015508	21	CSDE1	5269 CSDE1
-0.782378873243354	25	CSDE1	5270 CSDE1
0.664219151789345	24	PRKRA	5284 PRKRA
0.211717401915792	7	MYCBP2	5291 MYCBP2
0.153773964874173	10	MYCBP2	5309 MYCBP2
4.98909462436557	88	MYCBP2	5314 MYCBP2
0.349730159338774	17	MYCBP2	5315 MYCBP2
-0.350350415083708	7	OFD1	5340 OFD1
0.216804350839065	11	TOM1L1	5352 TOM1L1
1.63946822581958	33	RPS6KA4	5355 RPS6KA4
-0.321734613722514	17	RPS6KA4	5360 RPS6KA4
-0.678587973483144	24	SURF6	5361 SURF6
-0.0813586445841881	9	WDHD1	5377 WDHD1
0.0855381139883123	12	GRAP2	5397 GRAP2
-1.66439761234123	30	PPP1R15A	5404 PPP1R15A
-0.352007027814582	15	BCAR3	5414 BCAR3
-0.194637890204998	10	BCAR3	5415 BCAR3
-3.03432119856646	69	BCAR3	5417 BCAR3
-0.175230037241469	10	BCAR3	5418 BCAR3
-3.37785062943866	73	BCAR3	5422 BCAR3
-1.00126774902776	29	BCAR3	5425 BCAR3
-0.347563260720457	11	PPP1R37	5434 PPP1R37
-0.565742515536126	12	PPP1R37	5436 PPP1R37
-0.434515144941156	15	CCNK	5453 CCNK
0.468172995285029	23	PAK3	5457 PAK3
0.492073944159958	12	PIAS1	5463 PIAS1
0.346935560974886	15	PIAS1	5465 PIAS1
1.31515517890205	32	PIAS2	5468 PIAS2
0.314336818903105	7	RAD17	5473 RAD17
-0.0645654992679506	7	FLOT1	5475 FLOT1
-0.991379391736186	31	TRIO	5480 TRIO
-0.010457018315009	7	TRIO	5492 TRIO
0.335994556826485	10	TRIO	5494 TRIO
-0.559231598535043	14	TRIO	5498 TRIO
-0.0747767943424932	7	AKAP3	5508 AKAP3
-0.392180705346274	22	MPDZ	5510 MPDZ
-7.76098068574379	100	MPDZ	5512 MPDZ
-0.369070410325761	19	MPDZ	5513 MPDZ
-4.93743914161182	95	MPDZ	5514 MPDZ
-1.52881925353708	40	MPDZ	5515 MPDZ
-7.95363467534386	100	MPDZ	5517 MPDZ
-0.852831950561314	21	MPDZ	5519 MPDZ
-0.162680433853405	21	MPDZ	5520 MPDZ
-6.6441423076717	97	MPDZ	5521 MPDZ
0.568743881763931	24	SASH3	5528 SASH3
0.259255928572324	10	SASH3	5532 SASH3
-0.281899659572208	15	GLRX3	5535 GLRX3
-0.27144956126675	9	RSL1D1	5541 RSL1D1
0.146193149224688	7	RSL1D1	5543 RSL1D1
-0.196042949592826	7	RSL1D1	5544 RSL1D1
-0.308672900615311	12	RSL1D1	5546 RSL1D1
0.248547098973117	10	CDKL5	5564 CDKL5
-0.238661144913347	7	STC2	5577 STC2
-0.666805472753573	21	RNF8	5579 RNF8
0.199289673370646	10	SNCG	5580 SNCG
-0.456111527643173	13	SRP72	5597 SRP72
-3.2821159105661	64	SRP72	5599 SRP72
-0.142917237566944	17	RECQL4	5604 RECQL4
0.239575998692434	20	RECQL4	5605 RECQL4
-0.399487689772721	13	RECQL5	5611 RECQL5
-1.4431840699937	36	URI1	5616 URI1
1.15480040656172	41	USP1	5632 USP1
0.99983364652519	30	USP1	5633 USP1
0.872716426973493	22	USP1	5636 USP1
-0.162532675614528	7	STK10	5642 STK10
-0.162646141902632	10	PRKD3	5656 PRKD3
-0.297356615020394	8	PRKD3	5662 PRKD3
-0.53113705307908	21	PRKD3;PRKD1	5663 PRKD3;PRKD1
-0.916927336439174	25	PRKD3;PRKD1	5669 PRKD3;PRKD1
-2.31642219905388	46	PRKD3;PRKD1	5671 PRKD3;PRKD1
-0.405640773713355	14	TPPP	5681 TPPP
-0.540591688372751	9	BAIAP3	5683 BAIAP3
2.07540738776511	47	KBTBD11	5686 KBTBD11
0.396977966371438	16	KBTBD11	5687 KBTBD11
1.91745552276454	43	KBTBD11	5688 KBTBD11
1.53389627916932	49	KBTBD11	5692 KBTBD11
1.32357063080074	37	FCHSD2	5750 FCHSD2
-0.345029412347922	8	FCHSD2	5754 FCHSD2
-0.178289183455818	7	SORBS2	5760 SORBS2
-0.509056738182919	19	SORBS2	5765 SORBS2
-0.158187124788828	7	SORBS2	5766 SORBS2
-0.103533930300836	8	SORBS2	5777 SORBS2
-0.793098209042446	20	PHF14	5788 PHF14
-0.261849089151512	7	SASH1	5807 SASH1
-0.0728892976948659	10	SASH1	5808 SASH1
-0.934634282646017	40	SASH1	5811 SASH1
-0.267856887240754	11	SASH1	5813 SASH1
-2.27225791208738	42	SASH1	5814 SASH1
-0.386625327473515	16	SASH1	5815 SASH1
-0.33034109906279	14	SASH1	5817 SASH1
-0.872870775737001	26	SASH1	5818 SASH1
-1.02723960812462	34	SASH1	5819 SASH1
-0.193582521043857	18	SASH1	5822 SASH1
-3.95727112045963	67	SASH1	5826 SASH1
-1.29870773242973	32	SASH1	5827 SASH1
-0.654526616102349	37	SASH1	5833 SASH1
-0.260912430809916	15	SASH1	5837 SASH1
-1.49994242068949	53	SASH1	5839 SASH1
-2.97222447358229	74	SASH1	5840 SASH1
-0.107227023675862	7	SASH1	5841 SASH1
-0.251147375095743	10	SASH1	5844 SASH1
-0.972396878562298	34	SASH1	5850 SASH1
-0.336034443389541	10	FARP2	5861 FARP2
-0.353977606130161	8	FARP2	5862 FARP2
0.261516366849202	9	UBXN7	5872 UBXN7
0.311535722964337	12	UBXN7	5873 UBXN7
0.303976997663294	9	SUN1	5882 SUN1
0.431840412361096	10	SUN1	5883 SUN1
0.279080177068583	10	SUN1	5884 SUN1
-0.195863053792451	11	PCF11	5897 PCF11
-0.314929091694685	9	PCF11	5898 PCF11
0.213319926318027	14	PCF11	5901 PCF11
-0.394382112715314	19	PCF11	5906 PCF11
0.410207390001636	10	FRYL	5915 FRYL
0.636824339211884	21	ABLIM3	5961 ABLIM3
0.0335213895170825	9	ABLIM3	5962 ABLIM3
0.281852464587163	12	ABLIM3	5968 ABLIM3
0.265162745737168	12	ABLIM3	5972 ABLIM3
0.632330818964367	14	ABLIM3	5973 ABLIM3
0.201645885925692	9	ABLIM3	5977 ABLIM3
-0.472232143913886	15	RHOBTB3	5990 RHOBTB3
-0.414825615566751	22	RHOBTB3	5991 RHOBTB3
-4.62120760747056	84	SOGA1	5997 SOGA1
-3.93873935871188	74	SOGA1	5999 SOGA1
-5.20018647299193	81	SOGA1	6009 SOGA1
-0.365660658389827	12	SOGA1	6010 SOGA1
-0.228777496534577	7	WDR47	6023 WDR47
0.203619192076803	10	WDR47	6024 WDR47
-0.461881230314305	21	WDR47	6032 WDR47
0.176097493801527	10	TRIM37	6034 TRIM37
-0.136805019456009	10	SEC31A	6038 SEC31A
-0.146431857418292	7	SEC31A	6039 SEC31A
-0.397966782950731	13	SEC31A	6041 SEC31A
0.165407627189063	12	CEP152	6044 CEP152
2.04105273725138	34	FAM13A	6051 FAM13A
0.0434787430007321	11	TJP3	6067 TJP3
0.319637804365736	10	TJP3	6070 TJP3
-0.0494466344418359	7	TJP3	6089 TJP3
-0.021199718309758	7	TJP3	6092 TJP3
-1.03784155338666	18	CCNB2	6098 CCNB2
0.251856435559655	9	YIF1A	6103 YIF1A
-0.122423133016207	11	UBR5	6112 UBR5
0.154474952256155	12	UBR5	6113 UBR5
-0.0400673786854805	8	UBE4B	6145 UBE4B
-0.355694732515854	13	UBE4B	6152 UBE4B
-0.831399911821919	21	UBE4B	6155 UBE4B
-0.963329166787314	24	UBE4B	6156 UBE4B
-0.17509364865192	7	IKBKAP	6172 IKBKAP
0.203450294887663	13	SCEL	6195 SCEL
-0.691767777568833	26	EPN2	6216 EPN2
-1.47038400512606	47	EPN2	6221 EPN2
-1.55973534682992	42	EPN2	6223 EPN2
-1.04186217428987	26	EPN2	6224 EPN2
0.449213908981748	13	ZRANB2	6230 ZRANB2
0.168373312959635	9	ZRANB2	6231 ZRANB2
0.712534398876856	13	ZRANB2	6233 ZRANB2
0.215481991082649	15	ZRANB2	6242 ZRANB2
-0.133973069868329	7	SNX4	6244 SNX4
0.437258380774473	22	LUC7L3	6246 LUC7L3
0.220743948324598	8	LUC7L3	6249 LUC7L3
-1.75632651146583	43	KIF20A	6261 KIF20A
1.13586350003994	23	KIF4A;KIF4B	6269 KIF4A;KIF4B
-0.279701414331315	10	KIF4A	6271 KIF4A
1.32110825157262	46	KIF4A	6273 KIF4A
1.63699068183313	45	KIF4A	6274 KIF4A
0.310353444932511	9	KIF4A	6275 KIF4A
-2.02316485514114	42	KIF4A;KIF4B	6276 KIF4A;KIF4B
-0.233695290336075	11	MBD4	6282 MBD4
-0.378214545814676	19	SBF1	6298 SBF1
0.420173187325566	12	KAT7	6301 KAT7
0.424802311274295	16	KAT7	6302 KAT7
-0.115897388581322	10	KAT7	6307 KAT7
0.286815561498947	10	KAT7	6310 KAT7
-0.145489054702236	7	KAT7	6311 KAT7
0.317692740256775	12	KAT7	6316 KAT7
-0.211787816198671	9	KAT7	6320 KAT7
-0.442503344891428	15	KAT7	6321 KAT7
1.68890076536176	36	KAT7	6323 KAT7
0.310496439544182	13	SNAPIN	6340 SNAPIN
-0.815611977762875	23	MPZL1	6344 MPZL1
-0.295615241127874	12	MPZL1	6346 MPZL1
0.0354062680701336	7	SIX3	6361 SIX3
0.388799691425721	8	TACC2	6366 TACC2
0.304165188694185	8	TACC2	6376 TACC2
0.077270646047021	9	TACC2	6382 TACC2
0.228345864239605	10	TACC2	6392 TACC2
-0.0265731092714305	7	TRIM16	6419 TRIM16
0.424464486795968	15	ZBTB7A	6425 ZBTB7A
-0.0914460090913574	7	MAP3K6	6433 MAP3K6
0.32368349861644	21	SLU7	6438 SLU7
0.141670032977182	8	CD2BP2	6451 CD2BP2
2.10671274744038	52	MED26	6463 MED26
-0.222171365620089	8	ZFYVE9	6466 ZFYVE9
-0.112939215055427	7		6493
0.147754507797666	11		6496
0.164893497747941	7		6502
-0.217510250566951	15		6505
0.239131648227787	10		6508
-0.327098746703705	10	PARN	6522 PARN
0.255110643565645	8	PARN	6525 PARN
0.366093173237437	15	FMNL1	6529 FMNL1
0.264853049572053	12	FMNL1	6531 FMNL1
0.31543921898661	12	FMNL1	6532 FMNL1
0.240434782787851	14	FMNL1	6533 FMNL1
0.41258979480698	18	SEC24B	6547 SEC24B
-0.167647950335704	10	METTL18	6578 METTL18
1.38492848341911	33	PCNT	6586 PCNT
-0.579019758526159	14	PCNT	6591 PCNT
-0.332869516906102	14	PCNT	6594 PCNT
-0.521242644601643	12	PCNT	6600 PCNT
-0.33529633417694	13	PCNT	6601 PCNT
-0.159843428833528	9	PCNT	6605 PCNT
0.985842949440304	21	ANP32D	6611 ANP32D
-0.242032612423038	16	CNOT4	6620 CNOT4
0.282486555842531	12	CPSF4	6628 CPSF4
-0.149148370873578	7	ASMTL	6647 ASMTL
0.097781518766484	8	CDS2	6654 CDS2
-0.423316784697393	11	EYA4	6657 EYA4
0.753603079090792	24	FGFR1OP	6666 FGFR1OP
-0.281884296011063	9	PPP1R3D	6673 PPP1R3D
-0.41720575482221	8	PPP1R3D	6674 PPP1R3D
-0.332253803254912	20	BRD1	6687 BRD1
0.255858881385394	7	BRD1	6688 BRD1
-0.26822723579461	9	BRD1	6690 BRD1
0.245924209562026	9	BRD1	6691 BRD1
1.53833912255303	50	POP4	6694 POP4
0.158158480816977	10	HERC2	6695 HERC2
-1.44057365169581	39	OXSR1	6708 OXSR1
-0.549322784570749	16	OXSR1	6714 OXSR1
-0.79794730962557	29	HSPA4L;HSPA4;HSPH1	6717 HSPA4L;HSPA4;HSPH1
0.364162787927161	12	PTBP3	6724 PTBP3
0.295252812906261	7	IL33	6732 IL33
0.592114669420437	14	STARD3NL	6736 STARD3NL
-1.01404290843503	28	AP2A1	6747 AP2A1
-0.292414018260217	11	WIZ	6750 WIZ
-0.172717262346155	7	WIZ	6760 WIZ
-0.114775581125128	9	WIZ	6765 WIZ
-7.08158449914948	95	WIZ	6767 WIZ
-0.55577149334008	24	WIZ	6768 WIZ
0.384351497833686	21	WIZ	6771 WIZ
-0.914187507843958	37	WIZ	6772 WIZ
0.174712068056883	13	WIZ	6773 WIZ
0.171770337414407	14	ZMYM6	6777 ZMYM6
-0.168304007382341	9	BAG3	6807 BAG3
-0.779844361054462	24	BAG3	6811 BAG3
-0.453278323905748	20	BAG3	6815 BAG3
-0.630739276237711	18	BAG3	6819 BAG3
-0.0599981610530827	7	BAG3	6822 BAG3
-0.192324767014352	7	MAP4K4	6823 MAP4K4
0.639845435978138	25	MAP4K4	6824 MAP4K4
-0.328204363174833	9	MAP4K4	6843 MAP4K4
0.255093473914791	10	MAP4K4	6844 MAP4K4
-0.394092579945025	16	LATS1	6868 LATS1
-0.172593369470035	9	LATS1	6872 LATS1
0.282847001543887	7	BPNT1	6875 BPNT1
-0.210143036928717	16	TBX18	6881 TBX18
-0.250865110626941	17	TBX18	6883 TBX18
0.297959254538997	15	S1PR4	6887 S1PR4
0.478234589826238	11	MBD3	6893 MBD3
0.537261424213802	29	BCL10	6903 BCL10
-4.38849142943999	79	MOCS2	6909 MOCS2
-5.28125913970795	83	PAK4	6910 PAK4
-1.30396320770847	34	PAK4	6911 PAK4
-1.38959603091629	42	PAK4	6912 PAK4
-0.0746828902829255	9	PAK4	6913 PAK4
0.106912393533762	7	PAK4	6914 PAK4
-0.309248071440445	7	APBA3	6925 APBA3
-0.307679533691283	9	ACTL6A	6927 ACTL6A
-0.787699067340485	26	CCNE2	6928 CCNE2
-0.205412828258307	7	WHSC1	6933 WHSC1
0.159646921865583	10	WHSC1	6938 WHSC1
-0.200702587263125	13	WHSC1	6941 WHSC1
0.215590222080466	10	LDHA;LDHAL6A;LDHB;LDHC	6948 LDHA;LDHAL6A;LDHB;LDHC
0.410683356158925	22	ALDH1A1	6950 ALDH1A1
-0.583390692298714	21	SOD1	6964 SOD1
-0.281633323276502	13	ABL1	6972 ABL1
-0.161763669924103	7	ABL1	6975 ABL1
0.129582505840182	9	ABL1	6978 ABL1
-0.0941041078627899	8	ABL1	6982 ABL1
-4.58603251921491	60	ABL1	6983 ABL1
0.749788380637139	29	PGK1	6999 PGK1
1.31929953234347	35	MYC	7016 MYC
2.8736851139637	67	MYC	7017 MYC
0.285038158982495	14	MYC	7018 MYC
0.539682793539738	24	MYC	7020 MYC
1.68624704471964	31	MYC	7024 MYC
0.594120207919068	22	PDYN	7027 PDYN
0.248148874184831	11	PIGR	7061 PIGR
0.158478827125919	8	HLA-A	7078 HLA-A
0.107152478220466	8	LMNA	7093 LMNA
0.258041592899306	8	LMNA	7101 LMNA
0.182273536184992	9	LMNA	7108 LMNA
0.260424530970644	14	LMNA	7109 LMNA
0.165116865892521	11	LMNA	7110 LMNA
-0.435567615084808	13	LMNA	7114 LMNA
-0.334048598966862	14	LMNA	7115 LMNA
0.347671331279446	12	LMNA	7120 LMNA
-1.55860004617589	28	LMNA	7126 LMNA
1.2134445674358	33	MBP	7144 MBP
0.457586516844509	20	MBP	7148 MBP
0.189155398502013	10	MBP	7150 MBP
-0.035106373144634	13	GYPA	7151 GYPA
-0.497053013328421	19	RAF1	7170 RAF1
0.593460961648882	22	RAF1	7176 RAF1
-0.339212234960291	9	RAF1	7178 RAF1
0.0893138808623361	8	DNTT	7191 DNTT
0.11990891195612	7	ANXA1	7207 ANXA1
-0.160235684120849	7	TK1	7223 TK1
0.172358000329636	12	MYCN	7227 MYCN
0.318626838452704	12	CD74	7234 CD74
0.461788559054414	8	TUBB4A;TUBB;TUBB4B;TUBB3	7238 TUBB4A;TUBB;TUBB4B;TUBB3
-0.251456076730634	9	GAPDH	7239 GAPDH
-0.29975762002268	13	GAPDH	7240 GAPDH
0.282312607374194	13	HLA-A	7250 HLA-A
0.295443942114412	11	HLA-A	7252 HLA-A
0.249889032906384	7	ERBB2	7257 ERBB2
-0.454014068668488	22	TP53	7264 TP53
-2.96245438488098	66	HSPB1	7268 HSPB1
-3.19000288240566	67	HSPB1	7269 HSPB1
-0.81452399319178	25	HSPB1	7271 HSPB1
-0.899783146532467	29	HSPB1	7273 HSPB1
-6.30551958841124	93	HSPB1	7274 HSPB1
-0.272433034542552	10	HSPB1	7277 HSPB1
0.23691167963181	11	SLC4A2	7283 SLC4A2
0.0733203170179835	8	SLC4A2	7287 SLC4A2
-0.28524334620087	9	SLC4A2	7290 SLC4A2
-0.161932048567723	10	CHGB	7317 CHGB
-0.387623713779648	27	HMGN1	7330 HMGN1
-1.69357412912868	47	HMGN1	7331 HMGN1
-0.63107264586526	12	HMGN1	7333 HMGN1
0.118160035723542	8	ALPP	7347 ALPP
-0.854193282368264	20	EIF2S1	7350 EIF2S1
0.432400562423567	16	RPLP1;RPLP2	7356 RPLP1;RPLP2
0.675769721327146	23	RPLP2	7361 RPLP2
-0.428961661479001	22	RPLP2	7362 RPLP2
-0.137505470579157	7	SSB	7372 SSB
-0.55053004201995	17	TFAP2A;TFAP2D;TFAP2B;TFAP2E;TFAP2C	7378 TFAP2A;TFAP2D;TFAP2B;TFAP2E;TFAP2C
-0.426308791924845	16	KRT18	7385 KRT18
-0.128884814221227	7	KRT18	7394 KRT18
0.032498011524574	10	COL5A2	7412 COL5A2
0.20909295381002	12	RB1	7423 RB1
1.98675094236754	63	RB1	7425 RB1
0.350959784322886	11	RB1	7426 RB1
0.184939869002567	9	RB1	7427 RB1
1.72580602498914	36	RB1	7431 RB1
0.608758442060198	26	RB1	7434 RB1
0.144811963068559	9	RB1	7438 RB1
0.877794370998024	42	RB1	7442 RB1
0.475124146127175	15	RB1	7443 RB1
-0.137349498258897	8	PGR	7445 PGR
-0.114686569820532	7	PGR	7446 PGR
-0.205408761866075	7	PGR	7448 PGR
5.35752228960281	97	PTMA	7449 PTMA
0.879511738272407	26	PTMA	7450 PTMA
0.170070544956987	10	S100A6	7457 S100A6
-0.254808534877961	14	ENO1	7463 ENO1
-0.59242022082798	16	PYGL	7473 PYGL
0.229722022456092	9	GPI	7477 GPI
-0.2034085631312	7	NPM1	7485 NPM1
1.02163723042856	16	TPM3	7493 TPM3
-0.133526131142137	7	ITGAV	7494 ITGAV
0.0276447954841101	7	FABP1	7499 FABP1
-0.0946996763867382	8	NEFM	7519 NEFM
0.373417211503982	11	GPX1	7524 GPX1
0.106979470335412	7	PFN1	7540 PFN1
0.985869850925716	23	PFN1	7543 PFN1
0.955702903387497	25	EPRS	7551 EPRS
0.891803148767605	31	EPRS	7552 EPRS
-0.207552515579094	7	EPRS	7559 EPRS
0.149220006720319	11	HNRNPC	7585 HNRNPC
0.475656420203381	24	HNRNPC	7586 HNRNPC
-0.217926527950336	8	HNRNPC	7593 HNRNPC
0.386461840084874	11	LYN	7605 LYN
0.297001573602138	14	LYN	7606 LYN
0.254040193549241	8	SP1	7620 SP1
0.258572986289587	12	HSP90AB1	7665 HSP90AB1
0.432651806056446	7	MME	7677 MME
0.783124840312314	32	PTPRC	7687 PTPRC
0.323707039963545	13	SNRNP70	7701 SNRNP70
-0.271653770863724	10	NFIC	7712 NFIC
-2.7507203576264	55	NFIC	7713 NFIC
0.143313985772259	9	NFIC	7718 NFIC
-0.277796626783097	26	NFIC	7726 NFIC
-0.29871872708999	9	VIM	7751 VIM
0.149103451934592	8	VIM	7756 VIM
0.453425011884169	14	VIL1	7810 VIL1
0.176090319552329	7	HMGB1	7817 HMGB1
-0.0308094735012163	7		7824
-0.364326961815941	11	CLTA	7832 CLTA
0.515507482777068	10	CNP	7835 CNP
-0.041620288585454	11	CNP	7836 CNP
0.486132728873815	20	HNRNPA1	7850 HNRNPA1
1.06268573419917	28	HNRNPA1	7852 HNRNPA1
0.401019290267767	17	HNRNPA1;HNRNPA1L2	7858 HNRNPA1;HNRNPA1L2
0.171303335232985	8	POLA1	7870 POLA1
-2.69015873355826	69	ATXN1L	7887 ATXN1L
-0.210690373721536	13	ATXN1L	7891 ATXN1L
0.13056351175877	8	TMEM253	7896 TMEM253
0.0352246071288937	11	MSL3P1	7908 MSL3P1
-0.250775898559172	13	C8orf88	7942 C8orf88
-0.606670217870718	16	CBS	7957 CBS
-0.586936775033378	13	GLI2	7961 GLI2
-0.163503185104214	8	GLI2	7970 GLI2
0.140580812067706	7	MYB	7996 MYB
0.246871356191581	7	MYB	7998 MYB
0.438901289021485	24	MYB	8001 MYB
-0.096492890307421	7	MYBL1	8003 MYBL1
-1.25553205610225	29	MYBL1	8004 MYBL1
4.45088301529992	76	ARAF	8023 ARAF
-0.137641190099	8	SPP1	8053 SPP1
0.216310726843322	20	NR2F6	8068 NR2F6
0.328909354474803	7	MAPT	8087 MAPT
-0.297321469531728	8	MAPT	8091 MAPT
-0.260347492090272	7	MAPT	8093 MAPT
-0.121149252638296	12	CHGA	8106 CHGA
3.51997466781878	61	HSPD1	8129 HSPD1
-0.254231466754729	8	MAP2	8150 MAP2
0.117238815783292	8	MAP2	8162 MAP2
-2.49045338028258	53	MAP2	8167 MAP2
0.112437228452663	7	MAP2	8176 MAP2
-0.114462608892625	7	EPB41	8226 EPB41
0.40320583965675	11	EPB41	8230 EPB41
0.187406113608682	7	BCR	8254 BCR
-0.221696235329394	13	BCR	8265 BCR
0.226475478665386	12	BCR	8266 BCR
-0.30967888198727	15	SPTB	8269 SPTB
0.0895983794826487	7	TOP2A	8290 TOP2A
0.690172648800307	17	TOP2A	8295 TOP2A
0.73330753286275	25	ESRRA	8308 ESRRA
0.392281225318406	21	ESRRA	8309 ESRRA
-0.395233948608817	15	DMD	8316 DMD
0.553149028818842	15	MTHFD1	8322 MTHFD1
-2.01310367890607	54	IGF2R	8327 IGF2R
-1.055833057463	36	IGF2R	8329 IGF2R
0.279118658572761	15	SRF	8333 SRF
-0.112137846398422	9	PABPC1	8337 PABPC1
-0.375916627485989	7	NEFH	8346 NEFH
-0.604887792584459	19	NEFH	8351 NEFH
-0.185275336796863	10	NEFH	8354 NEFH
-0.156756039308864	9	NEFH	8367 NEFH
-0.407833319335622	10	HARS	8369 HARS
0.307242558211627	9	IMPDH2	8372 IMPDH2
0.29207855658779	15	TPR	8382 TPR
0.159706079434593	7	TPR	8384 TPR
-0.380281686182374	10	TPR	8387 TPR
-0.084438074868784	9	TPR	8401 TPR
-5.63669414757839	84	TPR	8402 TPR
-0.473188124588993	16	CKB	8411 CKB
-0.136371485235467	8	BCKDHA	8424 BCKDHA
0.130343209771038	7	BCKDHA	8427 BCKDHA
0.123219374761085	8	SKI	8432 SKI
1.49023674906905	44	SKI	8434 SKI
0.394218785951633	18	SKI	8438 SKI
0.241774627932791	10	ACTN1	8445 ACTN1
0.239427572857204	11	SRC	8455 SRC
-0.22618325830667	7	XRCC5	8475 XRCC5
-0.187993778776059	10	SCG2	8491 SCG2
-0.197081485333522	11	SCG2	8493 SCG2
-0.0974741661580119	10	NCAM1	8507 NCAM1
0.10044665484364	8	VCAN	8510 VCAN
0.364874963924065	9	EEF2	8523 EEF2
0.206877624522708	12	PDIA4	8533 PDIA4
1.72934117174921	38	LCP1	8544 LCP1
0.528015955262768	19	LCP1	8545 LCP1
0.52220206837824	20	LCP1	8549 LCP1
0.0862848105232029	7	LCP1	8550 LCP1
-5.85430328505027	82	GYS1	8566 GYS1
-0.986703325865178	26	GYS1	8567 GYS1
-6.15079421135289	83	GYS1	8568 GYS1
-0.241658315037946	10	CD99	8599 CD99
0.303189080198922	13	HCLS1	8611 HCLS1
0.598348372441104	23	HCLS1	8612 HCLS1
-0.280761618783377	14	PKM	8627 PKM
-1.25301407928407	33	PKM	8628 PKM
0.186411562922056	8	HSP90B1	8635 HSP90B1
0.254081143554481	11	HSP90B1	8643 HSP90B1
1.3770972580251	44	IL1R1	8648 IL1R1
1.02993410785532	39	POU2F1	8654 POU2F1
0.168003352626273	8	POU2F1	8656 POU2F1
-0.201013653514934	12	HNRNPL	8660 HNRNPL
-1.67712239206663	49	BRAF	8686 BRAF
0.160820360802901	11	AKR1B1	8688 AKR1B1
0.149156732474148	7	AKR1B1	8689 AKR1B1
-1.82041333542893	35	EZR	8709 EZR
0.253505896014918	12	ATF2	8715 ATF2
-1.18736987353228	47	ATF2	8716 ATF2
0.383284071399466	17	ATF2	8723 ATF2
0.205447211140832	7	ATF2	8728 ATF2
0.105256535193704	10	FOSL1	8734 FOSL1
0.264854032368261	11	FOSL2	8742 FOSL2
0.165119574583743	8	FOSL2	8748 FOSL2
-0.216821411204272	7	FOSL2	8753 FOSL2
-0.256707024606183	8	NQO1	8765 NQO1
0.257063307775035	7	HIVEP1	8772 HIVEP1
0.109070777702467	7	HIVEP1	8791 HIVEP1
0.18903182204291	8	HIVEP1	8793 HIVEP1
0.329330614031007	16	HIVEP1	8798 HIVEP1
0.648816396087817	16	HIVEP1	8803 HIVEP1
-0.313464750024445	11	DSP	8837 DSP
-0.173799166015683	8	DSP	8848 DSP
-1.38032542935491	24	DSP	8851 DSP
-0.21326420179361	10	RPA2	8856 RPA2
-0.397440954740011	11	CD44	8868 CD44
0.33702182554293	10	ITGB4	8879 ITGB4
0.0273872979268853	8	ITGB4	8886 ITGB4
0.261395518657069	10	ITGB4	8889 ITGB4
0.279091354840784	10	SPN	8912 SPN
0.270558385338956	14	SPN	8913 SPN
0.438226058007512	17	SPN	8917 SPN
-0.157012073622253	9	ANK1	8925 ANK1
-0.0828362223151221	8	ANK1	8934 ANK1
0.70812079157239	20	CREB1	8935 CREB1
0.345583803872271	21	CREB1	8936 CREB1
1.26672476172743	25	PPP3CB	8942 PPP3CB
0.281789046635509	18	NCK1	8947 NCK1
-2.11099591169126	55	GCFC2	8960 GCFC2
-2.38524048738057	69	GCFC2	8964 GCFC2
-0.304793254425048	12	GCFC2	8967 GCFC2
0.366281070517652	13	MGMT	8980 MGMT
0.214943376619512	7	MGMT	8981 MGMT
0.391283165517116	9	PLCG2	8990 PLCG2
0.0654175256803886	7	YBX3	9002 YBX3
-1.40946895432716	35	YBX3	9003 YBX3
1.04431102171741	31	ZNF24	9014 ZNF24
-0.309129391964905	10	GOT1	9045 GOT1
0.45138978052591	12	IFNAR1	9046 IFNAR1
0.206840862573745	14	JUNB	9049 JUNB
0.179863895331236	9	GJA1	9054 GJA1
-0.380503091829712	9	GJA1	9056 GJA1
0.937214540921409	25	UBTF	9071 UBTF
-0.491745294346032	16	HOXB4	9077 HOXB4
0.105666206819296	8	HOXB6	9085 HOXB6
0.677229666009263	22	ATF7	9098 ATF7
0.321966759601465	13	ATF7	9099 ATF7
1.16368068024957	35	ATF7	9100 ATF7
0.223394515102388	11	SYN1	9113 SYN1
-0.0233883700108082	7	PRKACA	9119 PRKACA
-0.28341298426344	10	CEBPB	9131 CEBPB
1.38789555541012	40	PTPN2	9136 PTPN2
-0.117150532837117	7	CTPS1	9144 CTPS1
0.889955238168962	32	DDX5	9146 DDX5
-0.106266547429439	10	DDX5	9148 DDX5
0.265919234089394	16	XBP1	9153 XBP1
0.434528845772884	15	IGFBP3	9159 IGFBP3
0.0210776763375405	8	IGFBP3	9162 IGFBP3
0.183897674697142	9	IGFBP3	9163 IGFBP3
0.0803789473191787	7	PSMC3	9168 PSMC3
-0.254240292289459	11	PTPN1	9175 PTPN1
-0.508033485056032	11	VCL	9187 VCL
0.204871323929759	9	VCL	9188 VCL
-2.00884537823557	68	VCL	9194 VCL
0.203942895056608	9	VCL	9206 VCL
0.0893928518899189	15	GPX2	9208 GPX2
-0.225979167121889	21	SON	9215 SON
-0.30033629645955	7	SON	9224 SON
2.98800206523098	55	SON	9236 SON
0.221018433793807	11	SON	9241 SON
0.180785968574658	7	NELFE	9246 NELFE
0.562074847131203	23	NELFE	9248 NELFE
0.147721583531723	16	LIG1	9278 LIG1
-0.654039776505173	21	LIG1	9279 LIG1
1.28853777149223	24	LIG1	9280 LIG1
0.453384415667039	19	LIG1	9283 LIG1
0.160305556648506	9	LIG1	9292 LIG1
0.221660848207739	15	LIG1	9293 LIG1
0.685572913693252	20	LIG1	9295 LIG1
0.288548739399641	10	LIG1	9296 LIG1
0.146176780213684	13	ATP5J	9298 ATP5J
0.0699626255626806	8	XRCC1	9301 XRCC1
0.274241104780881	14	XRCC1	9304 XRCC1
-0.909033800797899	30	XRCC1	9307 XRCC1
-0.239095895398693	12	XRCC1	9308 XRCC1
-0.435783466333617	11	PLCG1	9317 PLCG1
0.1111295512366	7	NCL	9328 NCL
1.19067007017413	25	NCL	9335 NCL
0.31845176965666	8	NCL	9338 NCL
-0.290151943176665	7	POLR2C	9342 POLR2C
0.0712825725223132	7	ELK1	9347 ELK1
0.333960481617272	11	TRIM21	9350 TRIM21
0.444887518944132	19	SLC9A1	9391 SLC9A1
2.64214627251867	40	NFKB1	9402 NFKB1
1.22322420018908	26	FST	9404 FST
0.426199256212834	12	ATP2B1	9406 ATP2B1
0.119969305853312	8	ATP2B1	9411 ATP2B1
0.171011337213066	8	SDS	9420 SDS
0.186770584994884	10	CD33	9424 CD33
0.481761315086175	16	BTF3	9432 BTF3
0.285373344000429	15	RAB6A	9453 RAB6A
0.775230871802995	15	NR1D1	9458 NR1D1
0.23270272136547	22	LMNB1	9467 LMNB1
0.484903505919144	15	LMNB1	9468 LMNB1
0.129587889528977	10	LMNB1	9472 LMNB1
0.353363024075398	17	LMNB1;LMNB2	9474 LMNB1;LMNB2
0.183768384204767	8	LMNB1;LMNB2	9475 LMNB1;LMNB2
0.98816680133913	24	LMNB1	9476 LMNB1
0.0885704692710303	14	ITGAL	9479 ITGAL
0.379806567598184	15	BCL3	9485 BCL3
-0.214200160305134	8	CAST	9492 CAST
-0.333976172156272	8	CAST	9494 CAST
-0.207716016453832	13	CAST	9498 CAST
-0.170405967638454	8	CAST	9499 CAST
0.450987170212705	16	CAST	9503 CAST
-0.149568357140306	7	CAST	9509 CAST
-0.166809789169339	13	FLNA	9555 FLNA
-0.111632813545022	10	FLNA	9563 FLNA
-0.175937551387029	8	NF1	9597 NF1
-0.161532802212266	11	NF1	9604 NF1
0.176715204521232	10	S1PR1	9608 S1PR1
0.0435586641063921	12	TNFAIP3	9612 TNFAIP3
1.70767493597301	39	TAF1	9618 TAF1
2.70011438864574	55	TAF1	9619 TAF1
0.696339612083762	19	TAF1	9620 TAF1
-0.138884257466035	13	EPHA1	9624 EPHA1
1.01444054622278	27	TBXA2R	9626 TBXA2R
-0.0740064579240036	8	ERBB3	9646 ERBB3
0.546458463115107	27	OSBP	9663 OSBP
0.173380364584932	8	OSBP	9664 OSBP
-0.179845589488017	9	OSBP	9665 OSBP
-0.25167003070603	7	OSBP	9669 OSBP
-0.995866662304617	28	FBL	9670 FBL
0.357691066285164	16	UBA1	9681 UBA1
1.5471904396722	47	UBA1	9688 UBA1
0.348560600747658	17	UBA1	9689 UBA1
1.10627508717746	37	UBA1	9692 UBA1
1.54534345922632	47	UBA1	9694 UBA1
0.271409765915796	7	CCL1	9697 CCL1
0.162281430765548	11	FGFR4	9700 FGFR4
-0.535169794392386	13	GAL	9701 GAL
0.300366930398429	8	HNRNPA2B1	9713 HNRNPA2B1
5.20315592994498	86	HNRNPA2B1	9714 HNRNPA2B1
0.67346549115571	29	HNRNPA2B1	9716 HNRNPA2B1
0.227027939602494	17	RFX1	9719 RFX1
0.260524111077897	16	RFX1	9723 RFX1
0.951348410717612	24	CALB2	9727 CALB2
-1.83203330241042	38	CBL	9729 CBL
0.613771523308476	20	ITGA6	9754 ITGA6
0.201964639441476	9	SP100	9800 SP100
0.158033624103985	13	MCC	9815 MCC
-0.41917919762091	20	MCC	9816 MCC
0.307136387707963	9	CFL1	9829 CFL1
-0.773500162638972	17	CFL1;DSTN;CFL2	9832 CFL1;DSTN;CFL2
-0.20649797193663	10	EIF4B	9840 EIF4B
-1.89942582078443	52	EIF4B	9842 EIF4B
-2.85997665489103	62	EIF4B	9844 EIF4B
-2.1081882323347	59	EIF4B	9849 EIF4B
-0.264507670476987	11	EIF4B	9854 EIF4B
-0.267361915472495	9	EIF4B	9856 EIF4B
-0.0787528050006785	10	PAX3	9878 PAX3
0.471573550275352	15	IL32	9889 IL32
-0.134679147564229	14	CCND1	9895 CCND1
0.200233270887847	8	CHM	9897 CHM
0.0571347942550446	7	IL4R	9898 IL4R
0.155088934230179	11	AKAP5	9910 AKAP5
0.218911702498904	14	PRKCH	9917 PRKCH
-0.838367390385708	32	CCNE1	9923 CCNE1
0.807681091823032	27	POLR2A	9932 POLR2A
0.635294203474122	30	POLR2A	9933 POLR2A
0.626632736993765	26	POLR2A	9934 POLR2A
0.270147905394224	10	POLR2A	9935 POLR2A
0.105277287753349	10	POLR2A	9936 POLR2A
0.38001428725693	13	POLR2A	9937 POLR2A
0.0911231105957301	9	POLR2A	9938 POLR2A
5.424608845139	80	POLR2A	9939 POLR2A
0.468038734736105	30	POLR2A	9940 POLR2A
0.143803288862138	8	POLR2A	9946 POLR2A
0.722364332613899	29	POLR2A	9947 POLR2A
-0.114211017678035	7	POLR2A	9948 POLR2A
-0.207592738988366	8	APC	9952 APC
-0.270743423801623	12	APC	9961 APC
-0.23192013749123	10	APC	9962 APC
-0.365971625984152	20	APC	9979 APC
-0.869523772011606	29	APC	9981 APC
-0.153777474479874	7	APC	9982 APC
0.299877159355791	11	APC	9996 APC
-0.510721311075336	13	APC	10007 APC
-2.01542757992206	54	APC	10011 APC
-0.302393723400563	10	APC	10014 APC
-1.02146817897478	30	APC	10017 APC
-0.524732792775142	17	APC	10019 APC
-0.782382736587617	21	APC	10020 APC
-0.546078073187629	16	APC	10023 APC
-0.326435692009186	19	APC	10025 APC
-0.573944602645089	25	APC	10027 APC
0.290996710614648	11	APC	10030 APC
-0.236921130638462	9	APC	10035 APC
-0.24908457300118	15	ACKR3	10041 ACKR3
0.39525230307043	14	MCM3	10047 MCM3
-0.111520167248535	9	BRD2	10065 BRD2
0.593967559673426	17	DNAJB1	10080 DNAJB1
0.455299190386186	14	DNAJB1;DNAJB4	10081 DNAJB1;DNAJB4
0.280920136305608	13	ATP5A1	10083 ATP5A1
-0.0269256480140181	8	NPY1R	10097 NPY1R
0.0357958517179026	7	ITGB7	10100 ITGB7
0.145606499265525	18	PTPN3	10110 PTPN3
0.0599804149472817	7	DNMT1	10136 DNMT1
0.145453939267044	10	U2AF2	10146 U2AF2
0.280304687586748	11	RPL13	10150 RPL13
0.212840732592267	8	RPL13	10152 RPL13
-0.418567583003608	13	VARS	10177 VARS
-1.08182039481398	31	MARK3	10211 MARK3
-0.13808560253796	7	MARK3	10219 MARK3
0.0614079600669915	11	MARK3	10226 MARK3
-0.113798996403438	8	ARNT	10243 ARNT
1.76330271820285	47	RPA1	10249 RPA1
2.20049550023337	64	DCK	10258 DCK
-0.0854931670654723	9	CAD	10265 CAD
-2.10972672178753	59	MAP4	10283 MAP4
-0.468326242458857	26	MAP4	10301 MAP4
-4.06719304771115	76	MAP4	10304 MAP4
-0.220591233319637	9	CANX	10320 CANX
-2.20019674260085	52	ITPKB	10327 ITPKB
-0.457509944060222	22	ITPKB	10332 ITPKB
-0.239082334243716	13	ITPKB	10336 ITPKB
-0.341347004081614	19	ITPKB	10339 ITPKB
1.13719477850914	34	PSMA5	10348 PSMA5
-0.333567335045331	10	SSFA2	10353 SSFA2
-0.0768702321394608	7	SSFA2	10357 SSFA2
0.432177162212769	18	SSFA2	10373 SSFA2
0.17398444486982	11	SSFA2	10374 SSFA2
0.037739746591854	10	SSFA2	10379 SSFA2
0.0336626966279673	7	SSFA2	10387 SSFA2
-0.170214328148391	9	SSFA2	10398 SSFA2
-0.210844617332492	8	SSFA2	10404 SSFA2
0.297764300026256	10	SSFA2	10406 SSFA2
-0.305597895371321	11	SMARCA1	10422 SMARCA1
-5.31804089319184	84	SMARCA1	10423 SMARCA1
-0.087836805822874	7	MZF1	10426 MZF1
0.0725572593488276	7	ERCC5	10431 ERCC5
1.57756182512752	52	ERCC5	10442 ERCC5
0.0310599769305067	7	RBL1	10445 RBL1
0.0175061456436042	7	TNFRSF8	10457 TNFRSF8
0.265445498549598	13	TNFRSF8	10458 TNFRSF8
-0.156839262720493	11	SHC1	10483 SHC1
0.988106605505636	39	ARID4A	10496 ARID4A
0.194083926454262	9	KDM5A	10516 KDM5A
0.177026275467629	9	TKT	10519 TKT
0.13714092248379	8	TKT	10522 TKT
-0.142383173047592	7	TKT	10524 TKT
0.945619975820974	24	CASP1	10528 CASP1
0.348137753076366	8	PML	10560 PML
0.0892434288634629	9	PML	10561 PML
0.593021854386468	25	PML	10562 PML
0.411561829274905	12	PML	10563 PML
0.272393935220538	10	PML	10564 PML
0.26412634083631	8	PML	10565 PML
0.320739453464398	19	PML	10567 PML
0.646186341943516	18	PML	10571 PML
-0.302272259111084	9	PML	10578 PML
-0.518156396567814	17	PML	10587 PML
0.377993489512964	12	PML	10590 PML
0.245390525076187	10	PML	10591 PML
-0.0761767897345739	8	EEF1D	10609 EEF1D
0.328175818485789	19	EEF1D	10610 EEF1D
-0.513101270590862	12	EEF1D	10614 EEF1D
0.694466794552677	21	OAS2	10617 OAS2
-0.252551759233901	13	MARCKS	10620 MARCKS
-0.78640962208505	31	MARCKS	10627 MARCKS
0.179325022304711	9	MARCKS	10631 MARCKS
-0.52722508011275	15	RPL12	10646 RPL12
0.106853496034653	8	CMPK1	10649 CMPK1
-0.0952776839509283	8	CDC27	10670 CDC27
0.226303592822664	9	CDC25B	10691 CDC25B
-0.10823855247641	8	CDC25B	10692 CDC25B
0.358068273519557	8	CDC25B	10695 CDC25B
0.332792664209645	13	CDC25B	10696 CDC25B
-0.383283493399356	12	CDC25C	10713 CDC25C
-0.118652452900255	11	CDC25C	10714 CDC25C
0.14713188570297	11	NKTR	10721 NKTR
7.16675094681976	97	NKTR	10725 NKTR
-1.09238803991544	34	NKTR	10726 NKTR
0.810905949154946	14	NKTR	10728 NKTR
4.26676984049004	61	NKTR	10732 NKTR
0.790841545599524	18	NKTR	10734 NKTR
-0.87112716793838	15	NKTR	10745 NKTR
-0.231099501663164	10	NKTR	10747 NKTR
-0.343104524228192	12	CLIP1	10784 CLIP1
-0.425624249876592	19	CLIP1	10786 CLIP1
-0.51371579613732	26	CLIP1	10791 CLIP1
-0.134082148652421	10	CLIP1	10794 CLIP1
-0.472544086011903	17	CLIP1	10797 CLIP1
-4.5339090614284	61	CLIP1	10804 CLIP1
-0.244601644680246	9	CLIP1	10807 CLIP1
-0.14906561241015	15	MAPK4	10831 MAPK4
0.186425058060577	12	PRKAR1B	10849 PRKAR1B
0.158748476842847	12	PRKAR1B	10853 PRKAR1B
0.221210189907174	15	HIVEP2	10879 HIVEP2
-0.404670729770017	14	HIVEP2	10897 HIVEP2
0.748227696707948	31	HIVEP2	10898 HIVEP2
0.286099482910061	9	HNRNPH1;HNRNPH2	10927 HNRNPH1;HNRNPH2
0.750746142672749	25	HNRNPH1	10930 HNRNPH1
0.197079686264162	10	STIP1	10942 STIP1
0.0261839051866593	8	L1CAM	10949 L1CAM
0.348346915974764	19	ELF1	10973 ELF1
0.162423840588491	11	ELF1	10974 ELF1
0.159263433422925	7	ELF1	10976 ELF1
1.5711406497532	43	ELF1	10977 ELF1
0.183257468970561	8	ELF1	10978 ELF1
-0.258238913838554	14	KIF5B	10987 KIF5B
0.267741262021252	7	LSP1	10995 LSP1
0.122800283193091	11	LSP1	10998 LSP1
1.22142488115824	30	LSP1	10999 LSP1
0.108883040165114	16	LSP1	11002 LSP1
0.14137112658067	9	LSP1	11003 LSP1
-0.297506466194628	14	TTK	11028 TTK
-0.867624227918852	31	TTK	11031 TTK
0.286990453067739	15	MCM4	11034 MCM4
0.31296393780682	12	MCM4	11035 MCM4
0.300688223155722	14	EVI2B	11044 EVI2B
0.256930003501893	7	HSPA4	11053 HSPA4
-0.506549846686938	29	HSPA4	11054 HSPA4
-0.442298371824175	15	HSPA4	11055 HSPA4
-0.133431418801707	8	HSPA4	11060 HSPA4
-0.787298823352819	31	CTNNA1	11081 CTNNA1
-1.55035301381982	42	CTNNB1	11090 CTNNB1
0.413956566662396	18	PTPN7	11099 PTPN7
-0.374416321536457	12	RFC1	11118 RFC1
0.366676697471817	15	RFC1	11122 RFC1
0.166827547027699	9	RFC1	11123 RFC1
1.5472075447222	27	RFC1	11126 RFC1
-0.510602477094453	20	GTF2F1	11136 GTF2F1
-0.46518165585878	13	IRS1	11180 IRS1
-0.183438553503534	12	IRS1	11190 IRS1
0.0585576970210145	7	IRS1	11202 IRS1
0.413305392301748	11	MYH9	11226 MYH9
-0.439844030185876	11	MYH10	11229 MYH10
-3.03072150854159	61	MYH10	11235 MYH10
-0.0954614987447718	7	MYH10	11236 MYH10
-0.138059468279163	7	MYH10	11237 MYH10
-1.5904960403719	36	MYH10	11238 MYH10
0.309523479748555	16	ADD1	11256 ADD1
-0.298149359673452	12	ADD2	11272 ADD2
-0.323886435028379	11	ADD2	11283 ADD2
0.169320366731423	9	BSG	11285 BSG
-0.884184829944769	28	NUP214	11296 NUP214
-0.075324275454325	8	NUP214	11300 NUP214
0.190866256597322	12	NUP214	11304 NUP214
-0.158920288052589	9	NUP214	11305 NUP214
-1.71244967246941	63	NUP214	11310 NUP214
-0.147267493968048	9	NUP214	11312 NUP214
-0.654183851950874	23	NUP214	11318 NUP214
-0.255402607105529	12	NUP214	11319 NUP214
0.217398655763619	11	DEK	11338 DEK
0.234705708988078	14	DEK	11339 DEK
0.426832475722436	23	HNF1B	11348 HNF1B
0.522658396948498	25	HNF1B	11349 HNF1B
0.333674605664913	16	HNF1B	11351 HNF1B
0.664052222744351	23	HNF1B	11352 HNF1B
0.132184671679695	13	HNF1B	11355 HNF1B
0.24936509429033	15	HNF1B	11356 HNF1B
-0.49094153112965	9	SOX5	11359 SOX5
-0.865048261667663	24	SOX5;SOX6	11360 SOX5;SOX6
-0.231586293355324	9	SOX5	11362 SOX5
-0.263986632042872	8	SOX5	11364 SOX5
-0.526142496813347	17	SOX5	11365 SOX5
-1.07103953961016	35	SOX6	11369 SOX6
-0.461143591471556	15	SOX6	11370 SOX6
-1.27829131798274	35	SOX6	11372 SOX6
-0.389998588849766	22	SOX6	11374 SOX6
-0.722046500183287	42	SOX6	11376 SOX6
-1.98520995073732	63	SOX6	11377 SOX6
-1.83715713665602	47	SOX6	11378 SOX6
-1.311797303116	36	SOX6	11379 SOX6
0.535687719356351	13	SOX11;SOX4	11383 SOX11;SOX4
0.549398671386626	20	TCF7	11396 TCF7
-0.427074179051851	14	MAP2K2	11401 MAP2K2
0.269115468667421	9	NUP62	11441 NUP62
3.5066328288101	64	PPARG	11443 PPARG
0.109676330933276	7	ZEB1	11449 ZEB1
0.139627931335793	8	ZEB1	11453 ZEB1
0.138415587925398	7	ZEB1	11454 ZEB1
0.335814933121756	14	ZEB1	11463 ZEB1
0.756065419787042	24	ZEB1	11464 ZEB1
0.91385659228933	35	ZEB1	11465 ZEB1
0.46045318759558	17	ZEB1	11470 ZEB1
0.517290586060638	16	TAGLN2	11474 TAGLN2
-0.242611874384862	10	TALDO1	11476 TALDO1
0.310576670153664	10	TALDO1	11477 TALDO1
0.0917917803558064	9	RBMX	11479 RBMX
0.118083118153271	13	RBMX	11485 RBMX
0.341972543223023	14	RBMX	11488 RBMX
-0.424753660999908	15	RBMX;RBMXL1	11491 RBMX;RBMXL1
-1.08140699924805	30	RBMX;RBMXL1	11495 RBMX;RBMXL1
-0.396288121898204	16	RBMX	11505 RBMX
1.64159172648376	34	BRCA1	11507 BRCA1
0.132032405916412	8	BRCA1	11509 BRCA1
0.756547526297411	24	BRCA1	11523 BRCA1
0.307521267640704	13	BRCA1	11528 BRCA1
-0.558569472776364	15	BRCA1	11529 BRCA1
0.645721470422375	24	BRCA1	11541 BRCA1
0.215044539402017	7	COIL	11544 COIL
-0.107974290634757	13	COIL	11550 COIL
0.492808034164336	16	HSPA9	11558 HSPA9
-0.0698143902389523	7	HSPA9	11560 HSPA9
-1.95694543036953	52	CDKN1A	11570 CDKN1A
0.546558816729647	19	RPL3	11571 RPL3
1.62279896713998	21	ANP32A	11578 ANP32A
0.45164789033477	17	CUX1	11582 CUX1
0.723458898100688	26	CUX1	11593 CUX1
-0.222048338405081	10	TXLNA	11620 TXLNA
0.171956611785597	10	CCT6A	11624 CCT6A
3.98156476477649	81	PSMB10	11629 PSMB10
-0.113734715311893	10		11633
-0.61575431343991	13	MLH1	11641 MLH1
-0.420050050562373	12	ETV3	11682 ETV3
-0.339703106999533	13	ETV3	11686 ETV3
0.538672354862967	19	BCL6	11690 BCL6
0.339599897846932	13	BCL6	11691 BCL6
0.281303769391808	8	BCL6	11692 BCL6
0.335822378331394	14	BCL6	11694 BCL6
-0.18016185058046	7	ETV6	11703 ETV6
0.588411482961424	17	ETV6	11704 ETV6
1.31737382787587	34	ETV6	11708 ETV6
0.679713321637521	20	ETV6	11709 ETV6
0.755287856793683	12	ETV6	11711 ETV6
0.704934525928866	17	ETV6	11715 ETV6
1.68773687652713	37	ETV6	11716 ETV6
0.215567464803274	7	ETV6	11717 ETV6
3.34659261523943	58	ETV6	11720 ETV6
1.34517627573496	37	ETV6	11721 ETV6
-0.359973284808244	15	SOX3	11728 SOX3
-0.262487152971459	9	NAA10	11734 NAA10
0.260393781199683	16	KDM5C	11740 KDM5C
0.156310012953672	16	KDM5C	11741 KDM5C
0.0337890183471987	8	P2RY2	11743 P2RY2
0.069741213246155	9	HNF4A	11747 HNF4A
0.801678460254667	27	HNF4A	11748 HNF4A
-0.047323793280807	8	PPP1R2;PPP1R2P3	11755 PPP1R2;PPP1R2P3
-0.762088708923651	14	PPP1R2;PPP1R2P3	11757 PPP1R2;PPP1R2P3
1.48670574689572	26	MAP3K8	11771 MAP3K8
0.0346447687207644	7	ELK3	11786 ELK3
-0.312534994228836	10	TMPO	11792 TMPO
0.230923924033614	10	TMPO	11796 TMPO
0.528446205592541	12	TMPO	11799 TMPO
-0.583927162148982	17	TMPO	11802 TMPO
-1.28356681338006	34	TMPO	11806 TMPO
-0.304433907278635	9	TMPO	11816 TMPO
0.29714409773429	16	TMPO	11824 TMPO
0.685716173653978	20	AKR1C3	11837 AKR1C3
0.197940656346994	11	AKR1C3	11840 AKR1C3
2.78475175660307	51	MTOR	11851 MTOR
1.54246300435717	34	PI4KA	11859 PI4KA
-0.308972189325192	13	EPS15	11872 EPS15
0.565330940342159	19	MLLT3	11888 MLLT3
0.19893013553226	9	RPS27;RPS27L	11895 RPS27;RPS27L
-9.45588139409853	98	ABL2	11901 ABL2
-0.230771034186226	8	ABL2	11904 ABL2
-0.133041463292094	12	ABL2	11905 ABL2
-0.0550472152796394	7	ABL2	11907 ABL2
-0.148966098158973	9	ABL2	11910 ABL2
-0.398225852913789	19	ABL2	11913 ABL2
-0.100336024866438	8	ABL2	11920 ABL2
-1.37478666580534	30	ABL2	11922 ABL2
-0.734271711984507	25	ABL2	11923 ABL2
0.744963823436058	25	HELZ	11941 HELZ
-0.618581687311702	17	HELZ	11942 HELZ
1.47198196655931	34	HELZ	11943 HELZ
-0.270099249418257	8	RBM34	11951 RBM34
-5.97035175375166	88	RBM34	11952 RBM34
-0.14607399698755	9	LIFR	11953 LIFR
0.463478809985354	15	WAS	11964 WAS
-0.313780348107553	15	HTT	11965 HTT
-0.764751445681543	23	HTT	11973 HTT
0.514133538590792	16	HTT	11980 HTT
-0.493149528702902	13	PAFAH1B1	11995 PAFAH1B1
0.245890838582777	7	MATR3	12007 MATR3
0.402604352922221	13	MATR3	12009 MATR3
-0.203673129770951	7	MATR3	12011 MATR3
-0.303500160180257	11	MATR3	12013 MATR3
-0.261856310447534	11	MATR3	12019 MATR3
0.730952377110143	24	MATR3	12024 MATR3
0.282441019329484	10	MATR3	12025 MATR3
1.77766403680552	37	MATR3	12026 MATR3
0.199923361701159	9	MATR3	12029 MATR3
0.136519447290639	8	GRK6	12034 GRK6
0.0966549073974512	7	GRK6	12036 GRK6
0.185731467008227	9	SYK	12062 SYK
0.258997838237521	14	SYK	12063 SYK
0.412005323431779	11	RANBP1	12065 RANBP1
-0.0976620090306613	7	NKX2-1	12075 NKX2-1
0.401302167009608	12	VDAC2	12078 VDAC2
-1.41108601490262	35	CBX5	12080 CBX5
0.18468609484216	8	MKI67	12100 MKI67
-0.710004685478828	27	MKI67	12108 MKI67
-0.971495168790888	27	MKI67	12118 MKI67
-0.430374945275789	11	MKI67	12120 MKI67
-0.225680088547622	8	MKI67	12123 MKI67
-0.243472899822729	10	MKI67	12124 MKI67
-0.244303585336329	7	MKI67	12126 MKI67
-0.697737503772594	22	MKI67	12129 MKI67
-0.204200973175513	7	MKI67	12154 MKI67
0.283522470301433	12	MKI67	12157 MKI67
0.0275409158382893	7	MKI67	12158 MKI67
0.823882419966385	23	PHKA2	12161 PHKA2
-0.365851482942863	12	PHKA2	12172 PHKA2
-0.117932722239097	8	PHKA1	12179 PHKA1
-0.730232076292524	24	RECQL	12191 RECQL
-4.25664432693152	99	NOP2	12199 NOP2
-0.28709646713838	13	NOP2	12204 NOP2
0.131551882292678	9	ATRX	12210 ATRX
0.223645086719208	8	ATRX	12212 ATRX
0.215699779121449	8	ATRX	12213 ATRX
0.169706111392627	7	ATRX	12220 ATRX
0.206287797429008	8	ATRX	12221 ATRX
0.312986782754784	11	ATRX	12225 ATRX
-0.224602877921093	8	ATRX	12234 ATRX
0.391027524878895	19	ATRX	12241 ATRX
-0.552038879753825	18	ATRX	12242 ATRX
-0.162050808686586	11	ATRX	12258 ATRX
0.233753065422862	9	ATRX	12266 ATRX
-0.536047254124291	17	CRK	12276 CRK
-2.36919225345097	36	CRK	12278 CRK
-0.333206363200414	20	BAG6	12286 BAG6
-0.668077235135959	12	BAG6	12290 BAG6
0.11375452593661	13	NOTCH1	12310 NOTCH1
-0.217148596290445	12	RPL5	12318 RPL5
-0.154651634706569	7	RPS9	12322 RPS9
0.60065403364475	17	MAP1B	12345 MAP1B
-0.0955861405965978	8	MAP1B	12357 MAP1B
-0.105013560928066	7	MAP1B	12386 MAP1B
-0.112819037185533	8	MAP1B	12390 MAP1B
-0.210148609681414	8	MAP1B	12406 MAP1B
-0.0924996609645924	7	MAP1B	12414 MAP1B
0.16328570906399	11	MAP1B	12418 MAP1B
-0.140801448769988	8	NEDD4	12446 NEDD4
-0.19939441965484	11	YAP1	12447 YAP1
-0.584334747411467	20	YAP1	12450 YAP1
-0.132057776820953	9	UTRN	12469 UTRN
-0.261935433597141	11	UTRN	12473 UTRN
-0.241323395700889	7	UTRN	12474 UTRN
0.307230975122938	16	UTRN	12478 UTRN
0.153649488380447	7	PLA2G4A	12493 PLA2G4A
0.238504951758274	18	PLA2G4A	12494 PLA2G4A
-0.116165471773057	8	RAP1GAP	12499 RAP1GAP
-0.385555424998491	15	RAP1GAP	12508 RAP1GAP
0.220604137169966	8	CAPZA2	12517 CAPZA2
-1.4315384879113	33	ID4	12529 ID4
0.12603837583034	7	ZFP36L2	12537 ZFP36L2
0.570979460530807	23	ZFP36L2	12541 ZFP36L2
0.0558721741421931	7	ZFP36L2	12545 ZFP36L2
0.275489367581882	12	RFX5	12559 RFX5
0.203570003801418	8	SOX9	12571 SOX9
0.418177022234996	11	SOX9	12579 SOX9
-0.497586522015803	15	ARCN1	12581 ARCN1
0.156866057600667	10	GCLC	12593 GCLC
0.225376293388769	8	NRIP1	12599 NRIP1
0.133519758923428	8	NRIP1	12605 NRIP1
1.01608411476107	33	TRAPPC10	12611 TRAPPC10
0.263738744632777	12	TRAPPC10	12615 TRAPPC10
-0.611199765245103	26	PRRC2A	12621 PRRC2A
-4.33745177951498	82	PRRC2A	12622 PRRC2A
-0.160872975002305	10	PRRC2A	12625 PRRC2A
-0.253953986090506	11	PRRC2A	12629 PRRC2A
-3.6316570737399	78	PRRC2A	12633 PRRC2A
-0.898984546587806	30	PRRC2A	12644 PRRC2A
-0.403528570448453	18	PRRC2A	12647 PRRC2A
-0.796018953505004	23	PRRC2A	12652 PRRC2A
0.0995413899223841	7	PTDSS1	12661 PTDSS1
-0.0926705095542341	8	NES	12671 NES
0.118620505183741	8	NES	12674 NES
-0.143745670050885	10	NES	12676 NES
-0.71592579747549	24	NES	12684 NES
-0.572497139238993	27	NES	12705 NES
-0.145313099176211	11	CSNK1A1	12721 CSNK1A1
-0.421957944255207	12	CSNK1D	12726 CSNK1D
0.243250517793042	9	CD97	12748 CD97
0.0302342900466766	7	MARCKSL1	12758 MARCKSL1
-0.671619398451142	23	PXN	12762 PXN
-0.854872914867406	22	PXN	12766 PXN
-3.43545057492649	69	PXN	12768 PXN
-0.474161703659576	15	PXN	12770 PXN
0.26243861783131	15	PXN	12773 PXN
-0.426058811486273	18	PXN	12774 PXN
-0.157313338695444	9	PXN	12778 PXN
-0.94600684738452	26	PXN	12795 PXN
0.149056209193841	10	RPIA	12815 RPIA
-0.0702130732992933	7	NASP	12824 NASP
0.0216566093929842	9	NASP	12834 NASP
0.708405830907712	31	NASP	12836 NASP
0.126775323609075	10	NASP	12839 NASP
0.440523083088237	16	NASP	12840 NASP
-0.327382373135769	10	FASN	12845 FASN
-0.325189179009994	7	FASN	12849 FASN
-0.242007149342377	13	FASN	12857 FASN
-1.40281359407898	54	FASN	12862 FASN
-0.733604456303918	30	FNTA	12872 FNTA
0.270308298631791	10	CCT3	12878 CCT3
-0.0356139092588713	9	MRPL19	12879 MRPL19
-0.314086162517291	14	AMPH	12883 AMPH
-0.112408898392323	10	CENPF	12895 CENPF
-0.138293753711755	10	CENPF	12904 CENPF
-0.101622691297604	8	CENPF	12913 CENPF
0.309365852192593	12	CENPF	12920 CENPF
0.0983374021392821	10	SRP9	12927 SRP9
0.548643844036379	17	HARS2	12948 HARS2
0.013491842551519	7	CASP4	12957 CASP4
-0.343316726254667	14	CSNK1E	12960 CSNK1E
0.426607117211207	15	CEBPD	12970 CEBPD
0.19925582035979	9	MCM2	12981 MCM2
0.955331583776185	22	MCM2	12983 MCM2
0.581922359439288	17	MCM2	12984 MCM2
-0.149639733061776	11	YLPM1	12991 YLPM1
0.169195764509715	9	RBM25	13003 RBM25
0.374470422320296	13	CLK1;CLK4	13024 CLK1;CLK4
0.712980738922738	26	CLK2	13027 CLK2
-1.19936337613205	39	CLK3	13032 CLK3
-2.06121471575812	50	CLK3	13033 CLK3
0.998987300490299	22	PSEN1	13038 PSEN1
0.120410050088969	8	NUP153	13047 NUP153
-0.202132049139779	7	NUP153	13055 NUP153
-1.38944092070438	36	NUP153	13056 NUP153
-3.10803697381929	79	NUP153	13062 NUP153
-1.43498855007574	40	NUP153	13063 NUP153
-0.81569699136853	31	NUP153	13081 NUP153
-0.400494241536604	12	RANBP2	13087 RANBP2
0.363268852473868	17	RANBP2	13099 RANBP2
0.219465368007701	14	RANBP2	13113 RANBP2
-0.704922919999591	20	RANBP2	13128 RANBP2
-0.209357645226492	8	RANBP2	13140 RANBP2
0.902569111158324	25	RGS3	13143 RGS3
0.557007305337128	20	RGS3	13154 RGS3
0.102982257635219	8	TSC2	13163 TSC2
0.159894815487957	7	TSC2	13179 TSC2
-0.174796602950109	7	TSC2	13186 TSC2
0.258475532052735	7	TSC2	13187 TSC2
0.128116964992556	12	GSK3A	13195 GSK3A
1.13592250246142	41	TAF6	13213 TAF6
0.242977269264543	10	GMPS	13222 GMPS
-0.258690286905229	15	GMPS	13224 GMPS
-0.0721512561377113	8	LIG3	13227 LIG3
0.112896685911331	9	EMD	13273 EMD
-0.220222332927909	7	PDLIM4	13291 PDLIM4
-0.586805519912674	26	PDLIM4	13293 PDLIM4
-0.435000119494909	25	PDLIM4	13294 PDLIM4
-1.36043714454373	35	PDLIM4	13295 PDLIM4
0.130598322969681	10	ERF	13308 ERF
-0.709520937644817	32	ERF	13310 ERF
-0.311276949003711	17	ERF	13311 ERF
-0.650898337995504	23	ERF	13312 ERF
-0.148638926200245	7	ERF	13313 ERF
-0.281204423012952	7	ERF	13314 ERF
-0.368817977807828	10	ERF	13316 ERF
-0.118698554669421	8	ERF	13317 ERF
-0.218456198361964	8	METAP2	13337 METAP2
0.424032826744835	16	METAP2	13339 METAP2
0.152743450180015	12	TOB1	13346 TOB1
0.184692869524652	9	RASSF2	13357 RASSF2
0.188145278516258	11	LRBA	13378 LRBA
0.298532525718433	11	LRBA	13380 LRBA
-2.45310455462562	70	RPL14	13384 RPL14
1.64057475822004	30	CCT8	13385 CCT8
0.26674438923603	8	CCT8	13386 CCT8
-0.330179146981313	14	CCT4	13389 CCT4
0.199691567819778	16	CCT4	13390 CCT4
0.518163742993598	18	PAPOLA	13397 PAPOLA
-1.2193686941745	45	FXR1	13405 FXR1
-0.463776967235599	13	FXR1	13418 FXR1
-0.610457316940087	15	FXR2	13424 FXR2
-0.421062536158798	26	FXR2	13425 FXR2
-0.411225997852739	21	FXR2	13426 FXR2
0.455941965511306	10	FXR2	13434 FXR2
0.618389114776414	22	RAB27A	13443 RAB27A
0.218965630674126	12	RORC	13456 RORC
0.567997350972344	16	ZNF84	13459 ZNF84
0.83768894695601	39	SMARCA2	13469 SMARCA2
0.507080827552109	21	SMARCA4	13471 SMARCA4
0.519854172791919	22	SMARCA4	13472 SMARCA4
0.423935091165181	16	SMARCA4	13473 SMARCA4
0.264108903478239	12	SMARCA4	13474 SMARCA4
0.706239800904112	16	SMARCA4	13475 SMARCA4
0.465324422747711	12	SMARCA4	13479 SMARCA4
0.179656112883933	13	SMARCA4	13480 SMARCA4
0.326500212296756	18	SMARCA4	13481 SMARCA4
0.372276481725705	15	SMARCA4	13482 SMARCA4
0.485555208060948	12	BRCA2	13492 BRCA2
0.986896617446733	29	MECP2	13504 MECP2
0.131422062363994	8	MECP2	13505 MECP2
-1.94969816161503	39	MECP2	13506 MECP2
-7.71291857718449	86	HCFC1	13512 HCFC1
-0.0737737054067099	8	HCFC1	13515 HCFC1
-0.16552139060968	10	IRAK1	13518 IRAK1
-0.135837208609313	7	IRAK1	13519 IRAK1
-0.49013621972893	13	CAV2	13528 CAV2
0.352109248264599	10	RPS6KA3;RPS6KA1;RPS6KA6	13568 RPS6KA3;RPS6KA1;RPS6KA6
0.0947026133797906	8	RPS6KA3	13570 RPS6KA3
0.348972563593416	11	RPS6KA3	13571 RPS6KA3
-1.31960605330221	30	AFF3	13582 AFF3
-0.627163700117166	11	AFF3	13585 AFF3
-0.237867277508036	10	HDGF	13591 HDGF
2.20631858649078	43	HNRNPA3	13616 HNRNPA3
0.38341782590673	12	HNRNPA3	13619 HNRNPA3
-0.213911177016255	9	PGD	13626 PGD
0.711650733460668	18	HNRNPM	13634 HNRNPM
-0.368243046196092	11	KPNA2	13645 KPNA2
-0.176475252455008	9	AGFG1	13666 AGFG1
0.578075458485541	19	AGFG1	13669 AGFG1
0.206790655629713	15	HNRNPF	13676 HNRNPF
-0.364948615759687	12	MSH6	13681 MSH6
-0.1637324956931	9	MSH6	13684 MSH6
0.298067534648322	9	MSH6	13685 MSH6
-0.455841738928416	17	MSH6	13692 MSH6
0.240549683204113	7	KIF11	13697 KIF11
0.761555137550272	34	RBM5	13717 RBM5
-0.321743129110218	13	HMGA2	13740 HMGA2
-0.0690559604989516	8	CRIP2	13741 CRIP2
-0.274513597689271	17	CRIP2	13742 CRIP2
-0.0802223734470062	7	CRIP2	13743 CRIP2
-0.51428163873311	9	NUP98	13749 NUP98
1.02358016323413	29	NUP98	13754 NUP98
-0.0780338469994767	14	NUP98	13758 NUP98
0.296001045438909	21	NUP98	13761 NUP98
-0.396604454511201	15	NUP98	13762 NUP98
0.304917489936832	7	NUP98	13772 NUP98
3.28969253470477	71	NUP98	13773 NUP98
0.372089774968767	17	ARFIP1	13794 ARFIP1
-0.180486034166129	8	NUBP1	13801 NUBP1
-1.74498628538709	39	MVD	13816 MVD
-0.655420689169417	23	COPB1	13819 COPB1
-0.240513147149443	14	COPA	13821 COPA
-0.149231408955643	10	LIMK1	13823 LIMK1
-0.62855872972598	19	LIMK1	13830 LIMK1
0.213010873737958	10	LIMK2	13836 LIMK2
-0.262180109673757	8	TTC3	13848 TTC3
-0.173877540190997	7	SMTN	13866 SMTN
-0.0973147684657072	8	SMTN	13869 SMTN
0.139242393113224	10	SLC16A1	13875 SLC16A1
0.541799870089046	19	BLM	13901 BLM
0.224961368654658	9	BLM	13905 BLM
-0.142248043640332	12	RARS	13914 RARS
0.351480959279732	22	HIRA	13923 HIRA
0.169925121620566	8	HIRA	13924 HIRA
-0.592215020963856	13	HIRA	13928 HIRA
-3.38006462648878	66	ATXN1	13934 ATXN1
-0.0588503135347766	7	ATXN1	13935 ATXN1
-0.430541647845193	26	ATXN1	13937 ATXN1
-7.49981755217983	87	ATN1	13942 ATN1
-0.863775909690205	15	ATN1	13944 ATN1
-1.18770454631943	35	ATN1	13945 ATN1
-0.188507027164846	11	ATN1	13948 ATN1
-0.105629450793323	7	ATN1	13953 ATN1
-1.28283596106442	24	ATN1	13955 ATN1
0.154418336400732	7	ATN1	13956 ATN1
-1.60054775597556	45	ATN1	13958 ATN1
-0.338926309860841	15	ATN1	13959 ATN1
1.44298675945015	35	PMS1	13961 PMS1
-0.372277065522599	7	PMS2;PMS2CL	13964 PMS2;PMS2CL
-0.162814815791883	9	USP14	13980 USP14
-1.14257231872313	22	RAD23B	14007 RAD23B
0.0743773510762036	10	EIF5	14035 EIF5
0.68983472834049	24	EIF5	14038 EIF5
0.168868522025692	11	SLC12A2	14039 SLC12A2
0.34352488858049	16	SLC12A2	14043 SLC12A2
0.0591519970866017	7	GEM	14058 GEM
1.28155136101872	36	AQP5	14063 AQP5
-0.423607564667676	18	VCP	14065 VCP
-4.42740434165988	70	VCP	14069 VCP
-0.583465890264342	23	MFAP1	14083 MFAP1
-0.297434645133136	18	MFAP1	14084 MFAP1
-2.05646580655557	35	MLLT4	14093 MLLT4
-0.0402592803087582	9	MLLT4	14097 MLLT4
0.281429447707936	19	MLLT4	14101 MLLT4
-0.215914752461742	8	MLLT4	14138 MLLT4
0.124352790915518	10	MLLT4	14143 MLLT4
0.302299493097474	8	MLLT4	14144 MLLT4
0.488535149579172	27	MLLT10	14151 MLLT10
0.632993068685799	29	MLLT6	14154 MLLT6
1.14718917608681	43	MLLT6	14157 MLLT6
1.44851199340434	38	MLLT6	14160 MLLT6
0.48447692325121	21	ELL	14169 ELL
0.128291585517253	7	BRPF1	14181 BRPF1
0.164756038370791	16	BRPF1	14185 BRPF1
0.165507476684767	12	CASP7	14190 CASP7
1.07999619342302	22	CASP6	14197 CASP6
-0.176021890682852	9	CDH11	14209 CDH11
-0.0808959620532133	8	TPD52	14235 TPD52
-0.11542064287526	7	GFER	14249 GFER
-0.0503733295410588	7	EIF3B	14256 EIF3B
-1.25819807409341	48	EIF3B	14263 EIF3B
-0.985027883433105	20	DLX6	14274 DLX6
-4.1057244356958	54	NDUFV3	14288 NDUFV3
-0.204771057634218	15	MARS	14291 MARS
-0.362308932755291	15	ARPP19	14293 ARPP19
0.182199189102195	11	HDAC4	14312 HDAC4
-0.184017498392846	17	SOX10	14335 SOX10
-0.32136108011729	18	SOX10	14336 SOX10
-0.0918567842103285	9	SOX10	14342 SOX10
-0.275730504086405	12	SOX10	14348 SOX10
-0.652118738131318	23	SOX10	14349 SOX10
-0.276072745931551	16	SOX10	14352 SOX10
-0.782378915661997	42	BCAR1	14363 BCAR1
-0.611884528844974	20	BCAR1	14370 BCAR1
-0.94575939577631	39	BCAR1	14371 BCAR1
1.19828387016313	30	BCAR1	14374 BCAR1
1.72994766036806	40	BCAR1	14375 BCAR1
0.23166886532237	9	STX17	14378 STX17
0.726809381410849	25	STX17	14379 STX17
0.175039170892426	12	SIK1	14389 SIK1
0.25770660654314	11	RIPK4	14408 RIPK4
-0.28581546943656	11	KLF3	14420 KLF3
-2.92970898965911	64	NUP107	14440 NUP107
0.12569677928113	11	GSDMD	14446 GSDMD
-0.200477325135706	7	SNX16	14454 SNX16
0.206614358489108	7	MLF1	14470 MLF1
[truncated: 6,230 more rows]
