# Supplementary material for: Proteome activity landscapes of tumor cell lines determine drug responses
Source: Nat Commun. 2020 Jul 20;11:3639. doi: 10.1038/s41467-020-17336-9 (PMC7371697; doi:10.1038/s41467-020-17336-9)
Supplement: Supplementary file 14 — Source Data [file 41467_2020_17336_MOESM14_ESM.zip › Figure_4E.txt]

MAPK1_pY187	Perifosine	cellLine
7.98357048642741	0.76	786O_NCI60
9.26981525813552	0.5	A498_NCI60
9.07453062046524	-0.57	A549_NCI60
9.29240699654937	-0.7	ACHN_NCI60
9.1242819221544	-0.65	BT549_NCI60
9.12265057305092	0.35	CAKI1_NCI60
8.47747949581356	1.85	CCRFCEM_NCI60
8.77987622434937	0.92	COLO205_NCI60
9.39480203327646	-1.05	DU145_NCI60
9.36378368032796	-0.58	EKVX_NCI60
7.89646531853742	0.18	HCC2998_NCI60
9.27650348882633	-0.34	HCT116_NCI60
8.76429391930781	0.88	HCT15_NCI60
8.87298154950884	1.43	HL60_NCI60
8.8547130332224	-0.1	HOP62_NCI60
9.38631184091664	0.54	HOP92_NCI60
9.31577730469344	-0.7	HS578T_NCI60
8.64415740062552	0.53	HT29_NCI60
8.1870012197407	1.04	IGROV1_NCI60
8.33460780724382	-1	K562_NCI60
7.52901318919922	2.67	KM12_NCI60
9.25595275705188	-0.11	LOXIMVI_NCI60
9.21781588393721	0.6	M14_NCI60
8.69221086116236	0.33	MALME3M_NCI60
8.78114473904035	-0.96	MCF7_NCI60
9.30466524994527	-0.23	MDAMB231_NCI60
9.01256565810518	-0.9	MDAMB435_NCI60
9.11859620879716	NA	MDAMB468_NCI60
7.77673224378967	0.49	MOLT4_NCI60
9.01800878785787	-0.83	NCIADRES_NCI60
8.08597244933621	-0.36	NCIH226_NCI60
9.45135402738234	-1.15	NCIH23_NCI60
9.10104163419156	-0.86	NCIH322M_NCI60
9.00552366420406	1.16	NCIH460_NCI60
9.20738922430329	0.75	NCIH522_NCI60
9.55871091209514	-0.89	OVCAR3_NCI60
9.11440644707328	-0.55	OVCAR4_NCI60
8.69899126338719	0.92	OVCAR5_NCI60
8.98508878803446	-0.87	OVCAR8_NCI60
7.65538713395853	1.72	PC3_NCI60
7.71138473511258	0.29	RPMI8226_NCI60
9.25516002751775	1.26	RXF393_NCI60
9.29417059375685	-0.34	SF268_NCI60
8.56528690639907	0.29	SF295_NCI60
9.38918732121243	-0.92	SF539_NCI60
9.29701861168016	-0.67	SKMEL2_NCI60
9.69812981057655	-1.05	SKMEL28_NCI60
9.49167310137534	-0.99	SKMEL5_NCI60
9.27116361688095	0.66	SKOV3_NCI60
9.18330058977433	0.26	SN12C_NCI60
9.28406339810896	-0.45	SNB19_NCI60
9.12344791569897	0.27	SNB75_NCI60
7.77554050345718	1.68	SR_NCI60
8.51640625914483	-0.26	SW620_NCI60
8.99187330505448	-0.92	T47D_NCI60
NA	0.96	TK10_NCI60
9.2271650680639	-0.63	U031_NCI60
9.42247241996542	-0.68	U251_NCI60
9.19101060488403	-1.25	UACC257_NCI60
9.3873403071743	-0.58	UACC62_NCI60
