# Supplementary material for: Proteome activity landscapes of tumor cell lines determine drug responses
Source: Nat Commun. 2020 Jul 20;11:3639. doi: 10.1038/s41467-020-17336-9 (PMC7371697; doi:10.1038/s41467-020-17336-9)
Supplement: Supplementary file 14 — Source Data [file 41467_2020_17336_MOESM14_ESM.zip › Figure_4F_1.txt]

RE	LC	BR	LE	CO	PR	OV	ME	CN	all.too	markers
-0.595238095238095	-0.25	0.7	0.811679449913428	0.5	-1	-0.321428571428571	0.4	0.845154254728517	0.103633175575298	TYMS+UMPS.1+TYMP
-0.714285714285714	-0.728039845617479	0.7	0.550782483869826	0.5	-1	-0.321428571428571	0.292889593064503	-0.11595420713049	-0.0852308796416632	TYMS+UMPS.1+UPP1
-0.761904761904762	-0.116666666666667	0.2	0.521793932087204	0.535714285714286	-1	-0.535714285714286	-0.233333333333333	-0.347862621391469	-0.239046340917095	TYMS+RRM1+UCK1
-0.443121716907906	-0.366666666666667	0.8	0.637748139217693	0.392857142857143	-1	-0.392857142857143	0.233333333333333	-0.0857142857142857	-0.0180043259914679	ABCC3+TYMS+TYMP
-0.357142857142857	-0.533333333333333	0.7	0.885714285714286	0.5	1	-0.392857142857143	0.25	-0.257142857142857	-0.0994739918176505	ABCC3+TYMS+UPP1
-0.595238095238095	-0.816666666666667	0.5	0.542857142857143	0.357142857142857	-1	-0.857142857142857	0.4	0.2	-0.0353594389246055	TYMS+UMPS.1+PPAT+DPYD
-0.547619047619048	0.0166666666666667	-0.6	0.657142857142857	0.571428571428571	1	-0.571428571428571	-0.0666666666666667	0.0285714285714286	-0.125482174167154	TYMS+RRM1+DPYD+UCK2
-0.690476190476191	0.55	-1	0.942857142857143	0.571428571428571	1	-0.464285714285714	-0.433333333333333	0.0579771035652448	-0.161313890013065	TYMP+RRM1+DPYD+UCK1
-0.738095238095238	-0.183333333333333	0.6	0.485714285714286	0.5	-1	-0.464285714285714	-0.1	-0.0303588370359458	-0.0674551651289312	TK1+TYMS+TYMP+UCK1
-0.642857142857143	-0.766666666666667	0.7	0.828571428571429	0.428571428571428	-1	-0.392857142857143	0.116666666666667	-0.0285714285714286	-0.244360023378141	ABCC3+TYMS+UPP1+SLC29A1
0.476190476190476	-0.183333333333333	-0.1	0.771428571428571	0.0357142857142857	-1	-0.142857142857143	-0.316666666666667	-0.714285714285714	-0.0941554646405611	ABCC3+UMPS+UMPS.1+TYMP+UCK1
-0.761904761904762	-0.25	0.2	0.828571428571429	0.571428571428571	-1	-0.535714285714286	0	0.257142857142857	-0.11604494514601	TYMS+UMPS+UMPS.1+RRM1+RRM2
-0.610789393575762	-0.333333333333333	0.8	0.714285714285714	0.214285714285714	-1	-0.464285714285714	0.283333333333333	0	-0.12730142052255	ABCC4+TYMS+TYMP+RRM2+SLC29A1
-0.428571428571429	0.233333333333333	-0.7	0.885714285714286	0.892857142857143	1	-0.214285714285714	-0.516666666666667	-0.257142857142857	-0.0534190531852718	TYMP+RRM1+UPP1+UCK2+UCK1
-0.476190476190476	0.266666666666667	-0.7	0.942857142857143	0.821428571428571	1	-0.5	-0.433333333333333	0.142857142857143	-0.0291642314436002	TYMP+RRM1+PPAT+UPP1+UCK1
-0.714285714285714	-0.2	-0.4	0.714285714285714	0.607142857142857	-1	-0.571428571428571	-0.0666666666666667	0.142857142857143	-0.142548217416715	TK1+TYMS+UMPS+TYMP+RRM1+PPAT
-0.714285714285714	-0.166666666666667	0	0.657142857142857	0.607142857142857	-1	-0.535714285714286	-0.133333333333333	-0.0285714285714286	-0.187434248977206	TK1+TYMS+UMPS+RRM1+DPYD+UCK2
-0.761904761904762	-0.216666666666667	-0.3	0.657142857142857	0.571428571428571	-1	-0.535714285714286	-0.1	0.0857142857142857	-0.173524254821742	ABCC4+TYMS+UMPS+UMPS.1+RRM1+UCK2
-0.738095238095238	-0.516666666666667	0.6	0.828571428571429	0.464285714285714	-1	-0.285714285714286	0.283333333333333	-0.371428571428571	-0.00391583869082408	ABCC3+ABCC4+TYMS+UMPS+UMPS.1+TYMP
-0.785714285714286	-0.433333333333333	0.7	0.885714285714286	0.5	1	-0.285714285714286	0.266666666666667	-0.485714285714286	-0.0296317942723554	ABCC3+ABCC4+TYMS+UMPS+TYMP+UPP1
-0.738095238095238	-0.6	0.6	0.485714285714286	0.464285714285714	-1	-0.285714285714286	-0.116666666666667	-0.371428571428571	-0.156049094097019	ABCC4+TK1+TYMS+UMPS+UMPS.1+DPYD+UCK1
-0.642857142857143	-0.516666666666667	0.6	0.371428571428571	0.607142857142857	-1	-0.392857142857143	-0.216666666666667	-0.371428571428571	-0.179544126241964	ABCC4+TYMS+UMPS+RRM2+UPP1+SLC29A1+UCK1
-0.428571428571429	-0.466666666666667	0.6	0.771428571428571	0.5	-1	-0.321428571428571	-0.233333333333333	-0.828571428571429	-0.209877264757452	ABCC3+TYMS+UMPS.1+TYMP+SLC29A1+UCK2+UCK1
-0.452380952380952	-0.266666666666667	0.8	0.771428571428571	0.464285714285714	-1	-0.392857142857143	0.416666666666667	0.0857142857142857	0.0143191116306254	ABCC3+TYMS+UMPS+UMPS.1+TYMP+RRM2+DPYD
-0.452380952380952	-0.366666666666667	0.8	0.6	0.571428571428571	-1	-0.428571428571428	0.333333333333333	-0.142857142857143	-0.018760958503799	ABCC3+TYMS+UMPS+UMPS.1+RRM2+DPYD+UCK2
