# Supplementary material for: Proteome activity landscapes of tumor cell lines determine drug responses
Source: Nat Commun. 2020 Jul 20;11:3639. doi: 10.1038/s41467-020-17336-9 (PMC7371697; doi:10.1038/s41467-020-17336-9)
Supplement: Supplementary file 14 — Source Data [file 41467_2020_17336_MOESM14_ESM.zip › Figure_4G.txt]

measured	predicted	cellLine	tissue
7.20465186213684	13.7383483333333	COLO205_NCI60	Colon
0.30269134281013	5.66085930952382	HCC2998_NCI60	Colon
3.73312042623352	11.696128	HCT116_NCI60	Colon
5.77832546639311	16.18053	HCT15_NCI60	Colon
7.36305424470678	15.7849681666667	HT29_NCI60	Colon
11.5848389314019	16.300225	KM12_NCI60	Colon
26.6334851392968	17.6659271666666	SW620_NCI60	Colon
19.535970913782	16.5656163333333	CCRFCEM_NCI60	Leukemia
7.09712574480371	11.4208066666667	HL60_NCI60	Leukemia
13.0663714462099	13.7474473095238	K562_NCI60	Leukemia
10.8899528649409	11.5543036666667	MOLT4_NCI60	Leukemia
3.30778291729899	8.20689233333334	RPMI8226_NCI60	Leukemia
1.18516686245056	11.078976	SR_NCI60	Leukemia
