# Supplementary material for: Proteome activity landscapes of tumor cell lines determine drug responses
Source: Nat Commun. 2020 Jul 20;11:3639. doi: 10.1038/s41467-020-17336-9 (PMC7371697; doi:10.1038/s41467-020-17336-9)
Supplement: Supplementary file 14 — Source Data [file 41467_2020_17336_MOESM14_ESM.zip › Figure_4H.txt]

Prediction	Cell line	Dose [uM]	Replicate	Relative viability
Sensitive	RPMI8226	29.99998	1	0.00740576
Sensitive	RPMI8226	10	1	0.01785454
Sensitive	RPMI8226	3	1	0.03691725
Sensitive	RPMI8226	1	1	0.1349287
Sensitive	RPMI8226	0.3	1	0.7928247
Sensitive	RPMI8226	0.1	1	0.9955497
Sensitive	RPMI8226	0.02999998	1	0.9780029
Sensitive	RPMI8226	0.01	1	0.9809797
Sensitive	RPMI8226	0.003	1	1.004326
Sensitive	RPMI8226	0.001	1	0.9999999
Sensitive	RPMI8226	29.99998	2	0.00651684
Sensitive	RPMI8226	10	2	0.01461617
Sensitive	RPMI8226	3	2	0.02627315
Sensitive	RPMI8226	1	2	0.1027248
Sensitive	RPMI8226	0.3	2	0.7607528
Sensitive	RPMI8226	0.1	2	0.9701313
Sensitive	RPMI8226	0.02999998	2	0.939669
Sensitive	RPMI8226	0.01	2	0.9715459
Sensitive	RPMI8226	0.003	2	0.9736892
Sensitive	RPMI8226	0.001	2	1
Sensitive	RPMI8226	29.99998	3	0.00362706
Sensitive	RPMI8226	10	3	0.00687824
Sensitive	RPMI8226	3	3	0.0107824
Sensitive	RPMI8226	1	3	0.04128313
Sensitive	RPMI8226	0.3	3	0.5089208
Sensitive	RPMI8226	0.1	3	1.010404
Sensitive	RPMI8226	0.02999998	3	1.004403
Sensitive	RPMI8226	0.01	3	1.004316
Sensitive	RPMI8226	0.003	3	1.02143
Sensitive	RPMI8226	0.001	3	0.9999999
Resistant	CCRFCEM	29.99998	1	0.2178074
Resistant	CCRFCEM	10	1	0.3729878
Resistant	CCRFCEM	3	1	0.6087936
Resistant	CCRFCEM	1	1	0.8271012
Resistant	CCRFCEM	0.3	1	0.929318
Resistant	CCRFCEM	0.1	1	0.9164364
Resistant	CCRFCEM	0.02999998	1	0.9100991
Resistant	CCRFCEM	0.01	1	0.9550941
Resistant	CCRFCEM	0.003	1	0.9602451
Resistant	CCRFCEM	0.001	1	0.9999998
Resistant	CCRFCEM	29.99998	2	0.1754649
Resistant	CCRFCEM	10	2	0.4365361
Resistant	CCRFCEM	3	2	0.8392119
Resistant	CCRFCEM	1	2	0.8574059
Resistant	CCRFCEM	0.3	2	0.9980473
Resistant	CCRFCEM	0.1	2	1.002722
Resistant	CCRFCEM	0.02999998	2	0.9889982
Resistant	CCRFCEM	0.01	2	0.9780326
Resistant	CCRFCEM	0.003	2	0.9956282
Resistant	CCRFCEM	0.001	2	1
Resistant	CCRFCEM	29.99998	3	0.08958557
Resistant	CCRFCEM	10	3	0.3027557
Resistant	CCRFCEM	3	3	0.670603
Resistant	CCRFCEM	1	3	0.8007957
Resistant	CCRFCEM	0.3	3	0.9538939
Resistant	CCRFCEM	0.1	3	0.9875181
Resistant	CCRFCEM	0.02999998	3	0.9656479
Resistant	CCRFCEM	0.01	3	1.002452
Resistant	CCRFCEM	0.003	3	0.9868451
Resistant	CCRFCEM	0.001	3	1
Sensitive	HCC2998	29.99998	1	0.1031978
Sensitive	HCC2998	10	1	0.1125355
Sensitive	HCC2998	3	1	0.1087665
Sensitive	HCC2998	1	1	0.1346844
Sensitive	HCC2998	0.3	1	0.3741099
Sensitive	HCC2998	0.1	1	0.8354808
Sensitive	HCC2998	0.02999998	1	0.9419022
Sensitive	HCC2998	0.01	1	0.9404958
Sensitive	HCC2998	0.003	1	1.001415
Sensitive	HCC2998	0.001	1	0.9999999
Sensitive	HCC2998	29.99998	2	0.08373283
Sensitive	HCC2998	10	2	0.1054035
Sensitive	HCC2998	3	2	0.09654962
Sensitive	HCC2998	1	2	0.1227575
Sensitive	HCC2998	0.3	2	0.3995734
Sensitive	HCC2998	0.1	2	0.8290344
Sensitive	HCC2998	0.02999998	2	0.8739671
Sensitive	HCC2998	0.01	2	0.881994
Sensitive	HCC2998	0.003	2	0.9480899
Sensitive	HCC2998	0.001	2	1
Sensitive	HCC2998	29.99998	3	0.03988533
Sensitive	HCC2998	10	3	0.04200634
Sensitive	HCC2998	3	3	0.03938066
Sensitive	HCC2998	1	3	0.05120417
Sensitive	HCC2998	0.3	3	0.1503549
Sensitive	HCC2998	0.1	3	0.6474223
Sensitive	HCC2998	0.02999998	3	0.9598169
Sensitive	HCC2998	0.01	3	0.9933096
Sensitive	HCC2998	0.003	3	1.017455
Sensitive	HCC2998	0.001	3	1
Resistant	KM12	29.99998	1	0.1211727
Resistant	KM12	10	1	0.1938251
Resistant	KM12	3	1	0.4078584
Resistant	KM12	1	1	0.739622
Resistant	KM12	0.3	1	0.8506867
Resistant	KM12	0.1	1	0.9491674
Resistant	KM12	0.02999998	1	0.9430737
Resistant	KM12	0.01	1	0.9232543
Resistant	KM12	0.003	1	0.9833035
Resistant	KM12	0.001	1	1
Resistant	KM12	29.99998	2	0.1021827
Resistant	KM12	10	2	0.1639679
Resistant	KM12	3	2	0.433077
Resistant	KM12	1	2	0.7721194
Resistant	KM12	0.3	2	0.9487371
Resistant	KM12	0.1	2	0.9691451
Resistant	KM12	0.02999998	2	0.9637142
Resistant	KM12	0.01	2	0.9458088
Resistant	KM12	0.003	2	0.9909757
Resistant	KM12	0.001	2	1
Resistant	KM12	29.99998	3	0.05030024
Resistant	KM12	10	3	0.08117549
Resistant	KM12	3	3	0.2442386
Resistant	KM12	1	3	0.6820014
Resistant	KM12	0.3	3	0.9655505
Resistant	KM12	0.1	3	0.999818
Resistant	KM12	0.02999998	3	0.9963582
Resistant	KM12	0.01	3	0.9946745
Resistant	KM12	0.003	3	1.007771
Resistant	KM12	0.001	3	0.9999999
