# Supplementary material for: Proteome activity landscapes of tumor cell lines determine drug responses
Source: Nat Commun. 2020 Jul 20;11:3639. doi: 10.1038/s41467-020-17336-9 (PMC7371697; doi:10.1038/s41467-020-17336-9)
Supplement: Supplementary file 14 — Source Data [file 41467_2020_17336_MOESM14_ESM.zip › Figure_5A_1.txt]

nodeA	nodeB	value	type
82151_Daunorubicin	122819_Teniposide	0.821516997945557	Edge
82151_Daunorubicin	123127_Doxorubicin	0.947631763964878	Edge
122819_Teniposide	123127_Doxorubicin	0.828987280876007	Edge
82151_Daunorubicin	141540_Etoposide	0.721537711722264	Edge
122819_Teniposide	141540_Etoposide	0.903708870200882	Edge
123127_Doxorubicin	141540_Etoposide	0.732927911940504	Edge
82151_Daunorubicin	246131_Valrubicin	0.844063397730874	Edge
122819_Teniposide	246131_Valrubicin	0.807259366434975	Edge
123127_Doxorubicin	246131_Valrubicin	0.845853001180121	Edge
141540_Etoposide	246131_Valrubicin	0.790696997784458	Edge
82151_Daunorubicin	301739_Mitoxantrone	0.827135433335649	Edge
122819_Teniposide	301739_Mitoxantrone	0.874331772257211	Edge
123127_Doxorubicin	301739_Mitoxantrone	0.808804104835852	Edge
141540_Etoposide	301739_Mitoxantrone	0.816053796567938	Edge
246131_Valrubicin	301739_Mitoxantrone	0.834770474014759	Edge
82151_Daunorubicin	700363_Annamycin Liposomal	0.608195093159763	Edge
122819_Teniposide	700363_Annamycin Liposomal	0.728937421721408	Edge
123127_Doxorubicin	700363_Annamycin Liposomal	0.632087643770012	Edge
141540_Etoposide	700363_Annamycin Liposomal	0.760479302530829	Edge
246131_Valrubicin	700363_Annamycin Liposomal	0.752562549475396	Edge
301739_Mitoxantrone	700363_Annamycin Liposomal	0.755774613894899	Edge
82151_Daunorubicin	757804_Etoposide	0.803746866705028	Edge
122819_Teniposide	757804_Etoposide	0.846119117168515	Edge
123127_Doxorubicin	757804_Etoposide	0.848771663866636	Edge
141540_Etoposide	757804_Etoposide	0.84677638481332	Edge
246131_Valrubicin	757804_Etoposide	0.814610542977039	Edge
301739_Mitoxantrone	757804_Etoposide	0.781125567163076	Edge
700363_Annamycin Liposomal	757804_Etoposide	0.728531982867726	Edge
82151_Daunorubicin	758667_Teniposide	0.876586542278523	Edge
122819_Teniposide	758667_Teniposide	0.873215340344702	Edge
123127_Doxorubicin	758667_Teniposide	0.915114942657047	Edge
141540_Etoposide	758667_Teniposide	0.830569597301378	Edge
246131_Valrubicin	758667_Teniposide	0.849835432515094	Edge
301739_Mitoxantrone	758667_Teniposide	0.831867245348104	Edge
700363_Annamycin Liposomal	758667_Teniposide	0.73910451825088	Edge
757804_Etoposide	758667_Teniposide	0.920911997082382	Edge
82151_Daunorubicin	759155_Doxorubicin	0.917600783268936	Edge
122819_Teniposide	759155_Doxorubicin	0.794481538894662	Edge
123127_Doxorubicin	759155_Doxorubicin	0.963557626022101	Edge
141540_Etoposide	759155_Doxorubicin	0.684109012870114	Edge
246131_Valrubicin	759155_Doxorubicin	0.786893101228173	Edge
301739_Mitoxantrone	759155_Doxorubicin	0.795667916113241	Edge
700363_Annamycin Liposomal	759155_Doxorubicin	0.544376507399719	Edge
757804_Etoposide	759155_Doxorubicin	0.830711922656888	Edge
758667_Teniposide	759155_Doxorubicin	0.909537020021709	Edge
82151_Daunorubicin	NA	0.047221703069257	Node
122819_Teniposide	NA	0.375596067117251	Node
123127_Doxorubicin	NA	0.145399834396351	Node
141540_Etoposide	NA	0.513499772706144	Node
246131_Valrubicin	NA	0.191696719200246	Node
301739_Mitoxantrone	NA	0.365679583273704	Node
700363_Annamycin Liposomal	NA	0.206624757085767	Node
757804_Etoposide	NA	0.491493286481508	Node
758667_Teniposide	NA	0.325086195006619	Node
759155_Doxorubicin	NA	0.10707432865608	Node
