# Supplementary material for: Proteome activity landscapes of tumor cell lines determine drug responses
Source: Nat Commun. 2020 Jul 20;11:3639. doi: 10.1038/s41467-020-17336-9 (PMC7371697; doi:10.1038/s41467-020-17336-9)
Supplement: Supplementary file 14 — Source Data [file 41467_2020_17336_MOESM14_ESM.zip › Figure_5A_2.txt]

feature	value
61947 LIMA1	-0.539094727027317
57429 LRRC16A	-0.295005099587417
46593 LIMA1	-0.237632559875435
22006 RGL3	-0.16269759451015
46600 LIMA1	-0.161869933295639
HNRNPM	-0.105558692404574
CCDC101	-0.102062479831172
1465 LAD1	-0.0997647225166911
NAPRT	-0.0964283250725915
43601 MIEF1	-0.0961263998012245
61885 TJP2	-0.0957144278504345
SGIP1	-0.0872734668075831
1462 LAD1	-0.0807111729131571
FGD4	-0.0737715001436448
25264 CDC42BPG	-0.072513537777438
24559 LRRC16A	-0.0678297293759867
28922 N4BP2	-0.0584791287427852
SREBF2	-0.0578639610739322
33814 SHROOM3	-0.0567768240646809
23333 C6orf132	-0.049789939982772
51021 IGF2BP2	-0.0470557843568931
36313 CCDC101	-0.0404848978524806
22119 GLYR1	-0.0404666265930628
60468 SGIP1	-0.0313958829527515
1461 LAD1	-0.0265078467268809
59163 INADL	-0.0170475720273643
26617 NAPRT	-0.016270534720207
23350 C6orf132	-0.013947325794118
17104 FOXO1	-0.010800440699675
56351 HES1	-0.00661848270714863
SHROOM3	-0.00444439651516686
40250 KIAA1671	-0.00241381185916944
CASC4	0.00542302219973447
37434 SAMD11	0.0157305382492206
8008 AR	0.032717028274723
50830 NCOR2	0.0329699555108569
SAMD11	0.0350723072574309
3493 TGOLN2	0.0356584914527004
31760 CEP112	0.040598430944963
31761 CEP112	0.040598430944963
40603 PRKD2	0.0427751393498613
7710 NFIC	0.082230511389353
9484 BCL3	0.0823182852769926
35955 SLCO4A1	0.107572513646148
3495 TGOLN2	0.118561524049193
38663 TSNAX	0.135227893335725
9487 BCL3	0.152816628761621
BCL3	0.261297459526767
AR	0.280614217508313
3494 TGOLN2	0.407538640905722
