# Supplementary material for: Proteome activity landscapes of tumor cell lines determine drug responses
Source: Nat Commun. 2020 Jul 20;11:3639. doi: 10.1038/s41467-020-17336-9 (PMC7371697; doi:10.1038/s41467-020-17336-9)
Supplement: Supplementary file 14 — Source Data [file 41467_2020_17336_MOESM14_ESM.zip › Figure_5A_3.txt]

drug	cellline	value	source	unit	expr	idtype
141540_Etoposide	786O_NCI60	0.32	DTP	GI50	7.409626	By MS/MS
141540_Etoposide	A498_NCI60	-0.02	DTP	GI50	7.796272	By MS/MS
141540_Etoposide	A549_NCI60	0.65	DTP	GI50	7.716105	By MS/MS
141540_Etoposide	ACHN_NCI60	0.3	DTP	GI50	7.494028	By MS/MS
141540_Etoposide	BT549_NCI60	0.33	DTP	GI50	7.784105	By MS/MS
141540_Etoposide	CAKI1_NCI60	0.68	DTP	GI50	7.402894	By MS/MS
141540_Etoposide	COLO205_NCI60	-0.99	DTP	GI50	7.392888	By MS/MS
141540_Etoposide	DU145_NCI60	0.4	DTP	GI50	8.02682	By MS/MS
141540_Etoposide	EKVX_NCI60	-0.77	DTP	GI50	7.804506	By MS/MS
141540_Etoposide	HCC2998_NCI60	-0.19	DTP	GI50	7.251272	By MS/MS
141540_Etoposide	HCT116_NCI60	-0.39	DTP	GI50	NA	NA
141540_Etoposide	HCT15_NCI60	-0.6	DTP	GI50	NA	NA
141540_Etoposide	HOP62_NCI60	0.89	DTP	GI50	8.257194	By MS/MS
141540_Etoposide	HOP92_NCI60	0.12	DTP	GI50	7.655016	By MS/MS
141540_Etoposide	HS578T_NCI60	0.34	DTP	GI50	7.665809	By MS/MS
141540_Etoposide	HT29_NCI60	-0.84	DTP	GI50	NA	NA
141540_Etoposide	IGROV1_NCI60	-0.89	DTP	GI50	7.231813	By MS/MS
141540_Etoposide	KM12_NCI60	-0.58	DTP	GI50	7.220323	By MS/MS
141540_Etoposide	LOXIMVI_NCI60	0.59	DTP	GI50	6.16046	By MS/MS
141540_Etoposide	M14_NCI60	0.14	DTP	GI50	7.26481	By MS/MS
141540_Etoposide	MALME3M_NCI60	-0.12	DTP	GI50	7.769445	By MS/MS
141540_Etoposide	MCF7_NCI60	1.02	DTP	GI50	7.794318	By MS/MS
141540_Etoposide	MDAMB231_NCI60	0.07	DTP	GI50	7.826626	By MS/MS
141540_Etoposide	MDAMB435_NCI60	-0.92	DTP	GI50	7.079279	By matching
141540_Etoposide	NCIADRES_NCI60	-1.05	DTP	GI50	NA	NA
141540_Etoposide	NCIH226_NCI60	0.51	DTP	GI50	7.982319	By MS/MS
141540_Etoposide	NCIH23_NCI60	0.35	DTP	GI50	7.973251	By MS/MS
141540_Etoposide	NCIH322M_NCI60	-1.56	DTP	GI50	6.839278	By matching
141540_Etoposide	NCIH460_NCI60	1.97	DTP	GI50	8.181865	By MS/MS
141540_Etoposide	NCIH522_NCI60	0.19	DTP	GI50	7.373414	By MS/MS
141540_Etoposide	OVCAR3_NCI60	-1.09	DTP	GI50	6.585345	By matching
141540_Etoposide	OVCAR4_NCI60	-1.86	DTP	GI50	7.212536	By MS/MS
141540_Etoposide	OVCAR5_NCI60	-0.78	DTP	GI50	7.623187	By MS/MS
141540_Etoposide	OVCAR8_NCI60	-0.16	DTP	GI50	6.755275	By matching
141540_Etoposide	PC3_NCI60	-0.97	DTP	GI50	7.248227	By MS/MS
141540_Etoposide	RXF393_NCI60	-0.41	DTP	GI50	7.964546	By MS/MS
141540_Etoposide	SF268_NCI60	0.05	DTP	GI50	7.114037	By MS/MS
141540_Etoposide	SF295_NCI60	0.37	DTP	GI50	7.985347	By MS/MS
141540_Etoposide	SF539_NCI60	0.6	DTP	GI50	7.775586	By MS/MS
141540_Etoposide	SKMEL2_NCI60	-0.6	DTP	GI50	NA	NA
141540_Etoposide	SKMEL28_NCI60	-0.69	DTP	GI50	NA	NA
141540_Etoposide	SKMEL5_NCI60	0.28	DTP	GI50	7.651809	By MS/MS
141540_Etoposide	SKOV3_NCI60	-0.4	DTP	GI50	7.806531	By MS/MS
141540_Etoposide	SN12C_NCI60	0.45	DTP	GI50	7.58625	By MS/MS
141540_Etoposide	SNB19_NCI60	0.12	DTP	GI50	8.107972	By MS/MS
141540_Etoposide	SNB75_NCI60	-0.08	DTP	GI50	8.152338	By MS/MS
141540_Etoposide	SW620_NCI60	0.11	DTP	GI50	NA	NA
141540_Etoposide	TK10_NCI60	-0.51	DTP	GI50	7.129127	By MS/MS
141540_Etoposide	U031_NCI60	-1.06	DTP	GI50	6.947984	By MS/MS
141540_Etoposide	U251_NCI60	0.79	DTP	GI50	7.521367	By MS/MS
141540_Etoposide	UACC257_NCI60	-0.84	DTP	GI50	NA	NA
141540_Etoposide	UACC62_NCI60	0.41	DTP	GI50	7.361384	By MS/MS
