# Supplementary material for: Proteome activity landscapes of tumor cell lines determine drug responses
Source: Nat Commun. 2020 Jul 20;11:3639. doi: 10.1038/s41467-020-17336-9 (PMC7371697; doi:10.1038/s41467-020-17336-9)
Supplement: Supplementary file 14 — Source Data [file 41467_2020_17336_MOESM14_ESM.zip › Figure_5B_2.txt]

feature	value
18117 MTA1	-0.202607753137095
42152 C6orf106	-0.153604828167736
38109 CDK5RAP2	-0.103433033391335
30657 FANCM	-0.0223329301027459
22681 SGOL1	-0.0212473542406997
11349 HNF1B	0.00543112026375612
53495 MAP2	0.0118253694196179
32923 INADL	0.0123229908746428
SLC7A4	0.0156835709116473
11356 HNF1B	0.0215383817805715
41130 ANKRD2	0.0215746544711478
47769 PPP1R9A	0.0220955373586227
11348 HNF1B	0.0222134413509215
17276 MAP3K12	0.0247856735177184
42090 BICC1	0.0282106570224366
23075 LRRK2	0.0295446802401977
36415 KIF12	0.0388949735099855
46707 DCDC2	0.0394595767213823
7148 MBP	0.0422733375517599
6482	0.0483967473351175
SPRR3	0.0504912486648315
14061 RRAD	0.0525950719202589
60586 SARG	0.0700691212596363
42095 BICC1	0.0731922465949032
37994 WDR24	0.0732332050665551
31437 AFAP1L2	0.0748582076008899
6446 RAPGEF3	0.0774594122920784
8051 SPP1	0.0780472827803459
55910 PTPN13	0.0800190857752383
SRGAP1	0.0833908999353793
16644 GOLGA3	0.0894852759439389
18845 SPTAN1	0.0991860082247901
51225 SEC23IP	0.110362579435347
1781 ABLIM1	0.129864743407184
9569 FLNA	0.137247890379056
48768 RIMS2	0.151354371916378
32712 NBEA	0.151447323425858
57284 CAMSAP1	0.152300736631676
11778 PRKCI	0.168805080229309
42091 BICC1	0.181399065180162
31580 FAM63A	0.20256418016862
42104 BICC1	0.214836622167808
63973 GAB1	0.21921156769284
31758 CEP112	0.221735602230997
33459 SSH3	0.240723424136188
4546 SRGAP2	0.251658813790582
31443 AFAP1L2	0.260367303061634
63885 PTPN11	0.277865603047962
VWA5A	0.309797287637385
47764 PPP1R9A	0.341934068949028
