# Supplementary material for: Proteome activity landscapes of tumor cell lines determine drug responses
Source: Nat Commun. 2020 Jul 20;11:3639. doi: 10.1038/s41467-020-17336-9 (PMC7371697; doi:10.1038/s41467-020-17336-9)
Supplement: Supplementary file 14 — Source Data [file 41467_2020_17336_MOESM14_ESM.zip › Figure_5B_3.txt]

drug	cellline	value	source	unit	expr	idtype
750691_Afatinib	786O_NCI60	-0.66	DTP	GI50	NA	NA
750691_Afatinib	A498_NCI60	0.99	DTP	GI50	NA	NA
750691_Afatinib	A549_NCI60	-0.39	DTP	GI50	NA	NA
750691_Afatinib	ACHN_NCI60	2.67	DTP	GI50	7.511679	By MS/MS
750691_Afatinib	BT549_NCI60	-0.66	DTP	GI50	7.039134	By MS/MS
750691_Afatinib	CAKI1_NCI60	1.81	DTP	GI50	7.367144	By MS/MS
750691_Afatinib	COLO205_NCI60	-0.14	DTP	GI50	NA	NA
750691_Afatinib	DU145_NCI60	-0.08	DTP	GI50	7.293156	By MS/MS
750691_Afatinib	EKVX_NCI60	2.67	DTP	GI50	7.476296	By MS/MS
750691_Afatinib	HCC2998_NCI60	-0.23	DTP	GI50	7.417385	By MS/MS
750691_Afatinib	HCT116_NCI60	0.34	DTP	GI50	NA	NA
750691_Afatinib	HCT15_NCI60	-0.43	DTP	GI50	6.73672	By matching
750691_Afatinib	HOP62_NCI60	-0.7	DTP	GI50	NA	NA
750691_Afatinib	HS578T_NCI60	-0.68	DTP	GI50	NA	NA
750691_Afatinib	HT29_NCI60	-0.03	DTP	GI50	NA	NA
750691_Afatinib	IGROV1_NCI60	0.66	DTP	GI50	7.236888	By matching
750691_Afatinib	KM12_NCI60	-0.28	DTP	GI50	NA	NA
750691_Afatinib	LOXIMVI_NCI60	-0.16	DTP	GI50	7.028536	By matching
750691_Afatinib	M14_NCI60	-0.35	DTP	GI50	6.947542	By MS/MS
750691_Afatinib	MALME3M_NCI60	-0.61	DTP	GI50	NA	NA
750691_Afatinib	MCF7_NCI60	-0.64	DTP	GI50	NA	NA
750691_Afatinib	MDAMB231_NCI60	-0.26	DTP	GI50	6.753439	By matching
750691_Afatinib	MDAMB435_NCI60	0.17	DTP	GI50	NA	NA
750691_Afatinib	NCIADRES_NCI60	-0.65	DTP	GI50	NA	NA
750691_Afatinib	NCIH226_NCI60	-0.59	DTP	GI50	7.306996	By matching
750691_Afatinib	NCIH23_NCI60	-0.56	DTP	GI50	NA	NA
750691_Afatinib	NCIH322M_NCI60	1.22	DTP	GI50	7.3997	By MS/MS
750691_Afatinib	NCIH460_NCI60	-0.79	DTP	GI50	NA	NA
750691_Afatinib	NCIH522_NCI60	2.28	DTP	GI50	7.508698	By MS/MS
750691_Afatinib	OVCAR3_NCI60	0.75	DTP	GI50	6.916816	By MS/MS
750691_Afatinib	OVCAR4_NCI60	-0.1	DTP	GI50	6.609073	By MS/MS
750691_Afatinib	OVCAR5_NCI60	-0.04	DTP	GI50	7.172022	By MS/MS
750691_Afatinib	OVCAR8_NCI60	-0.34	DTP	GI50	NA	NA
750691_Afatinib	PC3_NCI60	-0.86	DTP	GI50	NA	NA
750691_Afatinib	RXF393_NCI60	-0.25	DTP	GI50	7.08989	By matching
750691_Afatinib	SF268_NCI60	-0.58	DTP	GI50	NA	NA
750691_Afatinib	SF295_NCI60	-1.12	DTP	GI50	NA	NA
750691_Afatinib	SF539_NCI60	-0.4	DTP	GI50	NA	NA
750691_Afatinib	SKMEL2_NCI60	-0.35	DTP	GI50	NA	NA
750691_Afatinib	SKMEL28_NCI60	-0.66	DTP	GI50	NA	NA
750691_Afatinib	SKMEL5_NCI60	-0.31	DTP	GI50	NA	NA
750691_Afatinib	SKOV3_NCI60	2.67	DTP	GI50	7.874673	By MS/MS
750691_Afatinib	SN12C_NCI60	-0.38	DTP	GI50	7.622317	By MS/MS
750691_Afatinib	SNB19_NCI60	-0.77	DTP	GI50	NA	NA
750691_Afatinib	SNB75_NCI60	-0.39	DTP	GI50	NA	NA
750691_Afatinib	SW620_NCI60	-0.35	DTP	GI50	6.974903	By matching
750691_Afatinib	T47D_NCI60	0.05	DTP	GI50	6.994661	By matching
750691_Afatinib	TK10_NCI60	2.67	DTP	GI50	8.046592	By MS/MS
750691_Afatinib	U031_NCI60	0	DTP	GI50	NA	NA
750691_Afatinib	U251_NCI60	0.18	DTP	GI50	6.903921	By MS/MS
750691_Afatinib	UACC257_NCI60	-0.38	DTP	GI50	NA	NA
750691_Afatinib	UACC62_NCI60	-0.68	DTP	GI50	NA	NA
