# Supplementary material for: Proteome activity landscapes of tumor cell lines determine drug responses
Source: Nat Commun. 2020 Jul 20;11:3639. doi: 10.1038/s41467-020-17336-9 (PMC7371697; doi:10.1038/s41467-020-17336-9)
Supplement: Supplementary file 14 — Source Data [file 41467_2020_17336_MOESM14_ESM.zip › Figure_5C.txt]

nodeA	nodeB	value	type
108165_Thiothixene	290193_Cyclosporine	0.489371660825179	Edge
26271_Cyclophosphamide	331942_Terconazole	0.252920361816112	Edge
108165_Thiothixene	331942_Terconazole	0.441467365115532	Edge
26271_Cyclophosphamide	354462_Hypothemycin	0.298445741696155	Edge
108165_Thiothixene	354462_Hypothemycin	0.640264195224041	Edge
290193_Cyclosporine	354462_Hypothemycin	0.290459824923852	Edge
331942_Terconazole	354462_Hypothemycin	0.411822444447069	Edge
108165_Thiothixene	615296_haloperidol	0.511785126765656	Edge
290193_Cyclosporine	615296_haloperidol	0.350466944627389	Edge
331942_Terconazole	615296_haloperidol	0.405642916216383	Edge
354462_Hypothemycin	615296_haloperidol	0.493594663606189	Edge
108165_Thiothixene	679828_PD-98059	0.405699348629044	Edge
354462_Hypothemycin	679828_PD-98059	0.574913422105775	Edge
615296_haloperidol	679828_PD-98059	0.296917477081041	Edge
108165_Thiothixene	741078_Selumetinib	0.583940824189655	Edge
290193_Cyclosporine	741078_Selumetinib	0.256670270640765	Edge
331942_Terconazole	741078_Selumetinib	0.337425450907299	Edge
354462_Hypothemycin	741078_Selumetinib	0.672015269060432	Edge
615296_haloperidol	741078_Selumetinib	0.378410497515318	Edge
679828_PD-98059	741078_Selumetinib	0.578523509419793	Edge
26271_Cyclophosphamide	761431_Vemurafenib	0.276856548463987	Edge
108165_Thiothixene	761431_Vemurafenib	0.632787993188902	Edge
290193_Cyclosporine	761431_Vemurafenib	0.306708860923554	Edge
331942_Terconazole	761431_Vemurafenib	0.472587860978122	Edge
354462_Hypothemycin	761431_Vemurafenib	0.784645628692911	Edge
615296_haloperidol	761431_Vemurafenib	0.479967605035155	Edge
679828_PD-98059	761431_Vemurafenib	0.65559624139347	Edge
741078_Selumetinib	761431_Vemurafenib	0.659784034390893	Edge
108165_Thiothixene	NA	0.0809844808313721	Node
290193_Cyclosporine	NA	0.308608829466642	Node
26271_Cyclophosphamide	NA	0.0579517643440399	Node
331942_Terconazole	NA	0.155311642309113	Node
354462_Hypothemycin	NA	0.42448350444823	Node
615296_haloperidol	NA	0.168701864729033	Node
679828_PD-98059	NA	0.295320227701207	Node
741078_Selumetinib	NA	0.452009471770938	Node
761431_Vemurafenib	NA	0.608652894231145	Node
