# Supplementary material for: Proteome activity landscapes of tumor cell lines determine drug responses
Source: Nat Commun. 2020 Jul 20;11:3639. doi: 10.1038/s41467-020-17336-9 (PMC7371697; doi:10.1038/s41467-020-17336-9)
Supplement: Supplementary file 14 — Source Data [file 41467_2020_17336_MOESM14_ESM.zip › Figure_5D.txt]

nodeA	nodeB	value	type
6396_Thiotepa	8806_Melphalan	0.857086362214188	Edge
6396_Thiotepa	9706_Triethylenemelamine	0.979352623221844	Edge
8806_Melphalan	9706_Triethylenemelamine	0.876568589563271	Edge
6396_Thiotepa	25154_Pipobroman	0.882331176796321	Edge
8806_Melphalan	25154_Pipobroman	0.757177007462034	Edge
9706_Triethylenemelamine	25154_Pipobroman	0.852428583538295	Edge
6396_Thiotepa	26980_Mitomycin	0.870944951837997	Edge
8806_Melphalan	26980_Mitomycin	0.718407317236577	Edge
9706_Triethylenemelamine	26980_Mitomycin	0.865835556730766	Edge
25154_Pipobroman	26980_Mitomycin	0.792400608707814	Edge
6396_Thiotepa	34462_Uracil mustard	0.897842228362019	Edge
8806_Melphalan	34462_Uracil mustard	0.917871475422059	Edge
9706_Triethylenemelamine	34462_Uracil mustard	0.934521449483851	Edge
25154_Pipobroman	34462_Uracil mustard	0.788547061353141	Edge
26980_Mitomycin	34462_Uracil mustard	0.737772735550861	Edge
6396_Thiotepa	119875_Cisplatin	0.743485263703562	Edge
8806_Melphalan	119875_Cisplatin	0.726084749965686	Edge
9706_Triethylenemelamine	119875_Cisplatin	0.725334028151432	Edge
25154_Pipobroman	119875_Cisplatin	0.672328129592372	Edge
26980_Mitomycin	119875_Cisplatin	0.640618935014493	Edge
34462_Uracil mustard	119875_Cisplatin	0.683480007967016	Edge
6396_Thiotepa	125066_Bleomycin	0.68407492098998	Edge
8806_Melphalan	125066_Bleomycin	0.695695295588224	Edge
9706_Triethylenemelamine	125066_Bleomycin	0.7266976878435	Edge
25154_Pipobroman	125066_Bleomycin	0.535818725297598	Edge
26980_Mitomycin	125066_Bleomycin	0.555202035648084	Edge
34462_Uracil mustard	125066_Bleomycin	0.75811465713249	Edge
119875_Cisplatin	125066_Bleomycin	0.643379157248107	Edge
6396_Thiotepa	639186_Raltitrexed	0.697224211011605	Edge
8806_Melphalan	639186_Raltitrexed	0.612824445790349	Edge
9706_Triethylenemelamine	639186_Raltitrexed	0.685342976567625	Edge
25154_Pipobroman	639186_Raltitrexed	0.610034874897127	Edge
26980_Mitomycin	639186_Raltitrexed	0.670434749750284	Edge
34462_Uracil mustard	639186_Raltitrexed	0.610891803936685	Edge
119875_Cisplatin	639186_Raltitrexed	0.609089588983812	Edge
125066_Bleomycin	639186_Raltitrexed	0.518565852692988	Edge
6396_Thiotepa	724998_MNR-2-50	0.827394537326747	Edge
8806_Melphalan	724998_MNR-2-50	0.700367903816601	Edge
9706_Triethylenemelamine	724998_MNR-2-50	0.805067130550523	Edge
25154_Pipobroman	724998_MNR-2-50	0.682677735129412	Edge
26980_Mitomycin	724998_MNR-2-50	0.698843299282613	Edge
34462_Uracil mustard	724998_MNR-2-50	0.777420867101918	Edge
119875_Cisplatin	724998_MNR-2-50	0.601702970537289	Edge
125066_Bleomycin	724998_MNR-2-50	0.683576769728793	Edge
639186_Raltitrexed	724998_MNR-2-50	0.624152344231186	Edge
6396_Thiotepa	NA	0.498632712795663	Node
8806_Melphalan	NA	0.29103648089466	Node
9706_Triethylenemelamine	NA	0.442799346895992	Node
25154_Pipobroman	NA	0.499378734270892	Node
26980_Mitomycin	NA	0.296617385786028	Node
34462_Uracil mustard	NA	0.284888389000311	Node
119875_Cisplatin	NA	0.1231481225204	Node
125066_Bleomycin	NA	0.016014485222224	Node
639186_Raltitrexed	NA	0.134636632062107	Node
724998_MNR-2-50	NA	0.136090368568044	Node
