# Supplementary material for: Proteome activity landscapes of tumor cell lines determine drug responses
Source: Nat Commun. 2020 Jul 20;11:3639. doi: 10.1038/s41467-020-17336-9 (PMC7371697; doi:10.1038/s41467-020-17336-9)
Supplement: Supplementary file 14 — Source Data [file 41467_2020_17336_MOESM14_ESM.zip › Figure_6A.txt]

feature	value
CCDC82	-0.183227256306993
ZNHIT6	-0.0960876229238998
DENR	-0.0826039047280115
51021 IGF2BP2	-0.0771638449135074
OSBPL3	-0.00173294294924158
UBL4A	0.000668077821286197
25557 TET2	0.00105170280377032
15431 PLIN5	0.00105463597066334
9883 GATA3	0.0132203683319536
39515 MTA3	0.0147141103379348
8096 MAPT	0.0199838189415356
8980 MGMT	0.0229343217262143
48546 SETD1B	0.0236766877812491
57608 GRHL2	0.0305831780404894
7448 PGR	0.0307732329548412
CHGA	0.0313562859382243
43103 TANC2	0.0341292660251908
7446 PGR	0.0402608931593301
2444 N4BP3	0.045632180060828
25178 HEATR6	0.0468519562672917
37198 DNAJC30	0.0498742795768942
PRR9	0.0549868877595039
PGR	0.0702582632517609
23293 FAM83B	0.0702647181913766
9083 HOXB6	0.0761625479059784
9084 HOXB6	0.0761625479059784
SCG3	0.085081308856857
17618 ANK3	0.0865135854090804
14901 IRX5	0.0907234437784913
ADAMTS19	0.0911485998743905
2628 TRIM24	0.100831502339753
2443 N4BP3	0.11297436804168
43210 SYTL2	0.11751808351721
14218 FOXA1	0.117903976162619
7444 PGR	0.1322198591839
55866 CHD3	0.134416843505237
9884 GATA3	0.187092625523985
32030 RBBP8NL	0.189982686661888
22318 GREB1	0.200831088736761
32343 SRFBP1	0.204991047103043
4130 KDM1A	0.210960162599803
34431 SCG3	0.221133759887822
15432 PLIN5	0.222077521220737
8106 CHGA	0.225836580275445
8109 CHGA	0.246724922705208
23310 FAM83B	0.250114060712388
8108 CHGA	0.262198884619519
8107 CHGA	0.279098354716632
59080 BOD1L1	0.289603901094716
NPY1R	0.295032857512172
