# Supplementary material for: Proteome activity landscapes of tumor cell lines determine drug responses
Source: Nat Commun. 2020 Jul 20;11:3639. doi: 10.1038/s41467-020-17336-9 (PMC7371697; doi:10.1038/s41467-020-17336-9)
Supplement: Supplementary file 14 — Source Data [file 41467_2020_17336_MOESM14_ESM.zip › Figure_6C.txt]

Value	CellLine	Drug	Color
-0.2	786O_NCI60	SR16157	magenta4
-0.4	A498_NCI60	SR16157	magenta4
-0.74	A549_NCI60	SR16157	gray50
-0.32	ACHN_NCI60	SR16157	magenta4
-0.31	BT549_NCI60	SR16157	blue3
-0.33	CAKI1_NCI60	SR16157	magenta4
0.76	COLO205_NCI60	SR16157	orange3
-0.43	DU145_NCI60	SR16157	black
0.62	EKVX_NCI60	SR16157	gray50
-0.69	HCC2998_NCI60	SR16157	orange3
0.67	HCT116_NCI60	SR16157	orange3
0.08	HCT15_NCI60	SR16157	orange3
-0.36	HOP62_NCI60	SR16157	gray50
-0.37	HOP92_NCI60	SR16157	gray50
0.21	HS578T_NCI60	SR16157	blue3
2.22	HT29_NCI60	SR16157	orange3
-0.99	IGROV1_NCI60	SR16157	red3
-0.17	KM12_NCI60	SR16157	orange3
-0.2	LOXIMVI_NCI60	SR16157	brown
-0.2	M14_NCI60	SR16157	brown
-0.14	MALME3M_NCI60	SR16157	brown
3.62	MCF7_NCI60	SR16157	blue3
-0.59	MDAMB231_NCI60	SR16157	blue3
-0.08	MDAMB435_NCI60	SR16157	brown
-0.55	NCIADRES_NCI60	SR16157	red3
-0.65	NCIH226_NCI60	SR16157	gray50
0.07	NCIH23_NCI60	SR16157	gray50
-0.86	NCIH322M_NCI60	SR16157	gray50
-0.15	NCIH460_NCI60	SR16157	gray50
-0.33	NCIH522_NCI60	SR16157	gray50
-0.28	OVCAR3_NCI60	SR16157	red3
0.08	OVCAR4_NCI60	SR16157	red3
-1.33	OVCAR5_NCI60	SR16157	red3
-0.92	OVCAR8_NCI60	SR16157	red3
-0.52	PC3_NCI60	SR16157	black
-0.49	RXF393_NCI60	SR16157	magenta4
-0.41	SF268_NCI60	SR16157	green4
0.75	SF295_NCI60	SR16157	green4
0.83	SF539_NCI60	SR16157	green4
-0.95	SKMEL2_NCI60	SR16157	brown
-0.2	SKMEL28_NCI60	SR16157	brown
0.14	SKMEL5_NCI60	SR16157	brown
-0.47	SKOV3_NCI60	SR16157	red3
-0.28	SN12C_NCI60	SR16157	magenta4
-0.68	SNB19_NCI60	SR16157	green4
-0.21	SNB75_NCI60	SR16157	green4
-0.28	SW620_NCI60	SR16157	orange3
3.44	T47D_NCI60	SR16157	blue3
-0.27	TK10_NCI60	SR16157	magenta4
-0.4	U031_NCI60	SR16157	magenta4
-0.07	U251_NCI60	SR16157	green4
-0.66	UACC257_NCI60	SR16157	brown
-0.31	786O_NCI60	Fulvestrant	magenta4
-0.31	A498_NCI60	Fulvestrant	magenta4
-0.09	A549_NCI60	Fulvestrant	gray50
-0.31	ACHN_NCI60	Fulvestrant	magenta4
0.11	BT549_NCI60	Fulvestrant	blue3
-0.31	CAKI1_NCI60	Fulvestrant	magenta4
-0.31	COLO205_NCI60	Fulvestrant	orange3
-0.31	DU145_NCI60	Fulvestrant	black
-0.31	EKVX_NCI60	Fulvestrant	gray50
-0.31	HCC2998_NCI60	Fulvestrant	orange3
0.86	HCT116_NCI60	Fulvestrant	orange3
-0.31	HCT15_NCI60	Fulvestrant	orange3
-0.05	HOP62_NCI60	Fulvestrant	gray50
-0.31	HOP92_NCI60	Fulvestrant	gray50
-0.31	HS578T_NCI60	Fulvestrant	blue3
-0.31	HT29_NCI60	Fulvestrant	orange3
-0.28	IGROV1_NCI60	Fulvestrant	red3
-0.31	LOXIMVI_NCI60	Fulvestrant	orange3
-0.31	M14_NCI60	Fulvestrant	brown
-0.31	MALME3M_NCI60	Fulvestrant	brown
5.46	MCF7_NCI60	Fulvestrant	brown
-0.31	MDAMB231_NCI60	Fulvestrant	blue3
-0.31	MDAMB435_NCI60	Fulvestrant	blue3
-0.31	MOLT4_NCI60	Fulvestrant	brown
-0.31	NCIH226_NCI60	Fulvestrant	red3
-0.31	NCIH23_NCI60	Fulvestrant	gray50
-0.08	NCIH322M_NCI60	Fulvestrant	gray50
-0.31	NCIH460_NCI60	Fulvestrant	gray50
0.5	NCIH522_NCI60	Fulvestrant	gray50
-0.31	OVCAR3_NCI60	Fulvestrant	gray50
-0.31	OVCAR4_NCI60	Fulvestrant	red3
-0.31	OVCAR5_NCI60	Fulvestrant	red3
-0.31	OVCAR8_NCI60	Fulvestrant	red3
-0.31	PC3_NCI60	Fulvestrant	red3
2.8	RPMI8226_NCI60	Fulvestrant	black
-0.31	SF268_NCI60	Fulvestrant	magenta4
-0.31	SF295_NCI60	Fulvestrant	green4
-0.31	SF539_NCI60	Fulvestrant	green4
-0.28	SKMEL2_NCI60	Fulvestrant	green4
-0.31	SKMEL28_NCI60	Fulvestrant	brown
-0.31	SKMEL5_NCI60	Fulvestrant	brown
-0.31	SKOV3_NCI60	Fulvestrant	brown
-0.31	SN12C_NCI60	Fulvestrant	red3
-0.31	SNB19_NCI60	Fulvestrant	magenta4
-0.31	SNB75_NCI60	Fulvestrant	green4
-0.31	SR_NCI60	Fulvestrant	green4
2.79	T47D_NCI60	Fulvestrant	orange3
0.09	TK10_NCI60	Fulvestrant	blue3
-0.31	U031_NCI60	Fulvestrant	magenta4
-0.31	U251_NCI60	Fulvestrant	magenta4
-0.31	UACC257_NCI60	Fulvestrant	green4
-0.31	UACC62_NCI60	Fulvestrant	brown
0.18	786O_NCI60	Raloxifene	magenta4
-0.39	A498_NCI60	Raloxifene	magenta4
-0.59	A549_NCI60	Raloxifene	gray50
-0.6	ACHN_NCI60	Raloxifene	magenta4
-0.4	BT549_NCI60	Raloxifene	blue3
-0.64	CAKI1_NCI60	Raloxifene	magenta4
-0.08	COLO205_NCI60	Raloxifene	orange3
-0.62	DU145_NCI60	Raloxifene	black
-0.5	EKVX_NCI60	Raloxifene	gray50
-0.94	HCC2998_NCI60	Raloxifene	orange3
-0.05	HCT116_NCI60	Raloxifene	orange3
1.24	HCT15_NCI60	Raloxifene	orange3
-0.68	HOP62_NCI60	Raloxifene	gray50
0.54	HOP92_NCI60	Raloxifene	gray50
-0.28	HS578T_NCI60	Raloxifene	blue3
0.82	HT29_NCI60	Raloxifene	orange3
-0.7	IGROV1_NCI60	Raloxifene	red3
-0.09	KM12_NCI60	Raloxifene	orange3
0.84	LOXIMVI_NCI60	Raloxifene	brown
-0.25	M14_NCI60	Raloxifene	brown
-0.53	MALME3M_NCI60	Raloxifene	brown
4.59	MCF7_NCI60	Raloxifene	blue3
-0.04	MDAMB231_NCI60	Raloxifene	blue3
0.75	MDAMB435_NCI60	Raloxifene	brown
-0.84	NCIADRES_NCI60	Raloxifene	red3
-0.78	NCIH226_NCI60	Raloxifene	gray50
-0.91	NCIH23_NCI60	Raloxifene	gray50
-0.72	NCIH322M_NCI60	Raloxifene	gray50
0.12	NCIH460_NCI60	Raloxifene	gray50
-0.73	NCIH522_NCI60	Raloxifene	gray50
-0.55	OVCAR3_NCI60	Raloxifene	red3
-0.38	OVCAR4_NCI60	Raloxifene	red3
-1.02	OVCAR5_NCI60	Raloxifene	red3
-0.85	OVCAR8_NCI60	Raloxifene	red3
-0.33	PC3_NCI60	Raloxifene	black
0.74	RXF393_NCI60	Raloxifene	magenta4
-0.45	SF268_NCI60	Raloxifene	green4
-0.03	SF295_NCI60	Raloxifene	green4
-0.28	SF539_NCI60	Raloxifene	green4
-0.61	SKMEL2_NCI60	Raloxifene	brown
0.14	SKMEL28_NCI60	Raloxifene	brown
0.59	SKMEL5_NCI60	Raloxifene	brown
-0.56	SKOV3_NCI60	Raloxifene	red3
-0.6	SN12C_NCI60	Raloxifene	magenta4
-0.64	SNB19_NCI60	Raloxifene	green4
-0.05	SNB75_NCI60	Raloxifene	green4
-0.54	SW620_NCI60	Raloxifene	orange3
0.22	T47D_NCI60	Raloxifene	blue3
-0.75	TK10_NCI60	Raloxifene	magenta4
-0.13	U031_NCI60	Raloxifene	magenta4
0.07	U251_NCI60	Raloxifene	green4
1.05	UACC257_NCI60	Raloxifene	brown
-0.54	UACC62_NCI60	Raloxifene	brown
