# Supplementary material for: Proteome activity landscapes of tumor cell lines determine drug responses
Source: Nat Commun. 2020 Jul 20;11:3639. doi: 10.1038/s41467-020-17336-9 (PMC7371697; doi:10.1038/s41467-020-17336-9)
Supplement: Supplementary file 14 — Source Data [file 41467_2020_17336_MOESM14_ESM.zip › Figure_6D.txt]

cell	GREB1	GREB1_pS1193	PGR	PGR_pS162
DU145_NCI60	7.325621	NA	9.225505	NA
PC3_NCI60	7.328891	NA	NA	NA
HS578T_NCI60	6.379036	NA	8.124258	NA
MCF7_NCI60	8.558669	7.58545	8.782961	8.53402
MDAMB231_NCI60	7.180242	NA	6.878565	6.945308
MDAMB468_NCI60	7.594065	NA	8.049353	NA
T47D_NCI60	8.28399	7.02685	9.434088	9.335944
BT549_NCI60	NA	NA	7.801127	NA
MALME3M_NCI60	7.305417	NA	7.920202	NA
MDAMB435_NCI60	7.464313	NA	8.325415	NA
SKMEL2_NCI60	7.664926	NA	7.703515	NA
SKMEL28_NCI60	7.961285	NA	8.292731	NA
SKMEL5_NCI60	8.088907	NA	7.618171	NA
UACC257_NCI60	8.504834	NA	7.889876	NA
UACC62_NCI60	8.522363	NA	8.397161	NA
LOXIMVI_NCI60	NA	NA	7.693174	NA
M14_NCI60	NA	NA	7.089327	NA
HL60_NCI60	7.710818	NA	NA	NA
K562_NCI60	6.782029	NA	7.626502	NA
RPMI8226_NCI60	7.154266	NA	NA	NA
SR_NCI60	6.836783	NA	NA	NA
CCRFCEM_NCI60	NA	NA	7.047394	NA
MOLT4_NCI60	NA	NA	6.373181	NA
EKVX_NCI60	7.107642	NA	7.661804	NA
HOP62_NCI60	7.56145	NA	8.022912	NA
HOP92_NCI60	7.711381	NA	NA	NA
NCIH460_NCI60	7.069405	NA	7.888998	7.065866
A549_NCI60	NA	NA	7.358799	NA
NCIH226_NCI60	NA	NA	7.99089	NA
NCIH23_NCI60	NA	NA	8.258991	NA
NCIH322M_NCI60	NA	NA	7.711366	NA
NCIH522_NCI60	NA	NA	8.05641	NA
SF268_NCI60	7.282943	NA	8.158965	NA
SF295_NCI60	6.803951	NA	8.342601	NA
SF539_NCI60	7.299421	NA	7.90606	NA
SNB19_NCI60	7.141013	NA	8.193112	NA
SNB75_NCI60	6.761637	NA	NA	NA
U251_NCI60	NA	NA	7.371512	NA
786O_NCI60	6.995547	NA	8.89282	NA
A498_NCI60	7.701764	NA	8.747731	NA
CAKI1_NCI60	7.215129	NA	8.220327	NA
TK10_NCI60	6.921561	NA	7.395201	NA
U031_NCI60	6.90699	NA	7.291273	NA
ACHN_NCI60	NA	NA	7.850502	NA
SN12C_NCI60	NA	NA	7.712949	NA
COLO205_NCI60	6.674509	NA	7.847937	NA
HCC2998_NCI60	7.0121	NA	8.267842	NA
HCT116_NCI60	6.884957	NA	7.962034	NA
HCT15_NCI60	7.133706	NA	8.068552	NA
HT29_NCI60	6.948486	NA	7.996192	NA
KM12_NCI60	7.655613	NA	7.594184	NA
SW620_NCI60	6.39073	NA	8.37464	6.678547
IGROV1_NCI60	6.392528	NA	8.093043	NA
NCIADRES_NCI60	6.624162	NA	8.311325	NA
OVCAR5_NCI60	6.711958	NA	7.285697	NA
OVCAR3_NCI60	NA	NA	8.203057	NA
OVCAR4_NCI60	NA	NA	7.385961	NA
