# Supplementary material for: Proteome activity landscapes of tumor cell lines determine drug responses
Source: Nat Commun. 2020 Jul 20;11:3639. doi: 10.1038/s41467-020-17336-9 (PMC7371697; doi:10.1038/s41467-020-17336-9)
Supplement: Supplementary file 14 — Source Data [file 41467_2020_17336_MOESM14_ESM.zip › Figure_6E.xlsx]

## Sheet: Figure 6E
	TNBC					PGR+, pPGR-					PGR+, pPGR+
anti-PGR (#PI633C01, clone 16, DCS)
anti-pPGR (#GTX80351-50, Lot Nr. 821604961, Biozol)
Note: These are the full pictures used for creating Figure 6E by cropping.
