# Supplementary material for: Proteome activity landscapes of tumor cell lines determine drug responses
Source: Nat Commun. 2020 Jul 20;11:3639. doi: 10.1038/s41467-020-17336-9 (PMC7371697; doi:10.1038/s41467-020-17336-9)
Supplement: Supplementary file 14 — Source Data [file 41467_2020_17336_MOESM14_ESM.zip › Figure_6F.txt]

OS_month	Status	Strata
75	0	PGR+/pPGR+
82	0	PGR-
115	0	PGR+/pPGR+
99	0	PGR+/pPGR+
54	0	PGR+/pPGR+
66	0	PGR+/pPGR+
111	0	PGR+/pPGR+
76	1	PGR+/pPGR+
19	0	PGR+/pPGR+
38	1	PGR-
57	0	PGR+/pPGR+
116	0	PGR+/pPGR+
80	1	PGR+/pPGR+
61	0	PGR+/pPGR+
96	0	PGR+/pPGR+
111	0	PGR+/pPGR+
83	0	PGR+/pPGR-
24	0	PGR-
61	0	PGR+/pPGR+
106	0	PGR+/pPGR+
72	0	PGR+/pPGR+
21	0	PGR+/pPGR+
119	0	PGR+/pPGR-
133	0	PGR+/pPGR+
132	0	PGR+/pPGR+
55	0	PGR+/pPGR+
129	0	PGR+/pPGR-
134	0	PGR+/pPGR+
128	0	PGR+/pPGR+
25	0	PGR+/pPGR+
126	0	PGR+/pPGR+
36	0	PGR+/pPGR+
21	0	PGR+/pPGR+
55	0	PGR+/pPGR+
62	1	PGR-
19	0	NA
64	0	PGR+/pPGR-
54	0	PGR-
120	0	PGR+/pPGR+
118	0	PGR+/pPGR+
77	0	PGR+/pPGR-
117	0	PGR+/pPGR+
5	0	PGR+/pPGR+
95	0	PGR+/pPGR+
89	0	PGR+/pPGR+
67	0	PGR+/pPGR+
65	0	PGR+/pPGR+
97	0	PGR+/pPGR+
95	0	PGR+/pPGR+
64	0	PGR+/pPGR-
27	0	PGR+/pPGR-
86	0	PGR+/pPGR+
91	0	PGR+/pPGR+
28	0	PGR+/pPGR+
66	1	PGR+/pPGR+
14	1	PGR+/pPGR+
79	0	PGR+/pPGR+
17	0	NA
9	0	PGR+/pPGR+
74	0	PGR+/pPGR+
76	0	PGR+/pPGR+
32	0	NA
14	0	NA
25	0	PGR+/pPGR+
51	0	PGR+/pPGR+
12	0	NA
11	1	PGR+/pPGR-
85	0	PGR+/pPGR+
27	0	PGR+/pPGR+
70	1	PGR+/pPGR+
66	0	PGR+/pPGR+
60	0	PGR+/pPGR+
60	0	PGR+/pPGR+
63	1	PGR+/pPGR+
112	0	PGR+/pPGR+
32	0	PGR-
50	0	PGR+/pPGR+
84	0	PGR+/pPGR+
110	0	PGR+/pPGR+
79	0	PGR+/pPGR+
82	0	PGR+/pPGR+
51	1	PGR-
79	0	PGR+/pPGR+
81	0	PGR-
66	0	PGR-
76	0	PGR+/pPGR+
75	0	PGR+/pPGR+
22	0	PGR+/pPGR+
20	0	PGR+/pPGR+
14	0	PGR+/pPGR-
51	0	PGR+/pPGR-
76	0	PGR+/pPGR+
30	0	PGR+/pPGR-
50	0	PGR-
39	0	PGR+/pPGR+
68	0	PGR-
19	0	PGR+/pPGR+
64	0	PGR+/pPGR+
80	0	PGR+/pPGR+
47	0	PGR+/pPGR-
29	0	PGR+/pPGR+
127	0	PGR+/pPGR+
62	0	PGR+/pPGR+
46	1	PGR-
62	0	NA
121	0	PGR+/pPGR+
5	1	PGR-
63	1	PGR+/pPGR-
87	0	PGR+/pPGR+
40	0	PGR+/pPGR+
25	0	PGR-
81	0	PGR+/pPGR+
18	0	PGR+/pPGR+
42	0	PGR+/pPGR+
74	0	PGR+/pPGR+
13	0	PGR+/pPGR+
19	0	PGR+/pPGR+
47	0	PGR+/pPGR+
55	1	PGR+/pPGR-
10	0	PGR+/pPGR+
26	0	PGR+/pPGR+
63	0	PGR-
56	0	PGR+/pPGR-
72	0	PGR+/pPGR+
25	0	PGR-
18	0	PGR-
70	0	PGR+/pPGR+
74	0	PGR+/pPGR+
60	0	PGR-
19	0	PGR+/pPGR+
70	0	PGR+/pPGR+
71	0	PGR+/pPGR+
53	0	PGR+/pPGR+
18	0	PGR+/pPGR+
8	0	PGR+/pPGR-
59	0	PGR+/pPGR+
58	0	PGR+/pPGR+
64	0	PGR+/pPGR+
7	0	PGR+/pPGR+
6	0	PGR+/pPGR+
10	0	PGR-
12	0	PGR+/pPGR+
41	1	PGR+/pPGR+
37	0	PGR+/pPGR+
64	0	PGR+/pPGR+
47	0	PGR+/pPGR+
64	0	PGR+/pPGR+
3	0	PGR-
64	0	PGR+/pPGR+
64	0	PGR+/pPGR+
48	0	PGR-
48	0	PGR-
3	0	PGR+/pPGR+
35	0	PGR+/pPGR+
14	0	PGR+/pPGR-
62	0	PGR+/pPGR-
61	0	PGR+/pPGR+
61	0	PGR+/pPGR+
58	0	PGR+/pPGR-
13	0	PGR+/pPGR+
57	0	PGR+/pPGR+
62	0	PGR+/pPGR+
24	0	PGR+/pPGR-
34	1	PGR-
12	1	PGR-
68	0	PGR-
97	0	PGR-
20	1	PGR-
55	1	PGR-
22	1	PGR-
35	1	PGR-
18	1	PGR-
58	0	PGR-
81	0	PGR-
66	0	PGR-
32	1	PGR+/pPGR+
32	0	PGR-
72	1	PGR-
26	0	PGR-
23	1	PGR-
69	0	PGR-
64	0	PGR-
63	0	PGR-
52	0	PGR+/pPGR+
120	0	PGR+/pPGR+
117	0	PGR+/pPGR+
115	0	PGR+/pPGR+
114	0	PGR+/pPGR+
49	0	PGR+/pPGR+
83	0	PGR+/pPGR+
82	0	PGR+/pPGR-
26	0	PGR+/pPGR+
67	0	PGR+/pPGR+
65	1	PGR+/pPGR-
63	0	PGR-
16	0	PGR+/pPGR+
57	0	PGR+/pPGR+
7	0	PGR+/pPGR+
56	0	PGR+/pPGR+
41	0	PGR+/pPGR+
57	0	PGR+/pPGR+
32	0	NA
56	0	PGR+/pPGR-
33	1	PGR+/pPGR+
117	0	PGR+/pPGR+
54	0	PGR-
111	0	PGR-
47	0	PGR+/pPGR-
38	0	PGR+/pPGR+
83	1	PGR+/pPGR+
54	0	NA
35	0	PGR+/pPGR+
61	0	PGR+/pPGR-
82	0	PGR+/pPGR+
78	0	PGR+/pPGR+
76	0	PGR-
1	0	PGR-
43	0	PGR+/pPGR+
50	0	PGR+/pPGR-
51	0	PGR+/pPGR+
5	0	PGR+/pPGR+
32	1	PGR+/pPGR-
1310	NA	NA
84	0	PGR+/pPGR+
27	1	PGR+/pPGR+
47	0	NA
48	0	PGR+/pPGR+
44	0	PGR+/pPGR-
28	0	PGR-
55	0	PGR+/pPGR+
3	0	PGR+/pPGR+
55	0	PGR+/pPGR+
6	0	PGR+/pPGR-
2	0	PGR-
55	0	PGR+/pPGR+
8	0	PGR+/pPGR+
55	0	PGR+/pPGR+
40	0	PGR+/pPGR+
5	0	PGR+/pPGR+
7	0	PGR+/pPGR-
3	0	PGR+/pPGR+
39	0	PGR+/pPGR-
44	0	PGR+/pPGR-
82	0	NA
68	0	PGR+/pPGR+
22	0	PGR+/pPGR+
55	0	PGR+/pPGR+
51	0	PGR+/pPGR-
42	0	PGR+/pPGR+
25	1	PGR-
6	0	PGR+/pPGR+
51	0	PGR+/pPGR+
7	0	PGR-
1	0	PGR+/pPGR+
1	0	PGR+/pPGR+
18	0	PGR+/pPGR+
59	0	PGR+/pPGR+
49	0	PGR+/pPGR+
24	0	PGR+/pPGR+
28	0	PGR+/pPGR+
14	1	PGR-
10	0	PGR+/pPGR+
7	0	PGR+/pPGR+
0	0	PGR+/pPGR+
24	0	PGR+/pPGR+
99	0	PGR+/pPGR+
101	0	PGR-
119	0	PGR+/pPGR+
105	0	PGR+/pPGR-
52	0	PGR+/pPGR+
42	0	PGR-
31	0	PGR+/pPGR+
39	0	PGR+/pPGR-
130	0	PGR+/pPGR+
47	0	PGR+/pPGR+
40	0	NA
4	0	PGR+/pPGR-
101	0	PGR+/pPGR+
59	0	PGR+/pPGR+
30	1	PGR+/pPGR+
4	1	PGR+/pPGR-
53	0	PGR-
40	0	PGR+/pPGR-
6	0	PGR+/pPGR+
0	0	PGR+/pPGR+
34	0	PGR+/pPGR+
49	0	PGR+/pPGR+
9	0	PGR+/pPGR+
23	0	PGR+/pPGR+
5	0	PGR+/pPGR+
42	0	PGR+/pPGR+
41	0	PGR+/pPGR+
11	0	PGR+/pPGR+
39	0	PGR+/pPGR+
5	0	PGR-
38	0	PGR+/pPGR+
7	0	PGR+/pPGR+
17	0	PGR+/pPGR+
4	0	PGR+/pPGR+
45	0	PGR+/pPGR+
6	0	PGR+/pPGR+
19	0	NA
42	0	PGR+/pPGR+
3	0	PGR+/pPGR+
8	0	PGR+/pPGR+
43	0	PGR+/pPGR+
43	0	PGR+/pPGR+
21	0	PGR+/pPGR+
19	0	PGR+/pPGR+
9	0	PGR-
31	0	PGR+/pPGR+
3	0	PGR+/pPGR+
14	0	PGR+/pPGR+
7	0	PGR+/pPGR+
30	0	PGR-
44	0	PGR+/pPGR+
27	0	PGR+/pPGR+
33	0	PGR+/pPGR-
46	0	PGR+/pPGR+
21	0	PGR+/pPGR+
1	0	PGR+/pPGR+
35	1	PGR+/pPGR+
46	0	PGR+/pPGR+
27	0	PGR+/pPGR+
7	0	PGR-
121	0	PGR-
22	1	PGR-
93	0	PGR-
47	0	PGR+/pPGR+
62	0	PGR-
61	1	PGR-
62	1	PGR-
29	0	PGR-
40	1	PGR-
5	0	PGR-
0	NA	NA
9	0	PGR-
5	0	PGR-
18	0	PGR+/pPGR-
26	0	PGR+/pPGR+
2	0	PGR+/pPGR+
42	0	PGR-
37	0	PGR+/pPGR+
115	0	PGR+/pPGR+
1	0	PGR-
103	0	PGR-
2	0	PGR-
117	0	PGR-
10	0	PGR-
3	0	PGR-
43	1	PGR-
18	0	PGR-
59	0	PGR-
18	0	PGR-
12	0	PGR-
73	0	PGR-
25	0	PGR+/pPGR-
9	0	PGR-
21	1	PGR-
82	0	PGR+/pPGR+
101	0	PGR+/pPGR+
90	0	PGR+/pPGR+
114	0	PGR+/pPGR+
