# Supplementary material for: Proteome activity landscapes of tumor cell lines determine drug responses
Source: Nat Commun. 2020 Jul 20;11:3639. doi: 10.1038/s41467-020-17336-9 (PMC7371697; doi:10.1038/s41467-020-17336-9)
Supplement: Supplementary file 14 — Source Data [file 41467_2020_17336_MOESM14_ESM.zip › Figure_7A.txt]

COR	FDR	drug
-0.277304214440027	0.0376598321758986	740_Methotrexate
-0.291684357307461	0.03081250443741	752_6-Thioguanine
-0.310847045577278	0.0232916785988872	762_Nitrogen mustard
-0.351462515362867	0.0109767342006727	3053_Actinomycin D
-0.440745434595808	0.00178649790103215	3088_Chlorambucil
-0.390214013987411	0.00532548209077101	6396_Thiotepa
0.432523287467873	0.00320741896526881	7529_digimed
-0.463504530543452	0.0011547100283278	8806_Melphalan
-0.373304790096284	0.00769228615830129	9706_Triethylenemelamine
-0.277390366914901	0.0376598321758986	12198_Dromostanolone Propionate
-0.610821629715239	5.55214405891966e-05	13397_Triamcinolone
-0.316592862177865	0.0208102677000149	14229_Acrichine
-0.493463511990587	0.00168349113591453	19987_meprdl
-0.476980246620623	0.000926030272997084	25154_Pipobroman
-0.379665864206179	0.0137859372852897	26271_Cyclophosphamide
-0.485737976850905	0.000806653746753522	32065_Hydroxyurea
-0.543162780680992	0.000798009463303713	33001_Fluorometholone
-0.3762348389399	0.00727899849786596	34462_Uracil mustard
-0.602489359902183	8.35377966505125e-05	36405_Chelerythrine
-0.371412610073589	0.0109767342006727	39661_Idoxuridine
-0.366578052256946	0.00878552847534005	45388_Dacarbazine
-0.278398747138532	0.0376598321758986	63878_Cytarabine
-0.424013126914459	0.00292590633627202	79037_Lomustine
-0.414328419541976	0.00320741896526881	82151_Daunorubicin
-0.287451337161232	0.0327322000555882	83142_Daunorubicin
-0.331169319632972	0.0158718252015618	89201_Estramustine
-0.582971866316883	3.80155181128269e-05	92339_Fluphenazine
-0.307283992514883	0.0253724299911054	92859_Arsenic trioxide
-0.273435524448383	0.0396534528789158	105014_Cladribine
-0.484878653414825	0.00212561837129221	107680_Flumethasone Pivalate
-0.492318158827998	0.000798009463303713	109229_Asparaginase
-0.463799293039762	0.00210574976969008	109724_Ifosfamide
-0.297437001404119	0.0280748665891233	119875_Cisplatin
-0.311913056181329	0.0237415975000458	122758_Isotretinoin
-0.40110101144008	0.00447832329150693	122819_Teniposide
-0.386330678500365	0.0057899746378749	123127_Doxorubicin
-0.46068441964758	0.00168349113591453	138783_Bendamustine
-0.46931802955336	0.00113696613142511	141540_Etoposide
-0.354114325414146	0.0108933249405025	163039_Ribavirin
-0.288208556239051	0.0326624106226554	169780_Dexrazoxane
-0.328312517819425	0.0164182380411824	241240_Carboplatin
-0.492770950866048	0.000806653746753522	246131_Valrubicin
-0.363196061452505	0.00898893377966537	256439_Idarubicin
-0.469484529020611	0.0013017911875093	256942_Epirubicin
-0.53826889522307	0.000711353202411232	266046_Oxaliplatin
-0.259695154235451	0.0470082737618174	279836_Mitoxantrone
-0.392862325708273	0.00507168594634152	287459_Cytarabine
-0.502311768893473	0.0013017911875093	290193_ciclosporin
-0.332758272456329	0.0160553096601696	308847_Amonafide
-0.261758814302524	0.046241915762881	312887_Fludarabine
-0.308527812122425	0.0237714009253316	320846_Batracylin
-0.314372934678899	0.0366899377188779	321521_auranofin
-0.467389561497024	0.00113696613142511	374551_Fenretinide
-0.451153542433992	0.00150991424421445	409962_Carmustine
-0.269041549259156	0.0470082737618174	602670_timazid
-0.791000970459996	5.49048393189585e-09	606170_Zalcitabine
-0.408833829168027	0.00367036739746838	616348_Irinotecan
0.295584953860878	0.0438124853577572	633781_Lovastatin
0.407832843654403	0.0135418595265214	633782_Simvastatin
-0.503337723825804	0.00107140973140611	656889_XK-469
-0.429390372059328	0.00320741896526881	665970_artemether
0.514694745545964	0.000630349041711339	683863_Irofulven
-0.368493384346394	0.0088496902492015	694501_BN-2629
-0.509737702407458	0.000926030272997084	697887_XK-469
-0.363733058826874	0.0109767342006727	700363_Annamycin Liposomal
-0.276326017791177	0.0379227381702778	701852_Vorinostat
-0.370518588065599	0.00809666037240836	706363_Arsenic trioxide
-0.272747563686767	0.0410568258052601	706995_Entinostat
-0.339238816095079	0.0137859372852897	707389_Eribulin mesilate
-0.363194165816736	0.00898893377966537	710297_PX-316
-0.36495585542033	0.0113088676844336	712571_artesunate
-0.443806877803308	0.00168349113591453	714597_Imexon
0.33781989119033	0.0140168174928489	718781_Erlotinib
-0.384064933090902	0.00601438465763584	724998_LMP-400
-0.265530828924221	0.0454703317505939	725776_LMP776
0.397133145023032	0.0047407183313697	732517_Dasatinib
-0.371208811047705	0.00909971729161084	734325_Dimethylaminoparthenolide
-0.335019317037151	0.0147336340584413	747974_Raloxifene
-0.658096717464216	1.59909441528233e-06	755985_Nelarabine
-0.264088240952063	0.045278169404887	756645_Crizotinib
-0.304173010241518	0.0253724299911054	756717_Daunorubicin
-0.312946418208233	0.0260880484817769	757098_Melphalan
-0.399809426612072	0.00451424719142455	757804_Etoposide
-0.394258105401575	0.00500798345114057	758667_Teniposide
-0.27202233264495	0.0402727635098465	758682_artenimol
0.297804570170191	0.0280748665891233	758706_Simvastatin
-0.285703841083317	0.0334773725661422	759178_Pipamperone
0.435783604925628	0.00201909916631914	759877_Dasatinib
-0.293884466527658	0.0298376710276533	759878_Irinotecan
0.324570680867529	0.0199861204443908	760766_Vandetanib
