# Supplementary material for: Proteome activity landscapes of tumor cell lines determine drug responses
Source: Nat Commun. 2020 Jul 20;11:3639. doi: 10.1038/s41467-020-17336-9 (PMC7371697; doi:10.1038/s41467-020-17336-9)
Supplement: Supplementary file 14 — Source Data [file 41467_2020_17336_MOESM14_ESM.zip › Figure_7B.txt]

AK1	Zalcitabine	Nelarabine	Cytarabine	Cytarabine.1	cellLine	AK1Low
7.20223977447854	4.25	2.61	1.49	1.82	MOLT4_NCI60	TRUE
7.2580727875148	3.81	6.82	1.53	2.03	CCRFCEM_NCI60	TRUE
7.86173255219409	-0.2	-0.17	-1.01	-0.35	RPMI8226_NCI60	FALSE
8.11082432094326	0.43	-0.17	-0.88	0.33	NCIH226_NCI60	FALSE
8.30800443695041	NA	-0.17	1.07	0.51	SR_NCI60	FALSE
8.58154736066235	-0.2	-0.17	1.09	0.65	HL60_NCI60	FALSE
8.72984217119298	-0.2	-0.17	-0.7	-0.01	HT29_NCI60	FALSE
8.78397615315144	-0.2	-0.17	-1.05	-1.05	NCIH322M_NCI60	FALSE
8.87469653505944	-0.2	-0.17	-0.08	0.54	SF295_NCI60	FALSE
8.88552390128042	NA	-0.17	-0.42	0.53	MDAMB435_NCI60	FALSE
8.90992133806049	-0.2	-0.17	-0.69	-0.7	UACC257_NCI60	FALSE
8.98800970637731	-0.2	-0.17	0.02	0.33	U251_NCI60	FALSE
8.99889409006707	-0.2	-0.17	-0.67	0.02	HCC2998_NCI60	FALSE
9.0023088108603	NA	NA	-0.87	-0.59	BT549_NCI60	FALSE
9.02160640773614	-0.2	-0.17	1.06	0.79	NCIH23_NCI60	FALSE
9.04259108588822	-0.2	-0.17	-1.08	-1.53	SKMEL2_NCI60	FALSE
9.04300027444245	-0.2	-0.17	1.21	0.6	A549_NCI60	FALSE
9.06250621571919	NA	NA	0.83	0.62	786O_NCI60	FALSE
9.06327297902494	NA	-0.17	1.11	1.15	M14_NCI60	FALSE
9.06715859912539	-0.2	-0.17	-1.08	-0.78	KM12_NCI60	FALSE
9.10611414688845	-0.2	-0.17	0.58	0	UACC62_NCI60	FALSE
9.10752598795271	-0.2	-0.17	1.18	1.51	MCF7_NCI60	FALSE
9.12171605236902	-0.2	-0.17	-0.48	-0.41	SKMEL28_NCI60	FALSE
9.14782668077889	-0.2	-0.17	1.05	1.02	HCT116_NCI60	FALSE
9.15225632007354	-0.2	-0.17	0.33	0.25	SF268_NCI60	FALSE
9.15502528438248	-0.2	-0.17	-0.96	-1.16	IGROV1_NCI60	FALSE
9.16172734608089	-0.2	-0.17	-0.13	0.67	K562_NCI60	FALSE
9.16401472888681	-0.2	-0.17	0.03	0.06	SNB19_NCI60	FALSE
9.16479491570466	-0.2	-0.17	0.65	0.63	OVCAR8_NCI60	FALSE
9.16637657760318	NA	-0.17	-0.24	-0.52	NCIH522_NCI60	FALSE
9.17881337274445	-0.2	-0.17	0.17	0.39	U031_NCI60	FALSE
9.19344012518084	-0.2	-0.17	1.1	0.82	HOP62_NCI60	FALSE
9.20431061781851	-0.2	-0.17	-0.29	0.32	SW620_NCI60	FALSE
9.21015284724719	-0.2	-0.17	-1.08	-1.53	OVCAR4_NCI60	FALSE
9.21305266035566	-0.2	-0.17	-1.05	-0.27	OVCAR3_NCI60	FALSE
9.21684695910863	-0.2	-0.17	-0.27	-1.53	OVCAR5_NCI60	FALSE
9.21797167141613	-0.2	-0.17	1.34	1.11	NCIH460_NCI60	FALSE
9.22462725666655	-0.2	-0.17	0.63	1.26	CAKI1_NCI60	FALSE
9.23233919498463	-0.2	-0.17	1.08	0.33	LOXIMVI_NCI60	FALSE
9.2824164416943	-0.2	-0.17	-0.35	-0.83	SF539_NCI60	FALSE
9.30685151616857	-0.2	-0.17	-0.56	-0.55	HCT15_NCI60	FALSE
9.32086973848509	NA	-0.17	-1.05	-1.53	HS578T_NCI60	FALSE
9.32905198138977	NA	-0.17	-0.34	-1.24	PC3_NCI60	FALSE
9.3310724228023	NA	-0.17	1.04	0.89	ACHN_NCI60	FALSE
9.33159896498548	-0.2	-0.17	-0.93	-1.47	EKVX_NCI60	FALSE
9.34778863808756	-0.2	NA	-0.87	-0.13	SKOV3_NCI60	FALSE
9.36363911499661	-0.2	-0.17	0.54	0.51	NCIADRES_NCI60	FALSE
9.3699975326118	-0.2	-0.17	-0.18	-0.15	SKMEL5_NCI60	FALSE
9.39330621803864	-0.18	-0.17	-0.09	1.14	MALME3M_NCI60	FALSE
9.47239266288384	-0.2	-0.17	-0.19	-0.7	A498_NCI60	FALSE
9.48420691273276	-0.2	-0.17	-0.74	0.69	COLO205_NCI60	FALSE
9.51779556176769	-0.2	-0.17	-0.85	-0.84	RXF393_NCI60	FALSE
9.54179185913139	NA	-0.17	-0.98	-0.3	T47D_NCI60	FALSE
9.54904079776546	NA	-0.17	0.44	0.51	DU145_NCI60	FALSE
9.55051853722183	NA	-0.17	-0.77	-1.53	MDAMB231_NCI60	FALSE
9.57728259146257	NA	-0.17	-1.09	-0.59	TK10_NCI60	FALSE
9.60204900785721	-0.2	-0.17	-0.96	-0.61	SNB75_NCI60	FALSE
9.62948041182982	-0.2	-0.17	0.03	-0.52	HOP92_NCI60	FALSE
9.66012882355987	-0.2	-0.17	0.38	-0.01	SN12C_NCI60	FALSE
