# Supplementary material for: Proteome activity landscapes of tumor cell lines determine drug responses
Source: Nat Commun. 2020 Jul 20;11:3639. doi: 10.1038/s41467-020-17336-9 (PMC7371697; doi:10.1038/s41467-020-17336-9)
Supplement: Supplementary file 14 — Source Data [file 41467_2020_17336_MOESM14_ESM.zip › Figure_7C.txt]

Nucleotide	AK1	Abundance [AUC]	SD
ATP	-	5910000	195192.212959431
dfCTP	-	7050000	467011.777153425
ddCTP	-	8920000	634586.479528204
ara-GTP	-	7670000	435086.198356142
ara-CTP	-	6110000	190000
ATP	+	2550000	124899.959967968
dfCTP	+	2423333.33333333	148436.293854749
ddCTP	+	2693333.33333333	125033.328890074
ara-GTP	+	2380000	144222.05101856
ara-CTP	+	1726666.66666667	37859.3889720018
