# Supplementary material for: Proteome activity landscapes of tumor cell lines determine drug responses
Source: Nat Commun. 2020 Jul 20;11:3639. doi: 10.1038/s41467-020-17336-9 (PMC7371697; doi:10.1038/s41467-020-17336-9)
Supplement: Supplementary file 14 — Source Data [file 41467_2020_17336_MOESM14_ESM.zip › Figure_7D.xlsx]

## Sheet: Figure 7D
anti-GAPDH antibody (sc-365062)									anti-AK1 antibody (#OAAB17548, Aviva Systems Biology, USA)
Lane	1	2	3	4	5	6	7	8	9	10
Cell line	marker	SN12C	T47D	T47D	HL60	HL60	Jurkat	Jurkat	SR	marker
Treatment		none	1 nM AK1 Vector	Interferin control	1 nM AK1 Vector	Interferin control	1 nM AK1 Vector	Interferin control	none
Protein [ug]		58	15	15	60	60	25	25	398
Note: Figure 7D was restricted to lanes 7 and 8, which were horizontally flipped.
