# Supplementary material for: Proteome activity landscapes of tumor cell lines determine drug responses
Source: Nat Commun. 2020 Jul 20;11:3639. doi: 10.1038/s41467-020-17336-9 (PMC7371697; doi:10.1038/s41467-020-17336-9)
Supplement: Supplementary file 14 — Source Data [file 41467_2020_17336_MOESM14_ESM.zip › Figure_7E.txt]

Elapsed time [h]	Cytarabine concentration [uM]	-log10(P-Value)	Significant	Overexpression	Mean apoptosis [%]	SD apoptosis [%]
24	0.03	0.0969100130080564	FALSE	+	0.000105207627258287	1.53729235164401e-05
24	0.03	0.0969100130080564	FALSE	-	8.42258889767364e-05	0.000105119294659392
24	0.1	0	FALSE	+	0.000163073141190767	0.000109004831636711
24	0.1	0	FALSE	-	5.59780015253934e-05	4.84890672379514e-05
24	0.3	0.00445509717782665	FALSE	+	0.000172683528437753	0.000136478826032296
24	0.3	0.00445509717782665	FALSE	-	0	0
24	1	0	FALSE	+	0.000920775448533938	0.00117362482124589
24	1	0	FALSE	-	4.1742385569784e-05	4.16040040358549e-05
26	0.03	0.0969100130080564	FALSE	+	0.000108484824242615	1.86108094870177e-05
26	0.03	0.0969100130080564	FALSE	-	7.97399441175729e-05	9.57405473705534e-05
26	0.1	0	FALSE	+	0.000221029358918701	0.000180915123691938
26	0.1	0	FALSE	-	5.01869246307963e-05	4.38561458519529e-05
26	0.3	0.00586465964076273	FALSE	+	0.000173253283171953	0.00016846148993107
26	0.3	0.00586465964076273	FALSE	-	4.81052200201962e-06	8.33206851842593e-06
26	1	0	FALSE	+	0.000920797417079546	0.0011850215964105
26	1	0	FALSE	-	4.22754054051181e-05	3.29459428491337e-05
28	0.03	0.0969100130080564	FALSE	+	0.000132053405203334	2.6381000548324e-05
28	0.03	0.0969100130080564	FALSE	-	7.39705615041226e-05	9.02169724165954e-05
28	0.1	0	FALSE	+	0.000210205925914396	0.000159480515810107
28	0.1	0	FALSE	-	4.6386078230576e-05	4.02502952741119e-05
28	0.3	0.00445509717782665	FALSE	+	0.000179746089133783	0.000143001719670015
28	0.3	0.00445509717782665	FALSE	-	0	0
28	1	0	FALSE	+	0.000796901956449723	0.00101880870713171
28	1	0	FALSE	-	4.13037783319749e-05	3.56867008467e-05
30	0.03	0.0457574905606751	FALSE	+	0.000140891157872862	5.33989381077002e-05
30	0.03	0.0457574905606751	FALSE	-	7.90976342401638e-05	8.84533526229494e-05
30	0.1	0	FALSE	+	0.000287939045816065	0.000189996960488819
30	0.1	0	FALSE	-	4.40317317531396e-05	3.81330333192325e-05
30	0.3	0.00445509717782665	FALSE	+	0.000223327037154294	0.000112507101763883
30	0.3	0.00445509717782665	FALSE	-	0	0
30	1	0	FALSE	+	0.000806555408816183	0.000958431808177339
30	1	0	FALSE	-	3.78362055027637e-05	4.96236831875606e-05
32	0.03	0.0457574905606751	FALSE	+	0.000142929242553037	4.98668361578528e-05
32	0.03	0.0457574905606751	FALSE	-	7.45190312921574e-05	7.76547176120012e-05
32	0.1	0	FALSE	+	0.000304022399121441	0.000175742972350731
32	0.1	0	FALSE	-	3.80613934209612e-05	3.41426241647893e-05
32	0.3	0.00586465964076273	FALSE	+	0.000230890530702143	0.00014275151985164
32	0.3	0.00586465964076273	FALSE	-	4.00522763420529e-06	6.93725775832246e-06
32	1	0.00586465964076273	FALSE	+	0.000859821047345991	0.000976236213970293
32	1	0.00586465964076273	FALSE	-	6.25074559560847e-06	1.08266089567813e-05
34	0.03	0.0222763947111523	FALSE	+	0.00014680440347644	3.69769175848054e-05
34	0.03	0.0222763947111523	FALSE	-	6.92403943318816e-05	7.27236365667028e-05
34	0.1	0	FALSE	+	0.00029880059726163	0.00018237723511014
34	0.1	0	FALSE	-	4.33574619753386e-05	3.76755272088422e-05
34	0.3	0.00445509717782665	FALSE	+	0.000267189693441375	0.000121285817868794
34	0.3	0.00445509717782665	FALSE	-	0	0
34	1	0	FALSE	+	0.000798551577126153	0.000854303965533033
34	1	0	FALSE	-	5.91873402435866e-05	8.66700618662291e-05
36	0.03	0.0222763947111523	FALSE	+	0.000164002417207889	3.88828887724897e-05
36	0.03	0.0222763947111523	FALSE	-	6.61455519249e-05	7.31468184335578e-05
36	0.1	0	FALSE	+	0.000367604129206281	0.000152871046135802
36	0.1	0	FALSE	-	2.12076268487489e-05	1.8502254020444e-05
36	0.3	0.00445509717782665	FALSE	+	0.000271714689679148	9.86414591659369e-05
36	0.3	0.00445509717782665	FALSE	-	0	0
36	1	0	FALSE	+	0.000912260502685908	0.000872462742474696
36	1	0	FALSE	-	3.88152878139765e-05	4.45942332088811e-05
38	0.03	0	FALSE	+	0.000210615577608814	4.82705346862963e-05
38	0.03	0	FALSE	-	6.36296795460105e-05	6.89710910178714e-05
38	0.1	0	FALSE	+	0.000374549946756766	0.000141119155275644
38	0.1	0	FALSE	-	3.36255710078415e-05	3.54233748837004e-05
38	0.3	0.00445509717782665	FALSE	+	0.000322157945634557	0.000118864122789209
38	0.3	0.00445509717782665	FALSE	-	0	0
38	1	0	FALSE	+	0.000954545949634624	0.000933122733072764
38	1	0	FALSE	-	3.12124309015356e-05	3.24684995715663e-05
40	0.03	0	FALSE	+	0.000298105410862188	4.62540344992585e-05
40	0.03	0	FALSE	-	5.79457982225404e-05	6.67194239997435e-05
40	0.1	0	FALSE	+	0.000420234596852177	0.000108311277921142
40	0.1	0	FALSE	-	3.8113526885763e-05	4.4963480706738e-05
40	0.3	0.00445509717782665	FALSE	+	0.00035825395830525	0.000110035543409768
40	0.3	0.00445509717782665	FALSE	-	0	0
40	1	0	FALSE	+	0.00102378389193884	0.000927983681306104
40	1	0	FALSE	-	4.35263465251939e-05	6.03496329144751e-05
42	0.03	0	FALSE	+	0.000356210141812832	0.000133549671552391
42	0.03	0	FALSE	-	5.94034309519506e-05	6.56657158089367e-05
42	0.1	0	FALSE	+	0.000401827750996413	0.000102428613901826
42	0.1	0	FALSE	-	3.57765130984214e-05	4.10179749122626e-05
42	0.3	0.00586465964076273	FALSE	+	0.000409004660360209	6.56362807589249e-05
42	0.3	0.00586465964076273	FALSE	-	4.73255165788829e-06	8.19701992090683e-06
42	1	0	FALSE	+	0.00101431669581073	0.000836039103064202
42	1	0	FALSE	-	3.78059620459934e-05	5.04440020700611e-05
44	0.03	0	FALSE	+	0.0214500739564566	0.00291490975086985
44	0.03	0	FALSE	-	0.00673684990541686	0.000776940927964393
44	0.1	0	FALSE	+	0.0214354657516964	0.00375399503599201
44	0.1	0	FALSE	-	0.00769326534391384	0.000695354448132251
44	0.3	0	FALSE	+	0.0210035550886953	0.00149388805138722
44	0.3	0	FALSE	-	0.00660892302389621	0.00151155098482755
44	1	0	FALSE	+	0.0216001940181135	0.000931403309290915
44	1	0	FALSE	-	0.00603894767052126	0.000486435879398687
46	0.03	0	FALSE	+	0.00893224806516334	0.00162230409886685
46	0.03	0	FALSE	-	0.00624228800947792	0.00039837559744432
46	0.1	0	FALSE	+	0.00908927720065432	0.0012746468179197
46	0.1	0	FALSE	-	0.00614621242184148	0.000925882596805733
46	0.3	0	FALSE	+	0.0105406266153359	0.00115129659997636
46	0.3	0	FALSE	-	0.00603727177729619	0.000885508520573498
46	1	0	FALSE	+	0.0118593834901403	0.00237975243817898
46	1	0	FALSE	-	0.00594217655545114	0.000403769297341515
48	0.03	0.301029995663981	FALSE	+	0.0076012786503178	0.00180011267913791
48	0.03	0.301029995663981	FALSE	-	0.00722544674132822	0.000390571231990012
48	0.1	0.0457574905606751	FALSE	+	0.00819989302252881	0.00079732905345427
48	0.1	0.0457574905606751	FALSE	-	0.00705619201965845	0.00128104539962282
48	0.3	0	FALSE	+	0.00905424264667446	0.000910207136521971
48	0.3	0	FALSE	-	0.00717693819582953	0.000623879402346012
48	1	0	FALSE	+	0.0115735597979785	0.00206260947024058
48	1	0	FALSE	-	0.00711415477313604	0.000630070832948524
50	0.03	0.455931955649724	FALSE	+	0.00801683794002617	0.00177414535587251
50	0.03	0.455931955649724	FALSE	-	0.00809414970870415	0.000383485523984755
50	0.1	0.0969100130080564	FALSE	+	0.00869167411426434	0.000868635363134061
50	0.1	0.0969100130080564	FALSE	-	0.00789667363671117	0.00125581451256193
50	0.3	0.0222763947111523	FALSE	+	0.00978704600170731	0.000869697881741511
50	0.3	0.0222763947111523	FALSE	-	0.00845287110600989	0.000424730652122504
50	1	0	FALSE	+	0.012797921747301	0.00233559178711569
50	1	0	FALSE	-	0.00846005663560056	0.000691768763896753
52	0.03	0.455931955649724	FALSE	+	0.0085890675512414	0.00140735778245586
52	0.03	0.455931955649724	FALSE	-	0.00894099738378399	0.000474349140475375
52	0.1	0.0457574905606751	FALSE	+	0.00917676640697882	0.000823291184408597
52	0.1	0.0457574905606751	FALSE	-	0.00822739688549343	0.00126422221697325
52	0.3	0	FALSE	+	0.0105984495364047	0.000327114004952315
52	0.3	0	FALSE	-	0.0088983667154174	0.00014975652224395
52	1	0	FALSE	+	0.0153360402193667	0.00199251131741035
52	1	0	FALSE	-	0.0108919160077395	0.00114574350070592
54	0.03	0.455931955649724	FALSE	+	0.00892824813764775	0.00131572468656323
54	0.03	0.455931955649724	FALSE	-	0.00952455141789829	0.000686900413589169
54	0.1	0.0222763947111523	FALSE	+	0.00977307353259898	0.000891107026731688
54	0.1	0.0222763947111523	FALSE	-	0.00880998201018557	0.00101619789234991
54	0.3	0	FALSE	+	0.0114988462068067	0.000993029716176218
54	0.3	0	FALSE	-	0.00970202391068588	9.24472809277419e-05
54	1	0	FALSE	+	0.0200536616866432	0.00162678290654319
54	1	0	FALSE	-	0.0159172544894723	0.00134239904079181
56	0.03	0.187086643357144	FALSE	+	0.00962445481243256	0.00110573124572978
56	0.03	0.187086643357144	FALSE	-	0.00970948336913489	0.000778511132537168
56	0.1	0.0222763947111523	FALSE	+	0.0106612573076069	0.000929506926018289
56	0.1	0.0222763947111523	FALSE	-	0.00919505209670915	0.00116715893032474
56	0.3	0	FALSE	+	0.012676849811133	0.000569663759919586
56	0.3	0	FALSE	-	0.0106980167185739	6.5541203111196e-05
56	1	0	FALSE	+	0.0275138393652752	0.00131577258551203
56	1	0	FALSE	-	0.0234627923592871	0.00189555625984009
58	0.03	0.187086643357144	FALSE	+	0.00998560270193502	0.00105895933283402
58	0.03	0.187086643357144	FALSE	-	0.00979409387131171	0.000727171801256661
58	0.1	0.0222763947111523	FALSE	+	0.0111550515187714	0.00130454416066204
58	0.1	0.0222763947111523	FALSE	-	0.00974564766060945	0.0013107971060933
58	0.3	0	FALSE	+	0.0141843233793852	0.00104865218356798
58	0.3	0	FALSE	-	0.0123596215131245	0.000217308269215415
58	1	0.0222763947111523	FALSE	+	0.0378493672302778	0.00239745992491998
58	1	0.0222763947111523	FALSE	-	0.0347013497227929	0.00316179858556225
60	0.03	0.301029995663981	FALSE	+	0.009643931544238	0.000912252987521099
60	0.03	0.301029995663981	FALSE	-	0.0101994819770241	0.00082269737442178
60	0.1	0.0457574905606751	FALSE	+	0.0114632267187402	0.00147503183959786
60	0.1	0.0457574905606751	FALSE	-	0.0103732184901542	0.00136356868708662
60	0.3	0	FALSE	+	0.0156341449999533	0.000574572152489973
60	0.3	0	FALSE	-	0.0140980179249252	0.000537289989080076
60	1	0.0969100130080564	FALSE	+	0.0509432926592639	0.00105583445067498
60	1	0.0969100130080564	FALSE	-	0.048273064384401	0.00508630791929876
62	0.03	0.187086643357144	FALSE	+	0.0101213511085783	0.000975758540889417
62	0.03	0.187086643357144	FALSE	-	0.00998618506138561	0.00049316935239269
62	0.1	0.0457574905606751	FALSE	+	0.0121769602914116	0.00155062943221139
62	0.1	0.0457574905606751	FALSE	-	0.0110168273449048	0.00126932918260696
62	0.3	0.0222763947111523	FALSE	+	0.0189595787039327	0.000646432132422105
62	0.3	0.0222763947111523	FALSE	-	0.0171538458078211	0.00118238119545274
62	1	0.0969100130080564	FALSE	+	0.0675879916815234	0.00221422044956517
62	1	0.0969100130080564	FALSE	-	0.0630309589474639	0.00667585120453205
64	0.03	0.301029995663981	FALSE	+	0.00982913251753543	0.000951177067404381
64	0.03	0.301029995663981	FALSE	-	0.0101312180389086	0.000304494581805927
64	0.1	0.0457574905606751	FALSE	+	0.012847276726643	0.00147474949151322
64	0.1	0.0457574905606751	FALSE	-	0.0115169540890313	0.00116647414081874
64	0.3	0.0457574905606751	FALSE	+	0.0222838494530573	0.000967490524526971
64	0.3	0.0457574905606751	FALSE	-	0.021102328988557	0.00142967652913756
64	1	0.0457574905606751	FALSE	+	0.0852026826217004	0.0031256814260473
64	1	0.0457574905606751	FALSE	-	0.080924741393941	0.00627282547260679
66	0.03	0.301029995663981	FALSE	+	0.0103787072506565	0.00114303558016115
66	0.03	0.301029995663981	FALSE	-	0.0106521449834054	0.000545626348628761
66	0.1	0.0457574905606751	FALSE	+	0.0140022006029413	0.000960818850241468
66	0.1	0.0457574905606751	FALSE	-	0.0125858753416096	0.00100793595631645
66	0.3	0.187086643357144	FALSE	+	0.0277775328804826	0.000401350297109106
66	0.3	0.187086643357144	FALSE	-	0.0273993457740321	0.00138629717355304
66	1	0.187086643357144	FALSE	+	0.104083413778971	0.00485839712389286
66	1	0.187086643357144	FALSE	-	0.101317501138344	0.00697491896750079
68	0.03	0.0969100130080564	FALSE	+	0.0105361120076747	0.00138621772885189
68	0.03	0.0969100130080564	FALSE	-	0.0107201857524665	0.000368481037200059
68	0.1	0.0222763947111523	FALSE	+	0.0156557974905767	0.00129569711819201
68	0.1	0.0222763947111523	FALSE	-	0.014174434389329	0.000948811792053483
68	0.3	0.698970004336019	FALSE	+	0.0368068422120998	0.00114770064526616
68	0.3	0.698970004336019	FALSE	-	0.037773430464263	0.00170958458204861
68	1	0.0969100130080564	FALSE	+	0.12531358900106	0.00933209914734427
68	1	0.0969100130080564	FALSE	-	0.122829599702632	0.00809322231943622
70	0.03	0.0969100130080564	FALSE	+	0.0114160394775501	0.00203181363671609
70	0.03	0.0969100130080564	FALSE	-	0.0111837801478126	0.000541995159625047
70	0.1	0.0457574905606751	FALSE	+	0.017656973176112	0.00154143977648811
70	0.1	0.0457574905606751	FALSE	-	0.0162520757487775	0.00121445207020091
70	0.3	0.698970004336019	FALSE	+	0.0492191852293653	0.0022400157172547
70	0.3	0.698970004336019	FALSE	-	0.0516823542892093	0.00162160618739286
70	1	0.0969100130080564	FALSE	+	0.148914990501573	0.00946982127551404
70	1	0.0969100130080564	FALSE	-	0.14628140043808	0.00815858197782262
72	0.03	0.0969100130080564	FALSE	+	0.0122564351715933	0.00240725125499321
72	0.03	0.0969100130080564	FALSE	-	0.0116485066073471	0.000511866031106487
72	0.1	0.0222763947111523	FALSE	+	0.0211123599985476	0.00208207530120525
72	0.1	0.0222763947111523	FALSE	-	0.0193165779229434	0.00149719911647579
72	0.3	0.301029995663981	FALSE	+	0.0659840700478159	0.0047931849422778
72	0.3	0.301029995663981	FALSE	-	0.0687718844236772	0.00224906908640046
72	1	0.301029995663981	FALSE	+	0.169015534942623	0.0101415600939719
72	1	0.301029995663981	FALSE	-	0.170066717624171	0.00735454856777605
74	0.03	0.0969100130080564	FALSE	+	0.0126504574705056	0.00138334679757962
74	0.03	0.0969100130080564	FALSE	-	0.012489330769229	0.000424104378693993
74	0.1	0.0969100130080564	FALSE	+	0.0256939830376852	0.00287350105149342
74	0.1	0.0969100130080564	FALSE	-	0.024267846799291	0.00185103255478755
74	0.3	0.698970004336019	FALSE	+	0.0829018233905387	0.00579507504709785
74	0.3	0.698970004336019	FALSE	-	0.087405774815688	0.00231953460819724
74	1	0.301029995663981	FALSE	+	0.189567392105367	0.00992609699088978
74	1	0.301029995663981	FALSE	-	0.191178834026077	0.00804765533110054
76	0.03	0.0969100130080564	FALSE	+	0.013837957046266	0.00194232512050778
76	0.03	0.0969100130080564	FALSE	-	0.0132171701261982	0.00036784705395532
76	0.1	0.301029995663981	FALSE	+	0.0325374217235616	0.00259987775829328
76	0.1	0.301029995663981	FALSE	-	0.0320087369226882	0.00256501466347957
76	0.3	0.698970004336019	FALSE	+	0.101861803440913	0.00517103348501945
76	0.3	0.698970004336019	FALSE	-	0.107204188436587	0.00379977552993875
76	1	0.698970004336019	FALSE	+	0.202997707125685	0.00883429883660009
76	1	0.698970004336019	FALSE	-	0.210143536961409	0.00944990901234192
78	0.03	0.0969100130080564	FALSE	+	0.0150029334224988	0.00192652022131116
78	0.03	0.0969100130080564	FALSE	-	0.0141742758290633	0.000743880116727084
78	0.1	0.301029995663981	FALSE	+	0.0418869345102437	0.00299002210133657
78	0.1	0.301029995663981	FALSE	-	0.0429679526845896	0.00233394531819523
78	0.3	1	FALSE	+	0.121941462939535	0.00377741512654443
78	0.3	1	FALSE	-	0.127749251106172	0.00367358467565759
78	1	1	FALSE	+	0.213067460382436	0.00756181114794329
78	1	1	FALSE	-	0.226523435827195	0.0086565413836326
80	0.03	0.0969100130080564	FALSE	+	0.0167243451188786	0.00229981292290102
80	0.03	0.0969100130080564	FALSE	-	0.01559359248297	0.000582664846672168
80	0.1	0.301029995663981	FALSE	+	0.0555534566651629	0.00464513238375683
80	0.1	0.301029995663981	FALSE	-	0.0570513112693085	0.00313663284487649
80	0.3	1	FALSE	+	0.140601043365171	0.00392269939399769
80	0.3	1	FALSE	-	0.146246071546265	0.00440839911266707
80	1	1.30102999566398	TRUE	+	0.222686975312222	0.00607360465462725
80	1	1.30102999566398	TRUE	-	0.240454598237703	0.00890447232438812
82	0.03	0.187086643357144	FALSE	+	0.017961103631759	0.00189411826781946
82	0.03	0.187086643357144	FALSE	-	0.0177874659752964	0.00111571030540655
82	0.1	0.455931955649724	FALSE	+	0.0697815552500724	0.00413942469212064
82	0.1	0.455931955649724	FALSE	-	0.0717517144981161	0.00282800831287062
82	0.3	1.30102999566398	TRUE	+	0.153519376860999	0.00388775755162085
82	0.3	1.30102999566398	TRUE	-	0.162375246999741	0.00315415096559598
82	1	1.30102999566398	TRUE	+	0.227943573629456	0.00851219900380859
82	1	1.30102999566398	TRUE	-	0.248813305946673	0.00916648330481651
84	0.03	0.301029995663981	FALSE	+	0.019354356299544	0.00186600335874869
84	0.03	0.301029995663981	FALSE	-	0.0202282594216022	0.00105727712813482
84	0.1	0.698970004336019	FALSE	+	0.0835652741666533	0.00422205839762232
84	0.1	0.698970004336019	FALSE	-	0.0874883951034866	0.00304804682290432
84	0.3	1.30102999566398	TRUE	+	0.163191097185866	0.00498386424552732
84	0.3	1.30102999566398	TRUE	-	0.175169114153164	0.00410090058250122
84	1	1.30102999566398	TRUE	+	0.226983496309412	0.00839039268068596
84	1	1.30102999566398	TRUE	-	0.25449712017267	0.00891724309268402
86	0.03	0.698970004336019	FALSE	+	0.0213499606178069	0.00244975560815019
86	0.03	0.698970004336019	FALSE	-	0.023043346089412	0.00120515397726406
86	0.1	1	FALSE	+	0.0990901394727726	0.0046608888990896
86	0.1	1	FALSE	-	0.104742882271845	0.00364646667741019
86	0.3	1.30102999566398	TRUE	+	0.176142622579234	0.00247827553859273
86	0.3	1.30102999566398	TRUE	-	0.187153256798964	0.00214205889494946
86	1	1.30102999566398	TRUE	+	0.22710595474862	0.0106588683639764
86	1	1.30102999566398	TRUE	-	0.260232574270845	0.00722647563755453
88	0.03	0.698970004336019	FALSE	+	0.0238400670574012	0.00288420769020239
88	0.03	0.698970004336019	FALSE	-	0.0265982787117893	0.00219889685706079
88	0.1	0.698970004336019	FALSE	+	0.113789334910383	0.0070997274406248
88	0.1	0.698970004336019	FALSE	-	0.118569325633895	0.00492101866502069
88	0.3	1.30102999566398	TRUE	+	0.183941979357744	0.00330366190840876
88	0.3	1.30102999566398	TRUE	-	0.197404136792829	0.00350853868535817
88	1	1.30102999566398	TRUE	+	0.225555938222352	0.0106415751900469
88	1	1.30102999566398	TRUE	-	0.26357144570762	0.00638383111338595
90	0.03	0.698970004336019	FALSE	+	0.0258322334075679	0.00352793020666731
90	0.03	0.698970004336019	FALSE	-	0.0289214800514208	0.00267526936016154
90	0.1	1	FALSE	+	0.124946463316096	0.00646141892356622
90	0.1	1	FALSE	-	0.131257467606839	0.00507723271772994
90	0.3	1.30102999566398	TRUE	+	0.189723162692037	0.00215424797482611
90	0.3	1.30102999566398	TRUE	-	0.207600366716285	0.00425716074250802
90	1	1.30102999566398	TRUE	+	0.219162242856702	0.0110171189336965
90	1	1.30102999566398	TRUE	-	0.263391373444481	0.00882841813294797
92	0.03	0.698970004336019	FALSE	+	0.0273662099795409	0.00331123934800065
92	0.03	0.698970004336019	FALSE	-	0.029890771141282	0.00264823830097379
92	0.1	1	FALSE	+	0.134665569226821	0.00649702788146237
92	0.1	1	FALSE	-	0.140764581053962	0.0045183231523292
92	0.3	1.30102999566398	TRUE	+	0.191916125941945	0.00160282151871364
92	0.3	1.30102999566398	TRUE	-	0.214796021991508	0.00390204765173752
92	1	1.30102999566398	TRUE	+	0.209328486504794	0.00923483196240588
92	1	1.30102999566398	TRUE	-	0.259515545019852	0.00634208042470622
94	0.03	0.455931955649724	FALSE	+	0.0283213775327251	0.00395312975423634
94	0.03	0.455931955649724	FALSE	-	0.0301392974828581	0.00200083891172651
94	0.1	1	FALSE	+	0.139902504560359	0.00702103160306628
94	0.1	1	FALSE	-	0.149358766121658	0.00477344003792645
94	0.3	1.30102999566398	TRUE	+	0.191004040576949	0.00293016606887357
94	0.3	1.30102999566398	TRUE	-	0.220253559399179	0.00375915000386626
94	1	1.30102999566398	TRUE	+	0.199782439116326	0.00996576578544386
94	1	1.30102999566398	TRUE	-	0.252661069139762	0.00470027624740691
96	0.03	0.698970004336019	FALSE	+	0.0286292337185779	0.00349269039759932
96	0.03	0.698970004336019	FALSE	-	0.0308849079621481	0.00178697564849432
96	0.1	1	FALSE	+	0.147389706809897	0.00668967545760418
96	0.1	1	FALSE	-	0.157798832991315	0.00488187534550369
96	0.3	1.30102999566398	TRUE	+	0.192269399395658	0.00474285660062085
96	0.3	1.30102999566398	TRUE	-	0.226673278231449	0.00466416582921761
96	1	1.30102999566398	TRUE	+	0.184673063785241	0.0115441227042583
96	1	1.30102999566398	TRUE	-	0.24173169240801	0.00549671094231237
98	0.03	0.698970004336019	FALSE	+	0.0287484743295511	0.00416025211596703
98	0.03	0.698970004336019	FALSE	-	0.0314168168877865	0.00206953326154842
98	0.1	1.30102999566398	TRUE	+	0.151879628247875	0.00582518002442684
98	0.1	1.30102999566398	TRUE	-	0.164015195338761	0.00482504059883363
98	0.3	1.30102999566398	TRUE	+	0.187583134471525	0.00460104943426378
98	0.3	1.30102999566398	TRUE	-	0.230047313417883	0.0034506850226239
98	1	1.30102999566398	TRUE	+	0.169038437800257	0.0108120982333562
98	1	1.30102999566398	TRUE	-	0.231421282839413	0.00551679356450551
100	0.03	0.698970004336019	FALSE	+	0.0284186077919674	0.0040652142374344
100	0.03	0.698970004336019	FALSE	-	0.0306089396439814	0.00233286934344438
100	0.1	1.30102999566398	TRUE	+	0.155307083585984	0.00355723732703578
100	0.1	1.30102999566398	TRUE	-	0.170000748732711	0.00393784210804293
100	0.3	1.30102999566398	TRUE	+	0.182118622868027	0.00496701034285941
100	0.3	1.30102999566398	TRUE	-	0.231582908870881	0.00435997436694203
100	1	1.30102999566398	TRUE	+	0.154132599769345	0.0100647362122717
100	1	1.30102999566398	TRUE	-	0.219213888434919	0.00185609615740405
102	0.03	0.455931955649724	FALSE	+	0.0287641558963704	0.00405431026659057
102	0.03	0.455931955649724	FALSE	-	0.0310038676612166	0.00149175284744925
102	0.1	1.30102999566398	TRUE	+	0.158574871844409	0.00347810638597976
102	0.1	1.30102999566398	TRUE	-	0.177312998475266	0.00409868127141737
102	0.3	1.30102999566398	TRUE	+	0.173075322695428	0.00528022904880441
102	0.3	1.30102999566398	TRUE	-	0.230737524931139	0.0034081079827699
102	1	1.30102999566398	TRUE	+	0.137939549370209	0.0107650868465832
102	1	1.30102999566398	TRUE	-	0.206324951386619	0.00136305021804691
104	0.03	0.455931955649724	FALSE	+	0.0289686880748898	0.00409761108210964
104	0.03	0.455931955649724	FALSE	-	0.0312617043392615	0.00111819815833262
104	0.1	1.30102999566398	TRUE	+	0.163265999336029	0.00353836189491765
104	0.1	1.30102999566398	TRUE	-	0.184056901410591	0.00580545399798671
104	0.3	1.30102999566398	TRUE	+	0.167659452024213	0.00724978928727582
104	0.3	1.30102999566398	TRUE	-	0.228331437813572	0.0021309026077602
104	1	1.30102999566398	TRUE	+	0.123901020144754	0.00878389999405017
104	1	1.30102999566398	TRUE	-	0.193591306662308	0.00124566673810967
106	0.03	0.698970004336019	FALSE	+	0.029574363529731	0.00322402918315133
106	0.03	0.698970004336019	FALSE	-	0.0323906458587158	0.000941504871444203
106	0.1	1.30102999566398	TRUE	+	0.166264180465985	0.000978448999504003
106	0.1	1.30102999566398	TRUE	-	0.18904883551376	0.00644293503879719
106	0.3	1.30102999566398	TRUE	+	0.158748919855628	0.00773570975284424
106	0.3	1.30102999566398	TRUE	-	0.225972223732407	0.00211872756558859
106	1	1.30102999566398	TRUE	+	0.104882867556878	0.0136697845414219
106	1	1.30102999566398	TRUE	-	0.180951858452411	0.000730353810381837
108	0.03	0.698970004336019	FALSE	+	0.0294808688579636	0.00376043597296905
108	0.03	0.698970004336019	FALSE	-	0.0328413250603435	0.000817945260298742
108	0.1	1.30102999566398	TRUE	+	0.169725739967666	0.00165068045118338
108	0.1	1.30102999566398	TRUE	-	0.195181623231585	0.00800815071963591
108	0.3	1.30102999566398	TRUE	+	0.149351155683765	0.0104446130660958
108	0.3	1.30102999566398	TRUE	-	0.221832796785295	0.00150662858293127
108	1	1.30102999566398	TRUE	+	0.0933111938186848	0.0115089065108451
108	1	1.30102999566398	TRUE	-	0.16376801624046	0.00497819894996194
110	0.03	0.698970004336019	FALSE	+	0.0297658751777983	0.00383414820289163
110	0.03	0.698970004336019	FALSE	-	0.0331390813730285	0.000738877579478906
110	0.1	1.30102999566398	TRUE	+	0.168107435341798	0.00228798935989789
110	0.1	1.30102999566398	TRUE	-	0.198089277518587	0.00788373731110146
110	0.3	1.30102999566398	TRUE	+	0.139711832364472	0.00824949138069412
110	0.3	1.30102999566398	TRUE	-	0.215914067337523	0.00175655214280564
110	1	1.30102999566398	TRUE	+	0.0759017951320563	0.006955598082719
110	1	1.30102999566398	TRUE	-	0.147395416680715	0.0033244818780243
112	0.03	0.455931955649724	FALSE	+	0.0300023948416809	0.00403993832123421
112	0.03	0.455931955649724	FALSE	-	0.0334041494763158	0.000707274506904424
112	0.1	1.30102999566398	TRUE	+	0.165697204962569	0.00268143746299367
112	0.1	1.30102999566398	TRUE	-	0.203081739761326	0.00773520283529756
112	0.3	1.30102999566398	TRUE	+	0.130159834417539	0.0110560983911654
112	0.3	1.30102999566398	TRUE	-	0.210405328126994	0.00349397199676827
112	1	1.30102999566398	TRUE	+	0.0658973359295769	0.00388797198879634
112	1	1.30102999566398	TRUE	-	0.13138338152523	0.0051736951578575
114	0.03	0.455931955649724	FALSE	+	0.0305643757572907	0.00427420664076613
114	0.03	0.455931955649724	FALSE	-	0.0340772973791097	0.000526504302620582
114	0.1	1.30102999566398	TRUE	+	0.165033401360804	0.0026998417866211
114	0.1	1.30102999566398	TRUE	-	0.206410793742539	0.00853602103226709
114	0.3	1.30102999566398	TRUE	+	0.120488929984475	0.0127879323384291
114	0.3	1.30102999566398	TRUE	-	0.202482259693442	0.00215924217887155
114	1	1.30102999566398	TRUE	+	0.0578995764874759	0.0046406326569252
114	1	1.30102999566398	TRUE	-	0.117332382244829	0.00174061612389425
