# Supplementary material for: Proteome activity landscapes of tumor cell lines determine drug responses
Source: Nat Commun. 2020 Jul 20;11:3639. doi: 10.1038/s41467-020-17336-9 (PMC7371697; doi:10.1038/s41467-020-17336-9)
Supplement: Supplementary file 14 — Source Data [file 41467_2020_17336_MOESM14_ESM.zip › Figure_7F.txt]

OS_month	Status	Strata
1	dead	high
4	alive	high
6	alive	high
16	dead	high
0	dead	high
12	dead	high
11	dead	high
7	alive	high
7	alive	high
5	dead	high
15	alive	high
5	dead	high
1	dead	high
12	alive	high
17	dead	high
3	dead	high
13	alive	high
15	alive	high
5	dead	high
10	alive	high
11	dead	high
51	alive	low
19	alive	low
18	alive	low
13	alive	low
4	alive	low
6	alive	low
44	alive	low
23	alive	low
31	alive	low
2	alive	low
19	dead	low
7	dead	low
19	alive	low
18	alive	low
19	dead	low
2	dead	low
5	dead	low
38	dead	low
1	alive	low
9	alive	low
1	alive	low
4	alive	low
2	alive	low
2	alive	low
25	alive	low
17	dead	low
39	alive	low
35	alive	low
19	alive	low
52	alive	low
22	dead	low
7	dead	low
16	alive	low
5	alive	low
9	dead	low
6	dead	low
1	dead	low
39	alive	low
32	alive	low
45	dead	low
25	alive	low
50	alive	low
19	alive	low
18	alive	low
2	alive	low
21	alive	low
16	alive	low
19	alive	low
38	alive	low
2	dead	low
2	alive	low
2	alive	low
3	alive	low
17	dead	low
33	alive	low
27	alive	low
32	alive	low
2	alive	low
