# Supplementary material for: Proteome activity landscapes of tumor cell lines determine drug responses
Source: Nat Commun. 2020 Jul 20;11:3639. doi: 10.1038/s41467-020-17336-9 (PMC7371697; doi:10.1038/s41467-020-17336-9)
Supplement: Supplementary file 14 — Source Data [file 41467_2020_17336_MOESM14_ESM.zip › Supplementary_Figure_1A.txt]

"value" "stats" "names"
"1" 5.61701556204511 "lower whisker" "786O"
"2" 5.57264316360604 "lower whisker" "A498"
"3" 5.58430164854643 "lower whisker" "A549"
"4" 5.46120414376408 "lower whisker" "ACHN"
"5" 5.77582412446432 "lower whisker" "BT549"
"6" 5.62418071678957 "lower whisker" "CAKI1"
"7" 5.49648133647746 "lower whisker" "CCRFCEM"
"8" 5.52778680758242 "lower whisker" "COLO205"
"9" 5.571242957049 "lower whisker" "DU145"
"10" 5.55173933134982 "lower whisker" "EKVX"
"11" 5.61802868781796 "lower whisker" "HCC2998"
"12" 5.58516275581646 "lower whisker" "HCT116"
"13" 5.64034071457716 "lower whisker" "HCT15"
"14" 5.62660533790404 "lower whisker" "HL60"
"15" 5.52437460596077 "lower whisker" "HOP62"
"16" 5.57731529238664 "lower whisker" "HOP92"
"17" 5.58509535663564 "lower whisker" "HS578T"
"18" 5.63436123742092 "lower whisker" "HT29"
"19" 5.51421356543764 "lower whisker" "IGROV1"
"20" 5.56199208912867 "lower whisker" "K562"
"21" 5.67142399317706 "lower whisker" "KM12"
"22" 5.52423733620203 "lower whisker" "LOXIMVI"
"23" 5.60275132067506 "lower whisker" "M14"
"24" 5.57191498489131 "lower whisker" "MALME3M"
"25" 5.49539603181009 "lower whisker" "MCF7"
"26" 5.53702740496398 "lower whisker" "MDAMB231"
"27" 5.64032572006305 "lower whisker" "MDAMB435"
"28" 5.53025004973159 "lower whisker" "MDAMB468"
"29" 5.50159768225629 "lower whisker" "MOLT4"
"30" 5.65422526920864 "lower whisker" "NCIADRES"
"31" 5.52251846231797 "lower whisker" "NCIH226"
"32" 5.63098320279893 "lower whisker" "NCIH23"
"33" 5.60868413764084 "lower whisker" "NCIH322M"
"34" 5.6396391072518 "lower whisker" "NCIH460"
"35" 5.56755698546217 "lower whisker" "NCIH522"
"36" 5.68112816156805 "lower whisker" "OVCAR3"
"37" 5.54823632545896 "lower whisker" "OVCAR4"
"38" 5.58732258192672 "lower whisker" "OVCAR5"
"39" 5.7165831307834 "lower whisker" "OVCAR8"
"40" 5.7206315929569 "lower whisker" "PC3"
"41" 5.62958920614478 "lower whisker" "RPMI8226"
"42" 5.5320426034174 "lower whisker" "RXF393"
"43" 5.59341083777549 "lower whisker" "SF268"
"44" 5.62870613024625 "lower whisker" "SF295"
"45" 5.58609424169884 "lower whisker" "SF539"
"46" 5.64151371230046 "lower whisker" "SKMEL2"
"47" 5.58670008509304 "lower whisker" "SKMEL28"
"48" 5.55271015859213 "lower whisker" "SKMEL5"
"49" 5.55112480022342 "lower whisker" "SKOV3"
"50" 5.55038851207026 "lower whisker" "SN12C"
"51" 5.61476721363532 "lower whisker" "SNB19"
"52" 5.5842812184239 "lower whisker" "SNB75"
"53" 5.58484804094521 "lower whisker" "SR"
"54" 5.49365921720382 "lower whisker" "SW620"
"55" 5.56425111710997 "lower whisker" "T47D"
"56" 5.52204559829798 "lower whisker" "TK10"
"57" 5.70952996031096 "lower whisker" "U031"
"58" 5.60767778040356 "lower whisker" "U251"
"59" 5.51831602611246 "lower whisker" "UACC257"
"60" 5.47551341741933 "lower whisker" "UACC62"
"61" 6.91666749748416 "Q25" "786O"
"62" 6.90266177384332 "Q25" "A498"
"63" 6.90736879629807 "Q25" "A549"
"64" 6.8844375944405 "Q25" "ACHN"
"65" 6.92440028999775 "Q25" "BT549"
"66" 6.92180404408769 "Q25" "CAKI1"
"67" 6.88373371036851 "Q25" "CCRFCEM"
"68" 6.89496783147565 "Q25" "COLO205"
"69" 6.90341131554581 "Q25" "DU145"
"70" 6.90008181806025 "Q25" "EKVX"
"71" 6.91605517725428 "Q25" "HCC2998"
"72" 6.9069360916959 "Q25" "HCT116"
"73" 6.91457125203561 "Q25" "HCT15"
"74" 6.91175015534694 "Q25" "HL60"
"75" 6.90133548544466 "Q25" "HOP62"
"76" 6.8899460378049 "Q25" "HOP92"
"77" 6.91484886439278 "Q25" "HS578T"
"78" 6.90560312452971 "Q25" "HT29"
"79" 6.89908497003155 "Q25" "IGROV1"
"80" 6.89591672581809 "Q25" "K562"
"81" 6.91205657768745 "Q25" "KM12"
"82" 6.89763900368337 "Q25" "LOXIMVI"
"83" 6.91366619324439 "Q25" "M14"
"84" 6.89849713991154 "Q25" "MALME3M"
"85" 6.88775187328583 "Q25" "MCF7"
"86" 6.89275073677508 "Q25" "MDAMB231"
"87" 6.91882945122535 "Q25" "MDAMB435"
"88" 6.89701808699541 "Q25" "MDAMB468"
"89" 6.89086539555259 "Q25" "MOLT4"
"90" 6.91132716480897 "Q25" "NCIADRES"
"91" 6.8882554334116 "Q25" "NCIH226"
"92" 6.9200888858358 "Q25" "NCIH23"
"93" 6.90307717770928 "Q25" "NCIH322M"
"94" 6.91227984144146 "Q25" "NCIH460"
"95" 6.90542702555866 "Q25" "NCIH522"
"96" 6.92166298255054 "Q25" "OVCAR3"
"97" 6.89691717841183 "Q25" "OVCAR4"
"98" 6.9124411018943 "Q25" "OVCAR5"
"99" 6.92864402418026 "Q25" "OVCAR8"
"100" 6.91318603380976 "Q25" "PC3"
"101" 6.92174408652513 "Q25" "RPMI8226"
"102" 6.90525811290593 "Q25" "RXF393"
"103" 6.91994153015921 "Q25" "SF268"
"104" 6.9204630030853 "Q25" "SF295"
"105" 6.90770551598019 "Q25" "SF539"
"106" 6.91782802993817 "Q25" "SKMEL2"
"107" 6.90611234123795 "Q25" "SKMEL28"
"108" 6.89758608468223 "Q25" "SKMEL5"
"109" 6.89653252212623 "Q25" "SKOV3"
"110" 6.88982393710479 "Q25" "SN12C"
"111" 6.91226574359805 "Q25" "SNB19"
"112" 6.90907312187539 "Q25" "SNB75"
"113" 6.90844429716933 "Q25" "SR"
"114" 6.8891368834503 "Q25" "SW620"
"115" 6.90419917829057 "Q25" "T47D"
"116" 6.89495231701238 "Q25" "TK10"
"117" 6.92710258308455 "Q25" "U031"
"118" 6.90676945742136 "Q25" "U251"
"119" 6.88853710788226 "Q25" "UACC257"
"120" 6.87734089615908 "Q25" "UACC62"
"121" 7.30729330129632 "Q50" "786O"
"122" 7.30730511137074 "Q50" "A498"
"123" 7.30457125518948 "Q50" "A549"
"124" 7.30885578386878 "Q50" "ACHN"
"125" 7.30458697529169 "Q50" "BT549"
"126" 7.30658260670176 "Q50" "CAKI1"
"127" 7.30855990724076 "Q50" "CCRFCEM"
"128" 7.3051962041741 "Q50" "COLO205"
"129" 7.30554518743789 "Q50" "DU145"
"130" 7.30800874657226 "Q50" "EKVX"
"131" 7.30484634761223 "Q50" "HCC2998"
"132" 7.31003120944613 "Q50" "HCT116"
"133" 7.30344904402007 "Q50" "HCT15"
"134" 7.303363225466 "Q50" "HL60"
"135" 7.30691257549476 "Q50" "HOP62"
"136" 7.30500518715865 "Q50" "HOP92"
"137" 7.30406366299722 "Q50" "HS578T"
"138" 7.30547531429895 "Q50" "HT29"
"139" 7.3074310945301 "Q50" "IGROV1"
"140" 7.3105981270452 "Q50" "K562"
"141" 7.30260250175522 "Q50" "KM12"
"142" 7.30546392063421 "Q50" "LOXIMVI"
"143" 7.30824400220919 "Q50" "M14"
"144" 7.30957661694484 "Q50" "MALME3M"
"145" 7.30520737471974 "Q50" "MCF7"
"146" 7.3079107520084 "Q50" "MDAMB231"
"147" 7.30810833469523 "Q50" "MDAMB435"
"148" 7.30664912117952 "Q50" "MDAMB468"
"149" 7.30768532331196 "Q50" "MOLT4"
"150" 7.30460704672703 "Q50" "NCIADRES"
"151" 7.30486559695104 "Q50" "NCIH226"
"152" 7.3056275148431 "Q50" "NCIH23"
"153" 7.30587955176011 "Q50" "NCIH322M"
"154" 7.30913191548021 "Q50" "NCIH460"
"155" 7.30303153487795 "Q50" "NCIH522"
"156" 7.30677534221256 "Q50" "OVCAR3"
"157" 7.30584046833458 "Q50" "OVCAR4"
"158" 7.30907027395889 "Q50" "OVCAR5"
"159" 7.3067352344532 "Q50" "OVCAR8"
"160" 7.30402715914581 "Q50" "PC3"
"161" 7.30626979977453 "Q50" "RPMI8226"
"162" 7.30904263736682 "Q50" "RXF393"
"163" 7.30810410654665 "Q50" "SF268"
"164" 7.3050642808909 "Q50" "SF295"
"165" 7.30175623055366 "Q50" "SF539"
"166" 7.30504329256095 "Q50" "SKMEL2"
"167" 7.30776521519874 "Q50" "SKMEL28"
"168" 7.30544330466399 "Q50" "SKMEL5"
"169" 7.30436033296416 "Q50" "SKOV3"
"170" 7.30533742949558 "Q50" "SN12C"
"171" 7.30441469933004 "Q50" "SNB19"
"172" 7.30665866103454 "Q50" "SNB75"
"173" 7.30461762299855 "Q50" "SR"
"174" 7.30892143365114 "Q50" "SW620"
"175" 7.30356905652982 "Q50" "T47D"
"176" 7.30937941388955 "Q50" "TK10"
"177" 7.30320382661428 "Q50" "U031"
"178" 7.30687087810673 "Q50" "U251"
"179" 7.30372582830755 "Q50" "UACC257"
"180" 7.30784539215572 "Q50" "UACC62"
"181" 7.79089804270193 "Q75" "786O"
"182" 7.80399995884497 "Q75" "A498"
"183" 7.79818521341021 "Q75" "A549"
"184" 7.83414438751774 "Q75" "ACHN"
"185" 7.78454657419954 "Q75" "BT549"
"186" 7.79608868261602 "Q75" "CAKI1"
"187" 7.82510860571512 "Q75" "CCRFCEM"
"188" 7.81237263823277 "Q75" "COLO205"
"189" 7.80660677134143 "Q75" "DU145"
"190" 7.81346463678971 "Q75" "EKVX"
"191" 7.81259675138017 "Q75" "HCC2998"
"192" 7.79778159664646 "Q75" "HCT116"
"193" 7.7999216394982 "Q75" "HCT15"
"194" 7.78653309289129 "Q75" "HL60"
"195" 7.8313046771754 "Q75" "HOP62"
"196" 7.82421829630852 "Q75" "HOP92"
"197" 7.81170522469789 "Q75" "HS578T"
"198" 7.80056541947175 "Q75" "HT29"
"199" 7.83194456391152 "Q75" "IGROV1"
"200" 7.81719829793126 "Q75" "K562"
"201" 7.79968920992527 "Q75" "KM12"
"202" 7.82752199689794 "Q75" "LOXIMVI"
"203" 7.81677644970811 "Q75" "M14"
"204" 7.80377209262936 "Q75" "MALME3M"
"205" 7.81725974091649 "Q75" "MCF7"
"206" 7.82567283476016 "Q75" "MDAMB231"
"207" 7.81127928117838 "Q75" "MDAMB435"
"208" 7.82257606141867 "Q75" "MDAMB468"
"209" 7.83897014257915 "Q75" "MOLT4"
"210" 7.81088143207835 "Q75" "NCIADRES"
"211" 7.80690532685444 "Q75" "NCIH226"
"212" 7.80260083453037 "Q75" "NCIH23"
"213" 7.81100872061494 "Q75" "NCIH322M"
"214" 7.80577707021273 "Q75" "NCIH460"
"215" 7.7980395171065 "Q75" "NCIH522"
"216" 7.77660508361188 "Q75" "OVCAR3"
"217" 7.81186655261519 "Q75" "OVCAR4"
"218" 7.82078337681861 "Q75" "OVCAR5"
"219" 7.79890276104775 "Q75" "OVCAR8"
"220" 7.79624532554804 "Q75" "PC3"
"221" 7.8100353784822 "Q75" "RPMI8226"
"222" 7.82174915248061 "Q75" "RXF393"
"223" 7.80723423252343 "Q75" "SF268"
"224" 7.80730449320843 "Q75" "SF295"
"225" 7.8072081572526 "Q75" "SF539"
"226" 7.81443852952027 "Q75" "SKMEL2"
"227" 7.81619382831347 "Q75" "SKMEL28"
"228" 7.82053575702666 "Q75" "SKMEL5"
"229" 7.80946512308453 "Q75" "SKOV3"
"230" 7.81049302137334 "Q75" "SN12C"
"231" 7.80753009236144 "Q75" "SNB19"
"232" 7.80612996804026 "Q75" "SNB75"
"233" 7.81399751044548 "Q75" "SR"
"234" 7.82642680841814 "Q75" "SW620"
"235" 7.80275286453234 "Q75" "T47D"
"236" 7.83826438435375 "Q75" "TK10"
"237" 7.78952963243198 "Q75" "U031"
"238" 7.81857628234592 "Q75" "U251"
"239" 7.81612878054593 "Q75" "UACC257"
"240" 7.83773536664526 "Q75" "UACC62"
"241" 9.09826865303375 "upper whisker" "786O"
"242" 9.15518273380419 "upper whisker" "A498"
"243" 9.13356196438557 "upper whisker" "A549"
"244" 9.25847858750301 "upper whisker" "ACHN"
"245" 9.07347992783598 "upper whisker" "BT549"
"246" 9.10557438290314 "upper whisker" "CAKI1"
"247" 9.23715344533218 "upper whisker" "CCRFCEM"
"248" 9.18386695683974 "upper whisker" "COLO205"
"249" 9.16096705574238 "upper whisker" "DU145"
"250" 9.18171875545587 "upper whisker" "EKVX"
"251" 9.15665360361794 "upper whisker" "HCC2998"
"252" 9.13183976657437 "upper whisker" "HCT116"
"253" 9.12791450146403 "upper whisker" "HCT15"
"254" 9.09801611555928 "upper whisker" "HL60"
"255" 9.22345416798061 "upper whisker" "HOP62"
"256" 9.22423749447482 "upper whisker" "HOP92"
"257" 9.15396902115129 "upper whisker" "HS578T"
"258" 9.1390816791671 "upper whisker" "HT29"
"259" 9.23112799615889 "upper whisker" "IGROV1"
"260" 9.19636755930332 "upper whisker" "K562"
"261" 9.13050776952944 "upper whisker" "KM12"
"262" 9.219717797353 "upper whisker" "LOXIMVI"
"263" 9.17004814232738 "upper whisker" "M14"
"264" 9.15815153032123 "upper whisker" "MALME3M"
"265" 9.21151419475823 "upper whisker" "MCF7"
"266" 9.22407005152982 "upper whisker" "MDAMB231"
"267" 9.14939559765304 "upper whisker" "MDAMB435"
"268" 9.20989709408041 "upper whisker" "MDAMB468"
"269" 9.25864441705615 "upper whisker" "MOLT4"
"270" 9.157193869009 "upper whisker" "NCIADRES"
"271" 9.18427837928629 "upper whisker" "NCIH226"
"272" 9.12470046401834 "upper whisker" "NCIH23"
"273" 9.1682101192889 "upper whisker" "NCIH322M"
"274" 9.14566475671388 "upper whisker" "NCIH460"
"275" 9.13248877329484 "upper whisker" "NCIH522"
"276" 9.05772555978723 "upper whisker" "OVCAR3"
"277" 9.18422374689487 "upper whisker" "OVCAR4"
"278" 9.18319383973508 "upper whisker" "OVCAR5"
"279" 9.10270564530457 "upper whisker" "OVCAR8"
"280" 9.11963826236998 "upper whisker" "PC3"
"281" 9.14133938505793 "upper whisker" "RPMI8226"
"282" 9.19049228011687 "upper whisker" "RXF393"
"283" 9.13712993089977 "upper whisker" "SF268"
"284" 9.13536917198113 "upper whisker" "SF295"
"285" 9.15552514718674 "upper whisker" "SF539"
"286" 9.15818387935319 "upper whisker" "SKMEL2"
"287" 9.17329027389217 "upper whisker" "SKMEL28"
"288" 9.20434369083845 "upper whisker" "SKMEL5"
"289" 9.17557712319642 "upper whisker" "SKOV3"
"290" 9.19040945024156 "upper whisker" "SN12C"
"291" 9.14735729606719 "upper whisker" "SNB19"
"292" 9.15078059941669 "upper whisker" "SNB75"
"293" 9.17195016473973 "upper whisker" "SR"
"294" 9.23209148531766 "upper whisker" "SW620"
"295" 9.14968976156158 "upper whisker" "T47D"
"296" 9.2521121857362 "upper whisker" "TK10"
"297" 9.0812825429187 "upper whisker" "U031"
"298" 9.1847456960869 "upper whisker" "U251"
"299" 9.19759149016394 "upper whisker" "UACC257"
"300" 9.27672797561516 "upper whisker" "UACC62"
"301" 9.15335227157609 "outlier" "786O"
"302" 9.30143747362164 "outlier" "786O"
"303" 9.69728952403201 "outlier" "786O"
"304" 9.55702396040397 "outlier" "786O"
"305" 9.25373734669522 "outlier" "786O"
"306" 9.10267027407387 "outlier" "786O"
"307" 9.21448769399673 "outlier" "786O"
"308" 9.12459235208528 "outlier" "786O"
"309" 9.24204045503573 "outlier" "786O"
"310" 9.57047301345818 "outlier" "786O"
"311" 9.25044532708758 "outlier" "786O"
"312" 9.18857887363414 "outlier" "786O"
"313" 9.17545601266632 "outlier" "786O"
"314" 9.7624814996305 "outlier" "786O"
"315" 9.69620430180732 "outlier" "786O"
"316" 9.42279068330538 "outlier" "786O"
"317" 9.46076906590147 "outlier" "786O"
"318" 9.14559397936305 "outlier" "786O"
"319" 9.11398444329222 "outlier" "786O"
"320" 9.19463794811435 "outlier" "786O"
"321" 9.50211254599076 "outlier" "786O"
"322" 9.28314808798174 "outlier" "786O"
"323" 9.78050711421087 "outlier" "786O"
"324" 9.29125771615385 "outlier" "786O"
"325" 9.19646536003525 "outlier" "786O"
"326" 9.32584550902281 "outlier" "786O"
"327" 9.83752054868159 "outlier" "786O"
"328" 9.4332125835574 "outlier" "786O"
"329" 9.42475518511927 "outlier" "786O"
"330" 9.43951017517214 "outlier" "786O"
"331" 9.85016704195892 "outlier" "786O"
"332" 9.62759574243941 "outlier" "786O"
"333" 9.24899980735017 "outlier" "786O"
"334" 9.29497338413097 "outlier" "786O"
"335" 9.51046729832585 "outlier" "786O"
"336" 9.15942968858101 "outlier" "786O"
"337" 9.47905107628356 "outlier" "786O"
"338" 9.62926001005284 "outlier" "786O"
"339" 9.32034299784221 "outlier" "786O"
"340" 9.13058692665646 "outlier" "786O"
"341" 9.94205405301877 "outlier" "786O"
"342" 9.44938427437102 "outlier" "786O"
"343" 9.14827489993656 "outlier" "786O"
"344" 9.97446659368865 "outlier" "786O"
"345" 9.84221991818766 "outlier" "786O"
"346" 9.27389449927285 "outlier" "786O"
"347" 9.44575777116745 "outlier" "786O"
"348" 9.64682228711834 "outlier" "786O"
"349" 9.10888605124322 "outlier" "786O"
"350" 9.14007412079739 "outlier" "786O"
"351" 5.29085771682206 "outlier" "786O"
"352" 9.47232753899151 "outlier" "786O"
"353" 9.17263809479835 "outlier" "786O"
"354" 9.13275888472185 "outlier" "786O"
"355" 9.18059565231874 "outlier" "786O"
"356" 9.12350112419459 "outlier" "786O"
"357" 9.16833873665355 "outlier" "786O"
"358" 9.24522725009437 "outlier" "786O"
"359" 9.57097321447392 "outlier" "786O"
"360" 9.58822300064145 "outlier" "786O"
"361" 9.37121251814507 "outlier" "786O"
"362" 9.36343037152366 "outlier" "786O"
"363" 9.23613656112919 "outlier" "786O"
"364" 9.21602991843683 "outlier" "786O"
"365" 9.17388721692587 "outlier" "786O"
"366" 5.56656164700815 "outlier" "786O"
"367" 9.48848598993319 "outlier" "786O"
"368" 9.21896313213512 "outlier" "786O"
"369" 9.88228863781105 "outlier" "786O"
"370" 9.38493051827103 "outlier" "786O"
"371" 9.2120726623259 "outlier" "786O"
"372" 9.35657226346119 "outlier" "786O"
"373" 9.35730875820858 "outlier" "786O"
"374" 9.10984114928587 "outlier" "786O"
"375" 9.10454729258469 "outlier" "786O"
"376" 9.13557446227108 "outlier" "786O"
"377" 9.34142121016543 "outlier" "786O"
"378" 9.25799233475367 "outlier" "786O"
"379" 9.25021520403969 "outlier" "786O"
"380" 9.12375318948637 "outlier" "786O"
"381" 9.40058830302628 "outlier" "786O"
"382" 9.16338344905288 "outlier" "786O"
"383" 9.2779574109788 "outlier" "786O"
"384" 9.49118565074082 "outlier" "786O"
"385" 9.43270425912911 "outlier" "786O"
"386" 9.44158924128991 "outlier" "786O"
"387" 9.47973007627987 "outlier" "786O"
"388" 9.23641746908061 "outlier" "786O"
"389" 9.24565039474898 "outlier" "786O"
"390" 9.94379488477312 "outlier" "786O"
"391" 9.35900611572872 "outlier" "786O"
"392" 9.39827308928786 "outlier" "786O"
"393" 9.48626793981131 "outlier" "786O"
"394" 9.19420964977401 "outlier" "786O"
"395" 9.82476233551224 "outlier" "786O"
"396" 9.69550683260163 "outlier" "786O"
"397" 9.5361494478922 "outlier" "786O"
"398" 9.11529970838123 "outlier" "786O"
"399" 9.53676648964682 "outlier" "786O"
"400" 9.12818238811027 "outlier" "786O"
"401" 9.19251611978427 "outlier" "786O"
"402" 9.7631371744365 "outlier" "786O"
"403" 9.1436726734524 "outlier" "786O"
"404" 5.46663125365865 "outlier" "786O"
"405" 9.34694940457255 "outlier" "786O"
"406" 9.15536150850061 "outlier" "786O"
"407" 9.1091467409057 "outlier" "786O"
"408" 9.18828937613521 "outlier" "786O"
"409" 9.35915269103385 "outlier" "786O"
"410" 9.42138200713714 "outlier" "786O"
"411" 9.49960980717744 "outlier" "786O"
"412" 9.21781477016586 "outlier" "786O"
"413" 9.64443967903559 "outlier" "786O"
"414" 9.16874282552374 "outlier" "786O"
"415" 9.37991453448877 "outlier" "786O"
"416" 9.24881090609126 "outlier" "786O"
"417" 5.5888663217546 "outlier" "786O"
"418" 9.15769824537321 "outlier" "786O"
"419" 9.13633671693259 "outlier" "786O"
"420" 9.26808959029602 "outlier" "786O"
"421" 9.20376894059467 "outlier" "786O"
"422" 9.31791467060376 "outlier" "786O"
"423" 9.64541787715211 "outlier" "786O"
"424" 9.24011709280484 "outlier" "786O"
"425" 9.20824039109979 "outlier" "786O"
"426" 9.10539515309668 "outlier" "786O"
"427" 9.16838926832873 "outlier" "786O"
"428" 9.56524661368216 "outlier" "786O"
"429" 9.2276898308433 "outlier" "786O"
"430" 9.34987036081043 "outlier" "786O"
"431" 9.60997154484287 "outlier" "786O"
"432" 9.22702813267278 "outlier" "786O"
"433" 9.10559956132862 "outlier" "786O"
"434" 9.54997733868353 "outlier" "786O"
"435" 9.21232390424307 "outlier" "786O"
"436" 9.57163259890714 "outlier" "786O"
"437" 9.10984114928587 "outlier" "786O"
"438" 9.35053525852809 "outlier" "786O"
"439" 9.33618241239466 "outlier" "786O"
"440" 9.14082852544725 "outlier" "786O"
"441" 9.35501332748485 "outlier" "786O"
"442" 9.1024644821341 "outlier" "786O"
"443" 9.35501332748485 "outlier" "786O"
"444" 9.35109962232806 "outlier" "786O"
"445" 9.68823329056163 "outlier" "786O"
"446" 9.10763836956183 "outlier" "786O"
"447" 9.26680243334559 "outlier" "786O"
"448" 9.18472728118527 "outlier" "786O"
"449" 9.14508779305564 "outlier" "786O"
"450" 9.60193710992054 "outlier" "786O"
"451" 9.64425390988899 "outlier" "786O"
"452" 9.15059733585559 "outlier" "786O"
"453" 9.33285631788454 "outlier" "786O"
"454" 9.1250113261171 "outlier" "786O"
"455" 9.20611466370542 "outlier" "786O"
"456" 9.41996874691862 "outlier" "786O"
"457" 9.15243590006102 "outlier" "786O"
"458" 9.15143878825135 "outlier" "786O"
"459" 9.51401556910832 "outlier" "786O"
"460" 9.11941977591159 "outlier" "786O"
"461" 9.55576252755294 "outlier" "786O"
"462" 9.25539472401329 "outlier" "786O"
"463" 9.48056810221441 "outlier" "786O"
"464" 5.56929024987483 "outlier" "786O"
"465" 9.17446060887988 "outlier" "786O"
"466" 9.90134409596684 "outlier" "786O"
"467" 9.39306346907552 "outlier" "786O"
"468" 9.32730231488285 "outlier" "786O"
"469" 9.11774804822796 "outlier" "786O"
"470" 9.62585458742704 "outlier" "786O"
"471" 9.21999631146847 "outlier" "786O"
"472" 9.12063411247814 "outlier" "786O"
"473" 9.37317193479134 "outlier" "786O"
"474" 9.1106210338366 "outlier" "786O"
"475" 9.12712793801638 "outlier" "786O"
"476" 9.27389449927285 "outlier" "786O"
"477" 9.25015242204002 "outlier" "786O"
"478" 9.57310758904197 "outlier" "786O"
"479" 9.12260370534105 "outlier" "786O"
"480" 5.56526687515231 "outlier" "786O"
"481" 9.17590320112036 "outlier" "786O"
"482" 9.24344552664395 "outlier" "786O"
"483" 9.33285631788454 "outlier" "786O"
"484" 9.26643973204514 "outlier" "786O"
"485" 9.26643973204514 "outlier" "786O"
"486" 9.26643973204514 "outlier" "786O"
"487" 9.30640440969807 "outlier" "A498"
"488" 9.4985592919318 "outlier" "A498"
"489" 9.93631252973141 "outlier" "A498"
"490" 9.28644804911731 "outlier" "A498"
"491" 9.80298653136951 "outlier" "A498"
"492" 9.66704604434553 "outlier" "A498"
"493" 9.41160347431356 "outlier" "A498"
"494" 9.36999988033305 "outlier" "A498"
"495" 9.51047608770117 "outlier" "A498"
"496" 9.38321161573241 "outlier" "A498"
"497" 9.4709220847506 "outlier" "A498"
"498" 9.30409820362719 "outlier" "A498"
"499" 9.32692551066541 "outlier" "A498"
"500" 9.36600802824734 "outlier" "A498"
"501" 9.36206008914224 "outlier" "A498"
"502" 9.96035641256054 "outlier" "A498"
"503" 9.90793505702042 "outlier" "A498"
"504" 9.21200343744614 "outlier" "A498"
"505" 9.28542574811715 "outlier" "A498"
"506" 10.0286598367921 "outlier" "A498"
"507" 9.4515613781999 "outlier" "A498"
"508" 9.21325938366439 "outlier" "A498"
"509" 9.66246641840028 "outlier" "A498"
"510" 9.38047401791794 "outlier" "A498"
"511" 9.57820921317689 "outlier" "A498"
"512" 9.69545106053479 "outlier" "A498"
"513" 9.56504140839726 "outlier" "A498"
"514" 9.17956008781299 "outlier" "A498"
"515" 9.38307283147725 "outlier" "A498"
"516" 9.16206125402538 "outlier" "A498"
"517" 9.32493764789533 "outlier" "A498"
"518" 9.34127124605448 "outlier" "A498"
"519" 9.6806809123489 "outlier" "A498"
"520" 9.46826831441921 "outlier" "A498"
"521" 9.27755300726469 "outlier" "A498"
"522" 9.25099663612643 "outlier" "A498"
"523" 9.46656644177564 "outlier" "A498"
"524" 9.50423197246503 "outlier" "A498"
"525" 9.27217100303381 "outlier" "A498"
"526" 9.58260540961825 "outlier" "A498"
"527" 9.91513833104157 "outlier" "A498"
"528" 9.17711363030898 "outlier" "A498"
"529" 9.18906576207802 "outlier" "A498"
"530" 9.2286047002492 "outlier" "A498"
"531" 9.71896339175951 "outlier" "A498"
"532" 9.47923264217041 "outlier" "A498"
"533" 9.49863021645268 "outlier" "A498"
"534" 9.36974549784992 "outlier" "A498"
"535" 9.50396351839132 "outlier" "A498"
"536" 9.53813516039458 "outlier" "A498"
"537" 9.2957683989968 "outlier" "A498"
"538" 9.72124893332007 "outlier" "A498"
"539" 9.39068632735755 "outlier" "A498"
"540" 9.48495439603475 "outlier" "A498"
"541" 9.24677433916887 "outlier" "A498"
"542" 9.37689070978523 "outlier" "A498"
"543" 10.0839357259406 "outlier" "A498"
"544" 9.65057665127682 "outlier" "A498"
"545" 9.28946232852649 "outlier" "A498"
"546" 9.33861406479683 "outlier" "A498"
"547" 9.64060831586396 "outlier" "A498"
"548" 9.30226295796758 "outlier" "A498"
"549" 9.30913750332966 "outlier" "A498"
"550" 9.20865174545591 "outlier" "A498"
"551" 9.35253527492076 "outlier" "A498"
"552" 9.79193866143423 "outlier" "A498"
"553" 9.51624597153419 "outlier" "A498"
"554" 9.2651257942029 "outlier" "A498"
"555" 9.27786752824483 "outlier" "A498"
"556" 9.48524704731395 "outlier" "A498"
"557" 9.56191605868631 "outlier" "A498"
"558" 9.49887836110198 "outlier" "A498"
"559" 9.22112299494442 "outlier" "A498"
"560" 9.32474365226558 "outlier" "A498"
"561" 9.43822540796813 "outlier" "A498"
"562" 9.21716379271775 "outlier" "A498"
"563" 9.35487853679634 "outlier" "A498"
"564" 9.47353469247446 "outlier" "A498"
"565" 9.3192584269953 "outlier" "A498"
"566" 9.24780744544595 "outlier" "A498"
"567" 9.15840282244737 "outlier" "A498"
"568" 9.33869948353359 "outlier" "A498"
"569" 9.2879290042561 "outlier" "A498"
"570" 9.86060516989778 "outlier" "A498"
"571" 10.0855298064385 "outlier" "A498"
"572" 9.60031975863152 "outlier" "A498"
"573" 9.20539009748805 "outlier" "A498"
"574" 9.62646986585828 "outlier" "A498"
"575" 9.26867272012772 "outlier" "A498"
"576" 9.30862521252192 "outlier" "A498"
"577" 9.86063084971389 "outlier" "A498"
"578" 9.18812450272521 "outlier" "A498"
"579" 9.25765572045566 "outlier" "A498"
"580" 9.30930203997944 "outlier" "A498"
"581" 9.26635840935608 "outlier" "A498"
"582" 9.21659846697353 "outlier" "A498"
"583" 9.17392996713816 "outlier" "A498"
"584" 9.19469467485287 "outlier" "A498"
"585" 9.15997817953383 "outlier" "A498"
"586" 9.38189910363276 "outlier" "A498"
"587" 9.45178525831076 "outlier" "A498"
"588" 9.37103177968438 "outlier" "A498"
"589" 9.26734601528641 "outlier" "A498"
"590" 9.67869439637134 "outlier" "A498"
"591" 9.20735927009126 "outlier" "A498"
"592" 9.3770627602548 "outlier" "A498"
"593" 9.22699493440204 "outlier" "A498"
"594" 9.62760433425406 "outlier" "A498"
"595" 9.35629157244981 "outlier" "A498"
"596" 9.2161456759385 "outlier" "A498"
"597" 9.57730291397 "outlier" "A498"
"598" 9.22248683881005 "outlier" "A498"
"599" 9.23254867603199 "outlier" "A498"
"600" 9.23257048727082 "outlier" "A498"
"601" 9.32701325933358 "outlier" "A498"
"602" 9.29308242282064 "outlier" "A498"
"603" 9.73772455507606 "outlier" "A498"
"604" 9.28393621746581 "outlier" "A498"
"605" 9.24193464383201 "outlier" "A498"
"606" 9.24626742988237 "outlier" "A498"
"607" 9.15894580374157 "outlier" "A498"
"608" 9.45938107018375 "outlier" "A498"
"609" 9.35716011254046 "outlier" "A498"
"610" 9.55933370971174 "outlier" "A498"
"611" 9.31112604300461 "outlier" "A498"
"612" 9.34939668341616 "outlier" "A498"
"613" 9.38328869893702 "outlier" "A498"
"614" 9.52452021069679 "outlier" "A498"
"615" 9.39014040733915 "outlier" "A498"
"616" 9.52452021069679 "outlier" "A498"
"617" 9.17788117584322 "outlier" "A498"
"618" 9.6763220736494 "outlier" "A498"
"619" 9.17192826061864 "outlier" "A498"
"620" 9.45792961914388 "outlier" "A498"
"621" 9.16244591451101 "outlier" "A498"
"622" 9.16244591451101 "outlier" "A498"
"623" 9.33528677857923 "outlier" "A498"
"624" 9.67437068015157 "outlier" "A498"
"625" 9.16855459376523 "outlier" "A498"
"626" 9.42636957451869 "outlier" "A498"
"627" 9.33254063900351 "outlier" "A498"
"628" 5.52698533901985 "outlier" "A498"
"629" 9.24961473177825 "outlier" "A498"
"630" 9.50278268655803 "outlier" "A498"
"631" 9.45905750586345 "outlier" "A498"
"632" 9.40432161494441 "outlier" "A498"
"633" 9.28965361397792 "outlier" "A498"
"634" 9.62646986585828 "outlier" "A498"
"635" 9.39493912347385 "outlier" "A498"
"636" 9.18238473738905 "outlier" "A498"
"637" 9.35905502865511 "outlier" "A498"
"638" 9.21844999039328 "outlier" "A498"
"639" 9.22728204205646 "outlier" "A498"
"640" 9.16540917286927 "outlier" "A498"
"641" 9.31628281340665 "outlier" "A498"
"642" 9.21754779431312 "outlier" "A498"
"643" 9.98402868042543 "outlier" "A498"
"644" 9.77105035427972 "outlier" "A498"
"645" 9.24101581829202 "outlier" "A498"
"646" 9.22582245030651 "outlier" "A498"
"647" 9.42636957451869 "outlier" "A498"
"648" 9.52117779062385 "outlier" "A498"
"649" 9.26981525813552 "outlier" "A498"
"650" 9.1432125895086 "outlier" "A549"
"651" 9.32666437939272 "outlier" "A549"
"652" 9.78408233049727 "outlier" "A549"
"653" 9.22325601760927 "outlier" "A549"
"654" 9.53824579037129 "outlier" "A549"
"655" 9.43318818568606 "outlier" "A549"
"656" 9.21415395976699 "outlier" "A549"
"657" 9.27029516097075 "outlier" "A549"
"658" 9.24306387310386 "outlier" "A549"
"659" 9.27897258712546 "outlier" "A549"
"660" 9.35377427226292 "outlier" "A549"
"661" 9.8407044547297 "outlier" "A549"
"662" 9.95656310300658 "outlier" "A549"
"663" 9.86546200003724 "outlier" "A549"
"664" 9.54197762337063 "outlier" "A549"
"665" 9.67504175689433 "outlier" "A549"
"666" 9.47293817061484 "outlier" "A549"
"667" 9.17861986799328 "outlier" "A549"
"668" 9.64668401828699 "outlier" "A549"
"669" 9.82779998395391 "outlier" "A549"
"670" 9.44325997972317 "outlier" "A549"
"671" 9.39875576740465 "outlier" "A549"
"672" 9.27011831553779 "outlier" "A549"
"673" 9.36749807367421 "outlier" "A549"
"674" 9.35038476206417 "outlier" "A549"
"675" 9.4188053828289 "outlier" "A549"
"676" 9.48884783062624 "outlier" "A549"
"677" 9.21679039757885 "outlier" "A549"
"678" 9.19433502678525 "outlier" "A549"
"679" 9.52399035934758 "outlier" "A549"
"680" 9.16874445264491 "outlier" "A549"
"681" 9.71816345728003 "outlier" "A549"
"682" 9.38950682644575 "outlier" "A549"
"683" 9.39573877380645 "outlier" "A549"
"684" 9.18110831188444 "outlier" "A549"
"685" 9.32828079327996 "outlier" "A549"
"686" 9.76764161538156 "outlier" "A549"
"687" 9.99290363291637 "outlier" "A549"
"688" 9.35090956392843 "outlier" "A549"
"689" 9.70245524032147 "outlier" "A549"
"690" 9.42894943091724 "outlier" "A549"
"691" 9.3511612437434 "outlier" "A549"
"692" 9.23081789097775 "outlier" "A549"
"693" 9.23009808100042 "outlier" "A549"
"694" 9.44176487166618 "outlier" "A549"
"695" 9.19222386889648 "outlier" "A549"
"696" 9.32370385097102 "outlier" "A549"
"697" 9.34808918663351 "outlier" "A549"
"698" 9.26549487483725 "outlier" "A549"
"699" 9.35918011070158 "outlier" "A549"
"700" 9.27539260203639 "outlier" "A549"
"701" 9.23026429691693 "outlier" "A549"
"702" 9.27004250258797 "outlier" "A549"
"703" 9.17046430690359 "outlier" "A549"
"704" 9.34535663338436 "outlier" "A549"
"705" 9.49029611545349 "outlier" "A549"
"706" 9.90715028763537 "outlier" "A549"
"707" 9.45648926309491 "outlier" "A549"
"708" 9.48843532990006 "outlier" "A549"
"709" 9.23680673893449 "outlier" "A549"
"710" 9.25084646790843 "outlier" "A549"
"711" 9.27085049255481 "outlier" "A549"
"712" 9.18061176247273 "outlier" "A549"
"713" 9.26126032573214 "outlier" "A549"
"714" 9.26126032573214 "outlier" "A549"
"715" 9.2596066560258 "outlier" "A549"
"716" 9.2211680593476 "outlier" "A549"
"717" 9.99931459577446 "outlier" "A549"
"718" 9.40561633114409 "outlier" "A549"
"719" 9.22779221011103 "outlier" "A549"
"720" 9.38074269556671 "outlier" "A549"
"721" 9.38074269556671 "outlier" "A549"
"722" 9.64200851576009 "outlier" "A549"
"723" 9.43995708523174 "outlier" "A549"
"724" 9.21005299722736 "outlier" "A549"
"725" 9.55898965450254 "outlier" "A549"
"726" 9.37874024933068 "outlier" "A549"
"727" 9.15049546969703 "outlier" "A549"
"728" 9.42956250730383 "outlier" "A549"
"729" 9.23879386184585 "outlier" "A549"
"730" 9.517377330366 "outlier" "A549"
"731" 9.14005357618109 "outlier" "A549"
"732" 9.1691272315006 "outlier" "A549"
"733" 9.25134806944476 "outlier" "A549"
"734" 9.27466804901488 "outlier" "A549"
"735" 9.13971252505479 "outlier" "A549"
"736" 9.57313997080763 "outlier" "A549"
"737" 9.17005088994529 "outlier" "A549"
"738" 10.0566035907842 "outlier" "A549"
"739" 9.59303855371152 "outlier" "A549"
"740" 9.2531122656615 "outlier" "A549"
"741" 9.38586366990599 "outlier" "A549"
"742" 5.56531005996955 "outlier" "A549"
"743" 9.45553400919428 "outlier" "A549"
"744" 9.16746608103409 "outlier" "A549"
"745" 9.62818214714197 "outlier" "A549"
"746" 9.74314361968716 "outlier" "A549"
"747" 9.60640579162431 "outlier" "A549"
"748" 9.15470182473021 "outlier" "A549"
"749" 9.5927381161593 "outlier" "A549"
"750" 9.18937264470808 "outlier" "A549"
"751" 9.37621424167858 "outlier" "A549"
"752" 9.23770615360235 "outlier" "A549"
"753" 9.2369976795759 "outlier" "A549"
"754" 9.39407045001541 "outlier" "A549"
"755" 9.15079490283696 "outlier" "A549"
"756" 9.33783331813737 "outlier" "A549"
"757" 9.15026243443995 "outlier" "A549"
"758" 9.32874467695469 "outlier" "A549"
"759" 9.22692783122218 "outlier" "A549"
"760" 9.21421144414589 "outlier" "A549"
"761" 9.15185788511927 "outlier" "A549"
"762" 9.59601962221757 "outlier" "A549"
"763" 9.4063186245995 "outlier" "A549"
"764" 9.68082169892689 "outlier" "A549"
"765" 9.17523769023864 "outlier" "A549"
"766" 9.73616664492143 "outlier" "A549"
"767" 9.25005328404878 "outlier" "A549"
"768" 5.47549675340488 "outlier" "A549"
"769" 9.18330492623533 "outlier" "A549"
"770" 9.39115449585828 "outlier" "A549"
"771" 9.23112206718966 "outlier" "A549"
"772" 9.28018407802598 "outlier" "A549"
"773" 9.73040867090758 "outlier" "A549"
"774" 9.60919264313414 "outlier" "A549"
"775" 9.36961319743567 "outlier" "A549"
"776" 9.25013266765574 "outlier" "A549"
"777" 9.28294057498087 "outlier" "A549"
"778" 9.62410799755637 "outlier" "A549"
"779" 9.95887168156254 "outlier" "A549"
"780" 9.32029549181836 "outlier" "A549"
"781" 9.67152647699494 "outlier" "A549"
"782" 9.27193386731367 "outlier" "A549"
"783" 9.44159464688373 "outlier" "A549"
"784" 9.40042494264572 "outlier" "A549"
"785" 9.17008270522547 "outlier" "A549"
"786" 9.1355299914023 "outlier" "A549"
"787" 9.4068907082626 "outlier" "A549"
"788" 9.68431151861768 "outlier" "A549"
"789" 9.20585434717759 "outlier" "A549"
"790" 9.42987746705471 "outlier" "A549"
"791" 9.21952450525565 "outlier" "A549"
"792" 9.30775734375264 "outlier" "A549"
"793" 9.60254443471222 "outlier" "A549"
"794" 9.60254443471222 "outlier" "A549"
"795" 9.14008766656784 "outlier" "A549"
"796" 9.23175738440163 "outlier" "A549"
"797" 9.34412241823892 "outlier" "A549"
"798" 9.20371025888269 "outlier" "A549"
"799" 9.18234720726717 "outlier" "A549"
"800" 9.24715912737005 "outlier" "A549"
"801" 9.1703053469509 "outlier" "A549"
"802" 9.65188710793448 "outlier" "A549"
"803" 9.32168897528257 "outlier" "A549"
"804" 9.32285426561322 "outlier" "A549"
"805" 9.45914630926449 "outlier" "A549"
"806" 9.32215994974686 "outlier" "A549"
"807" 9.13449529948522 "outlier" "A549"
"808" 9.56006674533888 "outlier" "A549"
"809" 9.31075917847318 "outlier" "A549"
"810" 9.15831248667404 "outlier" "A549"
"811" 9.576634737815 "outlier" "A549"
"812" 9.33936567943469 "outlier" "A549"
"813" 9.15029573284763 "outlier" "A549"
"814" 9.57995306232395 "outlier" "A549"
"815" 9.33204380009649 "outlier" "A549"
"816" 9.15808360947143 "outlier" "A549"
"817" 9.35969439738497 "outlier" "A549"
"818" 9.20708315210947 "outlier" "A549"
"819" 9.28760140050071 "outlier" "A549"
"820" 9.19876511436272 "outlier" "A549"
"821" 9.26575019200034 "outlier" "A549"
"822" 9.30680629122899 "outlier" "A549"
"823" 5.08603215534611 "outlier" "A549"
"824" 9.14892840027197 "outlier" "A549"
"825" 9.16560573255055 "outlier" "A549"
"826" 9.2578946884619 "outlier" "A549"
"827" 9.27499299813734 "outlier" "A549"
"828" 9.21187721915542 "outlier" "A549"
"829" 9.45950589223644 "outlier" "A549"
"830" 9.167818008513 "outlier" "A549"
"831" 9.38062515984694 "outlier" "A549"
"832" 9.38062515984694 "outlier" "A549"
"833" 9.38062515984694 "outlier" "A549"
"834" 9.27748451137833 "outlier" "A549"
"835" 9.26888786680226 "outlier" "ACHN"
"836" 9.44105677700595 "outlier" "ACHN"
"837" 9.2652085273287 "outlier" "ACHN"
"838" 9.29641631162412 "outlier" "ACHN"
"839" 9.29269347049241 "outlier" "ACHN"
"840" 9.58326501728743 "outlier" "ACHN"
"841" 9.61170608205312 "outlier" "ACHN"
"842" 9.74993522614468 "outlier" "ACHN"
"843" 9.56611986098163 "outlier" "ACHN"
"844" 9.64861986145451 "outlier" "ACHN"
"845" 9.65039686344084 "outlier" "ACHN"
"846" 9.54578970482108 "outlier" "ACHN"
"847" 9.71562673609931 "outlier" "ACHN"
"848" 9.6180628517752 "outlier" "ACHN"
"849" 9.37840938307847 "outlier" "ACHN"
"850" 9.90283953093455 "outlier" "ACHN"
"851" 9.58354199081844 "outlier" "ACHN"
"852" 9.42929916872582 "outlier" "ACHN"
"853" 9.83669105068303 "outlier" "ACHN"
"854" 9.38216750534725 "outlier" "ACHN"
"855" 9.58955098417786 "outlier" "ACHN"
"856" 9.88863292622209 "outlier" "ACHN"
"857" 9.40317056306237 "outlier" "ACHN"
"858" 9.69299761841878 "outlier" "ACHN"
"859" 9.28581389036908 "outlier" "ACHN"
"860" 9.54371495354248 "outlier" "ACHN"
"861" 9.49717922840784 "outlier" "ACHN"
"862" 9.61464221146078 "outlier" "ACHN"
"863" 9.29278891982948 "outlier" "ACHN"
"864" 9.40408250663575 "outlier" "ACHN"
"865" 9.94574155010736 "outlier" "ACHN"
"866" 9.55678886449844 "outlier" "ACHN"
"867" 9.60087935892041 "outlier" "ACHN"
"868" 9.28008656108792 "outlier" "ACHN"
"869" 9.27818247761225 "outlier" "ACHN"
"870" 9.33310586371745 "outlier" "ACHN"
"871" 9.43715001961915 "outlier" "ACHN"
"872" 9.36305652345808 "outlier" "ACHN"
"873" 9.73085737966423 "outlier" "ACHN"
"874" 9.57866102995146 "outlier" "ACHN"
"875" 9.58005064191834 "outlier" "ACHN"
"876" 9.26291430919948 "outlier" "ACHN"
"877" 9.26637646408449 "outlier" "ACHN"
"878" 9.45024113848883 "outlier" "ACHN"
"879" 9.5247314143107 "outlier" "ACHN"
"880" 9.37391962926542 "outlier" "ACHN"
"881" 9.29168998386892 "outlier" "ACHN"
"882" 9.48249776661016 "outlier" "ACHN"
"883" 9.71451381546185 "outlier" "ACHN"
"884" 9.45914853852235 "outlier" "ACHN"
"885" 9.58722357412446 "outlier" "ACHN"
"886" 9.32234793069784 "outlier" "ACHN"
"887" 9.7369576312492 "outlier" "ACHN"
"888" 9.86300180325007 "outlier" "ACHN"
"889" 9.36290766502238 "outlier" "ACHN"
"890" 9.34467781763683 "outlier" "ACHN"
"891" 9.56221137585579 "outlier" "ACHN"
"892" 9.48635500427938 "outlier" "ACHN"
"893" 9.66904401912184 "outlier" "ACHN"
"894" 9.57580207954443 "outlier" "ACHN"
"895" 5.01997848352929 "outlier" "ACHN"
"896" 9.38124723854072 "outlier" "ACHN"
"897" 9.33191553783304 "outlier" "ACHN"
"898" 9.84058800244496 "outlier" "ACHN"
"899" 9.2894516772111 "outlier" "ACHN"
"900" 9.35141467477673 "outlier" "ACHN"
"901" 9.29808516323654 "outlier" "ACHN"
"902" 9.30567108186184 "outlier" "ACHN"
"903" 9.49794357815787 "outlier" "ACHN"
"904" 9.67369418943069 "outlier" "ACHN"
"905" 9.44735353156152 "outlier" "ACHN"
"906" 9.28451884100657 "outlier" "ACHN"
"907" 9.53075051733629 "outlier" "ACHN"
"908" 9.29486768504317 "outlier" "ACHN"
"909" 9.7288921902919 "outlier" "ACHN"
"910" 9.62187448044048 "outlier" "ACHN"
"911" 9.3569522650958 "outlier" "ACHN"
"912" 9.64168049936103 "outlier" "ACHN"
"913" 9.93543395372219 "outlier" "ACHN"
"914" 9.93543395372219 "outlier" "ACHN"
"915" 9.93543395372219 "outlier" "ACHN"
"916" 9.35680129922972 "outlier" "ACHN"
"917" 9.31881178500144 "outlier" "ACHN"
"918" 9.46312113387699 "outlier" "ACHN"
"919" 5.31597103850165 "outlier" "ACHN"
"920" 5.31597103850165 "outlier" "ACHN"
"921" 9.26173701186897 "outlier" "ACHN"
"922" 9.38594473156191 "outlier" "ACHN"
"923" 9.53075971352229 "outlier" "ACHN"
"924" 9.31268636004936 "outlier" "ACHN"
"925" 9.51910973486806 "outlier" "ACHN"
"926" 9.38255576518349 "outlier" "ACHN"
"927" 9.54323269183789 "outlier" "ACHN"
"928" 9.40500482398606 "outlier" "ACHN"
"929" 9.30294482442278 "outlier" "ACHN"
"930" 9.58060852367802 "outlier" "ACHN"
"931" 9.30285158149351 "outlier" "ACHN"
"932" 9.30285158149351 "outlier" "ACHN"
"933" 9.29674744295068 "outlier" "ACHN"
"934" 9.75490873959718 "outlier" "ACHN"
"935" 9.77256900460385 "outlier" "ACHN"
"936" 9.74738506531702 "outlier" "ACHN"
"937" 9.34624177823792 "outlier" "ACHN"
"938" 9.54584300120688 "outlier" "ACHN"
"939" 9.26525937255289 "outlier" "ACHN"
"940" 9.34363203952385 "outlier" "ACHN"
"941" 9.52428360143927 "outlier" "ACHN"
"942" 9.37876186836111 "outlier" "ACHN"
"943" 5.26391845873793 "outlier" "ACHN"
"944" 9.30426361974738 "outlier" "ACHN"
"945" 9.29066818916031 "outlier" "ACHN"
"946" 9.76490805363229 "outlier" "ACHN"
"947" 9.26308466752823 "outlier" "ACHN"
"948" 9.34584779650044 "outlier" "ACHN"
"949" 9.28671813262713 "outlier" "ACHN"
"950" 9.76591523798055 "outlier" "ACHN"
"951" 9.39655744471817 "outlier" "ACHN"
"952" 9.41982225188282 "outlier" "ACHN"
"953" 9.42142208328626 "outlier" "ACHN"
"954" 9.52109830502712 "outlier" "ACHN"
"955" 9.285668389955 "outlier" "ACHN"
"956" 9.52429293558535 "outlier" "ACHN"
"957" 9.52429293558535 "outlier" "ACHN"
"958" 9.74246535608682 "outlier" "ACHN"
"959" 9.3134150677091 "outlier" "ACHN"
"960" 9.76331752481837 "outlier" "ACHN"
"961" 9.41727408513608 "outlier" "ACHN"
"962" 9.47503458796535 "outlier" "ACHN"
"963" 9.50572835669039 "outlier" "ACHN"
"964" 9.47328506675442 "outlier" "ACHN"
"965" 9.38708560527957 "outlier" "ACHN"
"966" 9.93543395372219 "outlier" "ACHN"
"967" 9.51403598809876 "outlier" "ACHN"
"968" 9.50792441795247 "outlier" "ACHN"
"969" 5.26391845873793 "outlier" "ACHN"
"970" 9.27798502615084 "outlier" "ACHN"
"971" 9.52134271318355 "outlier" "ACHN"
"972" 9.54718214454271 "outlier" "ACHN"
"973" 9.29240699654937 "outlier" "ACHN"
"974" 9.44853310578916 "outlier" "ACHN"
"975" 9.62809254072209 "outlier" "ACHN"
"976" 9.63517834038531 "outlier" "ACHN"
"977" 9.20412984788308 "outlier" "BT549"
"978" 9.48546945609165 "outlier" "BT549"
"979" 10.0229602975127 "outlier" "BT549"
"980" 9.31435120611791 "outlier" "BT549"
"981" 9.94110080064422 "outlier" "BT549"
"982" 9.53584982329589 "outlier" "BT549"
"983" 9.1389106060828 "outlier" "BT549"
"984" 9.41856154311057 "outlier" "BT549"
"985" 9.22344298516475 "outlier" "BT549"
"986" 9.1596497762591 "outlier" "BT549"
"987" 9.31623949010985 "outlier" "BT549"
"988" 9.98483943237525 "outlier" "BT549"
"989" 9.9335967312611 "outlier" "BT549"
"990" 9.6565833107366 "outlier" "BT549"
"991" 9.10203538828903 "outlier" "BT549"
"992" 9.36723890962253 "outlier" "BT549"
"993" 9.33501403644754 "outlier" "BT549"
"994" 9.4383070241765 "outlier" "BT549"
"995" 9.19752307446487 "outlier" "BT549"
"996" 9.20955110607384 "outlier" "BT549"
"997" 9.38308786262147 "outlier" "BT549"
"998" 9.75153089792572 "outlier" "BT549"
"999" 9.23853067697928 "outlier" "BT549"
"1000" 9.31623949010985 "outlier" "BT549"
"1001" 9.5615177226914 "outlier" "BT549"
"1002" 9.9154843599826 "outlier" "BT549"
"1003" 9.17168483301068 "outlier" "BT549"
"1004" 9.47923641583871 "outlier" "BT549"
"1005" 9.12804804908171 "outlier" "BT549"
"1006" 9.13723113860015 "outlier" "BT549"
"1007" 9.20770817779567 "outlier" "BT549"
"1008" 9.71669256426181 "outlier" "BT549"
"1009" 9.97966802796213 "outlier" "BT549"
"1010" 9.24058533981381 "outlier" "BT549"
"1011" 9.39172106960548 "outlier" "BT549"
"1012" 9.48527730860735 "outlier" "BT549"
"1013" 9.33474231125336 "outlier" "BT549"
"1014" 9.09625740131586 "outlier" "BT549"
"1015" 9.55116773067597 "outlier" "BT549"
"1016" 9.24528642500824 "outlier" "BT549"
"1017" 9.7535266343548 "outlier" "BT549"
"1018" 9.12232321818118 "outlier" "BT549"
"1019" 9.49937778959865 "outlier" "BT549"
"1020" 9.11265404374291 "outlier" "BT549"
"1021" 9.52972180605784 "outlier" "BT549"
"1022" 9.39849610292809 "outlier" "BT549"
"1023" 9.57536898953401 "outlier" "BT549"
"1024" 9.89309257525336 "outlier" "BT549"
"1025" 9.37077349825699 "outlier" "BT549"
"1026" 9.15087407303192 "outlier" "BT549"
"1027" 9.25693734827477 "outlier" "BT549"
"1028" 9.21452158965897 "outlier" "BT549"
"1029" 9.37555392239056 "outlier" "BT549"
"1030" 9.16839406281409 "outlier" "BT549"
"1031" 9.31532682945756 "outlier" "BT549"
"1032" 9.20747400768323 "outlier" "BT549"
"1033" 9.62999693826538 "outlier" "BT549"
"1034" 9.20068043591989 "outlier" "BT549"
"1035" 9.15503455068009 "outlier" "BT549"
"1036" 9.09050372754745 "outlier" "BT549"
"1037" 9.13554515119916 "outlier" "BT549"
"1038" 9.12251315672867 "outlier" "BT549"
"1039" 9.66191733508745 "outlier" "BT549"
"1040" 9.24635861053077 "outlier" "BT549"
"1041" 9.28969396808191 "outlier" "BT549"
"1042" 9.8710390237768 "outlier" "BT549"
"1043" 9.43094893139215 "outlier" "BT549"
"1044" 9.46543331288556 "outlier" "BT549"
"1045" 9.37763442120796 "outlier" "BT549"
"1046" 9.4164112482738 "outlier" "BT549"
"1047" 9.52573799614793 "outlier" "BT549"
"1048" 9.21347043216018 "outlier" "BT549"
"1049" 9.08304681273242 "outlier" "BT549"
"1050" 9.08304681273242 "outlier" "BT549"
"1051" 9.77002669705515 "outlier" "BT549"
"1052" 9.30272038481833 "outlier" "BT549"
"1053" 9.31218890878679 "outlier" "BT549"
"1054" 9.31733215722972 "outlier" "BT549"
"1055" 9.21464960571941 "outlier" "BT549"
"1056" 9.12550949932935 "outlier" "BT549"
"1057" 9.64732454501138 "outlier" "BT549"
"1058" 9.29190663735691 "outlier" "BT549"
"1059" 5.42179893182149 "outlier" "BT549"
"1060" 9.20815015491738 "outlier" "BT549"
"1061" 9.13237004165012 "outlier" "BT549"
"1062" 9.08632712852897 "outlier" "BT549"
"1063" 9.16910539143956 "outlier" "BT549"
"1064" 9.31204573590427 "outlier" "BT549"
"1065" 9.21001708732231 "outlier" "BT549"
"1066" 9.13240097981447 "outlier" "BT549"
"1067" 9.39120993441674 "outlier" "BT549"
"1068" 9.94950624066109 "outlier" "BT549"
"1069" 9.46520333731472 "outlier" "BT549"
"1070" 9.14303579770304 "outlier" "BT549"
"1071" 9.32536134271061 "outlier" "BT549"
"1072" 9.20025725003315 "outlier" "BT549"
"1073" 9.15051814255285 "outlier" "BT549"
"1074" 9.47118601992365 "outlier" "BT549"
"1075" 9.63656759393732 "outlier" "BT549"
"1076" 9.63540326487021 "outlier" "BT549"
"1077" 9.36545172415507 "outlier" "BT549"
"1078" 9.07690333873995 "outlier" "BT549"
"1079" 9.86250740485294 "outlier" "BT549"
"1080" 9.08732357186141 "outlier" "BT549"
"1081" 9.34396293940518 "outlier" "BT549"
"1082" 9.2456202775805 "outlier" "BT549"
"1083" 9.16862181476 "outlier" "BT549"
"1084" 9.19186766479386 "outlier" "BT549"
"1085" 9.14544420249937 "outlier" "BT549"
"1086" 9.13991517793245 "outlier" "BT549"
"1087" 9.24585858667444 "outlier" "BT549"
"1088" 9.13004337540865 "outlier" "BT549"
"1089" 9.08339327823297 "outlier" "BT549"
"1090" 9.25654235554004 "outlier" "BT549"
"1091" 9.13536082871698 "outlier" "BT549"
"1092" 9.16653913728017 "outlier" "BT549"
"1093" 9.28893951662693 "outlier" "BT549"
"1094" 10.1550345506801 "outlier" "BT549"
"1095" 9.35675458145368 "outlier" "BT549"
"1096" 9.12447100617825 "outlier" "BT549"
"1097" 9.45110281451314 "outlier" "BT549"
"1098" 9.15898098210707 "outlier" "BT549"
"1099" 9.72183476327227 "outlier" "BT549"
"1100" 9.43233131874304 "outlier" "BT549"
"1101" 9.2978230255164 "outlier" "BT549"
"1102" 9.4446088501015 "outlier" "BT549"
"1103" 9.78628671199774 "outlier" "BT549"
"1104" 9.78628671199774 "outlier" "BT549"
"1105" 9.78581969171443 "outlier" "BT549"
"1106" 9.18831906702918 "outlier" "BT549"
"1107" 9.07514206419563 "outlier" "BT549"
"1108" 9.46060712677598 "outlier" "BT549"
"1109" 9.14780946732135 "outlier" "BT549"
"1110" 9.11249213251488 "outlier" "BT549"
"1111" 9.25723915932933 "outlier" "BT549"
"1112" 9.14297541612743 "outlier" "BT549"
"1113" 9.2308797588158 "outlier" "BT549"
"1114" 9.62920922728805 "outlier" "BT549"
"1115" 9.23739038188272 "outlier" "BT549"
"1116" 9.09196628621693 "outlier" "BT549"
"1117" 9.13548371906356 "outlier" "BT549"
"1118" 9.62991823142931 "outlier" "BT549"
"1119" 9.34318294603968 "outlier" "BT549"
"1120" 9.43652907357612 "outlier" "BT549"
"1121" 9.59712687558982 "outlier" "BT549"
"1122" 9.36837239214593 "outlier" "BT549"
"1123" 9.15723143838784 "outlier" "BT549"
"1124" 9.0951801646252 "outlier" "BT549"
"1125" 9.17301109638827 "outlier" "BT549"
"1126" 9.6691417688747 "outlier" "BT549"
"1127" 9.75187282698469 "outlier" "BT549"
"1128" 9.51165469588697 "outlier" "BT549"
"1129" 9.44484999085279 "outlier" "BT549"
"1130" 9.21727837592555 "outlier" "BT549"
"1131" 9.21727837592555 "outlier" "BT549"
"1132" 9.07500085317767 "outlier" "BT549"
"1133" 9.14995398870083 "outlier" "BT549"
"1134" 9.14511383774495 "outlier" "BT549"
"1135" 9.66751160341563 "outlier" "BT549"
"1136" 9.14529406785484 "outlier" "BT549"
"1137" 9.22731406198589 "outlier" "BT549"
"1138" 9.40495240033555 "outlier" "BT549"
"1139" 9.09903909404511 "outlier" "BT549"
"1140" 9.33031258816962 "outlier" "BT549"
"1141" 9.33031258816962 "outlier" "BT549"
"1142" 9.13921526725412 "outlier" "BT549"
"1143" 9.18564530187905 "outlier" "BT549"
"1144" 9.19415477586707 "outlier" "BT549"
"1145" 9.10626148927269 "outlier" "BT549"
"1146" 9.70963374774775 "outlier" "BT549"
"1147" 9.17430523132058 "outlier" "BT549"
"1148" 9.78268178689855 "outlier" "BT549"
"1149" 9.21079261338893 "outlier" "BT549"
"1150" 9.20313207293922 "outlier" "BT549"
"1151" 9.20687499867796 "outlier" "BT549"
"1152" 9.09440424698503 "outlier" "BT549"
"1153" 9.09203419247645 "outlier" "BT549"
"1154" 9.32812995221747 "outlier" "BT549"
"1155" 9.27074305063901 "outlier" "BT549"
"1156" 9.11555817101986 "outlier" "BT549"
"1157" 9.30497180847743 "outlier" "BT549"
"1158" 9.26162647607307 "outlier" "BT549"
"1159" 9.22828266586975 "outlier" "BT549"
"1160" 9.34289723224114 "outlier" "BT549"
"1161" 9.14375972255226 "outlier" "BT549"
"1162" 9.14052288037807 "outlier" "BT549"
"1163" 9.14009757796953 "outlier" "BT549"
"1164" 9.33310838016047 "outlier" "BT549"
"1165" 9.2956191256898 "outlier" "BT549"
"1166" 9.3672208939636 "outlier" "BT549"
"1167" 9.30138067937259 "outlier" "BT549"
"1168" 9.61020231714174 "outlier" "BT549"
"1169" 9.50413578038662 "outlier" "BT549"
"1170" 9.18649286605873 "outlier" "BT549"
"1171" 9.4206534551996 "outlier" "BT549"
"1172" 9.28274684498146 "outlier" "BT549"
"1173" 9.54204919613516 "outlier" "BT549"
"1174" 9.34159963363228 "outlier" "BT549"
"1175" 9.12598072200414 "outlier" "BT549"
"1176" 9.0870145754187 "outlier" "BT549"
"1177" 9.78628671199774 "outlier" "BT549"
"1178" 9.20949929950311 "outlier" "BT549"
"1179" 9.12795429285167 "outlier" "BT549"
"1180" 9.23129878357616 "outlier" "BT549"
"1181" 9.30445168280518 "outlier" "BT549"
"1182" 9.09098045040751 "outlier" "BT549"
"1183" 9.32704438815078 "outlier" "BT549"
"1184" 9.47631731797756 "outlier" "BT549"
"1185" 9.39241864957791 "outlier" "BT549"
"1186" 9.39241864957791 "outlier" "BT549"
"1187" 9.1242819221544 "outlier" "BT549"
"1188" 9.39241864957791 "outlier" "BT549"
"1189" 9.12657687100908 "outlier" "BT549"
"1190" 9.78209306319709 "outlier" "BT549"
"1191" 9.14487763253473 "outlier" "CAKI1"
"1192" 9.52674850817133 "outlier" "CAKI1"
"1193" 9.94551503106606 "outlier" "CAKI1"
"1194" 9.2730384945466 "outlier" "CAKI1"
"1195" 9.75462962124418 "outlier" "CAKI1"
"1196" 9.6521816798328 "outlier" "CAKI1"
"1197" 9.1986204147432 "outlier" "CAKI1"
"1198" 9.19930618657583 "outlier" "CAKI1"
"1199" 9.16732139187931 "outlier" "CAKI1"
"1200" 9.39846546562783 "outlier" "CAKI1"
"1201" 9.4712286536716 "outlier" "CAKI1"
"1202" 9.53545438971816 "outlier" "CAKI1"
"1203" 9.78864064325124 "outlier" "CAKI1"
"1204" 9.16284738413941 "outlier" "CAKI1"
"1205" 9.14059803900516 "outlier" "CAKI1"
"1206" 9.20088642729004 "outlier" "CAKI1"
"1207" 9.48736118068642 "outlier" "CAKI1"
"1208" 9.48040387835301 "outlier" "CAKI1"
"1209" 9.16828682987559 "outlier" "CAKI1"
"1210" 9.13769413757118 "outlier" "CAKI1"
"1211" 9.29335243817475 "outlier" "CAKI1"
"1212" 9.89803984016756 "outlier" "CAKI1"
"1213" 9.68623978350908 "outlier" "CAKI1"
"1214" 9.40249479337533 "outlier" "CAKI1"
"1215" 9.6413455743 "outlier" "CAKI1"
"1216" 9.75759942548653 "outlier" "CAKI1"
"1217" 9.14980452757343 "outlier" "CAKI1"
"1218" 9.15080965563719 "outlier" "CAKI1"
"1219" 9.28662173131641 "outlier" "CAKI1"
"1220" 9.46265501100055 "outlier" "CAKI1"
"1221" 9.13970451221454 "outlier" "CAKI1"
"1222" 9.33789233595324 "outlier" "CAKI1"
"1223" 9.80457370669786 "outlier" "CAKI1"
"1224" 9.31139163070361 "outlier" "CAKI1"
"1225" 9.58950299172857 "outlier" "CAKI1"
"1226" 9.37624724486713 "outlier" "CAKI1"
"1227" 9.45330349999108 "outlier" "CAKI1"
"1228" 9.16770274224647 "outlier" "CAKI1"
"1229" 9.37739341053949 "outlier" "CAKI1"
"1230" 9.44696429001966 "outlier" "CAKI1"
"1231" 9.48474839781701 "outlier" "CAKI1"
"1232" 9.51218814567964 "outlier" "CAKI1"
"1233" 9.36597042985943 "outlier" "CAKI1"
"1234" 9.43726486858085 "outlier" "CAKI1"
"1235" 9.49152850141432 "outlier" "CAKI1"
"1236" 9.87950750407686 "outlier" "CAKI1"
"1237" 9.16815992111051 "outlier" "CAKI1"
"1238" 9.37021560992163 "outlier" "CAKI1"
"1239" 9.41790568727442 "outlier" "CAKI1"
"1240" 9.15837873643103 "outlier" "CAKI1"
"1241" 9.35946663593014 "outlier" "CAKI1"
"1242" 9.51706951591865 "outlier" "CAKI1"
"1243" 9.13466101815525 "outlier" "CAKI1"
"1244" 9.20691839205996 "outlier" "CAKI1"
"1245" 9.12925296107771 "outlier" "CAKI1"
"1246" 9.30130891299345 "outlier" "CAKI1"
"1247" 9.66490261433832 "outlier" "CAKI1"
"1248" 9.66329822593576 "outlier" "CAKI1"
"1249" 9.54202949152607 "outlier" "CAKI1"
"1250" 9.48307973123882 "outlier" "CAKI1"
"1251" 9.61220252547239 "outlier" "CAKI1"
"1252" 9.48845533638571 "outlier" "CAKI1"
"1253" 9.35498247538569 "outlier" "CAKI1"
"1254" 9.4896920562017 "outlier" "CAKI1"
"1255" 9.54152475387576 "outlier" "CAKI1"
"1256" 9.3416030348765 "outlier" "CAKI1"
"1257" 9.35985864271014 "outlier" "CAKI1"
"1258" 9.82840062276058 "outlier" "CAKI1"
"1259" 9.5048025789295 "outlier" "CAKI1"
"1260" 9.53920833876338 "outlier" "CAKI1"
"1261" 9.11359235491899 "outlier" "CAKI1"
"1262" 9.21206540680959 "outlier" "CAKI1"
"1263" 9.27095985713386 "outlier" "CAKI1"
"1264" 9.17283102100247 "outlier" "CAKI1"
"1265" 9.15887176639801 "outlier" "CAKI1"
"1266" 9.49651521103194 "outlier" "CAKI1"
"1267" 9.16176672902646 "outlier" "CAKI1"
"1268" 9.95069755400318 "outlier" "CAKI1"
"1269" 9.12431060386493 "outlier" "CAKI1"
"1270" 9.40401648396434 "outlier" "CAKI1"
"1271" 9.40519471171334 "outlier" "CAKI1"
"1272" 9.26135799287285 "outlier" "CAKI1"
"1273" 9.19013666401926 "outlier" "CAKI1"
"1274" 9.20740569857471 "outlier" "CAKI1"
"1275" 9.35597198249387 "outlier" "CAKI1"
"1276" 9.24014001708978 "outlier" "CAKI1"
"1277" 9.16058006085913 "outlier" "CAKI1"
"1278" 9.27476974474525 "outlier" "CAKI1"
"1279" 9.34291215035841 "outlier" "CAKI1"
"1280" 9.30001790029206 "outlier" "CAKI1"
"1281" 9.33544686131694 "outlier" "CAKI1"
"1282" 9.17041337078895 "outlier" "CAKI1"
"1283" 9.38081386917961 "outlier" "CAKI1"
"1284" 9.95332825791358 "outlier" "CAKI1"
"1285" 9.18116372136362 "outlier" "CAKI1"
"1286" 9.50907300799131 "outlier" "CAKI1"
"1287" 9.51374883039629 "outlier" "CAKI1"
"1288" 9.14002964379019 "outlier" "CAKI1"
"1289" 9.12394537899852 "outlier" "CAKI1"
"1290" 9.4678678625362 "outlier" "CAKI1"
"1291" 10.0363984146646 "outlier" "CAKI1"
"1292" 9.32258183065082 "outlier" "CAKI1"
"1293" 9.16471929074711 "outlier" "CAKI1"
"1294" 9.38168419909394 "outlier" "CAKI1"
"1295" 9.40432607829217 "outlier" "CAKI1"
"1296" 9.50808767396051 "outlier" "CAKI1"
"1297" 9.7334248628338 "outlier" "CAKI1"
"1298" 9.17620823078945 "outlier" "CAKI1"
"1299" 9.69093457352349 "outlier" "CAKI1"
"1300" 9.532754557528 "outlier" "CAKI1"
"1301" 9.23276494605102 "outlier" "CAKI1"
"1302" 9.56323718939631 "outlier" "CAKI1"
"1303" 9.16683786687221 "outlier" "CAKI1"
"1304" 9.24187869990303 "outlier" "CAKI1"
"1305" 5.3798950237171 "outlier" "CAKI1"
"1306" 9.83466083179522 "outlier" "CAKI1"
"1307" 9.10829265989438 "outlier" "CAKI1"
"1308" 9.16372023496137 "outlier" "CAKI1"
"1309" 9.19102866221401 "outlier" "CAKI1"
"1310" 9.24375978343686 "outlier" "CAKI1"
"1311" 9.41963057941107 "outlier" "CAKI1"
"1312" 9.36493892759905 "outlier" "CAKI1"
"1313" 9.3373080523741 "outlier" "CAKI1"
"1314" 9.2884345084288 "outlier" "CAKI1"
"1315" 9.12632784526329 "outlier" "CAKI1"
"1316" 9.56129077977039 "outlier" "CAKI1"
"1317" 9.50898036591285 "outlier" "CAKI1"
"1318" 9.14256812143765 "outlier" "CAKI1"
"1319" 9.19634251681148 "outlier" "CAKI1"
"1320" 9.1212387829711 "outlier" "CAKI1"
"1321" 9.20888745962626 "outlier" "CAKI1"
"1322" 9.53750897752481 "outlier" "CAKI1"
"1323" 9.22341112780137 "outlier" "CAKI1"
"1324" 9.77817476448909 "outlier" "CAKI1"
"1325" 9.20775344019142 "outlier" "CAKI1"
"1326" 9.12355171611972 "outlier" "CAKI1"
"1327" 9.44580048097509 "outlier" "CAKI1"
"1328" 9.1132468083033 "outlier" "CAKI1"
"1329" 9.2063607999668 "outlier" "CAKI1"
"1330" 9.9058373135811 "outlier" "CAKI1"
"1331" 9.9058373135811 "outlier" "CAKI1"
"1332" 9.9058373135811 "outlier" "CAKI1"
"1333" 9.15923469381999 "outlier" "CAKI1"
"1334" 9.35672908073266 "outlier" "CAKI1"
"1335" 9.13301263125008 "outlier" "CAKI1"
"1336" 9.3575669323128 "outlier" "CAKI1"
"1337" 9.50289235280923 "outlier" "CAKI1"
"1338" 9.3713777835721 "outlier" "CAKI1"
"1339" 9.41067544036147 "outlier" "CAKI1"
"1340" 9.21492404698447 "outlier" "CAKI1"
"1341" 9.55275754533115 "outlier" "CAKI1"
"1342" 9.77977323221005 "outlier" "CAKI1"
"1343" 9.19954240876381 "outlier" "CAKI1"
"1344" 9.16663411623188 "outlier" "CAKI1"
"1345" 9.56514438598254 "outlier" "CAKI1"
"1346" 9.3007480746194 "outlier" "CAKI1"
"1347" 9.41148799250076 "outlier" "CAKI1"
"1348" 9.38654756998264 "outlier" "CAKI1"
"1349" 9.37558643365969 "outlier" "CAKI1"
"1350" 9.24155724632301 "outlier" "CAKI1"
"1351" 9.37558643365969 "outlier" "CAKI1"
"1352" 9.30044866441663 "outlier" "CAKI1"
"1353" 9.78763581784433 "outlier" "CAKI1"
"1354" 9.11714699626528 "outlier" "CAKI1"
"1355" 9.25103591436413 "outlier" "CAKI1"
"1356" 9.23074761977734 "outlier" "CAKI1"
"1357" 9.23074761977734 "outlier" "CAKI1"
"1358" 9.56246991157068 "outlier" "CAKI1"
"1359" 9.1114570910561 "outlier" "CAKI1"
"1360" 9.69124677730767 "outlier" "CAKI1"
"1361" 9.23830795745032 "outlier" "CAKI1"
"1362" 9.23902014574333 "outlier" "CAKI1"
"1363" 9.3846704350971 "outlier" "CAKI1"
"1364" 9.13251689267927 "outlier" "CAKI1"
"1365" 9.34150085995969 "outlier" "CAKI1"
"1366" 9.12118221579656 "outlier" "CAKI1"
"1367" 9.12109735121751 "outlier" "CAKI1"
"1368" 9.30895706378806 "outlier" "CAKI1"
"1369" 9.27120020828066 "outlier" "CAKI1"
"1370" 9.26419579509516 "outlier" "CAKI1"
"1371" 9.54030882967977 "outlier" "CAKI1"
"1372" 9.3150633340429 "outlier" "CAKI1"
"1373" 9.13331530426267 "outlier" "CAKI1"
"1374" 9.12997424240156 "outlier" "CAKI1"
"1375" 9.30864489252275 "outlier" "CAKI1"
"1376" 9.63584603565569 "outlier" "CAKI1"
"1377" 9.229911633991 "outlier" "CAKI1"
"1378" 9.28232973079453 "outlier" "CAKI1"
"1379" 9.46091202077375 "outlier" "CAKI1"
"1380" 9.3161479861599 "outlier" "CAKI1"
"1381" 9.32015569784561 "outlier" "CAKI1"
"1382" 9.47936362188942 "outlier" "CAKI1"
"1383" 9.29990545673868 "outlier" "CAKI1"
"1384" 9.11229513503143 "outlier" "CAKI1"
"1385" 9.9058373135811 "outlier" "CAKI1"
"1386" 9.22843372768184 "outlier" "CAKI1"
"1387" 9.16158635812154 "outlier" "CAKI1"
"1388" 9.3846704350971 "outlier" "CAKI1"
"1389" 9.40040301929448 "outlier" "CAKI1"
"1390" 9.23778926778599 "outlier" "CAKI1"
"1391" 9.12265057305092 "outlier" "CAKI1"
"1392" 9.11568852727024 "outlier" "CAKI1"
"1393" 9.9058373135811 "outlier" "CAKI1"
"1394" 9.29363182332999 "outlier" "CCRFCEM"
"1395" 9.24966930902793 "outlier" "CCRFCEM"
"1396" 9.26860639179343 "outlier" "CCRFCEM"
"1397" 9.53780681592819 "outlier" "CCRFCEM"
"1398" 9.42564192459649 "outlier" "CCRFCEM"
"1399" 9.27696711870309 "outlier" "CCRFCEM"
"1400" 9.3003514613183 "outlier" "CCRFCEM"
"1401" 9.40885427320139 "outlier" "CCRFCEM"
"1402" 9.27248808473237 "outlier" "CCRFCEM"
"1403" 9.3192349338303 "outlier" "CCRFCEM"
"1404" 9.74553832895042 "outlier" "CCRFCEM"
"1405" 9.91412757030041 "outlier" "CCRFCEM"
"1406" 9.4440725894462 "outlier" "CCRFCEM"
"1407" 9.66779760550801 "outlier" "CCRFCEM"
"1408" 9.30207220664481 "outlier" "CCRFCEM"
"1409" 9.24184900415941 "outlier" "CCRFCEM"
"1410" 9.58957556671552 "outlier" "CCRFCEM"
"1411" 9.98247879756565 "outlier" "CCRFCEM"
"1412" 9.77376819972129 "outlier" "CCRFCEM"
"1413" 9.32339249787199 "outlier" "CCRFCEM"
"1414" 9.73783932704573 "outlier" "CCRFCEM"
"1415" 9.93219870580983 "outlier" "CCRFCEM"
"1416" 9.27618661493119 "outlier" "CCRFCEM"
"1417" 9.57258850534369 "outlier" "CCRFCEM"
"1418" 9.91344202243603 "outlier" "CCRFCEM"
"1419" 9.59471541905351 "outlier" "CCRFCEM"
"1420" 9.65412424955845 "outlier" "CCRFCEM"
"1421" 9.40052508263687 "outlier" "CCRFCEM"
"1422" 9.41865095754709 "outlier" "CCRFCEM"
"1423" 9.24257309664599 "outlier" "CCRFCEM"
"1424" 9.26461328830388 "outlier" "CCRFCEM"
"1425" 5.38424264718298 "outlier" "CCRFCEM"
"1426" 9.86053159542847 "outlier" "CCRFCEM"
"1427" 9.38897379065612 "outlier" "CCRFCEM"
"1428" 9.40706908499727 "outlier" "CCRFCEM"
"1429" 9.51364345765375 "outlier" "CCRFCEM"
"1430" 10.2141717502849 "outlier" "CCRFCEM"
"1431" 9.36361570304931 "outlier" "CCRFCEM"
"1432" 9.31541120922286 "outlier" "CCRFCEM"
"1433" 9.88560078941481 "outlier" "CCRFCEM"
"1434" 9.65893554607016 "outlier" "CCRFCEM"
"1435" 9.3237760692382 "outlier" "CCRFCEM"
"1436" 9.27006137934471 "outlier" "CCRFCEM"
"1437" 9.5017911840582 "outlier" "CCRFCEM"
"1438" 9.84083833606535 "outlier" "CCRFCEM"
"1439" 9.48369484519229 "outlier" "CCRFCEM"
"1440" 9.43496792465552 "outlier" "CCRFCEM"
"1441" 9.38252790397746 "outlier" "CCRFCEM"
"1442" 9.73867375603755 "outlier" "CCRFCEM"
"1443" 9.5579537263698 "outlier" "CCRFCEM"
"1444" 9.26436488526722 "outlier" "CCRFCEM"
"1445" 9.29320278453796 "outlier" "CCRFCEM"
"1446" 9.37962066574231 "outlier" "CCRFCEM"
"1447" 9.40411431366031 "outlier" "CCRFCEM"
"1448" 9.31788524901499 "outlier" "CCRFCEM"
"1449" 9.67479199836382 "outlier" "CCRFCEM"
"1450" 9.26312073442081 "outlier" "CCRFCEM"
"1451" 9.72009610392151 "outlier" "CCRFCEM"
"1452" 9.25209438495912 "outlier" "CCRFCEM"
"1453" 9.36280890257399 "outlier" "CCRFCEM"
"1454" 9.28095912979243 "outlier" "CCRFCEM"
"1455" 9.25315478980963 "outlier" "CCRFCEM"
"1456" 9.37888713436855 "outlier" "CCRFCEM"
"1457" 9.86804172308683 "outlier" "CCRFCEM"
"1458" 9.59048756153409 "outlier" "CCRFCEM"
"1459" 9.28476891561036 "outlier" "CCRFCEM"
"1460" 9.3862394734669 "outlier" "CCRFCEM"
"1461" 9.51835490138126 "outlier" "CCRFCEM"
"1462" 9.39755342755542 "outlier" "CCRFCEM"
"1463" 9.34107988559207 "outlier" "CCRFCEM"
"1464" 9.26849281115939 "outlier" "CCRFCEM"
"1465" 9.28138205139512 "outlier" "CCRFCEM"
"1466" 9.41511281519493 "outlier" "CCRFCEM"
"1467" 9.31644659803899 "outlier" "CCRFCEM"
"1468" 9.23916336658358 "outlier" "CCRFCEM"
"1469" 9.78030771818057 "outlier" "CCRFCEM"
"1470" 9.53748082254137 "outlier" "CCRFCEM"
"1471" 9.37164712141384 "outlier" "CCRFCEM"
"1472" 9.66315270046225 "outlier" "CCRFCEM"
"1473" 9.45417712852828 "outlier" "CCRFCEM"
"1474" 9.47576778033586 "outlier" "CCRFCEM"
"1475" 9.79014678630151 "outlier" "CCRFCEM"
"1476" 9.58472164203172 "outlier" "CCRFCEM"
"1477" 9.51574850711605 "outlier" "CCRFCEM"
"1478" 9.29268379653038 "outlier" "CCRFCEM"
"1479" 9.39887355796328 "outlier" "CCRFCEM"
"1480" 9.86046862366095 "outlier" "CCRFCEM"
"1481" 9.74650928475994 "outlier" "CCRFCEM"
"1482" 9.30786880414906 "outlier" "CCRFCEM"
"1483" 9.30410023496279 "outlier" "CCRFCEM"
"1484" 9.24945177120316 "outlier" "CCRFCEM"
"1485" 9.249431989633 "outlier" "CCRFCEM"
"1486" 9.25684594894114 "outlier" "CCRFCEM"
"1487" 9.35200998946325 "outlier" "CCRFCEM"
"1488" 9.67866727624843 "outlier" "CCRFCEM"
"1489" 9.4490980387392 "outlier" "CCRFCEM"
"1490" 9.50646810285038 "outlier" "CCRFCEM"
"1491" 9.39467458438002 "outlier" "CCRFCEM"
"1492" 9.36036414654542 "outlier" "CCRFCEM"
"1493" 9.68740659462589 "outlier" "CCRFCEM"
"1494" 9.26415458705252 "outlier" "CCRFCEM"
"1495" 9.31707342016533 "outlier" "CCRFCEM"
"1496" 9.32230665669383 "outlier" "CCRFCEM"
"1497" 9.50628198993478 "outlier" "CCRFCEM"
"1498" 9.3419919835478 "outlier" "CCRFCEM"
"1499" 9.485731710127 "outlier" "CCRFCEM"
"1500" 9.34186408530078 "outlier" "CCRFCEM"
"1501" 9.8540511431381 "outlier" "CCRFCEM"
"1502" 9.44696932410268 "outlier" "CCRFCEM"
"1503" 9.27192494346842 "outlier" "CCRFCEM"
"1504" 9.83804687462862 "outlier" "CCRFCEM"
"1505" 9.53853940759493 "outlier" "CCRFCEM"
"1506" 9.8307475494294 "outlier" "CCRFCEM"
"1507" 9.5469164613107 "outlier" "CCRFCEM"
"1508" 9.45229647372057 "outlier" "CCRFCEM"
"1509" 9.25940542021246 "outlier" "CCRFCEM"
"1510" 9.26798133039051 "outlier" "CCRFCEM"
"1511" 9.45326256382886 "outlier" "CCRFCEM"
"1512" 9.31992502500381 "outlier" "CCRFCEM"
"1513" 9.50628198993478 "outlier" "CCRFCEM"
"1514" 9.42363325617733 "outlier" "CCRFCEM"
"1515" 9.42363325617733 "outlier" "CCRFCEM"
"1516" 9.42363325617733 "outlier" "CCRFCEM"
"1517" 9.51307247815964 "outlier" "CCRFCEM"
"1518" 9.27080248064181 "outlier" "COLO205"
"1519" 9.31243863685807 "outlier" "COLO205"
"1520" 9.34984463415217 "outlier" "COLO205"
"1521" 9.4604834376837 "outlier" "COLO205"
"1522" 9.29908776798007 "outlier" "COLO205"
"1523" 9.32105132674619 "outlier" "COLO205"
"1524" 9.26226510554392 "outlier" "COLO205"
"1525" 9.20690451016676 "outlier" "COLO205"
"1526" 9.2306640067884 "outlier" "COLO205"
"1527" 9.36989406807335 "outlier" "COLO205"
"1528" 5.46431146346283 "outlier" "COLO205"
"1529" 9.24380604090032 "outlier" "COLO205"
"1530" 9.20649729543285 "outlier" "COLO205"
"1531" 9.97492400787118 "outlier" "COLO205"
"1532" 9.94708214938683 "outlier" "COLO205"
"1533" 9.56863677033445 "outlier" "COLO205"
"1534" 9.48859639432634 "outlier" "COLO205"
"1535" 9.19894594440586 "outlier" "COLO205"
"1536" 9.24389949785827 "outlier" "COLO205"
"1537" 9.41092590553722 "outlier" "COLO205"
"1538" 9.49553575513181 "outlier" "COLO205"
"1539" 9.36406972076644 "outlier" "COLO205"
"1540" 9.5030611368445 "outlier" "COLO205"
"1541" 9.38654270455257 "outlier" "COLO205"
"1542" 9.79186145376205 "outlier" "COLO205"
"1543" 9.32901670016831 "outlier" "COLO205"
"1544" 9.88419753061746 "outlier" "COLO205"
"1545" 9.33825088819851 "outlier" "COLO205"
"1546" 9.3001768181375 "outlier" "COLO205"
"1547" 9.35759118944835 "outlier" "COLO205"
"1548" 9.41360522728271 "outlier" "COLO205"
"1549" 9.67875345879712 "outlier" "COLO205"
"1550" 9.26919654728799 "outlier" "COLO205"
"1551" 9.29785157620114 "outlier" "COLO205"
"1552" 9.44706937188344 "outlier" "COLO205"
"1553" 9.96171408568634 "outlier" "COLO205"
"1554" 9.37034827795101 "outlier" "COLO205"
"1555" 9.60528184924405 "outlier" "COLO205"
"1556" 9.7857257151043 "outlier" "COLO205"
"1557" 9.36042293141139 "outlier" "COLO205"
"1558" 9.32148141809811 "outlier" "COLO205"
"1559" 9.84393985156157 "outlier" "COLO205"
"1560" 9.56393287291479 "outlier" "COLO205"
"1561" 9.48586157539219 "outlier" "COLO205"
"1562" 9.24522907890955 "outlier" "COLO205"
"1563" 9.39889723035877 "outlier" "COLO205"
"1564" 9.45817887902932 "outlier" "COLO205"
"1565" 9.94871250200059 "outlier" "COLO205"
"1566" 9.41483628416648 "outlier" "COLO205"
"1567" 9.43365053289683 "outlier" "COLO205"
"1568" 9.42140572738756 "outlier" "COLO205"
"1569" 9.47888702858037 "outlier" "COLO205"
"1570" 9.28692443265508 "outlier" "COLO205"
"1571" 9.29264168195656 "outlier" "COLO205"
"1572" 9.9514696739562 "outlier" "COLO205"
"1573" 9.1898080775835 "outlier" "COLO205"
"1574" 9.51144359139846 "outlier" "COLO205"
"1575" 9.51270347589987 "outlier" "COLO205"
"1576" 9.53340065516561 "outlier" "COLO205"
"1577" 9.35766310739211 "outlier" "COLO205"
"1578" 9.64121296054591 "outlier" "COLO205"
"1579" 9.79617948718343 "outlier" "COLO205"
"1580" 5.46816180325385 "outlier" "COLO205"
"1581" 5.26217551872871 "outlier" "COLO205"
"1582" 9.19028410373482 "outlier" "COLO205"
"1583" 9.62595628262946 "outlier" "COLO205"
"1584" 9.58423585803943 "outlier" "COLO205"
"1585" 9.33540279795965 "outlier" "COLO205"
"1586" 9.27106590229277 "outlier" "COLO205"
"1587" 9.49774199020461 "outlier" "COLO205"
"1588" 9.51151928762487 "outlier" "COLO205"
"1589" 9.76640897092354 "outlier" "COLO205"
"1590" 9.40739704885123 "outlier" "COLO205"
"1591" 9.3544692868492 "outlier" "COLO205"
"1592" 9.3116198724469 "outlier" "COLO205"
"1593" 5.46464885601421 "outlier" "COLO205"
"1594" 9.57326837926141 "outlier" "COLO205"
"1595" 9.38607145022431 "outlier" "COLO205"
"1596" 9.46319902461162 "outlier" "COLO205"
"1597" 9.27408382261482 "outlier" "COLO205"
"1598" 9.19639936502606 "outlier" "COLO205"
"1599" 9.21183699709437 "outlier" "COLO205"
"1600" 9.30707876727557 "outlier" "COLO205"
"1601" 9.4780430508236 "outlier" "COLO205"
"1602" 9.80797124583268 "outlier" "COLO205"
"1603" 9.42076878378255 "outlier" "COLO205"
"1604" 9.29153354725136 "outlier" "COLO205"
"1605" 9.76059023321838 "outlier" "COLO205"
"1606" 9.70067865727046 "outlier" "COLO205"
"1607" 9.46024217479194 "outlier" "COLO205"
"1608" 9.36160036541413 "outlier" "COLO205"
"1609" 9.22229883765703 "outlier" "COLO205"
"1610" 9.36731706134604 "outlier" "COLO205"
"1611" 9.30224464727315 "outlier" "COLO205"
"1612" 9.70909989751195 "outlier" "COLO205"
"1613" 5.30273456824476 "outlier" "COLO205"
"1614" 9.41935173317512 "outlier" "COLO205"
"1615" 9.68708460591536 "outlier" "COLO205"
"1616" 9.34978971693801 "outlier" "COLO205"
"1617" 9.24752872077662 "outlier" "COLO205"
"1618" 9.20598773948808 "outlier" "COLO205"
"1619" 9.25268743897503 "outlier" "COLO205"
"1620" 9.61799381476019 "outlier" "COLO205"
"1621" 9.25229807069262 "outlier" "COLO205"
"1622" 5.20692994841436 "outlier" "COLO205"
"1623" 5.20692994841436 "outlier" "COLO205"
"1624" 9.23361636133528 "outlier" "COLO205"
"1625" 9.45649251839703 "outlier" "COLO205"
"1626" 9.80679678620055 "outlier" "COLO205"
"1627" 9.64108192624077 "outlier" "COLO205"
"1628" 9.57270992782541 "outlier" "COLO205"
"1629" 9.80349258934782 "outlier" "COLO205"
"1630" 9.47569307022942 "outlier" "COLO205"
"1631" 9.24275326199247 "outlier" "COLO205"
"1632" 9.38345342986279 "outlier" "COLO205"
"1633" 9.24275326199247 "outlier" "COLO205"
"1634" 9.76142120159675 "outlier" "COLO205"
"1635" 9.27185520992868 "outlier" "COLO205"
"1636" 9.34113645193391 "outlier" "COLO205"
"1637" 9.63996653551131 "outlier" "COLO205"
"1638" 9.18988745151809 "outlier" "COLO205"
"1639" 9.52389318680497 "outlier" "COLO205"
"1640" 9.27852860162232 "outlier" "COLO205"
"1641" 9.24204998890037 "outlier" "COLO205"
"1642" 9.72514393053161 "outlier" "COLO205"
"1643" 9.26394144565784 "outlier" "COLO205"
"1644" 9.21812942071315 "outlier" "COLO205"
"1645" 9.38263947721614 "outlier" "COLO205"
"1646" 9.45236340587232 "outlier" "COLO205"
"1647" 9.35931394160458 "outlier" "COLO205"
"1648" 9.35931394160458 "outlier" "COLO205"
"1649" 9.64942615512067 "outlier" "COLO205"
"1650" 9.20188962479621 "outlier" "COLO205"
"1651" 9.21364415468646 "outlier" "COLO205"
"1652" 9.76628970839859 "outlier" "COLO205"
"1653" 9.22591757176394 "outlier" "COLO205"
"1654" 9.32208673388699 "outlier" "COLO205"
"1655" 9.64369512995903 "outlier" "COLO205"
"1656" 9.19629510515714 "outlier" "COLO205"
"1657" 9.20509457544753 "outlier" "COLO205"
"1658" 9.47856052204726 "outlier" "COLO205"
"1659" 9.361261734222 "outlier" "COLO205"
"1660" 9.20555414637074 "outlier" "COLO205"
"1661" 9.24129857355094 "outlier" "COLO205"
"1662" 9.51431081310205 "outlier" "COLO205"
"1663" 9.3036923988411 "outlier" "COLO205"
"1664" 9.30048454470172 "outlier" "COLO205"
"1665" 9.26427593861312 "outlier" "COLO205"
"1666" 9.25154124015214 "outlier" "COLO205"
"1667" 9.25154124015214 "outlier" "COLO205"
"1668" 9.25154124015214 "outlier" "COLO205"
"1669" 9.30861116965588 "outlier" "COLO205"
"1670" 9.19763746937979 "outlier" "DU145"
"1671" 9.35832029365212 "outlier" "DU145"
"1672" 9.64168802336223 "outlier" "DU145"
"1673" 9.2922850549675 "outlier" "DU145"
"1674" 9.26517031421107 "outlier" "DU145"
"1675" 9.17055267957105 "outlier" "DU145"
"1676" 9.32629745830591 "outlier" "DU145"
"1677" 9.21729832637579 "outlier" "DU145"
"1678" 9.52154888403042 "outlier" "DU145"
"1679" 10.09449291288 "outlier" "DU145"
"1680" 10.0299078743446 "outlier" "DU145"
"1681" 9.46684409157832 "outlier" "DU145"
"1682" 9.19670700414567 "outlier" "DU145"
"1683" 9.65511192504457 "outlier" "DU145"
"1684" 9.4167979464496 "outlier" "DU145"
"1685" 9.31377382760983 "outlier" "DU145"
"1686" 9.278767941113 "outlier" "DU145"
"1687" 9.72074077831418 "outlier" "DU145"
"1688" 10.1432488236455 "outlier" "DU145"
"1689" 9.62207374973841 "outlier" "DU145"
"1690" 9.66596073690314 "outlier" "DU145"
"1691" 9.62411904318754 "outlier" "DU145"
"1692" 9.3347767741852 "outlier" "DU145"
"1693" 9.32781151575476 "outlier" "DU145"
"1694" 9.68837323623733 "outlier" "DU145"
"1695" 9.44116579441156 "outlier" "DU145"
"1696" 9.49676564068876 "outlier" "DU145"
"1697" 9.49686935590031 "outlier" "DU145"
"1698" 9.47891259893218 "outlier" "DU145"
"1699" 9.17036027670892 "outlier" "DU145"
"1700" 9.42631039415473 "outlier" "DU145"
"1701" 9.55977708499288 "outlier" "DU145"
"1702" 9.79544895377873 "outlier" "DU145"
"1703" 9.94517678113007 "outlier" "DU145"
"1704" 9.25204524724777 "outlier" "DU145"
"1705" 9.74359353756074 "outlier" "DU145"
"1706" 9.55285879343108 "outlier" "DU145"
"1707" 9.27340155638116 "outlier" "DU145"
"1708" 9.32209183744075 "outlier" "DU145"
"1709" 9.32059657896681 "outlier" "DU145"
"1710" 9.17096468461276 "outlier" "DU145"
"1711" 9.73098496785845 "outlier" "DU145"
"1712" 9.4664549761482 "outlier" "DU145"
"1713" 9.40105332499481 "outlier" "DU145"
"1714" 9.92316689607798 "outlier" "DU145"
"1715" 9.5239060993455 "outlier" "DU145"
"1716" 9.55269923528236 "outlier" "DU145"
"1717" 9.48274599877905 "outlier" "DU145"
"1718" 9.20023734927604 "outlier" "DU145"
"1719" 10.214674780751 "outlier" "DU145"
"1720" 9.77246150439797 "outlier" "DU145"
"1721" 5.41311938625112 "outlier" "DU145"
"1722" 9.28725218205729 "outlier" "DU145"
"1723" 9.23245319555165 "outlier" "DU145"
"1724" 9.57713380871568 "outlier" "DU145"
"1725" 9.49287141447696 "outlier" "DU145"
"1726" 9.21948894049581 "outlier" "DU145"
"1727" 9.19215529101303 "outlier" "DU145"
"1728" 9.45046756592387 "outlier" "DU145"
"1729" 9.49518090701697 "outlier" "DU145"
"1730" 9.47922321926988 "outlier" "DU145"
"1731" 9.54025726559488 "outlier" "DU145"
"1732" 9.37061072552393 "outlier" "DU145"
"1733" 9.23726386214228 "outlier" "DU145"
"1734" 9.51421269587527 "outlier" "DU145"
"1735" 9.40340670618899 "outlier" "DU145"
"1736" 9.38719308401177 "outlier" "DU145"
"1737" 9.23192862764984 "outlier" "DU145"
"1738" 9.23982510849588 "outlier" "DU145"
"1739" 9.29606811385933 "outlier" "DU145"
"1740" 9.34259471510713 "outlier" "DU145"
"1741" 9.63468508492421 "outlier" "DU145"
"1742" 9.63893963924675 "outlier" "DU145"
"1743" 9.25179461166982 "outlier" "DU145"
"1744" 9.95984046999689 "outlier" "DU145"
"1745" 9.63094093950227 "outlier" "DU145"
"1746" 9.730235773083 "outlier" "DU145"
"1747" 9.47518134888409 "outlier" "DU145"
"1748" 9.26424110508227 "outlier" "DU145"
"1749" 9.39570294055276 "outlier" "DU145"
"1750" 9.34253923666614 "outlier" "DU145"
"1751" 9.3082053634243 "outlier" "DU145"
"1752" 9.73482411000961 "outlier" "DU145"
"1753" 9.27059508509122 "outlier" "DU145"
"1754" 9.32851882034715 "outlier" "DU145"
"1755" 9.30491036727852 "outlier" "DU145"
"1756" 9.25896011893614 "outlier" "DU145"
"1757" 9.23620204576017 "outlier" "DU145"
"1758" 9.21053409784288 "outlier" "DU145"
"1759" 9.19212914365868 "outlier" "DU145"
"1760" 9.52451469597242 "outlier" "DU145"
"1761" 9.51871062897303 "outlier" "DU145"
"1762" 9.57844643022258 "outlier" "DU145"
"1763" 9.3367679201939 "outlier" "DU145"
"1764" 9.28664261634121 "outlier" "DU145"
"1765" 9.20067342658106 "outlier" "DU145"
"1766" 9.1970949402875 "outlier" "DU145"
"1767" 9.74516247454617 "outlier" "DU145"
"1768" 9.52033475959101 "outlier" "DU145"
"1769" 9.31147554852812 "outlier" "DU145"
"1770" 5.53606103711391 "outlier" "DU145"
"1771" 9.34316757772829 "outlier" "DU145"
"1772" 9.32307937687141 "outlier" "DU145"
"1773" 9.19005851213308 "outlier" "DU145"
"1774" 5.22705816366494 "outlier" "DU145"
"1775" 9.34216919916929 "outlier" "DU145"
"1776" 9.1691213616917 "outlier" "DU145"
"1777" 9.17880031724454 "outlier" "DU145"
"1778" 9.18911164878875 "outlier" "DU145"
"1779" 9.24758057319264 "outlier" "DU145"
"1780" 9.23919207731454 "outlier" "DU145"
"1781" 9.61758114284838 "outlier" "DU145"
"1782" 9.31962286777936 "outlier" "DU145"
"1783" 9.24822448358294 "outlier" "DU145"
"1784" 9.5935848825643 "outlier" "DU145"
"1785" 9.54805788478152 "outlier" "DU145"
"1786" 9.53347127625159 "outlier" "DU145"
"1787" 9.35856989843532 "outlier" "DU145"
"1788" 9.74551360876439 "outlier" "DU145"
"1789" 9.19561893579796 "outlier" "DU145"
"1790" 5.21288366796497 "outlier" "DU145"
"1791" 9.24596660798127 "outlier" "DU145"
"1792" 9.58933114804405 "outlier" "DU145"
"1793" 9.41013811032596 "outlier" "DU145"
"1794" 9.39043490908124 "outlier" "DU145"
"1795" 9.27157614781537 "outlier" "DU145"
"1796" 9.31858834482716 "outlier" "DU145"
"1797" 9.50242071406699 "outlier" "DU145"
"1798" 9.22154639944961 "outlier" "DU145"
"1799" 9.16607794011361 "outlier" "DU145"
"1800" 9.37632860833172 "outlier" "DU145"
"1801" 9.19621512038433 "outlier" "DU145"
"1802" 9.37632860833172 "outlier" "DU145"
"1803" 9.34453200916648 "outlier" "DU145"
"1804" 9.25363682086995 "outlier" "DU145"
"1805" 9.38707625967162 "outlier" "DU145"
"1806" 9.23094932990185 "outlier" "DU145"
"1807" 9.5375744658237 "outlier" "DU145"
"1808" 9.5375744658237 "outlier" "DU145"
"1809" 9.2601243279568 "outlier" "DU145"
"1810" 9.26337648421964 "outlier" "DU145"
"1811" 9.21098500061594 "outlier" "DU145"
"1812" 9.63383482353948 "outlier" "DU145"
"1813" 9.30896528397147 "outlier" "DU145"
"1814" 9.28457635070808 "outlier" "DU145"
"1815" 9.38021219470297 "outlier" "DU145"
"1816" 9.19668112941112 "outlier" "DU145"
"1817" 9.7019135780735 "outlier" "DU145"
"1818" 9.17214360410327 "outlier" "DU145"
"1819" 9.24185862153143 "outlier" "DU145"
"1820" 9.2430927773466 "outlier" "DU145"
"1821" 9.55968735704506 "outlier" "DU145"
"1822" 9.18138109056249 "outlier" "DU145"
"1823" 9.33798440593136 "outlier" "DU145"
"1824" 9.59880312044006 "outlier" "DU145"
"1825" 9.42315755174588 "outlier" "DU145"
"1826" 9.46839707627881 "outlier" "DU145"
"1827" 9.68691117484911 "outlier" "DU145"
"1828" 9.2416953573114 "outlier" "DU145"
"1829" 9.32435404474095 "outlier" "DU145"
"1830" 9.33537883741991 "outlier" "DU145"
"1831" 9.42352605336126 "outlier" "DU145"
"1832" 9.53114158897459 "outlier" "DU145"
"1833" 9.530398241807 "outlier" "DU145"
"1834" 9.23380936316795 "outlier" "DU145"
"1835" 9.47734259722546 "outlier" "DU145"
"1836" 9.19908090895335 "outlier" "DU145"
"1837" 9.41611156134969 "outlier" "DU145"
"1838" 9.350837234746 "outlier" "DU145"
"1839" 9.36166021695262 "outlier" "DU145"
"1840" 9.28199024745964 "outlier" "DU145"
"1841" 9.56002374130377 "outlier" "DU145"
"1842" 9.19823089130987 "outlier" "DU145"
"1843" 9.39480203327646 "outlier" "DU145"
"1844" 9.17233521870241 "outlier" "DU145"
"1845" 9.39152844182024 "outlier" "EKVX"
"1846" 9.59159170508575 "outlier" "EKVX"
"1847" 9.28357654380424 "outlier" "EKVX"
"1848" 9.21554774371877 "outlier" "EKVX"
"1849" 9.21709264898309 "outlier" "EKVX"
"1850" 9.23197009449881 "outlier" "EKVX"
"1851" 9.24225757696815 "outlier" "EKVX"
"1852" 9.42837117132617 "outlier" "EKVX"
"1853" 9.30935581443448 "outlier" "EKVX"
"1854" 9.30878538282019 "outlier" "EKVX"
"1855" 10.0445558053457 "outlier" "EKVX"
"1856" 9.87017540604817 "outlier" "EKVX"
"1857" 9.54202791735196 "outlier" "EKVX"
"1858" 9.61114225809171 "outlier" "EKVX"
"1859" 9.52538681617615 "outlier" "EKVX"
"1860" 9.36722749833085 "outlier" "EKVX"
"1861" 9.4818994564194 "outlier" "EKVX"
"1862" 9.61816295092989 "outlier" "EKVX"
"1863" 9.41661978028039 "outlier" "EKVX"
"1864" 9.9306845563256 "outlier" "EKVX"
"1865" 9.36571245247779 "outlier" "EKVX"
"1866" 9.87863805002891 "outlier" "EKVX"
"1867" 9.39922949628059 "outlier" "EKVX"
"1868" 9.40736535727748 "outlier" "EKVX"
"1869" 9.27786806937357 "outlier" "EKVX"
"1870" 9.35418597277163 "outlier" "EKVX"
"1871" 9.19635914959224 "outlier" "EKVX"
"1872" 9.22953634822232 "outlier" "EKVX"
"1873" 9.7086156356629 "outlier" "EKVX"
"1874" 9.306047603385 "outlier" "EKVX"
"1875" 9.2692793897719 "outlier" "EKVX"
"1876" 9.38679966603836 "outlier" "EKVX"
"1877" 9.97078173062331 "outlier" "EKVX"
"1878" 9.25293630923776 "outlier" "EKVX"
"1879" 9.5736567156331 "outlier" "EKVX"
"1880" 9.57520486621433 "outlier" "EKVX"
"1881" 9.27107303087119 "outlier" "EKVX"
"1882" 9.35534126801795 "outlier" "EKVX"
"1883" 9.50999477806863 "outlier" "EKVX"
"1884" 9.43880919327668 "outlier" "EKVX"
"1885" 9.31065431419065 "outlier" "EKVX"
"1886" 9.40597000956786 "outlier" "EKVX"
"1887" 9.19799673660992 "outlier" "EKVX"
"1888" 9.18838337300914 "outlier" "EKVX"
"1889" 9.97004303520721 "outlier" "EKVX"
"1890" 9.69349363176194 "outlier" "EKVX"
"1891" 9.69184279633147 "outlier" "EKVX"
"1892" 9.21154970971789 "outlier" "EKVX"
"1893" 9.29192681780925 "outlier" "EKVX"
"1894" 5.22777728691322 "outlier" "EKVX"
"1895" 5.22777728691322 "outlier" "EKVX"
"1896" 5.22777728691322 "outlier" "EKVX"
"1897" 9.21246361534721 "outlier" "EKVX"
"1898" 9.21246361534721 "outlier" "EKVX"
"1899" 10.2383732091986 "outlier" "EKVX"
"1900" 9.20191562319963 "outlier" "EKVX"
"1901" 9.49978576739034 "outlier" "EKVX"
"1902" 9.50358395207529 "outlier" "EKVX"
"1903" 9.35357499231796 "outlier" "EKVX"
"1904" 9.20656756666639 "outlier" "EKVX"
"1905" 9.60540498545582 "outlier" "EKVX"
"1906" 5.27359496062054 "outlier" "EKVX"
"1907" 9.27450314277835 "outlier" "EKVX"
"1908" 9.48059236892446 "outlier" "EKVX"
"1909" 9.32916954069445 "outlier" "EKVX"
"1910" 9.23975551340401 "outlier" "EKVX"
"1911" 9.31873108880311 "outlier" "EKVX"
"1912" 9.34774370922152 "outlier" "EKVX"
"1913" 9.28749082856651 "outlier" "EKVX"
"1914" 9.20346423652218 "outlier" "EKVX"
"1915" 9.27608309782684 "outlier" "EKVX"
"1916" 9.20659013738499 "outlier" "EKVX"
"1917" 9.54500977177858 "outlier" "EKVX"
"1918" 9.20699620986142 "outlier" "EKVX"
"1919" 9.20699620986142 "outlier" "EKVX"
"1920" 9.46275700286609 "outlier" "EKVX"
"1921" 9.49973980300633 "outlier" "EKVX"
"1922" 9.9206123464587 "outlier" "EKVX"
"1923" 9.74986427760808 "outlier" "EKVX"
"1924" 9.21902705084531 "outlier" "EKVX"
"1925" 9.51895901173671 "outlier" "EKVX"
"1926" 9.53053422982692 "outlier" "EKVX"
"1927" 9.43805485348749 "outlier" "EKVX"
"1928" 9.40517065055874 "outlier" "EKVX"
"1929" 9.75449103814962 "outlier" "EKVX"
"1930" 9.19829590882665 "outlier" "EKVX"
"1931" 9.22581678067679 "outlier" "EKVX"
"1932" 9.2524085630273 "outlier" "EKVX"
"1933" 9.28183390833914 "outlier" "EKVX"
"1934" 9.26861464321504 "outlier" "EKVX"
"1935" 9.20113924082846 "outlier" "EKVX"
"1936" 9.33657769255962 "outlier" "EKVX"
"1937" 9.40167045478059 "outlier" "EKVX"
"1938" 9.21479537359354 "outlier" "EKVX"
"1939" 9.65756344693016 "outlier" "EKVX"
"1940" 9.55536376077915 "outlier" "EKVX"
"1941" 9.28988220059349 "outlier" "EKVX"
"1942" 9.45326924171323 "outlier" "EKVX"
"1943" 9.22443264291626 "outlier" "EKVX"
"1944" 9.25645173780406 "outlier" "EKVX"
"1945" 9.25025032065396 "outlier" "EKVX"
"1946" 5.22996430892103 "outlier" "EKVX"
"1947" 9.49853149473474 "outlier" "EKVX"
"1948" 9.31240911337454 "outlier" "EKVX"
"1949" 9.25787805951606 "outlier" "EKVX"
"1950" 9.39093830756915 "outlier" "EKVX"
"1951" 9.38143071667349 "outlier" "EKVX"
"1952" 9.74393860291093 "outlier" "EKVX"
"1953" 9.75960631251862 "outlier" "EKVX"
"1954" 9.30169984156054 "outlier" "EKVX"
"1955" 9.45627713334737 "outlier" "EKVX"
"1956" 5.50775553273266 "outlier" "EKVX"
"1957" 9.29982831044904 "outlier" "EKVX"
"1958" 9.88052620653712 "outlier" "EKVX"
"1959" 9.60308325003667 "outlier" "EKVX"
"1960" 9.48982506126429 "outlier" "EKVX"
"1961" 9.33093600353569 "outlier" "EKVX"
"1962" 9.30559860878108 "outlier" "EKVX"
"1963" 9.31605548567438 "outlier" "EKVX"
"1964" 9.75867670424179 "outlier" "EKVX"
"1965" 9.25893973332449 "outlier" "EKVX"
"1966" 9.48585660891682 "outlier" "EKVX"
"1967" 9.29573012670038 "outlier" "EKVX"
"1968" 9.29038495328158 "outlier" "EKVX"
"1969" 9.25749682660765 "outlier" "EKVX"
"1970" 9.46012125576659 "outlier" "EKVX"
"1971" 9.49263763148882 "outlier" "EKVX"
"1972" 9.28627140007474 "outlier" "EKVX"
"1973" 9.35165607920457 "outlier" "EKVX"
"1974" 9.18526539640474 "outlier" "EKVX"
"1975" 9.58120951927487 "outlier" "EKVX"
"1976" 9.33562292270373 "outlier" "EKVX"
"1977" 9.44527946932502 "outlier" "EKVX"
"1978" 9.49038903437418 "outlier" "EKVX"
"1979" 9.49023636395807 "outlier" "EKVX"
"1980" 9.66477438434687 "outlier" "EKVX"
"1981" 9.24548885715695 "outlier" "EKVX"
"1982" 9.71564128068602 "outlier" "EKVX"
"1983" 9.21426350295679 "outlier" "EKVX"
"1984" 9.42034705811201 "outlier" "EKVX"
"1985" 9.40823163173032 "outlier" "EKVX"
"1986" 9.50316230138209 "outlier" "EKVX"
"1987" 9.35351062855617 "outlier" "EKVX"
"1988" 5.49010713936589 "outlier" "EKVX"
"1989" 5.47855797347983 "outlier" "EKVX"
"1990" 9.26085618186127 "outlier" "EKVX"
"1991" 9.25370647885869 "outlier" "EKVX"
"1992" 9.19042623152029 "outlier" "EKVX"
"1993" 9.34128720660437 "outlier" "EKVX"
"1994" 9.36378368032796 "outlier" "EKVX"
"1995" 9.35270527565338 "outlier" "EKVX"
"1996" 9.38195898772178 "outlier" "HCC2998"
"1997" 9.38522072565902 "outlier" "HCC2998"
"1998" 9.5512346405021 "outlier" "HCC2998"
"1999" 9.42281098187518 "outlier" "HCC2998"
"2000" 9.55265765090862 "outlier" "HCC2998"
"2001" 9.75462649364173 "outlier" "HCC2998"
"2002" 9.46646669065852 "outlier" "HCC2998"
"2003" 9.46629019058031 "outlier" "HCC2998"
"2004" 9.2559861464606 "outlier" "HCC2998"
"2005" 9.23934020191427 "outlier" "HCC2998"
"2006" 9.21084753569093 "outlier" "HCC2998"
"2007" 9.3367965620019 "outlier" "HCC2998"
"2008" 9.21009551042614 "outlier" "HCC2998"
"2009" 9.30729491804869 "outlier" "HCC2998"
"2010" 9.17158525432234 "outlier" "HCC2998"
"2011" 9.16949241763467 "outlier" "HCC2998"
"2012" 9.87052362414024 "outlier" "HCC2998"
"2013" 9.82451297444566 "outlier" "HCC2998"
"2014" 9.22425002756717 "outlier" "HCC2998"
"2015" 9.7531118433888 "outlier" "HCC2998"
"2016" 9.40271654788981 "outlier" "HCC2998"
"2017" 9.60729378895653 "outlier" "HCC2998"
"2018" 9.35376003383827 "outlier" "HCC2998"
"2019" 9.56794705727496 "outlier" "HCC2998"
"2020" 9.3078962418496 "outlier" "HCC2998"
"2021" 9.99615462989338 "outlier" "HCC2998"
"2022" 9.87388296053115 "outlier" "HCC2998"
"2023" 9.36906309958017 "outlier" "HCC2998"
"2024" 9.59159789103327 "outlier" "HCC2998"
"2025" 9.15799386840962 "outlier" "HCC2998"
"2026" 9.55853717863911 "outlier" "HCC2998"
"2027" 9.29613630921259 "outlier" "HCC2998"
"2028" 9.18097306452182 "outlier" "HCC2998"
"2029" 9.16761297256027 "outlier" "HCC2998"
"2030" 9.35593809684685 "outlier" "HCC2998"
"2031" 9.26098419422981 "outlier" "HCC2998"
"2032" 9.60838276950199 "outlier" "HCC2998"
"2033" 9.68555383678085 "outlier" "HCC2998"
"2034" 9.30476488237851 "outlier" "HCC2998"
"2035" 9.40061206998574 "outlier" "HCC2998"
"2036" 9.49389642673343 "outlier" "HCC2998"
"2037" 9.42546365614904 "outlier" "HCC2998"
"2038" 9.23031600246719 "outlier" "HCC2998"
"2039" 9.76592169813197 "outlier" "HCC2998"
"2040" 9.31488875529828 "outlier" "HCC2998"
"2041" 9.59272689637882 "outlier" "HCC2998"
"2042" 9.34404462115579 "outlier" "HCC2998"
"2043" 9.47493410077574 "outlier" "HCC2998"
"2044" 9.81898418331939 "outlier" "HCC2998"
"2045" 9.40253072165707 "outlier" "HCC2998"
"2046" 9.43247659719525 "outlier" "HCC2998"
"2047" 9.26383287854548 "outlier" "HCC2998"
"2048" 9.49434800151614 "outlier" "HCC2998"
"2049" 9.29876417230912 "outlier" "HCC2998"
"2050" 9.25733844174836 "outlier" "HCC2998"
"2051" 9.94311176577374 "outlier" "HCC2998"
"2052" 9.29342076883066 "outlier" "HCC2998"
"2053" 9.17212268887263 "outlier" "HCC2998"
"2054" 9.58460266907803 "outlier" "HCC2998"
"2055" 9.59000750830912 "outlier" "HCC2998"
"2056" 9.26714559088436 "outlier" "HCC2998"
"2057" 9.28512204930633 "outlier" "HCC2998"
"2058" 9.19285137048713 "outlier" "HCC2998"
"2059" 9.30338924037082 "outlier" "HCC2998"
"2060" 9.42154971058414 "outlier" "HCC2998"
"2061" 9.48173984670897 "outlier" "HCC2998"
"2062" 9.16007775656157 "outlier" "HCC2998"
"2063" 9.16007775656157 "outlier" "HCC2998"
"2064" 9.38849654480747 "outlier" "HCC2998"
"2065" 9.2892671066647 "outlier" "HCC2998"
"2066" 9.20652009307156 "outlier" "HCC2998"
"2067" 9.34591200966796 "outlier" "HCC2998"
"2068" 9.64903326420429 "outlier" "HCC2998"
"2069" 9.17758558457413 "outlier" "HCC2998"
"2070" 9.78812643977436 "outlier" "HCC2998"
"2071" 9.16389390658026 "outlier" "HCC2998"
"2072" 9.19666007488267 "outlier" "HCC2998"
"2073" 9.23438642573602 "outlier" "HCC2998"
"2074" 9.20997969856361 "outlier" "HCC2998"
"2075" 9.37365610407942 "outlier" "HCC2998"
"2076" 9.21673179138427 "outlier" "HCC2998"
"2077" 9.3848337056433 "outlier" "HCC2998"
"2078" 9.25360945003661 "outlier" "HCC2998"
"2079" 9.26477830273141 "outlier" "HCC2998"
"2080" 9.37238292068203 "outlier" "HCC2998"
"2081" 9.22640228781156 "outlier" "HCC2998"
"2082" 9.32631319593581 "outlier" "HCC2998"
"2083" 5.13366151165061 "outlier" "HCC2998"
"2084" 9.60397530350624 "outlier" "HCC2998"
"2085" 9.28351156112494 "outlier" "HCC2998"
"2086" 9.2316954169222 "outlier" "HCC2998"
"2087" 9.28946006211912 "outlier" "HCC2998"
"2088" 9.43422523886368 "outlier" "HCC2998"
"2089" 9.74419914576259 "outlier" "HCC2998"
"2090" 9.49234243672584 "outlier" "HCC2998"
"2091" 9.32103112573326 "outlier" "HCC2998"
"2092" 9.84675278952588 "outlier" "HCC2998"
"2093" 9.22915389880234 "outlier" "HCC2998"
"2094" 9.59723753767221 "outlier" "HCC2998"
"2095" 9.23188818578959 "outlier" "HCC2998"
"2096" 9.47586132522943 "outlier" "HCC2998"
"2097" 9.2437293641481 "outlier" "HCC2998"
"2098" 9.1897377016572 "outlier" "HCC2998"
"2099" 9.27156547924578 "outlier" "HCC2998"
"2100" 9.45302602055006 "outlier" "HCC2998"
"2101" 9.39860989019435 "outlier" "HCC2998"
"2102" 9.18112782149239 "outlier" "HCC2998"
"2103" 9.30729491804869 "outlier" "HCC2998"
"2104" 9.1708253891751 "outlier" "HCC2998"
"2105" 9.30090674789728 "outlier" "HCC2998"
"2106" 9.34825607154443 "outlier" "HCC2998"
"2107" 9.29646862901164 "outlier" "HCC2998"
"2108" 9.51949743081648 "outlier" "HCC2998"
"2109" 9.35369764267591 "outlier" "HCC2998"
"2110" 9.30226685051813 "outlier" "HCC2998"
"2111" 9.64442551864569 "outlier" "HCC2998"
"2112" 9.19922035961082 "outlier" "HCC2998"
"2113" 9.2924399606935 "outlier" "HCC2998"
"2114" 9.2480215578024 "outlier" "HCC2998"
"2115" 9.49674850222491 "outlier" "HCC2998"
"2116" 9.79561864521089 "outlier" "HCC2998"
"2117" 9.56196269048879 "outlier" "HCC2998"
"2118" 9.54270493837839 "outlier" "HCC2998"
"2119" 9.17470572016996 "outlier" "HCC2998"
"2120" 9.34248942108427 "outlier" "HCC2998"
"2121" 9.17186986134 "outlier" "HCC2998"
"2122" 9.31137218157545 "outlier" "HCC2998"
"2123" 9.48885215864255 "outlier" "HCC2998"
"2124" 9.31137218157545 "outlier" "HCC2998"
"2125" 9.65034833673777 "outlier" "HCC2998"
"2126" 9.17442296612972 "outlier" "HCC2998"
"2127" 9.20535098412972 "outlier" "HCC2998"
"2128" 9.3452126795877 "outlier" "HCC2998"
"2129" 9.19823970861405 "outlier" "HCC2998"
"2130" 9.41513365593375 "outlier" "HCC2998"
"2131" 9.41361438333324 "outlier" "HCC2998"
"2132" 9.68528252384268 "outlier" "HCC2998"
"2133" 9.46068527093622 "outlier" "HCC2998"
"2134" 9.53732841277332 "outlier" "HCC2998"
"2135" 9.35230189952529 "outlier" "HCC2998"
"2136" 9.22222782882226 "outlier" "HCC2998"
"2137" 9.22737707302643 "outlier" "HCC2998"
"2138" 9.88287406252667 "outlier" "HCC2998"
"2139" 9.2764380843109 "outlier" "HCC2998"
"2140" 9.36448187039015 "outlier" "HCC2998"
"2141" 9.38736244035294 "outlier" "HCC2998"
"2142" 9.32533740237799 "outlier" "HCC2998"
"2143" 9.23147500482236 "outlier" "HCC2998"
"2144" 9.59112861108752 "outlier" "HCC2998"
"2145" 9.18675431271865 "outlier" "HCC2998"
"2146" 9.17218587276477 "outlier" "HCC2998"
"2147" 9.376211076135 "outlier" "HCC2998"
"2148" 9.56104755835671 "outlier" "HCC2998"
"2149" 9.51339208594302 "outlier" "HCC2998"
"2150" 9.22762737884087 "outlier" "HCC2998"
"2151" 9.83409957836779 "outlier" "HCC2998"
"2152" 9.26909588577283 "outlier" "HCC2998"
"2153" 9.61431242404022 "outlier" "HCC2998"
"2154" 9.21461690225748 "outlier" "HCC2998"
"2155" 9.45028723987407 "outlier" "HCC2998"
"2156" 9.62133175201311 "outlier" "HCC2998"
"2157" 9.16780447450292 "outlier" "HCC2998"
"2158" 9.17764797872436 "outlier" "HCC2998"
"2159" 9.49061597872334 "outlier" "HCC2998"
"2160" 9.22225597949359 "outlier" "HCC2998"
"2161" 9.56561682459617 "outlier" "HCC2998"
"2162" 9.16684611924407 "outlier" "HCC2998"
"2163" 9.23219093552783 "outlier" "HCC2998"
"2164" 9.38572333661735 "outlier" "HCC2998"
"2165" 9.59610831076144 "outlier" "HCC2998"
"2166" 9.54684410562023 "outlier" "HCC2998"
"2167" 9.32259792708905 "outlier" "HCC2998"
"2168" 9.2490019966599 "outlier" "HCC2998"
"2169" 9.29475684036657 "outlier" "HCC2998"
"2170" 9.23147500482236 "outlier" "HCC2998"
"2171" 9.5972968894116 "outlier" "HCC2998"
"2172" 9.28074026807474 "outlier" "HCC2998"
"2173" 9.28482967713355 "outlier" "HCC2998"
"2174" 9.28074026807474 "outlier" "HCC2998"
"2175" 9.28074026807474 "outlier" "HCC2998"
"2176" 9.28086326631451 "outlier" "HCC2998"
"2177" 9.25660792080189 "outlier" "HCT116"
"2178" 9.34710743173562 "outlier" "HCT116"
"2179" 9.30676312236941 "outlier" "HCT116"
"2180" 9.33306177396388 "outlier" "HCT116"
"2181" 9.1568943550824 "outlier" "HCT116"
"2182" 9.46550220026345 "outlier" "HCT116"
"2183" 9.43360634854749 "outlier" "HCT116"
"2184" 9.17230118734106 "outlier" "HCT116"
"2185" 9.15152269183526 "outlier" "HCT116"
"2186" 9.69095726731525 "outlier" "HCT116"
"2187" 5.56023067790363 "outlier" "HCT116"
"2188" 9.92682540752942 "outlier" "HCT116"
"2189" 9.8319657628358 "outlier" "HCT116"
"2190" 9.37093340307029 "outlier" "HCT116"
"2191" 9.49041309907815 "outlier" "HCT116"
"2192" 9.49491936302094 "outlier" "HCT116"
"2193" 9.6447393063102 "outlier" "HCT116"
"2194" 10.0595530948639 "outlier" "HCT116"
"2195" 9.78257317610362 "outlier" "HCT116"
"2196" 9.2435854007438 "outlier" "HCT116"
"2197" 9.59345165590955 "outlier" "HCT116"
"2198" 9.512417625294 "outlier" "HCT116"
"2199" 9.52908822688449 "outlier" "HCT116"
"2200" 9.68185575333845 "outlier" "HCT116"
"2201" 9.19598272371748 "outlier" "HCT116"
"2202" 9.21948380302428 "outlier" "HCT116"
"2203" 9.32357122133341 "outlier" "HCT116"
"2204" 9.16189247305039 "outlier" "HCT116"
"2205" 9.34998006949483 "outlier" "HCT116"
"2206" 9.51764477595095 "outlier" "HCT116"
"2207" 9.14655202010186 "outlier" "HCT116"
"2208" 9.53219812460153 "outlier" "HCT116"
"2209" 9.67560275926529 "outlier" "HCT116"
"2210" 9.46164742954311 "outlier" "HCT116"
"2211" 9.27661387795429 "outlier" "HCT116"
"2212" 9.26164751039423 "outlier" "HCT116"
"2213" 9.71486009766073 "outlier" "HCT116"
"2214" 9.52786099397595 "outlier" "HCT116"
"2215" 9.34377010451098 "outlier" "HCT116"
"2216" 9.22215528952851 "outlier" "HCT116"
"2217" 9.22215528952851 "outlier" "HCT116"
"2218" 9.44468987457848 "outlier" "HCT116"
"2219" 9.35792381717198 "outlier" "HCT116"
"2220" 9.3981810041438 "outlier" "HCT116"
"2221" 9.22115316740656 "outlier" "HCT116"
"2222" 9.73925267691163 "outlier" "HCT116"
"2223" 9.37771988426462 "outlier" "HCT116"
"2224" 9.37559086270107 "outlier" "HCT116"
"2225" 9.59799667042023 "outlier" "HCT116"
"2226" 5.28340377868993 "outlier" "HCT116"
"2227" 10.1458068155132 "outlier" "HCT116"
"2228" 9.36640500990426 "outlier" "HCT116"
"2229" 9.19122961269579 "outlier" "HCT116"
"2230" 9.43231925578626 "outlier" "HCT116"
"2231" 9.17965655875569 "outlier" "HCT116"
"2232" 9.31256422503527 "outlier" "HCT116"
"2233" 9.42397680791591 "outlier" "HCT116"
"2234" 9.39989382421547 "outlier" "HCT116"
"2235" 9.32333057183191 "outlier" "HCT116"
"2236" 9.15074383910341 "outlier" "HCT116"
"2237" 5.41589451570631 "outlier" "HCT116"
"2238" 9.382577384234 "outlier" "HCT116"
"2239" 9.28881854959289 "outlier" "HCT116"
"2240" 9.66649150766389 "outlier" "HCT116"
"2241" 9.14484681258345 "outlier" "HCT116"
"2242" 5.26852900975448 "outlier" "HCT116"
"2243" 9.53220687815615 "outlier" "HCT116"
"2244" 9.14890696041155 "outlier" "HCT116"
"2245" 5.05931910699042 "outlier" "HCT116"
"2246" 9.72143763372476 "outlier" "HCT116"
"2247" 9.56916525513267 "outlier" "HCT116"
"2248" 9.66622155992337 "outlier" "HCT116"
"2249" 9.21541827611532 "outlier" "HCT116"
"2250" 5.56919741139812 "outlier" "HCT116"
"2251" 9.1574548556746 "outlier" "HCT116"
"2252" 9.17478013513938 "outlier" "HCT116"
"2253" 9.13930145483463 "outlier" "HCT116"
"2254" 9.52203981381581 "outlier" "HCT116"
"2255" 9.46344579550108 "outlier" "HCT116"
"2256" 9.45613421566561 "outlier" "HCT116"
"2257" 9.766613841739 "outlier" "HCT116"
"2258" 5.53098843872127 "outlier" "HCT116"
"2259" 5.53098843872127 "outlier" "HCT116"
"2260" 9.53949823870643 "outlier" "HCT116"
"2261" 5.10191583839714 "outlier" "HCT116"
"2262" 9.17704675068296 "outlier" "HCT116"
"2263" 9.21472788146221 "outlier" "HCT116"
"2264" 9.44807102632267 "outlier" "HCT116"
"2265" 9.21955573585788 "outlier" "HCT116"
"2266" 5.35926852467296 "outlier" "HCT116"
"2267" 9.43191143128691 "outlier" "HCT116"
"2268" 9.25212685421607 "outlier" "HCT116"
"2269" 9.67165873756296 "outlier" "HCT116"
"2270" 9.28743656973384 "outlier" "HCT116"
"2271" 9.39311017170822 "outlier" "HCT116"
"2272" 9.31188147471822 "outlier" "HCT116"
"2273" 9.70103658125012 "outlier" "HCT116"
"2274" 9.51514832814241 "outlier" "HCT116"
"2275" 9.90896283980633 "outlier" "HCT116"
"2276" 9.64149138046523 "outlier" "HCT116"
"2277" 9.28594216201781 "outlier" "HCT116"
"2278" 10.0041857838087 "outlier" "HCT116"
"2279" 10.0649516564665 "outlier" "HCT116"
"2280" 10.0649516564665 "outlier" "HCT116"
"2281" 10.0649516564665 "outlier" "HCT116"
"2282" 9.29465095501711 "outlier" "HCT116"
"2283" 5.50561251889378 "outlier" "HCT116"
"2284" 9.18826368763351 "outlier" "HCT116"
"2285" 9.24331309445263 "outlier" "HCT116"
"2286" 5.15674892195389 "outlier" "HCT116"
"2287" 9.36345862296871 "outlier" "HCT116"
"2288" 9.13431938710699 "outlier" "HCT116"
"2289" 9.13669789316656 "outlier" "HCT116"
"2290" 9.31671023141929 "outlier" "HCT116"
"2291" 9.46031699265881 "outlier" "HCT116"
"2292" 9.2483401576602 "outlier" "HCT116"
"2293" 5.38505347742285 "outlier" "HCT116"
"2294" 9.15840811970038 "outlier" "HCT116"
"2295" 9.23349908498536 "outlier" "HCT116"
"2296" 9.23349908498536 "outlier" "HCT116"
"2297" 9.29733514473451 "outlier" "HCT116"
"2298" 9.63232975461756 "outlier" "HCT116"
"2299" 9.1798536338972 "outlier" "HCT116"
"2300" 9.24280205950615 "outlier" "HCT116"
"2301" 9.3648892808039 "outlier" "HCT116"
"2302" 9.60064419832154 "outlier" "HCT116"
"2303" 9.85384472039049 "outlier" "HCT116"
"2304" 9.37410691069073 "outlier" "HCT116"
"2305" 9.36612281724852 "outlier" "HCT116"
"2306" 5.49804615613966 "outlier" "HCT116"
"2307" 9.2897680283687 "outlier" "HCT116"
"2308" 9.28592672894157 "outlier" "HCT116"
"2309" 9.2266364417386 "outlier" "HCT116"
"2310" 9.40633928150406 "outlier" "HCT116"
"2311" 9.36295483847135 "outlier" "HCT116"
"2312" 9.79571560926707 "outlier" "HCT116"
"2313" 9.39686803370556 "outlier" "HCT116"
"2314" 9.63063035137173 "outlier" "HCT116"
"2315" 9.5777778798485 "outlier" "HCT116"
"2316" 9.27157052427065 "outlier" "HCT116"
"2317" 9.34257969995295 "outlier" "HCT116"
"2318" 5.46224428483574 "outlier" "HCT116"
"2319" 5.55510432471011 "outlier" "HCT116"
"2320" 9.47934406654416 "outlier" "HCT116"
"2321" 9.18574412136247 "outlier" "HCT116"
"2322" 9.47934406654416 "outlier" "HCT116"
"2323" 9.36954801145877 "outlier" "HCT116"
"2324" 9.38387262671481 "outlier" "HCT116"
"2325" 9.52349797473145 "outlier" "HCT116"
"2326" 9.16320472780649 "outlier" "HCT116"
"2327" 9.22238759468618 "outlier" "HCT116"
"2328" 9.47331113386339 "outlier" "HCT116"
"2329" 9.15015350717634 "outlier" "HCT116"
"2330" 9.3640262945249 "outlier" "HCT116"
"2331" 9.17865008210151 "outlier" "HCT116"
"2332" 9.23731327261607 "outlier" "HCT116"
"2333" 9.22018464044933 "outlier" "HCT116"
"2334" 9.2483401576602 "outlier" "HCT116"
"2335" 9.75751866086521 "outlier" "HCT116"
"2336" 9.4139680352955 "outlier" "HCT116"
"2337" 9.50635638099253 "outlier" "HCT116"
"2338" 9.43619098605204 "outlier" "HCT116"
"2339" 9.21323433245137 "outlier" "HCT116"
"2340" 9.13536840810472 "outlier" "HCT116"
"2341" 9.25922530094523 "outlier" "HCT116"
"2342" 9.92876163223411 "outlier" "HCT116"
"2343" 9.55523716694772 "outlier" "HCT116"
"2344" 9.4181768578848 "outlier" "HCT116"
"2345" 9.42020943221604 "outlier" "HCT116"
"2346" 9.38111715351328 "outlier" "HCT116"
"2347" 9.3144471121816 "outlier" "HCT116"
"2348" 9.17682855710003 "outlier" "HCT116"
"2349" 9.41759599896556 "outlier" "HCT116"
"2350" 9.6345830256362 "outlier" "HCT116"
"2351" 9.43808680541607 "outlier" "HCT116"
"2352" 9.39101910449459 "outlier" "HCT116"
"2353" 9.34222736417072 "outlier" "HCT116"
"2354" 9.41733378858382 "outlier" "HCT116"
"2355" 9.71481985886184 "outlier" "HCT116"
"2356" 9.14298476799304 "outlier" "HCT116"
"2357" 9.28706729784999 "outlier" "HCT116"
"2358" 9.47230749484697 "outlier" "HCT116"
"2359" 9.57953190824886 "outlier" "HCT116"
"2360" 9.2306513566755 "outlier" "HCT116"
"2361" 9.22614081317479 "outlier" "HCT116"
"2362" 9.13837030528085 "outlier" "HCT116"
"2363" 9.28829698503638 "outlier" "HCT116"
"2364" 9.20044016467898 "outlier" "HCT116"
"2365" 9.2763141850172 "outlier" "HCT116"
"2366" 9.58431733423223 "outlier" "HCT116"
"2367" 9.50118820585542 "outlier" "HCT116"
"2368" 9.25776217061692 "outlier" "HCT116"
"2369" 9.39097063683293 "outlier" "HCT116"
"2370" 10.0649516564665 "outlier" "HCT116"
"2371" 9.2702284808792 "outlier" "HCT116"
"2372" 9.34525353636593 "outlier" "HCT116"
"2373" 9.51281139370974 "outlier" "HCT116"
"2374" 9.43264964338828 "outlier" "HCT116"
"2375" 9.29106636859398 "outlier" "HCT116"
"2376" 9.28682094204283 "outlier" "HCT116"
"2377" 9.17682855710003 "outlier" "HCT116"
"2378" 9.18801238776828 "outlier" "HCT116"
"2379" 9.41153629792779 "outlier" "HCT116"
"2380" 5.54431755264597 "outlier" "HCT116"
"2381" 9.27617215299002 "outlier" "HCT116"
"2382" 9.41153629792779 "outlier" "HCT116"
"2383" 9.27650348882633 "outlier" "HCT116"
"2384" 9.41153629792779 "outlier" "HCT116"
"2385" 9.3410191231673 "outlier" "HCT116"
"2386" 9.37950272019244 "outlier" "HCT116"
"2387" 9.86174458546803 "outlier" "HCT116"
"2388" 9.24128244132191 "outlier" "HCT116"
"2389" 9.36527001129954 "outlier" "HCT15"
"2390" 9.37958573541647 "outlier" "HCT15"
"2391" 9.25975685322337 "outlier" "HCT15"
"2392" 9.17195329553584 "outlier" "HCT15"
"2393" 9.20152655078001 "outlier" "HCT15"
"2394" 9.27435056563103 "outlier" "HCT15"
"2395" 5.57980263957229 "outlier" "HCT15"
"2396" 9.2348106028762 "outlier" "HCT15"
"2397" 9.15460429475014 "outlier" "HCT15"
"2398" 9.14399571881679 "outlier" "HCT15"
"2399" 9.57741027752151 "outlier" "HCT15"
"2400" 9.72983966159823 "outlier" "HCT15"
"2401" 9.657317598504 "outlier" "HCT15"
"2402" 9.33242269251883 "outlier" "HCT15"
"2403" 9.67286570910401 "outlier" "HCT15"
"2404" 9.60295943027572 "outlier" "HCT15"
"2405" 9.18928280513821 "outlier" "HCT15"
"2406" 9.38469085108286 "outlier" "HCT15"
"2407" 9.69215558394256 "outlier" "HCT15"
"2408" 9.40950100807212 "outlier" "HCT15"
"2409" 9.90194633251615 "outlier" "HCT15"
"2410" 9.80527388083085 "outlier" "HCT15"
"2411" 9.38020382553757 "outlier" "HCT15"
"2412" 9.5830561354559 "outlier" "HCT15"
"2413" 9.46996819402901 "outlier" "HCT15"
"2414" 5.53656271783955 "outlier" "HCT15"
"2415" 9.4345192388493 "outlier" "HCT15"
"2416" 9.24493031264249 "outlier" "HCT15"
"2417" 9.54574450980171 "outlier" "HCT15"
"2418" 9.1538792620577 "outlier" "HCT15"
"2419" 9.37775506077713 "outlier" "HCT15"
"2420" 5.50272990884613 "outlier" "HCT15"
"2421" 9.25220438041634 "outlier" "HCT15"
"2422" 9.23336275217202 "outlier" "HCT15"
"2423" 9.25503041410799 "outlier" "HCT15"
"2424" 9.33483717810192 "outlier" "HCT15"
"2425" 9.51890200552539 "outlier" "HCT15"
"2426" 9.95770208531101 "outlier" "HCT15"
"2427" 9.27317595278459 "outlier" "HCT15"
"2428" 9.31240633534071 "outlier" "HCT15"
"2429" 9.28834556962244 "outlier" "HCT15"
"2430" 9.80155522143479 "outlier" "HCT15"
"2431" 9.48254096650142 "outlier" "HCT15"
"2432" 9.4944398830857 "outlier" "HCT15"
"2433" 9.68119072716855 "outlier" "HCT15"
"2434" 9.26989225615472 "outlier" "HCT15"
"2435" 9.20342974163552 "outlier" "HCT15"
"2436" 9.41018524288958 "outlier" "HCT15"
"2437" 9.43266468808268 "outlier" "HCT15"
"2438" 9.70993981603216 "outlier" "HCT15"
"2439" 9.16733483494153 "outlier" "HCT15"
"2440" 9.14208618397135 "outlier" "HCT15"
"2441" 9.16641931962753 "outlier" "HCT15"
"2442" 9.29773807943763 "outlier" "HCT15"
"2443" 9.1967755902606 "outlier" "HCT15"
"2444" 9.19664409213225 "outlier" "HCT15"
"2445" 9.38429261147764 "outlier" "HCT15"
"2446" 10.272477020298 "outlier" "HCT15"
"2447" 9.39010185410162 "outlier" "HCT15"
"2448" 9.16714719420329 "outlier" "HCT15"
"2449" 9.35314979937291 "outlier" "HCT15"
"2450" 9.26187462918814 "outlier" "HCT15"
"2451" 9.29309354788871 "outlier" "HCT15"
"2452" 9.57700874445647 "outlier" "HCT15"
"2453" 9.5156544197296 "outlier" "HCT15"
"2454" 9.33882119503846 "outlier" "HCT15"
"2455" 9.19666601125214 "outlier" "HCT15"
"2456" 9.25385993762703 "outlier" "HCT15"
"2457" 9.15431442690564 "outlier" "HCT15"
"2458" 9.37924037199318 "outlier" "HCT15"
"2459" 5.21474007751796 "outlier" "HCT15"
"2460" 9.30200683132961 "outlier" "HCT15"
"2461" 9.24768700238302 "outlier" "HCT15"
"2462" 9.68515893859554 "outlier" "HCT15"
"2463" 9.16927683866222 "outlier" "HCT15"
"2464" 9.16403935964571 "outlier" "HCT15"
"2465" 9.16927683866222 "outlier" "HCT15"
"2466" 9.19638097636802 "outlier" "HCT15"
"2467" 9.43221892470782 "outlier" "HCT15"
"2468" 9.24219548887334 "outlier" "HCT15"
"2469" 9.19624935868384 "outlier" "HCT15"
"2470" 5.54742881069268 "outlier" "HCT15"
"2471" 9.68794002196843 "outlier" "HCT15"
"2472" 9.40825050372293 "outlier" "HCT15"
"2473" 9.83502978518087 "outlier" "HCT15"
"2474" 5.20061526106515 "outlier" "HCT15"
"2475" 5.20061526106515 "outlier" "HCT15"
"2476" 9.1391685160608 "outlier" "HCT15"
"2477" 9.20122299995653 "outlier" "HCT15"
"2478" 9.24361423798884 "outlier" "HCT15"
"2479" 9.16062343612554 "outlier" "HCT15"
"2480" 9.18437268383728 "outlier" "HCT15"
"2481" 9.42199460176234 "outlier" "HCT15"
"2482" 9.34345735957311 "outlier" "HCT15"
"2483" 9.39278925923889 "outlier" "HCT15"
"2484" 9.19061841197837 "outlier" "HCT15"
"2485" 9.40835821564855 "outlier" "HCT15"
"2486" 9.13859264482345 "outlier" "HCT15"
"2487" 9.15861833547249 "outlier" "HCT15"
"2488" 9.22044233058278 "outlier" "HCT15"
"2489" 9.15274093830702 "outlier" "HCT15"
"2490" 9.32693645482665 "outlier" "HCT15"
"2491" 9.50288154420061 "outlier" "HCT15"
"2492" 9.13197825467601 "outlier" "HCT15"
"2493" 9.55196921007825 "outlier" "HCT15"
"2494" 9.26818528201142 "outlier" "HCT15"
"2495" 9.31733159224784 "outlier" "HCT15"
"2496" 9.13370467018279 "outlier" "HCT15"
"2497" 9.71047057828769 "outlier" "HCT15"
"2498" 9.17301927687073 "outlier" "HCT15"
"2499" 9.33833111876422 "outlier" "HCT15"
"2500" 9.27332295324528 "outlier" "HCT15"
"2501" 9.15689227873496 "outlier" "HCT15"
"2502" 9.16283262381375 "outlier" "HCT15"
"2503" 9.52702897971805 "outlier" "HCT15"
"2504" 9.26568697253006 "outlier" "HCT15"
"2505" 9.84369754975371 "outlier" "HCT15"
"2506" 9.5777111838796 "outlier" "HCT15"
"2507" 9.68067326495904 "outlier" "HCT15"
"2508" 9.75249091182737 "outlier" "HCT15"
"2509" 9.75249091182737 "outlier" "HCT15"
"2510" 9.75027882894764 "outlier" "HCT15"
"2511" 9.41019864848839 "outlier" "HCT15"
"2512" 9.15778013692359 "outlier" "HCT15"
"2513" 9.15011385490451 "outlier" "HCT15"
"2514" 9.21492926221334 "outlier" "HCT15"
"2515" 9.29578853780823 "outlier" "HCT15"
"2516" 5.57168081267605 "outlier" "HCT15"
"2517" 9.15770821600236 "outlier" "HCT15"
"2518" 9.15926384223917 "outlier" "HCT15"
"2519" 9.22866434683254 "outlier" "HCT15"
"2520" 5.39278925923889 "outlier" "HCT15"
"2521" 9.65688483384718 "outlier" "HCT15"
"2522" 9.22038007357894 "outlier" "HCT15"
"2523" 9.14673373302536 "outlier" "HCT15"
"2524" 9.18079542827977 "outlier" "HCT15"
"2525" 9.21049333643001 "outlier" "HCT15"
"2526" 9.17292668663866 "outlier" "HCT15"
"2527" 9.22309034972749 "outlier" "HCT15"
"2528" 9.20543204480393 "outlier" "HCT15"
"2529" 9.2758874394799 "outlier" "HCT15"
"2530" 9.59414109754239 "outlier" "HCT15"
"2531" 9.3363811539532 "outlier" "HCT15"
"2532" 9.26898394203429 "outlier" "HCT15"
"2533" 9.21956991933476 "outlier" "HCT15"
"2534" 9.18632993131203 "outlier" "HCT15"
"2535" 9.28167485263907 "outlier" "HCT15"
"2536" 9.61189724731004 "outlier" "HCT15"
"2537" 9.81712058333211 "outlier" "HCT15"
"2538" 9.34104329992972 "outlier" "HCT15"
"2539" 5.56412897200022 "outlier" "HCT15"
"2540" 5.39057896204921 "outlier" "HCT15"
"2541" 9.28070057189219 "outlier" "HCT15"
"2542" 9.37069202225648 "outlier" "HCT15"
"2543" 9.86846623433714 "outlier" "HCT15"
"2544" 9.35337904707688 "outlier" "HCT15"
"2545" 9.84246559205897 "outlier" "HCT15"
"2546" 9.82089635327891 "outlier" "HCT15"
"2547" 9.25514537272213 "outlier" "HCT15"
"2548" 9.27898123658633 "outlier" "HCT15"
"2549" 9.21998557183517 "outlier" "HCT15"
"2550" 9.21998557183517 "outlier" "HCT15"
"2551" 9.32198815348918 "outlier" "HCT15"
"2552" 9.66744321994119 "outlier" "HCT15"
"2553" 9.28289862374426 "outlier" "HCT15"
"2554" 9.39971065393053 "outlier" "HCT15"
"2555" 9.46486846537801 "outlier" "HCT15"
"2556" 9.37993082441508 "outlier" "HCT15"
"2557" 9.18821135439268 "outlier" "HCT15"
"2558" 9.35183310494816 "outlier" "HCT15"
"2559" 9.19004015324954 "outlier" "HCT15"
"2560" 9.31193593780553 "outlier" "HCT15"
"2561" 9.33483717810192 "outlier" "HCT15"
"2562" 9.36337785237917 "outlier" "HCT15"
"2563" 9.42975260641707 "outlier" "HCT15"
"2564" 9.33758704346512 "outlier" "HCT15"
"2565" 9.81965011041653 "outlier" "HCT15"
"2566" 9.50476175016417 "outlier" "HCT15"
"2567" 9.52429562003786 "outlier" "HCT15"
"2568" 9.33584059112222 "outlier" "HCT15"
"2569" 9.45528400907586 "outlier" "HCT15"
"2570" 9.22947805165984 "outlier" "HCT15"
"2571" 9.80495530298313 "outlier" "HCT15"
"2572" 9.38705851151254 "outlier" "HCT15"
"2573" 9.38858284860056 "outlier" "HCT15"
"2574" 9.36047145878387 "outlier" "HCT15"
"2575" 9.21093897347382 "outlier" "HCT15"
"2576" 9.30728868310636 "outlier" "HCT15"
"2577" 9.26783191731916 "outlier" "HCT15"
"2578" 9.39627758708471 "outlier" "HCT15"
"2579" 9.58601724566742 "outlier" "HCT15"
"2580" 9.27936188662927 "outlier" "HCT15"
"2581" 9.27774636120826 "outlier" "HCT15"
"2582" 9.78585732359259 "outlier" "HCT15"
"2583" 9.16021838843784 "outlier" "HCT15"
"2584" 9.44712393841388 "outlier" "HCT15"
"2585" 9.42445335762447 "outlier" "HCT15"
"2586" 9.46201051335805 "outlier" "HCT15"
"2587" 9.79241161033271 "outlier" "HCT15"
"2588" 9.14119052592312 "outlier" "HCT15"
"2589" 9.25139355300088 "outlier" "HCT15"
"2590" 5.41303133336597 "outlier" "HCT15"
"2591" 9.15871402666642 "outlier" "HCT15"
"2592" 9.25589186290324 "outlier" "HCT15"
"2593" 9.32561915324808 "outlier" "HCT15"
"2594" 9.3237583780131 "outlier" "HCT15"
"2595" 9.14547786967314 "outlier" "HCT15"
"2596" 9.29526484971643 "outlier" "HCT15"
"2597" 9.17974838656886 "outlier" "HCT15"
"2598" 9.77412348224183 "outlier" "HCT15"
"2599" 9.27841871414618 "outlier" "HCT15"
"2600" 9.52043354254758 "outlier" "HCT15"
"2601" 9.53262668481526 "outlier" "HCT15"
"2602" 9.14498438120244 "outlier" "HCT15"
"2603" 9.75249091182737 "outlier" "HCT15"
"2604" 9.15111304581455 "outlier" "HCT15"
"2605" 9.22978279834409 "outlier" "HCT15"
"2606" 9.15496635769892 "outlier" "HCT15"
"2607" 5.52427500316238 "outlier" "HCT15"
"2608" 9.38236738609894 "outlier" "HCT15"
"2609" 9.54660706119131 "outlier" "HCT15"
"2610" 9.46610777321577 "outlier" "HCT15"
"2611" 9.24829074377216 "outlier" "HCT15"
"2612" 9.23541245230997 "outlier" "HCT15"
"2613" 9.33897916626161 "outlier" "HCT15"
"2614" 9.21093897347382 "outlier" "HCT15"
"2615" 9.30728868310636 "outlier" "HCT15"
"2616" 9.41995461309151 "outlier" "HCT15"
"2617" 9.48431903101413 "outlier" "HCT15"
"2618" 9.48431903101413 "outlier" "HCT15"
"2619" 9.48431903101413 "outlier" "HCT15"
"2620" 9.28576455500179 "outlier" "HCT15"
"2621" 9.10826486657431 "outlier" "HL60"
"2622" 9.14364636406492 "outlier" "HL60"
"2623" 9.42992078786131 "outlier" "HL60"
"2624" 9.1412449219361 "outlier" "HL60"
"2625" 9.21495914906651 "outlier" "HL60"
"2626" 9.15227171502091 "outlier" "HL60"
"2627" 9.14447854536272 "outlier" "HL60"
"2628" 9.12640611900891 "outlier" "HL60"
"2629" 9.11048075536408 "outlier" "HL60"
"2630" 9.805884782341 "outlier" "HL60"
"2631" 9.69599937650094 "outlier" "HL60"
"2632" 9.55223489100305 "outlier" "HL60"
"2633" 9.11506428250899 "outlier" "HL60"
"2634" 9.40058548184479 "outlier" "HL60"
"2635" 9.41416242613731 "outlier" "HL60"
"2636" 9.26688980732611 "outlier" "HL60"
"2637" 9.59967028475322 "outlier" "HL60"
"2638" 9.85495493472662 "outlier" "HL60"
"2639" 9.75623293601019 "outlier" "HL60"
"2640" 9.47412792520496 "outlier" "HL60"
"2641" 9.40234903883803 "outlier" "HL60"
"2642" 9.89748821331584 "outlier" "HL60"
"2643" 9.2678817052397 "outlier" "HL60"
"2644" 9.17803186460031 "outlier" "HL60"
"2645" 9.19004893411168 "outlier" "HL60"
"2646" 9.41616840883491 "outlier" "HL60"
"2647" 9.62529066138664 "outlier" "HL60"
"2648" 9.22506049154484 "outlier" "HL60"
"2649" 9.33752053034822 "outlier" "HL60"
"2650" 9.84528065394331 "outlier" "HL60"
"2651" 9.39197224839828 "outlier" "HL60"
"2652" 9.5956438138419 "outlier" "HL60"
"2653" 9.88636590950334 "outlier" "HL60"
"2654" 9.22646816134766 "outlier" "HL60"
"2655" 9.18049391243152 "outlier" "HL60"
"2656" 9.58539867225075 "outlier" "HL60"
"2657" 9.44659836463976 "outlier" "HL60"
"2658" 9.30095381855435 "outlier" "HL60"
"2659" 5.37429735835502 "outlier" "HL60"
"2660" 9.87562086110066 "outlier" "HL60"
"2661" 9.26868921058189 "outlier" "HL60"
"2662" 9.2815102645113 "outlier" "HL60"
"2663" 9.28330054824459 "outlier" "HL60"
"2664" 9.23341064760116 "outlier" "HL60"
"2665" 9.35482799128412 "outlier" "HL60"
"2666" 9.32194172903645 "outlier" "HL60"
"2667" 10.2987252960486 "outlier" "HL60"
"2668" 9.38981167259715 "outlier" "HL60"
"2669" 9.74727403523692 "outlier" "HL60"
"2670" 9.66172992857708 "outlier" "HL60"
"2671" 9.22485902287936 "outlier" "HL60"
"2672" 9.13189654997108 "outlier" "HL60"
"2673" 9.68738208129637 "outlier" "HL60"
"2674" 9.13178955892593 "outlier" "HL60"
"2675" 9.2577258550781 "outlier" "HL60"
"2676" 9.42850014254697 "outlier" "HL60"
"2677" 9.41488787805861 "outlier" "HL60"
"2678" 9.39723035083691 "outlier" "HL60"
"2679" 9.56842908621148 "outlier" "HL60"
"2680" 9.14648309133356 "outlier" "HL60"
"2681" 9.24282033392169 "outlier" "HL60"
"2682" 9.22661154491458 "outlier" "HL60"
"2683" 9.18600662431464 "outlier" "HL60"
"2684" 9.1832273322748 "outlier" "HL60"
"2685" 9.20606259228668 "outlier" "HL60"
"2686" 9.22517557454834 "outlier" "HL60"
"2687" 9.2982150045298 "outlier" "HL60"
"2688" 9.15213559388458 "outlier" "HL60"
"2689" 9.54060651774293 "outlier" "HL60"
"2690" 9.19427024018324 "outlier" "HL60"
"2691" 9.30001051475033 "outlier" "HL60"
"2692" 9.26644532902403 "outlier" "HL60"
"2693" 9.13178955892593 "outlier" "HL60"
"2694" 9.33685371848392 "outlier" "HL60"
"2695" 9.4450406352728 "outlier" "HL60"
"2696" 9.64046745485044 "outlier" "HL60"
"2697" 9.26366356743887 "outlier" "HL60"
"2698" 9.89433232864952 "outlier" "HL60"
"2699" 9.58318409903793 "outlier" "HL60"
"2700" 9.12135718220555 "outlier" "HL60"
"2701" 9.36292611966693 "outlier" "HL60"
"2702" 9.78428812468268 "outlier" "HL60"
"2703" 9.45418545964207 "outlier" "HL60"
"2704" 9.33982425023119 "outlier" "HL60"
"2705" 5.51725372410523 "outlier" "HL60"
"2706" 9.55998184395684 "outlier" "HL60"
"2707" 9.55998184395684 "outlier" "HL60"
"2708" 9.55998184395684 "outlier" "HL60"
"2709" 9.16583771716655 "outlier" "HL60"
"2710" 9.11346740502284 "outlier" "HL60"
"2711" 9.19528837142798 "outlier" "HL60"
"2712" 9.10626463644359 "outlier" "HL60"
"2713" 9.11104231892911 "outlier" "HL60"
"2714" 5.56832466653571 "outlier" "HL60"
"2715" 9.2279570415677 "outlier" "HL60"
"2716" 9.18208520280154 "outlier" "HL60"
"2717" 9.40574093962042 "outlier" "HL60"
"2718" 9.21516526191308 "outlier" "HL60"
"2719" 9.48841962449134 "outlier" "HL60"
"2720" 9.26607894619141 "outlier" "HL60"
"2721" 9.10467297949276 "outlier" "HL60"
"2722" 9.13435009718964 "outlier" "HL60"
"2723" 9.52464937066911 "outlier" "HL60"
"2724" 9.76960100376993 "outlier" "HL60"
"2725" 9.24565608089092 "outlier" "HL60"
"2726" 9.14169838394788 "outlier" "HL60"
"2727" 9.23046511484669 "outlier" "HL60"
"2728" 9.34746689163775 "outlier" "HL60"
"2729" 9.74437676173938 "outlier" "HL60"
"2730" 9.54010531228407 "outlier" "HL60"
"2731" 9.59086141106753 "outlier" "HL60"
"2732" 9.2421015777723 "outlier" "HL60"
"2733" 9.49753390929557 "outlier" "HL60"
"2734" 9.62810946848716 "outlier" "HL60"
"2735" 9.29302962922327 "outlier" "HL60"
"2736" 9.09890192024572 "outlier" "HL60"
"2737" 9.4369904607258 "outlier" "HL60"
"2738" 9.14368107014094 "outlier" "HL60"
"2739" 9.1284596949841 "outlier" "HL60"
"2740" 9.10162501904361 "outlier" "HL60"
"2741" 9.27332276442966 "outlier" "HL60"
"2742" 9.26735993611115 "outlier" "HL60"
"2743" 9.61015740546115 "outlier" "HL60"
"2744" 9.17694026852146 "outlier" "HL60"
"2745" 9.30482642661789 "outlier" "HL60"
"2746" 9.21354316254306 "outlier" "HL60"
"2747" 9.37208782824305 "outlier" "HL60"
"2748" 9.65156841202968 "outlier" "HL60"
"2749" 9.12310734284221 "outlier" "HL60"
"2750" 9.15965997659433 "outlier" "HL60"
"2751" 9.51715093077356 "outlier" "HL60"
"2752" 9.17645780839197 "outlier" "HL60"
"2753" 9.11521253118151 "outlier" "HL60"
"2754" 9.36724085640041 "outlier" "HL60"
"2755" 9.35706317111197 "outlier" "HL60"
"2756" 9.13566008031553 "outlier" "HL60"
"2757" 9.75900194838542 "outlier" "HL60"
"2758" 9.28498322956242 "outlier" "HL60"
"2759" 10.1373888635897 "outlier" "HL60"
"2760" 9.6379282001384 "outlier" "HL60"
"2761" 9.40104623105102 "outlier" "HL60"
"2762" 9.22529062706425 "outlier" "HL60"
"2763" 9.18205343406725 "outlier" "HL60"
"2764" 9.54173211962202 "outlier" "HL60"
"2765" 9.28625972061637 "outlier" "HL60"
"2766" 9.67830668655415 "outlier" "HL60"
"2767" 9.45319962383265 "outlier" "HL60"
"2768" 9.24573839859426 "outlier" "HL60"
"2769" 5.41330520439719 "outlier" "HL60"
"2770" 9.51396700421311 "outlier" "HL60"
"2771" 9.30939999568077 "outlier" "HL60"
"2772" 9.55998184395684 "outlier" "HL60"
"2773" 9.13342719888324 "outlier" "HL60"
"2774" 9.44832264721568 "outlier" "HL60"
"2775" 9.27806024347453 "outlier" "HL60"
"2776" 9.11294622180011 "outlier" "HL60"
"2777" 9.95216711069024 "outlier" "HL60"
"2778" 9.11145367120518 "outlier" "HL60"
"2779" 9.18081263729677 "outlier" "HL60"
"2780" 9.57325708164234 "outlier" "HL60"
"2781" 9.23731652834805 "outlier" "HL60"
"2782" 9.57325708164234 "outlier" "HL60"
"2783" 9.57325708164234 "outlier" "HL60"
"2784" 9.25254395470872 "outlier" "HL60"
"2785" 9.55998184395684 "outlier" "HL60"
"2786" 9.44934654684556 "outlier" "HOP62"
"2787" 9.29777798788609 "outlier" "HOP62"
"2788" 9.50041844051961 "outlier" "HOP62"
"2789" 10.0558397112493 "outlier" "HOP62"
"2790" 9.78642049417592 "outlier" "HOP62"
"2791" 9.28411390444839 "outlier" "HOP62"
"2792" 9.29951527342026 "outlier" "HOP62"
"2793" 9.31499794253512 "outlier" "HOP62"
"2794" 9.59075528003338 "outlier" "HOP62"
"2795" 9.47572910818279 "outlier" "HOP62"
"2796" 9.30781555540639 "outlier" "HOP62"
"2797" 9.30017152559552 "outlier" "HOP62"
"2798" 9.92054849249435 "outlier" "HOP62"
"2799" 9.8680832020719 "outlier" "HOP62"
"2800" 9.27129736512464 "outlier" "HOP62"
"2801" 9.29124072668573 "outlier" "HOP62"
"2802" 9.49567854904754 "outlier" "HOP62"
"2803" 9.44248320105417 "outlier" "HOP62"
"2804" 9.44102535915048 "outlier" "HOP62"
"2805" 9.28509265792065 "outlier" "HOP62"
"2806" 9.85849342617715 "outlier" "HOP62"
"2807" 9.29967286440423 "outlier" "HOP62"
"2808" 9.47485280747809 "outlier" "HOP62"
"2809" 9.80378267102562 "outlier" "HOP62"
"2810" 9.76384028259205 "outlier" "HOP62"
"2811" 9.57699776361236 "outlier" "HOP62"
"2812" 9.2424680157183 "outlier" "HOP62"
"2813" 9.69395254791692 "outlier" "HOP62"
"2814" 9.30920505191238 "outlier" "HOP62"
"2815" 9.28517412123071 "outlier" "HOP62"
"2816" 9.38800077242922 "outlier" "HOP62"
"2817" 9.59166786109193 "outlier" "HOP62"
"2818" 9.59800279317928 "outlier" "HOP62"
"2819" 9.48533912602029 "outlier" "HOP62"
"2820" 9.28680018671311 "outlier" "HOP62"
"2821" 9.35838637260655 "outlier" "HOP62"
"2822" 9.64637630922046 "outlier" "HOP62"
"2823" 9.92343705347238 "outlier" "HOP62"
"2824" 10.1338838187356 "outlier" "HOP62"
"2825" 10.0751152397522 "outlier" "HOP62"
"2826" 9.36426485154606 "outlier" "HOP62"
"2827" 9.24111782970657 "outlier" "HOP62"
"2828" 9.5498325452021 "outlier" "HOP62"
"2829" 9.4577120874147 "outlier" "HOP62"
"2830" 9.27550992211401 "outlier" "HOP62"
"2831" 9.3297761206657 "outlier" "HOP62"
"2832" 9.64416042555444 "outlier" "HOP62"
"2833" 9.27871853233336 "outlier" "HOP62"
"2834" 9.3275653408141 "outlier" "HOP62"
"2835" 9.31041082051333 "outlier" "HOP62"
"2836" 9.46575832370471 "outlier" "HOP62"
"2837" 9.27191366391876 "outlier" "HOP62"
"2838" 9.29595427347863 "outlier" "HOP62"
"2839" 9.6280038895521 "outlier" "HOP62"
"2840" 9.23906955119974 "outlier" "HOP62"
"2841" 9.25312100016656 "outlier" "HOP62"
"2842" 9.36156334296071 "outlier" "HOP62"
"2843" 9.50200345863627 "outlier" "HOP62"
"2844" 9.46272009264686 "outlier" "HOP62"
"2845" 9.80086084149037 "outlier" "HOP62"
"2846" 9.32420310796027 "outlier" "HOP62"
"2847" 9.34392565647708 "outlier" "HOP62"
"2848" 9.45127716024579 "outlier" "HOP62"
"2849" 9.3567085373224 "outlier" "HOP62"
"2850" 9.38449395424952 "outlier" "HOP62"
"2851" 9.83016047943237 "outlier" "HOP62"
"2852" 9.43381611364139 "outlier" "HOP62"
"2853" 9.58428567764837 "outlier" "HOP62"
"2854" 9.3041403358316 "outlier" "HOP62"
"2855" 9.31780270501036 "outlier" "HOP62"
"2856" 9.26653367839278 "outlier" "HOP62"
"2857" 9.34409163946473 "outlier" "HOP62"
"2858" 9.45092509216651 "outlier" "HOP62"
"2859" 9.36195030313686 "outlier" "HOP62"
"2860" 9.42246608753228 "outlier" "HOP62"
"2861" 9.64152699368625 "outlier" "HOP62"
"2862" 9.70234537844821 "outlier" "HOP62"
"2863" 9.62198218546097 "outlier" "HOP62"
"2864" 9.24750155747018 "outlier" "HOP62"
"2865" 9.28809666974145 "outlier" "HOP62"
"2866" 9.52098031260022 "outlier" "HOP62"
"2867" 9.42935839283575 "outlier" "HOP62"
"2868" 9.69010082846282 "outlier" "HOP62"
"2869" 9.82159204582687 "outlier" "HOP62"
"2870" 9.74646121712127 "outlier" "HOP62"
"2871" 9.75317683689103 "outlier" "HOP62"
"2872" 9.44412450619074 "outlier" "HOP62"
"2873" 9.54141095545527 "outlier" "HOP62"
"2874" 9.52209895887581 "outlier" "HOP62"
"2875" 9.31875874700879 "outlier" "HOP62"
"2876" 9.26480132602902 "outlier" "HOP62"
"2877" 9.91613167546862 "outlier" "HOP62"
"2878" 9.24500697070992 "outlier" "HOP62"
"2879" 9.50901666630411 "outlier" "HOP62"
"2880" 9.28769193439928 "outlier" "HOP62"
"2881" 9.26800500125804 "outlier" "HOP62"
"2882" 9.31474436952511 "outlier" "HOP62"
"2883" 9.37506046876349 "outlier" "HOP62"
"2884" 9.27858071794389 "outlier" "HOP62"
"2885" 9.5880735679395 "outlier" "HOP62"
"2886" 9.81627754103843 "outlier" "HOP62"
"2887" 9.23906955119974 "outlier" "HOP62"
"2888" 9.64745055100149 "outlier" "HOP62"
"2889" 9.46237718344475 "outlier" "HOP62"
"2890" 9.463585185481 "outlier" "HOP62"
"2891" 9.69553860797316 "outlier" "HOP62"
"2892" 9.22852605084733 "outlier" "HOP62"
"2893" 9.42599463256556 "outlier" "HOP62"
"2894" 9.27118521677491 "outlier" "HOP62"
"2895" 9.67703868195726 "outlier" "HOP62"
"2896" 9.35037580962454 "outlier" "HOP62"
"2897" 9.45505774713766 "outlier" "HOP62"
"2898" 9.37868776273629 "outlier" "HOP62"
"2899" 9.47888661244995 "outlier" "HOP62"
"2900" 9.81840638119396 "outlier" "HOP62"
"2901" 9.26622179724336 "outlier" "HOP62"
"2902" 9.60540419336961 "outlier" "HOP62"
"2903" 9.24791593239064 "outlier" "HOP62"
"2904" 9.47040913683569 "outlier" "HOP62"
"2905" 9.41393122722916 "outlier" "HOP62"
"2906" 9.83627161176469 "outlier" "HOP62"
"2907" 9.49457347343373 "outlier" "HOP62"
"2908" 9.2608278289684 "outlier" "HOP62"
"2909" 9.83627161176469 "outlier" "HOP62"
"2910" 9.3302658804942 "outlier" "HOP62"
"2911" 9.29701243196496 "outlier" "HOP62"
"2912" 9.62445062440095 "outlier" "HOP62"
"2913" 9.63580016203676 "outlier" "HOP62"
"2914" 9.29632492229085 "outlier" "HOP62"
"2915" 9.22741096562247 "outlier" "HOP62"
"2916" 9.63399188853799 "outlier" "HOP62"
"2917" 9.40448323815583 "outlier" "HOP62"
"2918" 9.73070970946956 "outlier" "HOP62"
"2919" 9.42369151308832 "outlier" "HOP62"
"2920" 9.30517875938068 "outlier" "HOP62"
"2921" 9.36571084428974 "outlier" "HOP62"
"2922" 9.2464342029359 "outlier" "HOP62"
"2923" 9.4785910261632 "outlier" "HOP62"
"2924" 9.30106244013413 "outlier" "HOP62"
"2925" 9.36805036233296 "outlier" "HOP62"
"2926" 9.53925332213577 "outlier" "HOP62"
"2927" 9.26208956357682 "outlier" "HOP62"
"2928" 9.23234513196151 "outlier" "HOP62"
"2929" 9.24159837690017 "outlier" "HOP62"
"2930" 9.69597112495167 "outlier" "HOP62"
"2931" 9.29417606154726 "outlier" "HOP62"
"2932" 9.31339795520691 "outlier" "HOP62"
"2933" 9.63652620480586 "outlier" "HOP62"
"2934" 9.2848210031411 "outlier" "HOP62"
"2935" 9.24610754291155 "outlier" "HOP62"
"2936" 9.42875405522554 "outlier" "HOP62"
"2937" 9.34304726244049 "outlier" "HOP62"
"2938" 9.24572117311602 "outlier" "HOP62"
"2939" 5.4724955649535 "outlier" "HOP62"
"2940" 9.25728113586627 "outlier" "HOP62"
"2941" 9.41465730371596 "outlier" "HOP62"
"2942" 9.42369151308832 "outlier" "HOP62"
"2943" 9.22772099881804 "outlier" "HOP62"
"2944" 9.22772099881804 "outlier" "HOP62"
"2945" 9.22772099881804 "outlier" "HOP62"
"2946" 9.7732464526702 "outlier" "HOP92"
"2947" 9.51947370987242 "outlier" "HOP92"
"2948" 9.55652547560197 "outlier" "HOP92"
"2949" 9.28101998504313 "outlier" "HOP92"
"2950" 9.61651993740947 "outlier" "HOP92"
"2951" 9.29736944280494 "outlier" "HOP92"
"2952" 9.23410187622287 "outlier" "HOP92"
"2953" 9.3919016265371 "outlier" "HOP92"
"2954" 9.43043198609125 "outlier" "HOP92"
"2955" 9.35572731877463 "outlier" "HOP92"
"2956" 9.4892968051085 "outlier" "HOP92"
"2957" 9.48545777618017 "outlier" "HOP92"
"2958" 9.70217017487106 "outlier" "HOP92"
"2959" 10.1601171305678 "outlier" "HOP92"
"2960" 10.0851516632224 "outlier" "HOP92"
"2961" 9.67552576470848 "outlier" "HOP92"
"2962" 9.66281335776461 "outlier" "HOP92"
"2963" 9.74421420950452 "outlier" "HOP92"
"2964" 9.52505739169636 "outlier" "HOP92"
"2965" 9.34851407651917 "outlier" "HOP92"
"2966" 9.53368187416401 "outlier" "HOP92"
"2967" 9.3086003876694 "outlier" "HOP92"
"2968" 9.96046361277721 "outlier" "HOP92"
"2969" 9.65829858959724 "outlier" "HOP92"
"2970" 9.56639084893085 "outlier" "HOP92"
"2971" 9.84026952308659 "outlier" "HOP92"
"2972" 9.28428827162884 "outlier" "HOP92"
"2973" 9.41720641424968 "outlier" "HOP92"
"2974" 9.42246789543658 "outlier" "HOP92"
"2975" 9.57025236882279 "outlier" "HOP92"
"2976" 9.28052207831946 "outlier" "HOP92"
"2977" 9.26687721618559 "outlier" "HOP92"
"2978" 9.23299167385618 "outlier" "HOP92"
"2979" 9.93717953609464 "outlier" "HOP92"
"2980" 9.27315309331738 "outlier" "HOP92"
"2981" 9.77081285731901 "outlier" "HOP92"
"2982" 9.38791421895779 "outlier" "HOP92"
"2983" 9.95499290820081 "outlier" "HOP92"
"2984" 9.39668670233894 "outlier" "HOP92"
"2985" 9.58325549870555 "outlier" "HOP92"
"2986" 9.26697240819042 "outlier" "HOP92"
"2987" 9.30192483588741 "outlier" "HOP92"
"2988" 9.7529311638547 "outlier" "HOP92"
"2989" 9.41489701422164 "outlier" "HOP92"
"2990" 9.28620472268256 "outlier" "HOP92"
"2991" 9.49408503083388 "outlier" "HOP92"
"2992" 9.22918730843534 "outlier" "HOP92"
"2993" 9.45642262933914 "outlier" "HOP92"
"2994" 9.25164744977029 "outlier" "HOP92"
"2995" 9.30842738954653 "outlier" "HOP92"
"2996" 9.46877329775254 "outlier" "HOP92"
"2997" 9.64643265288293 "outlier" "HOP92"
"2998" 9.42975205239847 "outlier" "HOP92"
"2999" 9.99116134856089 "outlier" "HOP92"
"3000" 9.59289789659225 "outlier" "HOP92"
"3001" 9.6243732422611 "outlier" "HOP92"
"3002" 9.47396922269484 "outlier" "HOP92"
"3003" 9.4166133550593 "outlier" "HOP92"
"3004" 9.49802782838075 "outlier" "HOP92"
"3005" 9.41597896416315 "outlier" "HOP92"
"3006" 9.95315391805271 "outlier" "HOP92"
"3007" 9.48474353272684 "outlier" "HOP92"
"3008" 9.48690569392701 "outlier" "HOP92"
"3009" 9.2379857367849 "outlier" "HOP92"
"3010" 9.41121174780805 "outlier" "HOP92"
"3011" 9.30414979080133 "outlier" "HOP92"
"3012" 9.42048057941246 "outlier" "HOP92"
"3013" 9.32102986487731 "outlier" "HOP92"
"3014" 9.5739672111912 "outlier" "HOP92"
"3015" 9.35370531517053 "outlier" "HOP92"
"3016" 9.41967774254107 "outlier" "HOP92"
"3017" 9.35051322462242 "outlier" "HOP92"
"3018" 9.33599733456369 "outlier" "HOP92"
"3019" 9.64597952161534 "outlier" "HOP92"
"3020" 9.68872802222608 "outlier" "HOP92"
"3021" 9.42124190222182 "outlier" "HOP92"
"3022" 9.24127002589735 "outlier" "HOP92"
"3023" 9.3046911636498 "outlier" "HOP92"
"3024" 9.33596485544899 "outlier" "HOP92"
"3025" 9.37255947793501 "outlier" "HOP92"
"3026" 9.78519089628702 "outlier" "HOP92"
"3027" 9.97086386360934 "outlier" "HOP92"
"3028" 9.75070578196017 "outlier" "HOP92"
"3029" 9.62350297942427 "outlier" "HOP92"
"3030" 9.23637508479349 "outlier" "HOP92"
"3031" 9.23768037585036 "outlier" "HOP92"
"3032" 9.2974404349558 "outlier" "HOP92"
"3033" 9.29177801280171 "outlier" "HOP92"
"3034" 9.24350611811101 "outlier" "HOP92"
"3035" 9.26162853338617 "outlier" "HOP92"
"3036" 9.22599832015559 "outlier" "HOP92"
"3037" 9.29346480449739 "outlier" "HOP92"
"3038" 9.42840210995879 "outlier" "HOP92"
"3039" 9.65166099293265 "outlier" "HOP92"
"3040" 9.31971682966695 "outlier" "HOP92"
"3041" 9.31597485909121 "outlier" "HOP92"
"3042" 9.58688855806996 "outlier" "HOP92"
"3043" 9.2302865524397 "outlier" "HOP92"
"3044" 9.40546542779447 "outlier" "HOP92"
"3045" 9.64444969688508 "outlier" "HOP92"
"3046" 9.64444969688508 "outlier" "HOP92"
"3047" 9.64379468843786 "outlier" "HOP92"
"3048" 9.35563420246169 "outlier" "HOP92"
"3049" 9.2739968025078 "outlier" "HOP92"
"3050" 9.48383174308142 "outlier" "HOP92"
"3051" 9.25263233426781 "outlier" "HOP92"
"3052" 9.35868113577138 "outlier" "HOP92"
"3053" 9.62267293286314 "outlier" "HOP92"
"3054" 9.61959042796303 "outlier" "HOP92"
"3055" 9.23508634583599 "outlier" "HOP92"
"3056" 9.23340319090208 "outlier" "HOP92"
"3057" 9.3034327434721 "outlier" "HOP92"
"3058" 9.59542511207464 "outlier" "HOP92"
"3059" 9.72003086501839 "outlier" "HOP92"
"3060" 9.4102957883818 "outlier" "HOP92"
"3061" 9.5353166300063 "outlier" "HOP92"
"3062" 9.50485100346527 "outlier" "HOP92"
"3063" 9.56979762008179 "outlier" "HOP92"
"3064" 9.26605770249329 "outlier" "HOP92"
"3065" 9.56979762008179 "outlier" "HOP92"
"3066" 9.37130372901426 "outlier" "HOP92"
"3067" 9.90307052270525 "outlier" "HOP92"
"3068" 9.3708543658488 "outlier" "HOP92"
"3069" 9.3575700129033 "outlier" "HOP92"
"3070" 9.3575700129033 "outlier" "HOP92"
"3071" 9.22756447577247 "outlier" "HOP92"
"3072" 9.42173538084169 "outlier" "HOP92"
"3073" 9.68940506568706 "outlier" "HOP92"
"3074" 9.23165154407748 "outlier" "HOP92"
"3075" 9.7574095503058 "outlier" "HOP92"
"3076" 9.35661092941902 "outlier" "HOP92"
"3077" 9.35661092941902 "outlier" "HOP92"
"3078" 9.45657028158962 "outlier" "HOP92"
"3079" 9.24386764524072 "outlier" "HOP92"
"3080" 9.33892668294919 "outlier" "HOP92"
"3081" 9.26483509031777 "outlier" "HOP92"
"3082" 9.27170560035932 "outlier" "HOP92"
"3083" 9.59942769056988 "outlier" "HOP92"
"3084" 5.37311145560684 "outlier" "HOP92"
"3085" 9.26864438131192 "outlier" "HOP92"
"3086" 9.67876089952083 "outlier" "HOP92"
"3087" 9.37597937135465 "outlier" "HOP92"
"3088" 9.24106800966806 "outlier" "HOP92"
"3089" 5.46397428196631 "outlier" "HOP92"
"3090" 9.64444969688508 "outlier" "HOP92"
"3091" 9.43448938410044 "outlier" "HOP92"
"3092" 5.3874673026562 "outlier" "HOP92"
"3093" 9.37998931528704 "outlier" "HOP92"
"3094" 9.32089537715249 "outlier" "HOP92"
"3095" 9.45702522694147 "outlier" "HOP92"
"3096" 9.38631184091664 "outlier" "HOP92"
"3097" 9.36914253281382 "outlier" "HOP92"
"3098" 9.64444969688508 "outlier" "HOP92"
"3099" 5.31598469001516 "outlier" "HS578T"
"3100" 9.26655039186748 "outlier" "HS578T"
"3101" 9.36586335731349 "outlier" "HS578T"
"3102" 9.88998140039903 "outlier" "HS578T"
"3103" 9.64253705391841 "outlier" "HS578T"
"3104" 9.550159212937 "outlier" "HS578T"
"3105" 9.37151682731349 "outlier" "HS578T"
"3106" 9.48329446872771 "outlier" "HS578T"
"3107" 9.27634636815246 "outlier" "HS578T"
"3108" 9.1824357109315 "outlier" "HS578T"
"3109" 9.46571553859357 "outlier" "HS578T"
"3110" 9.26797523293661 "outlier" "HS578T"
"3111" 9.24887002466468 "outlier" "HS578T"
"3112" 10.0842751161351 "outlier" "HS578T"
"3113" 9.98549893555426 "outlier" "HS578T"
"3114" 9.48190191587088 "outlier" "HS578T"
"3115" 9.63846131520453 "outlier" "HS578T"
"3116" 9.48326424327049 "outlier" "HS578T"
"3117" 9.6118600597612 "outlier" "HS578T"
"3118" 9.34114383062913 "outlier" "HS578T"
"3119" 9.28400159962349 "outlier" "HS578T"
"3120" 9.88373588551528 "outlier" "HS578T"
"3121" 9.33804406839428 "outlier" "HS578T"
"3122" 9.28595799185218 "outlier" "HS578T"
"3123" 9.5671237815825 "outlier" "HS578T"
"3124" 9.84644315323245 "outlier" "HS578T"
"3125" 9.33852239731807 "outlier" "HS578T"
"3126" 9.54168167175873 "outlier" "HS578T"
"3127" 9.20058161270504 "outlier" "HS578T"
"3128" 9.2221184864089 "outlier" "HS578T"
"3129" 9.36652299850155 "outlier" "HS578T"
"3130" 9.74274132372405 "outlier" "HS578T"
"3131" 9.52224678773344 "outlier" "HS578T"
"3132" 9.22745337275655 "outlier" "HS578T"
"3133" 10.0183917183626 "outlier" "HS578T"
"3134" 9.18672477708686 "outlier" "HS578T"
"3135" 9.48564559673451 "outlier" "HS578T"
"3136" 10.0338920269032 "outlier" "HS578T"
"3137" 9.63984054280786 "outlier" "HS578T"
"3138" 9.36068347854595 "outlier" "HS578T"
"3139" 9.25243329235005 "outlier" "HS578T"
"3140" 9.43670444985083 "outlier" "HS578T"
"3141" 9.1815687547827 "outlier" "HS578T"
"3142" 9.41562000495248 "outlier" "HS578T"
"3143" 9.9071726936846 "outlier" "HS578T"
"3144" 9.1679152124569 "outlier" "HS578T"
"3145" 9.19751868307222 "outlier" "HS578T"
"3146" 9.40537476877202 "outlier" "HS578T"
"3147" 9.36081707062363 "outlier" "HS578T"
"3148" 9.42711077710756 "outlier" "HS578T"
"3149" 9.35223773552098 "outlier" "HS578T"
"3150" 9.37794595443143 "outlier" "HS578T"
"3151" 9.35354363985215 "outlier" "HS578T"
"3152" 9.49770159756941 "outlier" "HS578T"
"3153" 9.16920453814424 "outlier" "HS578T"
"3154" 9.42705344223192 "outlier" "HS578T"
"3155" 9.49317541063634 "outlier" "HS578T"
"3156" 9.28075335649719 "outlier" "HS578T"
"3157" 9.2515409178685 "outlier" "HS578T"
"3158" 9.22825160837973 "outlier" "HS578T"
"3159" 9.36117756410406 "outlier" "HS578T"
"3160" 9.7548014306216 "outlier" "HS578T"
"3161" 9.32810600203457 "outlier" "HS578T"
"3162" 9.36719480192574 "outlier" "HS578T"
"3163" 9.19124830550532 "outlier" "HS578T"
"3164" 9.38525460950453 "outlier" "HS578T"
"3165" 5.12177110304606 "outlier" "HS578T"
"3166" 9.28651308192233 "outlier" "HS578T"
"3167" 5.2085062856433 "outlier" "HS578T"
"3168" 9.2516268028297 "outlier" "HS578T"
"3169" 9.35611672267164 "outlier" "HS578T"
"3170" 9.16624589033473 "outlier" "HS578T"
"3171" 9.94094078992491 "outlier" "HS578T"
"3172" 9.38789807267309 "outlier" "HS578T"
"3173" 9.28360287896797 "outlier" "HS578T"
"3174" 9.39475847820519 "outlier" "HS578T"
"3175" 9.39475847820519 "outlier" "HS578T"
"3176" 9.18318031368707 "outlier" "HS578T"
"3177" 9.32049297771586 "outlier" "HS578T"
"3178" 9.64313013801206 "outlier" "HS578T"
"3179" 9.24239205583313 "outlier" "HS578T"
"3180" 9.58980367458819 "outlier" "HS578T"
"3181" 9.86931510402896 "outlier" "HS578T"
"3182" 9.32344359734443 "outlier" "HS578T"
"3183" 9.21705215306688 "outlier" "HS578T"
"3184" 9.2277256633976 "outlier" "HS578T"
"3185" 9.22545134117457 "outlier" "HS578T"
"3186" 9.24382832040154 "outlier" "HS578T"
"3187" 9.36141772695731 "outlier" "HS578T"
"3188" 9.54218340546004 "outlier" "HS578T"
"3189" 9.15711896903391 "outlier" "HS578T"
"3190" 9.4821141143446 "outlier" "HS578T"
"3191" 9.40653048034144 "outlier" "HS578T"
"3192" 9.17592162816522 "outlier" "HS578T"
"3193" 9.33824109116975 "outlier" "HS578T"
"3194" 9.45105630811586 "outlier" "HS578T"
"3195" 10.032898444951 "outlier" "HS578T"
"3196" 9.25511650469686 "outlier" "HS578T"
"3197" 9.23074569091066 "outlier" "HS578T"
"3198" 9.7788497083185 "outlier" "HS578T"
"3199" 9.82370026082722 "outlier" "HS578T"
"3200" 9.63068864273821 "outlier" "HS578T"
"3201" 9.60678758665659 "outlier" "HS578T"
"3202" 9.17309086816664 "outlier" "HS578T"
"3203" 9.64246024263585 "outlier" "HS578T"
"3204" 9.19136671178094 "outlier" "HS578T"
"3205" 9.20658626576558 "outlier" "HS578T"
"3206" 9.19470821104074 "outlier" "HS578T"
"3207" 9.54696904390876 "outlier" "HS578T"
"3208" 9.82523879105922 "outlier" "HS578T"
"3209" 9.26470441510859 "outlier" "HS578T"
"3210" 9.25243329235005 "outlier" "HS578T"
"3211" 9.24193566128285 "outlier" "HS578T"
"3212" 9.3181857484112 "outlier" "HS578T"
"3213" 9.27132009552319 "outlier" "HS578T"
"3214" 9.18285847995874 "outlier" "HS578T"
"3215" 9.25916957619497 "outlier" "HS578T"
"3216" 9.19841265332423 "outlier" "HS578T"
"3217" 9.1831400975113 "outlier" "HS578T"
"3218" 9.23496017294435 "outlier" "HS578T"
"3219" 9.3529591890098 "outlier" "HS578T"
"3220" 9.40243555439219 "outlier" "HS578T"
"3221" 9.2706794825061 "outlier" "HS578T"
"3222" 9.2706794825061 "outlier" "HS578T"
"3223" 9.37776614893583 "outlier" "HS578T"
"3224" 9.40976452667543 "outlier" "HS578T"
"3225" 9.18013347020242 "outlier" "HS578T"
"3226" 9.60841451391723 "outlier" "HS578T"
"3227" 9.5278928190513 "outlier" "HS578T"
"3228" 5.32402550810298 "outlier" "HS578T"
"3229" 10.091635791417 "outlier" "HS578T"
"3230" 10.091635791417 "outlier" "HS578T"
"3231" 10.091635791417 "outlier" "HS578T"
"3232" 9.26552027325154 "outlier" "HS578T"
"3233" 9.37749630103545 "outlier" "HS578T"
"3234" 9.23216704247329 "outlier" "HS578T"
"3235" 9.18162929628721 "outlier" "HS578T"
"3236" 9.23672346421803 "outlier" "HS578T"
"3237" 9.51447771448628 "outlier" "HS578T"
"3238" 9.25663023114619 "outlier" "HS578T"
"3239" 9.20658626576558 "outlier" "HS578T"
"3240" 9.40983612154567 "outlier" "HS578T"
"3241" 9.42147890324528 "outlier" "HS578T"
"3242" 9.16624589033473 "outlier" "HS578T"
"3243" 9.43456822084172 "outlier" "HS578T"
"3244" 9.54005807312124 "outlier" "HS578T"
"3245" 9.16136825181458 "outlier" "HS578T"
"3246" 5.1556004179206 "outlier" "HS578T"
"3247" 9.52914564483968 "outlier" "HS578T"
"3248" 9.16959888905935 "outlier" "HS578T"
"3249" 9.67929043069632 "outlier" "HS578T"
"3250" 9.62989144904828 "outlier" "HS578T"
"3251" 9.32140074751161 "outlier" "HS578T"
"3252" 9.28695664371515 "outlier" "HS578T"
"3253" 9.69078770974981 "outlier" "HS578T"
"3254" 9.37732916827144 "outlier" "HS578T"
"3255" 9.69078770974981 "outlier" "HS578T"
"3256" 9.61514464298662 "outlier" "HS578T"
"3257" 9.25898386121164 "outlier" "HS578T"
"3258" 9.43777982492344 "outlier" "HS578T"
"3259" 9.43923183056186 "outlier" "HS578T"
"3260" 9.43923183056186 "outlier" "HS578T"
"3261" 9.5703677027811 "outlier" "HS578T"
"3262" 9.1603310164319 "outlier" "HS578T"
"3263" 9.19973081291362 "outlier" "HS578T"
"3264" 9.68368211683334 "outlier" "HS578T"
"3265" 9.29770020387218 "outlier" "HS578T"
"3266" 9.29839474181311 "outlier" "HS578T"
"3267" 9.50028634436281 "outlier" "HS578T"
"3268" 9.2554741519836 "outlier" "HS578T"
"3269" 9.21239624874592 "outlier" "HS578T"
"3270" 9.19321754113605 "outlier" "HS578T"
"3271" 9.49314586511911 "outlier" "HS578T"
"3272" 9.26832245028973 "outlier" "HS578T"
"3273" 9.366931473446 "outlier" "HS578T"
"3274" 9.47507676947225 "outlier" "HS578T"
"3275" 5.51691818164859 "outlier" "HS578T"
"3276" 9.3061440650251 "outlier" "HS578T"
"3277" 9.27798200885425 "outlier" "HS578T"
"3278" 9.49354947998066 "outlier" "HS578T"
"3279" 9.2646210780366 "outlier" "HS578T"
"3280" 9.19353179186026 "outlier" "HS578T"
"3281" 10.091635791417 "outlier" "HS578T"
"3282" 9.29296327429721 "outlier" "HS578T"
"3283" 9.1988977360083 "outlier" "HS578T"
"3284" 9.25318694890692 "outlier" "HS578T"
"3285" 9.50028634436281 "outlier" "HS578T"
"3286" 9.30594708202136 "outlier" "HS578T"
"3287" 9.58868275104337 "outlier" "HS578T"
"3288" 9.31577730469344 "outlier" "HS578T"
"3289" 9.32230662382841 "outlier" "HS578T"
"3290" 10.0902682469036 "outlier" "HS578T"
"3291" 9.37024100110619 "outlier" "HT29"
"3292" 9.36002039143725 "outlier" "HT29"
"3293" 9.18855512226856 "outlier" "HT29"
"3294" 9.23871041828848 "outlier" "HT29"
"3295" 9.25095799222293 "outlier" "HT29"
"3296" 9.29821397220026 "outlier" "HT29"
"3297" 9.45923488517935 "outlier" "HT29"
"3298" 9.35412642168744 "outlier" "HT29"
"3299" 9.22492213380285 "outlier" "HT29"
"3300" 9.30670600954942 "outlier" "HT29"
"3301" 9.18626759317318 "outlier" "HT29"
"3302" 9.60014713688981 "outlier" "HT29"
"3303" 9.16679391572394 "outlier" "HT29"
"3304" 9.17656882905569 "outlier" "HT29"
"3305" 10.0842364877585 "outlier" "HT29"
"3306" 10.0358042367649 "outlier" "HT29"
"3307" 9.28818061895493 "outlier" "HT29"
"3308" 9.78968653587391 "outlier" "HT29"
"3309" 9.48745972976938 "outlier" "HT29"
"3310" 9.30455882059171 "outlier" "HT29"
"3311" 9.43802766828123 "outlier" "HT29"
"3312" 9.52027750643123 "outlier" "HT29"
"3313" 9.17708970785126 "outlier" "HT29"
"3314" 9.99036330727629 "outlier" "HT29"
"3315" 9.92846714112877 "outlier" "HT29"
"3316" 9.26318024999533 "outlier" "HT29"
"3317" 9.27629360986309 "outlier" "HT29"
"3318" 9.60320925992368 "outlier" "HT29"
"3319" 9.3172684110163 "outlier" "HT29"
"3320" 9.18508444997317 "outlier" "HT29"
"3321" 9.3931933218023 "outlier" "HT29"
"3322" 9.72670641460511 "outlier" "HT29"
"3323" 9.47672138996954 "outlier" "HT29"
"3324" 9.16074297337319 "outlier" "HT29"
"3325" 9.45969184880212 "outlier" "HT29"
"3326" 9.28427897265386 "outlier" "HT29"
"3327" 9.55966466076769 "outlier" "HT29"
"3328" 9.91036945449874 "outlier" "HT29"
"3329" 9.28645496756166 "outlier" "HT29"
"3330" 9.30114020738897 "outlier" "HT29"
"3331" 9.58124134565918 "outlier" "HT29"
"3332" 9.74401820827054 "outlier" "HT29"
"3333" 9.25769229616421 "outlier" "HT29"
"3334" 9.500676994997 "outlier" "HT29"
"3335" 9.14314317832357 "outlier" "HT29"
"3336" 9.35144226925017 "outlier" "HT29"
"3337" 9.401966095202 "outlier" "HT29"
"3338" 9.9231921590915 "outlier" "HT29"
"3339" 9.40025680054963 "outlier" "HT29"
"3340" 9.39947761890484 "outlier" "HT29"
"3341" 9.15874825165415 "outlier" "HT29"
"3342" 9.38945118674053 "outlier" "HT29"
"3343" 9.15220766084527 "outlier" "HT29"
"3344" 9.4120691770041 "outlier" "HT29"
"3345" 10.3589164829143 "outlier" "HT29"
"3346" 9.2072074962136 "outlier" "HT29"
"3347" 9.20780316067981 "outlier" "HT29"
"3348" 9.34491572153108 "outlier" "HT29"
"3349" 9.21497487830246 "outlier" "HT29"
"3350" 9.26306379113915 "outlier" "HT29"
"3351" 9.53792982224493 "outlier" "HT29"
"3352" 9.5329635588621 "outlier" "HT29"
"3353" 9.44604967526359 "outlier" "HT29"
"3354" 9.54859132672243 "outlier" "HT29"
"3355" 9.20758263945952 "outlier" "HT29"
"3356" 9.62017060806863 "outlier" "HT29"
"3357" 9.21924751076725 "outlier" "HT29"
"3358" 5.55462481767278 "outlier" "HT29"
"3359" 9.28188758946233 "outlier" "HT29"
"3360" 9.21304057214529 "outlier" "HT29"
"3361" 9.14329666639087 "outlier" "HT29"
"3362" 9.45678130752266 "outlier" "HT29"
"3363" 9.46847762306599 "outlier" "HT29"
"3364" 9.86374817803789 "outlier" "HT29"
"3365" 9.18413095290977 "outlier" "HT29"
"3366" 9.48193614825769 "outlier" "HT29"
"3367" 9.42258839328071 "outlier" "HT29"
"3368" 9.31913208185629 "outlier" "HT29"
"3369" 9.24945832056802 "outlier" "HT29"
"3370" 9.26760191479249 "outlier" "HT29"
"3371" 9.45061123473364 "outlier" "HT29"
"3372" 9.30356965959198 "outlier" "HT29"
"3373" 9.47733815086245 "outlier" "HT29"
"3374" 9.25566320120115 "outlier" "HT29"
"3375" 9.22511284153869 "outlier" "HT29"
"3376" 5.47558044819729 "outlier" "HT29"
"3377" 9.16338843017387 "outlier" "HT29"
"3378" 9.30607351615923 "outlier" "HT29"
"3379" 9.259770639412 "outlier" "HT29"
"3380" 9.31187187984636 "outlier" "HT29"
"3381" 9.41693178094084 "outlier" "HT29"
"3382" 9.53076824701447 "outlier" "HT29"
"3383" 9.15728951728721 "outlier" "HT29"
"3384" 9.21681424082482 "outlier" "HT29"
"3385" 9.15634739267773 "outlier" "HT29"
"3386" 9.1642423083169 "outlier" "HT29"
"3387" 9.35565056676901 "outlier" "HT29"
"3388" 9.46648922497971 "outlier" "HT29"
"3389" 9.69842531104853 "outlier" "HT29"
"3390" 9.59897533763244 "outlier" "HT29"
"3391" 9.25912467359742 "outlier" "HT29"
"3392" 9.14327108881308 "outlier" "HT29"
"3393" 9.59598232994679 "outlier" "HT29"
"3394" 9.3402604435646 "outlier" "HT29"
"3395" 9.23965386830143 "outlier" "HT29"
"3396" 9.30672356566794 "outlier" "HT29"
"3397" 9.15153058411308 "outlier" "HT29"
"3398" 9.40832016732186 "outlier" "HT29"
"3399" 9.57525681345345 "outlier" "HT29"
"3400" 9.1539831006702 "outlier" "HT29"
"3401" 9.47201956002407 "outlier" "HT29"
"3402" 9.1628508462082 "outlier" "HT29"
"3403" 9.37620601631461 "outlier" "HT29"
"3404" 9.23192313558411 "outlier" "HT29"
"3405" 9.45819566589132 "outlier" "HT29"
"3406" 9.36797520427564 "outlier" "HT29"
"3407" 9.17122946630615 "outlier" "HT29"
"3408" 9.18906182993115 "outlier" "HT29"
"3409" 9.38309265639599 "outlier" "HT29"
"3410" 9.74138049777163 "outlier" "HT29"
"3411" 9.24330573772317 "outlier" "HT29"
"3412" 9.23914137799874 "outlier" "HT29"
"3413" 9.34759245412771 "outlier" "HT29"
"3414" 9.32052885696664 "outlier" "HT29"
"3415" 9.75546249683486 "outlier" "HT29"
"3416" 9.47379170428951 "outlier" "HT29"
"3417" 9.46998708002737 "outlier" "HT29"
"3418" 9.44566737375835 "outlier" "HT29"
"3419" 9.21950511216785 "outlier" "HT29"
"3420" 9.39604680633589 "outlier" "HT29"
"3421" 9.4228034570954 "outlier" "HT29"
"3422" 9.39604680633589 "outlier" "HT29"
"3423" 9.25394188873046 "outlier" "HT29"
"3424" 9.25394188873046 "outlier" "HT29"
"3425" 9.48576584804099 "outlier" "HT29"
"3426" 9.73177623831266 "outlier" "HT29"
"3427" 9.16002986617364 "outlier" "HT29"
"3428" 9.45974122148735 "outlier" "HT29"
"3429" 9.20116071041316 "outlier" "HT29"
"3430" 9.21636053413878 "outlier" "HT29"
"3431" 9.21434554452711 "outlier" "HT29"
"3432" 9.17862502837031 "outlier" "HT29"
"3433" 9.4218213617563 "outlier" "HT29"
"3434" 9.23106721809324 "outlier" "HT29"
"3435" 9.28876651379172 "outlier" "HT29"
"3436" 9.24230911255272 "outlier" "HT29"
"3437" 9.61747516438609 "outlier" "HT29"
"3438" 9.53676334836219 "outlier" "HT29"
"3439" 9.17211595301951 "outlier" "HT29"
"3440" 9.4155128733543 "outlier" "HT29"
"3441" 9.63679823275662 "outlier" "HT29"
"3442" 9.35322828856124 "outlier" "HT29"
"3443" 9.17756269252217 "outlier" "HT29"
"3444" 9.18247480737806 "outlier" "HT29"
"3445" 9.81835026658267 "outlier" "HT29"
"3446" 9.24575703903269 "outlier" "HT29"
"3447" 9.19997261213994 "outlier" "HT29"
"3448" 9.40618918616162 "outlier" "HT29"
"3449" 9.327328952231 "outlier" "HT29"
"3450" 9.56243084588164 "outlier" "HT29"
"3451" 9.28185040989875 "outlier" "HT29"
"3452" 9.14528709055702 "outlier" "HT29"
"3453" 9.32585312773357 "outlier" "HT29"
"3454" 9.58944872973273 "outlier" "HT29"
"3455" 9.21378053786601 "outlier" "HT29"
"3456" 9.4159636059566 "outlier" "HT29"
"3457" 9.25261161451564 "outlier" "HT29"
"3458" 9.20100397794048 "outlier" "HT29"
"3459" 9.24247198316476 "outlier" "HT29"
"3460" 9.39997362349014 "outlier" "HT29"
"3461" 9.53676334836219 "outlier" "HT29"
"3462" 9.35521115625623 "outlier" "HT29"
"3463" 9.36328455753918 "outlier" "HT29"
"3464" 9.36328455753918 "outlier" "HT29"
"3465" 9.36328455753918 "outlier" "HT29"
"3466" 9.36954411239915 "outlier" "IGROV1"
"3467" 9.50729986660699 "outlier" "IGROV1"
"3468" 9.54016962353972 "outlier" "IGROV1"
"3469" 9.26732744635046 "outlier" "IGROV1"
"3470" 9.26396054284593 "outlier" "IGROV1"
"3471" 9.75809768690929 "outlier" "IGROV1"
"3472" 9.60437824344034 "outlier" "IGROV1"
"3473" 9.34359524180022 "outlier" "IGROV1"
"3474" 10.122538897297 "outlier" "IGROV1"
"3475" 10.0078251706642 "outlier" "IGROV1"
"3476" 9.46103401066217 "outlier" "IGROV1"
"3477" 9.45696588586422 "outlier" "IGROV1"
"3478" 9.68828152800191 "outlier" "IGROV1"
"3479" 9.44930606911477 "outlier" "IGROV1"
"3480" 9.60792714557394 "outlier" "IGROV1"
"3481" 9.69438650996414 "outlier" "IGROV1"
"3482" 9.40659084226432 "outlier" "IGROV1"
"3483" 9.89399963262617 "outlier" "IGROV1"
"3484" 9.53814735006228 "outlier" "IGROV1"
"3485" 9.30758499900564 "outlier" "IGROV1"
"3486" 9.91871538026254 "outlier" "IGROV1"
"3487" 9.33046313759868 "outlier" "IGROV1"
"3488" 9.71439543114832 "outlier" "IGROV1"
"3489" 9.45756183534469 "outlier" "IGROV1"
"3490" 9.63930526303436 "outlier" "IGROV1"
"3491" 9.27685612662749 "outlier" "IGROV1"
"3492" 9.23198346014187 "outlier" "IGROV1"
"3493" 9.36645570372594 "outlier" "IGROV1"
"3494" 9.61367352600508 "outlier" "IGROV1"
"3495" 9.67443484372134 "outlier" "IGROV1"
"3496" 9.56963858076047 "outlier" "IGROV1"
"3497" 9.64840443272391 "outlier" "IGROV1"
"3498" 9.36613310133927 "outlier" "IGROV1"
"3499" 9.63472181504102 "outlier" "IGROV1"
"3500" 9.52350937484459 "outlier" "IGROV1"
"3501" 9.41202862336251 "outlier" "IGROV1"
"3502" 9.39724584469462 "outlier" "IGROV1"
"3503" 9.82047723315301 "outlier" "IGROV1"
"3504" 9.50575564914837 "outlier" "IGROV1"
"3505" 9.53684232684815 "outlier" "IGROV1"
"3506" 9.39965910656635 "outlier" "IGROV1"
"3507" 9.38922808000186 "outlier" "IGROV1"
"3508" 9.25806815248136 "outlier" "IGROV1"
"3509" 9.28237021770253 "outlier" "IGROV1"
"3510" 9.28237021770253 "outlier" "IGROV1"
"3511" 10.2012800967885 "outlier" "IGROV1"
"3512" 9.51600746354999 "outlier" "IGROV1"
"3513" 9.51648966054072 "outlier" "IGROV1"
"3514" 5.38815572638877 "outlier" "IGROV1"
"3515" 9.36972196345283 "outlier" "IGROV1"
"3516" 9.29372258385807 "outlier" "IGROV1"
"3517" 9.43855962681067 "outlier" "IGROV1"
"3518" 9.23286161149411 "outlier" "IGROV1"
"3519" 9.23127476685373 "outlier" "IGROV1"
"3520" 9.32588457163981 "outlier" "IGROV1"
"3521" 9.40413377041089 "outlier" "IGROV1"
"3522" 9.28215273335631 "outlier" "IGROV1"
"3523" 9.62950327994087 "outlier" "IGROV1"
"3524" 9.56237395611322 "outlier" "IGROV1"
"3525" 9.33370147905924 "outlier" "IGROV1"
"3526" 9.36168190209981 "outlier" "IGROV1"
"3527" 9.65826035741878 "outlier" "IGROV1"
"3528" 9.62018471908806 "outlier" "IGROV1"
"3529" 9.80895765664645 "outlier" "IGROV1"
"3530" 9.35321321601814 "outlier" "IGROV1"
"3531" 9.23609058162431 "outlier" "IGROV1"
"3532" 9.4478676874416 "outlier" "IGROV1"
"3533" 9.37770317832561 "outlier" "IGROV1"
"3534" 9.32115780619492 "outlier" "IGROV1"
"3535" 10.042338578865 "outlier" "IGROV1"
"3536" 9.48031222511495 "outlier" "IGROV1"
"3537" 9.26001828814205 "outlier" "IGROV1"
"3538" 9.29338353960028 "outlier" "IGROV1"
"3539" 9.26364284386914 "outlier" "IGROV1"
"3540" 9.31904483488678 "outlier" "IGROV1"
"3541" 5.29225856120721 "outlier" "IGROV1"
"3542" 9.42038423116654 "outlier" "IGROV1"
"3543" 9.47751888028336 "outlier" "IGROV1"
"3544" 9.78267035001783 "outlier" "IGROV1"
"3545" 9.57949067391442 "outlier" "IGROV1"
"3546" 9.38375356355774 "outlier" "IGROV1"
"3547" 9.31061088373109 "outlier" "IGROV1"
"3548" 9.24097318392454 "outlier" "IGROV1"
"3549" 9.36695705383287 "outlier" "IGROV1"
"3550" 9.63260115192283 "outlier" "IGROV1"
"3551" 9.42297157880148 "outlier" "IGROV1"
"3552" 9.79615276789414 "outlier" "IGROV1"
"3553" 9.65421550520048 "outlier" "IGROV1"
"3554" 9.31934446543145 "outlier" "IGROV1"
"3555" 9.39597558591402 "outlier" "IGROV1"
"3556" 9.43902979846563 "outlier" "IGROV1"
"3557" 9.50322635349136 "outlier" "IGROV1"
"3558" 9.59467843620444 "outlier" "IGROV1"
"3559" 9.37794751697322 "outlier" "IGROV1"
"3560" 9.45318221086244 "outlier" "IGROV1"
"3561" 9.74442619118431 "outlier" "IGROV1"
"3562" 9.30585817970514 "outlier" "IGROV1"
"3563" 9.35409889143795 "outlier" "IGROV1"
"3564" 9.75547953607606 "outlier" "IGROV1"
"3565" 9.65416932380275 "outlier" "IGROV1"
"3566" 9.29420949673093 "outlier" "IGROV1"
"3567" 9.38252949382398 "outlier" "IGROV1"
"3568" 9.24665218051575 "outlier" "IGROV1"
"3569" 9.29115196941589 "outlier" "IGROV1"
"3570" 9.24665218051575 "outlier" "IGROV1"
"3571" 9.33783535924109 "outlier" "IGROV1"
"3572" 9.77459796149633 "outlier" "IGROV1"
"3573" 5.34903736459297 "outlier" "IGROV1"
"3574" 9.44218645034013 "outlier" "IGROV1"
"3575" 9.27742829070971 "outlier" "IGROV1"
"3576" 9.4002396144672 "outlier" "IGROV1"
"3577" 9.38189022826467 "outlier" "IGROV1"
"3578" 9.3191647119125 "outlier" "IGROV1"
"3579" 9.65654589613913 "outlier" "IGROV1"
"3580" 9.32179366938596 "outlier" "IGROV1"
"3581" 9.43670431455588 "outlier" "IGROV1"
"3582" 9.32745532964996 "outlier" "IGROV1"
"3583" 9.68444771456523 "outlier" "IGROV1"
"3584" 9.32978137177202 "outlier" "IGROV1"
"3585" 9.31280573183015 "outlier" "IGROV1"
"3586" 9.31513070842393 "outlier" "IGROV1"
"3587" 9.27287418111074 "outlier" "IGROV1"
"3588" 9.52997504825595 "outlier" "IGROV1"
"3589" 9.29564588056799 "outlier" "IGROV1"
"3590" 9.4544275950791 "outlier" "IGROV1"
"3591" 9.25200145358255 "outlier" "IGROV1"
"3592" 9.24926466299008 "outlier" "IGROV1"
"3593" 9.68912606914369 "outlier" "IGROV1"
"3594" 9.31203473464974 "outlier" "IGROV1"
"3595" 9.87258322616186 "outlier" "IGROV1"
"3596" 9.53935221831158 "outlier" "IGROV1"
"3597" 9.3371650776896 "outlier" "IGROV1"
"3598" 9.39706222124904 "outlier" "IGROV1"
"3599" 9.57874408598738 "outlier" "IGROV1"
"3600" 9.37481306745561 "outlier" "IGROV1"
"3601" 9.25779213246344 "outlier" "IGROV1"
"3602" 9.48667497646006 "outlier" "IGROV1"
"3603" 9.33993524873918 "outlier" "IGROV1"
"3604" 9.25106773759396 "outlier" "IGROV1"
"3605" 9.53041742850326 "outlier" "IGROV1"
"3606" 9.32944984180723 "outlier" "IGROV1"
"3607" 9.2876863234172 "outlier" "IGROV1"
"3608" 9.2876863234172 "outlier" "IGROV1"
"3609" 9.2876863234172 "outlier" "IGROV1"
"3610" 9.29637473881227 "outlier" "K562"
"3611" 9.5549613181079 "outlier" "K562"
"3612" 9.40475694858372 "outlier" "K562"
"3613" 9.40285305029055 "outlier" "K562"
"3614" 9.86655029489991 "outlier" "K562"
"3615" 5.47442239757331 "outlier" "K562"
"3616" 9.23186218440738 "outlier" "K562"
"3617" 5.44968467337992 "outlier" "K562"
"3618" 9.66208520574193 "outlier" "K562"
"3619" 9.58795034330136 "outlier" "K562"
"3620" 9.42244585921577 "outlier" "K562"
"3621" 9.62470446853875 "outlier" "K562"
"3622" 9.42295574419586 "outlier" "K562"
"3623" 9.69381317187484 "outlier" "K562"
"3624" 9.23658389232835 "outlier" "K562"
"3625" 9.21502265682875 "outlier" "K562"
"3626" 9.95575906158734 "outlier" "K562"
"3627" 10.1684189670046 "outlier" "K562"
"3628" 9.59302632286864 "outlier" "K562"
"3629" 9.23970341717102 "outlier" "K562"
"3630" 9.53690889611869 "outlier" "K562"
"3631" 9.69217132826392 "outlier" "K562"
"3632" 9.91242704042811 "outlier" "K562"
"3633" 9.36859213666513 "outlier" "K562"
"3634" 9.32733370844427 "outlier" "K562"
"3635" 9.46701554816797 "outlier" "K562"
"3636" 9.21269277840608 "outlier" "K562"
"3637" 9.52849840135551 "outlier" "K562"
"3638" 9.35217228723126 "outlier" "K562"
"3639" 9.30964000265695 "outlier" "K562"
"3640" 9.69446817530232 "outlier" "K562"
"3641" 9.62012506895903 "outlier" "K562"
"3642" 9.90823813886366 "outlier" "K562"
"3643" 9.23348121462923 "outlier" "K562"
"3644" 9.42046438121243 "outlier" "K562"
"3645" 9.89901406216214 "outlier" "K562"
"3646" 9.59693559113148 "outlier" "K562"
"3647" 9.46379216149601 "outlier" "K562"
"3648" 9.35431126797668 "outlier" "K562"
"3649" 9.82113009908895 "outlier" "K562"
"3650" 9.54583213921676 "outlier" "K562"
"3651" 9.36863544988954 "outlier" "K562"
"3652" 9.28030947284899 "outlier" "K562"
"3653" 9.26925329266455 "outlier" "K562"
"3654" 9.510797941677 "outlier" "K562"
"3655" 5.32899764365371 "outlier" "K562"
"3656" 9.31437691046879 "outlier" "K562"
"3657" 9.35226224673208 "outlier" "K562"
"3658" 9.3133615145059 "outlier" "K562"
"3659" 9.3655639655711 "outlier" "K562"
"3660" 9.37435795390743 "outlier" "K562"
"3661" 5.41889838297986 "outlier" "K562"
"3662" 9.8176888388756 "outlier" "K562"
"3663" 9.32275282044832 "outlier" "K562"
"3664" 9.3604156713758 "outlier" "K562"
"3665" 9.60238045735321 "outlier" "K562"
"3666" 9.28898041118788 "outlier" "K562"
"3667" 9.33826160855915 "outlier" "K562"
"3668" 9.33826160855915 "outlier" "K562"
"3669" 9.22993916459253 "outlier" "K562"
"3670" 9.90807140712847 "outlier" "K562"
"3671" 9.22092512513182 "outlier" "K562"
"3672" 9.37440069592159 "outlier" "K562"
"3673" 9.24334045400042 "outlier" "K562"
"3674" 9.24334045400042 "outlier" "K562"
"3675" 9.21256871789812 "outlier" "K562"
"3676" 9.81359349114938 "outlier" "K562"
"3677" 9.42284107225736 "outlier" "K562"
"3678" 5.50398032121793 "outlier" "K562"
"3679" 9.21707412253229 "outlier" "K562"
"3680" 9.59944599544414 "outlier" "K562"
"3681" 9.43858299892927 "outlier" "K562"
"3682" 9.24696639033966 "outlier" "K562"
"3683" 9.60687461569406 "outlier" "K562"
"3684" 9.36324601231265 "outlier" "K562"
"3685" 9.99542998751661 "outlier" "K562"
"3686" 9.51727444181488 "outlier" "K562"
"3687" 9.37424395463338 "outlier" "K562"
"3688" 9.607974285799 "outlier" "K562"
"3689" 9.7744611180098 "outlier" "K562"
"3690" 9.5112348053701 "outlier" "K562"
"3691" 9.50009384865971 "outlier" "K562"
"3692" 9.48314924501673 "outlier" "K562"
"3693" 9.62085262535969 "outlier" "K562"
"3694" 9.38361945727299 "outlier" "K562"
"3695" 9.24864438304917 "outlier" "K562"
"3696" 9.38041369751241 "outlier" "K562"
"3697" 9.22746840569153 "outlier" "K562"
"3698" 9.23312633442634 "outlier" "K562"
"3699" 9.2757026157832 "outlier" "K562"
"3700" 9.2849029896163 "outlier" "K562"
"3701" 9.22060043413448 "outlier" "K562"
"3702" 9.38691247745606 "outlier" "K562"
"3703" 9.54995975457397 "outlier" "K562"
"3704" 9.27187699915807 "outlier" "K562"
"3705" 9.33767286064292 "outlier" "K562"
"3706" 10.0326556261212 "outlier" "K562"
"3707" 9.39665785724693 "outlier" "K562"
"3708" 9.35149699635435 "outlier" "K562"
"3709" 9.3063698099314 "outlier" "K562"
"3710" 9.62077184592343 "outlier" "K562"
"3711" 9.43040783177114 "outlier" "K562"
"3712" 9.85419681296634 "outlier" "K562"
"3713" 9.48687086112872 "outlier" "K562"
"3714" 9.23186218440738 "outlier" "K562"
"3715" 9.89799118950425 "outlier" "K562"
"3716" 9.89799118950425 "outlier" "K562"
"3717" 9.89666640334152 "outlier" "K562"
"3718" 9.2458951912859 "outlier" "K562"
"3719" 9.36644996990495 "outlier" "K562"
"3720" 5.4246214392339 "outlier" "K562"
"3721" 9.34672514527766 "outlier" "K562"
"3722" 9.29117744824618 "outlier" "K562"
"3723" 9.56269448720105 "outlier" "K562"
"3724" 9.2192992372039 "outlier" "K562"
"3725" 9.78801630143133 "outlier" "K562"
"3726" 9.62054558353566 "outlier" "K562"
"3727" 9.59943751006404 "outlier" "K562"
"3728" 9.21952315805542 "outlier" "K562"
"3729" 9.54410065365171 "outlier" "K562"
"3730" 9.87520695047199 "outlier" "K562"
"3731" 9.2807692496145 "outlier" "K562"
"3732" 9.38685710570552 "outlier" "K562"
"3733" 9.410877775215 "outlier" "K562"
"3734" 9.48379203687497 "outlier" "K562"
"3735" 9.84520293254086 "outlier" "K562"
"3736" 9.22514425547318 "outlier" "K562"
"3737" 9.76542474852755 "outlier" "K562"
"3738" 9.70227220663614 "outlier" "K562"
"3739" 9.35326553069823 "outlier" "K562"
"3740" 9.67068206476527 "outlier" "K562"
"3741" 9.41175451686255 "outlier" "K562"
"3742" 9.6396088871153 "outlier" "K562"
"3743" 9.35363929742346 "outlier" "K562"
"3744" 9.38039964653996 "outlier" "K562"
"3745" 9.42540756165682 "outlier" "K562"
"3746" 9.20671849404017 "outlier" "K562"
"3747" 9.39568224912716 "outlier" "K562"
"3748" 9.56055603605127 "outlier" "K562"
"3749" 9.56055603605127 "outlier" "K562"
"3750" 9.38152229026166 "outlier" "K562"
"3751" 9.54343508289163 "outlier" "K562"
"3752" 9.53479687527227 "outlier" "K562"
"3753" 9.28722519210949 "outlier" "K562"
"3754" 9.32457819536345 "outlier" "K562"
"3755" 9.77227801486652 "outlier" "K562"
"3756" 9.29965308957104 "outlier" "K562"
"3757" 9.44355619399583 "outlier" "K562"
"3758" 9.39201775488267 "outlier" "K562"
"3759" 9.20715843446128 "outlier" "K562"
"3760" 9.43497959154049 "outlier" "K562"
"3761" 9.82960831871311 "outlier" "K562"
"3762" 9.39876418623748 "outlier" "K562"
"3763" 9.53001440420965 "outlier" "K562"
"3764" 9.53001440420965 "outlier" "K562"
"3765" 9.32014559727355 "outlier" "K562"
"3766" 9.33095449710092 "outlier" "K562"
"3767" 9.27070281458059 "outlier" "K562"
"3768" 9.6383926681058 "outlier" "K562"
"3769" 9.29262452362229 "outlier" "K562"
"3770" 9.44458767193748 "outlier" "K562"
"3771" 9.51012097559732 "outlier" "K562"
"3772" 9.44418750667154 "outlier" "K562"
"3773" 9.37313089068743 "outlier" "K562"
"3774" 9.43528927543523 "outlier" "K562"
"3775" 9.7001038681005 "outlier" "K562"
"3776" 9.47551865902963 "outlier" "K562"
"3777" 9.47910449917107 "outlier" "K562"
"3778" 9.63717303357126 "outlier" "K562"
"3779" 9.48654085010835 "outlier" "K562"
"3780" 9.45775508781954 "outlier" "K562"
"3781" 9.24978476308796 "outlier" "K562"
"3782" 9.51973834206969 "outlier" "K562"
"3783" 9.23736587675192 "outlier" "K562"
"3784" 9.91395153284598 "outlier" "K562"
"3785" 5.47917166157369 "outlier" "K562"
"3786" 5.47693854936055 "outlier" "K562"
"3787" 9.48385847831653 "outlier" "K562"
"3788" 9.32749245341347 "outlier" "K562"
"3789" 9.89799118950425 "outlier" "K562"
"3790" 9.39553300470447 "outlier" "K562"
"3791" 9.52410008904953 "outlier" "K562"
"3792" 9.63143304764858 "outlier" "K562"
"3793" 9.36176715035627 "outlier" "K562"
"3794" 9.20671849404017 "outlier" "K562"
"3795" 9.31437691046879 "outlier" "K562"
"3796" 9.26829031318661 "outlier" "K562"
"3797" 9.63763176938204 "outlier" "K562"
"3798" 9.27137158573888 "outlier" "K562"
"3799" 9.22752834834055 "outlier" "K562"
"3800" 9.53643826494582 "outlier" "K562"
"3801" 9.70657004295875 "outlier" "K562"
"3802" 9.53643826494582 "outlier" "K562"
"3803" 9.53643826494582 "outlier" "K562"
"3804" 9.53052187969045 "outlier" "K562"
"3805" 9.89628102985435 "outlier" "K562"
"3806" 9.29475000655791 "outlier" "KM12"
"3807" 9.37675851066271 "outlier" "KM12"
"3808" 9.29499220071712 "outlier" "KM12"
"3809" 9.15846650178001 "outlier" "KM12"
"3810" 9.37130894409145 "outlier" "KM12"
"3811" 9.55491190047377 "outlier" "KM12"
"3812" 9.66742823935732 "outlier" "KM12"
"3813" 10.0372145443965 "outlier" "KM12"
"3814" 9.97389331293697 "outlier" "KM12"
"3815" 9.47667009146127 "outlier" "KM12"
"3816" 9.85107381685972 "outlier" "KM12"
"3817" 9.33239722512218 "outlier" "KM12"
"3818" 9.69575589167693 "outlier" "KM12"
"3819" 9.85147737899524 "outlier" "KM12"
"3820" 9.25159128160083 "outlier" "KM12"
"3821" 9.98696517745015 "outlier" "KM12"
"3822" 9.6768682310308 "outlier" "KM12"
"3823" 9.79577080070259 "outlier" "KM12"
"3824" 9.15555557705241 "outlier" "KM12"
"3825" 9.51695796244439 "outlier" "KM12"
"3826" 9.57811389913265 "outlier" "KM12"
"3827" 9.52239438187195 "outlier" "KM12"
"3828" 9.49053597139887 "outlier" "KM12"
"3829" 9.63642507066815 "outlier" "KM12"
"3830" 9.3555917756662 "outlier" "KM12"
"3831" 9.68920364110316 "outlier" "KM12"
"3832" 9.41613622262157 "outlier" "KM12"
"3833" 9.98614420465009 "outlier" "KM12"
"3834" 9.27369594921317 "outlier" "KM12"
"3835" 9.6501418209754 "outlier" "KM12"
"3836" 9.22216446700638 "outlier" "KM12"
"3837" 9.33477874772859 "outlier" "KM12"
"3838" 9.82777711073463 "outlier" "KM12"
"3839" 9.1760913660431 "outlier" "KM12"
"3840" 9.40462737183859 "outlier" "KM12"
"3841" 9.51295768542402 "outlier" "KM12"
"3842" 9.8845455461268 "outlier" "KM12"
"3843" 9.44800348111442 "outlier" "KM12"
"3844" 9.44544252343169 "outlier" "KM12"
"3845" 9.42840290547501 "outlier" "KM12"
"3846" 9.43805983594467 "outlier" "KM12"
"3847" 9.57441856228838 "outlier" "KM12"
"3848" 9.26275163837273 "outlier" "KM12"
"3849" 9.87832834770791 "outlier" "KM12"
"3850" 9.52407642437913 "outlier" "KM12"
"3851" 9.52601282916139 "outlier" "KM12"
"3852" 9.2821947233163 "outlier" "KM12"
"3853" 9.23200224331048 "outlier" "KM12"
"3854" 5.50387303829084 "outlier" "KM12"
"3855" 9.3092625791906 "outlier" "KM12"
"3856" 9.20567767830202 "outlier" "KM12"
"3857" 9.41831375250423 "outlier" "KM12"
"3858" 5.27933840404929 "outlier" "KM12"
"3859" 9.20498316416159 "outlier" "KM12"
"3860" 9.69209202485467 "outlier" "KM12"
"3861" 9.2492660958089 "outlier" "KM12"
"3862" 9.25116741639928 "outlier" "KM12"
"3863" 9.25116741639928 "outlier" "KM12"
"3864" 9.22858313725179 "outlier" "KM12"
"3865" 9.96176945071877 "outlier" "KM12"
"3866" 9.55708016924108 "outlier" "KM12"
"3867" 9.40586398764537 "outlier" "KM12"
"3868" 9.76224996824117 "outlier" "KM12"
"3869" 9.52413595183812 "outlier" "KM12"
"3870" 9.81605321518906 "outlier" "KM12"
"3871" 9.20659372891275 "outlier" "KM12"
"3872" 9.13882588458793 "outlier" "KM12"
"3873" 9.14061453185367 "outlier" "KM12"
"3874" 9.30338501193914 "outlier" "KM12"
"3875" 9.14328376583308 "outlier" "KM12"
"3876" 9.17404361875663 "outlier" "KM12"
"3877" 9.19691538726403 "outlier" "KM12"
"3878" 9.44095302152895 "outlier" "KM12"
"3879" 9.19709237683789 "outlier" "KM12"
"3880" 9.259895359928 "outlier" "KM12"
"3881" 9.36816636181677 "outlier" "KM12"
"3882" 9.27369594921317 "outlier" "KM12"
"3883" 9.16711109660404 "outlier" "KM12"
"3884" 9.28109195077308 "outlier" "KM12"
"3885" 9.17262849915339 "outlier" "KM12"
"3886" 9.14210902826984 "outlier" "KM12"
"3887" 9.18931299884573 "outlier" "KM12"
"3888" 9.36833681375267 "outlier" "KM12"
"3889" 9.47479362656435 "outlier" "KM12"
"3890" 9.54830759615914 "outlier" "KM12"
"3891" 9.19077747714464 "outlier" "KM12"
"3892" 9.52452862856609 "outlier" "KM12"
"3893" 9.32521092704062 "outlier" "KM12"
"3894" 9.20406370649945 "outlier" "KM12"
"3895" 9.15636149889464 "outlier" "KM12"
"3896" 9.15636149889464 "outlier" "KM12"
"3897" 9.28752330339892 "outlier" "KM12"
"3898" 9.65267281114295 "outlier" "KM12"
"3899" 9.4614950949974 "outlier" "KM12"
"3900" 9.19973860122109 "outlier" "KM12"
"3901" 9.86369642846673 "outlier" "KM12"
"3902" 9.64883950743056 "outlier" "KM12"
"3903" 9.14084478938808 "outlier" "KM12"
"3904" 9.19417550995732 "outlier" "KM12"
"3905" 9.40335578268406 "outlier" "KM12"
"3906" 9.13306391937897 "outlier" "KM12"
"3907" 9.22003562685084 "outlier" "KM12"
"3908" 9.37597221484711 "outlier" "KM12"
"3909" 9.25161357884031 "outlier" "KM12"
"3910" 9.26928704654581 "outlier" "KM12"
"3911" 9.65769096623592 "outlier" "KM12"
"3912" 9.53157187443008 "outlier" "KM12"
"3913" 9.181391725762 "outlier" "KM12"
"3914" 9.21581902548248 "outlier" "KM12"
"3915" 9.19790055475318 "outlier" "KM12"
"3916" 9.5990583191549 "outlier" "KM12"
"3917" 9.78519769919975 "outlier" "KM12"
"3918" 9.36334910400983 "outlier" "KM12"
"3919" 9.28215316005836 "outlier" "KM12"
"3920" 9.51619479885568 "outlier" "KM12"
"3921" 9.89979768610927 "outlier" "KM12"
"3922" 9.66082202013282 "outlier" "KM12"
"3923" 9.65631454855775 "outlier" "KM12"
"3924" 9.31475329711993 "outlier" "KM12"
"3925" 9.55046419028485 "outlier" "KM12"
"3926" 9.27625255648004 "outlier" "KM12"
"3927" 9.29394171583156 "outlier" "KM12"
"3928" 9.16089119494587 "outlier" "KM12"
"3929" 9.80188024278849 "outlier" "KM12"
"3930" 9.30439318365555 "outlier" "KM12"
"3931" 9.26076949997434 "outlier" "KM12"
"3932" 9.16665039292024 "outlier" "KM12"
"3933" 9.19742088052008 "outlier" "KM12"
"3934" 9.2151648031917 "outlier" "KM12"
"3935" 9.29317244371916 "outlier" "KM12"
"3936" 9.30302862711521 "outlier" "KM12"
"3937" 9.3845113128546 "outlier" "KM12"
"3938" 9.27866851943653 "outlier" "KM12"
"3939" 9.78434847233177 "outlier" "KM12"
"3940" 9.31448329743334 "outlier" "KM12"
"3941" 9.4366205458598 "outlier" "KM12"
"3942" 9.31891696870191 "outlier" "KM12"
"3943" 9.22425917725567 "outlier" "KM12"
"3944" 9.84670600937985 "outlier" "KM12"
"3945" 9.46200361246338 "outlier" "KM12"
"3946" 9.26875152836172 "outlier" "KM12"
"3947" 9.27084699100739 "outlier" "KM12"
"3948" 9.36664638508329 "outlier" "KM12"
"3949" 9.30976993261501 "outlier" "KM12"
"3950" 9.52969541348637 "outlier" "KM12"
"3951" 9.18745604473107 "outlier" "KM12"
"3952" 9.29452787653187 "outlier" "KM12"
"3953" 9.50208568708799 "outlier" "KM12"
"3954" 9.25040788673783 "outlier" "KM12"
"3955" 9.23781810182186 "outlier" "KM12"
"3956" 9.2557189965585 "outlier" "KM12"
"3957" 9.28023693747163 "outlier" "KM12"
"3958" 9.281550045393 "outlier" "KM12"
"3959" 9.281550045393 "outlier" "KM12"
"3960" 9.8616818212723 "outlier" "KM12"
"3961" 9.16813914108286 "outlier" "KM12"
"3962" 5.46797854676731 "outlier" "KM12"
"3963" 5.44008708780746 "outlier" "KM12"
"3964" 9.56969577980392 "outlier" "KM12"
"3965" 9.56525690894766 "outlier" "KM12"
"3966" 9.39665408779226 "outlier" "KM12"
"3967" 9.3291827605203 "outlier" "KM12"
"3968" 9.57700859584192 "outlier" "KM12"
"3969" 9.2000148939519 "outlier" "KM12"
"3970" 9.25702017180793 "outlier" "KM12"
"3971" 9.53213323535734 "outlier" "KM12"
"3972" 9.28000725697872 "outlier" "KM12"
"3973" 9.3153698096634 "outlier" "KM12"
"3974" 9.22280823725308 "outlier" "KM12"
"3975" 9.58645445876293 "outlier" "KM12"
"3976" 9.51506576732216 "outlier" "KM12"
"3977" 9.34565122194915 "outlier" "KM12"
"3978" 9.23999916398959 "outlier" "KM12"
"3979" 9.30368177605467 "outlier" "KM12"
"3980" 9.30006726846563 "outlier" "KM12"
"3981" 9.52969541348637 "outlier" "KM12"
"3982" 9.40037418187476 "outlier" "KM12"
"3983" 9.18794684598218 "outlier" "KM12"
"3984" 9.50447134316508 "outlier" "KM12"
"3985" 9.4825134456369 "outlier" "KM12"
"3986" 9.50447134316508 "outlier" "KM12"
"3987" 9.50447134316508 "outlier" "KM12"
"3988" 9.7980323261166 "outlier" "KM12"
"3989" 9.40885333626359 "outlier" "LOXIMVI"
"3990" 9.49363719980578 "outlier" "LOXIMVI"
"3991" 9.50931883762796 "outlier" "LOXIMVI"
"3992" 9.44455660314571 "outlier" "LOXIMVI"
"3993" 9.37710597513531 "outlier" "LOXIMVI"
"3994" 9.45709270533411 "outlier" "LOXIMVI"
"3995" 9.4400180278172 "outlier" "LOXIMVI"
"3996" 5.42123075534933 "outlier" "LOXIMVI"
"3997" 9.50754106146281 "outlier" "LOXIMVI"
"3998" 9.23229498811295 "outlier" "LOXIMVI"
"3999" 9.24376421832267 "outlier" "LOXIMVI"
"4000" 9.68492242119737 "outlier" "LOXIMVI"
"4001" 9.56773218263679 "outlier" "LOXIMVI"
"4002" 9.35049443301048 "outlier" "LOXIMVI"
"4003" 9.69316487125344 "outlier" "LOXIMVI"
"4004" 9.49855134758593 "outlier" "LOXIMVI"
"4005" 9.5275962672328 "outlier" "LOXIMVI"
"4006" 9.65608837705765 "outlier" "LOXIMVI"
"4007" 9.95579536461878 "outlier" "LOXIMVI"
"4008" 9.65195280665957 "outlier" "LOXIMVI"
"4009" 9.43627428468362 "outlier" "LOXIMVI"
"4010" 9.54111342442961 "outlier" "LOXIMVI"
"4011" 9.963742104304 "outlier" "LOXIMVI"
"4012" 9.32850342420049 "outlier" "LOXIMVI"
"4013" 9.27213866596827 "outlier" "LOXIMVI"
"4014" 9.4734472887786 "outlier" "LOXIMVI"
"4015" 9.62886031857324 "outlier" "LOXIMVI"
"4016" 9.34326806858443 "outlier" "LOXIMVI"
"4017" 9.39967832778925 "outlier" "LOXIMVI"
"4018" 9.58281403637038 "outlier" "LOXIMVI"
"4019" 9.27448856841117 "outlier" "LOXIMVI"
"4020" 9.69475150563567 "outlier" "LOXIMVI"
"4021" 10.1144676936073 "outlier" "LOXIMVI"
"4022" 9.27423740046599 "outlier" "LOXIMVI"
"4023" 9.30880233474216 "outlier" "LOXIMVI"
"4024" 9.36030360601344 "outlier" "LOXIMVI"
"4025" 9.60561233740016 "outlier" "LOXIMVI"
"4026" 9.58802541997833 "outlier" "LOXIMVI"
"4027" 9.47084560245857 "outlier" "LOXIMVI"
"4028" 9.30305681171106 "outlier" "LOXIMVI"
"4029" 9.3440104036892 "outlier" "LOXIMVI"
"4030" 9.93694643775597 "outlier" "LOXIMVI"
"4031" 9.25039697501514 "outlier" "LOXIMVI"
"4032" 9.85558205061953 "outlier" "LOXIMVI"
"4033" 9.32829642720115 "outlier" "LOXIMVI"
"4034" 9.3661712488306 "outlier" "LOXIMVI"
"4035" 9.46352018674434 "outlier" "LOXIMVI"
"4036" 9.54137608155225 "outlier" "LOXIMVI"
"4037" 9.58837496586428 "outlier" "LOXIMVI"
"4038" 9.28108389108038 "outlier" "LOXIMVI"
"4039" 9.28108389108038 "outlier" "LOXIMVI"
"4040" 10.2567556165084 "outlier" "LOXIMVI"
"4041" 9.30191110166405 "outlier" "LOXIMVI"
"4042" 9.24530662446357 "outlier" "LOXIMVI"
"4043" 9.35399332791374 "outlier" "LOXIMVI"
"4044" 9.2600215264031 "outlier" "LOXIMVI"
"4045" 9.36899481800433 "outlier" "LOXIMVI"
"4046" 9.59862946697069 "outlier" "LOXIMVI"
"4047" 9.31459495992084 "outlier" "LOXIMVI"
"4048" 9.36801068009297 "outlier" "LOXIMVI"
"4049" 9.31341811293349 "outlier" "LOXIMVI"
"4050" 5.28327119726953 "outlier" "LOXIMVI"
"4051" 9.63245043301603 "outlier" "LOXIMVI"
"4052" 9.27119513320319 "outlier" "LOXIMVI"
"4053" 9.38880261095908 "outlier" "LOXIMVI"
"4054" 10.0209201638653 "outlier" "LOXIMVI"
"4055" 9.29157405514749 "outlier" "LOXIMVI"
"4056" 9.82145009272356 "outlier" "LOXIMVI"
"4057" 9.5969676491681 "outlier" "LOXIMVI"
"4058" 9.33111198433765 "outlier" "LOXIMVI"
"4059" 9.24794823968182 "outlier" "LOXIMVI"
"4060" 9.89978642148434 "outlier" "LOXIMVI"
"4061" 9.23644427154186 "outlier" "LOXIMVI"
"4062" 9.31366291518448 "outlier" "LOXIMVI"
"4063" 9.4816694718135 "outlier" "LOXIMVI"
"4064" 9.37499938540654 "outlier" "LOXIMVI"
"4065" 9.27522449083959 "outlier" "LOXIMVI"
"4066" 9.31655944205319 "outlier" "LOXIMVI"
"4067" 5.34222379867043 "outlier" "LOXIMVI"
"4068" 9.32073291092417 "outlier" "LOXIMVI"
"4069" 9.24237856338348 "outlier" "LOXIMVI"
"4070" 9.30198967144842 "outlier" "LOXIMVI"
"4071" 9.38277847350097 "outlier" "LOXIMVI"
"4072" 9.35894138220484 "outlier" "LOXIMVI"
"4073" 9.29434941672932 "outlier" "LOXIMVI"
"4074" 9.35747808727053 "outlier" "LOXIMVI"
"4075" 9.25659865205328 "outlier" "LOXIMVI"
"4076" 9.70331039519155 "outlier" "LOXIMVI"
"4077" 9.47426175313818 "outlier" "LOXIMVI"
"4078" 5.35129466551698 "outlier" "LOXIMVI"
"4079" 5.41686269356458 "outlier" "LOXIMVI"
"4080" 9.32538806186799 "outlier" "LOXIMVI"
"4081" 9.46322761943549 "outlier" "LOXIMVI"
"4082" 9.25458798538814 "outlier" "LOXIMVI"
"4083" 9.52141192452234 "outlier" "LOXIMVI"
"4084" 9.25383377334011 "outlier" "LOXIMVI"
"4085" 9.45509827603009 "outlier" "LOXIMVI"
"4086" 9.28389412382152 "outlier" "LOXIMVI"
"4087" 9.25173968134155 "outlier" "LOXIMVI"
"4088" 9.23753922417306 "outlier" "LOXIMVI"
"4089" 9.47394461095824 "outlier" "LOXIMVI"
"4090" 9.39399492109629 "outlier" "LOXIMVI"
"4091" 9.29961057403093 "outlier" "LOXIMVI"
"4092" 9.52271824514157 "outlier" "LOXIMVI"
"4093" 9.9080379898206 "outlier" "LOXIMVI"
"4094" 9.38401602179195 "outlier" "LOXIMVI"
"4095" 9.30238230729643 "outlier" "LOXIMVI"
"4096" 9.32128936137967 "outlier" "LOXIMVI"
"4097" 9.81077753519788 "outlier" "LOXIMVI"
"4098" 9.62603823741881 "outlier" "LOXIMVI"
"4099" 9.5858895278077 "outlier" "LOXIMVI"
"4100" 9.74416415836307 "outlier" "LOXIMVI"
"4101" 9.59469123718171 "outlier" "LOXIMVI"
"4102" 9.74416415836307 "outlier" "LOXIMVI"
"4103" 9.79922645601275 "outlier" "LOXIMVI"
"4104" 9.41159654150258 "outlier" "LOXIMVI"
"4105" 9.37733060452169 "outlier" "LOXIMVI"
"4106" 9.49126582747447 "outlier" "LOXIMVI"
"4107" 9.2302609914198 "outlier" "LOXIMVI"
"4108" 9.5358083025598 "outlier" "LOXIMVI"
"4109" 9.37350934038486 "outlier" "LOXIMVI"
"4110" 9.25392153974138 "outlier" "LOXIMVI"
"4111" 9.52580744514774 "outlier" "LOXIMVI"
"4112" 9.31380055583488 "outlier" "LOXIMVI"
"4113" 9.29197621693371 "outlier" "LOXIMVI"
"4114" 9.32573036002267 "outlier" "LOXIMVI"
"4115" 9.68864734654786 "outlier" "LOXIMVI"
"4116" 9.24446436045783 "outlier" "LOXIMVI"
"4117" 9.33606471758784 "outlier" "LOXIMVI"
"4118" 9.62332517267453 "outlier" "LOXIMVI"
"4119" 9.50484097968534 "outlier" "LOXIMVI"
"4120" 5.49903073443767 "outlier" "LOXIMVI"
"4121" 9.35393756692221 "outlier" "LOXIMVI"
"4122" 9.31725781129294 "outlier" "LOXIMVI"
"4123" 9.71989016820131 "outlier" "LOXIMVI"
"4124" 9.61730065281297 "outlier" "LOXIMVI"
"4125" 9.38493862908999 "outlier" "LOXIMVI"
"4126" 9.36016620148738 "outlier" "LOXIMVI"
"4127" 9.34348233396048 "outlier" "LOXIMVI"
"4128" 9.23988406561968 "outlier" "LOXIMVI"
"4129" 9.30095140399967 "outlier" "LOXIMVI"
"4130" 9.22255695204003 "outlier" "LOXIMVI"
"4131" 9.25595275705188 "outlier" "LOXIMVI"
"4132" 9.26519889422756 "outlier" "M14"
"4133" 9.44112355479699 "outlier" "M14"
"4134" 9.39786244669988 "outlier" "M14"
"4135" 9.29945673730256 "outlier" "M14"
"4136" 9.21117053861759 "outlier" "M14"
"4137" 9.4863085703535 "outlier" "M14"
"4138" 9.30135109878893 "outlier" "M14"
"4139" 10.1293150725497 "outlier" "M14"
"4140" 10.1048776107226 "outlier" "M14"
"4141" 9.29904605691081 "outlier" "M14"
"4142" 9.69522601491158 "outlier" "M14"
"4143" 9.55310993757599 "outlier" "M14"
"4144" 9.45443309155395 "outlier" "M14"
"4145" 9.93888979416444 "outlier" "M14"
"4146" 9.38726179767328 "outlier" "M14"
"4147" 9.64132397368268 "outlier" "M14"
"4148" 9.54151143853886 "outlier" "M14"
"4149" 9.18402539158183 "outlier" "M14"
"4150" 9.2033669218601 "outlier" "M14"
"4151" 9.4763852649123 "outlier" "M14"
"4152" 9.53912455147256 "outlier" "M14"
"4153" 9.40904852035375 "outlier" "M14"
"4154" 9.31184937316278 "outlier" "M14"
"4155" 9.51068884782916 "outlier" "M14"
"4156" 9.62833422755048 "outlier" "M14"
"4157" 9.37688990328381 "outlier" "M14"
"4158" 9.17721199575422 "outlier" "M14"
"4159" 9.27670478241239 "outlier" "M14"
"4160" 9.3052924382138 "outlier" "M14"
"4161" 9.17318186704901 "outlier" "M14"
"4162" 9.2425482941963 "outlier" "M14"
"4163" 9.17318186704901 "outlier" "M14"
"4164" 9.46807826799063 "outlier" "M14"
"4165" 9.94723637583872 "outlier" "M14"
"4166" 9.34190234843981 "outlier" "M14"
"4167" 9.24026098508817 "outlier" "M14"
"4168" 9.73984235711185 "outlier" "M14"
"4169" 9.58722778547361 "outlier" "M14"
"4170" 9.33323097502483 "outlier" "M14"
"4171" 9.3193148044985 "outlier" "M14"
"4172" 9.25397851564886 "outlier" "M14"
"4173" 9.53446042335093 "outlier" "M14"
"4174" 9.57255377893756 "outlier" "M14"
"4175" 9.3964077969986 "outlier" "M14"
"4176" 9.59133461968826 "outlier" "M14"
"4177" 10.0332914573447 "outlier" "M14"
"4178" 9.70100426267875 "outlier" "M14"
"4179" 9.78692123997889 "outlier" "M14"
"4180" 9.37832573051688 "outlier" "M14"
"4181" 9.2403197847744 "outlier" "M14"
"4182" 9.41429907075469 "outlier" "M14"
"4183" 9.44993894959063 "outlier" "M14"
"4184" 9.74643697703904 "outlier" "M14"
"4185" 9.22564011568621 "outlier" "M14"
"4186" 9.24971297410434 "outlier" "M14"
"4187" 9.39292559272125 "outlier" "M14"
"4188" 9.61613345658392 "outlier" "M14"
"4189" 9.37339845943495 "outlier" "M14"
"4190" 9.25531537629445 "outlier" "M14"
"4191" 9.23167963009201 "outlier" "M14"
"4192" 9.22652106866727 "outlier" "M14"
"4193" 9.95065205059988 "outlier" "M14"
"4194" 9.27224821126791 "outlier" "M14"
"4195" 9.41734097951455 "outlier" "M14"
"4196" 9.53657588501279 "outlier" "M14"
"4197" 9.59544191628698 "outlier" "M14"
"4198" 9.33075540646274 "outlier" "M14"
"4199" 9.58472097083933 "outlier" "M14"
"4200" 9.32862562789414 "outlier" "M14"
"4201" 9.34859778697483 "outlier" "M14"
"4202" 9.18512838350905 "outlier" "M14"
"4203" 9.6432114536776 "outlier" "M14"
"4204" 9.50120031322698 "outlier" "M14"
"4205" 10.1083970990333 "outlier" "M14"
"4206" 9.60241940835645 "outlier" "M14"
"4207" 9.54362215872834 "outlier" "M14"
"4208" 9.93827143037726 "outlier" "M14"
"4209" 9.73201042029402 "outlier" "M14"
"4210" 9.17468900297307 "outlier" "M14"
"4211" 9.37070690165173 "outlier" "M14"
"4212" 9.33185211028266 "outlier" "M14"
"4213" 9.31418683550734 "outlier" "M14"
"4214" 9.61938790676137 "outlier" "M14"
"4215" 9.40598791231909 "outlier" "M14"
"4216" 9.21617182586579 "outlier" "M14"
"4217" 9.22439157338549 "outlier" "M14"
"4218" 9.40324914549722 "outlier" "M14"
"4219" 9.19411456285029 "outlier" "M14"
"4220" 9.19912108211709 "outlier" "M14"
"4221" 9.34722096721691 "outlier" "M14"
"4222" 9.23716276760706 "outlier" "M14"
"4223" 9.46463680620852 "outlier" "M14"
"4224" 9.17239195950581 "outlier" "M14"
"4225" 9.24096605644412 "outlier" "M14"
"4226" 9.19656001292012 "outlier" "M14"
"4227" 9.3883503080546 "outlier" "M14"
"4228" 9.32085611543436 "outlier" "M14"
"4229" 9.84240182393243 "outlier" "M14"
"4230" 9.52468904603051 "outlier" "M14"
"4231" 9.44952147215545 "outlier" "M14"
"4232" 9.24971297410434 "outlier" "M14"
"4233" 9.20890103115235 "outlier" "M14"
"4234" 9.58877240292366 "outlier" "M14"
"4235" 9.18582883173277 "outlier" "M14"
"4236" 9.29356755809505 "outlier" "M14"
"4237" 9.28775558546914 "outlier" "M14"
"4238" 9.69839103614643 "outlier" "M14"
"4239" 9.41404297184887 "outlier" "M14"
"4240" 9.25907625965274 "outlier" "M14"
"4241" 9.23413175720937 "outlier" "M14"
"4242" 9.44984822775832 "outlier" "M14"
"4243" 9.64995986022543 "outlier" "M14"
"4244" 9.17840021669215 "outlier" "M14"
"4245" 5.55716819518665 "outlier" "M14"
"4246" 9.32114907928733 "outlier" "M14"
"4247" 9.3007887728554 "outlier" "M14"
"4248" 9.74706899797274 "outlier" "M14"
"4249" 9.53308432120648 "outlier" "M14"
"4250" 9.50956743509126 "outlier" "M14"
"4251" 9.35730755669445 "outlier" "M14"
"4252" 9.20041208925655 "outlier" "M14"
"4253" 5.50284171273361 "outlier" "M14"
"4254" 9.17266687293921 "outlier" "M14"
"4255" 9.54889784970392 "outlier" "M14"
"4256" 9.41075943990247 "outlier" "M14"
"4257" 9.54889784970392 "outlier" "M14"
"4258" 9.20779349972283 "outlier" "M14"
"4259" 9.88144648583424 "outlier" "M14"
"4260" 9.36153109236533 "outlier" "M14"
"4261" 9.2615468794392 "outlier" "M14"
"4262" 9.533937419972 "outlier" "M14"
"4263" 9.533937419972 "outlier" "M14"
"4264" 9.18612867834337 "outlier" "M14"
"4265" 9.19175390456199 "outlier" "M14"
"4266" 9.62188611109834 "outlier" "M14"
"4267" 9.20674666251148 "outlier" "M14"
"4268" 9.33590487545148 "outlier" "M14"
"4269" 9.74983355794439 "outlier" "M14"
"4270" 9.17438115037584 "outlier" "M14"
"4271" 9.17581593247529 "outlier" "M14"
"4272" 9.45520450108497 "outlier" "M14"
"4273" 9.56979538592987 "outlier" "M14"
"4274" 9.29156049182703 "outlier" "M14"
"4275" 9.7340995829375 "outlier" "M14"
"4276" 9.30387259393516 "outlier" "M14"
"4277" 9.66126933938722 "outlier" "M14"
"4278" 5.45895228851798 "outlier" "M14"
"4279" 9.51309561479542 "outlier" "M14"
"4280" 9.32489134450917 "outlier" "M14"
"4281" 9.47431478829278 "outlier" "M14"
"4282" 9.18692725867608 "outlier" "M14"
"4283" 9.48650874449888 "outlier" "M14"
"4284" 9.1895455948453 "outlier" "M14"
"4285" 9.24607288729052 "outlier" "M14"
"4286" 9.24997181655676 "outlier" "M14"
"4287" 9.2735028467048 "outlier" "M14"
"4288" 9.45520450108497 "outlier" "M14"
"4289" 9.18755842834056 "outlier" "M14"
"4290" 9.40411694767364 "outlier" "M14"
"4291" 9.38891442191023 "outlier" "M14"
"4292" 9.40411694767364 "outlier" "M14"
"4293" 9.21781588393721 "outlier" "M14"
"4294" 9.40411694767364 "outlier" "M14"
"4295" 9.25732711750152 "outlier" "M14"
"4296" 9.33004348359859 "outlier" "MALME3M"
"4297" 9.27629332416861 "outlier" "MALME3M"
"4298" 9.76228436257263 "outlier" "MALME3M"
"4299" 9.61287033270074 "outlier" "MALME3M"
"4300" 9.44943529500215 "outlier" "MALME3M"
"4301" 9.28999049133659 "outlier" "MALME3M"
"4302" 9.42203280032543 "outlier" "MALME3M"
"4303" 9.2261635805827 "outlier" "MALME3M"
"4304" 9.18139531082834 "outlier" "MALME3M"
"4305" 9.96653721973549 "outlier" "MALME3M"
"4306" 9.90546328304275 "outlier" "MALME3M"
"4307" 9.42437930976811 "outlier" "MALME3M"
"4308" 9.40258928794445 "outlier" "MALME3M"
"4309" 9.69150325568702 "outlier" "MALME3M"
"4310" 9.44974732266367 "outlier" "MALME3M"
"4311" 9.28398737000787 "outlier" "MALME3M"
"4312" 9.33300452221772 "outlier" "MALME3M"
"4313" 9.7129723979205 "outlier" "MALME3M"
"4314" 9.87962584011601 "outlier" "MALME3M"
"4315" 9.23339021002025 "outlier" "MALME3M"
"4316" 9.78891214740253 "outlier" "MALME3M"
"4317" 9.42899688296954 "outlier" "MALME3M"
"4318" 5.53530774892942 "outlier" "MALME3M"
"4319" 9.24440435009972 "outlier" "MALME3M"
"4320" 9.63145261021803 "outlier" "MALME3M"
"4321" 9.91378494944784 "outlier" "MALME3M"
"4322" 9.33458699569948 "outlier" "MALME3M"
"4323" 9.53226283091508 "outlier" "MALME3M"
"4324" 9.61079708751542 "outlier" "MALME3M"
"4325" 9.40083391068758 "outlier" "MALME3M"
"4326" 9.64638319589434 "outlier" "MALME3M"
"4327" 9.64509209564372 "outlier" "MALME3M"
"4328" 9.44906296878736 "outlier" "MALME3M"
"4329" 9.49233694166496 "outlier" "MALME3M"
"4330" 9.73007721119218 "outlier" "MALME3M"
"4331" 9.64705396818452 "outlier" "MALME3M"
"4332" 9.46546317541348 "outlier" "MALME3M"
"4333" 9.44343942881404 "outlier" "MALME3M"
"4334" 9.39602741913794 "outlier" "MALME3M"
"4335" 9.61838091626881 "outlier" "MALME3M"
"4336" 9.19246913478151 "outlier" "MALME3M"
"4337" 9.20645126714859 "outlier" "MALME3M"
"4338" 9.27688316757249 "outlier" "MALME3M"
"4339" 9.46770204967162 "outlier" "MALME3M"
"4340" 9.31558173181779 "outlier" "MALME3M"
"4341" 9.16895670185799 "outlier" "MALME3M"
"4342" 9.41088098955246 "outlier" "MALME3M"
"4343" 9.34406975092589 "outlier" "MALME3M"
"4344" 9.85857473142994 "outlier" "MALME3M"
"4345" 9.42301630662362 "outlier" "MALME3M"
"4346" 9.45986185238903 "outlier" "MALME3M"
"4347" 9.25205538102475 "outlier" "MALME3M"
"4348" 5.23962364638762 "outlier" "MALME3M"
"4349" 9.18990165491577 "outlier" "MALME3M"
"4350" 10.1270851219496 "outlier" "MALME3M"
"4351" 9.3244445319811 "outlier" "MALME3M"
"4352" 9.44115722805798 "outlier" "MALME3M"
"4353" 9.44254994271566 "outlier" "MALME3M"
"4354" 9.90910281885687 "outlier" "MALME3M"
"4355" 9.30596669462909 "outlier" "MALME3M"
"4356" 9.27179859865108 "outlier" "MALME3M"
"4357" 9.30518085289128 "outlier" "MALME3M"
"4358" 9.18628589169275 "outlier" "MALME3M"
"4359" 9.16725871313291 "outlier" "MALME3M"
"4360" 9.48669930447793 "outlier" "MALME3M"
"4361" 9.20796112877061 "outlier" "MALME3M"
"4362" 9.25539010982681 "outlier" "MALME3M"
"4363" 9.65774439386906 "outlier" "MALME3M"
"4364" 9.23643969794859 "outlier" "MALME3M"
"4365" 9.64396593780828 "outlier" "MALME3M"
"4366" 9.40130359962843 "outlier" "MALME3M"
"4367" 9.51061047811185 "outlier" "MALME3M"
"4368" 9.64821773646265 "outlier" "MALME3M"
"4369" 9.25994555756045 "outlier" "MALME3M"
"4370" 9.21502095739305 "outlier" "MALME3M"
"4371" 9.31789571487006 "outlier" "MALME3M"
"4372" 9.32731664939071 "outlier" "MALME3M"
"4373" 9.23254041508133 "outlier" "MALME3M"
"4374" 9.37925303974672 "outlier" "MALME3M"
"4375" 9.18235119700349 "outlier" "MALME3M"
"4376" 9.54777638948902 "outlier" "MALME3M"
"4377" 9.35378402059107 "outlier" "MALME3M"
"4378" 9.39579655950891 "outlier" "MALME3M"
"4379" 9.44470350365115 "outlier" "MALME3M"
"4380" 9.26246407261518 "outlier" "MALME3M"
"4381" 9.24407699485366 "outlier" "MALME3M"
"4382" 9.36376858157228 "outlier" "MALME3M"
"4383" 9.32010042470151 "outlier" "MALME3M"
"4384" 9.1745315117549 "outlier" "MALME3M"
"4385" 9.45075388262864 "outlier" "MALME3M"
"4386" 9.17647153811849 "outlier" "MALME3M"
"4387" 9.16576174008381 "outlier" "MALME3M"
"4388" 9.33422713715115 "outlier" "MALME3M"
"4389" 9.71455314875378 "outlier" "MALME3M"
"4390" 9.17199190330817 "outlier" "MALME3M"
"4391" 9.39090620416751 "outlier" "MALME3M"
"4392" 9.73286156170556 "outlier" "MALME3M"
"4393" 9.73286156170556 "outlier" "MALME3M"
"4394" 9.73286156170556 "outlier" "MALME3M"
"4395" 9.31453476555657 "outlier" "MALME3M"
"4396" 9.40056528876351 "outlier" "MALME3M"
"4397" 9.21518569688555 "outlier" "MALME3M"
"4398" 9.23651811168572 "outlier" "MALME3M"
"4399" 9.1991000423791 "outlier" "MALME3M"
"4400" 9.20180500682361 "outlier" "MALME3M"
"4401" 9.49988426641609 "outlier" "MALME3M"
"4402" 9.59287957165266 "outlier" "MALME3M"
"4403" 5.53855642165605 "outlier" "MALME3M"
"4404" 9.79920068640367 "outlier" "MALME3M"
"4405" 9.38161724223991 "outlier" "MALME3M"
"4406" 9.29254791659662 "outlier" "MALME3M"
"4407" 9.24777901735863 "outlier" "MALME3M"
"4408" 9.58471853716584 "outlier" "MALME3M"
"4409" 9.27329601178675 "outlier" "MALME3M"
"4410" 9.21497976275399 "outlier" "MALME3M"
"4411" 9.27214183592092 "outlier" "MALME3M"
"4412" 9.68596768189081 "outlier" "MALME3M"
"4413" 9.74024955557837 "outlier" "MALME3M"
"4414" 9.69722708627168 "outlier" "MALME3M"
"4415" 9.37895660744294 "outlier" "MALME3M"
"4416" 9.18909346175758 "outlier" "MALME3M"
"4417" 9.76728502026934 "outlier" "MALME3M"
"4418" 9.4971500469367 "outlier" "MALME3M"
"4419" 9.76728502026934 "outlier" "MALME3M"
"4420" 9.16534627976969 "outlier" "MALME3M"
"4421" 9.18826185705338 "outlier" "MALME3M"
"4422" 9.61772951920737 "outlier" "MALME3M"
"4423" 9.36247982950846 "outlier" "MALME3M"
"4424" 5.48140039599369 "outlier" "MALME3M"
"4425" 9.62347680881829 "outlier" "MALME3M"
"4426" 9.62347680881829 "outlier" "MALME3M"
"4427" 9.2443273475318 "outlier" "MALME3M"
"4428" 9.5384292876996 "outlier" "MALME3M"
"4429" 9.25046379351507 "outlier" "MALME3M"
"4430" 9.59459324267896 "outlier" "MALME3M"
"4431" 9.29661214211557 "outlier" "MALME3M"
"4432" 9.29909704109826 "outlier" "MALME3M"
"4433" 9.44141411656966 "outlier" "MALME3M"
"4434" 9.42039293603056 "outlier" "MALME3M"
"4435" 9.33630394708071 "outlier" "MALME3M"
"4436" 9.58124056118322 "outlier" "MALME3M"
"4437" 9.26774966907686 "outlier" "MALME3M"
"4438" 9.55846102836676 "outlier" "MALME3M"
"4439" 9.24852327700664 "outlier" "MALME3M"
"4440" 9.40911935672761 "outlier" "MALME3M"
"4441" 9.36575279739119 "outlier" "MALME3M"
"4442" 9.55035335923079 "outlier" "MALME3M"
"4443" 9.3799016614961 "outlier" "MALME3M"
"4444" 9.16272899356477 "outlier" "MALME3M"
"4445" 9.64623060305278 "outlier" "MALME3M"
"4446" 9.18212908556721 "outlier" "MALME3M"
"4447" 5.5027182067091 "outlier" "MALME3M"
"4448" 9.37127809978986 "outlier" "MALME3M"
"4449" 9.17741585243959 "outlier" "MALME3M"
"4450" 9.73286156170556 "outlier" "MALME3M"
"4451" 5.53855642165605 "outlier" "MALME3M"
"4452" 9.44819697750959 "outlier" "MALME3M"
"4453" 9.44141411656966 "outlier" "MALME3M"
"4454" 9.18621987109693 "outlier" "MALME3M"
"4455" 9.18621987109693 "outlier" "MALME3M"
"4456" 9.18621987109693 "outlier" "MALME3M"
"4457" 9.21965096270128 "outlier" "MALME3M"
"4458" 9.73286156170556 "outlier" "MALME3M"
"4459" 5.47552899872994 "outlier" "MCF7"
"4460" 9.29000527062464 "outlier" "MCF7"
"4461" 9.72868959148564 "outlier" "MCF7"
"4462" 9.26747138230851 "outlier" "MCF7"
"4463" 9.40709289857279 "outlier" "MCF7"
"4464" 9.32949732044344 "outlier" "MCF7"
"4465" 9.29524377445528 "outlier" "MCF7"
"4466" 9.41162750405259 "outlier" "MCF7"
"4467" 9.33992499498845 "outlier" "MCF7"
"4468" 9.74558673470302 "outlier" "MCF7"
"4469" 9.52677845722755 "outlier" "MCF7"
"4470" 9.6106770576596 "outlier" "MCF7"
"4471" 9.8033985827894 "outlier" "MCF7"
"4472" 9.45447706756329 "outlier" "MCF7"
"4473" 9.77272647849942 "outlier" "MCF7"
"4474" 9.26801771761036 "outlier" "MCF7"
"4475" 9.85069403646037 "outlier" "MCF7"
"4476" 9.744683740653 "outlier" "MCF7"
"4477" 9.49741909822793 "outlier" "MCF7"
"4478" 9.43629012991726 "outlier" "MCF7"
"4479" 9.61261889266035 "outlier" "MCF7"
"4480" 9.54537757912536 "outlier" "MCF7"
"4481" 9.44772681125648 "outlier" "MCF7"
"4482" 9.84180952292549 "outlier" "MCF7"
"4483" 9.40301858174051 "outlier" "MCF7"
"4484" 9.39094106531037 "outlier" "MCF7"
"4485" 9.69440099574737 "outlier" "MCF7"
"4486" 9.72285631450982 "outlier" "MCF7"
"4487" 9.3838421159251 "outlier" "MCF7"
"4488" 9.34422786830479 "outlier" "MCF7"
"4489" 9.56041562081843 "outlier" "MCF7"
"4490" 9.55476667287126 "outlier" "MCF7"
"4491" 9.40441673262537 "outlier" "MCF7"
"4492" 9.29725093875088 "outlier" "MCF7"
"4493" 9.41087249798312 "outlier" "MCF7"
"4494" 9.28948592291629 "outlier" "MCF7"
"4495" 9.62067363717077 "outlier" "MCF7"
"4496" 9.98595035594109 "outlier" "MCF7"
"4497" 9.51466765071026 "outlier" "MCF7"
"4498" 9.55237290056302 "outlier" "MCF7"
"4499" 9.25559902488505 "outlier" "MCF7"
"4500" 9.43016056829387 "outlier" "MCF7"
"4501" 9.62322066262277 "outlier" "MCF7"
"4502" 9.40127612786109 "outlier" "MCF7"
"4503" 9.33919477382529 "outlier" "MCF7"
"4504" 9.43855064153104 "outlier" "MCF7"
"4505" 9.84966077356016 "outlier" "MCF7"
"4506" 9.45640020629769 "outlier" "MCF7"
"4507" 9.22205251383539 "outlier" "MCF7"
"4508" 9.26992449691893 "outlier" "MCF7"
"4509" 9.21643711567722 "outlier" "MCF7"
"4510" 5.35780962087288 "outlier" "MCF7"
"4511" 9.70678687261001 "outlier" "MCF7"
"4512" 9.32812808265528 "outlier" "MCF7"
"4513" 9.96893631461674 "outlier" "MCF7"
"4514" 9.40878184481952 "outlier" "MCF7"
"4515" 9.46931194449373 "outlier" "MCF7"
"4516" 9.6255224107391 "outlier" "MCF7"
"4517" 9.85945423668511 "outlier" "MCF7"
"4518" 9.22943617236414 "outlier" "MCF7"
"4519" 9.29581538322344 "outlier" "MCF7"
"4520" 9.61740765166173 "outlier" "MCF7"
"4521" 9.49178579096653 "outlier" "MCF7"
"4522" 9.44355563260141 "outlier" "MCF7"
"4523" 9.88456973268133 "outlier" "MCF7"
"4524" 9.58064091445374 "outlier" "MCF7"
"4525" 9.35837280860886 "outlier" "MCF7"
"4526" 9.29346501055195 "outlier" "MCF7"
"4527" 9.29512541658339 "outlier" "MCF7"
"4528" 9.48177385513475 "outlier" "MCF7"
"4529" 9.60598670648062 "outlier" "MCF7"
"4530" 9.32460303516789 "outlier" "MCF7"
"4531" 9.29153970565775 "outlier" "MCF7"
"4532" 9.2855507233945 "outlier" "MCF7"
"4533" 9.34656501069048 "outlier" "MCF7"
"4534" 9.21194449702683 "outlier" "MCF7"
"4535" 9.28712104633606 "outlier" "MCF7"
"4536" 9.28476342753689 "outlier" "MCF7"
"4537" 9.55573132652141 "outlier" "MCF7"
"4538" 9.2782901112892 "outlier" "MCF7"
"4539" 9.82308999603911 "outlier" "MCF7"
"4540" 9.26977811844181 "outlier" "MCF7"
"4541" 9.6953597556466 "outlier" "MCF7"
"4542" 9.35949699780016 "outlier" "MCF7"
"4543" 9.42055709833314 "outlier" "MCF7"
"4544" 9.5179752447467 "outlier" "MCF7"
"4545" 9.34744039291442 "outlier" "MCF7"
"4546" 9.22920660555369 "outlier" "MCF7"
"4547" 9.28456132669937 "outlier" "MCF7"
"4548" 10.0485911642903 "outlier" "MCF7"
"4549" 10.0965843206595 "outlier" "MCF7"
"4550" 9.23030742122103 "outlier" "MCF7"
"4551" 9.5347368657149 "outlier" "MCF7"
"4552" 9.58503505963306 "outlier" "MCF7"
"4553" 9.83910044282906 "outlier" "MCF7"
"4554" 9.70583004883349 "outlier" "MCF7"
"4555" 9.65548809264696 "outlier" "MCF7"
"4556" 9.41901725538226 "outlier" "MCF7"
"4557" 5.44292438031612 "outlier" "MCF7"
"4558" 9.78459090207807 "outlier" "MCF7"
"4559" 9.35671529190133 "outlier" "MCF7"
"4560" 9.37768686209611 "outlier" "MCF7"
"4561" 9.309751990542 "outlier" "MCF7"
"4562" 5.34067175551961 "outlier" "MCF7"
"4563" 9.57741888693247 "outlier" "MCF7"
"4564" 9.57351855413954 "outlier" "MCF7"
"4565" 9.41610031896774 "outlier" "MCF7"
"4566" 9.43842300171178 "outlier" "MCF7"
"4567" 9.78195579479371 "outlier" "MCF7"
"4568" 9.43095496120221 "outlier" "MCF7"
"4569" 9.50880899825283 "outlier" "MCF7"
"4570" 9.59779966722899 "outlier" "MCF7"
"4571" 9.39475345429496 "outlier" "MCF7"
"4572" 9.21553756284758 "outlier" "MCF7"
"4573" 9.32232967233139 "outlier" "MCF7"
"4574" 9.91029760229182 "outlier" "MCF7"
"4575" 9.55932176051834 "outlier" "MCF7"
"4576" 9.44246087813267 "outlier" "MCF7"
"4577" 9.44576479122801 "outlier" "MCF7"
"4578" 9.42057187804633 "outlier" "MCF7"
"4579" 9.28852549243358 "outlier" "MCF7"
"4580" 9.59141439724409 "outlier" "MCF7"
"4581" 9.38517502291913 "outlier" "MCF7"
"4582" 9.51592726839032 "outlier" "MCF7"
"4583" 9.58736659027602 "outlier" "MCF7"
"4584" 9.29605169110008 "outlier" "MCF7"
"4585" 9.85451981831207 "outlier" "MCF7"
"4586" 9.31873836520645 "outlier" "MCF7"
"4587" 9.45205079680717 "outlier" "MCF7"
"4588" 9.37936389687673 "outlier" "MCF7"
"4589" 9.37174090474937 "outlier" "MCF7"
"4590" 9.3808725694365 "outlier" "MCF7"
"4591" 9.59647096158737 "outlier" "MCF7"
"4592" 9.57467057086195 "outlier" "MCF7"
"4593" 9.31116129679804 "outlier" "MCF7"
"4594" 9.21347101698831 "outlier" "MCF7"
"4595" 9.24494592268149 "outlier" "MCF7"
"4596" 9.57777921614672 "outlier" "MCF7"
"4597" 9.50239307097264 "outlier" "MCF7"
"4598" 5.34067175551961 "outlier" "MCF7"
"4599" 9.31780311098614 "outlier" "MCF7"
"4600" 9.24578663564461 "outlier" "MCF7"
"4601" 9.28852549243358 "outlier" "MCF7"
"4602" 9.59164371055843 "outlier" "MCF7"
"4603" 9.46147387669769 "outlier" "MCF7"
"4604" 9.3127142426934 "outlier" "MDAMB231"
"4605" 9.60006864691707 "outlier" "MDAMB231"
"4606" 9.72502520799526 "outlier" "MDAMB231"
"4607" 9.48352938564057 "outlier" "MDAMB231"
"4608" 9.23901355907404 "outlier" "MDAMB231"
"4609" 9.24859091084038 "outlier" "MDAMB231"
"4610" 9.88278614453525 "outlier" "MDAMB231"
"4611" 9.91809750610402 "outlier" "MDAMB231"
"4612" 9.40112056117448 "outlier" "MDAMB231"
"4613" 9.57543675020769 "outlier" "MDAMB231"
"4614" 9.42532996692875 "outlier" "MDAMB231"
"4615" 9.39073917473782 "outlier" "MDAMB231"
"4616" 9.56318104124025 "outlier" "MDAMB231"
"4617" 9.90809050635992 "outlier" "MDAMB231"
"4618" 9.66813731468961 "outlier" "MDAMB231"
"4619" 9.61470056307031 "outlier" "MDAMB231"
"4620" 9.79619102832016 "outlier" "MDAMB231"
"4621" 9.37677793844737 "outlier" "MDAMB231"
"4622" 9.82214142239133 "outlier" "MDAMB231"
"4623" 9.39332098940558 "outlier" "MDAMB231"
"4624" 9.24269364803307 "outlier" "MDAMB231"
"4625" 9.53053721952428 "outlier" "MDAMB231"
"4626" 9.73043033065966 "outlier" "MDAMB231"
"4627" 9.38684576535777 "outlier" "MDAMB231"
"4628" 9.45114074534874 "outlier" "MDAMB231"
"4629" 9.62822594494032 "outlier" "MDAMB231"
"4630" 9.95951690310418 "outlier" "MDAMB231"
"4631" 9.41900905110596 "outlier" "MDAMB231"
"4632" 9.23236678633563 "outlier" "MDAMB231"
"4633" 9.49855846662263 "outlier" "MDAMB231"
"4634" 9.65915417008859 "outlier" "MDAMB231"
"4635" 9.27212619393115 "outlier" "MDAMB231"
"4636" 9.27802450952723 "outlier" "MDAMB231"
"4637" 9.26312574413402 "outlier" "MDAMB231"
"4638" 9.64804297234395 "outlier" "MDAMB231"
"4639" 9.26520075475513 "outlier" "MDAMB231"
"4640" 9.3207524354571 "outlier" "MDAMB231"
"4641" 9.34970425453499 "outlier" "MDAMB231"
"4642" 9.3579107618985 "outlier" "MDAMB231"
"4643" 9.36208874527482 "outlier" "MDAMB231"
"4644" 9.83811039316905 "outlier" "MDAMB231"
"4645" 9.40958872267807 "outlier" "MDAMB231"
"4646" 9.45378780005211 "outlier" "MDAMB231"
"4647" 9.51233750241985 "outlier" "MDAMB231"
"4648" 9.27866547163783 "outlier" "MDAMB231"
"4649" 9.31871298893993 "outlier" "MDAMB231"
"4650" 9.41042495143513 "outlier" "MDAMB231"
"4651" 9.89335515270533 "outlier" "MDAMB231"
"4652" 9.39541460952233 "outlier" "MDAMB231"
"4653" 9.3963274041455 "outlier" "MDAMB231"
"4654" 9.296484751661 "outlier" "MDAMB231"
"4655" 5.2717792787 "outlier" "MDAMB231"
"4656" 9.41512820816511 "outlier" "MDAMB231"
"4657" 9.38152104101495 "outlier" "MDAMB231"
"4658" 9.24737654894542 "outlier" "MDAMB231"
"4659" 9.24190435914869 "outlier" "MDAMB231"
"4660" 9.26621258392877 "outlier" "MDAMB231"
"4661" 9.30460491869812 "outlier" "MDAMB231"
"4662" 9.53370544058433 "outlier" "MDAMB231"
"4663" 9.48085704245863 "outlier" "MDAMB231"
"4664" 9.64121310239734 "outlier" "MDAMB231"
"4665" 9.50609740554619 "outlier" "MDAMB231"
"4666" 9.22761434816674 "outlier" "MDAMB231"
"4667" 9.61192437268666 "outlier" "MDAMB231"
"4668" 9.58025020363513 "outlier" "MDAMB231"
"4669" 9.26658592501481 "outlier" "MDAMB231"
"4670" 9.69614263488784 "outlier" "MDAMB231"
"4671" 9.23058176745649 "outlier" "MDAMB231"
"4672" 9.50273317592541 "outlier" "MDAMB231"
"4673" 9.45157109499442 "outlier" "MDAMB231"
"4674" 9.33203742077487 "outlier" "MDAMB231"
"4675" 9.72257385415645 "outlier" "MDAMB231"
"4676" 5.30105073589239 "outlier" "MDAMB231"
"4677" 9.36009328457209 "outlier" "MDAMB231"
"4678" 9.43495507428684 "outlier" "MDAMB231"
"4679" 9.27418031519752 "outlier" "MDAMB231"
"4680" 9.38857311298131 "outlier" "MDAMB231"
"4681" 9.67645173565432 "outlier" "MDAMB231"
"4682" 9.29298716954125 "outlier" "MDAMB231"
"4683" 9.24836204569917 "outlier" "MDAMB231"
"4684" 9.68551448416274 "outlier" "MDAMB231"
"4685" 9.48231550792937 "outlier" "MDAMB231"
"4686" 9.23129665565397 "outlier" "MDAMB231"
"4687" 9.31358192482391 "outlier" "MDAMB231"
"4688" 9.22638796831595 "outlier" "MDAMB231"
"4689" 9.23690328047148 "outlier" "MDAMB231"
"4690" 5.46953264677962 "outlier" "MDAMB231"
"4691" 9.52365718691536 "outlier" "MDAMB231"
"4692" 9.57696482097563 "outlier" "MDAMB231"
"4693" 9.88858005994327 "outlier" "MDAMB231"
"4694" 9.25456716989209 "outlier" "MDAMB231"
"4695" 9.34765093481901 "outlier" "MDAMB231"
"4696" 9.42098269980849 "outlier" "MDAMB231"
"4697" 9.67248688081073 "outlier" "MDAMB231"
"4698" 9.51378112812659 "outlier" "MDAMB231"
"4699" 9.57485423889277 "outlier" "MDAMB231"
"4700" 9.31340458536285 "outlier" "MDAMB231"
"4701" 9.25791681911912 "outlier" "MDAMB231"
"4702" 9.66028173558797 "outlier" "MDAMB231"
"4703" 9.52468829031332 "outlier" "MDAMB231"
"4704" 9.49048014854756 "outlier" "MDAMB231"
"4705" 9.28189855353207 "outlier" "MDAMB231"
"4706" 9.27919888505562 "outlier" "MDAMB231"
"4707" 9.38357158574282 "outlier" "MDAMB231"
"4708" 9.35945563196973 "outlier" "MDAMB231"
"4709" 9.38357158574282 "outlier" "MDAMB231"
"4710" 5.39775793075735 "outlier" "MDAMB231"
"4711" 9.31239829161729 "outlier" "MDAMB231"
"4712" 9.64195366654465 "outlier" "MDAMB231"
"4713" 9.40692734382392 "outlier" "MDAMB231"
"4714" 9.51025071563731 "outlier" "MDAMB231"
"4715" 9.59009532211885 "outlier" "MDAMB231"
"4716" 9.36177149755671 "outlier" "MDAMB231"
"4717" 9.45924534638808 "outlier" "MDAMB231"
"4718" 9.40169992097835 "outlier" "MDAMB231"
"4719" 9.46156346234916 "outlier" "MDAMB231"
"4720" 9.2985290713928 "outlier" "MDAMB231"
"4721" 9.70137687287749 "outlier" "MDAMB231"
"4722" 9.42636443654947 "outlier" "MDAMB231"
"4723" 9.59751474732498 "outlier" "MDAMB231"
"4724" 9.62017109103708 "outlier" "MDAMB231"
"4725" 9.24025149830689 "outlier" "MDAMB231"
"4726" 9.37998520737887 "outlier" "MDAMB231"
"4727" 9.28202568271732 "outlier" "MDAMB231"
"4728" 9.35888804261302 "outlier" "MDAMB231"
"4729" 9.30420249605823 "outlier" "MDAMB231"
"4730" 9.23957457253091 "outlier" "MDAMB231"
"4731" 9.23957457253091 "outlier" "MDAMB231"
"4732" 9.30466524994527 "outlier" "MDAMB231"
"4733" 5.39049169938672 "outlier" "MDAMB231"
"4734" 9.23957457253091 "outlier" "MDAMB231"
"4735" 9.3865461026528 "outlier" "MDAMB231"
"4736" 9.22808481221115 "outlier" "MDAMB435"
"4737" 9.30152226065733 "outlier" "MDAMB435"
"4738" 9.37132554657447 "outlier" "MDAMB435"
"4739" 9.21743151309253 "outlier" "MDAMB435"
"4740" 9.53141219095024 "outlier" "MDAMB435"
"4741" 9.18011609146107 "outlier" "MDAMB435"
"4742" 9.31099129286481 "outlier" "MDAMB435"
"4743" 9.36009068479272 "outlier" "MDAMB435"
"4744" 9.181551277593 "outlier" "MDAMB435"
"4745" 10.0256822570764 "outlier" "MDAMB435"
"4746" 9.96369766003485 "outlier" "MDAMB435"
"4747" 9.59042784565973 "outlier" "MDAMB435"
"4748" 9.56206824695243 "outlier" "MDAMB435"
"4749" 9.27211578937695 "outlier" "MDAMB435"
"4750" 9.35118478957861 "outlier" "MDAMB435"
"4751" 9.65814433115758 "outlier" "MDAMB435"
"4752" 9.92706836616103 "outlier" "MDAMB435"
"4753" 9.25714829915694 "outlier" "MDAMB435"
"4754" 9.74621330070462 "outlier" "MDAMB435"
"4755" 9.73302161075895 "outlier" "MDAMB435"
"4756" 5.362831560593 "outlier" "MDAMB435"
"4757" 9.73256949290427 "outlier" "MDAMB435"
"4758" 9.63644508612845 "outlier" "MDAMB435"
"4759" 9.30197969366573 "outlier" "MDAMB435"
"4760" 9.28929979077478 "outlier" "MDAMB435"
"4761" 9.57897315208836 "outlier" "MDAMB435"
"4762" 9.28222057267534 "outlier" "MDAMB435"
"4763" 9.67788186433529 "outlier" "MDAMB435"
"4764" 9.33459414269485 "outlier" "MDAMB435"
"4765" 9.60410366661135 "outlier" "MDAMB435"
"4766" 9.53762375227842 "outlier" "MDAMB435"
"4767" 9.82752291801129 "outlier" "MDAMB435"
"4768" 9.68819591226968 "outlier" "MDAMB435"
"4769" 9.61694707145316 "outlier" "MDAMB435"
"4770" 9.30393739109379 "outlier" "MDAMB435"
"4771" 9.38772137550988 "outlier" "MDAMB435"
"4772" 9.38772137550988 "outlier" "MDAMB435"
"4773" 9.62166252470038 "outlier" "MDAMB435"
"4774" 9.15858239805431 "outlier" "MDAMB435"
"4775" 9.20984386106104 "outlier" "MDAMB435"
"4776" 9.58103197099813 "outlier" "MDAMB435"
"4777" 10.0387636577146 "outlier" "MDAMB435"
"4778" 9.56367709510859 "outlier" "MDAMB435"
"4779" 9.4699954729115 "outlier" "MDAMB435"
"4780" 9.27557097710396 "outlier" "MDAMB435"
"4781" 9.35012894018873 "outlier" "MDAMB435"
"4782" 9.27524695229479 "outlier" "MDAMB435"
"4783" 9.8772005702836 "outlier" "MDAMB435"
"4784" 9.22507083334808 "outlier" "MDAMB435"
"4785" 9.2216004773126 "outlier" "MDAMB435"
"4786" 9.40678035244515 "outlier" "MDAMB435"
"4787" 9.29695977832115 "outlier" "MDAMB435"
"4788" 9.3149844492112 "outlier" "MDAMB435"
"4789" 9.81548072583092 "outlier" "MDAMB435"
"4790" 9.19586712160092 "outlier" "MDAMB435"
"4791" 9.50165029367414 "outlier" "MDAMB435"
"4792" 9.502683527686 "outlier" "MDAMB435"
"4793" 9.15834381112097 "outlier" "MDAMB435"
"4794" 9.5274631089305 "outlier" "MDAMB435"
"4795" 9.18672374216105 "outlier" "MDAMB435"
"4796" 9.47685005905775 "outlier" "MDAMB435"
"4797" 9.25933936939664 "outlier" "MDAMB435"
"4798" 5.55125907169233 "outlier" "MDAMB435"
"4799" 9.33172188458036 "outlier" "MDAMB435"
"4800" 9.96679992439446 "outlier" "MDAMB435"
"4801" 9.59434188595712 "outlier" "MDAMB435"
"4802" 9.22948270864586 "outlier" "MDAMB435"
"4803" 9.18853325347886 "outlier" "MDAMB435"
"4804" 9.56968345722625 "outlier" "MDAMB435"
"4805" 9.77334811150467 "outlier" "MDAMB435"
"4806" 9.73772667752223 "outlier" "MDAMB435"
"4807" 9.65805203964695 "outlier" "MDAMB435"
"4808" 9.19369704668801 "outlier" "MDAMB435"
"4809" 9.15722866908627 "outlier" "MDAMB435"
"4810" 9.66162030985786 "outlier" "MDAMB435"
"4811" 9.24052873854983 "outlier" "MDAMB435"
"4812" 9.38923549564341 "outlier" "MDAMB435"
"4813" 5.54632747161509 "outlier" "MDAMB435"
"4814" 9.23150394010326 "outlier" "MDAMB435"
"4815" 9.21824079360711 "outlier" "MDAMB435"
"4816" 9.36524247911751 "outlier" "MDAMB435"
"4817" 9.20317487297564 "outlier" "MDAMB435"
"4818" 9.22377269737705 "outlier" "MDAMB435"
"4819" 9.35870537426595 "outlier" "MDAMB435"
"4820" 9.3079392636385 "outlier" "MDAMB435"
"4821" 9.38317868564518 "outlier" "MDAMB435"
"4822" 9.19594008161485 "outlier" "MDAMB435"
"4823" 9.67776961867769 "outlier" "MDAMB435"
"4824" 9.27327735943188 "outlier" "MDAMB435"
"4825" 9.38734593180213 "outlier" "MDAMB435"
"4826" 9.55060403519899 "outlier" "MDAMB435"
"4827" 9.8152762901072 "outlier" "MDAMB435"
"4828" 9.8152762901072 "outlier" "MDAMB435"
"4829" 9.8152762901072 "outlier" "MDAMB435"
"4830" 9.17639278467142 "outlier" "MDAMB435"
"4831" 9.16500130789998 "outlier" "MDAMB435"
"4832" 9.37402891846125 "outlier" "MDAMB435"
"4833" 9.34028229143917 "outlier" "MDAMB435"
"4834" 9.384503957734 "outlier" "MDAMB435"
"4835" 9.55207380289061 "outlier" "MDAMB435"
"4836" 9.27551024086418 "outlier" "MDAMB435"
"4837" 9.25938139721706 "outlier" "MDAMB435"
"4838" 9.57086456886504 "outlier" "MDAMB435"
"4839" 9.78344156002719 "outlier" "MDAMB435"
"4840" 9.28506216094707 "outlier" "MDAMB435"
"4841" 9.18595303302905 "outlier" "MDAMB435"
"4842" 9.6497585356021 "outlier" "MDAMB435"
"4843" 9.54676136478194 "outlier" "MDAMB435"
"4844" 9.49883853525831 "outlier" "MDAMB435"
"4845" 9.34002058942347 "outlier" "MDAMB435"
"4846" 9.37497999337069 "outlier" "MDAMB435"
"4847" 9.16918536991777 "outlier" "MDAMB435"
"4848" 9.37497999337069 "outlier" "MDAMB435"
"4849" 9.15744129796782 "outlier" "MDAMB435"
"4850" 9.81513604997082 "outlier" "MDAMB435"
"4851" 9.38488186528714 "outlier" "MDAMB435"
"4852" 9.52615767607183 "outlier" "MDAMB435"
"4853" 9.52615767607183 "outlier" "MDAMB435"
"4854" 9.18756746634989 "outlier" "MDAMB435"
"4855" 9.23226507495709 "outlier" "MDAMB435"
"4856" 9.17368800418481 "outlier" "MDAMB435"
"4857" 9.65469104729605 "outlier" "MDAMB435"
"4858" 9.17217518350041 "outlier" "MDAMB435"
"4859" 9.4292220828077 "outlier" "MDAMB435"
"4860" 9.26327231354832 "outlier" "MDAMB435"
"4861" 9.51981331836339 "outlier" "MDAMB435"
"4862" 9.5540293415511 "outlier" "MDAMB435"
"4863" 9.68828984255109 "outlier" "MDAMB435"
"4864" 9.28565594622128 "outlier" "MDAMB435"
"4865" 9.17824576373415 "outlier" "MDAMB435"
"4866" 9.61597746790778 "outlier" "MDAMB435"
"4867" 9.34648190325666 "outlier" "MDAMB435"
"4868" 9.21284807179129 "outlier" "MDAMB435"
"4869" 9.47329506994883 "outlier" "MDAMB435"
"4870" 9.38314708220448 "outlier" "MDAMB435"
"4871" 9.5007592599896 "outlier" "MDAMB435"
"4872" 9.39015388004444 "outlier" "MDAMB435"
"4873" 9.26657100486151 "outlier" "MDAMB435"
"4874" 9.22024592466257 "outlier" "MDAMB435"
"4875" 9.21219267415191 "outlier" "MDAMB435"
"4876" 9.2891624706583 "outlier" "MDAMB435"
"4877" 9.28559660421368 "outlier" "MDAMB435"
"4878" 9.25315924616576 "outlier" "MDAMB435"
"4879" 9.35177970197733 "outlier" "MDAMB435"
"4880" 9.34158844124145 "outlier" "MDAMB435"
"4881" 9.8152762901072 "outlier" "MDAMB435"
"4882" 9.55353861327075 "outlier" "MDAMB435"
"4883" 9.26551566099129 "outlier" "MDAMB435"
"4884" 9.246478817496 "outlier" "MDAMB435"
"4885" 9.4292220828077 "outlier" "MDAMB435"
"4886" 9.37592899004215 "outlier" "MDAMB435"
"4887" 9.37592899004215 "outlier" "MDAMB435"
"4888" 9.37592899004215 "outlier" "MDAMB435"
"4889" 9.8152762901072 "outlier" "MDAMB435"
"4890" 9.53605851583078 "outlier" "MDAMB468"
"4891" 9.39501064769715 "outlier" "MDAMB468"
"4892" 9.55186214946505 "outlier" "MDAMB468"
"4893" 9.31144491707307 "outlier" "MDAMB468"
"4894" 9.350054614732 "outlier" "MDAMB468"
"4895" 9.27753283257285 "outlier" "MDAMB468"
"4896" 9.21869968374431 "outlier" "MDAMB468"
"4897" 9.30004447211535 "outlier" "MDAMB468"
"4898" 10.0859614936839 "outlier" "MDAMB468"
"4899" 10.0505471253842 "outlier" "MDAMB468"
"4900" 9.27353426223664 "outlier" "MDAMB468"
"4901" 9.32024569744319 "outlier" "MDAMB468"
"4902" 9.44888380014772 "outlier" "MDAMB468"
"4903" 9.236062538723 "outlier" "MDAMB468"
"4904" 9.550288713637 "outlier" "MDAMB468"
"4905" 9.78562357614182 "outlier" "MDAMB468"
"4906" 10.0241875776801 "outlier" "MDAMB468"
"4907" 9.37729222641542 "outlier" "MDAMB468"
"4908" 9.32871594961763 "outlier" "MDAMB468"
"4909" 9.28204030164339 "outlier" "MDAMB468"
"4910" 9.2208156868545 "outlier" "MDAMB468"
"4911" 9.39684038226811 "outlier" "MDAMB468"
"4912" 9.98798496195961 "outlier" "MDAMB468"
"4913" 9.34999106099194 "outlier" "MDAMB468"
"4914" 9.5495801414673 "outlier" "MDAMB468"
"4915" 9.69966402499579 "outlier" "MDAMB468"
"4916" 9.48456249950151 "outlier" "MDAMB468"
"4917" 9.28226321364104 "outlier" "MDAMB468"
"4918" 9.85255926567909 "outlier" "MDAMB468"
"4919" 9.91313431042065 "outlier" "MDAMB468"
"4920" 9.28161893322336 "outlier" "MDAMB468"
"4921" 9.26387776688299 "outlier" "MDAMB468"
"4922" 9.25363153833301 "outlier" "MDAMB468"
"4923" 9.29782837519315 "outlier" "MDAMB468"
"4924" 9.61406950381948 "outlier" "MDAMB468"
"4925" 9.24088290912857 "outlier" "MDAMB468"
"4926" 9.42984620905954 "outlier" "MDAMB468"
"4927" 9.5918137480864 "outlier" "MDAMB468"
"4928" 9.83966895640504 "outlier" "MDAMB468"
"4929" 9.28057614926479 "outlier" "MDAMB468"
"4930" 9.36994881111922 "outlier" "MDAMB468"
"4931" 9.37144359360235 "outlier" "MDAMB468"
"4932" 9.36541289795902 "outlier" "MDAMB468"
"4933" 9.33022630887372 "outlier" "MDAMB468"
"4934" 9.93291775967058 "outlier" "MDAMB468"
"4935" 9.57077071483998 "outlier" "MDAMB468"
"4936" 9.60210716030351 "outlier" "MDAMB468"
"4937" 9.67880938357073 "outlier" "MDAMB468"
"4938" 9.95908061384393 "outlier" "MDAMB468"
"4939" 9.23891740180131 "outlier" "MDAMB468"
"4940" 9.37148392181131 "outlier" "MDAMB468"
"4941" 9.37148392181131 "outlier" "MDAMB468"
"4942" 9.58475169457777 "outlier" "MDAMB468"
"4943" 9.24302932183511 "outlier" "MDAMB468"
"4944" 9.36773762393708 "outlier" "MDAMB468"
"4945" 9.25687265529469 "outlier" "MDAMB468"
"4946" 9.3642663533092 "outlier" "MDAMB468"
"4947" 9.72988792801657 "outlier" "MDAMB468"
"4948" 9.21792505424009 "outlier" "MDAMB468"
"4949" 9.59006201871799 "outlier" "MDAMB468"
"4950" 9.2168037000606 "outlier" "MDAMB468"
"4951" 9.43579865939205 "outlier" "MDAMB468"
"4952" 9.27735756743696 "outlier" "MDAMB468"
"4953" 9.22078716082856 "outlier" "MDAMB468"
"4954" 9.87474074300774 "outlier" "MDAMB468"
"4955" 9.71396342239071 "outlier" "MDAMB468"
"4956" 9.36861127222692 "outlier" "MDAMB468"
"4957" 9.4555141234148 "outlier" "MDAMB468"
"4958" 9.39924918412851 "outlier" "MDAMB468"
"4959" 9.37929701722711 "outlier" "MDAMB468"
"4960" 9.95984602828945 "outlier" "MDAMB468"
"4961" 9.49336222117629 "outlier" "MDAMB468"
"4962" 9.29593696041877 "outlier" "MDAMB468"
"4963" 9.38312203534672 "outlier" "MDAMB468"
"4964" 9.35958749894261 "outlier" "MDAMB468"
"4965" 9.33719874856032 "outlier" "MDAMB468"
"4966" 9.22903815647761 "outlier" "MDAMB468"
"4967" 9.26191005273677 "outlier" "MDAMB468"
"4968" 9.29567294431178 "outlier" "MDAMB468"
"4969" 9.34354525102572 "outlier" "MDAMB468"
"4970" 9.74334343173611 "outlier" "MDAMB468"
"4971" 9.25212131593641 "outlier" "MDAMB468"
"4972" 9.53692725676914 "outlier" "MDAMB468"
"4973" 9.69161564003013 "outlier" "MDAMB468"
"4974" 9.28270869468502 "outlier" "MDAMB468"
"4975" 9.23625528314673 "outlier" "MDAMB468"
"4976" 9.29994938848456 "outlier" "MDAMB468"
"4977" 9.30182344651045 "outlier" "MDAMB468"
"4978" 9.65800892424189 "outlier" "MDAMB468"
"4979" 9.47415050856524 "outlier" "MDAMB468"
"4980" 9.87919837783343 "outlier" "MDAMB468"
"4981" 5.46836570546631 "outlier" "MDAMB468"
"4982" 9.27910704403495 "outlier" "MDAMB468"
"4983" 9.71843973786521 "outlier" "MDAMB468"
"4984" 9.21356721013538 "outlier" "MDAMB468"
"4985" 9.28285708687846 "outlier" "MDAMB468"
"4986" 9.21901487785315 "outlier" "MDAMB468"
"4987" 9.21257991281363 "outlier" "MDAMB468"
"4988" 9.32466994144557 "outlier" "MDAMB468"
"4989" 9.29497613152708 "outlier" "MDAMB468"
"4990" 9.21890028827942 "outlier" "MDAMB468"
"4991" 9.30493685101416 "outlier" "MDAMB468"
"4992" 9.78465124272942 "outlier" "MDAMB468"
"4993" 9.72071936170078 "outlier" "MDAMB468"
"4994" 9.34429720188594 "outlier" "MDAMB468"
"4995" 9.27710706591193 "outlier" "MDAMB468"
"4996" 9.6635605450509 "outlier" "MDAMB468"
"4997" 9.29780448463661 "outlier" "MDAMB468"
"4998" 9.38597860258363 "outlier" "MDAMB468"
"4999" 9.82235478304861 "outlier" "MDAMB468"
"5000" 9.59521183994648 "outlier" "MDAMB468"
"5001" 9.44139607217597 "outlier" "MDAMB468"
"5002" 9.35136598074459 "outlier" "MDAMB468"
"5003" 9.82063783423854 "outlier" "MDAMB468"
"5004" 9.23063066914811 "outlier" "MDAMB468"
"5005" 9.23548379166779 "outlier" "MDAMB468"
"5006" 9.31760587796033 "outlier" "MDAMB468"
"5007" 9.40466266304129 "outlier" "MDAMB468"
"5008" 9.27545012212473 "outlier" "MDAMB468"
"5009" 9.22819764047711 "outlier" "MDAMB468"
"5010" 9.70053444971116 "outlier" "MDAMB468"
"5011" 9.34259809044193 "outlier" "MDAMB468"
"5012" 9.53149330662816 "outlier" "MDAMB468"
"5013" 9.38883587736687 "outlier" "MDAMB468"
"5014" 9.67273565571032 "outlier" "MDAMB468"
"5015" 9.30307620855913 "outlier" "MDAMB468"
"5016" 9.28598621845931 "outlier" "MDAMB468"
"5017" 9.69526640598395 "outlier" "MDAMB468"
"5018" 9.2512711643576 "outlier" "MDAMB468"
"5019" 9.33887560535618 "outlier" "MDAMB468"
"5020" 9.60651879409501 "outlier" "MDAMB468"
"5021" 9.22642724413629 "outlier" "MDAMB468"
"5022" 9.58139480033581 "outlier" "MDAMB468"
"5023" 9.42056366074291 "outlier" "MDAMB468"
"5024" 9.41087585172855 "outlier" "MDAMB468"
"5025" 9.54338121961611 "outlier" "MDAMB468"
"5026" 9.61573869596283 "outlier" "MDAMB468"
"5027" 9.33551539213968 "outlier" "MDAMB468"
"5028" 9.24286667487663 "outlier" "MDAMB468"
"5029" 9.35962894321041 "outlier" "MDAMB468"
"5030" 9.28218892235387 "outlier" "MDAMB468"
"5031" 9.53225983592571 "outlier" "MDAMB468"
"5032" 5.03947271083577 "outlier" "MDAMB468"
"5033" 9.34466196592964 "outlier" "MDAMB468"
"5034" 5.4617481399981 "outlier" "MOLT4"
"5035" 9.50235568351568 "outlier" "MOLT4"
"5036" 9.40347658388784 "outlier" "MOLT4"
"5037" 9.30151106590831 "outlier" "MOLT4"
"5038" 5.36810803956837 "outlier" "MOLT4"
"5039" 9.31145605454433 "outlier" "MOLT4"
"5040" 9.33290472312383 "outlier" "MOLT4"
"5041" 9.46538201702092 "outlier" "MOLT4"
"5042" 9.3593172714268 "outlier" "MOLT4"
"5043" 9.27466450683668 "outlier" "MOLT4"
"5044" 9.43894210146818 "outlier" "MOLT4"
"5045" 9.3679987907288 "outlier" "MOLT4"
"5046" 9.30541267878349 "outlier" "MOLT4"
"5047" 9.40623125683759 "outlier" "MOLT4"
"5048" 9.60052728391666 "outlier" "MOLT4"
"5049" 9.39842390864803 "outlier" "MOLT4"
"5050" 9.40935505349919 "outlier" "MOLT4"
"5051" 9.51280499424711 "outlier" "MOLT4"
"5052" 9.71377685394588 "outlier" "MOLT4"
"5053" 9.37495979080131 "outlier" "MOLT4"
"5054" 9.51158555446745 "outlier" "MOLT4"
"5055" 9.43880804245503 "outlier" "MOLT4"
"5056" 9.34977553151382 "outlier" "MOLT4"
"5057" 9.48539397377789 "outlier" "MOLT4"
"5058" 9.98223320735108 "outlier" "MOLT4"
"5059" 9.48521790781886 "outlier" "MOLT4"
"5060" 9.62342369713503 "outlier" "MOLT4"
"5061" 9.88812512766828 "outlier" "MOLT4"
"5062" 9.58895309479228 "outlier" "MOLT4"
"5063" 9.33379882046565 "outlier" "MOLT4"
"5064" 9.30626718961142 "outlier" "MOLT4"
"5065" 10.0135675428153 "outlier" "MOLT4"
"5066" 9.58052150158758 "outlier" "MOLT4"
"5067" 9.6454424619765 "outlier" "MOLT4"
"5068" 10.0765146408093 "outlier" "MOLT4"
"5069" 9.68471854781989 "outlier" "MOLT4"
"5070" 9.59362129449925 "outlier" "MOLT4"
"5071" 9.37198671955229 "outlier" "MOLT4"
"5072" 9.37659348742488 "outlier" "MOLT4"
"5073" 9.46442048978157 "outlier" "MOLT4"
"5074" 9.32700776327165 "outlier" "MOLT4"
"5075" 9.64674152918386 "outlier" "MOLT4"
"5076" 9.32540376840941 "outlier" "MOLT4"
"5077" 9.37903848481683 "outlier" "MOLT4"
"5078" 10.1825442799013 "outlier" "MOLT4"
"5079" 9.30587516387496 "outlier" "MOLT4"
"5080" 9.39016226609353 "outlier" "MOLT4"
"5081" 9.45682879871968 "outlier" "MOLT4"
"5082" 9.45897064014395 "outlier" "MOLT4"
"5083" 9.59581099500326 "outlier" "MOLT4"
"5084" 9.55956508355647 "outlier" "MOLT4"
"5085" 9.27185597282819 "outlier" "MOLT4"
"5086" 9.71312473943629 "outlier" "MOLT4"
"5087" 9.47668168405425 "outlier" "MOLT4"
"5088" 9.5355199848904 "outlier" "MOLT4"
"5089" 9.46080793869587 "outlier" "MOLT4"
"5090" 9.99682954522906 "outlier" "MOLT4"
"5091" 9.38387586411693 "outlier" "MOLT4"
"5092" 9.29073873850014 "outlier" "MOLT4"
"5093" 9.37063734176484 "outlier" "MOLT4"
"5094" 9.32784749505664 "outlier" "MOLT4"
"5095" 9.29123159610927 "outlier" "MOLT4"
"5096" 9.90105237276494 "outlier" "MOLT4"
"5097" 9.33345717703241 "outlier" "MOLT4"
"5098" 9.56324368888608 "outlier" "MOLT4"
"5099" 9.4733987467502 "outlier" "MOLT4"
"5100" 9.27012559269279 "outlier" "MOLT4"
"5101" 9.304907587257 "outlier" "MOLT4"
"5102" 9.38302059596675 "outlier" "MOLT4"
"5103" 9.44185025402978 "outlier" "MOLT4"
"5104" 9.78558469902993 "outlier" "MOLT4"
"5105" 9.9075497851699 "outlier" "MOLT4"
"5106" 9.55591806610509 "outlier" "MOLT4"
"5107" 9.53717604280256 "outlier" "MOLT4"
"5108" 9.27274882031001 "outlier" "MOLT4"
"5109" 9.70668277158767 "outlier" "MOLT4"
"5110" 9.85322249774753 "outlier" "MOLT4"
"5111" 9.63166492781483 "outlier" "MOLT4"
"5112" 9.28212551290568 "outlier" "MOLT4"
"5113" 9.34489927177667 "outlier" "MOLT4"
"5114" 9.45541155870586 "outlier" "MOLT4"
"5115" 9.30357187952425 "outlier" "MOLT4"
"5116" 9.4092336234741 "outlier" "MOLT4"
"5117" 9.61170404242071 "outlier" "MOLT4"
"5118" 9.32934962466529 "outlier" "MOLT4"
"5119" 9.31572183737133 "outlier" "MOLT4"
"5120" 9.63934339997702 "outlier" "MOLT4"
"5121" 9.30122799959104 "outlier" "MOLT4"
"5122" 9.36073926331344 "outlier" "MOLT4"
"5123" 9.3141305108104 "outlier" "MOLT4"
"5124" 9.47671949235357 "outlier" "MOLT4"
"5125" 9.33994173886867 "outlier" "MOLT4"
"5126" 9.67430194867299 "outlier" "MOLT4"
"5127" 9.29651625788673 "outlier" "MOLT4"
"5128" 9.28191833957659 "outlier" "MOLT4"
"5129" 9.34680281444976 "outlier" "MOLT4"
"5130" 9.39253225961108 "outlier" "MOLT4"
"5131" 9.70737796770271 "outlier" "MOLT4"
"5132" 9.94316571253042 "outlier" "MOLT4"
"5133" 9.75852616792417 "outlier" "MOLT4"
"5134" 9.76593151516763 "outlier" "MOLT4"
"5135" 9.35467276591028 "outlier" "MOLT4"
"5136" 9.67570295777037 "outlier" "MOLT4"
"5137" 9.37134869724744 "outlier" "MOLT4"
"5138" 9.62577038645228 "outlier" "MOLT4"
"5139" 9.85365919409595 "outlier" "MOLT4"
"5140" 9.36934427619566 "outlier" "MOLT4"
"5141" 9.29635879330037 "outlier" "MOLT4"
"5142" 9.7045792952459 "outlier" "MOLT4"
"5143" 9.4462219214029 "outlier" "MOLT4"
"5144" 9.27202257518776 "outlier" "MOLT4"
"5145" 9.44950473887642 "outlier" "MOLT4"
"5146" 9.41400993919361 "outlier" "MOLT4"
"5147" 9.26913587743147 "outlier" "MOLT4"
"5148" 9.87536779788148 "outlier" "MOLT4"
"5149" 9.39229124949378 "outlier" "MOLT4"
"5150" 9.51844801130257 "outlier" "MOLT4"
"5151" 9.44444391809291 "outlier" "MOLT4"
"5152" 9.40981838336024 "outlier" "MOLT4"
"5153" 9.87419612240129 "outlier" "MOLT4"
"5154" 9.69301692234 "outlier" "MOLT4"
"5155" 9.31930830719971 "outlier" "MOLT4"
"5156" 9.32489459920656 "outlier" "MOLT4"
"5157" 9.54276473838384 "outlier" "MOLT4"
"5158" 9.51818177054793 "outlier" "MOLT4"
"5159" 9.5719609209718 "outlier" "MOLT4"
"5160" 9.36044288399217 "outlier" "MOLT4"
"5161" 9.67945259423549 "outlier" "MOLT4"
"5162" 9.36139305201404 "outlier" "MOLT4"
"5163" 9.3308465766394 "outlier" "MOLT4"
"5164" 10.0080688466849 "outlier" "MOLT4"
"5165" 9.50922406420406 "outlier" "MOLT4"
"5166" 9.38448407064921 "outlier" "MOLT4"
"5167" 9.35438474314677 "outlier" "MOLT4"
"5168" 9.37960622102523 "outlier" "MOLT4"
"5169" 9.90019767240169 "outlier" "MOLT4"
"5170" 9.28065837552198 "outlier" "MOLT4"
"5171" 5.19736056327953 "outlier" "MOLT4"
"5172" 9.49953996193192 "outlier" "MOLT4"
"5173" 9.38365342216746 "outlier" "MOLT4"
"5174" 9.63581282289903 "outlier" "MOLT4"
"5175" 9.64954397297973 "outlier" "MOLT4"
"5176" 9.31029291341801 "outlier" "MOLT4"
"5177" 9.49553082569449 "outlier" "MOLT4"
"5178" 9.36076395246281 "outlier" "MOLT4"
"5179" 9.45503417038318 "outlier" "MOLT4"
"5180" 9.61958392393309 "outlier" "MOLT4"
"5181" 9.28216989433558 "outlier" "MOLT4"
"5182" 9.29621559411617 "outlier" "MOLT4"
"5183" 9.50341466756267 "outlier" "MOLT4"
"5184" 9.57252983100875 "outlier" "MOLT4"
"5185" 9.60007929736276 "outlier" "MOLT4"
"5186" 9.60007929736276 "outlier" "MOLT4"
"5187" 9.60007929736276 "outlier" "MOLT4"
"5188" 9.43653305306266 "outlier" "MOLT4"
"5189" 9.66743548972007 "outlier" "MOLT4"
"5190" 9.38439563860558 "outlier" "NCIADRES"
"5191" 9.26279872453824 "outlier" "NCIADRES"
"5192" 9.3821233526227 "outlier" "NCIADRES"
"5193" 9.55148243571308 "outlier" "NCIADRES"
"5194" 9.61000023219744 "outlier" "NCIADRES"
"5195" 9.37077831913051 "outlier" "NCIADRES"
"5196" 9.30271035924732 "outlier" "NCIADRES"
"5197" 9.3899869579296 "outlier" "NCIADRES"
"5198" 9.44940099549135 "outlier" "NCIADRES"
"5199" 9.60728412797141 "outlier" "NCIADRES"
"5200" 9.23933033460238 "outlier" "NCIADRES"
"5201" 9.18075171296022 "outlier" "NCIADRES"
"5202" 9.20023033562377 "outlier" "NCIADRES"
"5203" 9.17878267821565 "outlier" "NCIADRES"
"5204" 9.76488848245508 "outlier" "NCIADRES"
"5205" 9.67095529806613 "outlier" "NCIADRES"
"5206" 9.17106721515983 "outlier" "NCIADRES"
"5207" 9.51702524730807 "outlier" "NCIADRES"
"5208" 9.42414043749576 "outlier" "NCIADRES"
"5209" 9.42745781117011 "outlier" "NCIADRES"
"5210" 9.3618482484325 "outlier" "NCIADRES"
"5211" 9.6246701709776 "outlier" "NCIADRES"
"5212" 9.43193948413878 "outlier" "NCIADRES"
"5213" 9.56457773380323 "outlier" "NCIADRES"
"5214" 9.36213137406519 "outlier" "NCIADRES"
"5215" 9.66194667245612 "outlier" "NCIADRES"
"5216" 9.77563107322101 "outlier" "NCIADRES"
"5217" 5.19363542700628 "outlier" "NCIADRES"
"5218" 9.3935182106441 "outlier" "NCIADRES"
"5219" 9.75529837642077 "outlier" "NCIADRES"
"5220" 9.16538016992418 "outlier" "NCIADRES"
"5221" 9.35398907057549 "outlier" "NCIADRES"
"5222" 9.3360310762138 "outlier" "NCIADRES"
"5223" 9.63016882381298 "outlier" "NCIADRES"
"5224" 9.17503539983753 "outlier" "NCIADRES"
"5225" 9.38531656734488 "outlier" "NCIADRES"
"5226" 9.43629017319182 "outlier" "NCIADRES"
"5227" 9.38568056282953 "outlier" "NCIADRES"
"5228" 9.40708957112787 "outlier" "NCIADRES"
"5229" 9.16617450471398 "outlier" "NCIADRES"
"5230" 9.8637709833273 "outlier" "NCIADRES"
"5231" 10.165507361163 "outlier" "NCIADRES"
"5232" 9.6470779828414 "outlier" "NCIADRES"
"5233" 9.405592254327 "outlier" "NCIADRES"
"5234" 9.19238205100818 "outlier" "NCIADRES"
"5235" 9.20545249321153 "outlier" "NCIADRES"
"5236" 9.38745783695701 "outlier" "NCIADRES"
"5237" 9.28003726772703 "outlier" "NCIADRES"
"5238" 9.29856442956485 "outlier" "NCIADRES"
"5239" 9.17109860275655 "outlier" "NCIADRES"
"5240" 9.79594863824752 "outlier" "NCIADRES"
"5241" 9.19306887159233 "outlier" "NCIADRES"
"5242" 9.17344623081216 "outlier" "NCIADRES"
"5243" 9.67109427547815 "outlier" "NCIADRES"
"5244" 9.43885609934003 "outlier" "NCIADRES"
"5245" 9.69772437392372 "outlier" "NCIADRES"
"5246" 9.20623477108483 "outlier" "NCIADRES"
"5247" 9.26462455945319 "outlier" "NCIADRES"
"5248" 9.23739475710586 "outlier" "NCIADRES"
"5249" 9.68875475052512 "outlier" "NCIADRES"
"5250" 9.1737894849562 "outlier" "NCIADRES"
"5251" 9.16636492907331 "outlier" "NCIADRES"
"5252" 9.47267751447384 "outlier" "NCIADRES"
"5253" 9.24688208508355 "outlier" "NCIADRES"
"5254" 9.56968469174585 "outlier" "NCIADRES"
"5255" 9.46106641215119 "outlier" "NCIADRES"
"5256" 10.0915468384423 "outlier" "NCIADRES"
"5257" 9.55010764988032 "outlier" "NCIADRES"
"5258" 9.37799134045276 "outlier" "NCIADRES"
"5259" 9.19698975668866 "outlier" "NCIADRES"
"5260" 9.3300866296998 "outlier" "NCIADRES"
"5261" 9.27130421308122 "outlier" "NCIADRES"
"5262" 9.37087739847342 "outlier" "NCIADRES"
"5263" 9.37730859470312 "outlier" "NCIADRES"
"5264" 9.31902092271364 "outlier" "NCIADRES"
"5265" 9.40062526058455 "outlier" "NCIADRES"
"5266" 9.34392388218665 "outlier" "NCIADRES"
"5267" 9.2108704375719 "outlier" "NCIADRES"
"5268" 9.17357108189305 "outlier" "NCIADRES"
"5269" 9.22390448179106 "outlier" "NCIADRES"
"5270" 9.30628861973933 "outlier" "NCIADRES"
"5271" 9.55094613235266 "outlier" "NCIADRES"
"5272" 5.47653169361929 "outlier" "NCIADRES"
"5273" 9.40210289389671 "outlier" "NCIADRES"
"5274" 9.7210054571481 "outlier" "NCIADRES"
"5275" 9.20333036327008 "outlier" "NCIADRES"
"5276" 9.43466804483285 "outlier" "NCIADRES"
"5277" 9.32200241198757 "outlier" "NCIADRES"
"5278" 9.61780129177049 "outlier" "NCIADRES"
"5279" 9.36990544485514 "outlier" "NCIADRES"
"5280" 9.6345851032738 "outlier" "NCIADRES"
"5281" 9.93506416251473 "outlier" "NCIADRES"
"5282" 9.67265965935933 "outlier" "NCIADRES"
"5283" 9.28470139917212 "outlier" "NCIADRES"
"5284" 9.38571886040291 "outlier" "NCIADRES"
"5285" 9.41861963321558 "outlier" "NCIADRES"
"5286" 9.38150508472662 "outlier" "NCIADRES"
"5287" 9.99910895665377 "outlier" "NCIADRES"
"5288" 9.2821326056173 "outlier" "NCIADRES"
"5289" 9.51512473610837 "outlier" "NCIADRES"
"5290" 9.20871712035567 "outlier" "NCIADRES"
"5291" 9.54599670391082 "outlier" "NCIADRES"
"5292" 9.26817806959901 "outlier" "NCIADRES"
"5293" 9.35725206632074 "outlier" "NCIADRES"
"5294" 9.24091002713239 "outlier" "NCIADRES"
"5295" 9.41218181404282 "outlier" "NCIADRES"
"5296" 9.17422596185917 "outlier" "NCIADRES"
"5297" 9.51348704245166 "outlier" "NCIADRES"
"5298" 9.19595357181001 "outlier" "NCIADRES"
"5299" 9.55784118008152 "outlier" "NCIADRES"
"5300" 9.69112122484074 "outlier" "NCIADRES"
"5301" 9.5793297405361 "outlier" "NCIADRES"
"5302" 9.2631543496822 "outlier" "NCIADRES"
"5303" 9.17979907653091 "outlier" "NCIADRES"
"5304" 9.18105856981033 "outlier" "NCIADRES"
"5305" 9.22975700044701 "outlier" "NCIADRES"
"5306" 9.31563647254709 "outlier" "NCIADRES"
"5307" 9.23008592837127 "outlier" "NCIADRES"
"5308" 9.4855867091602 "outlier" "NCIADRES"
"5309" 9.43226644186225 "outlier" "NCIADRES"
"5310" 9.2156837974924 "outlier" "NCIADRES"
"5311" 9.58076186523636 "outlier" "NCIADRES"
"5312" 9.92062856754449 "outlier" "NCIADRES"
"5313" 9.3450818611301 "outlier" "NCIADRES"
"5314" 9.17484874031522 "outlier" "NCIADRES"
"5315" 9.18748320659795 "outlier" "NCIADRES"
"5316" 9.24040193956752 "outlier" "NCIADRES"
"5317" 9.62037453158363 "outlier" "NCIADRES"
"5318" 9.42157396866695 "outlier" "NCIADRES"
"5319" 9.45935665265111 "outlier" "NCIADRES"
"5320" 9.37010397947889 "outlier" "NCIADRES"
"5321" 9.85541785777014 "outlier" "NCIADRES"
"5322" 9.52382132938465 "outlier" "NCIADRES"
"5323" 9.36261630328491 "outlier" "NCIADRES"
"5324" 9.85541785777014 "outlier" "NCIADRES"
"5325" 9.34293188405655 "outlier" "NCIADRES"
"5326" 9.68832569524953 "outlier" "NCIADRES"
"5327" 9.26943122859958 "outlier" "NCIADRES"
"5328" 9.43293679541961 "outlier" "NCIADRES"
"5329" 9.59001114035836 "outlier" "NCIADRES"
"5330" 9.33966553977641 "outlier" "NCIADRES"
"5331" 9.17500429548787 "outlier" "NCIADRES"
"5332" 9.20402919463546 "outlier" "NCIADRES"
"5333" 9.19934893669744 "outlier" "NCIADRES"
"5334" 9.28583554848452 "outlier" "NCIADRES"
"5335" 9.37192625216682 "outlier" "NCIADRES"
"5336" 9.5975653095163 "outlier" "NCIADRES"
"5337" 9.17556383322716 "outlier" "NCIADRES"
"5338" 9.74239483903152 "outlier" "NCIADRES"
"5339" 9.3079408040577 "outlier" "NCIADRES"
"5340" 9.30919866830914 "outlier" "NCIADRES"
"5341" 9.27682597676397 "outlier" "NCIADRES"
"5342" 9.31626604788351 "outlier" "NCIADRES"
"5343" 9.168927519137 "outlier" "NCIADRES"
"5344" 9.37342586204503 "outlier" "NCIADRES"
"5345" 9.19473660257176 "outlier" "NCIADRES"
"5346" 9.33303659856575 "outlier" "NCIADRES"
"5347" 9.32637076517074 "outlier" "NCIADRES"
"5348" 9.69532800212819 "outlier" "NCIADRES"
"5349" 9.66384819309129 "outlier" "NCIADRES"
"5350" 9.88825085991013 "outlier" "NCIADRES"
"5351" 9.46599653661336 "outlier" "NCIADRES"
"5352" 9.30665631537514 "outlier" "NCIADRES"
"5353" 9.4729282166387 "outlier" "NCIADRES"
"5354" 9.24479457146197 "outlier" "NCIADRES"
"5355" 9.38435722416286 "outlier" "NCIADRES"
"5356" 9.30674819066254 "outlier" "NCIADRES"
"5357" 9.39376263467222 "outlier" "NCIADRES"
"5358" 9.48704483910207 "outlier" "NCIADRES"
"5359" 9.17714528644567 "outlier" "NCIADRES"
"5360" 9.1832920804698 "outlier" "NCIADRES"
"5361" 9.20023033562377 "outlier" "NCIADRES"
"5362" 9.1832920804698 "outlier" "NCIADRES"
"5363" 9.27423478684004 "outlier" "NCIADRES"
"5364" 9.19556807260306 "outlier" "NCIADRES"
"5365" 9.17949132816067 "outlier" "NCIADRES"
"5366" 9.19663477173715 "outlier" "NCIADRES"
"5367" 9.2362886861438 "outlier" "NCIADRES"
"5368" 9.16141865093345 "outlier" "NCIADRES"
"5369" 9.34134420047979 "outlier" "NCIADRES"
"5370" 9.19485548151096 "outlier" "NCIADRES"
"5371" 9.44741208472108 "outlier" "NCIADRES"
"5372" 9.26389007670193 "outlier" "NCIADRES"
"5373" 9.31626604788351 "outlier" "NCIADRES"
"5374" 9.4250683613956 "outlier" "NCIADRES"
"5375" 9.35316431700302 "outlier" "NCIADRES"
"5376" 9.59127734075145 "outlier" "NCIADRES"
"5377" 9.19225357262455 "outlier" "NCIH226"
"5378" 9.434183255379 "outlier" "NCIH226"
"5379" 9.36350062058794 "outlier" "NCIH226"
"5380" 9.25660976115789 "outlier" "NCIH226"
"5381" 9.24109036390909 "outlier" "NCIH226"
"5382" 9.48123356482902 "outlier" "NCIH226"
"5383" 10.1011772030831 "outlier" "NCIH226"
"5384" 9.80372751161403 "outlier" "NCIH226"
"5385" 9.855803463009 "outlier" "NCIH226"
"5386" 9.29168991538584 "outlier" "NCIH226"
"5387" 9.40224512011635 "outlier" "NCIH226"
"5388" 9.37100157530237 "outlier" "NCIH226"
"5389" 9.20068851412061 "outlier" "NCIH226"
"5390" 9.30666499878511 "outlier" "NCIH226"
"5391" 9.24779795847769 "outlier" "NCIH226"
"5392" 9.35211758941372 "outlier" "NCIH226"
"5393" 10.1095155527076 "outlier" "NCIH226"
"5394" 9.92167850090783 "outlier" "NCIH226"
"5395" 9.49408229925778 "outlier" "NCIH226"
"5396" 9.55611253667397 "outlier" "NCIH226"
"5397" 9.59593619996484 "outlier" "NCIH226"
"5398" 9.53808988350836 "outlier" "NCIH226"
"5399" 9.44139822475965 "outlier" "NCIH226"
"5400" 9.49215978845163 "outlier" "NCIH226"
"5401" 9.8211197494063 "outlier" "NCIH226"
"5402" 9.25116700198042 "outlier" "NCIH226"
"5403" 9.92054182913212 "outlier" "NCIH226"
"5404" 9.78808087998171 "outlier" "NCIH226"
"5405" 9.47678492688468 "outlier" "NCIH226"
"5406" 9.71655978342572 "outlier" "NCIH226"
"5407" 9.30255810844847 "outlier" "NCIH226"
"5408" 9.69456154927177 "outlier" "NCIH226"
"5409" 9.29468766691473 "outlier" "NCIH226"
"5410" 9.20765891443087 "outlier" "NCIH226"
"5411" 9.22014967225579 "outlier" "NCIH226"
"5412" 9.21937040964357 "outlier" "NCIH226"
"5413" 9.70208850512863 "outlier" "NCIH226"
"5414" 9.80530433592615 "outlier" "NCIH226"
"5415" 9.39298958065813 "outlier" "NCIH226"
"5416" 9.54146037922915 "outlier" "NCIH226"
"5417" 9.31866574400293 "outlier" "NCIH226"
"5418" 9.72119647217821 "outlier" "NCIH226"
"5419" 9.85791345376063 "outlier" "NCIH226"
"5420" 9.31278836737211 "outlier" "NCIH226"
"5421" 9.24703969642229 "outlier" "NCIH226"
"5422" 9.6209579910115 "outlier" "NCIH226"
"5423" 9.6115644061111 "outlier" "NCIH226"
"5424" 9.34428025780393 "outlier" "NCIH226"
"5425" 9.47911025862292 "outlier" "NCIH226"
"5426" 9.45750299964192 "outlier" "NCIH226"
"5427" 9.67192968847781 "outlier" "NCIH226"
"5428" 9.43662494413652 "outlier" "NCIH226"
"5429" 9.25605261613997 "outlier" "NCIH226"
"5430" 9.40334340192907 "outlier" "NCIH226"
"5431" 9.24785206942741 "outlier" "NCIH226"
"5432" 9.20111051045772 "outlier" "NCIH226"
"5433" 9.21114676744304 "outlier" "NCIH226"
"5434" 9.22482463901245 "outlier" "NCIH226"
"5435" 9.40564455505625 "outlier" "NCIH226"
"5436" 9.22305235603705 "outlier" "NCIH226"
"5437" 9.81988216399346 "outlier" "NCIH226"
"5438" 9.43732505226686 "outlier" "NCIH226"
"5439" 9.47979274986331 "outlier" "NCIH226"
"5440" 9.46251574145864 "outlier" "NCIH226"
"5441" 9.29442041623913 "outlier" "NCIH226"
"5442" 9.38868796205082 "outlier" "NCIH226"
"5443" 9.26866373958998 "outlier" "NCIH226"
"5444" 10.0649304036776 "outlier" "NCIH226"
"5445" 9.18515441484688 "outlier" "NCIH226"
"5446" 9.53803441097259 "outlier" "NCIH226"
"5447" 9.53803441097259 "outlier" "NCIH226"
"5448" 9.21722745726193 "outlier" "NCIH226"
"5449" 9.42555454544167 "outlier" "NCIH226"
"5450" 9.30222405410824 "outlier" "NCIH226"
"5451" 9.25089843819602 "outlier" "NCIH226"
"5452" 9.39849387404112 "outlier" "NCIH226"
"5453" 9.68049549448073 "outlier" "NCIH226"
"5454" 9.28977812441055 "outlier" "NCIH226"
"5455" 9.38178705557603 "outlier" "NCIH226"
"5456" 9.19899641631551 "outlier" "NCIH226"
"5457" 9.24693126511734 "outlier" "NCIH226"
"5458" 9.65704547889256 "outlier" "NCIH226"
"5459" 9.50020802383685 "outlier" "NCIH226"
"5460" 9.30777406731413 "outlier" "NCIH226"
"5461" 9.6377590161923 "outlier" "NCIH226"
"5462" 9.71283856882321 "outlier" "NCIH226"
"5463" 9.79981335651329 "outlier" "NCIH226"
"5464" 9.41910997570169 "outlier" "NCIH226"
"5465" 9.88947353014087 "outlier" "NCIH226"
"5466" 9.58317568008766 "outlier" "NCIH226"
"5467" 9.6802456615977 "outlier" "NCIH226"
"5468" 9.21176456156043 "outlier" "NCIH226"
"5469" 9.19623261819443 "outlier" "NCIH226"
"5470" 9.38884442228196 "outlier" "NCIH226"
"5471" 9.22476758133886 "outlier" "NCIH226"
"5472" 9.96608888145995 "outlier" "NCIH226"
"5473" 9.2666735158953 "outlier" "NCIH226"
"5474" 9.25210566951887 "outlier" "NCIH226"
"5475" 9.63455036510065 "outlier" "NCIH226"
"5476" 9.25877846108595 "outlier" "NCIH226"
"5477" 9.31026502241858 "outlier" "NCIH226"
"5478" 9.18674552460239 "outlier" "NCIH226"
"5479" 9.44240193416204 "outlier" "NCIH226"
"5480" 9.26946243046492 "outlier" "NCIH226"
"5481" 9.38337410094493 "outlier" "NCIH226"
"5482" 9.58815941138613 "outlier" "NCIH226"
"5483" 9.1852169212491 "outlier" "NCIH226"
"5484" 9.30616854059872 "outlier" "NCIH226"
"5485" 9.24248950087469 "outlier" "NCIH226"
"5486" 9.54958489460676 "outlier" "NCIH226"
"5487" 9.27784955958625 "outlier" "NCIH226"
"5488" 9.37159202287346 "outlier" "NCIH226"
"5489" 9.22190509745969 "outlier" "NCIH226"
"5490" 9.23617147588585 "outlier" "NCIH226"
"5491" 5.21329056576979 "outlier" "NCIH226"
"5492" 9.24752730255349 "outlier" "NCIH226"
"5493" 9.31080363148084 "outlier" "NCIH226"
"5494" 9.21164695422591 "outlier" "NCIH226"
"5495" 9.40858804594403 "outlier" "NCIH226"
"5496" 9.49771939735447 "outlier" "NCIH226"
"5497" 9.40232095292289 "outlier" "NCIH226"
"5498" 9.7100849145238 "outlier" "NCIH226"
"5499" 9.57238024720866 "outlier" "NCIH226"
"5500" 9.29949428987284 "outlier" "NCIH226"
"5501" 9.52912290684367 "outlier" "NCIH226"
"5502" 9.59938180025958 "outlier" "NCIH226"
"5503" 9.23675470117702 "outlier" "NCIH226"
"5504" 9.55532691690976 "outlier" "NCIH226"
"5505" 9.46317536260899 "outlier" "NCIH226"
"5506" 9.19778372587477 "outlier" "NCIH226"
"5507" 9.22488168919078 "outlier" "NCIH226"
"5508" 9.71072837604414 "outlier" "NCIH226"
"5509" 9.24279068547214 "outlier" "NCIH226"
"5510" 9.22488168919078 "outlier" "NCIH226"
"5511" 9.65151664036966 "outlier" "NCIH226"
"5512" 9.19206904129316 "outlier" "NCIH226"
"5513" 9.52985842398987 "outlier" "NCIH226"
"5514" 9.26446587241525 "outlier" "NCIH226"
"5515" 9.59368486100651 "outlier" "NCIH226"
"5516" 9.1951649179505 "outlier" "NCIH226"
"5517" 9.1951649179505 "outlier" "NCIH226"
"5518" 9.43625693507103 "outlier" "NCIH226"
"5519" 9.280417271515 "outlier" "NCIH226"
"5520" 9.35305288208609 "outlier" "NCIH226"
"5521" 9.46470512034319 "outlier" "NCIH226"
"5522" 9.21085227059721 "outlier" "NCIH226"
"5523" 9.28970442565506 "outlier" "NCIH226"
"5524" 9.72460343154895 "outlier" "NCIH226"
"5525" 9.20673794894301 "outlier" "NCIH226"
"5526" 9.31362623479965 "outlier" "NCIH226"
"5527" 9.31714618375015 "outlier" "NCIH226"
"5528" 9.23789112673902 "outlier" "NCIH226"
"5529" 9.28520981055242 "outlier" "NCIH226"
"5530" 9.60334952009178 "outlier" "NCIH226"
"5531" 10.0729360586021 "outlier" "NCIH226"
"5532" 9.41575958536586 "outlier" "NCIH226"
"5533" 9.3228969952704 "outlier" "NCIH226"
"5534" 9.3007894751274 "outlier" "NCIH226"
"5535" 5.35662664625436 "outlier" "NCIH226"
"5536" 9.37181577591936 "outlier" "NCIH226"
"5537" 9.28911438494354 "outlier" "NCIH226"
"5538" 9.4360289635625 "outlier" "NCIH226"
"5539" 9.24347442011682 "outlier" "NCIH226"
"5540" 9.54984141424291 "outlier" "NCIH226"
"5541" 9.30028625085282 "outlier" "NCIH226"
"5542" 9.13931592342209 "outlier" "NCIH23"
"5543" 9.39121998548716 "outlier" "NCIH23"
"5544" 9.19870829955324 "outlier" "NCIH23"
"5545" 9.48046100377094 "outlier" "NCIH23"
"5546" 9.40679999427773 "outlier" "NCIH23"
"5547" 9.20039611117732 "outlier" "NCIH23"
"5548" 9.21493192290325 "outlier" "NCIH23"
"5549" 9.23055160986509 "outlier" "NCIH23"
"5550" 9.32508209382422 "outlier" "NCIH23"
"5551" 9.70867356616276 "outlier" "NCIH23"
"5552" 9.20718618125767 "outlier" "NCIH23"
"5553" 9.15490759516737 "outlier" "NCIH23"
"5554" 9.14740778102949 "outlier" "NCIH23"
"5555" 5.57627799503332 "outlier" "NCIH23"
"5556" 5.57627799503332 "outlier" "NCIH23"
"5557" 9.17991689498646 "outlier" "NCIH23"
"5558" 9.60472799053348 "outlier" "NCIH23"
"5559" 9.45881569151481 "outlier" "NCIH23"
"5560" 9.28671279072859 "outlier" "NCIH23"
"5561" 9.72395655830168 "outlier" "NCIH23"
"5562" 9.84724759615722 "outlier" "NCIH23"
"5563" 9.64140436203818 "outlier" "NCIH23"
"5564" 9.1707937099055 "outlier" "NCIH23"
"5565" 9.4611668974983 "outlier" "NCIH23"
"5566" 9.93541401482643 "outlier" "NCIH23"
"5567" 9.76887944844897 "outlier" "NCIH23"
"5568" 9.68941146726596 "outlier" "NCIH23"
"5569" 5.33160635722895 "outlier" "NCIH23"
"5570" 9.60470309094444 "outlier" "NCIH23"
"5571" 9.14341671271754 "outlier" "NCIH23"
"5572" 9.53877049520009 "outlier" "NCIH23"
"5573" 9.52930675026215 "outlier" "NCIH23"
"5574" 9.75163904165498 "outlier" "NCIH23"
"5575" 9.73064083981589 "outlier" "NCIH23"
"5576" 9.24363212591211 "outlier" "NCIH23"
"5577" 9.14411240927723 "outlier" "NCIH23"
"5578" 9.41767262925194 "outlier" "NCIH23"
"5579" 9.36221043130091 "outlier" "NCIH23"
"5580" 9.43944824016361 "outlier" "NCIH23"
"5581" 9.22406002937511 "outlier" "NCIH23"
"5582" 9.14861933549393 "outlier" "NCIH23"
"5583" 9.3425048316812 "outlier" "NCIH23"
"5584" 9.50480307256958 "outlier" "NCIH23"
"5585" 10.0666440566852 "outlier" "NCIH23"
"5586" 9.39223651356748 "outlier" "NCIH23"
"5587" 9.63684982933963 "outlier" "NCIH23"
"5588" 9.40488442987923 "outlier" "NCIH23"
"5589" 9.17890032897338 "outlier" "NCIH23"
"5590" 9.56246712736441 "outlier" "NCIH23"
"5591" 9.47699994130607 "outlier" "NCIH23"
"5592" 9.75236630023727 "outlier" "NCIH23"
"5593" 9.32896768479003 "outlier" "NCIH23"
"5594" 9.20444115815555 "outlier" "NCIH23"
"5595" 9.1921697455282 "outlier" "NCIH23"
"5596" 9.22575163563623 "outlier" "NCIH23"
"5597" 9.127050304627 "outlier" "NCIH23"
"5598" 9.18867934096537 "outlier" "NCIH23"
"5599" 9.43897439141836 "outlier" "NCIH23"
"5600" 9.53477186753939 "outlier" "NCIH23"
"5601" 9.46492774341412 "outlier" "NCIH23"
"5602" 9.13069975525206 "outlier" "NCIH23"
"5603" 9.50280313543331 "outlier" "NCIH23"
"5604" 9.51232198682689 "outlier" "NCIH23"
"5605" 9.15354932606613 "outlier" "NCIH23"
"5606" 9.4775230871539 "outlier" "NCIH23"
"5607" 9.58999815120161 "outlier" "NCIH23"
"5608" 9.12822047420297 "outlier" "NCIH23"
"5609" 9.23814606639694 "outlier" "NCIH23"
"5610" 9.83772812937995 "outlier" "NCIH23"
"5611" 9.47044646112053 "outlier" "NCIH23"
"5612" 9.17894457701029 "outlier" "NCIH23"
"5613" 9.17894457701029 "outlier" "NCIH23"
"5614" 9.14185333267113 "outlier" "NCIH23"
"5615" 9.21376964385808 "outlier" "NCIH23"
"5616" 9.35418696282924 "outlier" "NCIH23"
"5617" 9.28512183998329 "outlier" "NCIH23"
"5618" 9.26427283705171 "outlier" "NCIH23"
"5619" 9.29987166046445 "outlier" "NCIH23"
"5620" 9.21026402608842 "outlier" "NCIH23"
"5621" 9.24682268919329 "outlier" "NCIH23"
"5622" 9.39044582971579 "outlier" "NCIH23"
"5623" 9.37390376398387 "outlier" "NCIH23"
"5624" 9.46618557454639 "outlier" "NCIH23"
"5625" 9.13936439378842 "outlier" "NCIH23"
"5626" 9.58314428023081 "outlier" "NCIH23"
"5627" 9.12692563274961 "outlier" "NCIH23"
"5628" 9.43433013995267 "outlier" "NCIH23"
"5629" 9.52053987853679 "outlier" "NCIH23"
"5630" 9.72985135454996 "outlier" "NCIH23"
"5631" 9.26440005490349 "outlier" "NCIH23"
"5632" 9.9781260231996 "outlier" "NCIH23"
"5633" 9.54716148730191 "outlier" "NCIH23"
"5634" 9.13139142512657 "outlier" "NCIH23"
"5635" 9.29694801264313 "outlier" "NCIH23"
"5636" 9.14247936019703 "outlier" "NCIH23"
"5637" 9.59750569234767 "outlier" "NCIH23"
"5638" 9.32787003061916 "outlier" "NCIH23"
"5639" 10.1580295151918 "outlier" "NCIH23"
"5640" 9.75233085244931 "outlier" "NCIH23"
"5641" 9.2736588825755 "outlier" "NCIH23"
"5642" 9.23184619714797 "outlier" "NCIH23"
"5643" 9.18163521769011 "outlier" "NCIH23"
"5644" 9.32975002842626 "outlier" "NCIH23"
"5645" 9.39373662202762 "outlier" "NCIH23"
"5646" 9.16034477007224 "outlier" "NCIH23"
"5647" 9.40526559173997 "outlier" "NCIH23"
"5648" 9.37853905424349 "outlier" "NCIH23"
"5649" 9.35713244179863 "outlier" "NCIH23"
"5650" 9.89156872508865 "outlier" "NCIH23"
"5651" 9.32870136658554 "outlier" "NCIH23"
"5652" 9.35629501370578 "outlier" "NCIH23"
"5653" 9.12677597923955 "outlier" "NCIH23"
"5654" 5.09500751184111 "outlier" "NCIH23"
"5655" 9.14609740361906 "outlier" "NCIH23"
"5656" 9.3846710251749 "outlier" "NCIH23"
"5657" 9.3169636073103 "outlier" "NCIH23"
"5658" 9.43879200414814 "outlier" "NCIH23"
"5659" 9.13414714124313 "outlier" "NCIH23"
"5660" 9.13414714124313 "outlier" "NCIH23"
"5661" 9.1932842009887 "outlier" "NCIH23"
"5662" 9.29503872575626 "outlier" "NCIH23"
"5663" 9.3042039771336 "outlier" "NCIH23"
"5664" 9.28486189235961 "outlier" "NCIH23"
"5665" 9.25302243885311 "outlier" "NCIH23"
"5666" 9.16205014725222 "outlier" "NCIH23"
"5667" 9.39445106643615 "outlier" "NCIH23"
"5668" 9.62242256169232 "outlier" "NCIH23"
"5669" 9.13788360850788 "outlier" "NCIH23"
"5670" 9.24927559064581 "outlier" "NCIH23"
"5671" 9.63078002409024 "outlier" "NCIH23"
"5672" 9.58565780205673 "outlier" "NCIH23"
"5673" 9.36425110895205 "outlier" "NCIH23"
"5674" 9.38855217008226 "outlier" "NCIH23"
"5675" 9.35443810685163 "outlier" "NCIH23"
"5676" 9.2395144704942 "outlier" "NCIH23"
"5677" 9.24105118573161 "outlier" "NCIH23"
"5678" 9.47261196034893 "outlier" "NCIH23"
"5679" 9.42229539393879 "outlier" "NCIH23"
"5680" 9.53522988646751 "outlier" "NCIH23"
"5681" 9.40134604704373 "outlier" "NCIH23"
"5682" 9.84064499484796 "outlier" "NCIH23"
"5683" 9.12729954106535 "outlier" "NCIH23"
"5684" 9.13397542031716 "outlier" "NCIH23"
"5685" 9.38058804428638 "outlier" "NCIH23"
"5686" 9.15119746024107 "outlier" "NCIH23"
"5687" 9.44084248407618 "outlier" "NCIH23"
"5688" 9.13037824797593 "outlier" "NCIH23"
"5689" 9.28919133286302 "outlier" "NCIH23"
"5690" 5.49984397583142 "outlier" "NCIH23"
"5691" 9.29230383272613 "outlier" "NCIH23"
"5692" 9.18402513151004 "outlier" "NCIH23"
"5693" 9.44664991643367 "outlier" "NCIH23"
"5694" 9.25823273720547 "outlier" "NCIH23"
"5695" 9.15642476228813 "outlier" "NCIH23"
"5696" 9.19311293233543 "outlier" "NCIH23"
"5697" 9.15022950171159 "outlier" "NCIH23"
"5698" 9.183521931379 "outlier" "NCIH23"
"5699" 9.14317655871789 "outlier" "NCIH23"
"5700" 9.67977159146182 "outlier" "NCIH23"
"5701" 9.42160004725502 "outlier" "NCIH23"
"5702" 9.13272225706246 "outlier" "NCIH23"
"5703" 9.22729815706542 "outlier" "NCIH23"
"5704" 9.55409906616026 "outlier" "NCIH23"
"5705" 9.57480448497416 "outlier" "NCIH23"
"5706" 9.14633594832566 "outlier" "NCIH23"
"5707" 9.25257452013847 "outlier" "NCIH23"
"5708" 9.82523178036657 "outlier" "NCIH23"
"5709" 9.4896552519605 "outlier" "NCIH23"
"5710" 9.55900461931343 "outlier" "NCIH23"
"5711" 9.53248430099516 "outlier" "NCIH23"
"5712" 9.15937386594508 "outlier" "NCIH23"
"5713" 9.19075111344245 "outlier" "NCIH23"
"5714" 9.56201865092044 "outlier" "NCIH23"
"5715" 9.21932849435881 "outlier" "NCIH23"
"5716" 9.56201865092044 "outlier" "NCIH23"
"5717" 9.2047122728737 "outlier" "NCIH23"
"5718" 9.38814238095777 "outlier" "NCIH23"
"5719" 9.27017629276239 "outlier" "NCIH23"
"5720" 9.20485818764976 "outlier" "NCIH23"
"5721" 9.70102173432005 "outlier" "NCIH23"
"5722" 9.32009179237324 "outlier" "NCIH23"
"5723" 9.21299305947571 "outlier" "NCIH23"
"5724" 9.12948667596181 "outlier" "NCIH23"
"5725" 9.46048485324051 "outlier" "NCIH23"
"5726" 9.58425063041745 "outlier" "NCIH23"
"5727" 9.58425063041745 "outlier" "NCIH23"
"5728" 9.17331110552533 "outlier" "NCIH23"
"5729" 9.27564658503483 "outlier" "NCIH23"
"5730" 9.50506416413914 "outlier" "NCIH23"
"5731" 9.50079394591177 "outlier" "NCIH23"
"5732" 9.39411421079518 "outlier" "NCIH23"
"5733" 9.37297073944592 "outlier" "NCIH23"
"5734" 9.46574003295731 "outlier" "NCIH23"
"5735" 9.76215646278191 "outlier" "NCIH23"
"5736" 9.44574125018916 "outlier" "NCIH23"
"5737" 9.54600387405824 "outlier" "NCIH23"
"5738" 9.50756268903643 "outlier" "NCIH23"
"5739" 9.34766572329623 "outlier" "NCIH23"
"5740" 9.22445864755996 "outlier" "NCIH23"
"5741" 9.31228563564413 "outlier" "NCIH23"
"5742" 9.91870148144797 "outlier" "NCIH23"
"5743" 9.55264179480139 "outlier" "NCIH23"
"5744" 9.43892576230184 "outlier" "NCIH23"
"5745" 9.44003072977623 "outlier" "NCIH23"
"5746" 9.43256949255533 "outlier" "NCIH23"
"5747" 9.38445055712935 "outlier" "NCIH23"
"5748" 9.14516582529557 "outlier" "NCIH23"
"5749" 9.68353974613118 "outlier" "NCIH23"
"5750" 9.23147390832299 "outlier" "NCIH23"
"5751" 9.28764390245313 "outlier" "NCIH23"
"5752" 9.28764390245313 "outlier" "NCIH23"
"5753" 9.48290699483671 "outlier" "NCIH23"
"5754" 9.18360948633759 "outlier" "NCIH23"
"5755" 9.18360948633759 "outlier" "NCIH23"
"5756" 9.41102103218943 "outlier" "NCIH23"
"5757" 9.42465127956552 "outlier" "NCIH23"
"5758" 9.31166677363847 "outlier" "NCIH23"
"5759" 9.2791911460106 "outlier" "NCIH23"
"5760" 9.68603151319949 "outlier" "NCIH23"
"5761" 9.38068537452654 "outlier" "NCIH23"
"5762" 9.22216158044013 "outlier" "NCIH23"
"5763" 9.44868749082507 "outlier" "NCIH23"
"5764" 9.50698098426897 "outlier" "NCIH23"
"5765" 9.16939385125248 "outlier" "NCIH23"
"5766" 9.48833349454669 "outlier" "NCIH23"
"5767" 9.61587129046008 "outlier" "NCIH23"
"5768" 9.2957493526968 "outlier" "NCIH23"
"5769" 9.1621651342745 "outlier" "NCIH23"
"5770" 9.45242786052289 "outlier" "NCIH23"
"5771" 9.30075830038031 "outlier" "NCIH23"
"5772" 9.34361158542391 "outlier" "NCIH23"
"5773" 5.2650718737481 "outlier" "NCIH23"
"5774" 9.22539396263494 "outlier" "NCIH23"
"5775" 9.1715144560216 "outlier" "NCIH23"
"5776" 9.31983596762133 "outlier" "NCIH23"
"5777" 9.20283184544966 "outlier" "NCIH23"
"5778" 9.4714516029412 "outlier" "NCIH23"
"5779" 9.50181548122871 "outlier" "NCIH23"
"5780" 9.36536148676232 "outlier" "NCIH23"
"5781" 9.21258377240188 "outlier" "NCIH23"
"5782" 9.26762256407284 "outlier" "NCIH23"
"5783" 9.37192223181906 "outlier" "NCIH23"
"5784" 9.14662202912773 "outlier" "NCIH23"
"5785" 9.68353974613118 "outlier" "NCIH23"
"5786" 9.21799599199761 "outlier" "NCIH23"
"5787" 9.35617735061053 "outlier" "NCIH23"
"5788" 9.136080441935 "outlier" "NCIH23"
"5789" 9.35617735061053 "outlier" "NCIH23"
"5790" 9.45135402738234 "outlier" "NCIH23"
"5791" 9.35617735061053 "outlier" "NCIH23"
"5792" 9.46957496309913 "outlier" "NCIH23"
"5793" 9.22225965946304 "outlier" "NCIH322M"
"5794" 9.25883715288952 "outlier" "NCIH322M"
"5795" 9.22589547304143 "outlier" "NCIH322M"
"5796" 9.90479549460211 "outlier" "NCIH322M"
"5797" 9.61608886813709 "outlier" "NCIH322M"
"5798" 9.3931645348995 "outlier" "NCIH322M"
"5799" 9.22456526463878 "outlier" "NCIH322M"
"5800" 9.33110231598032 "outlier" "NCIH322M"
"5801" 9.32981521995885 "outlier" "NCIH322M"
"5802" 9.19601671431271 "outlier" "NCIH322M"
"5803" 9.31002153056335 "outlier" "NCIH322M"
"5804" 9.58462279788845 "outlier" "NCIH322M"
"5805" 9.34889676549593 "outlier" "NCIH322M"
"5806" 9.19402417586097 "outlier" "NCIH322M"
"5807" 9.20565396419311 "outlier" "NCIH322M"
"5808" 9.21597640770946 "outlier" "NCIH322M"
"5809" 9.73298561150545 "outlier" "NCIH322M"
"5810" 10.17176942119 "outlier" "NCIH322M"
"5811" 10.0821805434856 "outlier" "NCIH322M"
"5812" 9.60987320277922 "outlier" "NCIH322M"
"5813" 9.65729292877331 "outlier" "NCIH322M"
"5814" 9.51884533829561 "outlier" "NCIH322M"
"5815" 9.63261755692596 "outlier" "NCIH322M"
"5816" 9.60371214253018 "outlier" "NCIH322M"
"5817" 9.75418407482255 "outlier" "NCIH322M"
"5818" 9.78253645531304 "outlier" "NCIH322M"
"5819" 9.66195080796178 "outlier" "NCIH322M"
"5820" 9.38665448537915 "outlier" "NCIH322M"
"5821" 9.29799945397821 "outlier" "NCIH322M"
"5822" 9.24521803099299 "outlier" "NCIH322M"
"5823" 9.24787247072489 "outlier" "NCIH322M"
"5824" 9.19854304516347 "outlier" "NCIH322M"
"5825" 9.50956232612183 "outlier" "NCIH322M"
"5826" 9.49264902634898 "outlier" "NCIH322M"
"5827" 9.60272768481025 "outlier" "NCIH322M"
"5828" 9.33055934064104 "outlier" "NCIH322M"
"5829" 9.54692619078726 "outlier" "NCIH322M"
"5830" 9.91719294388345 "outlier" "NCIH322M"
"5831" 9.23314861747733 "outlier" "NCIH322M"
"5832" 9.29046010456599 "outlier" "NCIH322M"
"5833" 9.75784504250785 "outlier" "NCIH322M"
"5834" 9.74785261691638 "outlier" "NCIH322M"
"5835" 9.28073982377017 "outlier" "NCIH322M"
"5836" 9.58498904926071 "outlier" "NCIH322M"
"5837" 9.55269109369153 "outlier" "NCIH322M"
"5838" 9.33805774917143 "outlier" "NCIH322M"
"5839" 9.34364288892729 "outlier" "NCIH322M"
"5840" 9.26366735563508 "outlier" "NCIH322M"
"5841" 9.23502331136243 "outlier" "NCIH322M"
"5842" 9.67400116493031 "outlier" "NCIH322M"
"5843" 9.29964529736765 "outlier" "NCIH322M"
"5844" 9.25748584074363 "outlier" "NCIH322M"
"5845" 9.26156074907469 "outlier" "NCIH322M"
"5846" 9.18925988217858 "outlier" "NCIH322M"
"5847" 9.33836680558434 "outlier" "NCIH322M"
"5848" 9.37473117791899 "outlier" "NCIH322M"
"5849" 9.24266981830688 "outlier" "NCIH322M"
"5850" 9.87494386292493 "outlier" "NCIH322M"
"5851" 9.43632596833192 "outlier" "NCIH322M"
"5852" 9.50346003976239 "outlier" "NCIH322M"
"5853" 9.37872929936587 "outlier" "NCIH322M"
"5854" 9.66966137690986 "outlier" "NCIH322M"
"5855" 9.57934165549456 "outlier" "NCIH322M"
"5856" 9.3479225029911 "outlier" "NCIH322M"
"5857" 10.0105178444728 "outlier" "NCIH322M"
"5858" 9.1901695239904 "outlier" "NCIH322M"
"5859" 9.44899418002884 "outlier" "NCIH322M"
"5860" 9.44963592767382 "outlier" "NCIH322M"
"5861" 9.55603029313663 "outlier" "NCIH322M"
"5862" 9.61180038747075 "outlier" "NCIH322M"
"5863" 9.43422512822374 "outlier" "NCIH322M"
"5864" 9.1824968051856 "outlier" "NCIH322M"
"5865" 9.50138101254142 "outlier" "NCIH322M"
"5866" 9.42123967483944 "outlier" "NCIH322M"
"5867" 9.2206973482384 "outlier" "NCIH322M"
"5868" 9.23488076198868 "outlier" "NCIH322M"
"5869" 9.31597657357045 "outlier" "NCIH322M"
"5870" 9.22337739370009 "outlier" "NCIH322M"
"5871" 9.63094546000931 "outlier" "NCIH322M"
"5872" 9.18636007288877 "outlier" "NCIH322M"
"5873" 9.23536167872033 "outlier" "NCIH322M"
"5874" 9.41530474638854 "outlier" "NCIH322M"
"5875" 9.20324545869272 "outlier" "NCIH322M"
"5876" 9.40256855515243 "outlier" "NCIH322M"
"5877" 9.5806458682843 "outlier" "NCIH322M"
"5878" 9.18614080774121 "outlier" "NCIH322M"
"5879" 9.20301537905365 "outlier" "NCIH322M"
"5880" 9.93724142083982 "outlier" "NCIH322M"
"5881" 5.04016427616637 "outlier" "NCIH322M"
"5882" 9.18588153339929 "outlier" "NCIH322M"
"5883" 9.75991413113395 "outlier" "NCIH322M"
"5884" 9.46761634882067 "outlier" "NCIH322M"
"5885" 9.33040203678839 "outlier" "NCIH322M"
"5886" 10.0271062764296 "outlier" "NCIH322M"
"5887" 9.69791065935918 "outlier" "NCIH322M"
"5888" 9.18854665719512 "outlier" "NCIH322M"
"5889" 9.67453250718533 "outlier" "NCIH322M"
"5890" 9.28118859103501 "outlier" "NCIH322M"
"5891" 9.23742180198718 "outlier" "NCIH322M"
"5892" 9.29544918277404 "outlier" "NCIH322M"
"5893" 9.44215924774668 "outlier" "NCIH322M"
"5894" 9.38109026018113 "outlier" "NCIH322M"
"5895" 9.37275066582868 "outlier" "NCIH322M"
"5896" 9.34017458761624 "outlier" "NCIH322M"
"5897" 9.56475572253219 "outlier" "NCIH322M"
"5898" 9.21539897506069 "outlier" "NCIH322M"
"5899" 9.37824275223775 "outlier" "NCIH322M"
"5900" 9.19160918642079 "outlier" "NCIH322M"
"5901" 9.19496297988029 "outlier" "NCIH322M"
"5902" 9.50800676731302 "outlier" "NCIH322M"
"5903" 9.36195284186205 "outlier" "NCIH322M"
"5904" 9.40097882017078 "outlier" "NCIH322M"
"5905" 9.39196217188801 "outlier" "NCIH322M"
"5906" 9.48323516267361 "outlier" "NCIH322M"
"5907" 9.3310594741788 "outlier" "NCIH322M"
"5908" 9.17456324613821 "outlier" "NCIH322M"
"5909" 9.55407771474902 "outlier" "NCIH322M"
"5910" 9.34729012194278 "outlier" "NCIH322M"
"5911" 9.41123926274986 "outlier" "NCIH322M"
"5912" 9.20905276664281 "outlier" "NCIH322M"
"5913" 9.23076232876545 "outlier" "NCIH322M"
"5914" 9.3322859329929 "outlier" "NCIH322M"
"5915" 5.50868089449586 "outlier" "NCIH322M"
"5916" 9.4256841887302 "outlier" "NCIH322M"
"5917" 9.71482054420123 "outlier" "NCIH322M"
"5918" 9.46645726883592 "outlier" "NCIH322M"
"5919" 9.20357119633533 "outlier" "NCIH322M"
"5920" 9.28509564909566 "outlier" "NCIH322M"
"5921" 9.47234578094713 "outlier" "NCIH322M"
"5922" 9.6294178056206 "outlier" "NCIH322M"
"5923" 9.50686501317029 "outlier" "NCIH322M"
"5924" 9.20236282402612 "outlier" "NCIH322M"
"5925" 9.43849476221021 "outlier" "NCIH322M"
"5926" 9.64912418234179 "outlier" "NCIH322M"
"5927" 9.19101812184391 "outlier" "NCIH322M"
"5928" 9.31250279300012 "outlier" "NCIH322M"
"5929" 5.4868217441769 "outlier" "NCIH322M"
"5930" 9.45428464843183 "outlier" "NCIH322M"
"5931" 9.18791169461932 "outlier" "NCIH322M"
"5932" 9.18554224861411 "outlier" "NCIH322M"
"5933" 9.75805880693119 "outlier" "NCIH322M"
"5934" 9.62350058016519 "outlier" "NCIH322M"
"5935" 9.568194085086 "outlier" "NCIH322M"
"5936" 9.20136289827738 "outlier" "NCIH322M"
"5937" 9.18088532102902 "outlier" "NCIH322M"
"5938" 9.20082352160599 "outlier" "NCIH322M"
"5939" 9.54334081690896 "outlier" "NCIH322M"
"5940" 9.27884347865885 "outlier" "NCIH322M"
"5941" 9.54334081690896 "outlier" "NCIH322M"
"5942" 9.39304073373507 "outlier" "NCIH322M"
"5943" 9.5501546460948 "outlier" "NCIH322M"
"5944" 9.19671778622624 "outlier" "NCIH322M"
"5945" 9.24561810203696 "outlier" "NCIH322M"
"5946" 9.65460964939971 "outlier" "NCIH322M"
"5947" 9.65460964939971 "outlier" "NCIH322M"
"5948" 9.24586144322425 "outlier" "NCIH322M"
"5949" 9.25345772098654 "outlier" "NCIH322M"
"5950" 9.54410223823202 "outlier" "NCIH322M"
"5951" 9.29582106332929 "outlier" "NCIH322M"
"5952" 9.27868239019933 "outlier" "NCIH322M"
"5953" 9.22036578353323 "outlier" "NCIH322M"
"5954" 9.66041487545031 "outlier" "NCIH322M"
"5955" 9.25555292699865 "outlier" "NCIH322M"
"5956" 9.48435037473058 "outlier" "NCIH322M"
"5957" 9.17544286127237 "outlier" "NCIH322M"
"5958" 9.71961598958055 "outlier" "NCIH322M"
"5959" 9.53507233383762 "outlier" "NCIH322M"
"5960" 9.85266531973545 "outlier" "NCIH322M"
"5961" 9.3137678521 "outlier" "NCIH322M"
"5962" 9.27222206761345 "outlier" "NCIH322M"
"5963" 9.17721711745218 "outlier" "NCIH322M"
"5964" 9.73296863018337 "outlier" "NCIH322M"
"5965" 9.27205850385666 "outlier" "NCIH322M"
"5966" 9.27066571913706 "outlier" "NCIH322M"
"5967" 9.18281838571263 "outlier" "NCIH322M"
"5968" 9.21474611090396 "outlier" "NCIH322M"
"5969" 9.26627803579143 "outlier" "NCIH322M"
"5970" 9.67210377145332 "outlier" "NCIH322M"
"5971" 9.35544011164362 "outlier" "NCIH322M"
"5972" 9.20973312367267 "outlier" "NCIH322M"
"5973" 9.26187906696554 "outlier" "NCIH322M"
"5974" 9.43098094618802 "outlier" "NCIH322M"
"5975" 9.53767152152442 "outlier" "NCIH322M"
"5976" 9.30681683484035 "outlier" "NCIH322M"
"5977" 9.43191033084031 "outlier" "NCIH322M"
"5978" 9.59881364347794 "outlier" "NCIH322M"
"5979" 9.23793530947673 "outlier" "NCIH322M"
"5980" 9.20768884670921 "outlier" "NCIH322M"
"5981" 9.44790430171669 "outlier" "NCIH322M"
"5982" 9.28669613775038 "outlier" "NCIH322M"
"5983" 9.20176699162362 "outlier" "NCIH322M"
"5984" 9.48435037473058 "outlier" "NCIH322M"
"5985" 9.1867584533982 "outlier" "NCIH322M"
"5986" 9.24406795064326 "outlier" "NCIH322M"
"5987" 9.1867584533982 "outlier" "NCIH322M"
"5988" 9.1867584533982 "outlier" "NCIH322M"
"5989" 9.39203664152014 "outlier" "NCIH322M"
"5990" 9.27368192082267 "outlier" "NCIH460"
"5991" 9.16085346880277 "outlier" "NCIH460"
"5992" 9.14790961542458 "outlier" "NCIH460"
"5993" 9.30559093482413 "outlier" "NCIH460"
"5994" 9.2543135127169 "outlier" "NCIH460"
"5995" 9.32976432073888 "outlier" "NCIH460"
"5996" 9.20948822907025 "outlier" "NCIH460"
"5997" 9.20890124539326 "outlier" "NCIH460"
"5998" 9.33654815557543 "outlier" "NCIH460"
"5999" 9.27101733453104 "outlier" "NCIH460"
"6000" 9.75273847177893 "outlier" "NCIH460"
"6001" 9.20510342591723 "outlier" "NCIH460"
"6002" 9.6640744506262 "outlier" "NCIH460"
"6003" 9.53153989512116 "outlier" "NCIH460"
"6004" 9.49666134197573 "outlier" "NCIH460"
"6005" 9.200673900195 "outlier" "NCIH460"
"6006" 9.60275447543309 "outlier" "NCIH460"
"6007" 9.37099021546483 "outlier" "NCIH460"
"6008" 9.2286722243624 "outlier" "NCIH460"
"6009" 9.71345425525916 "outlier" "NCIH460"
"6010" 9.86963524824783 "outlier" "NCIH460"
"6011" 9.58344662507496 "outlier" "NCIH460"
"6012" 9.30994721880335 "outlier" "NCIH460"
"6013" 9.2576076310729 "outlier" "NCIH460"
"6014" 9.36572628371786 "outlier" "NCIH460"
"6015" 9.49388944210218 "outlier" "NCIH460"
"6016" 9.22095720750752 "outlier" "NCIH460"
"6017" 9.82403363509031 "outlier" "NCIH460"
"6018" 9.46533472131191 "outlier" "NCIH460"
"6019" 9.22986322465591 "outlier" "NCIH460"
"6020" 9.34786424444476 "outlier" "NCIH460"
"6021" 9.30509112051907 "outlier" "NCIH460"
"6022" 9.46239573714629 "outlier" "NCIH460"
"6023" 9.26156039312272 "outlier" "NCIH460"
"6024" 9.32021035601428 "outlier" "NCIH460"
"6025" 9.81340482744865 "outlier" "NCIH460"
"6026" 9.92826615973156 "outlier" "NCIH460"
"6027" 9.26081180575382 "outlier" "NCIH460"
"6028" 9.61103539189299 "outlier" "NCIH460"
"6029" 9.56236269441206 "outlier" "NCIH460"
"6030" 9.24627048342933 "outlier" "NCIH460"
"6031" 9.3953909202964 "outlier" "NCIH460"
"6032" 9.35639070689454 "outlier" "NCIH460"
"6033" 9.65666197228481 "outlier" "NCIH460"
"6034" 9.26859234985829 "outlier" "NCIH460"
"6035" 9.33657551701704 "outlier" "NCIH460"
"6036" 9.43880995912183 "outlier" "NCIH460"
"6037" 9.15144390507911 "outlier" "NCIH460"
"6038" 9.39710797281569 "outlier" "NCIH460"
"6039" 9.97913681686296 "outlier" "NCIH460"
"6040" 9.52114729587754 "outlier" "NCIH460"
"6041" 9.54009999897799 "outlier" "NCIH460"
"6042" 9.16302136664468 "outlier" "NCIH460"
"6043" 9.22490261971324 "outlier" "NCIH460"
"6044" 9.48215208246436 "outlier" "NCIH460"
"6045" 9.44735246905448 "outlier" "NCIH460"
"6046" 9.21222918874218 "outlier" "NCIH460"
"6047" 9.31704520051262 "outlier" "NCIH460"
"6048" 9.31704520051262 "outlier" "NCIH460"
"6049" 9.22849680145664 "outlier" "NCIH460"
"6050" 9.22849680145664 "outlier" "NCIH460"
"6051" 10.1108286834421 "outlier" "NCIH460"
"6052" 9.38954523095908 "outlier" "NCIH460"
"6053" 9.24892344076626 "outlier" "NCIH460"
"6054" 9.16667809171634 "outlier" "NCIH460"
"6055" 9.37806022346641 "outlier" "NCIH460"
"6056" 9.37703943738817 "outlier" "NCIH460"
"6057" 9.26631460441813 "outlier" "NCIH460"
"6058" 9.19928739435103 "outlier" "NCIH460"
"6059" 9.70941470691726 "outlier" "NCIH460"
"6060" 9.19589621770949 "outlier" "NCIH460"
"6061" 9.31695933479608 "outlier" "NCIH460"
"6062" 9.21657905715951 "outlier" "NCIH460"
"6063" 9.69529638894863 "outlier" "NCIH460"
"6064" 9.36700362135015 "outlier" "NCIH460"
"6065" 9.63029375281577 "outlier" "NCIH460"
"6066" 9.21668724760605 "outlier" "NCIH460"
"6067" 9.53120793914981 "outlier" "NCIH460"
"6068" 9.19152415247404 "outlier" "NCIH460"
"6069" 9.56354864847098 "outlier" "NCIH460"
"6070" 9.62803404943386 "outlier" "NCIH460"
"6071" 9.21131745627922 "outlier" "NCIH460"
"6072" 9.69886328900573 "outlier" "NCIH460"
"6073" 9.20123473856906 "outlier" "NCIH460"
"6074" 9.75377618792361 "outlier" "NCIH460"
"6075" 9.21769572753286 "outlier" "NCIH460"
"6076" 9.42568377171811 "outlier" "NCIH460"
"6077" 9.1973312790424 "outlier" "NCIH460"
"6078" 9.58409702163938 "outlier" "NCIH460"
"6079" 9.34000933916786 "outlier" "NCIH460"
"6080" 9.29716468109806 "outlier" "NCIH460"
"6081" 9.45031045798729 "outlier" "NCIH460"
"6082" 9.41345695588275 "outlier" "NCIH460"
"6083" 5.48575717705127 "outlier" "NCIH460"
"6084" 9.23084160188949 "outlier" "NCIH460"
"6085" 9.23535541631883 "outlier" "NCIH460"
"6086" 9.24026702000806 "outlier" "NCIH460"
"6087" 9.34095838002669 "outlier" "NCIH460"
"6088" 9.64587132750957 "outlier" "NCIH460"
"6089" 9.62594524869317 "outlier" "NCIH460"
"6090" 9.52430192648336 "outlier" "NCIH460"
"6091" 9.2485215022999 "outlier" "NCIH460"
"6092" 9.75544808058809 "outlier" "NCIH460"
"6093" 9.23659714549042 "outlier" "NCIH460"
"6094" 9.30231700934039 "outlier" "NCIH460"
"6095" 9.51703158147517 "outlier" "NCIH460"
"6096" 9.22779440039474 "outlier" "NCIH460"
"6097" 9.22645670051956 "outlier" "NCIH460"
"6098" 9.47853654331867 "outlier" "NCIH460"
"6099" 9.14727545447193 "outlier" "NCIH460"
"6100" 9.23119048886351 "outlier" "NCIH460"
"6101" 9.28098853847032 "outlier" "NCIH460"
"6102" 9.17278483074638 "outlier" "NCIH460"
"6103" 9.37025658838051 "outlier" "NCIH460"
"6104" 9.36842979345138 "outlier" "NCIH460"
"6105" 9.22288107464238 "outlier" "NCIH460"
"6106" 9.20562158881718 "outlier" "NCIH460"
"6107" 9.17813750315571 "outlier" "NCIH460"
"6108" 9.84814517038486 "outlier" "NCIH460"
"6109" 9.60585627555167 "outlier" "NCIH460"
"6110" 9.18861044269029 "outlier" "NCIH460"
"6111" 9.23821296691893 "outlier" "NCIH460"
"6112" 9.51238395801492 "outlier" "NCIH460"
"6113" 9.88530493234648 "outlier" "NCIH460"
"6114" 9.30579657363971 "outlier" "NCIH460"
"6115" 9.17564779686401 "outlier" "NCIH460"
"6116" 9.21607381173551 "outlier" "NCIH460"
"6117" 9.74197525017564 "outlier" "NCIH460"
"6118" 9.25235819830464 "outlier" "NCIH460"
"6119" 9.4559796603603 "outlier" "NCIH460"
"6120" 9.39476920140763 "outlier" "NCIH460"
"6121" 9.32806562578386 "outlier" "NCIH460"
"6122" 9.25500735318705 "outlier" "NCIH460"
"6123" 9.3230986784001 "outlier" "NCIH460"
"6124" 9.25500735318705 "outlier" "NCIH460"
"6125" 9.24992666246879 "outlier" "NCIH460"
"6126" 9.74066080508302 "outlier" "NCIH460"
"6127" 9.25099421742491 "outlier" "NCIH460"
"6128" 9.34695690649738 "outlier" "NCIH460"
"6129" 9.25911457579732 "outlier" "NCIH460"
"6130" 9.50518803338635 "outlier" "NCIH460"
"6131" 9.50518803338635 "outlier" "NCIH460"
"6132" 9.19068271860432 "outlier" "NCIH460"
"6133" 9.22486723498336 "outlier" "NCIH460"
"6134" 9.22702044485561 "outlier" "NCIH460"
"6135" 9.70003787628098 "outlier" "NCIH460"
"6136" 9.24431237377279 "outlier" "NCIH460"
"6137" 9.4503736235 "outlier" "NCIH460"
"6138" 9.26292405813665 "outlier" "NCIH460"
"6139" 9.84484703657194 "outlier" "NCIH460"
"6140" 9.26383079513692 "outlier" "NCIH460"
"6141" 9.28448830969748 "outlier" "NCIH460"
"6142" 9.28679569203456 "outlier" "NCIH460"
"6143" 9.21131745627922 "outlier" "NCIH460"
"6144" 9.48678449705189 "outlier" "NCIH460"
"6145" 9.45117292581853 "outlier" "NCIH460"
"6146" 9.18069137502177 "outlier" "NCIH460"
"6147" 9.2452925321697 "outlier" "NCIH460"
"6148" 9.23213108611173 "outlier" "NCIH460"
"6149" 9.33048633999397 "outlier" "NCIH460"
"6150" 9.21226561825878 "outlier" "NCIH460"
"6151" 9.64412290352447 "outlier" "NCIH460"
"6152" 9.29482152195287 "outlier" "NCIH460"
"6153" 9.46484626971322 "outlier" "NCIH460"
"6154" 9.25278978709257 "outlier" "NCIH460"
"6155" 9.16974219471864 "outlier" "NCIH460"
"6156" 9.22628038023704 "outlier" "NCIH460"
"6157" 9.61182002531672 "outlier" "NCIH460"
"6158" 9.51766315141578 "outlier" "NCIH460"
"6159" 9.14921728762221 "outlier" "NCIH460"
"6160" 9.16052529689188 "outlier" "NCIH460"
"6161" 9.47095294140084 "outlier" "NCIH460"
"6162" 9.60548817320732 "outlier" "NCIH460"
"6163" 9.18868737024021 "outlier" "NCIH460"
"6164" 5.55547575396105 "outlier" "NCIH460"
"6165" 9.38115764966978 "outlier" "NCIH460"
"6166" 9.35508172259567 "outlier" "NCIH460"
"6167" 9.27992996655152 "outlier" "NCIH460"
"6168" 9.28387093169614 "outlier" "NCIH460"
"6169" 9.21076949664657 "outlier" "NCIH460"
"6170" 9.27475581317965 "outlier" "NCIH460"
"6171" 9.28070857926304 "outlier" "NCIH460"
"6172" 9.19133306060581 "outlier" "NCIH460"
"6173" 9.20086092680394 "outlier" "NCIH460"
"6174" 9.48678449705189 "outlier" "NCIH460"
"6175" 9.33843206254685 "outlier" "NCIH460"
"6176" 9.2485215022999 "outlier" "NCIH460"
"6177" 9.20235424721932 "outlier" "NCIH460"
"6178" 9.24563000555827 "outlier" "NCIH460"
"6179" 9.24563000555827 "outlier" "NCIH460"
"6180" 9.24563000555827 "outlier" "NCIH460"
"6181" 9.15801479822646 "outlier" "NCIH460"
"6182" 9.26482002607283 "outlier" "NCIH522"
"6183" 9.1489432173299 "outlier" "NCIH522"
"6184" 9.44879251690079 "outlier" "NCIH522"
"6185" 9.49639603418166 "outlier" "NCIH522"
"6186" 9.32809393921636 "outlier" "NCIH522"
"6187" 9.31989946060109 "outlier" "NCIH522"
"6188" 9.47712714044971 "outlier" "NCIH522"
"6189" 9.21297911117164 "outlier" "NCIH522"
"6190" 9.71532808054176 "outlier" "NCIH522"
"6191" 9.30957779337341 "outlier" "NCIH522"
"6192" 9.15606995062429 "outlier" "NCIH522"
"6193" 9.6562397261972 "outlier" "NCIH522"
"6194" 9.59652511875738 "outlier" "NCIH522"
"6195" 9.93636286691753 "outlier" "NCIH522"
"6196" 9.46323795970743 "outlier" "NCIH522"
"6197" 9.90002275942651 "outlier" "NCIH522"
"6198" 9.16192532975795 "outlier" "NCIH522"
"6199" 9.73059037579689 "outlier" "NCIH522"
"6200" 9.15971174046071 "outlier" "NCIH522"
"6201" 9.6831989970945 "outlier" "NCIH522"
"6202" 9.37707182914738 "outlier" "NCIH522"
"6203" 9.46378923994859 "outlier" "NCIH522"
"6204" 9.3427743405463 "outlier" "NCIH522"
"6205" 9.70901015866563 "outlier" "NCIH522"
"6206" 9.17379762591117 "outlier" "NCIH522"
"6207" 9.22692522096686 "outlier" "NCIH522"
"6208" 9.48230847704247 "outlier" "NCIH522"
"6209" 9.42594692641577 "outlier" "NCIH522"
"6210" 9.51276244227221 "outlier" "NCIH522"
"6211" 9.73250532792862 "outlier" "NCIH522"
"6212" 9.25034652395276 "outlier" "NCIH522"
"6213" 9.13832753754732 "outlier" "NCIH522"
"6214" 9.32614279517493 "outlier" "NCIH522"
"6215" 9.37630001261129 "outlier" "NCIH522"
"6216" 9.61252014123305 "outlier" "NCIH522"
"6217" 9.37994991140335 "outlier" "NCIH522"
"6218" 9.44725977682777 "outlier" "NCIH522"
"6219" 9.46118806113254 "outlier" "NCIH522"
"6220" 9.64642420163135 "outlier" "NCIH522"
"6221" 9.36602175125201 "outlier" "NCIH522"
"6222" 9.17492277567272 "outlier" "NCIH522"
"6223" 9.458489602622 "outlier" "NCIH522"
"6224" 9.24178369318927 "outlier" "NCIH522"
"6225" 9.24475320151153 "outlier" "NCIH522"
"6226" 9.22324671027865 "outlier" "NCIH522"
"6227" 9.22376077891727 "outlier" "NCIH522"
"6228" 9.17630558946546 "outlier" "NCIH522"
"6229" 9.32860787552135 "outlier" "NCIH522"
"6230" 9.18624599792012 "outlier" "NCIH522"
"6231" 9.42446366374573 "outlier" "NCIH522"
"6232" 9.8434906838287 "outlier" "NCIH522"
"6233" 9.33789989245252 "outlier" "NCIH522"
"6234" 9.28277904127692 "outlier" "NCIH522"
"6235" 9.27944341406297 "outlier" "NCIH522"
"6236" 9.30483725544357 "outlier" "NCIH522"
"6237" 9.24968703635604 "outlier" "NCIH522"
"6238" 9.31003752646 "outlier" "NCIH522"
"6239" 10.0606787966528 "outlier" "NCIH522"
"6240" 9.34458161487542 "outlier" "NCIH522"
"6241" 9.22305962525851 "outlier" "NCIH522"
"6242" 9.26147148972187 "outlier" "NCIH522"
"6243" 9.39478615766819 "outlier" "NCIH522"
"6244" 9.15431975325264 "outlier" "NCIH522"
"6245" 9.30295370127408 "outlier" "NCIH522"
"6246" 9.49033312273961 "outlier" "NCIH522"
"6247" 9.82907214131424 "outlier" "NCIH522"
"6248" 9.48356853237844 "outlier" "NCIH522"
"6249" 9.62977542948724 "outlier" "NCIH522"
"6250" 9.32581059642193 "outlier" "NCIH522"
"6251" 9.63132224968621 "outlier" "NCIH522"
"6252" 9.65628285932087 "outlier" "NCIH522"
"6253" 9.2583342243668 "outlier" "NCIH522"
"6254" 9.38707879558895 "outlier" "NCIH522"
"6255" 9.22139570458647 "outlier" "NCIH522"
"6256" 9.15873634536928 "outlier" "NCIH522"
"6257" 10.0286588302111 "outlier" "NCIH522"
"6258" 9.24889432704766 "outlier" "NCIH522"
"6259" 9.21117989374244 "outlier" "NCIH522"
"6260" 9.16501086866403 "outlier" "NCIH522"
"6261" 9.27552264470048 "outlier" "NCIH522"
"6262" 9.29448428273211 "outlier" "NCIH522"
"6263" 9.14338689724536 "outlier" "NCIH522"
"6264" 9.19314151010711 "outlier" "NCIH522"
"6265" 9.32253036903342 "outlier" "NCIH522"
"6266" 9.14788768816865 "outlier" "NCIH522"
"6267" 9.33936976951669 "outlier" "NCIH522"
"6268" 9.31084089018786 "outlier" "NCIH522"
"6269" 9.37580664560666 "outlier" "NCIH522"
"6270" 9.45867999319172 "outlier" "NCIH522"
"6271" 9.27715716053236 "outlier" "NCIH522"
"6272" 9.16367202278619 "outlier" "NCIH522"
"6273" 9.14397660889524 "outlier" "NCIH522"
"6274" 9.14554526972005 "outlier" "NCIH522"
"6275" 9.16049588536603 "outlier" "NCIH522"
"6276" 9.43032302042521 "outlier" "NCIH522"
"6277" 9.82272131115257 "outlier" "NCIH522"
"6278" 9.59747435346574 "outlier" "NCIH522"
"6279" 9.21477090545312 "outlier" "NCIH522"
"6280" 9.2567137609986 "outlier" "NCIH522"
"6281" 9.1516535909761 "outlier" "NCIH522"
"6282" 9.32586598052989 "outlier" "NCIH522"
"6283" 5.45976634103327 "outlier" "NCIH522"
"6284" 9.16216759897656 "outlier" "NCIH522"
"6285" 9.64753463679708 "outlier" "NCIH522"
"6286" 9.14363972886653 "outlier" "NCIH522"
"6287" 9.59678240808816 "outlier" "NCIH522"
"6288" 9.44937632086272 "outlier" "NCIH522"
"6289" 9.29472233927849 "outlier" "NCIH522"
"6290" 9.32254897115716 "outlier" "NCIH522"
"6291" 9.61534453694865 "outlier" "NCIH522"
"6292" 9.29723380493012 "outlier" "NCIH522"
"6293" 9.30709835541736 "outlier" "NCIH522"
"6294" 9.78204892225514 "outlier" "NCIH522"
"6295" 9.54146738610038 "outlier" "NCIH522"
"6296" 9.50574348656713 "outlier" "NCIH522"
"6297" 9.17773594475133 "outlier" "NCIH522"
"6298" 9.21866339489613 "outlier" "NCIH522"
"6299" 5.51325434319798 "outlier" "NCIH522"
"6300" 9.21479474617346 "outlier" "NCIH522"
"6301" 9.48850904523255 "outlier" "NCIH522"
"6302" 9.74789875521419 "outlier" "NCIH522"
"6303" 9.25634561386781 "outlier" "NCIH522"
"6304" 9.27936123524974 "outlier" "NCIH522"
"6305" 9.43484222451547 "outlier" "NCIH522"
"6306" 9.43484222451547 "outlier" "NCIH522"
"6307" 9.26080725055452 "outlier" "NCIH522"
"6308" 9.26995241694607 "outlier" "NCIH522"
"6309" 9.19198727172446 "outlier" "NCIH522"
"6310" 9.15762280398452 "outlier" "NCIH522"
"6311" 9.59493843577806 "outlier" "NCIH522"
"6312" 9.20081646864184 "outlier" "NCIH522"
"6313" 9.28091997980968 "outlier" "NCIH522"
"6314" 9.28681694276422 "outlier" "NCIH522"
"6315" 9.69567436860842 "outlier" "NCIH522"
"6316" 9.28165638436409 "outlier" "NCIH522"
"6317" 9.19271530102731 "outlier" "NCIH522"
"6318" 9.19559035774773 "outlier" "NCIH522"
"6319" 9.15322228730277 "outlier" "NCIH522"
"6320" 9.15724191548384 "outlier" "NCIH522"
"6321" 9.36135169117408 "outlier" "NCIH522"
"6322" 5.50664534718759 "outlier" "NCIH522"
"6323" 9.549858198244 "outlier" "NCIH522"
"6324" 9.30022068432258 "outlier" "NCIH522"
"6325" 9.77039339494331 "outlier" "NCIH522"
"6326" 9.54573869295024 "outlier" "NCIH522"
"6327" 9.16775595046981 "outlier" "NCIH522"
"6328" 9.35736974043417 "outlier" "NCIH522"
"6329" 9.31663068317254 "outlier" "NCIH522"
"6330" 9.56532917655138 "outlier" "NCIH522"
"6331" 9.27444339381967 "outlier" "NCIH522"
"6332" 9.21043403450042 "outlier" "NCIH522"
"6333" 9.17970471523444 "outlier" "NCIH522"
"6334" 9.5393836246198 "outlier" "NCIH522"
"6335" 9.14543341022634 "outlier" "NCIH522"
"6336" 9.25740589837409 "outlier" "NCIH522"
"6337" 9.15005153611925 "outlier" "NCIH522"
"6338" 9.17817710317667 "outlier" "NCIH522"
"6339" 9.33592026060574 "outlier" "NCIH522"
"6340" 9.29614794476655 "outlier" "NCIH522"
"6341" 9.15792183935053 "outlier" "NCIH522"
"6342" 9.18019551648555 "outlier" "NCIH522"
"6343" 9.18019551648555 "outlier" "NCIH522"
"6344" 9.20738922430329 "outlier" "NCIH522"
"6345" 9.18019551648555 "outlier" "NCIH522"
"6346" 9.23730232797999 "outlier" "NCIH522"
"6347" 9.17285911431815 "outlier" "OVCAR3"
"6348" 9.53224114901829 "outlier" "OVCAR3"
"6349" 9.49821916362889 "outlier" "OVCAR3"
"6350" 9.38577024987558 "outlier" "OVCAR3"
"6351" 9.33740171973149 "outlier" "OVCAR3"
"6352" 9.14443640782 "outlier" "OVCAR3"
"6353" 9.18364322496113 "outlier" "OVCAR3"
"6354" 9.16671184698669 "outlier" "OVCAR3"
"6355" 9.2648365690998 "outlier" "OVCAR3"
"6356" 9.20498881504511 "outlier" "OVCAR3"
"6357" 9.34027214975719 "outlier" "OVCAR3"
"6358" 9.11905600377265 "outlier" "OVCAR3"
"6359" 9.48469941160613 "outlier" "OVCAR3"
"6360" 10.0064155035196 "outlier" "OVCAR3"
"6361" 9.5230681340524 "outlier" "OVCAR3"
"6362" 9.47988879148003 "outlier" "OVCAR3"
"6363" 9.577837417875 "outlier" "OVCAR3"
"6364" 9.60291219968675 "outlier" "OVCAR3"
"6365" 5.61511432977849 "outlier" "OVCAR3"
"6366" 9.53300730750805 "outlier" "OVCAR3"
"6367" 9.0832576629687 "outlier" "OVCAR3"
"6368" 9.56780306007178 "outlier" "OVCAR3"
"6369" 9.68462404248888 "outlier" "OVCAR3"
"6370" 9.64368783449526 "outlier" "OVCAR3"
"6371" 9.38404557084163 "outlier" "OVCAR3"
"6372" 9.51811702367143 "outlier" "OVCAR3"
"6373" 9.7541869158609 "outlier" "OVCAR3"
"6374" 9.57185752367411 "outlier" "OVCAR3"
"6375" 9.2018187682556 "outlier" "OVCAR3"
"6376" 9.37094982348358 "outlier" "OVCAR3"
"6377" 9.31905363133872 "outlier" "OVCAR3"
"6378" 9.88044262760998 "outlier" "OVCAR3"
"6379" 9.0947005542414 "outlier" "OVCAR3"
"6380" 9.07195696624864 "outlier" "OVCAR3"
"6381" 9.30701198630252 "outlier" "OVCAR3"
"6382" 9.11692337137542 "outlier" "OVCAR3"
"6383" 9.77070109317701 "outlier" "OVCAR3"
"6384" 9.28165538488719 "outlier" "OVCAR3"
"6385" 9.79746839254521 "outlier" "OVCAR3"
"6386" 9.19508538559663 "outlier" "OVCAR3"
"6387" 9.40116103196251 "outlier" "OVCAR3"
"6388" 9.39122848609295 "outlier" "OVCAR3"
"6389" 9.21166976590833 "outlier" "OVCAR3"
"6390" 9.36184795634755 "outlier" "OVCAR3"
"6391" 9.21892616786354 "outlier" "OVCAR3"
"6392" 9.83590792120508 "outlier" "OVCAR3"
"6393" 9.45238644450715 "outlier" "OVCAR3"
"6394" 9.27432048426779 "outlier" "OVCAR3"
"6395" 9.29386894049254 "outlier" "OVCAR3"
"6396" 9.13849063386769 "outlier" "OVCAR3"
"6397" 9.20260509436172 "outlier" "OVCAR3"
"6398" 9.24276213726429 "outlier" "OVCAR3"
"6399" 9.18010166541573 "outlier" "OVCAR3"
"6400" 9.80017903591107 "outlier" "OVCAR3"
"6401" 9.29589627347058 "outlier" "OVCAR3"
"6402" 9.35427571414428 "outlier" "OVCAR3"
"6403" 9.1502453112525 "outlier" "OVCAR3"
"6404" 9.73865751008161 "outlier" "OVCAR3"
"6405" 9.29538357682797 "outlier" "OVCAR3"
"6406" 9.30391227220542 "outlier" "OVCAR3"
"6407" 9.15642394534181 "outlier" "OVCAR3"
"6408" 9.14831763023063 "outlier" "OVCAR3"
"6409" 9.32057225661256 "outlier" "OVCAR3"
"6410" 9.31890019749791 "outlier" "OVCAR3"
"6411" 9.13947760123216 "outlier" "OVCAR3"
"6412" 9.54586728225375 "outlier" "OVCAR3"
"6413" 9.92683491585959 "outlier" "OVCAR3"
"6414" 9.16518411240404 "outlier" "OVCAR3"
"6415" 9.22773872731933 "outlier" "OVCAR3"
"6416" 9.22773872731933 "outlier" "OVCAR3"
"6417" 9.21952141145399 "outlier" "OVCAR3"
"6418" 9.63474572988678 "outlier" "OVCAR3"
"6419" 9.32678262238404 "outlier" "OVCAR3"
"6420" 9.25045030267743 "outlier" "OVCAR3"
"6421" 9.10755900008164 "outlier" "OVCAR3"
"6422" 9.26136108952928 "outlier" "OVCAR3"
"6423" 9.45372919361549 "outlier" "OVCAR3"
"6424" 9.46041829350299 "outlier" "OVCAR3"
"6425" 9.20914145006109 "outlier" "OVCAR3"
"6426" 9.13033545564127 "outlier" "OVCAR3"
"6427" 9.12529192792735 "outlier" "OVCAR3"
"6428" 9.10139898858423 "outlier" "OVCAR3"
"6429" 9.15317707794357 "outlier" "OVCAR3"
"6430" 9.38330747109424 "outlier" "OVCAR3"
"6431" 9.50091874952038 "outlier" "OVCAR3"
"6432" 9.65237832924829 "outlier" "OVCAR3"
"6433" 9.60938708632694 "outlier" "OVCAR3"
"6434" 9.47596058430003 "outlier" "OVCAR3"
"6435" 9.52868195007071 "outlier" "OVCAR3"
"6436" 9.22431782099875 "outlier" "OVCAR3"
"6437" 9.41812639881437 "outlier" "OVCAR3"
"6438" 9.08885392439554 "outlier" "OVCAR3"
"6439" 9.15675844688484 "outlier" "OVCAR3"
"6440" 9.35391013148684 "outlier" "OVCAR3"
"6441" 9.06728000833673 "outlier" "OVCAR3"
"6442" 9.3423126343386 "outlier" "OVCAR3"
"6443" 9.27338419868252 "outlier" "OVCAR3"
"6444" 10.0159733805656 "outlier" "OVCAR3"
"6445" 5.02577774278761 "outlier" "OVCAR3"
"6446" 9.49398426778306 "outlier" "OVCAR3"
"6447" 9.11720832816245 "outlier" "OVCAR3"
"6448" 9.6379719076753 "outlier" "OVCAR3"
"6449" 9.48169462897111 "outlier" "OVCAR3"
"6450" 9.53603522670799 "outlier" "OVCAR3"
"6451" 9.64648775859783 "outlier" "OVCAR3"
"6452" 9.06889766402309 "outlier" "OVCAR3"
"6453" 9.20565325500168 "outlier" "OVCAR3"
"6454" 9.36681229735456 "outlier" "OVCAR3"
"6455" 9.22691763512234 "outlier" "OVCAR3"
"6456" 9.13094701307676 "outlier" "OVCAR3"
"6457" 9.15912972324829 "outlier" "OVCAR3"
"6458" 9.1328354239814 "outlier" "OVCAR3"
"6459" 9.11663822749487 "outlier" "OVCAR3"
"6460" 9.73650195602872 "outlier" "OVCAR3"
"6461" 9.32580196106389 "outlier" "OVCAR3"
"6462" 9.31650215593889 "outlier" "OVCAR3"
"6463" 9.12541174432003 "outlier" "OVCAR3"
"6464" 5.01822812984304 "outlier" "OVCAR3"
"6465" 9.15714837333614 "outlier" "OVCAR3"
"6466" 9.29607153083423 "outlier" "OVCAR3"
"6467" 5.61406565277368 "outlier" "OVCAR3"
"6468" 9.12899095082196 "outlier" "OVCAR3"
"6469" 9.13804479602436 "outlier" "OVCAR3"
"6470" 9.16662106067411 "outlier" "OVCAR3"
"6471" 9.06009914106678 "outlier" "OVCAR3"
"6472" 9.19201325902593 "outlier" "OVCAR3"
"6473" 9.34978491337295 "outlier" "OVCAR3"
"6474" 9.08255303251342 "outlier" "OVCAR3"
"6475" 9.6261454345298 "outlier" "OVCAR3"
"6476" 9.1687947112672 "outlier" "OVCAR3"
"6477" 9.14067443094675 "outlier" "OVCAR3"
"6478" 9.11011044731097 "outlier" "OVCAR3"
"6479" 9.11011044731097 "outlier" "OVCAR3"
"6480" 9.43801651906276 "outlier" "OVCAR3"
"6481" 9.38749902692761 "outlier" "OVCAR3"
"6482" 9.70248721444363 "outlier" "OVCAR3"
"6483" 4.94734930414273 "outlier" "OVCAR3"
"6484" 4.94734930414273 "outlier" "OVCAR3"
"6485" 9.62076064546535 "outlier" "OVCAR3"
"6486" 9.71760683387458 "outlier" "OVCAR3"
"6487" 5.59056943400881 "outlier" "OVCAR3"
"6488" 9.53085393852529 "outlier" "OVCAR3"
"6489" 9.12573109318825 "outlier" "OVCAR3"
"6490" 9.28826506297455 "outlier" "OVCAR3"
"6491" 9.17469893164331 "outlier" "OVCAR3"
"6492" 9.19120750173768 "outlier" "OVCAR3"
"6493" 9.18084041121939 "outlier" "OVCAR3"
"6494" 9.08937489549643 "outlier" "OVCAR3"
"6495" 5.22479456130266 "outlier" "OVCAR3"
"6496" 9.12379142724581 "outlier" "OVCAR3"
"6497" 9.20188574508141 "outlier" "OVCAR3"
"6498" 9.06577084892804 "outlier" "OVCAR3"
"6499" 9.51771266014628 "outlier" "OVCAR3"
"6500" 9.30755052807939 "outlier" "OVCAR3"
"6501" 5.58356230757657 "outlier" "OVCAR3"
"6502" 9.12756280600007 "outlier" "OVCAR3"
"6503" 9.18069979458164 "outlier" "OVCAR3"
"6504" 9.26690281859858 "outlier" "OVCAR3"
"6505" 9.50406946807805 "outlier" "OVCAR3"
"6506" 9.83309896399122 "outlier" "OVCAR3"
"6507" 9.69391178629354 "outlier" "OVCAR3"
"6508" 9.74834145085075 "outlier" "OVCAR3"
"6509" 9.30440178212977 "outlier" "OVCAR3"
"6510" 9.20155075761299 "outlier" "OVCAR3"
"6511" 9.11861003292493 "outlier" "OVCAR3"
"6512" 9.44930027121717 "outlier" "OVCAR3"
"6513" 9.16591227534765 "outlier" "OVCAR3"
"6514" 5.55076856722857 "outlier" "OVCAR3"
"6515" 5.32355571407531 "outlier" "OVCAR3"
"6516" 9.17095753686228 "outlier" "OVCAR3"
"6517" 9.26080593116956 "outlier" "OVCAR3"
"6518" 9.2148177276004 "outlier" "OVCAR3"
"6519" 9.72674234096414 "outlier" "OVCAR3"
"6520" 9.76895789094572 "outlier" "OVCAR3"
"6521" 9.63335925448494 "outlier" "OVCAR3"
"6522" 9.59147839338782 "outlier" "OVCAR3"
"6523" 9.16029209845032 "outlier" "OVCAR3"
"6524" 9.0658166581662 "outlier" "OVCAR3"
"6525" 9.13039467627024 "outlier" "OVCAR3"
"6526" 9.23163348950067 "outlier" "OVCAR3"
"6527" 9.09491479847736 "outlier" "OVCAR3"
"6528" 9.61755786928405 "outlier" "OVCAR3"
"6529" 9.08116244138556 "outlier" "OVCAR3"
"6530" 9.23707136931967 "outlier" "OVCAR3"
"6531" 9.46037213075867 "outlier" "OVCAR3"
"6532" 9.46037213075867 "outlier" "OVCAR3"
"6533" 9.0934128645792 "outlier" "OVCAR3"
"6534" 9.20533777276968 "outlier" "OVCAR3"
"6535" 9.20533777276968 "outlier" "OVCAR3"
"6536" 9.48313391200511 "outlier" "OVCAR3"
"6537" 9.09360626159569 "outlier" "OVCAR3"
"6538" 9.07391715841324 "outlier" "OVCAR3"
"6539" 9.66561478365432 "outlier" "OVCAR3"
"6540" 9.1675099492538 "outlier" "OVCAR3"
"6541" 9.23147711658935 "outlier" "OVCAR3"
"6542" 9.23147711658935 "outlier" "OVCAR3"
"6543" 9.14983026002188 "outlier" "OVCAR3"
"6544" 9.0947005542414 "outlier" "OVCAR3"
"6545" 9.39103356524005 "outlier" "OVCAR3"
"6546" 9.22425421606573 "outlier" "OVCAR3"
"6547" 9.25753364803982 "outlier" "OVCAR3"
"6548" 9.08440025472611 "outlier" "OVCAR3"
"6549" 9.06028475683279 "outlier" "OVCAR3"
"6550" 9.50209456202485 "outlier" "OVCAR3"
"6551" 9.27604589772629 "outlier" "OVCAR3"
"6552" 9.11482113583343 "outlier" "OVCAR3"
"6553" 9.09220756640313 "outlier" "OVCAR3"
"6554" 9.74980902435522 "outlier" "OVCAR3"
"6555" 9.21091609513527 "outlier" "OVCAR3"
"6556" 9.41105770445653 "outlier" "OVCAR3"
"6557" 9.07841232925667 "outlier" "OVCAR3"
"6558" 9.20798733170476 "outlier" "OVCAR3"
"6559" 9.4310889815457 "outlier" "OVCAR3"
"6560" 9.06259828500739 "outlier" "OVCAR3"
"6561" 9.21936061524278 "outlier" "OVCAR3"
"6562" 9.19894580640987 "outlier" "OVCAR3"
"6563" 9.19380797282231 "outlier" "OVCAR3"
"6564" 9.25838711039859 "outlier" "OVCAR3"
"6565" 5.0981583651095 "outlier" "OVCAR3"
"6566" 9.41181210974751 "outlier" "OVCAR3"
"6567" 9.31157494764738 "outlier" "OVCAR3"
"6568" 9.15098011044709 "outlier" "OVCAR3"
"6569" 9.25549622798196 "outlier" "OVCAR3"
"6570" 9.23991840487491 "outlier" "OVCAR3"
"6571" 9.11935981244674 "outlier" "OVCAR3"
"6572" 9.14818502411967 "outlier" "OVCAR3"
"6573" 9.23788891586954 "outlier" "OVCAR3"
"6574" 9.61398787216987 "outlier" "OVCAR3"
"6575" 9.23788891586954 "outlier" "OVCAR3"
"6576" 9.15420601277644 "outlier" "OVCAR3"
"6577" 9.55871091209514 "outlier" "OVCAR3"
"6578" 9.23788891586954 "outlier" "OVCAR3"
"6579" 9.18213896128622 "outlier" "OVCAR3"
"6580" 9.26628253175367 "outlier" "OVCAR3"
"6581" 9.26947401029531 "outlier" "OVCAR4"
"6582" 9.54071223367517 "outlier" "OVCAR4"
"6583" 9.56807158190351 "outlier" "OVCAR4"
"6584" 9.43605747940109 "outlier" "OVCAR4"
"6585" 9.48260627503687 "outlier" "OVCAR4"
"6586" 9.22091115698814 "outlier" "OVCAR4"
"6587" 9.20599311848952 "outlier" "OVCAR4"
"6588" 9.20946688209668 "outlier" "OVCAR4"
"6589" 9.24638642874009 "outlier" "OVCAR4"
"6590" 9.72850185739077 "outlier" "OVCAR4"
"6591" 9.68757555856386 "outlier" "OVCAR4"
"6592" 9.54939376016488 "outlier" "OVCAR4"
"6593" 9.70706622389827 "outlier" "OVCAR4"
"6594" 9.63835576560786 "outlier" "OVCAR4"
"6595" 9.20815317384386 "outlier" "OVCAR4"
"6596" 9.45654078459795 "outlier" "OVCAR4"
"6597" 9.83546398137214 "outlier" "OVCAR4"
"6598" 9.36446578472472 "outlier" "OVCAR4"
"6599" 9.37639413282623 "outlier" "OVCAR4"
"6600" 9.47038456045604 "outlier" "OVCAR4"
"6601" 9.93292237444863 "outlier" "OVCAR4"
"6602" 9.37401891164626 "outlier" "OVCAR4"
"6603" 9.25876297651815 "outlier" "OVCAR4"
"6604" 9.42470698743268 "outlier" "OVCAR4"
"6605" 9.76573769756998 "outlier" "OVCAR4"
"6606" 9.63993199990458 "outlier" "OVCAR4"
"6607" 9.33466218442429 "outlier" "OVCAR4"
"6608" 9.86954258285586 "outlier" "OVCAR4"
"6609" 9.4594584032346 "outlier" "OVCAR4"
"6610" 9.88329448055568 "outlier" "OVCAR4"
"6611" 9.2020854716304 "outlier" "OVCAR4"
"6612" 9.41033102729733 "outlier" "OVCAR4"
"6613" 9.50203127936564 "outlier" "OVCAR4"
"6614" 9.42874160354105 "outlier" "OVCAR4"
"6615" 9.89329060429348 "outlier" "OVCAR4"
"6616" 9.21496399531939 "outlier" "OVCAR4"
"6617" 9.3079215980457 "outlier" "OVCAR4"
"6618" 9.28847383041313 "outlier" "OVCAR4"
"6619" 9.19952554318553 "outlier" "OVCAR4"
"6620" 9.22213150161797 "outlier" "OVCAR4"
"6621" 9.20088496001491 "outlier" "OVCAR4"
"6622" 9.28078303962168 "outlier" "OVCAR4"
"6623" 9.31440451135605 "outlier" "OVCAR4"
"6624" 9.86173841443469 "outlier" "OVCAR4"
"6625" 9.40784594200347 "outlier" "OVCAR4"
"6626" 9.42043575729131 "outlier" "OVCAR4"
"6627" 9.33636875999862 "outlier" "OVCAR4"
"6628" 9.66378279529027 "outlier" "OVCAR4"
"6629" 9.33076893776392 "outlier" "OVCAR4"
"6630" 9.28847383041313 "outlier" "OVCAR4"
"6631" 9.90398470082906 "outlier" "OVCAR4"
"6632" 9.38327724089736 "outlier" "OVCAR4"
"6633" 9.38327724089736 "outlier" "OVCAR4"
"6634" 9.35568995978906 "outlier" "OVCAR4"
"6635" 9.94199087940218 "outlier" "OVCAR4"
"6636" 9.18571216034047 "outlier" "OVCAR4"
"6637" 9.7811917680379 "outlier" "OVCAR4"
"6638" 9.30957029305237 "outlier" "OVCAR4"
"6639" 9.23914992733591 "outlier" "OVCAR4"
"6640" 9.30466638967319 "outlier" "OVCAR4"
"6641" 9.24882413971359 "outlier" "OVCAR4"
"6642" 9.46728774969888 "outlier" "OVCAR4"
"6643" 9.1910603380751 "outlier" "OVCAR4"
"6644" 9.97032744174483 "outlier" "OVCAR4"
"6645" 9.50489077823248 "outlier" "OVCAR4"
"6646" 9.50063333454733 "outlier" "OVCAR4"
"6647" 9.36370677288123 "outlier" "OVCAR4"
"6648" 9.61938780008262 "outlier" "OVCAR4"
"6649" 9.92578451612146 "outlier" "OVCAR4"
"6650" 9.57267583385497 "outlier" "OVCAR4"
"6651" 9.29839177101646 "outlier" "OVCAR4"
"6652" 9.59199280760566 "outlier" "OVCAR4"
"6653" 9.20518751944923 "outlier" "OVCAR4"
"6654" 9.36830701385754 "outlier" "OVCAR4"
"6655" 9.3360563894159 "outlier" "OVCAR4"
"6656" 9.39054186686137 "outlier" "OVCAR4"
"6657" 9.30886015527522 "outlier" "OVCAR4"
"6658" 9.27767467846149 "outlier" "OVCAR4"
"6659" 9.90628337141367 "outlier" "OVCAR4"
"6660" 9.23535164306452 "outlier" "OVCAR4"
"6661" 9.32799959790771 "outlier" "OVCAR4"
"6662" 9.19246623959764 "outlier" "OVCAR4"
"6663" 9.20918163119519 "outlier" "OVCAR4"
"6664" 9.50219601793918 "outlier" "OVCAR4"
"6665" 9.21370448874297 "outlier" "OVCAR4"
"6666" 9.33101329085224 "outlier" "OVCAR4"
"6667" 9.24379445462475 "outlier" "OVCAR4"
"6668" 9.40677308852916 "outlier" "OVCAR4"
"6669" 9.75418351409816 "outlier" "OVCAR4"
"6670" 9.46730874836835 "outlier" "OVCAR4"
"6671" 9.2876648074935 "outlier" "OVCAR4"
"6672" 9.36191718701077 "outlier" "OVCAR4"
"6673" 9.27139040719299 "outlier" "OVCAR4"
"6674" 9.38440965811816 "outlier" "OVCAR4"
"6675" 9.29652890935883 "outlier" "OVCAR4"
"6676" 9.31751369437272 "outlier" "OVCAR4"
"6677" 9.42353570959827 "outlier" "OVCAR4"
"6678" 9.73051677569152 "outlier" "OVCAR4"
"6679" 9.32064492920492 "outlier" "OVCAR4"
"6680" 9.26980502744693 "outlier" "OVCAR4"
"6681" 9.6530799665819 "outlier" "OVCAR4"
"6682" 9.50458254934666 "outlier" "OVCAR4"
"6683" 5.37831850746171 "outlier" "OVCAR4"
"6684" 9.28707692455556 "outlier" "OVCAR4"
"6685" 9.42234962025779 "outlier" "OVCAR4"
"6686" 9.30263092947316 "outlier" "OVCAR4"
"6687" 9.27934495035715 "outlier" "OVCAR4"
"6688" 9.23411405496161 "outlier" "OVCAR4"
"6689" 9.58146606768446 "outlier" "OVCAR4"
"6690" 9.35755941083386 "outlier" "OVCAR4"
"6691" 9.56354419677185 "outlier" "OVCAR4"
"6692" 9.2424397847894 "outlier" "OVCAR4"
"6693" 9.264494984878 "outlier" "OVCAR4"
"6694" 9.51483801446695 "outlier" "OVCAR4"
"6695" 9.26285056365569 "outlier" "OVCAR4"
"6696" 9.24659591237559 "outlier" "OVCAR4"
"6697" 9.80299827023354 "outlier" "OVCAR4"
"6698" 9.26481308188943 "outlier" "OVCAR4"
"6699" 9.5967180032569 "outlier" "OVCAR4"
"6700" 9.54133243929567 "outlier" "OVCAR4"
"6701" 9.23289094275249 "outlier" "OVCAR4"
"6702" 9.48088995474114 "outlier" "OVCAR4"
"6703" 9.48088995474114 "outlier" "OVCAR4"
"6704" 9.26521455590176 "outlier" "OVCAR4"
"6705" 9.58128036651163 "outlier" "OVCAR4"
"6706" 9.34160290176521 "outlier" "OVCAR4"
"6707" 9.51924798888952 "outlier" "OVCAR4"
"6708" 9.49626499327911 "outlier" "OVCAR4"
"6709" 9.49626499327911 "outlier" "OVCAR4"
"6710" 9.22491067185753 "outlier" "OVCAR4"
"6711" 9.23142949050886 "outlier" "OVCAR4"
"6712" 9.23132103889588 "outlier" "OVCAR4"
"6713" 9.4656256381812 "outlier" "OVCAR4"
"6714" 9.31712811618351 "outlier" "OVCAR4"
"6715" 9.19121897721915 "outlier" "OVCAR4"
"6716" 9.25255854202624 "outlier" "OVCAR4"
"6717" 9.63028663911122 "outlier" "OVCAR4"
"6718" 9.28362898465704 "outlier" "OVCAR4"
"6719" 9.28362898465704 "outlier" "OVCAR4"
"6720" 9.5139336461164 "outlier" "OVCAR4"
"6721" 9.5764158861235 "outlier" "OVCAR4"
"6722" 9.21711735586179 "outlier" "OVCAR4"
"6723" 9.58503543323965 "outlier" "OVCAR4"
"6724" 5.09291890295426 "outlier" "OVCAR4"
"6725" 9.204130303511 "outlier" "OVCAR4"
"6726" 9.30650994810153 "outlier" "OVCAR4"
"6727" 9.2980973498268 "outlier" "OVCAR4"
"6728" 9.36158249126685 "outlier" "OVCAR4"
"6729" 5.36578092387175 "outlier" "OVCAR4"
"6730" 9.2855478853019 "outlier" "OVCAR4"
"6731" 9.2723289954166 "outlier" "OVCAR4"
"6732" 9.34140652805388 "outlier" "OVCAR4"
"6733" 9.28731535139762 "outlier" "OVCAR4"
"6734" 9.20382226591894 "outlier" "OVCAR4"
"6735" 9.5139336461164 "outlier" "OVCAR4"
"6736" 9.57407391985868 "outlier" "OVCAR4"
"6737" 9.78373254917995 "outlier" "OVCAR4"
"6738" 9.52993095448544 "outlier" "OVCAR4"
"6739" 9.29253122349639 "outlier" "OVCAR5"
"6740" 9.18996982332635 "outlier" "OVCAR5"
"6741" 9.49553914349737 "outlier" "OVCAR5"
"6742" 9.72642965777626 "outlier" "OVCAR5"
"6743" 9.39834037370112 "outlier" "OVCAR5"
"6744" 9.45179537989881 "outlier" "OVCAR5"
"6745" 9.2093985195675 "outlier" "OVCAR5"
"6746" 9.38078793321454 "outlier" "OVCAR5"
"6747" 9.42366971133178 "outlier" "OVCAR5"
"6748" 9.27453935052318 "outlier" "OVCAR5"
"6749" 9.24350582109042 "outlier" "OVCAR5"
"6750" 9.56421201361794 "outlier" "OVCAR5"
"6751" 9.98108740995795 "outlier" "OVCAR5"
"6752" 9.89742808694887 "outlier" "OVCAR5"
"6753" 9.18774611212303 "outlier" "OVCAR5"
"6754" 9.26657499882828 "outlier" "OVCAR5"
"6755" 9.74647636552637 "outlier" "OVCAR5"
"6756" 9.56277490607138 "outlier" "OVCAR5"
"6757" 9.49081494398859 "outlier" "OVCAR5"
"6758" 9.6719389599244 "outlier" "OVCAR5"
"6759" 9.26939359844249 "outlier" "OVCAR5"
"6760" 9.85268144363504 "outlier" "OVCAR5"
"6761" 9.61413845861078 "outlier" "OVCAR5"
"6762" 9.52355071859188 "outlier" "OVCAR5"
"6763" 9.41043935958772 "outlier" "OVCAR5"
"6764" 9.24121218714733 "outlier" "OVCAR5"
"6765" 9.61627344107928 "outlier" "OVCAR5"
"6766" 9.33112180581761 "outlier" "OVCAR5"
"6767" 9.73514876025677 "outlier" "OVCAR5"
"6768" 9.66151030437065 "outlier" "OVCAR5"
"6769" 9.42725655531764 "outlier" "OVCAR5"
"6770" 9.24827934045339 "outlier" "OVCAR5"
"6771" 9.71019501811218 "outlier" "OVCAR5"
"6772" 10.0273118336696 "outlier" "OVCAR5"
"6773" 9.34535901394709 "outlier" "OVCAR5"
"6774" 9.32839222808985 "outlier" "OVCAR5"
"6775" 9.72287479558574 "outlier" "OVCAR5"
"6776" 9.19061626677637 "outlier" "OVCAR5"
"6777" 9.59520013692455 "outlier" "OVCAR5"
"6778" 9.29216617810052 "outlier" "OVCAR5"
"6779" 9.27970001946781 "outlier" "OVCAR5"
"6780" 9.3481448721573 "outlier" "OVCAR5"
"6781" 9.33504367748852 "outlier" "OVCAR5"
"6782" 9.55070101589882 "outlier" "OVCAR5"
"6783" 9.19504612496591 "outlier" "OVCAR5"
"6784" 9.22314192404864 "outlier" "OVCAR5"
"6785" 9.34806460629833 "outlier" "OVCAR5"
"6786" 9.366915107043 "outlier" "OVCAR5"
"6787" 9.55293048951928 "outlier" "OVCAR5"
"6788" 9.25885634971288 "outlier" "OVCAR5"
"6789" 9.42808523429611 "outlier" "OVCAR5"
"6790" 9.85140366212248 "outlier" "OVCAR5"
"6791" 9.29127051795802 "outlier" "OVCAR5"
"6792" 9.32675969832372 "outlier" "OVCAR5"
"6793" 9.21085425662404 "outlier" "OVCAR5"
"6794" 9.41430211870091 "outlier" "OVCAR5"
"6795" 9.58144351249558 "outlier" "OVCAR5"
"6796" 9.18434224058844 "outlier" "OVCAR5"
"6797" 9.43109258623144 "outlier" "OVCAR5"
"6798" 9.3455528305215 "outlier" "OVCAR5"
"6799" 9.92448145366555 "outlier" "OVCAR5"
"6800" 9.1833815412969 "outlier" "OVCAR5"
"6801" 9.26881592546306 "outlier" "OVCAR5"
"6802" 9.64411328204383 "outlier" "OVCAR5"
"6803" 9.64579895196944 "outlier" "OVCAR5"
"6804" 9.24158162481962 "outlier" "OVCAR5"
"6805" 5.20013149221572 "outlier" "OVCAR5"
"6806" 9.59378009920628 "outlier" "OVCAR5"
"6807" 9.43236377045087 "outlier" "OVCAR5"
"6808" 9.42391245449653 "outlier" "OVCAR5"
"6809" 9.41944046106896 "outlier" "OVCAR5"
"6810" 9.63429992373329 "outlier" "OVCAR5"
"6811" 9.61816530542015 "outlier" "OVCAR5"
"6812" 9.30357358510456 "outlier" "OVCAR5"
"6813" 9.33643109543581 "outlier" "OVCAR5"
"6814" 9.60659112078687 "outlier" "OVCAR5"
"6815" 9.20060520653979 "outlier" "OVCAR5"
"6816" 9.24106843202729 "outlier" "OVCAR5"
"6817" 9.4299905344302 "outlier" "OVCAR5"
"6818" 9.4605569133168 "outlier" "OVCAR5"
"6819" 9.33689258487177 "outlier" "OVCAR5"
"6820" 9.4816700891657 "outlier" "OVCAR5"
"6821" 10.0504727166145 "outlier" "OVCAR5"
"6822" 9.48112680762614 "outlier" "OVCAR5"
"6823" 9.45604802222463 "outlier" "OVCAR5"
"6824" 9.28105091711802 "outlier" "OVCAR5"
"6825" 9.35958225547831 "outlier" "OVCAR5"
"6826" 9.3902578264434 "outlier" "OVCAR5"
"6827" 9.96919026302774 "outlier" "OVCAR5"
"6828" 9.72599949683663 "outlier" "OVCAR5"
"6829" 9.24999309263479 "outlier" "OVCAR5"
"6830" 9.24627476064398 "outlier" "OVCAR5"
"6831" 9.63634655171181 "outlier" "OVCAR5"
"6832" 9.25346033204677 "outlier" "OVCAR5"
"6833" 9.26895078456909 "outlier" "OVCAR5"
"6834" 9.55702806091114 "outlier" "OVCAR5"
"6835" 9.25978199415324 "outlier" "OVCAR5"
"6836" 9.39446220564592 "outlier" "OVCAR5"
"6837" 9.19316952682466 "outlier" "OVCAR5"
"6838" 9.35942588256699 "outlier" "OVCAR5"
"6839" 9.30646316045407 "outlier" "OVCAR5"
"6840" 9.47539291420501 "outlier" "OVCAR5"
"6841" 9.40303380355049 "outlier" "OVCAR5"
"6842" 9.37563553101815 "outlier" "OVCAR5"
"6843" 9.24472958881483 "outlier" "OVCAR5"
"6844" 9.50007676803537 "outlier" "OVCAR5"
"6845" 9.8093156744463 "outlier" "OVCAR5"
"6846" 9.45338555675152 "outlier" "OVCAR5"
"6847" 9.27071933748828 "outlier" "OVCAR5"
"6848" 9.18825671920418 "outlier" "OVCAR5"
"6849" 9.55661110005435 "outlier" "OVCAR5"
"6850" 9.40875337218672 "outlier" "OVCAR5"
"6851" 9.70531391388867 "outlier" "OVCAR5"
"6852" 9.46574247037558 "outlier" "OVCAR5"
"6853" 9.24936886028255 "outlier" "OVCAR5"
"6854" 9.48680931223847 "outlier" "OVCAR5"
"6855" 9.61097752617676 "outlier" "OVCAR5"
"6856" 9.90327491020766 "outlier" "OVCAR5"
"6857" 9.90327491020766 "outlier" "OVCAR5"
"6858" 9.90327491020766 "outlier" "OVCAR5"
"6859" 9.46074273954954 "outlier" "OVCAR5"
"6860" 9.27806205849616 "outlier" "OVCAR5"
"6861" 9.22989605299973 "outlier" "OVCAR5"
"6862" 9.28543108356853 "outlier" "OVCAR5"
"6863" 5.35912861882874 "outlier" "OVCAR5"
"6864" 9.36802053425618 "outlier" "OVCAR5"
"6865" 9.6980169463302 "outlier" "OVCAR5"
"6866" 9.23975188844415 "outlier" "OVCAR5"
"6867" 9.19793665258734 "outlier" "OVCAR5"
"6868" 9.2213401366823 "outlier" "OVCAR5"
"6869" 9.20159607848655 "outlier" "OVCAR5"
"6870" 9.56021153043721 "outlier" "OVCAR5"
"6871" 9.42193961369398 "outlier" "OVCAR5"
"6872" 9.42800510862658 "outlier" "OVCAR5"
"6873" 9.81655967993559 "outlier" "OVCAR5"
"6874" 9.27836375665481 "outlier" "OVCAR5"
"6875" 9.50003151252739 "outlier" "OVCAR5"
"6876" 9.19374252012875 "outlier" "OVCAR5"
"6877" 9.29011623405621 "outlier" "OVCAR5"
"6878" 9.2835725798683 "outlier" "OVCAR5"
"6879" 9.77445456892791 "outlier" "OVCAR5"
"6880" 9.23594444149862 "outlier" "OVCAR5"
"6881" 9.61825149548194 "outlier" "OVCAR5"
"6882" 9.58225884283713 "outlier" "OVCAR5"
"6883" 9.34117089835043 "outlier" "OVCAR5"
"6884" 9.19711924233147 "outlier" "OVCAR5"
"6885" 9.19818611027421 "outlier" "OVCAR5"
"6886" 9.65339992079285 "outlier" "OVCAR5"
"6887" 9.41922246226562 "outlier" "OVCAR5"
"6888" 9.65339992079285 "outlier" "OVCAR5"
"6889" 9.22549015986254 "outlier" "OVCAR5"
"6890" 9.19986056614212 "outlier" "OVCAR5"
"6891" 9.3061626901333 "outlier" "OVCAR5"
"6892" 9.78182577712755 "outlier" "OVCAR5"
"6893" 9.2624493940183 "outlier" "OVCAR5"
"6894" 9.18569765924946 "outlier" "OVCAR5"
"6895" 9.3547083206258 "outlier" "OVCAR5"
"6896" 9.38615943551039 "outlier" "OVCAR5"
"6897" 9.38615943551039 "outlier" "OVCAR5"
"6898" 9.38127900619608 "outlier" "OVCAR5"
"6899" 9.3889885345371 "outlier" "OVCAR5"
"6900" 9.36356635090859 "outlier" "OVCAR5"
"6901" 9.4929362698062 "outlier" "OVCAR5"
"6902" 9.21803897784465 "outlier" "OVCAR5"
"6903" 9.32291508523167 "outlier" "OVCAR5"
"6904" 9.23166276261224 "outlier" "OVCAR5"
"6905" 9.7843611391107 "outlier" "OVCAR5"
"6906" 9.36562187568292 "outlier" "OVCAR5"
"6907" 9.324273902037 "outlier" "OVCAR5"
"6908" 9.324273902037 "outlier" "OVCAR5"
"6909" 9.2700665805295 "outlier" "OVCAR5"
"6910" 9.18920670617876 "outlier" "OVCAR5"
"6911" 9.39437562956444 "outlier" "OVCAR5"
"6912" 9.41518337603696 "outlier" "OVCAR5"
"6913" 9.60813758210356 "outlier" "OVCAR5"
"6914" 9.51955601458458 "outlier" "OVCAR5"
"6915" 9.76021553323151 "outlier" "OVCAR5"
"6916" 9.41229887995719 "outlier" "OVCAR5"
"6917" 9.41626871782482 "outlier" "OVCAR5"
"6918" 9.70808380196666 "outlier" "OVCAR5"
"6919" 9.35749787617839 "outlier" "OVCAR5"
"6920" 9.50216469916685 "outlier" "OVCAR5"
"6921" 9.47461384594428 "outlier" "OVCAR5"
"6922" 9.56105784008244 "outlier" "OVCAR5"
"6923" 9.2721175391934 "outlier" "OVCAR5"
"6924" 9.26721368153002 "outlier" "OVCAR5"
"6925" 9.65676481233406 "outlier" "OVCAR5"
"6926" 9.27198366001704 "outlier" "OVCAR5"
"6927" 9.20869094732092 "outlier" "OVCAR5"
"6928" 9.37420179122172 "outlier" "OVCAR5"
"6929" 9.22204887347648 "outlier" "OVCAR5"
"6930" 9.24576708695806 "outlier" "OVCAR5"
"6931" 9.90327491020766 "outlier" "OVCAR5"
"6932" 9.38037082933761 "outlier" "OVCAR5"
"6933" 9.3730816946974 "outlier" "OVCAR5"
"6934" 9.21471253392167 "outlier" "OVCAR5"
"6935" 9.61512046538152 "outlier" "OVCAR5"
"6936" 9.34577884059079 "outlier" "OVCAR5"
"6937" 9.59409910166277 "outlier" "OVCAR5"
"6938" 9.69535511454286 "outlier" "OVCAR5"
"6939" 9.25700573625804 "outlier" "OVCAR8"
"6940" 9.45172884450518 "outlier" "OVCAR8"
"6941" 9.28165777896674 "outlier" "OVCAR8"
"6942" 9.40251788443346 "outlier" "OVCAR8"
"6943" 9.19479048164373 "outlier" "OVCAR8"
"6944" 9.21537799711865 "outlier" "OVCAR8"
"6945" 9.24245801148724 "outlier" "OVCAR8"
"6946" 9.54202041172537 "outlier" "OVCAR8"
"6947" 9.12677447597865 "outlier" "OVCAR8"
"6948" 9.79382903818745 "outlier" "OVCAR8"
"6949" 9.71365474183253 "outlier" "OVCAR8"
"6950" 9.3118821274038 "outlier" "OVCAR8"
"6951" 9.24157566234754 "outlier" "OVCAR8"
"6952" 9.63373386776584 "outlier" "OVCAR8"
"6953" 9.29083290073691 "outlier" "OVCAR8"
"6954" 9.50364581481966 "outlier" "OVCAR8"
"6955" 9.73563720869743 "outlier" "OVCAR8"
"6956" 9.37561488214784 "outlier" "OVCAR8"
"6957" 9.86595113623425 "outlier" "OVCAR8"
"6958" 9.65079288645381 "outlier" "OVCAR8"
"6959" 9.75482123365865 "outlier" "OVCAR8"
"6960" 9.16800600608522 "outlier" "OVCAR8"
"6961" 9.240906745031 "outlier" "OVCAR8"
"6962" 9.51724392980778 "outlier" "OVCAR8"
"6963" 9.40687939397093 "outlier" "OVCAR8"
"6964" 9.85110255744475 "outlier" "OVCAR8"
"6965" 9.28867504399543 "outlier" "OVCAR8"
"6966" 9.35925076372721 "outlier" "OVCAR8"
"6967" 9.41087435324598 "outlier" "OVCAR8"
"6968" 9.71356618177771 "outlier" "OVCAR8"
"6969" 9.56543671111727 "outlier" "OVCAR8"
"6970" 9.22917816698219 "outlier" "OVCAR8"
"6971" 9.50878545447207 "outlier" "OVCAR8"
"6972" 9.89442464650359 "outlier" "OVCAR8"
"6973" 9.29858478199726 "outlier" "OVCAR8"
"6974" 9.80076759278786 "outlier" "OVCAR8"
"6975" 10.0778859281787 "outlier" "OVCAR8"
"6976" 9.35075726365378 "outlier" "OVCAR8"
"6977" 9.14264980295228 "outlier" "OVCAR8"
"6978" 9.16545349410933 "outlier" "OVCAR8"
"6979" 9.53265752045493 "outlier" "OVCAR8"
"6980" 9.47628504402921 "outlier" "OVCAR8"
"6981" 9.33579899812453 "outlier" "OVCAR8"
"6982" 9.10672949400434 "outlier" "OVCAR8"
"6983" 9.52307583545448 "outlier" "OVCAR8"
"6984" 9.36496596119598 "outlier" "OVCAR8"
"6985" 9.33650939841691 "outlier" "OVCAR8"
"6986" 9.25190750866928 "outlier" "OVCAR8"
"6987" 9.2122735175728 "outlier" "OVCAR8"
"6988" 9.17560253400721 "outlier" "OVCAR8"
"6989" 9.38054841591959 "outlier" "OVCAR8"
"6990" 9.37156359827433 "outlier" "OVCAR8"
"6991" 9.16735512315077 "outlier" "OVCAR8"
"6992" 9.25822505145658 "outlier" "OVCAR8"
"6993" 9.24093065268463 "outlier" "OVCAR8"
"6994" 9.32643683145503 "outlier" "OVCAR8"
"6995" 9.77029922878982 "outlier" "OVCAR8"
"6996" 9.15237299864834 "outlier" "OVCAR8"
"6997" 9.1488409332409 "outlier" "OVCAR8"
"6998" 9.35246190735154 "outlier" "OVCAR8"
"6999" 9.39337520623824 "outlier" "OVCAR8"
"7000" 9.44174188612643 "outlier" "OVCAR8"
"7001" 9.22656667652413 "outlier" "OVCAR8"
"7002" 9.31960956141647 "outlier" "OVCAR8"
"7003" 9.72101421792765 "outlier" "OVCAR8"
"7004" 9.52050889071183 "outlier" "OVCAR8"
"7005" 9.52188816179288 "outlier" "OVCAR8"
"7006" 9.39372848952242 "outlier" "OVCAR8"
"7007" 9.3760354554594 "outlier" "OVCAR8"
"7008" 9.18665904701942 "outlier" "OVCAR8"
"7009" 9.20617850755935 "outlier" "OVCAR8"
"7010" 9.15654487171969 "outlier" "OVCAR8"
"7011" 9.33807966987125 "outlier" "OVCAR8"
"7012" 9.15958281892628 "outlier" "OVCAR8"
"7013" 9.24966393319785 "outlier" "OVCAR8"
"7014" 9.19300550656482 "outlier" "OVCAR8"
"7015" 9.40128017774037 "outlier" "OVCAR8"
"7016" 9.52929838760262 "outlier" "OVCAR8"
"7017" 9.13027399763836 "outlier" "OVCAR8"
"7018" 10.0106084199029 "outlier" "OVCAR8"
"7019" 9.54271306654828 "outlier" "OVCAR8"
"7020" 9.14658900893323 "outlier" "OVCAR8"
"7021" 9.15272463039165 "outlier" "OVCAR8"
"7022" 9.26261374883097 "outlier" "OVCAR8"
"7023" 9.55474030676389 "outlier" "OVCAR8"
"7024" 9.44911664995769 "outlier" "OVCAR8"
"7025" 9.80587530366089 "outlier" "OVCAR8"
"7026" 9.78391127612833 "outlier" "OVCAR8"
"7027" 9.69890899968648 "outlier" "OVCAR8"
"7028" 9.10835460622056 "outlier" "OVCAR8"
"7029" 9.25295520809104 "outlier" "OVCAR8"
"7030" 9.19786364519619 "outlier" "OVCAR8"
"7031" 9.24762063278289 "outlier" "OVCAR8"
"7032" 9.18665904701942 "outlier" "OVCAR8"
"7033" 9.7984692438047 "outlier" "OVCAR8"
"7034" 9.12587180301615 "outlier" "OVCAR8"
"7035" 9.37577264487231 "outlier" "OVCAR8"
"7036" 5.30966337455105 "outlier" "OVCAR8"
"7037" 9.29006499280853 "outlier" "OVCAR8"
"7038" 9.38592333094918 "outlier" "OVCAR8"
"7039" 9.22124607991548 "outlier" "OVCAR8"
"7040" 5.33570290889656 "outlier" "OVCAR8"
"7041" 9.16059076386773 "outlier" "OVCAR8"
"7042" 9.10457499200559 "outlier" "OVCAR8"
"7043" 9.53036779136461 "outlier" "OVCAR8"
"7044" 10.0783728444423 "outlier" "OVCAR8"
"7045" 9.1045422656967 "outlier" "OVCAR8"
"7046" 9.24047618205928 "outlier" "OVCAR8"
"7047" 9.67433322910535 "outlier" "OVCAR8"
"7048" 9.48080833736965 "outlier" "OVCAR8"
"7049" 9.39091106958105 "outlier" "OVCAR8"
"7050" 9.63630023974685 "outlier" "OVCAR8"
"7051" 9.6502622428691 "outlier" "OVCAR8"
"7052" 9.6502622428691 "outlier" "OVCAR8"
"7053" 9.64928304103275 "outlier" "OVCAR8"
"7054" 9.32941106075232 "outlier" "OVCAR8"
"7055" 9.36179209710071 "outlier" "OVCAR8"
"7056" 9.17118972895864 "outlier" "OVCAR8"
"7057" 9.16593678589438 "outlier" "OVCAR8"
"7058" 9.11479491823489 "outlier" "OVCAR8"
"7059" 9.40896265736013 "outlier" "OVCAR8"
"7060" 9.16744007626588 "outlier" "OVCAR8"
"7061" 9.39869439325424 "outlier" "OVCAR8"
"7062" 9.23172521235407 "outlier" "OVCAR8"
"7063" 9.54842692613468 "outlier" "OVCAR8"
"7064" 9.72110918546967 "outlier" "OVCAR8"
"7065" 9.15865921763308 "outlier" "OVCAR8"
"7066" 9.35428880901123 "outlier" "OVCAR8"
"7067" 9.1211411184217 "outlier" "OVCAR8"
"7068" 9.17599138813569 "outlier" "OVCAR8"
"7069" 9.29469445315551 "outlier" "OVCAR8"
"7070" 9.71701470002122 "outlier" "OVCAR8"
"7071" 9.10754281024995 "outlier" "OVCAR8"
"7072" 9.605633531587 "outlier" "OVCAR8"
"7073" 9.55623501864755 "outlier" "OVCAR8"
"7074" 5.41826329962704 "outlier" "OVCAR8"
"7075" 9.65544768910109 "outlier" "OVCAR8"
"7076" 9.39641077694575 "outlier" "OVCAR8"
"7077" 9.65544768910109 "outlier" "OVCAR8"
"7078" 9.4316585634757 "outlier" "OVCAR8"
"7079" 9.20459580942535 "outlier" "OVCAR8"
"7080" 9.56441630852354 "outlier" "OVCAR8"
"7081" 9.15721214684904 "outlier" "OVCAR8"
"7082" 9.38790485420659 "outlier" "OVCAR8"
"7083" 9.16496966390808 "outlier" "OVCAR8"
"7084" 9.60891426849568 "outlier" "OVCAR8"
"7085" 9.1053923492723 "outlier" "OVCAR8"
"7086" 9.22853906473139 "outlier" "OVCAR8"
"7087" 9.13432654164956 "outlier" "OVCAR8"
"7088" 9.63785581994691 "outlier" "OVCAR8"
"7089" 9.11421918529785 "outlier" "OVCAR8"
"7090" 9.3279460589744 "outlier" "OVCAR8"
"7091" 9.10509827783669 "outlier" "OVCAR8"
"7092" 9.34564038781111 "outlier" "OVCAR8"
"7093" 9.30915288423449 "outlier" "OVCAR8"
"7094" 5.56896689228933 "outlier" "OVCAR8"
"7095" 9.47589552974917 "outlier" "OVCAR8"
"7096" 9.38480902945865 "outlier" "OVCAR8"
"7097" 9.56079156253385 "outlier" "OVCAR8"
"7098" 9.13603444349858 "outlier" "OVCAR8"
"7099" 9.21055911085169 "outlier" "OVCAR8"
"7100" 9.68777436408224 "outlier" "OVCAR8"
"7101" 9.15131639196722 "outlier" "OVCAR8"
"7102" 9.28259275130181 "outlier" "OVCAR8"
"7103" 9.23231087674387 "outlier" "OVCAR8"
"7104" 9.29172708058316 "outlier" "OVCAR8"
"7105" 9.3322875798081 "outlier" "OVCAR8"
"7106" 9.57168792528788 "outlier" "OVCAR8"
"7107" 9.19048878160687 "outlier" "OVCAR8"
"7108" 9.14954964813032 "outlier" "OVCAR8"
"7109" 9.5686859809835 "outlier" "OVCAR8"
"7110" 9.31461450295796 "outlier" "OVCAR8"
"7111" 9.11312960293879 "outlier" "OVCAR8"
"7112" 9.28719467604352 "outlier" "OVCAR8"
"7113" 9.6502622428691 "outlier" "OVCAR8"
"7114" 9.22708529613709 "outlier" "OVCAR8"
"7115" 9.29642311654731 "outlier" "OVCAR8"
"7116" 9.34558402862661 "outlier" "OVCAR8"
"7117" 9.17950303616117 "outlier" "OVCAR8"
"7118" 9.32954754244207 "outlier" "OVCAR8"
"7119" 9.21871213421146 "outlier" "OVCAR8"
"7120" 9.11229454451486 "outlier" "OVCAR8"
"7121" 9.11229454451486 "outlier" "OVCAR8"
"7122" 9.11229454451486 "outlier" "OVCAR8"
"7123" 9.1597269543635 "outlier" "OVCAR8"
"7124" 9.6502622428691 "outlier" "OVCAR8"
"7125" 9.29908316343325 "outlier" "PC3"
"7126" 9.27451673364689 "outlier" "PC3"
"7127" 9.60691859234461 "outlier" "PC3"
"7128" 9.53068612693058 "outlier" "PC3"
"7129" 9.29598669559632 "outlier" "PC3"
"7130" 9.2488010208946 "outlier" "PC3"
"7131" 5.45819109872211 "outlier" "PC3"
"7132" 9.15995281950928 "outlier" "PC3"
"7133" 9.17877374609817 "outlier" "PC3"
"7134" 9.1837524723231 "outlier" "PC3"
"7135" 9.37726437057485 "outlier" "PC3"
"7136" 9.41431376980634 "outlier" "PC3"
"7137" 9.17085416070918 "outlier" "PC3"
"7138" 9.34584061007761 "outlier" "PC3"
"7139" 9.79563019529235 "outlier" "PC3"
"7140" 9.63549123638586 "outlier" "PC3"
"7141" 9.14977369747264 "outlier" "PC3"
"7142" 9.70116319165039 "outlier" "PC3"
"7143" 9.43096388928153 "outlier" "PC3"
"7144" 9.39041253362806 "outlier" "PC3"
"7145" 9.56235890211143 "outlier" "PC3"
"7146" 9.78708436000768 "outlier" "PC3"
"7147" 9.15311048260621 "outlier" "PC3"
"7148" 9.83983750964248 "outlier" "PC3"
"7149" 9.46877156458393 "outlier" "PC3"
"7150" 9.67888725982156 "outlier" "PC3"
"7151" 9.18320209071492 "outlier" "PC3"
"7152" 9.24830229038286 "outlier" "PC3"
"7153" 9.43178232477533 "outlier" "PC3"
"7154" 9.35518699750513 "outlier" "PC3"
"7155" 9.4050218535479 "outlier" "PC3"
"7156" 9.28779455906869 "outlier" "PC3"
"7157" 9.58247918370018 "outlier" "PC3"
"7158" 9.14346712499642 "outlier" "PC3"
"7159" 9.46708626754936 "outlier" "PC3"
"7160" 9.32963643982835 "outlier" "PC3"
"7161" 9.29336309374199 "outlier" "PC3"
"7162" 9.46507644590391 "outlier" "PC3"
"7163" 9.7249991733951 "outlier" "PC3"
"7164" 9.62351129839634 "outlier" "PC3"
"7165" 9.19714976793547 "outlier" "PC3"
"7166" 9.2439893998061 "outlier" "PC3"
"7167" 9.12958969024739 "outlier" "PC3"
"7168" 9.65184489704028 "outlier" "PC3"
"7169" 9.33414397971311 "outlier" "PC3"
"7170" 9.32814423112113 "outlier" "PC3"
"7171" 9.54079049534796 "outlier" "PC3"
"7172" 9.83420931349099 "outlier" "PC3"
"7173" 9.64226191937922 "outlier" "PC3"
"7174" 9.46649788454396 "outlier" "PC3"
"7175" 9.42630224742297 "outlier" "PC3"
"7176" 9.32407689481163 "outlier" "PC3"
"7177" 9.87394382594131 "outlier" "PC3"
"7178" 9.33338570871235 "outlier" "PC3"
"7179" 9.33352926696801 "outlier" "PC3"
"7180" 9.19186875425866 "outlier" "PC3"
"7181" 9.38075447831244 "outlier" "PC3"
"7182" 9.51330937315634 "outlier" "PC3"
"7183" 9.22287065462827 "outlier" "PC3"
"7184" 9.16281785069414 "outlier" "PC3"
"7185" 9.90927954252292 "outlier" "PC3"
"7186" 9.15789912402209 "outlier" "PC3"
"7187" 9.5041316739351 "outlier" "PC3"
"7188" 9.50494769221413 "outlier" "PC3"
"7189" 9.26736437799521 "outlier" "PC3"
"7190" 9.23843526462838 "outlier" "PC3"
"7191" 9.24982163144416 "outlier" "PC3"
"7192" 9.38152626358113 "outlier" "PC3"
"7193" 9.13613181499399 "outlier" "PC3"
"7194" 9.61257415610385 "outlier" "PC3"
"7195" 9.26848526166014 "outlier" "PC3"
"7196" 9.9230506365259 "outlier" "PC3"
"7197" 9.46474309585608 "outlier" "PC3"
"7198" 9.16644808483154 "outlier" "PC3"
"7199" 9.16515073677436 "outlier" "PC3"
"7200" 9.42349438869933 "outlier" "PC3"
"7201" 9.57819294689935 "outlier" "PC3"
"7202" 9.31748887085674 "outlier" "PC3"
"7203" 9.70809934786487 "outlier" "PC3"
"7204" 9.56909824499138 "outlier" "PC3"
"7205" 9.27566618901923 "outlier" "PC3"
"7206" 9.36332294981051 "outlier" "PC3"
"7207" 9.21310540594074 "outlier" "PC3"
"7208" 9.27209056697724 "outlier" "PC3"
"7209" 9.37585299583467 "outlier" "PC3"
"7210" 9.25572377108015 "outlier" "PC3"
"7211" 9.48111947654747 "outlier" "PC3"
"7212" 9.33610523388181 "outlier" "PC3"
"7213" 9.37644781802237 "outlier" "PC3"
"7214" 9.2744932436676 "outlier" "PC3"
"7215" 9.2330159840625 "outlier" "PC3"
"7216" 9.88730689234003 "outlier" "PC3"
"7217" 9.28397319146599 "outlier" "PC3"
"7218" 9.15531054497696 "outlier" "PC3"
"7219" 9.25633654100135 "outlier" "PC3"
"7220" 9.16010569165767 "outlier" "PC3"
"7221" 9.16466701157917 "outlier" "PC3"
"7222" 9.19095858145706 "outlier" "PC3"
"7223" 9.27322289435043 "outlier" "PC3"
"7224" 9.25091425922637 "outlier" "PC3"
"7225" 9.17255068381839 "outlier" "PC3"
"7226" 9.22376921348254 "outlier" "PC3"
"7227" 9.57985903285605 "outlier" "PC3"
"7228" 9.85006276826315 "outlier" "PC3"
"7229" 9.26350267792701 "outlier" "PC3"
"7230" 9.13918989943636 "outlier" "PC3"
"7231" 9.21655498620437 "outlier" "PC3"
"7232" 9.14429217686881 "outlier" "PC3"
"7233" 9.76221153413895 "outlier" "PC3"
"7234" 9.42984833603833 "outlier" "PC3"
"7235" 9.19337204463016 "outlier" "PC3"
"7236" 9.59844514597815 "outlier" "PC3"
"7237" 9.59844514597815 "outlier" "PC3"
"7238" 9.59759756775667 "outlier" "PC3"
"7239" 9.25197940521712 "outlier" "PC3"
"7240" 9.41291551395497 "outlier" "PC3"
"7241" 9.38301084450533 "outlier" "PC3"
"7242" 9.32182878212305 "outlier" "PC3"
"7243" 9.23713157498422 "outlier" "PC3"
"7244" 9.1654829855857 "outlier" "PC3"
"7245" 9.16312153190496 "outlier" "PC3"
"7246" 9.57805284437158 "outlier" "PC3"
"7247" 9.53288140782312 "outlier" "PC3"
"7248" 9.29063302099041 "outlier" "PC3"
"7249" 9.67070089258793 "outlier" "PC3"
"7250" 9.14833127404073 "outlier" "PC3"
"7251" 9.22658495998147 "outlier" "PC3"
"7252" 9.44052452252976 "outlier" "PC3"
"7253" 9.85363098656093 "outlier" "PC3"
"7254" 9.59871245896273 "outlier" "PC3"
"7255" 9.56746207745451 "outlier" "PC3"
"7256" 9.25170717457306 "outlier" "PC3"
"7257" 9.15245761844948 "outlier" "PC3"
"7258" 9.17231297473643 "outlier" "PC3"
"7259" 9.13655156360588 "outlier" "PC3"
"7260" 9.6469104675573 "outlier" "PC3"
"7261" 9.2445937758497 "outlier" "PC3"
"7262" 9.17630699144562 "outlier" "PC3"
"7263" 9.24057402350794 "outlier" "PC3"
"7264" 9.25309130248682 "outlier" "PC3"
"7265" 9.1772483603315 "outlier" "PC3"
"7266" 9.34651776385988 "outlier" "PC3"
"7267" 9.24209528543554 "outlier" "PC3"
"7268" 9.37016117775104 "outlier" "PC3"
"7269" 9.33508485259877 "outlier" "PC3"
"7270" 9.75196671474182 "outlier" "PC3"
"7271" 9.22295001405871 "outlier" "PC3"
"7272" 9.22434964480652 "outlier" "PC3"
"7273" 9.15506320704365 "outlier" "PC3"
"7274" 9.23187732549081 "outlier" "PC3"
"7275" 9.17927127007134 "outlier" "PC3"
"7276" 9.32022489378353 "outlier" "PC3"
"7277" 9.20195111847664 "outlier" "PC3"
"7278" 9.32163915687627 "outlier" "PC3"
"7279" 9.13047423406098 "outlier" "PC3"
"7280" 9.27863130545887 "outlier" "PC3"
"7281" 9.24727809884333 "outlier" "PC3"
"7282" 9.4907196889709 "outlier" "PC3"
"7283" 9.33888885678356 "outlier" "PC3"
"7284" 9.83864720514818 "outlier" "PC3"
"7285" 5.42031579394165 "outlier" "PC3"
"7286" 9.37535048014675 "outlier" "PC3"
"7287" 9.12464247907423 "outlier" "PC3"
"7288" 9.73322096052846 "outlier" "PC3"
"7289" 9.34227817453669 "outlier" "PC3"
"7290" 5.51120335295801 "outlier" "PC3"
"7291" 9.254938161854 "outlier" "PC3"
"7292" 9.14114221956677 "outlier" "PC3"
"7293" 9.19571584836157 "outlier" "PC3"
"7294" 9.43895099007685 "outlier" "PC3"
"7295" 9.59844514597815 "outlier" "PC3"
"7296" 9.56194707632726 "outlier" "PC3"
"7297" 9.4243602803653 "outlier" "PC3"
"7298" 9.46107454491948 "outlier" "PC3"
"7299" 9.22242067706601 "outlier" "PC3"
"7300" 9.14152525162032 "outlier" "PC3"
"7301" 9.23317102463602 "outlier" "PC3"
"7302" 9.36368656034384 "outlier" "PC3"
"7303" 9.59844514597815 "outlier" "PC3"
"7304" 9.2484088803859 "outlier" "RPMI8226"
"7305" 9.22059915608563 "outlier" "RPMI8226"
"7306" 9.17218610120796 "outlier" "RPMI8226"
"7307" 9.39387277040374 "outlier" "RPMI8226"
"7308" 9.52954426862988 "outlier" "RPMI8226"
"7309" 9.707130467821 "outlier" "RPMI8226"
"7310" 9.61262227953612 "outlier" "RPMI8226"
"7311" 9.28286583005492 "outlier" "RPMI8226"
"7312" 9.41994416289002 "outlier" "RPMI8226"
"7313" 9.52367785653867 "outlier" "RPMI8226"
"7314" 9.23236695223577 "outlier" "RPMI8226"
"7315" 9.50505459765154 "outlier" "RPMI8226"
"7316" 9.42816699779381 "outlier" "RPMI8226"
"7317" 9.87897842871921 "outlier" "RPMI8226"
"7318" 9.78204188864581 "outlier" "RPMI8226"
"7319" 9.63251162521456 "outlier" "RPMI8226"
"7320" 9.21430249822908 "outlier" "RPMI8226"
"7321" 9.78614257849289 "outlier" "RPMI8226"
"7322" 9.20164938221791 "outlier" "RPMI8226"
"7323" 9.5994442548074 "outlier" "RPMI8226"
"7324" 9.64805641926185 "outlier" "RPMI8226"
"7325" 9.247302758332 "outlier" "RPMI8226"
"7326" 9.53394035764686 "outlier" "RPMI8226"
"7327" 9.31617230963665 "outlier" "RPMI8226"
"7328" 9.18626968924692 "outlier" "RPMI8226"
"7329" 9.59906541047943 "outlier" "RPMI8226"
"7330" 9.22662716370291 "outlier" "RPMI8226"
"7331" 10.0140212653466 "outlier" "RPMI8226"
"7332" 10.0231286035321 "outlier" "RPMI8226"
"7333" 9.35903635706475 "outlier" "RPMI8226"
"7334" 9.23893028085967 "outlier" "RPMI8226"
"7335" 10.1379188662201 "outlier" "RPMI8226"
"7336" 9.595284168385 "outlier" "RPMI8226"
"7337" 9.24459650997778 "outlier" "RPMI8226"
"7338" 9.24236186096877 "outlier" "RPMI8226"
"7339" 9.83742921044895 "outlier" "RPMI8226"
"7340" 9.47667957631268 "outlier" "RPMI8226"
"7341" 9.15703655502562 "outlier" "RPMI8226"
"7342" 9.22897366355142 "outlier" "RPMI8226"
"7343" 9.28765378655875 "outlier" "RPMI8226"
"7344" 9.30278487092052 "outlier" "RPMI8226"
"7345" 9.35630521327561 "outlier" "RPMI8226"
"7346" 9.19663628387998 "outlier" "RPMI8226"
"7347" 9.37519901917418 "outlier" "RPMI8226"
"7348" 9.35546480000157 "outlier" "RPMI8226"
"7349" 9.87516851143297 "outlier" "RPMI8226"
"7350" 9.53121648388115 "outlier" "RPMI8226"
"7351" 9.52841596044987 "outlier" "RPMI8226"
"7352" 9.3519082688602 "outlier" "RPMI8226"
"7353" 9.2604213929733 "outlier" "RPMI8226"
"7354" 9.32280986488547 "outlier" "RPMI8226"
"7355" 10.0906894790108 "outlier" "RPMI8226"
"7356" 9.40769334917345 "outlier" "RPMI8226"
"7357" 9.30743349823593 "outlier" "RPMI8226"
"7358" 9.14895626048948 "outlier" "RPMI8226"
"7359" 9.16712643431531 "outlier" "RPMI8226"
"7360" 9.22594161583853 "outlier" "RPMI8226"
"7361" 9.22594161583853 "outlier" "RPMI8226"
"7362" 9.20585611314117 "outlier" "RPMI8226"
"7363" 9.84158336325351 "outlier" "RPMI8226"
"7364" 9.23701529674373 "outlier" "RPMI8226"
"7365" 9.69330913481023 "outlier" "RPMI8226"
"7366" 9.27513087294556 "outlier" "RPMI8226"
"7367" 9.44893432820389 "outlier" "RPMI8226"
"7368" 9.48135993185333 "outlier" "RPMI8226"
"7369" 9.53782714532138 "outlier" "RPMI8226"
"7370" 9.16637434985454 "outlier" "RPMI8226"
"7371" 9.75738894706183 "outlier" "RPMI8226"
"7372" 9.15069791929652 "outlier" "RPMI8226"
"7373" 9.40735952571332 "outlier" "RPMI8226"
"7374" 9.18387723727131 "outlier" "RPMI8226"
"7375" 9.25232845592996 "outlier" "RPMI8226"
"7376" 9.64363244411276 "outlier" "RPMI8226"
"7377" 9.16079579978837 "outlier" "RPMI8226"
"7378" 9.1802470950862 "outlier" "RPMI8226"
"7379" 9.16020622044509 "outlier" "RPMI8226"
"7380" 9.20704168789413 "outlier" "RPMI8226"
"7381" 9.1851898018727 "outlier" "RPMI8226"
"7382" 9.40904565150262 "outlier" "RPMI8226"
"7383" 9.19082140237956 "outlier" "RPMI8226"
"7384" 9.22704392449619 "outlier" "RPMI8226"
"7385" 9.51214959597855 "outlier" "RPMI8226"
"7386" 9.23245511893854 "outlier" "RPMI8226"
"7387" 9.64547557026982 "outlier" "RPMI8226"
"7388" 9.14419338726587 "outlier" "RPMI8226"
"7389" 9.1763189103364 "outlier" "RPMI8226"
"7390" 9.1763189103364 "outlier" "RPMI8226"
"7391" 9.61642612953296 "outlier" "RPMI8226"
"7392" 9.34753399443974 "outlier" "RPMI8226"
"7393" 9.88916998721137 "outlier" "RPMI8226"
"7394" 9.19362611983833 "outlier" "RPMI8226"
"7395" 9.46471010656417 "outlier" "RPMI8226"
"7396" 9.24653532784916 "outlier" "RPMI8226"
"7397" 9.23593803974179 "outlier" "RPMI8226"
"7398" 9.30933326977016 "outlier" "RPMI8226"
"7399" 9.23663710545716 "outlier" "RPMI8226"
"7400" 9.23118968265636 "outlier" "RPMI8226"
"7401" 9.26393396701096 "outlier" "RPMI8226"
"7402" 9.32894765131662 "outlier" "RPMI8226"
"7403" 9.43230423192168 "outlier" "RPMI8226"
"7404" 9.45501442617445 "outlier" "RPMI8226"
"7405" 9.29285005096153 "outlier" "RPMI8226"
"7406" 9.50917634348394 "outlier" "RPMI8226"
"7407" 9.79240408029977 "outlier" "RPMI8226"
"7408" 9.27550361222461 "outlier" "RPMI8226"
"7409" 5.29798487726004 "outlier" "RPMI8226"
"7410" 5.42973707639133 "outlier" "RPMI8226"
"7411" 5.14390522636492 "outlier" "RPMI8226"
"7412" 5.58524126123774 "outlier" "RPMI8226"
"7413" 9.28920373282167 "outlier" "RPMI8226"
"7414" 9.37598101786858 "outlier" "RPMI8226"
"7415" 9.27278058651293 "outlier" "RPMI8226"
"7416" 9.71627343681784 "outlier" "RPMI8226"
"7417" 9.27502431722353 "outlier" "RPMI8226"
"7418" 9.52984070526943 "outlier" "RPMI8226"
"7419" 9.45652562840505 "outlier" "RPMI8226"
"7420" 9.62542407442864 "outlier" "RPMI8226"
"7421" 9.28273498299241 "outlier" "RPMI8226"
"7422" 9.20816188636205 "outlier" "RPMI8226"
"7423" 9.65118263332977 "outlier" "RPMI8226"
"7424" 9.18440273924199 "outlier" "RPMI8226"
"7425" 9.40741845438415 "outlier" "RPMI8226"
"7426" 9.47174502848238 "outlier" "RPMI8226"
"7427" 9.27248590437468 "outlier" "RPMI8226"
"7428" 9.18793334235558 "outlier" "RPMI8226"
"7429" 9.2131673278021 "outlier" "RPMI8226"
"7430" 9.26130220348063 "outlier" "RPMI8226"
"7431" 9.51666330239177 "outlier" "RPMI8226"
"7432" 9.51655637657397 "outlier" "RPMI8226"
"7433" 9.20865882639413 "outlier" "RPMI8226"
"7434" 9.15514465932461 "outlier" "RPMI8226"
"7435" 9.69956868894294 "outlier" "RPMI8226"
"7436" 9.45344495095546 "outlier" "RPMI8226"
"7437" 9.26064176313249 "outlier" "RPMI8226"
"7438" 9.22261780277301 "outlier" "RPMI8226"
"7439" 9.1550041905009 "outlier" "RPMI8226"
"7440" 9.86965454858114 "outlier" "RPMI8226"
"7441" 9.31393705478146 "outlier" "RPMI8226"
"7442" 9.36727905465775 "outlier" "RPMI8226"
"7443" 9.38740115556451 "outlier" "RPMI8226"
"7444" 9.20750878844671 "outlier" "RPMI8226"
"7445" 9.2622086721632 "outlier" "RPMI8226"
"7446" 9.22754945409502 "outlier" "RPMI8226"
"7447" 9.42030659159914 "outlier" "RPMI8226"
"7448" 9.51651054316336 "outlier" "RPMI8226"
"7449" 9.36719287229265 "outlier" "RPMI8226"
"7450" 9.39356870648184 "outlier" "RPMI8226"
"7451" 9.44705592762356 "outlier" "RPMI8226"
"7452" 9.69284110116528 "outlier" "RPMI8226"
"7453" 9.39864893938354 "outlier" "RPMI8226"
"7454" 9.2158012798422 "outlier" "RPMI8226"
"7455" 9.26654987843744 "outlier" "RPMI8226"
"7456" 9.20931019844924 "outlier" "RPMI8226"
"7457" 9.37180109880375 "outlier" "RPMI8226"
"7458" 9.24653532784916 "outlier" "RPMI8226"
"7459" 9.30510297478651 "outlier" "RPMI8226"
"7460" 9.74680215624914 "outlier" "RPMI8226"
"7461" 9.33980005917181 "outlier" "RPMI8226"
"7462" 9.59772417423345 "outlier" "RPMI8226"
"7463" 9.384760432323 "outlier" "RPMI8226"
"7464" 9.25227230926125 "outlier" "RPMI8226"
"7465" 9.19752891030398 "outlier" "RPMI8226"
"7466" 9.44053511104673 "outlier" "RPMI8226"
"7467" 9.44015275344442 "outlier" "RPMI8226"
"7468" 9.21519015685119 "outlier" "RPMI8226"
"7469" 9.2622086721632 "outlier" "RPMI8226"
"7470" 9.65930820098209 "outlier" "RPMI8226"
"7471" 9.4521179414635 "outlier" "RPMI8226"
"7472" 9.4521179414635 "outlier" "RPMI8226"
"7473" 9.4521179414635 "outlier" "RPMI8226"
"7474" 9.20986774083194 "outlier" "RPMI8226"
"7475" 9.26823098547992 "outlier" "RPMI8226"
"7476" 5.49982494630323 "outlier" "RXF393"
"7477" 9.25764225430584 "outlier" "RXF393"
"7478" 9.51648566762989 "outlier" "RXF393"
"7479" 9.21607514879484 "outlier" "RXF393"
"7480" 9.21557963804151 "outlier" "RXF393"
"7481" 9.38054642485328 "outlier" "RXF393"
"7482" 9.29653728264596 "outlier" "RXF393"
"7483" 9.36657624360015 "outlier" "RXF393"
"7484" 9.25704180385716 "outlier" "RXF393"
"7485" 9.3072398210775 "outlier" "RXF393"
"7486" 9.25897154675463 "outlier" "RXF393"
"7487" 9.67703132117297 "outlier" "RXF393"
"7488" 9.73863394137848 "outlier" "RXF393"
"7489" 9.65317169292205 "outlier" "RXF393"
"7490" 9.23283300942898 "outlier" "RXF393"
"7491" 9.74030952669736 "outlier" "RXF393"
"7492" 9.60968099010108 "outlier" "RXF393"
"7493" 9.50091864456177 "outlier" "RXF393"
"7494" 9.28229912949632 "outlier" "RXF393"
"7495" 9.28868295389803 "outlier" "RXF393"
"7496" 9.44892196519037 "outlier" "RXF393"
"7497" 9.36099586307187 "outlier" "RXF393"
"7498" 9.91096101138043 "outlier" "RXF393"
"7499" 9.27066458402261 "outlier" "RXF393"
"7500" 9.43396471551126 "outlier" "RXF393"
"7501" 9.38792948977331 "outlier" "RXF393"
"7502" 9.97863919194433 "outlier" "RXF393"
"7503" 9.76759863649241 "outlier" "RXF393"
"7504" 5.4857054497844 "outlier" "RXF393"
"7505" 5.4857054497844 "outlier" "RXF393"
"7506" 9.28920636849043 "outlier" "RXF393"
"7507" 9.38027788379335 "outlier" "RXF393"
"7508" 9.64633777535393 "outlier" "RXF393"
"7509" 9.231401202523 "outlier" "RXF393"
"7510" 9.28339614608605 "outlier" "RXF393"
"7511" 9.3636040691738 "outlier" "RXF393"
"7512" 9.99784979326246 "outlier" "RXF393"
"7513" 9.40639553111999 "outlier" "RXF393"
"7514" 9.85779482529989 "outlier" "RXF393"
"7515" 9.53272988081623 "outlier" "RXF393"
"7516" 9.3283151993176 "outlier" "RXF393"
"7517" 9.23595858218643 "outlier" "RXF393"
"7518" 9.26777986630161 "outlier" "RXF393"
"7519" 9.6964376522769 "outlier" "RXF393"
"7520" 9.93797310927745 "outlier" "RXF393"
"7521" 9.38330698931118 "outlier" "RXF393"
"7522" 9.50385369087584 "outlier" "RXF393"
"7523" 9.4051423090286 "outlier" "RXF393"
"7524" 9.28810646830815 "outlier" "RXF393"
"7525" 9.69743325612269 "outlier" "RXF393"
"7526" 9.21301045370827 "outlier" "RXF393"
"7527" 9.5332669924442 "outlier" "RXF393"
"7528" 9.39678453111383 "outlier" "RXF393"
"7529" 9.40168391313854 "outlier" "RXF393"
"7530" 9.31879396040984 "outlier" "RXF393"
"7531" 9.30755752617035 "outlier" "RXF393"
"7532" 9.45828407845023 "outlier" "RXF393"
"7533" 9.44868047581476 "outlier" "RXF393"
"7534" 9.2022595726513 "outlier" "RXF393"
"7535" 9.20960993192513 "outlier" "RXF393"
"7536" 9.62961600677183 "outlier" "RXF393"
"7537" 9.60173058578281 "outlier" "RXF393"
"7538" 9.3325018140522 "outlier" "RXF393"
"7539" 9.27583804774967 "outlier" "RXF393"
"7540" 9.9018681515501 "outlier" "RXF393"
"7541" 9.59416791447606 "outlier" "RXF393"
"7542" 9.63430444964451 "outlier" "RXF393"
"7543" 9.21737318104229 "outlier" "RXF393"
"7544" 9.38687247328327 "outlier" "RXF393"
"7545" 9.34888638494309 "outlier" "RXF393"
"7546" 9.27030048735315 "outlier" "RXF393"
"7547" 9.55141146519417 "outlier" "RXF393"
"7548" 9.2452990278253 "outlier" "RXF393"
"7549" 9.80612112220428 "outlier" "RXF393"
"7550" 9.53255069588981 "outlier" "RXF393"
"7551" 9.22528300628439 "outlier" "RXF393"
"7552" 9.24089758615683 "outlier" "RXF393"
"7553" 9.49022904675186 "outlier" "RXF393"
"7554" 9.49293166779691 "outlier" "RXF393"
"7555" 9.31923352152214 "outlier" "RXF393"
"7556" 9.46000545967379 "outlier" "RXF393"
"7557" 9.2286636865451 "outlier" "RXF393"
"7558" 9.51795033631253 "outlier" "RXF393"
"7559" 9.45280353664127 "outlier" "RXF393"
"7560" 9.27974047691936 "outlier" "RXF393"
"7561" 9.23273373077227 "outlier" "RXF393"
"7562" 9.21423478375592 "outlier" "RXF393"
"7563" 9.43707705849967 "outlier" "RXF393"
"7564" 9.36124704981673 "outlier" "RXF393"
"7565" 9.38092775041757 "outlier" "RXF393"
"7566" 9.20125724754094 "outlier" "RXF393"
"7567" 9.21138653189342 "outlier" "RXF393"
"7568" 9.44407868517042 "outlier" "RXF393"
"7569" 9.52357718388808 "outlier" "RXF393"
"7570" 9.29040783345297 "outlier" "RXF393"
"7571" 9.94105474650065 "outlier" "RXF393"
"7572" 9.48640361021646 "outlier" "RXF393"
"7573" 9.30641940216577 "outlier" "RXF393"
"7574" 9.46979039905787 "outlier" "RXF393"
"7575" 9.3014640731433 "outlier" "RXF393"
"7576" 9.62007635110054 "outlier" "RXF393"
"7577" 9.58432893769031 "outlier" "RXF393"
"7578" 9.21192851413375 "outlier" "RXF393"
"7579" 9.68968122779129 "outlier" "RXF393"
"7580" 9.7021550361625 "outlier" "RXF393"
"7581" 9.64318501641121 "outlier" "RXF393"
"7582" 9.483804765801 "outlier" "RXF393"
"7583" 9.34265637753224 "outlier" "RXF393"
"7584" 9.78067660592753 "outlier" "RXF393"
"7585" 9.2300046277375 "outlier" "RXF393"
"7586" 9.24352055599359 "outlier" "RXF393"
"7587" 9.25110542084331 "outlier" "RXF393"
"7588" 9.24651270672018 "outlier" "RXF393"
"7589" 9.36933977318894 "outlier" "RXF393"
"7590" 9.28235227479 "outlier" "RXF393"
"7591" 9.46962930206205 "outlier" "RXF393"
"7592" 9.36306014438981 "outlier" "RXF393"
"7593" 9.27031869943802 "outlier" "RXF393"
"7594" 9.52648468180253 "outlier" "RXF393"
"7595" 10.075527815877 "outlier" "RXF393"
"7596" 9.39310769622193 "outlier" "RXF393"
"7597" 9.42993548015658 "outlier" "RXF393"
"7598" 9.41835735667086 "outlier" "RXF393"
"7599" 9.75168673168785 "outlier" "RXF393"
"7600" 9.76754647629675 "outlier" "RXF393"
"7601" 9.64246668260019 "outlier" "RXF393"
"7602" 9.64246668260019 "outlier" "RXF393"
"7603" 9.64169295269324 "outlier" "RXF393"
"7604" 9.21529032880229 "outlier" "RXF393"
"7605" 9.33450154200939 "outlier" "RXF393"
"7606" 5.48669141306457 "outlier" "RXF393"
"7607" 9.57619320490876 "outlier" "RXF393"
"7608" 9.22506073156506 "outlier" "RXF393"
"7609" 9.5911682241312 "outlier" "RXF393"
"7610" 9.27461356626974 "outlier" "RXF393"
"7611" 9.34874958252216 "outlier" "RXF393"
"7612" 5.51032565412442 "outlier" "RXF393"
"7613" 9.72087419874086 "outlier" "RXF393"
"7614" 9.27630532098033 "outlier" "RXF393"
"7615" 9.32996929294967 "outlier" "RXF393"
"7616" 9.39465603363374 "outlier" "RXF393"
"7617" 5.52092630315102 "outlier" "RXF393"
"7618" 9.22173325464583 "outlier" "RXF393"
"7619" 9.57483134085931 "outlier" "RXF393"
"7620" 9.63649661076544 "outlier" "RXF393"
"7621" 9.38592453605228 "outlier" "RXF393"
"7622" 9.35832728750338 "outlier" "RXF393"
"7623" 9.20973557766068 "outlier" "RXF393"
"7624" 9.27768622669672 "outlier" "RXF393"
"7625" 9.40826860955908 "outlier" "RXF393"
"7626" 9.40826860955908 "outlier" "RXF393"
"7627" 9.7603642209014 "outlier" "RXF393"
"7628" 9.49810377301346 "outlier" "RXF393"
"7629" 9.32888848340453 "outlier" "RXF393"
"7630" 9.58454099123278 "outlier" "RXF393"
"7631" 9.69097596642656 "outlier" "RXF393"
"7632" 9.2161989381967 "outlier" "RXF393"
"7633" 9.21926177790844 "outlier" "RXF393"
"7634" 9.24824067112934 "outlier" "RXF393"
"7635" 9.33998093257601 "outlier" "RXF393"
"7636" 9.30670421290768 "outlier" "RXF393"
"7637" 9.52317040777825 "outlier" "RXF393"
"7638" 9.3333059611252 "outlier" "RXF393"
"7639" 9.25319429207669 "outlier" "RXF393"
"7640" 9.61755396263858 "outlier" "RXF393"
"7641" 9.44894610674416 "outlier" "RXF393"
"7642" 9.2599238858905 "outlier" "RXF393"
"7643" 9.25850394998914 "outlier" "RXF393"
"7644" 9.2512386487679 "outlier" "RXF393"
"7645" 9.34459464600598 "outlier" "RXF393"
"7646" 9.72244600403403 "outlier" "RXF393"
"7647" 9.23621475081224 "outlier" "RXF393"
"7648" 9.28829871520965 "outlier" "RXF393"
"7649" 9.34319565373964 "outlier" "RXF393"
"7650" 9.64246668260019 "outlier" "RXF393"
"7651" 9.62286732077941 "outlier" "RXF393"
"7652" 5.3072398210775 "outlier" "RXF393"
"7653" 9.32200712458549 "outlier" "RXF393"
"7654" 9.30075153076541 "outlier" "RXF393"
"7655" 9.33066720972528 "outlier" "RXF393"
"7656" 9.48928409190862 "outlier" "RXF393"
"7657" 9.22643297492454 "outlier" "RXF393"
"7658" 9.20134264192394 "outlier" "RXF393"
"7659" 9.63948801333538 "outlier" "RXF393"
"7660" 9.20134264192394 "outlier" "RXF393"
"7661" 9.25516002751775 "outlier" "RXF393"
"7662" 9.20134264192394 "outlier" "RXF393"
"7663" 9.30960864528137 "outlier" "RXF393"
"7664" 9.64246668260019 "outlier" "RXF393"
"7665" 9.64084025464136 "outlier" "RXF393"
"7666" 9.29175376440664 "outlier" "SF268"
"7667" 9.24577983004288 "outlier" "SF268"
"7668" 9.21998729392482 "outlier" "SF268"
"7669" 9.28727309846567 "outlier" "SF268"
"7670" 9.14338682403098 "outlier" "SF268"
"7671" 9.16726200345039 "outlier" "SF268"
"7672" 9.54852638319836 "outlier" "SF268"
"7673" 9.5082595748747 "outlier" "SF268"
"7674" 9.43171751685394 "outlier" "SF268"
"7675" 9.2034672586967 "outlier" "SF268"
"7676" 9.54468778292816 "outlier" "SF268"
"7677" 9.20120744943145 "outlier" "SF268"
"7678" 9.27318567615764 "outlier" "SF268"
"7679" 9.34333404721142 "outlier" "SF268"
"7680" 9.55697360421214 "outlier" "SF268"
"7681" 9.79499260808035 "outlier" "SF268"
"7682" 9.24467187391162 "outlier" "SF268"
"7683" 9.22227868764295 "outlier" "SF268"
"7684" 9.80190588940127 "outlier" "SF268"
"7685" 9.46263496552245 "outlier" "SF268"
"7686" 9.46394699039905 "outlier" "SF268"
"7687" 9.84451955714764 "outlier" "SF268"
"7688" 9.29371846154339 "outlier" "SF268"
"7689" 9.29597443023457 "outlier" "SF268"
"7690" 9.49401694506985 "outlier" "SF268"
"7691" 9.44966821864576 "outlier" "SF268"
"7692" 9.33477614797555 "outlier" "SF268"
"7693" 9.15018485203917 "outlier" "SF268"
"7694" 9.320025858415 "outlier" "SF268"
"7695" 9.24052820423475 "outlier" "SF268"
"7696" 9.13928707815265 "outlier" "SF268"
"7697" 9.42436566273716 "outlier" "SF268"
"7698" 10.005487416462 "outlier" "SF268"
"7699" 9.4187002786479 "outlier" "SF268"
"7700" 9.33373620316161 "outlier" "SF268"
"7701" 9.23627086085461 "outlier" "SF268"
"7702" 9.52605510877271 "outlier" "SF268"
"7703" 9.46537114624198 "outlier" "SF268"
"7704" 9.19619408667557 "outlier" "SF268"
"7705" 9.13885650501727 "outlier" "SF268"
"7706" 9.2328396364253 "outlier" "SF268"
"7707" 9.4050641313946 "outlier" "SF268"
"7708" 9.8006942620696 "outlier" "SF268"
"7709" 9.25444886055296 "outlier" "SF268"
"7710" 9.9655380265231 "outlier" "SF268"
"7711" 9.22455805509657 "outlier" "SF268"
"7712" 9.78892592194504 "outlier" "SF268"
"7713" 9.30106616554266 "outlier" "SF268"
"7714" 9.7014434861802 "outlier" "SF268"
"7715" 9.6020643901483 "outlier" "SF268"
"7716" 9.15723220069379 "outlier" "SF268"
"7717" 9.226347819258 "outlier" "SF268"
"7718" 9.15081393882756 "outlier" "SF268"
"7719" 9.77005634233581 "outlier" "SF268"
"7720" 9.18819319759009 "outlier" "SF268"
"7721" 9.21722156702095 "outlier" "SF268"
"7722" 5.44624005697354 "outlier" "SF268"
"7723" 5.44624005697354 "outlier" "SF268"
"7724" 5.44624005697354 "outlier" "SF268"
"7725" 9.99020412227695 "outlier" "SF268"
"7726" 9.530123706178 "outlier" "SF268"
"7727" 9.23020467813448 "outlier" "SF268"
"7728" 9.17327289761082 "outlier" "SF268"
"7729" 9.21701599599437 "outlier" "SF268"
"7730" 9.22602066709043 "outlier" "SF268"
"7731" 9.24317405533412 "outlier" "SF268"
"7732" 9.56171786813934 "outlier" "SF268"
"7733" 9.21896500314053 "outlier" "SF268"
"7734" 9.19294620055302 "outlier" "SF268"
"7735" 9.32816064429677 "outlier" "SF268"
"7736" 9.30159534128975 "outlier" "SF268"
"7737" 9.14642131431031 "outlier" "SF268"
"7738" 9.48711693488265 "outlier" "SF268"
"7739" 9.26165141096814 "outlier" "SF268"
"7740" 9.57821717110564 "outlier" "SF268"
"7741" 9.23727779283836 "outlier" "SF268"
"7742" 9.69412011540206 "outlier" "SF268"
"7743" 9.42722632396548 "outlier" "SF268"
"7744" 9.5472786510183 "outlier" "SF268"
"7745" 9.59631813324112 "outlier" "SF268"
"7746" 9.35818090757155 "outlier" "SF268"
"7747" 9.29270483771147 "outlier" "SF268"
"7748" 9.24702890795364 "outlier" "SF268"
"7749" 9.45629629043998 "outlier" "SF268"
"7750" 9.43642646089907 "outlier" "SF268"
"7751" 9.64282405816919 "outlier" "SF268"
"7752" 9.36323948746485 "outlier" "SF268"
"7753" 9.26114088573692 "outlier" "SF268"
"7754" 9.41197673995563 "outlier" "SF268"
"7755" 9.50815440927637 "outlier" "SF268"
"7756" 9.67650342968816 "outlier" "SF268"
"7757" 9.47263677255332 "outlier" "SF268"
"7758" 9.30513477452935 "outlier" "SF268"
"7759" 9.1912312870232 "outlier" "SF268"
"7760" 9.15477713255206 "outlier" "SF268"
"7761" 9.23735137920694 "outlier" "SF268"
"7762" 9.59185228540266 "outlier" "SF268"
"7763" 9.31825832527909 "outlier" "SF268"
"7764" 9.19603226795101 "outlier" "SF268"
"7765" 9.38958893996459 "outlier" "SF268"
"7766" 9.65130283733708 "outlier" "SF268"
"7767" 9.23012987071341 "outlier" "SF268"
"7768" 9.24154961629925 "outlier" "SF268"
"7769" 9.18684526747473 "outlier" "SF268"
"7770" 9.50850924115459 "outlier" "SF268"
"7771" 9.30513477452935 "outlier" "SF268"
"7772" 9.78403588424912 "outlier" "SF268"
"7773" 9.19297336687973 "outlier" "SF268"
"7774" 9.6705652347919 "outlier" "SF268"
"7775" 9.39084814041693 "outlier" "SF268"
"7776" 9.19144942954397 "outlier" "SF268"
"7777" 9.16622315901163 "outlier" "SF268"
"7778" 9.21485160489461 "outlier" "SF268"
"7779" 5.57705200101973 "outlier" "SF268"
"7780" 9.2669989108506 "outlier" "SF268"
"7781" 9.31237595798153 "outlier" "SF268"
"7782" 9.18399814964108 "outlier" "SF268"
"7783" 9.54480863177049 "outlier" "SF268"
"7784" 9.4268142798341 "outlier" "SF268"
"7785" 9.2967666065409 "outlier" "SF268"
"7786" 9.33614585461815 "outlier" "SF268"
"7787" 9.30320008740892 "outlier" "SF268"
"7788" 9.52363866539504 "outlier" "SF268"
"7789" 9.32544592067408 "outlier" "SF268"
"7790" 9.636227299085 "outlier" "SF268"
"7791" 9.24128233571896 "outlier" "SF268"
"7792" 9.46304357595223 "outlier" "SF268"
"7793" 9.41868412396261 "outlier" "SF268"
"7794" 9.15144211568536 "outlier" "SF268"
"7795" 9.76347511844009 "outlier" "SF268"
"7796" 9.55652689590315 "outlier" "SF268"
"7797" 9.76347511844009 "outlier" "SF268"
"7798" 9.15793952085324 "outlier" "SF268"
"7799" 9.83003988496782 "outlier" "SF268"
"7800" 9.47240842935492 "outlier" "SF268"
"7801" 9.31531685288999 "outlier" "SF268"
"7802" 9.18416451412575 "outlier" "SF268"
"7803" 9.23060343356881 "outlier" "SF268"
"7804" 9.24674097789984 "outlier" "SF268"
"7805" 9.76451094230869 "outlier" "SF268"
"7806" 9.16694484232088 "outlier" "SF268"
"7807" 9.16930358089925 "outlier" "SF268"
"7808" 9.3761153804087 "outlier" "SF268"
"7809" 9.45771618307358 "outlier" "SF268"
"7810" 9.64343107907536 "outlier" "SF268"
"7811" 9.23496574788644 "outlier" "SF268"
"7812" 9.19174919671308 "outlier" "SF268"
"7813" 9.46984562130934 "outlier" "SF268"
"7814" 9.35784652049565 "outlier" "SF268"
"7815" 9.16959035750892 "outlier" "SF268"
"7816" 9.16729082479837 "outlier" "SF268"
"7817" 9.35049971616274 "outlier" "SF268"
"7818" 9.14140297425337 "outlier" "SF268"
"7819" 9.2071901450956 "outlier" "SF268"
"7820" 9.17070698038692 "outlier" "SF268"
"7821" 9.14170877238029 "outlier" "SF268"
"7822" 9.41241948767701 "outlier" "SF268"
"7823" 9.31258226385302 "outlier" "SF268"
"7824" 9.38912228183546 "outlier" "SF268"
"7825" 9.202352116662 "outlier" "SF268"
"7826" 9.3761153804087 "outlier" "SF268"
"7827" 9.29492310301052 "outlier" "SF268"
"7828" 9.24113647694953 "outlier" "SF268"
"7829" 9.29492310301052 "outlier" "SF268"
"7830" 9.29417059375685 "outlier" "SF268"
"7831" 9.29492310301052 "outlier" "SF268"
"7832" 9.28205758491118 "outlier" "SF295"
"7833" 9.76255902898569 "outlier" "SF295"
"7834" 9.52359221663527 "outlier" "SF295"
"7835" 9.42926647569881 "outlier" "SF295"
"7836" 9.2503901989447 "outlier" "SF295"
"7837" 9.25565809582329 "outlier" "SF295"
"7838" 5.42140092530517 "outlier" "SF295"
"7839" 9.23181034552062 "outlier" "SF295"
"7840" 5.44163151237699 "outlier" "SF295"
"7841" 9.47043273910917 "outlier" "SF295"
"7842" 9.18415882232722 "outlier" "SF295"
"7843" 9.48861535577702 "outlier" "SF295"
"7844" 9.51308579876254 "outlier" "SF295"
"7845" 5.48411330877959 "outlier" "SF295"
"7846" 9.89057035942308 "outlier" "SF295"
"7847" 9.87404955183079 "outlier" "SF295"
"7848" 9.50765824999664 "outlier" "SF295"
"7849" 9.21486472377591 "outlier" "SF295"
"7850" 9.22117846127917 "outlier" "SF295"
"7851" 9.14377659224416 "outlier" "SF295"
"7852" 9.24776732863907 "outlier" "SF295"
"7853" 9.29093091151299 "outlier" "SF295"
"7854" 9.624642044272 "outlier" "SF295"
"7855" 9.25306694270887 "outlier" "SF295"
"7856" 9.45869838252749 "outlier" "SF295"
"7857" 9.90396834269604 "outlier" "SF295"
"7858" 9.43306981993879 "outlier" "SF295"
"7859" 5.53568213172096 "outlier" "SF295"
"7860" 9.59381779890827 "outlier" "SF295"
"7861" 9.34361903274416 "outlier" "SF295"
"7862" 9.28471925503144 "outlier" "SF295"
"7863" 9.47639824373518 "outlier" "SF295"
"7864" 9.89031900218912 "outlier" "SF295"
"7865" 9.14428364949021 "outlier" "SF295"
"7866" 9.37570817346877 "outlier" "SF295"
"7867" 9.20667989765062 "outlier" "SF295"
"7868" 9.66279126609659 "outlier" "SF295"
"7869" 9.48506642597093 "outlier" "SF295"
"7870" 9.75784549104514 "outlier" "SF295"
"7871" 9.77527223706287 "outlier" "SF295"
"7872" 9.46051557724597 "outlier" "SF295"
"7873" 9.33305572584815 "outlier" "SF295"
"7874" 9.13984928303704 "outlier" "SF295"
"7875" 9.32422310641626 "outlier" "SF295"
"7876" 9.26775925916111 "outlier" "SF295"
"7877" 9.66924702893949 "outlier" "SF295"
"7878" 9.37509539366637 "outlier" "SF295"
"7879" 9.32491197864003 "outlier" "SF295"
"7880" 9.2274509552951 "outlier" "SF295"
"7881" 9.4890198774921 "outlier" "SF295"
"7882" 9.36335723039988 "outlier" "SF295"
"7883" 9.40879419645287 "outlier" "SF295"
"7884" 9.5981793219693 "outlier" "SF295"
"7885" 9.34161767214288 "outlier" "SF295"
"7886" 9.17647684977567 "outlier" "SF295"
"7887" 9.23329428273787 "outlier" "SF295"
"7888" 9.15082208018562 "outlier" "SF295"
"7889" 9.17904346270555 "outlier" "SF295"
"7890" 9.51258821546528 "outlier" "SF295"
"7891" 9.52966083255028 "outlier" "SF295"
"7892" 9.16599926386438 "outlier" "SF295"
"7893" 9.15444804494336 "outlier" "SF295"
"7894" 9.20551643502976 "outlier" "SF295"
"7895" 9.25485001994801 "outlier" "SF295"
"7896" 9.74132916524844 "outlier" "SF295"
"7897" 9.52065740357341 "outlier" "SF295"
"7898" 9.31833313458277 "outlier" "SF295"
"7899" 9.15287271561329 "outlier" "SF295"
"7900" 9.22105358147789 "outlier" "SF295"
"7901" 9.92104155753548 "outlier" "SF295"
"7902" 5.40772286584772 "outlier" "SF295"
"7903" 9.32597267125335 "outlier" "SF295"
"7904" 9.44005031398684 "outlier" "SF295"
"7905" 9.61489767322674 "outlier" "SF295"
"7906" 9.28822156222726 "outlier" "SF295"
"7907" 9.59412474699693 "outlier" "SF295"
"7908" 9.29841584280998 "outlier" "SF295"
"7909" 9.20484278875882 "outlier" "SF295"
"7910" 9.57765985273245 "outlier" "SF295"
"7911" 9.27377420578874 "outlier" "SF295"
"7912" 9.3596876999288 "outlier" "SF295"
"7913" 9.49534853089227 "outlier" "SF295"
"7914" 9.53628694824339 "outlier" "SF295"
"7915" 9.26143227655681 "outlier" "SF295"
"7916" 9.61272364306118 "outlier" "SF295"
"7917" 9.66597734261083 "outlier" "SF295"
"7918" 9.52315637175441 "outlier" "SF295"
"7919" 9.29024983205849 "outlier" "SF295"
"7920" 10.2277462263423 "outlier" "SF295"
"7921" 9.14946922839975 "outlier" "SF295"
"7922" 9.57791253795943 "outlier" "SF295"
"7923" 9.30141558638397 "outlier" "SF295"
"7924" 9.37390237260551 "outlier" "SF295"
"7925" 9.4027538420319 "outlier" "SF295"
"7926" 9.22681051183893 "outlier" "SF295"
"7927" 9.24223574347448 "outlier" "SF295"
"7928" 9.65610050728109 "outlier" "SF295"
"7929" 9.36601314476878 "outlier" "SF295"
"7930" 9.23002779559584 "outlier" "SF295"
"7931" 9.22107856031101 "outlier" "SF295"
"7932" 9.39517532336627 "outlier" "SF295"
"7933" 5.33189611192818 "outlier" "SF295"
"7934" 9.3411064143824 "outlier" "SF295"
"7935" 9.2224252882779 "outlier" "SF295"
"7936" 9.26928200098973 "outlier" "SF295"
"7937" 9.30406474126638 "outlier" "SF295"
"7938" 9.16089371711591 "outlier" "SF295"
"7939" 9.46663209948066 "outlier" "SF295"
"7940" 9.38839776416579 "outlier" "SF295"
"7941" 9.52097056209486 "outlier" "SF295"
"7942" 9.17829987832583 "outlier" "SF295"
"7943" 9.45192547980176 "outlier" "SF295"
"7944" 9.77965642457672 "outlier" "SF295"
"7945" 9.26600598471382 "outlier" "SF295"
"7946" 9.27881128199884 "outlier" "SF295"
"7947" 9.26327207706638 "outlier" "SF295"
"7948" 9.64192794717497 "outlier" "SF295"
"7949" 5.58157638450304 "outlier" "SF295"
"7950" 5.4671851873734 "outlier" "SF295"
"7951" 9.24080596611099 "outlier" "SF295"
"7952" 9.5446315395509 "outlier" "SF295"
"7953" 9.16783847834879 "outlier" "SF295"
"7954" 5.09987872630351 "outlier" "SF295"
"7955" 9.13915607541675 "outlier" "SF295"
"7956" 9.17714065499761 "outlier" "SF295"
"7957" 9.18296061757897 "outlier" "SF295"
"7958" 9.37738451627876 "outlier" "SF295"
"7959" 9.27077714571274 "outlier" "SF295"
"7960" 9.34523602852694 "outlier" "SF295"
"7961" 9.41149324235339 "outlier" "SF295"
"7962" 9.57006603246637 "outlier" "SF295"
"7963" 9.27509962232685 "outlier" "SF295"
"7964" 5.56283767904947 "outlier" "SF295"
"7965" 5.55216668581793 "outlier" "SF295"
"7966" 9.14603885785474 "outlier" "SF295"
"7967" 9.20709282326472 "outlier" "SF295"
"7968" 9.54931378266672 "outlier" "SF295"
"7969" 9.50768407242326 "outlier" "SF295"
"7970" 9.36879514989543 "outlier" "SF295"
"7971" 9.32406549636848 "outlier" "SF295"
"7972" 9.16602761854607 "outlier" "SF295"
"7973" 9.6859817724932 "outlier" "SF295"
"7974" 9.32487264393464 "outlier" "SF295"
"7975" 9.39759423986509 "outlier" "SF295"
"7976" 9.6859817724932 "outlier" "SF295"
"7977" 9.163582324313 "outlier" "SF295"
"7978" 9.60798411459083 "outlier" "SF295"
"7979" 9.56363292395445 "outlier" "SF295"
"7980" 9.45061703078679 "outlier" "SF295"
"7981" 9.29956402510707 "outlier" "SF295"
"7982" 5.5259630085251 "outlier" "SF295"
"7983" 9.22690910309517 "outlier" "SF295"
"7984" 9.42253333469254 "outlier" "SF295"
"7985" 9.14165245972709 "outlier" "SF295"
"7986" 9.81308171386289 "outlier" "SF295"
"7987" 9.21045896603011 "outlier" "SF295"
"7988" 9.34358135646393 "outlier" "SF295"
"7989" 9.34358135646393 "outlier" "SF295"
"7990" 9.31500595918102 "outlier" "SF295"
"7991" 9.29088837532472 "outlier" "SF295"
"7992" 9.34280827154219 "outlier" "SF295"
"7993" 9.26054365922235 "outlier" "SF295"
"7994" 9.4768420240593 "outlier" "SF295"
"7995" 9.3947066662316 "outlier" "SF295"
"7996" 9.33682236384234 "outlier" "SF295"
"7997" 9.16115185867733 "outlier" "SF295"
"7998" 5.23455528720072 "outlier" "SF295"
"7999" 9.27148943245028 "outlier" "SF295"
"8000" 9.41684152751494 "outlier" "SF295"
"8001" 9.25731571036198 "outlier" "SF295"
"8002" 9.27474657324174 "outlier" "SF295"
"8003" 9.30694387045229 "outlier" "SF295"
"8004" 9.23631938818119 "outlier" "SF295"
"8005" 9.16523298684733 "outlier" "SF295"
"8006" 9.29131354984779 "outlier" "SF295"
"8007" 9.5375302218349 "outlier" "SF295"
"8008" 9.20943390039365 "outlier" "SF295"
"8009" 9.18152659567527 "outlier" "SF539"
"8010" 9.56719331789925 "outlier" "SF539"
"8011" 10.0980530960901 "outlier" "SF539"
"8012" 9.23000324373376 "outlier" "SF539"
"8013" 9.63907983831707 "outlier" "SF539"
"8014" 9.75016186080781 "outlier" "SF539"
"8015" 9.16888702672124 "outlier" "SF539"
"8016" 9.23660882874325 "outlier" "SF539"
"8017" 9.19172770080926 "outlier" "SF539"
"8018" 9.43988716898588 "outlier" "SF539"
"8019" 9.36953281894615 "outlier" "SF539"
"8020" 10.0281151155291 "outlier" "SF539"
"8021" 9.91322592458507 "outlier" "SF539"
"8022" 9.57989350570878 "outlier" "SF539"
"8023" 9.52642194016701 "outlier" "SF539"
"8024" 9.4038604279757 "outlier" "SF539"
"8025" 9.26496342881287 "outlier" "SF539"
"8026" 9.39488659644236 "outlier" "SF539"
"8027" 9.47870527081235 "outlier" "SF539"
"8028" 9.94282609892662 "outlier" "SF539"
"8029" 9.33378668380694 "outlier" "SF539"
"8030" 9.39607281600417 "outlier" "SF539"
"8031" 9.39874964521455 "outlier" "SF539"
"8032" 9.89077987229752 "outlier" "SF539"
"8033" 9.42856764126008 "outlier" "SF539"
"8034" 9.31052328577589 "outlier" "SF539"
"8035" 9.19384013956613 "outlier" "SF539"
"8036" 9.22043541677504 "outlier" "SF539"
"8037" 9.67927901943804 "outlier" "SF539"
"8038" 9.15829888837437 "outlier" "SF539"
"8039" 9.33326224234538 "outlier" "SF539"
"8040" 9.55752727189282 "outlier" "SF539"
"8041" 9.28594288230973 "outlier" "SF539"
"8042" 9.50451253441864 "outlier" "SF539"
"8043" 9.68064480721332 "outlier" "SF539"
"8044" 9.23910984438545 "outlier" "SF539"
"8045" 9.52073999666084 "outlier" "SF539"
"8046" 9.20813333430964 "outlier" "SF539"
"8047" 9.68021396965431 "outlier" "SF539"
"8048" 9.45011795641904 "outlier" "SF539"
"8049" 9.46244102227762 "outlier" "SF539"
"8050" 9.69458813989661 "outlier" "SF539"
"8051" 9.42743031187184 "outlier" "SF539"
"8052" 9.67636885162689 "outlier" "SF539"
"8053" 9.31972927004849 "outlier" "SF539"
"8054" 9.22718700464799 "outlier" "SF539"
"8055" 9.7155693529228 "outlier" "SF539"
"8056" 9.16156350873185 "outlier" "SF539"
"8057" 9.46355798321619 "outlier" "SF539"
"8058" 9.31473419518739 "outlier" "SF539"
"8059" 9.19027139778497 "outlier" "SF539"
"8060" 9.28645142391573 "outlier" "SF539"
"8061" 9.21939873721261 "outlier" "SF539"
"8062" 9.37381408603687 "outlier" "SF539"
"8063" 9.93133406759281 "outlier" "SF539"
"8064" 9.38687440373888 "outlier" "SF539"
"8065" 9.42225655876265 "outlier" "SF539"
"8066" 9.27624375457671 "outlier" "SF539"
"8067" 9.33396894988113 "outlier" "SF539"
"8068" 9.28673086818269 "outlier" "SF539"
"8069" 9.26050826157654 "outlier" "SF539"
"8070" 9.19553525570607 "outlier" "SF539"
"8071" 9.19490820609973 "outlier" "SF539"
"8072" 9.3528024335567 "outlier" "SF539"
"8073" 10.2035748142213 "outlier" "SF539"
"8074" 9.40103937651194 "outlier" "SF539"
"8075" 9.39320055303754 "outlier" "SF539"
"8076" 9.39320055303754 "outlier" "SF539"
"8077" 9.2098343080176 "outlier" "SF539"
"8078" 9.87125489950374 "outlier" "SF539"
"8079" 9.45545444343206 "outlier" "SF539"
"8080" 9.32483041689913 "outlier" "SF539"
"8081" 9.19825243546778 "outlier" "SF539"
"8082" 9.34618695486278 "outlier" "SF539"
"8083" 9.22022827873594 "outlier" "SF539"
"8084" 5.36563266996335 "outlier" "SF539"
"8085" 9.17025069422174 "outlier" "SF539"
"8086" 9.18916006054051 "outlier" "SF539"
"8087" 9.4448386216129 "outlier" "SF539"
"8088" 9.28030926640235 "outlier" "SF539"
"8089" 5.51255864127627 "outlier" "SF539"
"8090" 9.20810289915199 "outlier" "SF539"
"8091" 9.58848404320977 "outlier" "SF539"
"8092" 9.22323685074829 "outlier" "SF539"
"8093" 9.6789291802326 "outlier" "SF539"
"8094" 9.32837513027638 "outlier" "SF539"
"8095" 9.19493958009157 "outlier" "SF539"
"8096" 9.5708392519282 "outlier" "SF539"
"8097" 9.31758203806022 "outlier" "SF539"
"8098" 9.27826832013583 "outlier" "SF539"
"8099" 9.79738371899205 "outlier" "SF539"
"8100" 9.50398926944926 "outlier" "SF539"
"8101" 9.44601932108781 "outlier" "SF539"
"8102" 9.27842366572539 "outlier" "SF539"
"8103" 9.59282311394631 "outlier" "SF539"
"8104" 9.41080528629073 "outlier" "SF539"
"8105" 9.3507034378652 "outlier" "SF539"
"8106" 9.18708857311851 "outlier" "SF539"
"8107" 9.44910565519511 "outlier" "SF539"
"8108" 9.32188935950648 "outlier" "SF539"
"8109" 9.23478081901761 "outlier" "SF539"
"8110" 5.51157612545344 "outlier" "SF539"
"8111" 9.18394660908022 "outlier" "SF539"
"8112" 9.24541182475419 "outlier" "SF539"
"8113" 9.33012520584844 "outlier" "SF539"
"8114" 9.67771284152656 "outlier" "SF539"
"8115" 9.18055480184418 "outlier" "SF539"
"8116" 9.75548451487398 "outlier" "SF539"
"8117" 9.17902793931852 "outlier" "SF539"
"8118" 9.20992524387176 "outlier" "SF539"
"8119" 9.17954832519 "outlier" "SF539"
"8120" 9.64672945220516 "outlier" "SF539"
"8121" 9.77874662687587 "outlier" "SF539"
"8122" 9.27085099913328 "outlier" "SF539"
"8123" 9.19112677618538 "outlier" "SF539"
"8124" 9.37275292759411 "outlier" "SF539"
"8125" 9.22067202505216 "outlier" "SF539"
"8126" 9.34771238692059 "outlier" "SF539"
"8127" 9.39320055303754 "outlier" "SF539"
"8128" 5.48018808991924 "outlier" "SF539"
"8129" 9.69850233214468 "outlier" "SF539"
"8130" 9.60415786409496 "outlier" "SF539"
"8131" 9.26177430934239 "outlier" "SF539"
"8132" 9.27420970680972 "outlier" "SF539"
"8133" 9.51658631638749 "outlier" "SF539"
"8134" 9.20218861935815 "outlier" "SF539"
"8135" 5.52906088412302 "outlier" "SF539"
"8136" 9.26921473942681 "outlier" "SF539"
"8137" 9.62108866884597 "outlier" "SF539"
"8138" 9.44768796384676 "outlier" "SF539"
"8139" 9.42880573629039 "outlier" "SF539"
"8140" 5.45536833369015 "outlier" "SF539"
"8141" 9.15990025845841 "outlier" "SF539"
"8142" 9.51448696738325 "outlier" "SF539"
"8143" 9.51448696738325 "outlier" "SF539"
"8144" 9.34162300827103 "outlier" "SF539"
"8145" 9.76674605210004 "outlier" "SF539"
"8146" 9.19484545131573 "outlier" "SF539"
"8147" 9.2138476189184 "outlier" "SF539"
"8148" 9.4923466273636 "outlier" "SF539"
"8149" 9.67722741737705 "outlier" "SF539"
"8150" 9.16440005846875 "outlier" "SF539"
"8151" 9.23998746464036 "outlier" "SF539"
"8152" 9.24123008203146 "outlier" "SF539"
"8153" 9.55747281490442 "outlier" "SF539"
"8154" 9.22126298239182 "outlier" "SF539"
"8155" 9.50060363366687 "outlier" "SF539"
"8156" 9.57123514482882 "outlier" "SF539"
"8157" 9.64815716180673 "outlier" "SF539"
"8158" 9.27024471861335 "outlier" "SF539"
"8159" 9.16416438565601 "outlier" "SF539"
"8160" 9.6028966073294 "outlier" "SF539"
"8161" 9.24168106284239 "outlier" "SF539"
"8162" 9.48475130653088 "outlier" "SF539"
"8163" 5.54666520857041 "outlier" "SF539"
"8164" 9.35573708721677 "outlier" "SF539"
"8165" 9.40160505468823 "outlier" "SF539"
"8166" 9.21204169290397 "outlier" "SF539"
"8167" 9.36034880221925 "outlier" "SF539"
"8168" 9.47343386475681 "outlier" "SF539"
"8169" 5.37368937835995 "outlier" "SF539"
"8170" 9.32350240505622 "outlier" "SF539"
"8171" 9.45960187500005 "outlier" "SF539"
"8172" 9.55747281490442 "outlier" "SF539"
"8173" 9.40240355146053 "outlier" "SF539"
"8174" 9.21800272050946 "outlier" "SF539"
"8175" 9.23913818241566 "outlier" "SF539"
"8176" 9.38918732121243 "outlier" "SF539"
"8177" 9.17814837175152 "outlier" "SF539"
"8178" 9.31787686531336 "outlier" "SKMEL2"
"8179" 9.65990294482629 "outlier" "SKMEL2"
"8180" 9.4986646817969 "outlier" "SKMEL2"
"8181" 9.37392280311561 "outlier" "SKMEL2"
"8182" 9.26739265367716 "outlier" "SKMEL2"
"8183" 9.32491438783124 "outlier" "SKMEL2"
"8184" 9.53218860422184 "outlier" "SKMEL2"
"8185" 5.44521906715649 "outlier" "SKMEL2"
"8186" 9.64257524334447 "outlier" "SKMEL2"
"8187" 9.3286323491014 "outlier" "SKMEL2"
"8188" 9.95368241074309 "outlier" "SKMEL2"
"8189" 9.84321181453797 "outlier" "SKMEL2"
"8190" 9.51633250832441 "outlier" "SKMEL2"
"8191" 9.52326194134916 "outlier" "SKMEL2"
"8192" 9.38646043035177 "outlier" "SKMEL2"
"8193" 9.40207710653034 "outlier" "SKMEL2"
"8194" 9.83156057262777 "outlier" "SKMEL2"
"8195" 9.43392741570442 "outlier" "SKMEL2"
"8196" 9.15995068769351 "outlier" "SKMEL2"
"8197" 9.59261106761782 "outlier" "SKMEL2"
"8198" 9.61186123535515 "outlier" "SKMEL2"
"8199" 9.29051547191106 "outlier" "SKMEL2"
"8200" 9.24698371066473 "outlier" "SKMEL2"
"8201" 9.56778674735665 "outlier" "SKMEL2"
"8202" 9.3615030362864 "outlier" "SKMEL2"
"8203" 9.41122250854378 "outlier" "SKMEL2"
"8204" 9.46957553617486 "outlier" "SKMEL2"
"8205" 9.72190712820466 "outlier" "SKMEL2"
"8206" 9.22713961026931 "outlier" "SKMEL2"
"8207" 9.35095128129575 "outlier" "SKMEL2"
"8208" 9.7503783996678 "outlier" "SKMEL2"
"8209" 9.31780614675018 "outlier" "SKMEL2"
"8210" 9.70098550252282 "outlier" "SKMEL2"
"8211" 9.51428292240488 "outlier" "SKMEL2"
"8212" 9.16947536541823 "outlier" "SKMEL2"
"8213" 9.50505306898922 "outlier" "SKMEL2"
"8214" 9.45946914715871 "outlier" "SKMEL2"
"8215" 9.75190815806041 "outlier" "SKMEL2"
"8216" 9.27244662552689 "outlier" "SKMEL2"
"8217" 9.70741559536661 "outlier" "SKMEL2"
"8218" 9.25129134638547 "outlier" "SKMEL2"
"8219" 9.4335483320251 "outlier" "SKMEL2"
"8220" 9.38233485454027 "outlier" "SKMEL2"
"8221" 9.36804090339672 "outlier" "SKMEL2"
"8222" 9.26619957263711 "outlier" "SKMEL2"
"8223" 9.26609336219835 "outlier" "SKMEL2"
"8224" 9.74816113693917 "outlier" "SKMEL2"
"8225" 9.21299792263402 "outlier" "SKMEL2"
"8226" 9.21377746419848 "outlier" "SKMEL2"
"8227" 9.25263561514537 "outlier" "SKMEL2"
"8228" 9.29696914761611 "outlier" "SKMEL2"
"8229" 9.63108566023101 "outlier" "SKMEL2"
"8230" 9.42484737664682 "outlier" "SKMEL2"
"8231" 9.42071905342039 "outlier" "SKMEL2"
"8232" 9.97679001425391 "outlier" "SKMEL2"
"8233" 9.39148331389337 "outlier" "SKMEL2"
"8234" 9.27863089220538 "outlier" "SKMEL2"
"8235" 9.43421601943272 "outlier" "SKMEL2"
"8236" 9.24792620241043 "outlier" "SKMEL2"
"8237" 9.3013250488887 "outlier" "SKMEL2"
"8238" 9.18988678377266 "outlier" "SKMEL2"
"8239" 9.17327354662306 "outlier" "SKMEL2"
"8240" 9.54768057324009 "outlier" "SKMEL2"
"8241" 9.18015715632211 "outlier" "SKMEL2"
"8242" 9.17671267772891 "outlier" "SKMEL2"
"8243" 9.40011157351469 "outlier" "SKMEL2"
"8244" 9.20402307332524 "outlier" "SKMEL2"
"8245" 9.54930218882096 "outlier" "SKMEL2"
"8246" 9.96366427728698 "outlier" "SKMEL2"
"8247" 9.73187909369699 "outlier" "SKMEL2"
"8248" 9.26614647066456 "outlier" "SKMEL2"
"8249" 9.19448320176662 "outlier" "SKMEL2"
"8250" 9.40897326067627 "outlier" "SKMEL2"
"8251" 9.46250387198763 "outlier" "SKMEL2"
"8252" 9.4109562568825 "outlier" "SKMEL2"
"8253" 9.39196056062481 "outlier" "SKMEL2"
"8254" 10.208685251459 "outlier" "SKMEL2"
"8255" 9.70746365539896 "outlier" "SKMEL2"
"8256" 9.17912018944975 "outlier" "SKMEL2"
"8257" 9.24784312359968 "outlier" "SKMEL2"
"8258" 9.32801105718357 "outlier" "SKMEL2"
"8259" 9.28230473533953 "outlier" "SKMEL2"
"8260" 9.26481680677028 "outlier" "SKMEL2"
"8261" 9.52985112204932 "outlier" "SKMEL2"
"8262" 9.34490266702629 "outlier" "SKMEL2"
"8263" 9.40442020138165 "outlier" "SKMEL2"
"8264" 9.19691902965116 "outlier" "SKMEL2"
"8265" 9.22658735003653 "outlier" "SKMEL2"
"8266" 9.27759765676435 "outlier" "SKMEL2"
"8267" 9.26534916094566 "outlier" "SKMEL2"
"8268" 9.22821305320403 "outlier" "SKMEL2"
"8269" 9.33626794169726 "outlier" "SKMEL2"
"8270" 9.4971229997825 "outlier" "SKMEL2"
"8271" 9.21542189812799 "outlier" "SKMEL2"
"8272" 9.42811469627472 "outlier" "SKMEL2"
"8273" 9.17245067608642 "outlier" "SKMEL2"
"8274" 9.2868854063493 "outlier" "SKMEL2"
"8275" 9.80545457421445 "outlier" "SKMEL2"
"8276" 9.33193097803994 "outlier" "SKMEL2"
"8277" 9.39307210103901 "outlier" "SKMEL2"
"8278" 9.49493345906255 "outlier" "SKMEL2"
"8279" 9.29575551486571 "outlier" "SKMEL2"
"8280" 9.46622163646481 "outlier" "SKMEL2"
"8281" 9.31653123950014 "outlier" "SKMEL2"
"8282" 9.30889845108551 "outlier" "SKMEL2"
"8283" 9.19244285676672 "outlier" "SKMEL2"
"8284" 9.45498867135651 "outlier" "SKMEL2"
"8285" 9.22518903013176 "outlier" "SKMEL2"
"8286" 9.54731939046236 "outlier" "SKMEL2"
"8287" 9.16768034548643 "outlier" "SKMEL2"
"8288" 9.4856149057826 "outlier" "SKMEL2"
"8289" 9.50749705113904 "outlier" "SKMEL2"
"8290" 9.20552164384937 "outlier" "SKMEL2"
"8291" 9.25419413889864 "outlier" "SKMEL2"
"8292" 9.41234277911501 "outlier" "SKMEL2"
"8293" 9.70602917924297 "outlier" "SKMEL2"
"8294" 9.6621811390356 "outlier" "SKMEL2"
"8295" 9.16537585903558 "outlier" "SKMEL2"
"8296" 9.39118476814579 "outlier" "SKMEL2"
"8297" 9.38141950085205 "outlier" "SKMEL2"
"8298" 9.20536896517601 "outlier" "SKMEL2"
"8299" 9.27580952766064 "outlier" "SKMEL2"
"8300" 9.58052433509773 "outlier" "SKMEL2"
"8301" 9.49088512878022 "outlier" "SKMEL2"
"8302" 9.58052433509773 "outlier" "SKMEL2"
"8303" 9.29379167167104 "outlier" "SKMEL2"
"8304" 9.40511488745124 "outlier" "SKMEL2"
"8305" 9.95366605385424 "outlier" "SKMEL2"
"8306" 9.27798540818016 "outlier" "SKMEL2"
"8307" 9.20874586478528 "outlier" "SKMEL2"
"8308" 9.48175319771639 "outlier" "SKMEL2"
"8309" 9.42440495258523 "outlier" "SKMEL2"
"8310" 9.20488003241184 "outlier" "SKMEL2"
"8311" 9.51672039116183 "outlier" "SKMEL2"
"8312" 9.51672039116183 "outlier" "SKMEL2"
"8313" 9.26929479204831 "outlier" "SKMEL2"
"8314" 9.27541982780328 "outlier" "SKMEL2"
"8315" 9.54768057324009 "outlier" "SKMEL2"
"8316" 9.25065892529908 "outlier" "SKMEL2"
"8317" 9.67459009651752 "outlier" "SKMEL2"
"8318" 9.20941205363449 "outlier" "SKMEL2"
"8319" 9.21095248148151 "outlier" "SKMEL2"
"8320" 9.41294917695421 "outlier" "SKMEL2"
"8321" 9.21269772598012 "outlier" "SKMEL2"
"8322" 9.17205514374405 "outlier" "SKMEL2"
"8323" 9.70032159283979 "outlier" "SKMEL2"
"8324" 9.18267443836333 "outlier" "SKMEL2"
"8325" 9.31544224758763 "outlier" "SKMEL2"
"8326" 9.60757591453143 "outlier" "SKMEL2"
"8327" 9.22205564210418 "outlier" "SKMEL2"
"8328" 9.29520951338789 "outlier" "SKMEL2"
"8329" 9.24187545431149 "outlier" "SKMEL2"
"8330" 9.20147282071081 "outlier" "SKMEL2"
"8331" 9.49729456829201 "outlier" "SKMEL2"
"8332" 9.32648859130159 "outlier" "SKMEL2"
"8333" 9.37086664799978 "outlier" "SKMEL2"
"8334" 9.2624934425865 "outlier" "SKMEL2"
"8335" 9.74221319262483 "outlier" "SKMEL2"
"8336" 9.26720727842673 "outlier" "SKMEL2"
"8337" 9.24678941408569 "outlier" "SKMEL2"
"8338" 9.39743115757195 "outlier" "SKMEL2"
"8339" 9.18488916687988 "outlier" "SKMEL2"
"8340" 9.22722674509292 "outlier" "SKMEL2"
"8341" 5.56400515512722 "outlier" "SKMEL2"
"8342" 9.19137176871586 "outlier" "SKMEL2"
"8343" 9.30534666134603 "outlier" "SKMEL2"
"8344" 9.41294917695421 "outlier" "SKMEL2"
"8345" 9.26348305938609 "outlier" "SKMEL2"
"8346" 9.26348305938609 "outlier" "SKMEL2"
"8347" 9.29701861168016 "outlier" "SKMEL2"
"8348" 9.26348305938609 "outlier" "SKMEL2"
"8349" 9.27281285387931 "outlier" "SKMEL2"
"8350" 9.26478748043547 "outlier" "SKMEL28"
"8351" 9.32990256420747 "outlier" "SKMEL28"
"8352" 9.78033521601701 "outlier" "SKMEL28"
"8353" 9.47724482257347 "outlier" "SKMEL28"
"8354" 9.71786585625465 "outlier" "SKMEL28"
"8355" 5.52603137019231 "outlier" "SKMEL28"
"8356" 9.28261729121516 "outlier" "SKMEL28"
"8357" 5.34837427818965 "outlier" "SKMEL28"
"8358" 9.45343604321725 "outlier" "SKMEL28"
"8359" 9.28813558806402 "outlier" "SKMEL28"
"8360" 9.31730518395906 "outlier" "SKMEL28"
"8361" 10.1290578650887 "outlier" "SKMEL28"
"8362" 10.1047363635361 "outlier" "SKMEL28"
"8363" 9.64467261401694 "outlier" "SKMEL28"
"8364" 9.63739641354832 "outlier" "SKMEL28"
"8365" 9.30321396129735 "outlier" "SKMEL28"
"8366" 9.33716049082504 "outlier" "SKMEL28"
"8367" 9.62552086720006 "outlier" "SKMEL28"
"8368" 9.87939817762582 "outlier" "SKMEL28"
"8369" 9.32380371532566 "outlier" "SKMEL28"
"8370" 9.8925511546372 "outlier" "SKMEL28"
"8371" 9.54584687455934 "outlier" "SKMEL28"
"8372" 9.28862444117149 "outlier" "SKMEL28"
"8373" 9.21333943289954 "outlier" "SKMEL28"
"8374" 9.20221935037964 "outlier" "SKMEL28"
"8375" 9.20177987634527 "outlier" "SKMEL28"
"8376" 9.61485500488459 "outlier" "SKMEL28"
"8377" 9.23484754112848 "outlier" "SKMEL28"
"8378" 9.37452917952097 "outlier" "SKMEL28"
"8379" 9.43411649255363 "outlier" "SKMEL28"
"8380" 9.46321308335372 "outlier" "SKMEL28"
"8381" 9.45220270173627 "outlier" "SKMEL28"
"8382" 9.5263289850622 "outlier" "SKMEL28"
"8383" 9.23679316507643 "outlier" "SKMEL28"
"8384" 9.44327175162148 "outlier" "SKMEL28"
"8385" 9.2202567388878 "outlier" "SKMEL28"
"8386" 9.58128126597079 "outlier" "SKMEL28"
"8387" 9.8669289605491 "outlier" "SKMEL28"
"8388" 9.55481303654457 "outlier" "SKMEL28"
"8389" 9.25025808564173 "outlier" "SKMEL28"
"8390" 9.41775366726041 "outlier" "SKMEL28"
"8391" 9.60798245547748 "outlier" "SKMEL28"
"8392" 9.41389733945262 "outlier" "SKMEL28"
"8393" 9.1930559438024 "outlier" "SKMEL28"
"8394" 9.39553457111546 "outlier" "SKMEL28"
"8395" 9.522353926956 "outlier" "SKMEL28"
"8396" 9.55075404925731 "outlier" "SKMEL28"
"8397" 9.23760368624039 "outlier" "SKMEL28"
"8398" 9.18705445352671 "outlier" "SKMEL28"
"8399" 9.61024453907974 "outlier" "SKMEL28"
"8400" 9.37537234725056 "outlier" "SKMEL28"
"8401" 9.37541446269686 "outlier" "SKMEL28"
"8402" 9.79214168917283 "outlier" "SKMEL28"
"8403" 9.37711671515003 "outlier" "SKMEL28"
"8404" 9.39565517497125 "outlier" "SKMEL28"
"8405" 9.21769078202903 "outlier" "SKMEL28"
"8406" 9.22978308109726 "outlier" "SKMEL28"
"8407" 9.5804547003886 "outlier" "SKMEL28"
"8408" 9.38509708521438 "outlier" "SKMEL28"
"8409" 9.26118675183801 "outlier" "SKMEL28"
"8410" 9.25951263915194 "outlier" "SKMEL28"
"8411" 9.34337067439799 "outlier" "SKMEL28"
"8412" 10.0360431031733 "outlier" "SKMEL28"
"8413" 9.21315590233677 "outlier" "SKMEL28"
"8414" 9.26714446946675 "outlier" "SKMEL28"
"8415" 9.28459431652959 "outlier" "SKMEL28"
"8416" 9.2240625523891 "outlier" "SKMEL28"
"8417" 9.19251085116985 "outlier" "SKMEL28"
"8418" 9.54610279353074 "outlier" "SKMEL28"
"8419" 9.3548910974278 "outlier" "SKMEL28"
"8420" 9.28601946601435 "outlier" "SKMEL28"
"8421" 9.55194768753515 "outlier" "SKMEL28"
"8422" 9.32123504387007 "outlier" "SKMEL28"
"8423" 9.26140582970729 "outlier" "SKMEL28"
"8424" 9.42776089531781 "outlier" "SKMEL28"
"8425" 9.3852000351928 "outlier" "SKMEL28"
"8426" 9.4257590605303 "outlier" "SKMEL28"
"8427" 9.3998155371067 "outlier" "SKMEL28"
"8428" 9.53948599060616 "outlier" "SKMEL28"
"8429" 9.68083358357333 "outlier" "SKMEL28"
"8430" 9.66633632802032 "outlier" "SKMEL28"
"8431" 9.40795996817389 "outlier" "SKMEL28"
"8432" 5.219232174689 "outlier" "SKMEL28"
"8433" 9.69564889591155 "outlier" "SKMEL28"
"8434" 9.37970977542264 "outlier" "SKMEL28"
"8435" 9.31333943841655 "outlier" "SKMEL28"
"8436" 9.23271771272374 "outlier" "SKMEL28"
"8437" 9.24386296403359 "outlier" "SKMEL28"
"8438" 9.29816193281373 "outlier" "SKMEL28"
"8439" 9.22957691233862 "outlier" "SKMEL28"
"8440" 9.49667379080132 "outlier" "SKMEL28"
"8441" 9.60293657138994 "outlier" "SKMEL28"
"8442" 9.1868594694699 "outlier" "SKMEL28"
"8443" 9.54109934554038 "outlier" "SKMEL28"
"8444" 9.31749771171657 "outlier" "SKMEL28"
"8445" 9.76803681596927 "outlier" "SKMEL28"
"8446" 9.58502695103227 "outlier" "SKMEL28"
"8447" 9.39206294176868 "outlier" "SKMEL28"
"8448" 9.65942796409709 "outlier" "SKMEL28"
"8449" 9.18142990003097 "outlier" "SKMEL28"
"8450" 9.20325349726961 "outlier" "SKMEL28"
"8451" 9.34608248141006 "outlier" "SKMEL28"
"8452" 9.29259203100331 "outlier" "SKMEL28"
"8453" 9.41277817235393 "outlier" "SKMEL28"
"8454" 9.33674637304856 "outlier" "SKMEL28"
"8455" 5.0410829916558 "outlier" "SKMEL28"
"8456" 9.25536831275499 "outlier" "SKMEL28"
"8457" 9.296826610077 "outlier" "SKMEL28"
"8458" 9.50864360323518 "outlier" "SKMEL28"
"8459" 9.34810528190858 "outlier" "SKMEL28"
"8460" 9.26565590685875 "outlier" "SKMEL28"
"8461" 9.28107626572624 "outlier" "SKMEL28"
"8462" 9.62682111566074 "outlier" "SKMEL28"
"8463" 5.4335827237604 "outlier" "SKMEL28"
"8464" 9.70640347037744 "outlier" "SKMEL28"
"8465" 9.29236264337879 "outlier" "SKMEL28"
"8466" 9.4708015146081 "outlier" "SKMEL28"
"8467" 9.42615267243959 "outlier" "SKMEL28"
"8468" 9.18336747172998 "outlier" "SKMEL28"
"8469" 9.68452822758641 "outlier" "SKMEL28"
"8470" 9.59916677167394 "outlier" "SKMEL28"
"8471" 9.68452822758641 "outlier" "SKMEL28"
"8472" 9.22907580893404 "outlier" "SKMEL28"
"8473" 9.98859102905723 "outlier" "SKMEL28"
"8474" 9.33202523126059 "outlier" "SKMEL28"
"8475" 9.37667603070643 "outlier" "SKMEL28"
"8476" 9.22175907358748 "outlier" "SKMEL28"
"8477" 9.23134090534828 "outlier" "SKMEL28"
"8478" 9.21235970577126 "outlier" "SKMEL28"
"8479" 9.49448630684719 "outlier" "SKMEL28"
"8480" 9.28697557837091 "outlier" "SKMEL28"
"8481" 9.29320313966217 "outlier" "SKMEL28"
"8482" 9.6776640330923 "outlier" "SKMEL28"
"8483" 9.49638701208756 "outlier" "SKMEL28"
"8484" 9.42110246058087 "outlier" "SKMEL28"
"8485" 9.18483949149389 "outlier" "SKMEL28"
"8486" 9.54969810766948 "outlier" "SKMEL28"
"8487" 9.41241092061715 "outlier" "SKMEL28"
"8488" 10.0440330252521 "outlier" "SKMEL28"
"8489" 9.59303557285243 "outlier" "SKMEL28"
"8490" 9.23423592018978 "outlier" "SKMEL28"
"8491" 9.60098687347161 "outlier" "SKMEL28"
"8492" 9.19500625174348 "outlier" "SKMEL28"
"8493" 9.64624428245489 "outlier" "SKMEL28"
"8494" 9.28084071262214 "outlier" "SKMEL28"
"8495" 9.80518044108129 "outlier" "SKMEL28"
"8496" 9.41990670988077 "outlier" "SKMEL28"
"8497" 9.42129195987784 "outlier" "SKMEL28"
"8498" 5.50519026024347 "outlier" "SKMEL28"
"8499" 9.29500598425511 "outlier" "SKMEL28"
"8500" 9.20168564545163 "outlier" "SKMEL28"
"8501" 9.21793293117492 "outlier" "SKMEL28"
"8502" 9.36337308339446 "outlier" "SKMEL28"
"8503" 9.40488186876354 "outlier" "SKMEL28"
"8504" 9.32299669687271 "outlier" "SKMEL28"
"8505" 5.4257590605303 "outlier" "SKMEL28"
"8506" 9.21520093758672 "outlier" "SKMEL28"
"8507" 9.49638701208756 "outlier" "SKMEL28"
"8508" 9.69812981057655 "outlier" "SKMEL28"
"8509" 9.22067074682732 "outlier" "SKMEL5"
"8510" 9.31534483908143 "outlier" "SKMEL5"
"8511" 9.21390701469347 "outlier" "SKMEL5"
"8512" 9.24898335207567 "outlier" "SKMEL5"
"8513" 9.42085146918525 "outlier" "SKMEL5"
"8514" 9.28137688107836 "outlier" "SKMEL5"
"8515" 9.2749049577182 "outlier" "SKMEL5"
"8516" 9.7614936620418 "outlier" "SKMEL5"
"8517" 10.1073391343495 "outlier" "SKMEL5"
"8518" 10.0059656122337 "outlier" "SKMEL5"
"8519" 9.35097818044997 "outlier" "SKMEL5"
"8520" 9.62316163485374 "outlier" "SKMEL5"
"8521" 9.5774247372176 "outlier" "SKMEL5"
"8522" 9.67418371276541 "outlier" "SKMEL5"
"8523" 9.85165219599445 "outlier" "SKMEL5"
"8524" 9.52969931012225 "outlier" "SKMEL5"
"8525" 9.68068396982273 "outlier" "SKMEL5"
"8526" 9.28865928052911 "outlier" "SKMEL5"
"8527" 9.5234833002006 "outlier" "SKMEL5"
"8528" 9.35009085445984 "outlier" "SKMEL5"
"8529" 9.21180585622965 "outlier" "SKMEL5"
"8530" 9.53965489632139 "outlier" "SKMEL5"
"8531" 9.23144409740658 "outlier" "SKMEL5"
"8532" 9.81653029336616 "outlier" "SKMEL5"
"8533" 9.38027286275226 "outlier" "SKMEL5"
"8534" 9.86703340630809 "outlier" "SKMEL5"
"8535" 9.4415681162199 "outlier" "SKMEL5"
"8536" 9.24411441895942 "outlier" "SKMEL5"
"8537" 9.70042001073058 "outlier" "SKMEL5"
"8538" 9.45303224629656 "outlier" "SKMEL5"
"8539" 9.38392015663291 "outlier" "SKMEL5"
"8540" 9.49695570050117 "outlier" "SKMEL5"
"8541" 9.51574650636424 "outlier" "SKMEL5"
"8542" 9.41202330052257 "outlier" "SKMEL5"
"8543" 9.27907870132297 "outlier" "SKMEL5"
"8544" 9.67664865621619 "outlier" "SKMEL5"
"8545" 9.98067851149699 "outlier" "SKMEL5"
"8546" 9.65686267727445 "outlier" "SKMEL5"
"8547" 9.28321271509968 "outlier" "SKMEL5"
"8548" 9.34627663585974 "outlier" "SKMEL5"
"8549" 9.3746404441494 "outlier" "SKMEL5"
"8550" 9.33842721362825 "outlier" "SKMEL5"
"8551" 9.805326469582 "outlier" "SKMEL5"
"8552" 9.39229377875501 "outlier" "SKMEL5"
"8553" 9.3976801580645 "outlier" "SKMEL5"
"8554" 9.55981289921491 "outlier" "SKMEL5"
"8555" 9.37637662881618 "outlier" "SKMEL5"
"8556" 9.54362191551996 "outlier" "SKMEL5"
"8557" 9.37299499489264 "outlier" "SKMEL5"
"8558" 9.36879840606063 "outlier" "SKMEL5"
"8559" 9.55156221450338 "outlier" "SKMEL5"
"8560" 9.92650564593746 "outlier" "SKMEL5"
"8561" 9.21661115759134 "outlier" "SKMEL5"
"8562" 9.32228949332969 "outlier" "SKMEL5"
"8563" 9.53758666460105 "outlier" "SKMEL5"
"8564" 9.20967669652005 "outlier" "SKMEL5"
"8565" 9.48074918587814 "outlier" "SKMEL5"
"8566" 9.2177300233113 "outlier" "SKMEL5"
"8567" 9.48610904364207 "outlier" "SKMEL5"
"8568" 9.57906141742407 "outlier" "SKMEL5"
"8569" 9.21959421269709 "outlier" "SKMEL5"
"8570" 10.0467763498118 "outlier" "SKMEL5"
"8571" 9.38010470846213 "outlier" "SKMEL5"
"8572" 9.20974783694069 "outlier" "SKMEL5"
"8573" 9.21900272036144 "outlier" "SKMEL5"
"8574" 9.5955733868389 "outlier" "SKMEL5"
"8575" 9.50704505422362 "outlier" "SKMEL5"
"8576" 10.2727875665428 "outlier" "SKMEL5"
"8577" 9.65494652399265 "outlier" "SKMEL5"
"8578" 9.27278756654277 "outlier" "SKMEL5"
"8579" 9.44877627430234 "outlier" "SKMEL5"
"8580" 9.4056138463677 "outlier" "SKMEL5"
"8581" 9.38022482531263 "outlier" "SKMEL5"
"8582" 9.71315374335275 "outlier" "SKMEL5"
"8583" 5.3488791089038 "outlier" "SKMEL5"
"8584" 9.31885871373039 "outlier" "SKMEL5"
"8585" 9.23730837601882 "outlier" "SKMEL5"
"8586" 5.46328990931779 "outlier" "SKMEL5"
"8587" 9.27150907364416 "outlier" "SKMEL5"
"8588" 9.32788017453888 "outlier" "SKMEL5"
"8589" 9.35784791403158 "outlier" "SKMEL5"
"8590" 9.2097834027815 "outlier" "SKMEL5"
"8591" 9.46465661295647 "outlier" "SKMEL5"
"8592" 9.629011771439 "outlier" "SKMEL5"
"8593" 9.43635423286742 "outlier" "SKMEL5"
"8594" 9.3606335189293 "outlier" "SKMEL5"
"8595" 9.64023668701101 "outlier" "SKMEL5"
"8596" 9.35760759146844 "outlier" "SKMEL5"
"8597" 9.23395745100445 "outlier" "SKMEL5"
"8598" 9.24769790260419 "outlier" "SKMEL5"
"8599" 9.24015305538699 "outlier" "SKMEL5"
"8600" 9.34867251720344 "outlier" "SKMEL5"
"8601" 9.38169955159058 "outlier" "SKMEL5"
"8602" 9.58865744169521 "outlier" "SKMEL5"
"8603" 9.38028487128199 "outlier" "SKMEL5"
"8604" 9.36253909213978 "outlier" "SKMEL5"
"8605" 9.65836548269878 "outlier" "SKMEL5"
"8606" 9.43116244861331 "outlier" "SKMEL5"
"8607" 9.32508019415691 "outlier" "SKMEL5"
"8608" 9.22988493346176 "outlier" "SKMEL5"
"8609" 9.4687800820976 "outlier" "SKMEL5"
"8610" 9.63298934882858 "outlier" "SKMEL5"
"8611" 5.41322713590264 "outlier" "SKMEL5"
"8612" 9.71561856609952 "outlier" "SKMEL5"
"8613" 9.51805232173002 "outlier" "SKMEL5"
"8614" 9.50621916013176 "outlier" "SKMEL5"
"8615" 9.28751595029268 "outlier" "SKMEL5"
"8616" 9.31164762081463 "outlier" "SKMEL5"
"8617" 9.24122949748411 "outlier" "SKMEL5"
"8618" 9.31164762081463 "outlier" "SKMEL5"
"8619" 9.75894024765897 "outlier" "SKMEL5"
"8620" 9.25805158053273 "outlier" "SKMEL5"
"8621" 9.3524402369038 "outlier" "SKMEL5"
"8622" 9.63852396111897 "outlier" "SKMEL5"
"8623" 9.63852396111897 "outlier" "SKMEL5"
"8624" 9.33678441505684 "outlier" "SKMEL5"
"8625" 9.32930043339554 "outlier" "SKMEL5"
"8626" 9.58067681319803 "outlier" "SKMEL5"
"8627" 9.20726884809434 "outlier" "SKMEL5"
"8628" 9.61712722190898 "outlier" "SKMEL5"
"8629" 9.32510746539597 "outlier" "SKMEL5"
"8630" 9.23325045983127 "outlier" "SKMEL5"
"8631" 9.23432732090145 "outlier" "SKMEL5"
"8632" 9.22183110603205 "outlier" "SKMEL5"
"8633" 9.44831449356378 "outlier" "SKMEL5"
"8634" 9.61666758466004 "outlier" "SKMEL5"
"8635" 9.30804630941588 "outlier" "SKMEL5"
"8636" 9.65968644025 "outlier" "SKMEL5"
"8637" 9.37549119199332 "outlier" "SKMEL5"
"8638" 9.68043135412938 "outlier" "SKMEL5"
"8639" 9.64558902167429 "outlier" "SKMEL5"
"8640" 9.20719730040358 "outlier" "SKMEL5"
"8641" 9.2165761465484 "outlier" "SKMEL5"
"8642" 9.83224193631743 "outlier" "SKMEL5"
"8643" 9.3049008328214 "outlier" "SKMEL5"
"8644" 9.27657012318667 "outlier" "SKMEL5"
"8645" 9.22032376923374 "outlier" "SKMEL5"
"8646" 9.24483676573529 "outlier" "SKMEL5"
"8647" 9.30916520592306 "outlier" "SKMEL5"
"8648" 9.44831449356378 "outlier" "SKMEL5"
"8649" 9.44229746272147 "outlier" "SKMEL5"
"8650" 9.49167310137534 "outlier" "SKMEL5"
"8651" 9.46872131026154 "outlier" "SKMEL5"
"8652" 9.36510837286699 "outlier" "SKMEL5"
"8653" 9.21388263190499 "outlier" "SKOV3"
"8654" 9.35940789929507 "outlier" "SKOV3"
"8655" 9.31728590753187 "outlier" "SKOV3"
"8656" 9.55540442495706 "outlier" "SKOV3"
"8657" 9.76823256902887 "outlier" "SKOV3"
"8658" 9.54938655771742 "outlier" "SKOV3"
"8659" 9.23304315342904 "outlier" "SKOV3"
"8660" 9.18778933149058 "outlier" "SKOV3"
"8661" 9.25223389457471 "outlier" "SKOV3"
"8662" 9.30829752294718 "outlier" "SKOV3"
"8663" 9.25023934454809 "outlier" "SKOV3"
"8664" 9.35204007510633 "outlier" "SKOV3"
"8665" 9.25572030436625 "outlier" "SKOV3"
"8666" 9.20563377624594 "outlier" "SKOV3"
"8667" 9.26596823055214 "outlier" "SKOV3"
"8668" 9.46348175634537 "outlier" "SKOV3"
"8669" 9.45241908814914 "outlier" "SKOV3"
"8670" 9.7981680228619 "outlier" "SKOV3"
"8671" 9.70375236430848 "outlier" "SKOV3"
"8672" 9.42964978275094 "outlier" "SKOV3"
"8673" 9.60908512266511 "outlier" "SKOV3"
"8674" 9.45902194405929 "outlier" "SKOV3"
"8675" 9.23636325386905 "outlier" "SKOV3"
"8676" 9.58493879248917 "outlier" "SKOV3"
"8677" 9.74038649554526 "outlier" "SKOV3"
"8678" 9.4550271996192 "outlier" "SKOV3"
"8679" 9.82923753520992 "outlier" "SKOV3"
"8680" 9.27260725637725 "outlier" "SKOV3"
"8681" 9.28345162709073 "outlier" "SKOV3"
"8682" 9.35494544680992 "outlier" "SKOV3"
"8683" 9.23037876174763 "outlier" "SKOV3"
"8684" 9.67508965015254 "outlier" "SKOV3"
"8685" 9.63864827257672 "outlier" "SKOV3"
"8686" 9.24946790812983 "outlier" "SKOV3"
"8687" 9.32657718459308 "outlier" "SKOV3"
"8688" 9.20163844798478 "outlier" "SKOV3"
"8689" 9.22800224625292 "outlier" "SKOV3"
"8690" 9.2846103406082 "outlier" "SKOV3"
"8691" 9.20163844798478 "outlier" "SKOV3"
"8692" 9.41288534422144 "outlier" "SKOV3"
"8693" 9.98622044111043 "outlier" "SKOV3"
"8694" 9.22151478155968 "outlier" "SKOV3"
"8695" 9.17995994874293 "outlier" "SKOV3"
"8696" 9.71192331216587 "outlier" "SKOV3"
"8697" 9.23136095850681 "outlier" "SKOV3"
"8698" 9.43301494688929 "outlier" "SKOV3"
"8699" 9.30796023957374 "outlier" "SKOV3"
"8700" 9.72362732813104 "outlier" "SKOV3"
"8701" 9.52064927715139 "outlier" "SKOV3"
"8702" 5.39759746289083 "outlier" "SKOV3"
"8703" 5.43017532205721 "outlier" "SKOV3"
"8704" 9.87535301206988 "outlier" "SKOV3"
"8705" 9.59271457344155 "outlier" "SKOV3"
"8706" 9.62953234142621 "outlier" "SKOV3"
"8707" 9.25690787546966 "outlier" "SKOV3"
"8708" 9.35384635031832 "outlier" "SKOV3"
"8709" 9.47460020918044 "outlier" "SKOV3"
"8710" 9.37697478721459 "outlier" "SKOV3"
"8711" 9.43108157654463 "outlier" "SKOV3"
"8712" 9.2037345457106 "outlier" "SKOV3"
"8713" 9.2037345457106 "outlier" "SKOV3"
"8714" 9.98334439638156 "outlier" "SKOV3"
"8715" 9.21818248338716 "outlier" "SKOV3"
"8716" 9.59903936214631 "outlier" "SKOV3"
"8717" 9.59943835644679 "outlier" "SKOV3"
"8718" 9.57808680797361 "outlier" "SKOV3"
"8719" 9.49701523529798 "outlier" "SKOV3"
"8720" 9.50560818292566 "outlier" "SKOV3"
"8721" 9.56155179652233 "outlier" "SKOV3"
"8722" 9.22014879084623 "outlier" "SKOV3"
"8723" 9.49221286522567 "outlier" "SKOV3"
"8724" 9.48794240012916 "outlier" "SKOV3"
"8725" 9.27077323979228 "outlier" "SKOV3"
"8726" 9.3143865964222 "outlier" "SKOV3"
"8727" 9.25433864119934 "outlier" "SKOV3"
"8728" 9.38608930687733 "outlier" "SKOV3"
"8729" 9.26471203480659 "outlier" "SKOV3"
"8730" 5.44213691361492 "outlier" "SKOV3"
"8731" 9.67007116530394 "outlier" "SKOV3"
"8732" 9.48087666250685 "outlier" "SKOV3"
"8733" 9.4422143238217 "outlier" "SKOV3"
"8734" 9.37684883956489 "outlier" "SKOV3"
"8735" 9.74432661609526 "outlier" "SKOV3"
"8736" 9.26167287277564 "outlier" "SKOV3"
"8737" 9.6930157829584 "outlier" "SKOV3"
"8738" 9.38923123074606 "outlier" "SKOV3"
"8739" 9.23098345335578 "outlier" "SKOV3"
"8740" 9.33943637759931 "outlier" "SKOV3"
"8741" 9.26190741103371 "outlier" "SKOV3"
"8742" 9.22726643326615 "outlier" "SKOV3"
"8743" 9.7117568966824 "outlier" "SKOV3"
"8744" 5.29331260352967 "outlier" "SKOV3"
"8745" 9.23110932486983 "outlier" "SKOV3"
"8746" 9.30793915066306 "outlier" "SKOV3"
"8747" 9.34875052921836 "outlier" "SKOV3"
"8748" 9.34726977081056 "outlier" "SKOV3"
"8749" 9.49036009385226 "outlier" "SKOV3"
"8750" 9.63823445231218 "outlier" "SKOV3"
"8751" 9.25572030436625 "outlier" "SKOV3"
"8752" 9.37778357970466 "outlier" "SKOV3"
"8753" 9.79667853542647 "outlier" "SKOV3"
"8754" 9.29780433498043 "outlier" "SKOV3"
"8755" 9.76712772613924 "outlier" "SKOV3"
"8756" 9.2280782937328 "outlier" "SKOV3"
"8757" 9.50771680141683 "outlier" "SKOV3"
"8758" 9.20975134965926 "outlier" "SKOV3"
"8759" 9.200775575267 "outlier" "SKOV3"
"8760" 9.34016149208515 "outlier" "SKOV3"
"8761" 9.39078499635287 "outlier" "SKOV3"
"8762" 9.19861086308727 "outlier" "SKOV3"
"8763" 9.57317947347887 "outlier" "SKOV3"
"8764" 9.20354684704603 "outlier" "SKOV3"
"8765" 9.24527343335528 "outlier" "SKOV3"
"8766" 9.42269449731538 "outlier" "SKOV3"
"8767" 5.52535343028758 "outlier" "SKOV3"
"8768" 9.20317120617579 "outlier" "SKOV3"
"8769" 9.27865026501249 "outlier" "SKOV3"
"8770" 9.57730489751566 "outlier" "SKOV3"
"8771" 9.31606641386086 "outlier" "SKOV3"
"8772" 9.2675912431577 "outlier" "SKOV3"
"8773" 9.2057405284082 "outlier" "SKOV3"
"8774" 9.24779982073015 "outlier" "SKOV3"
"8775" 9.18533505354828 "outlier" "SKOV3"
"8776" 9.24779982073015 "outlier" "SKOV3"
"8777" 9.30225008543407 "outlier" "SKOV3"
"8778" 9.2753893045777 "outlier" "SKOV3"
"8779" 9.34919185618694 "outlier" "SKOV3"
"8780" 9.69163197155279 "outlier" "SKOV3"
"8781" 9.40725092231814 "outlier" "SKOV3"
"8782" 9.252018060321 "outlier" "SKOV3"
"8783" 9.68361719398925 "outlier" "SKOV3"
"8784" 9.51512209015549 "outlier" "SKOV3"
"8785" 9.47316100292596 "outlier" "SKOV3"
"8786" 9.8154840713142 "outlier" "SKOV3"
"8787" 9.17953498917162 "outlier" "SKOV3"
"8788" 9.8360230815373 "outlier" "SKOV3"
"8789" 9.44909486691292 "outlier" "SKOV3"
"8790" 9.21343718819088 "outlier" "SKOV3"
"8791" 9.25998044788558 "outlier" "SKOV3"
"8792" 9.2519460917266 "outlier" "SKOV3"
"8793" 9.2057405284082 "outlier" "SKOV3"
"8794" 9.28087805578366 "outlier" "SKOV3"
"8795" 9.64726794714083 "outlier" "SKOV3"
"8796" 9.30622753900669 "outlier" "SKOV3"
"8797" 9.20725890241893 "outlier" "SKOV3"
"8798" 9.76232461034716 "outlier" "SKOV3"
"8799" 9.23740645529944 "outlier" "SKOV3"
"8800" 9.27910124582342 "outlier" "SKOV3"
"8801" 9.58297289759623 "outlier" "SKOV3"
"8802" 9.19795933980183 "outlier" "SKOV3"
"8803" 9.49396158429235 "outlier" "SKOV3"
"8804" 9.46495334382652 "outlier" "SKOV3"
"8805" 9.40885867790498 "outlier" "SKOV3"
"8806" 9.64646587217129 "outlier" "SKOV3"
"8807" 9.33608912151729 "outlier" "SKOV3"
"8808" 9.33906355050509 "outlier" "SKOV3"
"8809" 9.82997349868735 "outlier" "SKOV3"
"8810" 9.24113644818289 "outlier" "SKOV3"
"8811" 9.241652660731 "outlier" "SKOV3"
"8812" 9.45687204089634 "outlier" "SKOV3"
"8813" 9.36727872765987 "outlier" "SKOV3"
"8814" 9.24524906969187 "outlier" "SKOV3"
"8815" 9.35266836998818 "outlier" "SKOV3"
"8816" 9.24627116857448 "outlier" "SKOV3"
"8817" 9.32463330451716 "outlier" "SKOV3"
"8818" 9.58846839802535 "outlier" "SKOV3"
"8819" 5.45107121654992 "outlier" "SKOV3"
"8820" 9.56352319879857 "outlier" "SKOV3"
"8821" 9.29285431429241 "outlier" "SKOV3"
"8822" 9.325687319459 "outlier" "SKOV3"
"8823" 5.48894445802275 "outlier" "SKOV3"
"8824" 9.23923840190572 "outlier" "SKOV3"
"8825" 9.38000449001131 "outlier" "SKOV3"
"8826" 9.44921674847743 "outlier" "SKOV3"
"8827" 9.18202216988639 "outlier" "SKOV3"
"8828" 9.26992238061618 "outlier" "SKOV3"
"8829" 9.57764503157448 "outlier" "SKOV3"
"8830" 9.27116361688095 "outlier" "SKOV3"
"8831" 9.25500619982294 "outlier" "SKOV3"
"8832" 9.33948245961835 "outlier" "SN12C"
"8833" 9.20357831971508 "outlier" "SN12C"
"8834" 9.7077052915194 "outlier" "SN12C"
"8835" 9.44549987212626 "outlier" "SN12C"
"8836" 9.45416125684942 "outlier" "SN12C"
"8837" 9.38243288157526 "outlier" "SN12C"
"8838" 9.22738047749624 "outlier" "SN12C"
"8839" 9.52616104024962 "outlier" "SN12C"
"8840" 9.26513544999887 "outlier" "SN12C"
"8841" 5.35393510187922 "outlier" "SN12C"
"8842" 9.26377854847727 "outlier" "SN12C"
"8843" 9.57653409827324 "outlier" "SN12C"
"8844" 9.32929689938066 "outlier" "SN12C"
"8845" 9.40172168667607 "outlier" "SN12C"
"8846" 9.50978568662507 "outlier" "SN12C"
"8847" 9.29697162054464 "outlier" "SN12C"
"8848" 9.96271890037985 "outlier" "SN12C"
"8849" 9.82535051558268 "outlier" "SN12C"
"8850" 9.23571028784919 "outlier" "SN12C"
"8851" 9.68874229469016 "outlier" "SN12C"
"8852" 9.46204323371499 "outlier" "SN12C"
"8853" 9.43793817581529 "outlier" "SN12C"
"8854" 9.67976191056153 "outlier" "SN12C"
"8855" 10.0006046477997 "outlier" "SN12C"
"8856" 9.63022063523106 "outlier" "SN12C"
"8857" 9.55277030755886 "outlier" "SN12C"
"8858" 9.80183249950886 "outlier" "SN12C"
"8859" 9.26365498331243 "outlier" "SN12C"
"8860" 9.61883977283123 "outlier" "SN12C"
"8861" 9.42509201593913 "outlier" "SN12C"
"8862" 9.26355610586152 "outlier" "SN12C"
"8863" 9.49300189432562 "outlier" "SN12C"
"8864" 9.39212001072649 "outlier" "SN12C"
"8865" 9.29497549372836 "outlier" "SN12C"
"8866" 9.38312800840072 "outlier" "SN12C"
"8867" 9.44308657526079 "outlier" "SN12C"
"8868" 9.57875316540081 "outlier" "SN12C"
"8869" 9.88427046428634 "outlier" "SN12C"
"8870" 9.19315095966752 "outlier" "SN12C"
"8871" 9.6007967908468 "outlier" "SN12C"
"8872" 9.20728071920064 "outlier" "SN12C"
"8873" 9.55369656595332 "outlier" "SN12C"
"8874" 9.19665463785703 "outlier" "SN12C"
"8875" 9.38957509310436 "outlier" "SN12C"
"8876" 9.46371489106835 "outlier" "SN12C"
"8877" 9.19751896310298 "outlier" "SN12C"
"8878" 9.24253612069484 "outlier" "SN12C"
"8879" 9.25582380366779 "outlier" "SN12C"
"8880" 9.32373662226309 "outlier" "SN12C"
"8881" 9.32882916160588 "outlier" "SN12C"
"8882" 9.41364278361185 "outlier" "SN12C"
"8883" 9.42987179504868 "outlier" "SN12C"
"8884" 9.91726003813366 "outlier" "SN12C"
"8885" 9.32536931020819 "outlier" "SN12C"
"8886" 9.36295590815922 "outlier" "SN12C"
"8887" 9.51754115132183 "outlier" "SN12C"
"8888" 9.32375814489767 "outlier" "SN12C"
"8889" 9.50667537696204 "outlier" "SN12C"
"8890" 9.28846483540429 "outlier" "SN12C"
"8891" 9.28846483540429 "outlier" "SN12C"
"8892" 10.2054758564184 "outlier" "SN12C"
"8893" 9.51072424776086 "outlier" "SN12C"
"8894" 9.51072424776086 "outlier" "SN12C"
"8895" 9.24401265341461 "outlier" "SN12C"
"8896" 9.52521468781024 "outlier" "SN12C"
"8897" 9.42863951369801 "outlier" "SN12C"
"8898" 9.19630842553664 "outlier" "SN12C"
"8899" 9.27610496947218 "outlier" "SN12C"
"8900" 9.29037484907644 "outlier" "SN12C"
"8901" 9.51294349453119 "outlier" "SN12C"
"8902" 9.49257898198464 "outlier" "SN12C"
"8903" 9.41292475317395 "outlier" "SN12C"
"8904" 9.62339774171276 "outlier" "SN12C"
"8905" 9.57677454478692 "outlier" "SN12C"
"8906" 9.62279276932603 "outlier" "SN12C"
"8907" 9.35032629285584 "outlier" "SN12C"
"8908" 9.63953578841221 "outlier" "SN12C"
"8909" 9.68398902153573 "outlier" "SN12C"
"8910" 9.78115436053649 "outlier" "SN12C"
"8911" 9.72673513332646 "outlier" "SN12C"
"8912" 9.27388966791036 "outlier" "SN12C"
"8913" 5.35856825934464 "outlier" "SN12C"
"8914" 9.53227588742332 "outlier" "SN12C"
"8915" 9.53943373385 "outlier" "SN12C"
"8916" 9.85897087490804 "outlier" "SN12C"
"8917" 9.6584645079786 "outlier" "SN12C"
"8918" 9.20505175448516 "outlier" "SN12C"
"8919" 9.99423516106664 "outlier" "SN12C"
"8920" 9.24951175174403 "outlier" "SN12C"
"8921" 9.31155750760874 "outlier" "SN12C"
"8922" 9.57814255373594 "outlier" "SN12C"
"8923" 9.25099024586143 "outlier" "SN12C"
"8924" 9.23335795827569 "outlier" "SN12C"
"8925" 9.36003573981218 "outlier" "SN12C"
"8926" 9.40624833090354 "outlier" "SN12C"
"8927" 9.42781040041507 "outlier" "SN12C"
"8928" 9.30358242920097 "outlier" "SN12C"
"8929" 9.75251310338201 "outlier" "SN12C"
"8930" 9.22759538167922 "outlier" "SN12C"
"8931" 9.66316905184263 "outlier" "SN12C"
"8932" 9.21787277549943 "outlier" "SN12C"
"8933" 9.20806799414711 "outlier" "SN12C"
"8934" 9.23311937134235 "outlier" "SN12C"
"8935" 9.22823945691101 "outlier" "SN12C"
"8936" 9.21434302759857 "outlier" "SN12C"
"8937" 9.38109586552891 "outlier" "SN12C"
"8938" 9.3380478737697 "outlier" "SN12C"
"8939" 9.51803677988564 "outlier" "SN12C"
"8940" 9.23631612710339 "outlier" "SN12C"
"8941" 9.23417875589474 "outlier" "SN12C"
"8942" 9.30234065161378 "outlier" "SN12C"
"8943" 9.27603290932734 "outlier" "SN12C"
"8944" 9.45804904239238 "outlier" "SN12C"
"8945" 9.25615084213227 "outlier" "SN12C"
"8946" 9.5339637087316 "outlier" "SN12C"
"8947" 9.20301028028821 "outlier" "SN12C"
"8948" 9.71944108683473 "outlier" "SN12C"
"8949" 9.46055364020553 "outlier" "SN12C"
"8950" 9.45274029685196 "outlier" "SN12C"
"8951" 9.34219312316386 "outlier" "SN12C"
"8952" 9.84629886167145 "outlier" "SN12C"
"8953" 9.69711276683225 "outlier" "SN12C"
"8954" 9.49308934203688 "outlier" "SN12C"
"8955" 9.84629886167145 "outlier" "SN12C"
"8956" 9.61455308972896 "outlier" "SN12C"
"8957" 9.3325781240599 "outlier" "SN12C"
"8958" 9.19355779293559 "outlier" "SN12C"
"8959" 9.41502296716863 "outlier" "SN12C"
"8960" 9.2864525843261 "outlier" "SN12C"
"8961" 9.39175210483647 "outlier" "SN12C"
"8962" 9.21248392305769 "outlier" "SN12C"
"8963" 9.28412455245219 "outlier" "SN12C"
"8964" 9.33585567525402 "outlier" "SN12C"
"8965" 9.39512514043491 "outlier" "SN12C"
"8966" 9.46643511808773 "outlier" "SN12C"
"8967" 9.27778298744169 "outlier" "SN12C"
"8968" 9.42338434433856 "outlier" "SN12C"
"8969" 9.42338434433856 "outlier" "SN12C"
"8970" 9.44179288587181 "outlier" "SN12C"
"8971" 9.24756676436678 "outlier" "SN12C"
"8972" 9.51402804941348 "outlier" "SN12C"
"8973" 9.63994126789044 "outlier" "SN12C"
"8974" 9.47909463387512 "outlier" "SN12C"
"8975" 9.88558877533646 "outlier" "SN12C"
"8976" 9.44307022350409 "outlier" "SN12C"
"8977" 9.28251823978227 "outlier" "SN12C"
"8978" 9.74765852821149 "outlier" "SN12C"
"8979" 9.22308704727177 "outlier" "SN12C"
"8980" 9.25372996312751 "outlier" "SN12C"
"8981" 9.4441481210116 "outlier" "SN12C"
"8982" 9.35888597284747 "outlier" "SN12C"
"8983" 9.66819336327695 "outlier" "SN12C"
"8984" 9.2561256940688 "outlier" "SN12C"
"8985" 9.27280196723407 "outlier" "SN12C"
"8986" 9.47053750413805 "outlier" "SN12C"
"8987" 9.46881490450835 "outlier" "SN12C"
"8988" 9.262442180563 "outlier" "SN12C"
"8989" 9.22947127091771 "outlier" "SN12C"
"8990" 9.42965260341966 "outlier" "SN12C"
"8991" 9.32808399354961 "outlier" "SN12C"
"8992" 9.44257938429961 "outlier" "SN12C"
"8993" 9.37945191813006 "outlier" "SN12C"
"8994" 9.44297210003284 "outlier" "SN12C"
"8995" 9.40216800881966 "outlier" "SNB19"
"8996" 9.31472336660613 "outlier" "SNB19"
"8997" 9.78810445810577 "outlier" "SNB19"
"8998" 9.68364711740008 "outlier" "SNB19"
"8999" 9.58975561073427 "outlier" "SNB19"
"9000" 9.31954389795629 "outlier" "SNB19"
"9001" 9.32962890209984 "outlier" "SNB19"
"9002" 9.94842565860213 "outlier" "SNB19"
"9003" 9.93390616820853 "outlier" "SNB19"
"9004" 9.33478298052229 "outlier" "SNB19"
"9005" 9.46862099104019 "outlier" "SNB19"
"9006" 9.46206063741277 "outlier" "SNB19"
"9007" 9.27609034723422 "outlier" "SNB19"
"9008" 9.43361935265052 "outlier" "SNB19"
"9009" 9.61912305558105 "outlier" "SNB19"
"9010" 9.19964315107413 "outlier" "SNB19"
"9011" 9.85594551708962 "outlier" "SNB19"
"9012" 9.51286630631335 "outlier" "SNB19"
"9013" 9.25098333696261 "outlier" "SNB19"
"9014" 9.17378485962973 "outlier" "SNB19"
"9015" 9.18241245250143 "outlier" "SNB19"
"9016" 10.0051066783271 "outlier" "SNB19"
"9017" 9.63542915425948 "outlier" "SNB19"
"9018" 9.19296994683828 "outlier" "SNB19"
"9019" 9.18258818773706 "outlier" "SNB19"
"9020" 9.33587069495721 "outlier" "SNB19"
"9021" 9.74878802698769 "outlier" "SNB19"
"9022" 9.26259443820187 "outlier" "SNB19"
"9023" 9.70143529676547 "outlier" "SNB19"
"9024" 9.32204895841718 "outlier" "SNB19"
"9025" 9.85257026102224 "outlier" "SNB19"
"9026" 9.2651298334199 "outlier" "SNB19"
"9027" 9.42680433496638 "outlier" "SNB19"
"9028" 9.16189758933433 "outlier" "SNB19"
"9029" 9.1634060049096 "outlier" "SNB19"
"9030" 9.65476177502507 "outlier" "SNB19"
"9031" 9.36042123284557 "outlier" "SNB19"
"9032" 9.87306314627829 "outlier" "SNB19"
"9033" 9.93126288109208 "outlier" "SNB19"
"9034" 9.21680122342028 "outlier" "SNB19"
"9035" 9.60152501984499 "outlier" "SNB19"
"9036" 9.16410325421701 "outlier" "SNB19"
"9037" 9.71489726699632 "outlier" "SNB19"
"9038" 9.575601853987 "outlier" "SNB19"
"9039" 9.33975427554427 "outlier" "SNB19"
"9040" 9.26701448045559 "outlier" "SNB19"
"9041" 9.66642750743711 "outlier" "SNB19"
"9042" 9.15442591184346 "outlier" "SNB19"
"9043" 9.36286429843997 "outlier" "SNB19"
"9044" 9.45361479823861 "outlier" "SNB19"
"9045" 9.65053540794734 "outlier" "SNB19"
"9046" 9.16097524586675 "outlier" "SNB19"
"9047" 9.30879888259273 "outlier" "SNB19"
"9048" 9.77840126688104 "outlier" "SNB19"
"9049" 9.6274535723533 "outlier" "SNB19"
"9050" 9.22135663226489 "outlier" "SNB19"
"9051" 9.56630509265078 "outlier" "SNB19"
"9052" 9.3684431885018 "outlier" "SNB19"
"9053" 9.26449009586854 "outlier" "SNB19"
"9054" 9.55309269813548 "outlier" "SNB19"
"9055" 9.49940429302228 "outlier" "SNB19"
"9056" 9.37250140574581 "outlier" "SNB19"
"9057" 9.86890084658858 "outlier" "SNB19"
"9058" 9.77702660537912 "outlier" "SNB19"
"9059" 9.16593278966301 "outlier" "SNB19"
"9060" 9.17959097444766 "outlier" "SNB19"
"9061" 9.22161366829039 "outlier" "SNB19"
"9062" 9.2384975003326 "outlier" "SNB19"
"9063" 5.52568439390424 "outlier" "SNB19"
"9064" 9.433579923309 "outlier" "SNB19"
"9065" 9.81407694667567 "outlier" "SNB19"
"9066" 9.27645852543389 "outlier" "SNB19"
"9067" 9.30406948453931 "outlier" "SNB19"
"9068" 9.16457967536641 "outlier" "SNB19"
"9069" 9.20082407918915 "outlier" "SNB19"
"9070" 9.25792219024793 "outlier" "SNB19"
"9071" 9.30782551114427 "outlier" "SNB19"
"9072" 9.24557629704422 "outlier" "SNB19"
"9073" 9.24557629704422 "outlier" "SNB19"
"9074" 10.0458017633455 "outlier" "SNB19"
"9075" 9.38416627817555 "outlier" "SNB19"
"9076" 9.46336961504349 "outlier" "SNB19"
"9077" 9.46336961504349 "outlier" "SNB19"
"9078" 5.44425185191002 "outlier" "SNB19"
"9079" 9.16023595812009 "outlier" "SNB19"
"9080" 9.1743224193987 "outlier" "SNB19"
"9081" 9.29726885249069 "outlier" "SNB19"
"9082" 9.15726615780043 "outlier" "SNB19"
"9083" 9.2426484579874 "outlier" "SNB19"
"9084" 9.40770666789776 "outlier" "SNB19"
"9085" 9.27339029758443 "outlier" "SNB19"
"9086" 9.2772787229995 "outlier" "SNB19"
"9087" 9.48395188456623 "outlier" "SNB19"
"9088" 9.17514538756124 "outlier" "SNB19"
"9089" 9.2657686299917 "outlier" "SNB19"
"9090" 9.54687976833992 "outlier" "SNB19"
"9091" 9.2163137814724 "outlier" "SNB19"
"9092" 9.97293582460405 "outlier" "SNB19"
"9093" 9.54803254844624 "outlier" "SNB19"
"9094" 9.71768381911047 "outlier" "SNB19"
"9095" 9.36667584863678 "outlier" "SNB19"
"9096" 9.26684085526062 "outlier" "SNB19"
"9097" 9.15058457244391 "outlier" "SNB19"
"9098" 9.35558786781621 "outlier" "SNB19"
"9099" 9.53331973842823 "outlier" "SNB19"
"9100" 9.27350432304801 "outlier" "SNB19"
"9101" 9.34713018034786 "outlier" "SNB19"
"9102" 9.18890239199445 "outlier" "SNB19"
"9103" 9.18580908862157 "outlier" "SNB19"
"9104" 9.42338657536266 "outlier" "SNB19"
"9105" 9.16509216048544 "outlier" "SNB19"
"9106" 9.54351011355727 "outlier" "SNB19"
"9107" 9.41935131337272 "outlier" "SNB19"
"9108" 9.22113160088391 "outlier" "SNB19"
"9109" 9.78204000764381 "outlier" "SNB19"
"9110" 9.65785478457184 "outlier" "SNB19"
"9111" 9.28906949087167 "outlier" "SNB19"
"9112" 9.16145510892732 "outlier" "SNB19"
"9113" 9.73782150984936 "outlier" "SNB19"
"9114" 9.73782150984936 "outlier" "SNB19"
"9115" 9.73713600836011 "outlier" "SNB19"
"9116" 9.16651661698253 "outlier" "SNB19"
"9117" 9.25448151114667 "outlier" "SNB19"
"9118" 9.52684703637131 "outlier" "SNB19"
"9119" 9.29265702441181 "outlier" "SNB19"
"9120" 9.34034116006858 "outlier" "SNB19"
"9121" 9.175216876365 "outlier" "SNB19"
"9122" 9.70517517355975 "outlier" "SNB19"
"9123" 9.57367839710679 "outlier" "SNB19"
"9124" 9.4971961263969 "outlier" "SNB19"
"9125" 9.29737677855533 "outlier" "SNB19"
"9126" 9.23196054770364 "outlier" "SNB19"
"9127" 9.72558565555098 "outlier" "SNB19"
"9128" 9.22270437741625 "outlier" "SNB19"
"9129" 9.53567948827468 "outlier" "SNB19"
"9130" 9.45980215292007 "outlier" "SNB19"
"9131" 9.21809840025653 "outlier" "SNB19"
"9132" 9.27787169367904 "outlier" "SNB19"
"9133" 5.55060011154714 "outlier" "SNB19"
"9134" 9.48157526966237 "outlier" "SNB19"
"9135" 9.26095459463893 "outlier" "SNB19"
"9136" 9.48157526966237 "outlier" "SNB19"
"9137" 9.15103826220249 "outlier" "SNB19"
"9138" 9.7974761922327 "outlier" "SNB19"
"9139" 9.21981121324728 "outlier" "SNB19"
"9140" 9.36580099728537 "outlier" "SNB19"
"9141" 9.29963705233629 "outlier" "SNB19"
"9142" 9.15502540393334 "outlier" "SNB19"
"9143" 9.67998469974167 "outlier" "SNB19"
"9144" 9.39453491977512 "outlier" "SNB19"
"9145" 9.37775689662525 "outlier" "SNB19"
"9146" 9.27041507837855 "outlier" "SNB19"
"9147" 9.27041507837855 "outlier" "SNB19"
"9148" 9.57356414666696 "outlier" "SNB19"
"9149" 9.2056159268002 "outlier" "SNB19"
"9150" 9.59096484785177 "outlier" "SNB19"
"9151" 9.3995319188938 "outlier" "SNB19"
"9152" 9.29829306883533 "outlier" "SNB19"
"9153" 5.56221923310293 "outlier" "SNB19"
"9154" 9.1910787917574 "outlier" "SNB19"
"9155" 9.44321180963627 "outlier" "SNB19"
"9156" 9.41426939110785 "outlier" "SNB19"
"9157" 9.48196345798715 "outlier" "SNB19"
"9158" 9.22985407307136 "outlier" "SNB19"
"9159" 9.36146994423953 "outlier" "SNB19"
"9160" 9.54786588796517 "outlier" "SNB19"
"9161" 9.20324336611824 "outlier" "SNB19"
"9162" 9.27594865708194 "outlier" "SNB19"
"9163" 9.37043143729376 "outlier" "SNB19"
"9164" 9.33992553213738 "outlier" "SNB19"
"9165" 9.73782150984936 "outlier" "SNB19"
"9166" 9.36360612756349 "outlier" "SNB19"
"9167" 9.2134103183472 "outlier" "SNB19"
"9168" 9.21770965386456 "outlier" "SNB19"
"9169" 9.39453491977512 "outlier" "SNB19"
"9170" 9.16855385400578 "outlier" "SNB19"
"9171" 9.33451062571727 "outlier" "SNB19"
"9172" 9.33451062571727 "outlier" "SNB19"
"9173" 9.28406339810896 "outlier" "SNB19"
"9174" 9.33451062571727 "outlier" "SNB19"
"9175" 9.16204498267764 "outlier" "SNB19"
"9176" 9.73782150984936 "outlier" "SNB19"
"9177" 9.15908922183634 "outlier" "SNB75"
"9178" 9.37476685475299 "outlier" "SNB75"
"9179" 9.35368474094741 "outlier" "SNB75"
"9180" 9.78607625676535 "outlier" "SNB75"
"9181" 9.56051497106021 "outlier" "SNB75"
"9182" 9.52061613511988 "outlier" "SNB75"
"9183" 9.20421965152567 "outlier" "SNB75"
"9184" 9.18674781448328 "outlier" "SNB75"
"9185" 9.34228331868335 "outlier" "SNB75"
"9186" 9.74425734303977 "outlier" "SNB75"
"9187" 9.60647407650119 "outlier" "SNB75"
"9188" 10.2183030672075 "outlier" "SNB75"
"9189" 10.1542107623446 "outlier" "SNB75"
"9190" 9.62274002182935 "outlier" "SNB75"
"9191" 9.41191644113265 "outlier" "SNB75"
"9192" 9.41333381052628 "outlier" "SNB75"
"9193" 9.33851724123935 "outlier" "SNB75"
"9194" 9.38405116562546 "outlier" "SNB75"
"9195" 9.64544809370524 "outlier" "SNB75"
"9196" 9.18522787724119 "outlier" "SNB75"
"9197" 9.88856420957707 "outlier" "SNB75"
"9198" 9.33423617355482 "outlier" "SNB75"
"9199" 9.37268821247607 "outlier" "SNB75"
"9200" 9.32513178793415 "outlier" "SNB75"
"9201" 10.0022026682284 "outlier" "SNB75"
"9202" 9.56009081613913 "outlier" "SNB75"
"9203" 9.17790697869702 "outlier" "SNB75"
"9204" 9.48415923534646 "outlier" "SNB75"
"9205" 9.2859870983445 "outlier" "SNB75"
"9206" 9.20200179510531 "outlier" "SNB75"
"9207" 9.53171481787448 "outlier" "SNB75"
"9208" 9.19175833858971 "outlier" "SNB75"
"9209" 9.73813509528602 "outlier" "SNB75"
"9210" 9.16528206561866 "outlier" "SNB75"
"9211" 9.74263316385066 "outlier" "SNB75"
"9212" 9.40105340820379 "outlier" "SNB75"
"9213" 9.54062193265995 "outlier" "SNB75"
"9214" 9.3928378190971 "outlier" "SNB75"
"9215" 9.6228492221111 "outlier" "SNB75"
"9216" 9.26588841718411 "outlier" "SNB75"
"9217" 9.57798746041516 "outlier" "SNB75"
"9218" 9.97083709258312 "outlier" "SNB75"
"9219" 9.27679234004598 "outlier" "SNB75"
"9220" 9.28648268387538 "outlier" "SNB75"
"9221" 9.30632961888837 "outlier" "SNB75"
"9222" 9.1965528065861 "outlier" "SNB75"
"9223" 9.15744016509909 "outlier" "SNB75"
"9224" 9.60823308496715 "outlier" "SNB75"
"9225" 9.37620549820784 "outlier" "SNB75"
"9226" 9.24248509231574 "outlier" "SNB75"
"9227" 9.39373033797656 "outlier" "SNB75"
"9228" 9.30593855726833 "outlier" "SNB75"
"9229" 9.31013942371131 "outlier" "SNB75"
"9230" 9.43465479425857 "outlier" "SNB75"
"9231" 9.65009680793053 "outlier" "SNB75"
"9232" 9.21873117928258 "outlier" "SNB75"
"9233" 9.47295083518621 "outlier" "SNB75"
"9234" 9.65751892991919 "outlier" "SNB75"
"9235" 9.16124953709455 "outlier" "SNB75"
"9236" 9.40388925028659 "outlier" "SNB75"
"9237" 9.35829059017803 "outlier" "SNB75"
"9238" 9.33874642039079 "outlier" "SNB75"
"9239" 9.2137694956548 "outlier" "SNB75"
"9240" 9.48067553441811 "outlier" "SNB75"
"9241" 9.42685367346867 "outlier" "SNB75"
"9242" 9.24281859695319 "outlier" "SNB75"
"9243" 9.31866121437245 "outlier" "SNB75"
"9244" 9.16528206561866 "outlier" "SNB75"
"9245" 9.41505099435219 "outlier" "SNB75"
"9246" 9.85752180087652 "outlier" "SNB75"
"9247" 9.78503893955499 "outlier" "SNB75"
"9248" 9.24452972988241 "outlier" "SNB75"
"9249" 9.26586583590336 "outlier" "SNB75"
"9250" 9.2724101845652 "outlier" "SNB75"
"9251" 9.82446934437759 "outlier" "SNB75"
"9252" 9.38665800365612 "outlier" "SNB75"
"9253" 9.40786440127059 "outlier" "SNB75"
"9254" 9.15651162706776 "outlier" "SNB75"
"9255" 9.35863725946043 "outlier" "SNB75"
"9256" 9.44949388015458 "outlier" "SNB75"
"9257" 9.32163059052897 "outlier" "SNB75"
"9258" 10.0226019098094 "outlier" "SNB75"
"9259" 9.41786083501115 "outlier" "SNB75"
"9260" 9.35202127109348 "outlier" "SNB75"
"9261" 9.35202127109348 "outlier" "SNB75"
"9262" 9.22502830971219 "outlier" "SNB75"
"9263" 9.4626241881422 "outlier" "SNB75"
"9264" 9.34048043747418 "outlier" "SNB75"
"9265" 9.1768272290066 "outlier" "SNB75"
"9266" 9.77881098272334 "outlier" "SNB75"
"9267" 9.17200493721142 "outlier" "SNB75"
"9268" 9.19424208836083 "outlier" "SNB75"
"9269" 9.26995641086882 "outlier" "SNB75"
"9270" 9.21407490669545 "outlier" "SNB75"
"9271" 9.17898405055328 "outlier" "SNB75"
"9272" 9.22386075055627 "outlier" "SNB75"
"9273" 9.41591503936577 "outlier" "SNB75"
"9274" 9.37192826100448 "outlier" "SNB75"
"9275" 9.19948322635404 "outlier" "SNB75"
"9276" 9.23476719724652 "outlier" "SNB75"
"9277" 9.46530030067493 "outlier" "SNB75"
"9278" 9.45816570300094 "outlier" "SNB75"
"9279" 9.38776801119366 "outlier" "SNB75"
"9280" 9.4768998185974 "outlier" "SNB75"
"9281" 9.54187959506925 "outlier" "SNB75"
"9282" 9.64554231097036 "outlier" "SNB75"
"9283" 9.21157440867529 "outlier" "SNB75"
"9284" 9.1585691432249 "outlier" "SNB75"
"9285" 9.56184207516976 "outlier" "SNB75"
"9286" 9.25433278626928 "outlier" "SNB75"
"9287" 9.24269951755186 "outlier" "SNB75"
"9288" 5.35892897700752 "outlier" "SNB75"
"9289" 9.8537294205267 "outlier" "SNB75"
"9290" 9.26858968219443 "outlier" "SNB75"
"9291" 9.36875037407026 "outlier" "SNB75"
"9292" 9.19341574906356 "outlier" "SNB75"
"9293" 9.19063197212901 "outlier" "SNB75"
"9294" 9.2613942667311 "outlier" "SNB75"
"9295" 9.21468508520384 "outlier" "SNB75"
"9296" 9.34122147345535 "outlier" "SNB75"
"9297" 9.67185129950711 "outlier" "SNB75"
"9298" 9.44519677043537 "outlier" "SNB75"
"9299" 9.31068969249191 "outlier" "SNB75"
"9300" 9.70177728008591 "outlier" "SNB75"
"9301" 9.5757806186946 "outlier" "SNB75"
"9302" 9.17967307890962 "outlier" "SNB75"
"9303" 9.82293168527922 "outlier" "SNB75"
"9304" 9.16536745860244 "outlier" "SNB75"
"9305" 9.409343723614 "outlier" "SNB75"
"9306" 9.30496967870584 "outlier" "SNB75"
"9307" 9.30756224360013 "outlier" "SNB75"
"9308" 9.54579685057653 "outlier" "SNB75"
"9309" 9.2590149410665 "outlier" "SNB75"
"9310" 5.51069383636023 "outlier" "SNB75"
"9311" 9.27004588233224 "outlier" "SNB75"
"9312" 9.6878504083198 "outlier" "SNB75"
"9313" 9.43804035023995 "outlier" "SNB75"
"9314" 9.19325563065869 "outlier" "SNB75"
"9315" 9.17152816817369 "outlier" "SNB75"
"9316" 9.15607569052174 "outlier" "SNB75"
"9317" 9.32099458183807 "outlier" "SNB75"
"9318" 5.48967028162624 "outlier" "SNB75"
"9319" 9.21435467826677 "outlier" "SNB75"
"9320" 9.54628255250678 "outlier" "SNB75"
"9321" 9.23326057879965 "outlier" "SNB75"
"9322" 9.46705157659195 "outlier" "SNB75"
"9323" 9.43242917310628 "outlier" "SNB75"
"9324" 9.63515039851919 "outlier" "SNB75"
"9325" 9.49099012198297 "outlier" "SNB75"
"9326" 9.63515039851919 "outlier" "SNB75"
"9327" 9.71877942210381 "outlier" "SNB75"
"9328" 9.22096560967549 "outlier" "SNB75"
"9329" 9.16837395017311 "outlier" "SNB75"
"9330" 9.52080450290598 "outlier" "SNB75"
"9331" 9.27345440252059 "outlier" "SNB75"
"9332" 9.20309909270162 "outlier" "SNB75"
"9333" 9.34349368555465 "outlier" "SNB75"
"9334" 9.30797234229151 "outlier" "SNB75"
"9335" 9.27765030374189 "outlier" "SNB75"
"9336" 9.61408603401109 "outlier" "SNB75"
"9337" 9.39703182652376 "outlier" "SNB75"
"9338" 9.17978322207072 "outlier" "SNB75"
"9339" 9.50775391414879 "outlier" "SNB75"
"9340" 9.37488985199749 "outlier" "SNB75"
"9341" 9.44986361207481 "outlier" "SNB75"
"9342" 9.43104199432208 "outlier" "SNB75"
"9343" 9.19824483081451 "outlier" "SNB75"
"9344" 9.20544115023041 "outlier" "SNB75"
"9345" 9.4132051497397 "outlier" "SNB75"
"9346" 9.20145210488215 "outlier" "SNB75"
"9347" 9.19626132487645 "outlier" "SNB75"
"9348" 9.33039935101717 "outlier" "SNB75"
"9349" 9.20671098015397 "outlier" "SNB75"
"9350" 9.3017382443956 "outlier" "SNB75"
"9351" 9.17276108449329 "outlier" "SNB75"
"9352" 9.52348302367752 "outlier" "SNB75"
"9353" 5.5112075664002 "outlier" "SNB75"
"9354" 9.18696451478437 "outlier" "SNB75"
"9355" 9.27345440252059 "outlier" "SNB75"
"9356" 9.80542645655398 "outlier" "SNB75"
"9357" 9.24098114400173 "outlier" "SNB75"
"9358" 9.2036923977568 "outlier" "SR"
"9359" 9.25377180474811 "outlier" "SR"
"9360" 9.46881810582145 "outlier" "SR"
"9361" 9.63637764852022 "outlier" "SR"
"9362" 9.35250940278689 "outlier" "SR"
"9363" 9.20862436412887 "outlier" "SR"
"9364" 9.18869312592457 "outlier" "SR"
"9365" 9.31151338334228 "outlier" "SR"
"9366" 9.18252228088168 "outlier" "SR"
"9367" 9.84554649067571 "outlier" "SR"
"9368" 9.59011392817626 "outlier" "SR"
"9369" 9.55983944224982 "outlier" "SR"
"9370" 9.45769333652219 "outlier" "SR"
"9371" 9.46623572197774 "outlier" "SR"
"9372" 9.5001909191536 "outlier" "SR"
"9373" 9.66817186380746 "outlier" "SR"
"9374" 9.45098452661956 "outlier" "SR"
"9375" 9.95282482623981 "outlier" "SR"
"9376" 9.73028215138855 "outlier" "SR"
"9377" 9.83350398959707 "outlier" "SR"
"9378" 9.73640112823686 "outlier" "SR"
"9379" 9.29055598528532 "outlier" "SR"
"9380" 9.34887593549574 "outlier" "SR"
"9381" 9.69987329609077 "outlier" "SR"
"9382" 9.3973282315816 "outlier" "SR"
"9383" 9.32452866129393 "outlier" "SR"
"9384" 9.65474383015314 "outlier" "SR"
"9385" 9.44536594775195 "outlier" "SR"
"9386" 9.90040395250038 "outlier" "SR"
"9387" 9.53355877590164 "outlier" "SR"
"9388" 9.97264895653797 "outlier" "SR"
"9389" 9.20421275696495 "outlier" "SR"
"9390" 9.20938234259799 "outlier" "SR"
"9391" 9.90962709503191 "outlier" "SR"
"9392" 9.64795952107003 "outlier" "SR"
"9393" 9.19466561432649 "outlier" "SR"
"9394" 9.54700354510669 "outlier" "SR"
"9395" 9.28907267625667 "outlier" "SR"
"9396" 9.36766819462295 "outlier" "SR"
"9397" 9.5168289468824 "outlier" "SR"
"9398" 9.84452009999966 "outlier" "SR"
"9399" 9.44802822573856 "outlier" "SR"
"9400" 9.47651825045759 "outlier" "SR"
"9401" 9.31676216830833 "outlier" "SR"
"9402" 9.37443452376585 "outlier" "SR"
"9403" 10.2961955288941 "outlier" "SR"
"9404" 9.29791953592105 "outlier" "SR"
"9405" 9.49999703768525 "outlier" "SR"
"9406" 9.50816161098674 "outlier" "SR"
"9407" 9.20797361370646 "outlier" "SR"
"9408" 9.20992294698958 "outlier" "SR"
"9409" 9.32541990472704 "outlier" "SR"
"9410" 9.18792654833781 "outlier" "SR"
"9411" 9.18113899270947 "outlier" "SR"
"9412" 5.41022405201211 "outlier" "SR"
"9413" 9.48769015027024 "outlier" "SR"
"9414" 9.21081347564552 "outlier" "SR"
"9415" 9.53991010303895 "outlier" "SR"
"9416" 9.34521181262533 "outlier" "SR"
"9417" 9.21842935623169 "outlier" "SR"
"9418" 9.28390918309845 "outlier" "SR"
"9419" 9.66985199454621 "outlier" "SR"
"9420" 9.72008860342269 "outlier" "SR"
"9421" 9.20930119386706 "outlier" "SR"
"9422" 9.29393068214583 "outlier" "SR"
"9423" 9.20664196286411 "outlier" "SR"
"9424" 9.70588988608402 "outlier" "SR"
"9425" 9.17441959104237 "outlier" "SR"
"9426" 9.41937559277773 "outlier" "SR"
"9427" 9.24173893390225 "outlier" "SR"
"9428" 9.17972232669856 "outlier" "SR"
"9429" 9.20005995536607 "outlier" "SR"
"9430" 9.50544798607253 "outlier" "SR"
"9431" 9.40268167135183 "outlier" "SR"
"9432" 9.21427721703703 "outlier" "SR"
"9433" 9.2996586974935 "outlier" "SR"
"9434" 5.53034147904509 "outlier" "SR"
"9435" 9.84500856392409 "outlier" "SR"
"9436" 9.88493706058646 "outlier" "SR"
"9437" 9.51701545943922 "outlier" "SR"
"9438" 9.1975101655061 "outlier" "SR"
"9439" 9.72983360533667 "outlier" "SR"
"9440" 9.22393065993279 "outlier" "SR"
"9441" 9.5863947887578 "outlier" "SR"
"9442" 9.30466106330686 "outlier" "SR"
"9443" 5.54590825565996 "outlier" "SR"
"9444" 9.70051102030805 "outlier" "SR"
"9445" 9.32019151884139 "outlier" "SR"
"9446" 9.18041678134488 "outlier" "SR"
[truncated: 48,447 more chars]
