# Supplementary material for: Proteome activity landscapes of tumor cell lines determine drug responses
Source: Nat Commun. 2020 Jul 20;11:3639. doi: 10.1038/s41467-020-17336-9 (PMC7371697; doi:10.1038/s41467-020-17336-9)
Supplement: Supplementary file 14 — Source Data [file 41467_2020_17336_MOESM14_ESM.zip › Supplementary_Figure_1B.txt]

"value" "stats" "names"
"1" 5.58744597420738 "lower whisker" "C10"
"2" 5.58972661749418 "lower whisker" "C106"
"3" 5.53732304393648 "lower whisker" "C125-PM"
"4" 5.59241915491469 "lower whisker" "C32"
"5" 5.55926236436092 "lower whisker" "C70"
"6" 5.62266667821674 "lower whisker" "C75"
"7" 5.57444423370782 "lower whisker" "C80"
"8" 5.59621931642818 "lower whisker" "C84"
"9" 5.55632649152889 "lower whisker" "C99"
"10" 5.52848973108232 "lower whisker" "CaCo-2"
"11" 5.5943229466952 "lower whisker" "CaR-1"
"12" 5.5761515830013 "lower whisker" "CC07"
"13" 5.53902401049715 "lower whisker" "CC20"
"14" 5.60728426336001 "lower whisker" "CCK-81"
"15" 5.5342818171079 "lower whisker" "CoCM-1"
"16" 5.53889042605605 "lower whisker" "Colo.320DM"
"17" 5.55229210188031 "lower whisker" "Colo.741"
"18" 5.61859604493139 "lower whisker" "Colo-678"
"19" 5.550902462148 "lower whisker" "DLD-1"
"20" 5.50037488572365 "lower whisker" "GP2d"
"21" 5.52802253981259 "lower whisker" "HCA-46"
"22" 5.55829046195593 "lower whisker" "HCA-7"
"23" 5.53842849209691 "lower whisker" "HCT116"
"24" 5.58562846902122 "lower whisker" "HDC-111"
"25" 5.61500828485554 "lower whisker" "HDC-114"
"26" 5.57071128559206 "lower whisker" "HDC-135"
"27" 5.56056918253167 "lower whisker" "HDC-142"
"28" 5.54850321333632 "lower whisker" "HDC-143"
"29" 5.56183683069689 "lower whisker" "HDC-54"
"30" 5.58886498384825 "lower whisker" "HDC-57"
"31" 5.60510632990497 "lower whisker" "HDC-73"
"32" 5.53478807833115 "lower whisker" "HDC-8"
"33" 5.62652380688662 "lower whisker" "HDC-82"
"34" 5.5554913053638 "lower whisker" "HDC-9"
"35" 5.55850696285246 "lower whisker" "HRA-19"
"36" 5.60777500061255 "lower whisker" "HT29"
"37" 5.64774193643816 "lower whisker" "HT55"
"38" 5.58636358674625 "lower whisker" "LIM1863"
"39" 5.57062125914158 "lower whisker" "LoVo"
"40" 5.64239636290023 "lower whisker" "LS.174T"
"41" 5.60655669591542 "lower whisker" "LS.180"
"42" 5.63672301139567 "lower whisker" "LS1034"
"43" 5.69020982586596 "lower whisker" "LS123"
"44" 5.58673738875306 "lower whisker" "LS411"
"45" 5.54513858825257 "lower whisker" "LS513"
"46" 5.5897532481246 "lower whisker" "NCI-H548"
"47" 5.56950043597451 "lower whisker" "NCI-H716"
"48" 5.6355844771273 "lower whisker" "NCI-H747"
"49" 5.63827101187068 "lower whisker" "OXCO-1"
"50" 5.6688403479011 "lower whisker" "OXCO-3"
"51" 5.6415312118963 "lower whisker" "PC/JW"
"52" 5.62893996783094 "lower whisker" "RCM-1"
"53" 5.59668370975379 "lower whisker" "RKO"
"54" 5.56774350518742 "lower whisker" "SK-CO-1"
"55" 5.60125445495063 "lower whisker" "SNU-C2B"
"56" 5.58539387055375 "lower whisker" "SW1116"
"57" 5.61714827299199 "lower whisker" "SW1417"
"58" 5.57340447491196 "lower whisker" "SW403"
"59" 5.60532724913644 "lower whisker" "SW48"
"60" 5.62771680155539 "lower whisker" "SW480"
"61" 5.590647365071 "lower whisker" "SW620"
"62" 5.57203152653861 "lower whisker" "SW837"
"63" 5.60692606068757 "lower whisker" "SW948"
"64" 5.59406360101064 "lower whisker" "T84"
"65" 5.61053337686555 "lower whisker" "VACO.4A"
"66" 6.91384575186157 "Q25" "C10"
"67" 6.91536698219751 "Q25" "C106"
"68" 6.90683285819103 "Q25" "C125-PM"
"69" 6.89779186490513 "Q25" "C32"
"70" 6.90861777494968 "Q25" "C70"
"71" 6.89497493393413 "Q25" "C75"
"72" 6.91290266941316 "Q25" "C80"
"73" 6.90758041154656 "Q25" "C84"
"74" 6.9098011139282 "Q25" "C99"
"75" 6.90097012736748 "Q25" "CaCo-2"
"76" 6.89972904129155 "Q25" "CaR-1"
"77" 6.91004583073937 "Q25" "CC07"
"78" 6.88744288469943 "Q25" "CC20"
"79" 6.90935871685183 "Q25" "CCK-81"
"80" 6.8945783407236 "Q25" "CoCM-1"
"81" 6.90188874553635 "Q25" "Colo.320DM"
"82" 6.89737511316047 "Q25" "Colo.741"
"83" 6.91157733273875 "Q25" "Colo-678"
"84" 6.89525328230041 "Q25" "DLD-1"
"85" 6.89282927859471 "Q25" "GP2d"
"86" 6.90202657667354 "Q25" "HCA-46"
"87" 6.89532248268326 "Q25" "HCA-7"
"88" 6.89574172115453 "Q25" "HCT116"
"89" 6.9032437409919 "Q25" "HDC-111"
"90" 6.92734253223498 "Q25" "HDC-114"
"91" 6.90651198496689 "Q25" "HDC-135"
"92" 6.91038304107148 "Q25" "HDC-142"
"93" 6.89960152660868 "Q25" "HDC-143"
"94" 6.90817181499532 "Q25" "HDC-54"
"95" 6.91129022290152 "Q25" "HDC-57"
"96" 6.91323091129826 "Q25" "HDC-73"
"97" 6.90008350689711 "Q25" "HDC-8"
"98" 6.92136932114635 "Q25" "HDC-82"
"99" 6.90276756100356 "Q25" "HDC-9"
"100" 6.91062265294602 "Q25" "HRA-19"
"101" 6.9179568471068 "Q25" "HT29"
"102" 6.91325295216889 "Q25" "HT55"
"103" 6.9097249566067 "Q25" "LIM1863"
"104" 6.91317645680084 "Q25" "LoVo"
"105" 6.90699845078459 "Q25" "LS.174T"
"106" 6.91677953730692 "Q25" "LS.180"
"107" 6.91832151298693 "Q25" "LS1034"
"108" 6.92031388061417 "Q25" "LS123"
"109" 6.9140989800979 "Q25" "LS411"
"110" 6.90597005979038 "Q25" "LS513"
"111" 6.90750746101154 "Q25" "NCI-H548"
"112" 6.90771174717825 "Q25" "NCI-H716"
"113" 6.91912917771193 "Q25" "NCI-H747"
"114" 6.91124623768472 "Q25" "OXCO-1"
"115" 6.93797556771532 "Q25" "OXCO-3"
"116" 6.92193549202556 "Q25" "PC/JW"
"117" 6.91647049325225 "Q25" "RCM-1"
"118" 6.91167783651219 "Q25" "RKO"
"119" 6.90623730412253 "Q25" "SK-CO-1"
"120" 6.91714950473846 "Q25" "SNU-C2B"
"121" 6.9146444767788 "Q25" "SW1116"
"122" 6.92014656223927 "Q25" "SW1417"
"123" 6.91812464806878 "Q25" "SW403"
"124" 6.9018654809155 "Q25" "SW48"
"125" 6.92105434343369 "Q25" "SW480"
"126" 6.92359538733505 "Q25" "SW620"
"127" 6.90968665926338 "Q25" "SW837"
"128" 6.91213273234557 "Q25" "SW948"
"129" 6.92309046701346 "Q25" "T84"
"130" 6.91590715761467 "Q25" "VACO.4A"
"131" 7.30640609184205 "Q50" "C10"
"132" 7.30318119741403 "Q50" "C106"
"133" 7.3033646531021 "Q50" "C125-PM"
"134" 7.30797966739819 "Q50" "C32"
"135" 7.30495234848397 "Q50" "C70"
"136" 7.30370852209093 "Q50" "C75"
"137" 7.30578638994957 "Q50" "C80"
"138" 7.30353279898308 "Q50" "C84"
"139" 7.30180771377558 "Q50" "C99"
"140" 7.30788986381247 "Q50" "CaCo-2"
"141" 7.30997217313841 "Q50" "CaR-1"
"142" 7.30679930652196 "Q50" "CC07"
"143" 7.31094448125847 "Q50" "CC20"
"144" 7.30977352055688 "Q50" "CCK-81"
"145" 7.29887248942981 "Q50" "CoCM-1"
"146" 7.30920132926135 "Q50" "Colo.320DM"
"147" 7.30662776755422 "Q50" "Colo.741"
"148" 7.30705268286121 "Q50" "Colo-678"
"149" 7.30705625328114 "Q50" "DLD-1"
"150" 7.30376562610782 "Q50" "GP2d"
"151" 7.30558303797798 "Q50" "HCA-46"
"152" 7.30725493474064 "Q50" "HCA-7"
"153" 7.31097120817189 "Q50" "HCT116"
"154" 7.30512169742321 "Q50" "HDC-111"
"155" 7.3045891075784 "Q50" "HDC-114"
"156" 7.30332318889741 "Q50" "HDC-135"
"157" 7.30532431696999 "Q50" "HDC-142"
"158" 7.30497312273139 "Q50" "HDC-143"
"159" 7.30976413416866 "Q50" "HDC-54"
"160" 7.30352502011817 "Q50" "HDC-57"
"161" 7.30954227738774 "Q50" "HDC-73"
"162" 7.30655713099607 "Q50" "HDC-8"
"163" 7.30500484811207 "Q50" "HDC-82"
"164" 7.30646028492395 "Q50" "HDC-9"
"165" 7.30468674820575 "Q50" "HRA-19"
"166" 7.30719789089826 "Q50" "HT29"
"167" 7.3036800740777 "Q50" "HT55"
"168" 7.30555954495602 "Q50" "LIM1863"
"169" 7.30498840342586 "Q50" "LoVo"
"170" 7.30421592514455 "Q50" "LS.174T"
"171" 7.30714166150797 "Q50" "LS.180"
"172" 7.30308906217829 "Q50" "LS1034"
"173" 7.30452170303072 "Q50" "LS123"
"174" 7.3053992513694 "Q50" "LS411"
"175" 7.30694354301342 "Q50" "LS513"
"176" 7.30407578538969 "Q50" "NCI-H548"
"177" 7.30744424573577 "Q50" "NCI-H716"
"178" 7.30615514807869 "Q50" "NCI-H747"
"179" 7.30371770775938 "Q50" "OXCO-1"
"180" 7.30613820918514 "Q50" "OXCO-3"
"181" 7.30608384243652 "Q50" "PC/JW"
"182" 7.30527142685342 "Q50" "RCM-1"
"183" 7.30884502566058 "Q50" "RKO"
"184" 7.30740745220943 "Q50" "SK-CO-1"
"185" 7.30984274192594 "Q50" "SNU-C2B"
"186" 7.30839079168328 "Q50" "SW1116"
"187" 7.30512207496206 "Q50" "SW1417"
"188" 7.30993844000174 "Q50" "SW403"
"189" 7.30488327089923 "Q50" "SW48"
"190" 7.30806325846545 "Q50" "SW480"
"191" 7.31071314086156 "Q50" "SW620"
"192" 7.30647677213765 "Q50" "SW837"
"193" 7.30866502240648 "Q50" "SW948"
"194" 7.30651714871224 "Q50" "T84"
"195" 7.30688091213803 "Q50" "VACO.4A"
"196" 7.80367416547546 "Q75" "C10"
"197" 7.80999654682943 "Q75" "C106"
"198" 7.82419421820419 "Q75" "C125-PM"
"199" 7.80573185205307 "Q75" "C32"
"200" 7.81101415091466 "Q75" "C70"
"201" 7.80076245565505 "Q75" "C75"
"202" 7.81583073780928 "Q75" "C80"
"203" 7.80220860717418 "Q75" "C84"
"204" 7.8124989147095 "Q75" "C99"
"205" 7.83097101133439 "Q75" "CaCo-2"
"206" 7.81632038262489 "Q75" "CaR-1"
"207" 7.80552317105322 "Q75" "CC07"
"208" 7.82308290205798 "Q75" "CC20"
"209" 7.80700759820924 "Q75" "CCK-81"
"210" 7.82342679242336 "Q75" "CoCM-1"
"211" 7.81069582141738 "Q75" "Colo.320DM"
"212" 7.82203274528466 "Q75" "Colo.741"
"213" 7.80740708183279 "Q75" "Colo-678"
"214" 7.81325107055052 "Q75" "DLD-1"
"215" 7.82182547478411 "Q75" "GP2d"
"216" 7.83617972418848 "Q75" "HCA-46"
"217" 7.82049864614936 "Q75" "HCA-7"
"218" 7.81343421020986 "Q75" "HCT116"
"219" 7.79618159019386 "Q75" "HDC-111"
"220" 7.80711636173889 "Q75" "HDC-114"
"221" 7.80940778567562 "Q75" "HDC-135"
"222" 7.81752560840222 "Q75" "HDC-142"
"223" 7.8115868255755 "Q75" "HDC-143"
"224" 7.812326007295 "Q75" "HDC-54"
"225" 7.80430936675219 "Q75" "HDC-57"
"226" 7.80256886165601 "Q75" "HDC-73"
"227" 7.8151918776558 "Q75" "HDC-8"
"228" 7.81854858009292 "Q75" "HDC-82"
"229" 7.81514043950892 "Q75" "HDC-9"
"230" 7.81746801654089 "Q75" "HRA-19"
"231" 7.81823402390522 "Q75" "HT29"
"232" 7.81412634014843 "Q75" "HT55"
"233" 7.80832579252761 "Q75" "LIM1863"
"234" 7.81383668892838 "Q75" "LoVo"
"235" 7.79234572439316 "Q75" "LS.174T"
"236" 7.81068648787162 "Q75" "LS.180"
"237" 7.80631356141028 "Q75" "LS1034"
"238" 7.79517714599714 "Q75" "LS123"
"239" 7.80787008040469 "Q75" "LS411"
"240" 7.8137106732725 "Q75" "LS513"
"241" 7.78602993676206 "Q75" "NCI-H548"
"242" 7.8140670870736 "Q75" "NCI-H716"
"243" 7.78364281246299 "Q75" "NCI-H747"
"244" 7.79605137474573 "Q75" "OXCO-1"
"245" 7.78888679217313 "Q75" "OXCO-3"
"246" 7.79770122863522 "Q75" "PC/JW"
"247" 7.80896421513781 "Q75" "RCM-1"
"248" 7.81428412567879 "Q75" "RKO"
"249" 7.81160263807579 "Q75" "SK-CO-1"
"250" 7.79854172228945 "Q75" "SNU-C2B"
"251" 7.80890133100167 "Q75" "SW1116"
"252" 7.80318878552033 "Q75" "SW1417"
"253" 7.81660068466992 "Q75" "SW403"
"254" 7.80197332991039 "Q75" "SW48"
"255" 7.79019161810763 "Q75" "SW480"
"256" 7.82163163159339 "Q75" "SW620"
"257" 7.80314432154085 "Q75" "SW837"
"258" 7.81843849255301 "Q75" "SW948"
"259" 7.80914355648449 "Q75" "T84"
"260" 7.80659316664828 "Q75" "VACO.4A"
"261" 9.13803047810662 "upper whisker" "C10"
"262" 9.15016009201404 "upper whisker" "C106"
"263" 9.19916277992201 "upper whisker" "C125-PM"
"264" 9.16709765745953 "upper whisker" "C32"
"265" 9.16429426684892 "upper whisker" "C70"
"266" 9.15885329839226 "upper whisker" "C75"
"267" 9.16924741029372 "upper whisker" "C80"
"268" 9.14407455675946 "upper whisker" "C84"
"269" 9.16198787547989 "upper whisker" "C99"
"270" 9.22259226727936 "upper whisker" "CaCo-2"
"271" 9.18811864076902 "upper whisker" "CaR-1"
"272" 9.1363109701606 "upper whisker" "CC07"
"273" 9.22519987698253 "upper whisker" "CC20"
"274" 9.15255868204683 "upper whisker" "CCK-81"
"275" 9.21414378764234 "upper whisker" "CoCM-1"
"276" 9.17347953583232 "upper whisker" "Colo.320DM"
"277" 9.20663829313054 "upper whisker" "Colo.741"
"278" 9.15114805942615 "upper whisker" "Colo-678"
"279" 9.1882211426237 "upper whisker" "DLD-1"
"280" 9.21444208196737 "upper whisker" "GP2d"
"281" 9.23553922581327 "upper whisker" "HCA-46"
"282" 9.20742865306628 "upper whisker" "HCA-7"
"283" 9.18770908246506 "upper whisker" "HCT116"
"284" 9.13120226300833 "upper whisker" "HDC-111"
"285" 9.12646367911106 "upper whisker" "HDC-114"
"286" 9.16231702213687 "upper whisker" "HDC-135"
"287" 9.1703467175075 "upper whisker" "HDC-142"
"288" 9.17880882848474 "upper whisker" "HDC-143"
"289" 9.16670473196607 "upper whisker" "HDC-54"
"290" 9.14155157627758 "upper whisker" "HDC-57"
"291" 9.13202505298705 "upper whisker" "HDC-73"
"292" 9.18739283940876 "upper whisker" "HDC-8"
"293" 9.16202529489989 "upper whisker" "HDC-82"
"294" 9.18065150899582 "upper whisker" "HDC-9"
"295" 9.17761207703413 "upper whisker" "HRA-19"
"296" 9.16298779454362 "upper whisker" "HT29"
"297" 9.16347694146634 "upper whisker" "HT55"
"298" 9.15616885285411 "upper whisker" "LIM1863"
"299" 9.16337585107558 "upper whisker" "LoVo"
"300" 9.11528876888758 "upper whisker" "LS.174T"
"301" 9.14875449175805 "upper whisker" "LS.180"
"302" 9.13491703575032 "upper whisker" "LS1034"
"303" 9.10267529766626 "upper whisker" "LS123"
"304" 9.14810424192599 "upper whisker" "LS411"
"305" 9.17345681718313 "upper whisker" "LS513"
"306" 9.10255886701913 "upper whisker" "NCI-H548"
"307" 9.1730269430653 "upper whisker" "NCI-H716"
"308" 9.07970514015711 "upper whisker" "NCI-H747"
"309" 9.12288052231003 "upper whisker" "OXCO-1"
"310" 9.06497159181902 "upper whisker" "OXCO-3"
"311" 9.10802114529526 "upper whisker" "PC/JW"
"312" 9.14247030950536 "upper whisker" "RCM-1"
"313" 9.16735043542131 "upper whisker" "RKO"
"314" 9.16531973800226 "upper whisker" "SK-CO-1"
"315" 9.11970067678112 "upper whisker" "SNU-C2B"
"316" 9.14876854028263 "upper whisker" "SW1116"
"317" 9.12706300790945 "upper whisker" "SW1417"
"318" 9.16342770216429 "upper whisker" "SW403"
"319" 9.14966137770326 "upper whisker" "SW48"
"320" 9.09125494966646 "upper whisker" "SW480"
"321" 9.16700434259603 "upper whisker" "SW620"
"322" 9.13995515006101 "upper whisker" "SW837"
"323" 9.17659588101932 "upper whisker" "SW948"
"324" 9.13373498180707 "upper whisker" "T84"
"325" 9.1420410519438 "upper whisker" "VACO.4A"
"326" 9.52041230830484 "outlier" "C10"
"327" 9.57790437918161 "outlier" "C10"
"328" 9.40320942916727 "outlier" "C10"
"329" 9.43631168218026 "outlier" "C10"
"330" 9.25872838643654 "outlier" "C10"
"331" 9.3992080038571 "outlier" "C10"
"332" 9.23175914051766 "outlier" "C10"
"333" 9.56519994943144 "outlier" "C10"
"334" 9.20301261468017 "outlier" "C10"
"335" 9.23234984523776 "outlier" "C10"
"336" 9.25096148239198 "outlier" "C10"
"337" 9.33820712843043 "outlier" "C10"
"338" 9.20722803123051 "outlier" "C10"
"339" 9.35295571808169 "outlier" "C10"
"340" 9.33738024709861 "outlier" "C10"
"341" 9.33820712843043 "outlier" "C10"
"342" 9.23608636680171 "outlier" "C10"
"343" 9.37253436415873 "outlier" "C10"
"344" 9.39502443389604 "outlier" "C10"
"345" 9.41219156006713 "outlier" "C10"
"346" 9.42644638241319 "outlier" "C10"
"347" 9.60608292223352 "outlier" "C10"
"348" 9.64044155063059 "outlier" "C10"
"349" 9.64618650855396 "outlier" "C10"
"350" 9.3770298290652 "outlier" "C10"
"351" 9.40911521305417 "outlier" "C10"
"352" 10.0620781789038 "outlier" "C10"
"353" 9.92146033927202 "outlier" "C10"
"354" 9.96992843830996 "outlier" "C10"
"355" 9.33959275466205 "outlier" "C10"
"356" 9.25872838643654 "outlier" "C10"
"357" 9.59076524965753 "outlier" "C10"
"358" 9.15400097178705 "outlier" "C10"
"359" 9.14239371174088 "outlier" "C10"
"360" 9.65507033399391 "outlier" "C10"
"361" 9.44342370740486 "outlier" "C10"
"362" 9.80787397891715 "outlier" "C10"
"363" 9.13904047181407 "outlier" "C10"
"364" 9.76551207633277 "outlier" "C10"
"365" 9.90780783198075 "outlier" "C10"
"366" 9.22930333988689 "outlier" "C10"
"367" 9.2203369971382 "outlier" "C10"
"368" 9.36421133917572 "outlier" "C10"
"369" 9.30519556372721 "outlier" "C10"
"370" 10.0942784632222 "outlier" "C10"
"371" 9.88228933417247 "outlier" "C10"
"372" 9.2385042152382 "outlier" "C10"
"373" 9.9388356193746 "outlier" "C10"
"374" 9.31877879256451 "outlier" "C10"
"375" 9.2047863685672 "outlier" "C10"
"376" 9.19466400028637 "outlier" "C10"
"377" 9.3861795038962 "outlier" "C10"
"378" 9.71601329474822 "outlier" "C10"
"379" 9.15244276336338 "outlier" "C10"
"380" 9.33833928346588 "outlier" "C10"
"381" 9.19117341018213 "outlier" "C10"
"382" 9.28456922388861 "outlier" "C10"
"383" 10.114194134462 "outlier" "C10"
"384" 9.16415812258478 "outlier" "C10"
"385" 9.23373904992182 "outlier" "C10"
"386" 9.67172853428265 "outlier" "C10"
"387" 9.22150579435612 "outlier" "C10"
"388" 9.46853967307978 "outlier" "C10"
"389" 9.62622307914238 "outlier" "C10"
"390" 9.35800478768257 "outlier" "C10"
"391" 9.21580971922814 "outlier" "C10"
"392" 9.21580971922814 "outlier" "C10"
"393" 9.36039760079846 "outlier" "C10"
"394" 9.18161191822717 "outlier" "C10"
"395" 9.52197342844297 "outlier" "C10"
"396" 9.39467639502454 "outlier" "C10"
"397" 9.39846080564939 "outlier" "C10"
"398" 9.42346971221384 "outlier" "C10"
"399" 9.54476138582013 "outlier" "C10"
"400" 9.30024730688573 "outlier" "C10"
"401" 9.19638050893808 "outlier" "C10"
"402" 9.63277884706551 "outlier" "C10"
"403" 9.2600754056139 "outlier" "C10"
"404" 9.29589816448712 "outlier" "C10"
"405" 9.32403387315092 "outlier" "C10"
"406" 9.16863415998522 "outlier" "C10"
"407" 9.15207769921532 "outlier" "C10"
"408" 9.35413591019503 "outlier" "C10"
"409" 9.19632553901192 "outlier" "C10"
"410" 9.32222067523247 "outlier" "C10"
"411" 9.32208352238689 "outlier" "C10"
"412" 9.2243496814709 "outlier" "C10"
"413" 9.46961532559722 "outlier" "C10"
"414" 9.25681957142968 "outlier" "C10"
"415" 10.0461704124085 "outlier" "C10"
"416" 9.39800035157999 "outlier" "C10"
"417" 9.43191332331271 "outlier" "C10"
"418" 9.45113510463917 "outlier" "C10"
"419" 9.31492608498104 "outlier" "C10"
"420" 9.35505868886767 "outlier" "C10"
"421" 9.95266974566206 "outlier" "C10"
"422" 9.79742931551669 "outlier" "C10"
"423" 9.22094343277899 "outlier" "C10"
"424" 9.85017436169028 "outlier" "C10"
"425" 9.45233091315995 "outlier" "C10"
"426" 9.50700082893388 "outlier" "C10"
"427" 9.15109760800339 "outlier" "C10"
"428" 9.30394589731914 "outlier" "C10"
"429" 9.1682287041301 "outlier" "C10"
"430" 9.17756498691092 "outlier" "C10"
"431" 9.18603448797243 "outlier" "C10"
"432" 9.62892157050745 "outlier" "C10"
"433" 9.65746918661391 "outlier" "C10"
"434" 9.27458500298201 "outlier" "C10"
"435" 9.56985756878165 "outlier" "C10"
"436" 9.1649122645607 "outlier" "C10"
"437" 9.83864770823661 "outlier" "C10"
"438" 9.62275328561707 "outlier" "C10"
"439" 9.48635556923318 "outlier" "C10"
"440" 9.16590592754183 "outlier" "C10"
"441" 9.16552742311087 "outlier" "C10"
"442" 9.31791404280267 "outlier" "C10"
"443" 9.23970811028579 "outlier" "C10"
"444" 9.15597106736989 "outlier" "C10"
"445" 9.17031057960528 "outlier" "C10"
"446" 9.29633504387537 "outlier" "C10"
"447" 9.17234863608799 "outlier" "C10"
"448" 9.205912582915 "outlier" "C10"
"449" 9.43480641871911 "outlier" "C10"
"450" 9.16771523512158 "outlier" "C10"
"451" 9.16105386641016 "outlier" "C10"
"452" 9.15707063027958 "outlier" "C10"
"453" 9.49725932055996 "outlier" "C10"
"454" 9.82482844307801 "outlier" "C10"
"455" 9.54897152059231 "outlier" "C10"
"456" 9.19069566138875 "outlier" "C10"
"457" 9.35547171265715 "outlier" "C10"
"458" 9.40315252475394 "outlier" "C10"
"459" 9.59585229310363 "outlier" "C10"
"460" 9.4457257412567 "outlier" "C10"
"461" 9.30265676367564 "outlier" "C10"
"462" 9.27869723816396 "outlier" "C10"
"463" 9.88911769515492 "outlier" "C10"
"464" 9.45118605723874 "outlier" "C10"
"465" 9.40264004923399 "outlier" "C10"
"466" 9.20661107205136 "outlier" "C10"
"467" 9.57381318287795 "outlier" "C10"
"468" 9.54656488585929 "outlier" "C10"
"469" 9.46475376943705 "outlier" "C10"
"470" 9.60066381570605 "outlier" "C10"
"471" 9.38457879892235 "outlier" "C10"
"472" 9.80123478048169 "outlier" "C10"
"473" 9.80123478048169 "outlier" "C10"
"474" 9.1399907540705 "outlier" "C10"
"475" 9.1845543136204 "outlier" "C10"
"476" 9.14552046979884 "outlier" "C10"
"477" 9.34639048936786 "outlier" "C10"
"478" 9.34781493769694 "outlier" "C10"
"479" 9.46900448625786 "outlier" "C10"
"480" 9.30786137282112 "outlier" "C10"
"481" 9.77830516254318 "outlier" "C10"
"482" 9.58733427295113 "outlier" "C10"
"483" 9.23213897148664 "outlier" "C10"
"484" 9.47987026216875 "outlier" "C10"
"485" 9.30807393232381 "outlier" "C10"
"486" 9.41893866212658 "outlier" "C10"
"487" 10.1321703476649 "outlier" "C10"
"488" 9.51043717991535 "outlier" "C10"
"489" 9.24222960058362 "outlier" "C10"
"490" 9.69204967379467 "outlier" "C10"
"491" 9.21084061052218 "outlier" "C10"
"492" 9.17618039464982 "outlier" "C10"
"493" 9.24673987459985 "outlier" "C10"
"494" 9.75641180007109 "outlier" "C10"
"495" 9.42463574973625 "outlier" "C10"
"496" 9.15725111421712 "outlier" "C10"
"497" 9.56645208323158 "outlier" "C10"
"498" 9.23420113240493 "outlier" "C10"
"499" 9.54094533718045 "outlier" "C10"
"500" 9.34015234894816 "outlier" "C10"
"501" 9.34787957447067 "outlier" "C10"
"502" 9.2847187485869 "outlier" "C10"
"503" 9.2847187485869 "outlier" "C10"
"504" 9.2847187485869 "outlier" "C10"
"505" 9.59073734509871 "outlier" "C106"
"506" 9.30506205199978 "outlier" "C106"
"507" 9.33993242062573 "outlier" "C106"
"508" 9.43849797993997 "outlier" "C106"
"509" 9.43002785673 "outlier" "C106"
"510" 9.16796990362863 "outlier" "C106"
"511" 9.84852642576211 "outlier" "C106"
"512" 9.25019880815105 "outlier" "C106"
"513" 9.19459770705256 "outlier" "C106"
"514" 9.3935095983083 "outlier" "C106"
"515" 9.84931051863752 "outlier" "C106"
"516" 9.30379699289991 "outlier" "C106"
"517" 9.24417829829598 "outlier" "C106"
"518" 9.74371502924178 "outlier" "C106"
"519" 9.61782443556769 "outlier" "C106"
"520" 9.66564442072028 "outlier" "C106"
"521" 9.65634133264505 "outlier" "C106"
"522" 9.31688225599579 "outlier" "C106"
"523" 9.84229648250362 "outlier" "C106"
"524" 9.82942164902092 "outlier" "C106"
"525" 10.0548596296607 "outlier" "C106"
"526" 9.31261145622377 "outlier" "C106"
"527" 9.54214554103084 "outlier" "C106"
"528" 9.3804491481764 "outlier" "C106"
"529" 9.34834380973659 "outlier" "C106"
"530" 9.40621731740498 "outlier" "C106"
"531" 9.90591127669364 "outlier" "C106"
"532" 9.21766557912375 "outlier" "C106"
"533" 9.74597008792015 "outlier" "C106"
"534" 9.31628475610853 "outlier" "C106"
"535" 9.21968677574121 "outlier" "C106"
"536" 9.43046071739689 "outlier" "C106"
"537" 10.0258996978315 "outlier" "C106"
"538" 9.90277838219167 "outlier" "C106"
"539" 9.19132726110001 "outlier" "C106"
"540" 9.4141222986995 "outlier" "C106"
"541" 9.60776708911056 "outlier" "C106"
"542" 9.35806734722199 "outlier" "C106"
"543" 9.25167057849008 "outlier" "C106"
"544" 9.20082251865691 "outlier" "C106"
"545" 9.64763891652549 "outlier" "C106"
"546" 9.33318550664673 "outlier" "C106"
"547" 9.181893022801 "outlier" "C106"
"548" 9.18528732704422 "outlier" "C106"
"549" 9.20800764717528 "outlier" "C106"
"550" 9.29205660621374 "outlier" "C106"
"551" 9.15803367221345 "outlier" "C106"
"552" 9.32835504904526 "outlier" "C106"
"553" 10.2450908562823 "outlier" "C106"
"554" 9.61066956303541 "outlier" "C106"
"555" 9.16747969289097 "outlier" "C106"
"556" 9.44298726118365 "outlier" "C106"
"557" 9.27452613592106 "outlier" "C106"
"558" 9.50059810396938 "outlier" "C106"
"559" 9.41302591433923 "outlier" "C106"
"560" 9.19467682665576 "outlier" "C106"
"561" 9.39536047561405 "outlier" "C106"
"562" 9.39900966256251 "outlier" "C106"
"563" 9.23553909267239 "outlier" "C106"
"564" 9.8329359601656 "outlier" "C106"
"565" 9.15499007972023 "outlier" "C106"
"566" 9.20660183303958 "outlier" "C106"
"567" 9.2729745284046 "outlier" "C106"
"568" 9.43908156655368 "outlier" "C106"
"569" 9.3004904889253 "outlier" "C106"
"570" 9.54017566304929 "outlier" "C106"
"571" 9.34394402457641 "outlier" "C106"
"572" 9.46700589901367 "outlier" "C106"
"573" 9.33019832006845 "outlier" "C106"
"574" 9.41806321591417 "outlier" "C106"
"575" 9.60441052068467 "outlier" "C106"
"576" 9.33742715765865 "outlier" "C106"
"577" 9.17194535855641 "outlier" "C106"
"578" 9.27765126405398 "outlier" "C106"
"579" 9.83313928406094 "outlier" "C106"
"580" 9.83422918811575 "outlier" "C106"
"581" 9.17194535855641 "outlier" "C106"
"582" 9.22546916265197 "outlier" "C106"
"583" 9.36314873002418 "outlier" "C106"
"584" 9.27200195111386 "outlier" "C106"
"585" 9.26686972981424 "outlier" "C106"
"586" 9.15965093231222 "outlier" "C106"
"587" 9.23422401191769 "outlier" "C106"
"588" 9.31183041468228 "outlier" "C106"
"589" 9.19262436940199 "outlier" "C106"
"590" 9.17388290953646 "outlier" "C106"
"591" 9.38533670973463 "outlier" "C106"
"592" 9.73622392164343 "outlier" "C106"
"593" 9.31427535397128 "outlier" "C106"
"594" 9.63763562588584 "outlier" "C106"
"595" 9.56298522553116 "outlier" "C106"
"596" 9.58669911452846 "outlier" "C106"
"597" 9.22175545385566 "outlier" "C106"
"598" 9.38629568220687 "outlier" "C106"
"599" 9.22780385239828 "outlier" "C106"
"600" 9.40034488258014 "outlier" "C106"
"601" 9.32132011085663 "outlier" "C106"
"602" 9.15443904164015 "outlier" "C106"
"603" 9.17259706622965 "outlier" "C106"
"604" 9.48637913823343 "outlier" "C106"
"605" 9.33772855338629 "outlier" "C106"
"606" 9.44805426173833 "outlier" "C106"
"607" 9.32474835922962 "outlier" "C106"
"608" 9.21117323018007 "outlier" "C106"
"609" 9.26239344843401 "outlier" "C106"
"610" 9.2886966218302 "outlier" "C106"
"611" 9.21330059538828 "outlier" "C106"
"612" 9.51266891882097 "outlier" "C106"
"613" 9.32090272064488 "outlier" "C106"
"614" 10.0031794498519 "outlier" "C106"
"615" 9.45262623266789 "outlier" "C106"
"616" 9.28553700833728 "outlier" "C106"
"617" 9.25823251138942 "outlier" "C106"
"618" 9.27293566710244 "outlier" "C106"
"619" 9.24021553961226 "outlier" "C106"
"620" 9.67596785420252 "outlier" "C106"
"621" 9.31670660605127 "outlier" "C106"
"622" 9.25867450053808 "outlier" "C106"
"623" 9.30034456889641 "outlier" "C106"
"624" 9.29011845391884 "outlier" "C106"
"625" 9.53542391935297 "outlier" "C106"
"626" 9.3047009824064 "outlier" "C106"
"627" 9.39705751206231 "outlier" "C106"
"628" 9.51051538805175 "outlier" "C106"
"629" 9.15244846954242 "outlier" "C106"
"630" 9.47005272293324 "outlier" "C106"
"631" 9.77523444676412 "outlier" "C106"
"632" 9.4857367786427 "outlier" "C106"
"633" 9.39400981898031 "outlier" "C106"
"634" 9.43302197979642 "outlier" "C106"
"635" 9.26887498606584 "outlier" "C106"
"636" 9.15781589315544 "outlier" "C106"
"637" 9.49937697753603 "outlier" "C106"
"638" 9.15781589315544 "outlier" "C106"
"639" 9.25915615805351 "outlier" "C106"
"640" 9.33457027849757 "outlier" "C106"
"641" 9.33457027849757 "outlier" "C106"
"642" 9.2057135103182 "outlier" "C106"
"643" 9.42293272152671 "outlier" "C106"
"644" 9.23452131390703 "outlier" "C106"
"645" 9.37581272534915 "outlier" "C106"
"646" 9.59330967926397 "outlier" "C106"
"647" 9.53741541907659 "outlier" "C106"
"648" 9.25325938799101 "outlier" "C106"
"649" 9.24255585426198 "outlier" "C106"
"650" 9.1718717962855 "outlier" "C106"
"651" 9.85825757785257 "outlier" "C106"
"652" 9.37109527058552 "outlier" "C106"
"653" 9.7369588477916 "outlier" "C106"
"654" 9.30872791596643 "outlier" "C106"
"655" 9.92457786936671 "outlier" "C106"
"656" 9.85195155186669 "outlier" "C106"
"657" 9.51067277778572 "outlier" "C106"
"658" 9.67282223156325 "outlier" "C106"
"659" 9.18020752178668 "outlier" "C106"
"660" 9.20655202628982 "outlier" "C106"
"661" 9.43059589792586 "outlier" "C106"
"662" 9.47520572090896 "outlier" "C106"
"663" 9.4406427791676 "outlier" "C106"
"664" 9.43599560196743 "outlier" "C106"
"665" 9.9781256390237 "outlier" "C106"
"666" 9.54256351371303 "outlier" "C106"
"667" 9.25843347131245 "outlier" "C106"
"668" 9.28368322882389 "outlier" "C106"
"669" 9.20007398428794 "outlier" "C106"
"670" 9.20697746356447 "outlier" "C106"
"671" 9.61685728478821 "outlier" "C106"
"672" 9.27788186289934 "outlier" "C106"
"673" 9.38129785346417 "outlier" "C106"
"674" 9.69906467983824 "outlier" "C106"
"675" 9.45470254490273 "outlier" "C106"
"676" 9.26785385550593 "outlier" "C106"
"677" 9.34039847331085 "outlier" "C106"
"678" 9.56562773733655 "outlier" "C106"
"679" 9.15280734401519 "outlier" "C106"
"680" 9.22425797079481 "outlier" "C106"
"681" 9.37078514883434 "outlier" "C106"
"682" 9.42945907158399 "outlier" "C106"
"683" 9.42945907158399 "outlier" "C106"
"684" 9.42945907158399 "outlier" "C106"
"685" 9.24715774806624 "outlier" "C106"
"686" 9.32915651212163 "outlier" "C125-PM"
"687" 9.63026854766003 "outlier" "C125-PM"
"688" 9.48130939902297 "outlier" "C125-PM"
"689" 9.47455253527497 "outlier" "C125-PM"
"690" 9.34788052418296 "outlier" "C125-PM"
"691" 9.3955825733385 "outlier" "C125-PM"
"692" 9.46342165835646 "outlier" "C125-PM"
"693" 9.41085750114586 "outlier" "C125-PM"
"694" 9.20461361159737 "outlier" "C125-PM"
"695" 5.2879082067792 "outlier" "C125-PM"
"696" 9.2304212115025 "outlier" "C125-PM"
"697" 9.47764111418921 "outlier" "C125-PM"
"698" 9.23704430004731 "outlier" "C125-PM"
"699" 9.66618136397004 "outlier" "C125-PM"
"700" 9.27229301081895 "outlier" "C125-PM"
"701" 9.35865345477448 "outlier" "C125-PM"
"702" 9.50818062065362 "outlier" "C125-PM"
"703" 9.41968580402752 "outlier" "C125-PM"
"704" 9.58624121843658 "outlier" "C125-PM"
"705" 9.34055784237747 "outlier" "C125-PM"
"706" 9.32731474556078 "outlier" "C125-PM"
"707" 9.26895067871076 "outlier" "C125-PM"
"708" 9.20944814070783 "outlier" "C125-PM"
"709" 9.35107503178256 "outlier" "C125-PM"
"710" 9.87818925466584 "outlier" "C125-PM"
"711" 9.63862062202479 "outlier" "C125-PM"
"712" 9.85861138310071 "outlier" "C125-PM"
"713" 9.917234437478 "outlier" "C125-PM"
"714" 10.1400835677004 "outlier" "C125-PM"
"715" 9.31980150299949 "outlier" "C125-PM"
"716" 9.84555794166292 "outlier" "C125-PM"
"717" 9.70747379980592 "outlier" "C125-PM"
"718" 9.4368728305524 "outlier" "C125-PM"
"719" 9.23452145421227 "outlier" "C125-PM"
"720" 9.48384509587659 "outlier" "C125-PM"
"721" 9.46702040683975 "outlier" "C125-PM"
"722" 9.30063960437471 "outlier" "C125-PM"
"723" 9.65177726390041 "outlier" "C125-PM"
"724" 9.37899062687646 "outlier" "C125-PM"
"725" 9.76814596210188 "outlier" "C125-PM"
"726" 9.91858803976409 "outlier" "C125-PM"
"727" 9.25109622965368 "outlier" "C125-PM"
"728" 9.76767991033275 "outlier" "C125-PM"
"729" 9.585514335164 "outlier" "C125-PM"
"730" 9.32493522490618 "outlier" "C125-PM"
"731" 9.34894797302403 "outlier" "C125-PM"
"732" 9.32928776848286 "outlier" "C125-PM"
"733" 9.32563059954447 "outlier" "C125-PM"
"734" 9.6057334281799 "outlier" "C125-PM"
"735" 9.27378684488927 "outlier" "C125-PM"
"736" 9.39329524706976 "outlier" "C125-PM"
"737" 9.21074325443671 "outlier" "C125-PM"
"738" 9.40626522063297 "outlier" "C125-PM"
"739" 9.27131925596727 "outlier" "C125-PM"
"740" 9.29286014330969 "outlier" "C125-PM"
"741" 9.35294323576137 "outlier" "C125-PM"
"742" 10.2540323823745 "outlier" "C125-PM"
"743" 9.5109102702203 "outlier" "C125-PM"
"744" 9.4216529856771 "outlier" "C125-PM"
"745" 9.38033455974627 "outlier" "C125-PM"
"746" 9.60562925584026 "outlier" "C125-PM"
"747" 9.36540806584991 "outlier" "C125-PM"
"748" 9.67918587711077 "outlier" "C125-PM"
"749" 9.21843386432795 "outlier" "C125-PM"
"750" 9.20403613879479 "outlier" "C125-PM"
"751" 9.8827539741749 "outlier" "C125-PM"
"752" 9.32130790229651 "outlier" "C125-PM"
"753" 9.20133987626041 "outlier" "C125-PM"
"754" 9.2237373906662 "outlier" "C125-PM"
"755" 10.270192972966 "outlier" "C125-PM"
"756" 9.63347236054294 "outlier" "C125-PM"
"757" 9.36021451072997 "outlier" "C125-PM"
"758" 9.54281565906841 "outlier" "C125-PM"
"759" 9.3339218533609 "outlier" "C125-PM"
"760" 9.61345893436528 "outlier" "C125-PM"
"761" 9.96086673913354 "outlier" "C125-PM"
"762" 9.21851855513982 "outlier" "C125-PM"
"763" 9.24488485220594 "outlier" "C125-PM"
"764" 9.35563793612478 "outlier" "C125-PM"
"765" 9.4280246831506 "outlier" "C125-PM"
"766" 9.3913087947217 "outlier" "C125-PM"
"767" 9.37469734292131 "outlier" "C125-PM"
"768" 9.51024027934672 "outlier" "C125-PM"
"769" 9.34014205059664 "outlier" "C125-PM"
"770" 9.23578470904984 "outlier" "C125-PM"
"771" 9.3881974009196 "outlier" "C125-PM"
"772" 9.48218704186112 "outlier" "C125-PM"
"773" 9.62727226603644 "outlier" "C125-PM"
"774" 9.20463984212547 "outlier" "C125-PM"
"775" 9.45108187562175 "outlier" "C125-PM"
"776" 9.21677908387892 "outlier" "C125-PM"
"777" 9.38630254527894 "outlier" "C125-PM"
"778" 9.33167625509824 "outlier" "C125-PM"
"779" 9.8426903082625 "outlier" "C125-PM"
"780" 9.46076349331372 "outlier" "C125-PM"
"781" 9.34916741658977 "outlier" "C125-PM"
"782" 9.49944394979363 "outlier" "C125-PM"
"783" 9.41615450013081 "outlier" "C125-PM"
"784" 9.71105737878888 "outlier" "C125-PM"
"785" 9.35132459046312 "outlier" "C125-PM"
"786" 9.66377311246373 "outlier" "C125-PM"
"787" 9.2122063961679 "outlier" "C125-PM"
"788" 9.24904878134121 "outlier" "C125-PM"
"789" 9.24810053973764 "outlier" "C125-PM"
"790" 10.0272658050188 "outlier" "C125-PM"
"791" 9.27203106075514 "outlier" "C125-PM"
"792" 9.48084676837266 "outlier" "C125-PM"
"793" 9.36009227755103 "outlier" "C125-PM"
"794" 9.22926617230597 "outlier" "C125-PM"
"795" 9.39883741218749 "outlier" "C125-PM"
"796" 9.3250346323339 "outlier" "C125-PM"
"797" 9.32023722198373 "outlier" "C125-PM"
"798" 9.58671304100219 "outlier" "C125-PM"
"799" 9.42815534912081 "outlier" "C125-PM"
"800" 10.2719936264163 "outlier" "C125-PM"
"801" 9.84250919291132 "outlier" "C125-PM"
"802" 9.27779471782133 "outlier" "C125-PM"
"803" 9.24444631181884 "outlier" "C125-PM"
"804" 9.41559004489926 "outlier" "C125-PM"
"805" 9.81163781734464 "outlier" "C125-PM"
"806" 9.56877262218577 "outlier" "C125-PM"
"807" 9.32968129971743 "outlier" "C125-PM"
"808" 9.37104716452537 "outlier" "C125-PM"
"809" 9.22507406801464 "outlier" "C125-PM"
"810" 9.84527802899772 "outlier" "C125-PM"
"811" 9.31724543733679 "outlier" "C125-PM"
"812" 5.43674476164112 "outlier" "C125-PM"
"813" 9.50933089780796 "outlier" "C125-PM"
"814" 9.22823228503508 "outlier" "C125-PM"
"815" 9.31579255056365 "outlier" "C125-PM"
"816" 9.29666119898849 "outlier" "C125-PM"
"817" 9.82475023271436 "outlier" "C125-PM"
"818" 9.21164754152362 "outlier" "C125-PM"
"819" 9.42914712781579 "outlier" "C125-PM"
"820" 9.48643462292466 "outlier" "C125-PM"
"821" 9.39298369135803 "outlier" "C125-PM"
"822" 9.27434571059746 "outlier" "C125-PM"
"823" 9.21113103662797 "outlier" "C125-PM"
"824" 9.35843875358904 "outlier" "C125-PM"
"825" 9.67922985110361 "outlier" "C125-PM"
"826" 9.35843875358904 "outlier" "C125-PM"
"827" 9.47420016650765 "outlier" "C125-PM"
"828" 9.47420016650765 "outlier" "C125-PM"
"829" 9.3577940124491 "outlier" "C125-PM"
"830" 9.21246408673039 "outlier" "C125-PM"
"831" 9.22586577801141 "outlier" "C125-PM"
"832" 9.2581099301531 "outlier" "C125-PM"
"833" 9.38509240927139 "outlier" "C125-PM"
"834" 9.20547838362216 "outlier" "C125-PM"
"835" 9.45453808005331 "outlier" "C125-PM"
"836" 9.45522603253328 "outlier" "C125-PM"
"837" 9.71176512011757 "outlier" "C125-PM"
"838" 9.37416508298717 "outlier" "C125-PM"
"839" 9.62874006354462 "outlier" "C125-PM"
"840" 9.432134838305 "outlier" "C125-PM"
"841" 9.27823776247276 "outlier" "C125-PM"
"842" 9.91070357031905 "outlier" "C125-PM"
"843" 9.88046377909051 "outlier" "C125-PM"
"844" 9.36085567110653 "outlier" "C125-PM"
"845" 9.6136464867032 "outlier" "C125-PM"
"846" 9.27098167765109 "outlier" "C125-PM"
"847" 5.51482305326893 "outlier" "C125-PM"
"848" 9.83306785786661 "outlier" "C125-PM"
"849" 9.39071108291781 "outlier" "C125-PM"
"850" 9.55302875765818 "outlier" "C125-PM"
"851" 9.47349457011864 "outlier" "C125-PM"
"852" 9.60215997211649 "outlier" "C125-PM"
"853" 9.74048176448652 "outlier" "C125-PM"
"854" 5.51734120433963 "outlier" "C125-PM"
"855" 9.47427066313663 "outlier" "C125-PM"
"856" 9.26921449278346 "outlier" "C125-PM"
"857" 9.74599652853711 "outlier" "C125-PM"
"858" 9.39690428515279 "outlier" "C125-PM"
"859" 9.55611455236189 "outlier" "C125-PM"
"860" 9.29328808995155 "outlier" "C125-PM"
"861" 9.21173356598303 "outlier" "C125-PM"
"862" 9.29135900049013 "outlier" "C125-PM"
"863" 9.39045466867891 "outlier" "C125-PM"
"864" 9.37531748950069 "outlier" "C125-PM"
"865" 9.18133288079471 "outlier" "C32"
"866" 9.38905149168575 "outlier" "C32"
"867" 9.41644173750214 "outlier" "C32"
"868" 9.3559350839558 "outlier" "C32"
"869" 9.36525506569505 "outlier" "C32"
"870" 9.40303295435884 "outlier" "C32"
"871" 9.26242022849924 "outlier" "C32"
"872" 9.4243821060745 "outlier" "C32"
"873" 9.82759653461472 "outlier" "C32"
"874" 9.83129073386588 "outlier" "C32"
"875" 9.65598264586169 "outlier" "C32"
"876" 9.54657394377131 "outlier" "C32"
"877" 9.9088618306797 "outlier" "C32"
"878" 9.18658203866278 "outlier" "C32"
"879" 9.2470260683082 "outlier" "C32"
"880" 9.42103868736568 "outlier" "C32"
"881" 9.25197458464807 "outlier" "C32"
"882" 9.21763892789621 "outlier" "C32"
"883" 9.55855432290126 "outlier" "C32"
"884" 10.0999318598579 "outlier" "C32"
"885" 10.0172592418994 "outlier" "C32"
"886" 9.46427048049839 "outlier" "C32"
"887" 10.226224989109 "outlier" "C32"
"888" 9.27894645805296 "outlier" "C32"
"889" 9.52193094193784 "outlier" "C32"
"890" 9.79674972115321 "outlier" "C32"
"891" 9.88184922472078 "outlier" "C32"
"892" 9.94789521017844 "outlier" "C32"
"893" 9.55824238280066 "outlier" "C32"
"894" 9.38267636752271 "outlier" "C32"
"895" 9.19363578933289 "outlier" "C32"
"896" 9.18117637827701 "outlier" "C32"
"897" 9.71942515306216 "outlier" "C32"
"898" 10.0303584957631 "outlier" "C32"
"899" 9.40441602164559 "outlier" "C32"
"900" 9.38907573836984 "outlier" "C32"
"901" 10.0733743190832 "outlier" "C32"
"902" 9.88916223601594 "outlier" "C32"
"903" 9.36381836241254 "outlier" "C32"
"904" 9.2521740157622 "outlier" "C32"
"905" 9.79802810321679 "outlier" "C32"
"906" 9.23492129720004 "outlier" "C32"
"907" 9.5115038317169 "outlier" "C32"
"908" 9.25571524396057 "outlier" "C32"
"909" 9.26147798147006 "outlier" "C32"
"910" 9.19367381362762 "outlier" "C32"
"911" 9.24076006145252 "outlier" "C32"
"912" 9.18109810586409 "outlier" "C32"
"913" 9.17570258473044 "outlier" "C32"
"914" 9.34018733627902 "outlier" "C32"
"915" 9.50177516933261 "outlier" "C32"
"916" 10.205044509186 "outlier" "C32"
"917" 9.47062661666602 "outlier" "C32"
"918" 9.47134943705241 "outlier" "C32"
"919" 9.17866463742059 "outlier" "C32"
"920" 9.30383946780035 "outlier" "C32"
"921" 9.36566468089345 "outlier" "C32"
"922" 9.3246352059173 "outlier" "C32"
"923" 9.20053937792949 "outlier" "C32"
"924" 9.60455956406043 "outlier" "C32"
"925" 9.21532999681872 "outlier" "C32"
"926" 9.21918337502047 "outlier" "C32"
"927" 9.47339091908952 "outlier" "C32"
"928" 9.18812523823234 "outlier" "C32"
"929" 9.29132843150372 "outlier" "C32"
"930" 9.64506694667804 "outlier" "C32"
"931" 9.45777854049176 "outlier" "C32"
"932" 9.22254060237182 "outlier" "C32"
"933" 9.30348527899569 "outlier" "C32"
"934" 9.25778683996572 "outlier" "C32"
"935" 9.45501688713756 "outlier" "C32"
"936" 9.2402480223106 "outlier" "C32"
"937" 9.18043222016951 "outlier" "C32"
"938" 9.31077615145432 "outlier" "C32"
"939" 9.43077249423776 "outlier" "C32"
"940" 9.4550585460807 "outlier" "C32"
"941" 10.2342984542382 "outlier" "C32"
"942" 9.5199264472406 "outlier" "C32"
"943" 9.2230028637054 "outlier" "C32"
"944" 9.43101471705052 "outlier" "C32"
"945" 9.27571632209257 "outlier" "C32"
"946" 10.1546737535612 "outlier" "C32"
"947" 9.65287667493567 "outlier" "C32"
"948" 9.18098067078783 "outlier" "C32"
"949" 9.30096813779343 "outlier" "C32"
"950" 9.64673127222315 "outlier" "C32"
"951" 9.32124711580252 "outlier" "C32"
"952" 9.20434017757703 "outlier" "C32"
"953" 9.7651169154328 "outlier" "C32"
"954" 9.33147155434818 "outlier" "C32"
"955" 9.17359715114967 "outlier" "C32"
"956" 9.21997143846682 "outlier" "C32"
"957" 9.49182357093024 "outlier" "C32"
"958" 9.18417918960284 "outlier" "C32"
"959" 9.20218301976783 "outlier" "C32"
"960" 9.56519932423203 "outlier" "C32"
"961" 9.45526678087655 "outlier" "C32"
"962" 9.26523476551492 "outlier" "C32"
"963" 9.3892454272656 "outlier" "C32"
"964" 9.25637396467217 "outlier" "C32"
"965" 9.59357137162855 "outlier" "C32"
"966" 9.1765735493434 "outlier" "C32"
"967" 9.21089430093049 "outlier" "C32"
"968" 9.25154216947316 "outlier" "C32"
"969" 9.47231132998584 "outlier" "C32"
"970" 9.23008821958139 "outlier" "C32"
"971" 9.16999833639643 "outlier" "C32"
"972" 9.6565461796771 "outlier" "C32"
"973" 9.37158633475581 "outlier" "C32"
"974" 9.77069097661944 "outlier" "C32"
"975" 9.81257040570836 "outlier" "C32"
"976" 9.44990427665947 "outlier" "C32"
"977" 9.58391096951503 "outlier" "C32"
"978" 5.53141531214404 "outlier" "C32"
"979" 5.51276400708967 "outlier" "C32"
"980" 9.31418897861106 "outlier" "C32"
"981" 9.20865934738413 "outlier" "C32"
"982" 9.19104229565301 "outlier" "C32"
"983" 9.19621388723721 "outlier" "C32"
"984" 9.62075802688331 "outlier" "C32"
"985" 9.41225556881905 "outlier" "C32"
"986" 9.30592919486543 "outlier" "C32"
"987" 9.46007001045388 "outlier" "C32"
"988" 9.46007001045388 "outlier" "C32"
"989" 9.17092087408655 "outlier" "C32"
"990" 9.42377815804839 "outlier" "C32"
"991" 9.2256248665837 "outlier" "C32"
"992" 9.27052309250974 "outlier" "C32"
"993" 9.18156752887709 "outlier" "C32"
"994" 9.76455555423069 "outlier" "C32"
"995" 9.55497823490303 "outlier" "C32"
"996" 9.37168729238558 "outlier" "C32"
"997" 9.25811475789273 "outlier" "C32"
"998" 9.18172389052842 "outlier" "C32"
"999" 9.82658837738957 "outlier" "C32"
"1000" 9.2695024984129 "outlier" "C32"
"1001" 9.25709740533328 "outlier" "C32"
"1002" 9.75789684893144 "outlier" "C32"
"1003" 9.44707071608786 "outlier" "C32"
"1004" 9.32657145564355 "outlier" "C32"
"1005" 9.32657145564355 "outlier" "C32"
"1006" 9.32657145564355 "outlier" "C32"
"1007" 9.34290710652021 "outlier" "C70"
"1008" 9.82319036913663 "outlier" "C70"
"1009" 9.44067695727653 "outlier" "C70"
"1010" 9.22585475987173 "outlier" "C70"
"1011" 9.27821914621109 "outlier" "C70"
"1012" 9.1993183306566 "outlier" "C70"
"1013" 9.32803542960233 "outlier" "C70"
"1014" 9.4161329215979 "outlier" "C70"
"1015" 9.16678637079693 "outlier" "C70"
"1016" 9.17195097905031 "outlier" "C70"
"1017" 9.24139671662718 "outlier" "C70"
"1018" 9.49991734624505 "outlier" "C70"
"1019" 9.49170917871589 "outlier" "C70"
"1020" 9.32059037481222 "outlier" "C70"
"1021" 9.4621866473613 "outlier" "C70"
"1022" 9.26579600573548 "outlier" "C70"
"1023" 9.33908800231092 "outlier" "C70"
"1024" 9.78556582092435 "outlier" "C70"
"1025" 9.77563552201974 "outlier" "C70"
"1026" 9.84980552055409 "outlier" "C70"
"1027" 9.24672600424109 "outlier" "C70"
"1028" 10.2603050361668 "outlier" "C70"
"1029" 9.42407830672661 "outlier" "C70"
"1030" 9.93603313329107 "outlier" "C70"
"1031" 9.74766701165394 "outlier" "C70"
"1032" 9.55956673665265 "outlier" "C70"
"1033" 9.40638723305925 "outlier" "C70"
"1034" 9.40541839443318 "outlier" "C70"
"1035" 9.73547301052511 "outlier" "C70"
"1036" 9.73086481362719 "outlier" "C70"
"1037" 9.5348010542967 "outlier" "C70"
"1038" 9.32620141301736 "outlier" "C70"
"1039" 9.83977329278786 "outlier" "C70"
"1040" 10.0607442675219 "outlier" "C70"
"1041" 9.16498302025791 "outlier" "C70"
"1042" 9.38321587931704 "outlier" "C70"
"1043" 9.71477822136397 "outlier" "C70"
"1044" 9.16784186154343 "outlier" "C70"
"1045" 9.37976372838962 "outlier" "C70"
"1046" 9.21546556551714 "outlier" "C70"
"1047" 9.68295453195369 "outlier" "C70"
"1048" 9.27695153233988 "outlier" "C70"
"1049" 9.20772861806197 "outlier" "C70"
"1050" 9.22608626013409 "outlier" "C70"
"1051" 9.20315769369389 "outlier" "C70"
"1052" 10.2291611962962 "outlier" "C70"
"1053" 9.47420268099976 "outlier" "C70"
"1054" 9.47557300504552 "outlier" "C70"
"1055" 9.18169382397541 "outlier" "C70"
"1056" 9.2692322306073 "outlier" "C70"
"1057" 9.30793370658759 "outlier" "C70"
"1058" 9.40605603143203 "outlier" "C70"
"1059" 9.65136012108709 "outlier" "C70"
"1060" 9.21284884810613 "outlier" "C70"
"1061" 9.4523102297638 "outlier" "C70"
"1062" 9.41518560532123 "outlier" "C70"
"1063" 9.3663447623718 "outlier" "C70"
"1064" 9.25449090866807 "outlier" "C70"
"1065" 9.17301580120804 "outlier" "C70"
"1066" 9.16919830348482 "outlier" "C70"
"1067" 10.0424250125088 "outlier" "C70"
"1068" 9.31506305783148 "outlier" "C70"
"1069" 9.30802953855045 "outlier" "C70"
"1070" 9.89114065503856 "outlier" "C70"
"1071" 9.19224571528511 "outlier" "C70"
"1072" 9.20482173701359 "outlier" "C70"
"1073" 9.70739176064042 "outlier" "C70"
"1074" 9.79490992077061 "outlier" "C70"
"1075" 9.16610490228735 "outlier" "C70"
"1076" 9.20482173701359 "outlier" "C70"
"1077" 9.2720519954755 "outlier" "C70"
"1078" 9.19726220295508 "outlier" "C70"
"1079" 9.31146548087687 "outlier" "C70"
"1080" 9.36954456320794 "outlier" "C70"
"1081" 9.32417500878909 "outlier" "C70"
"1082" 9.16549332592882 "outlier" "C70"
"1083" 9.62172896154938 "outlier" "C70"
"1084" 9.55602644382097 "outlier" "C70"
"1085" 9.41150140462885 "outlier" "C70"
"1086" 9.53259747333344 "outlier" "C70"
"1087" 9.6457754351381 "outlier" "C70"
"1088" 9.23289856210974 "outlier" "C70"
"1089" 9.60896370225157 "outlier" "C70"
"1090" 9.21085593674416 "outlier" "C70"
"1091" 9.47210621842499 "outlier" "C70"
"1092" 9.3547123161654 "outlier" "C70"
"1093" 9.44788871956901 "outlier" "C70"
"1094" 9.31578528590609 "outlier" "C70"
"1095" 9.26062577226939 "outlier" "C70"
"1096" 9.36174039478676 "outlier" "C70"
"1097" 9.52248213449458 "outlier" "C70"
"1098" 9.98888066093866 "outlier" "C70"
"1099" 9.23840749734506 "outlier" "C70"
"1100" 9.47980879292504 "outlier" "C70"
"1101" 9.21400056017749 "outlier" "C70"
"1102" 9.24169451006092 "outlier" "C70"
"1103" 9.44517212088617 "outlier" "C70"
"1104" 9.61764592751863 "outlier" "C70"
"1105" 10.3772109645803 "outlier" "C70"
"1106" 10.0038516081626 "outlier" "C70"
"1107" 9.19232910516285 "outlier" "C70"
"1108" 9.33991981359833 "outlier" "C70"
"1109" 9.55400074541352 "outlier" "C70"
"1110" 9.24158286145104 "outlier" "C70"
"1111" 9.24918348559139 "outlier" "C70"
"1112" 9.68206450103185 "outlier" "C70"
"1113" 9.19490628135866 "outlier" "C70"
"1114" 9.52259907942354 "outlier" "C70"
"1115" 9.35759990408328 "outlier" "C70"
"1116" 9.23248066072588 "outlier" "C70"
"1117" 9.73442127589234 "outlier" "C70"
"1118" 9.28098134413178 "outlier" "C70"
"1119" 9.2495125381253 "outlier" "C70"
"1120" 9.5987163919209 "outlier" "C70"
"1121" 9.23080502227366 "outlier" "C70"
"1122" 9.30777393964252 "outlier" "C70"
"1123" 9.37712924579527 "outlier" "C70"
"1124" 9.20498374185811 "outlier" "C70"
"1125" 9.36553412010154 "outlier" "C70"
"1126" 9.70108079587254 "outlier" "C70"
"1127" 9.36553412010154 "outlier" "C70"
"1128" 9.32641578113322 "outlier" "C70"
"1129" 9.32641578113322 "outlier" "C70"
"1130" 9.31525158097809 "outlier" "C70"
"1131" 9.32189167907754 "outlier" "C70"
"1132" 9.33019572468026 "outlier" "C70"
"1133" 9.23671697562347 "outlier" "C70"
"1134" 9.46724117119934 "outlier" "C70"
"1135" 9.18742366570652 "outlier" "C70"
"1136" 9.28311763985922 "outlier" "C70"
"1137" 9.38089949293731 "outlier" "C70"
"1138" 9.39719887705875 "outlier" "C70"
"1139" 9.6032880406244 "outlier" "C70"
"1140" 9.36193792322481 "outlier" "C70"
"1141" 9.50137275119974 "outlier" "C70"
"1142" 9.16831797950496 "outlier" "C70"
"1143" 9.17929463754569 "outlier" "C70"
"1144" 5.50700470070383 "outlier" "C70"
"1145" 9.4257377841767 "outlier" "C70"
"1146" 9.32093156965182 "outlier" "C70"
"1147" 9.77561375614583 "outlier" "C70"
"1148" 9.72844520470592 "outlier" "C70"
"1149" 9.40991284348474 "outlier" "C70"
"1150" 9.63628001134264 "outlier" "C70"
"1151" 9.3117505861307 "outlier" "C70"
"1152" 9.85560142440886 "outlier" "C70"
"1153" 9.5239222591186 "outlier" "C70"
"1154" 9.40521415271198 "outlier" "C70"
"1155" 9.4575935165551 "outlier" "C70"
"1156" 9.28510881360267 "outlier" "C70"
"1157" 9.25607776952705 "outlier" "C70"
"1158" 9.75862351221908 "outlier" "C70"
"1159" 9.80873106134014 "outlier" "C70"
"1160" 9.24432851704299 "outlier" "C70"
"1161" 9.25365909985453 "outlier" "C70"
"1162" 9.8401674320193 "outlier" "C70"
"1163" 9.19709729143538 "outlier" "C70"
"1164" 9.3310144333194 "outlier" "C70"
"1165" 9.64007339166349 "outlier" "C70"
"1166" 9.20474071192345 "outlier" "C70"
"1167" 9.26026938419596 "outlier" "C70"
"1168" 9.23569949491933 "outlier" "C70"
"1169" 9.17205146315476 "outlier" "C70"
"1170" 9.36343058754825 "outlier" "C70"
"1171" 9.5871327447006 "outlier" "C75"
"1172" 9.22364730457973 "outlier" "C75"
"1173" 9.3151997538657 "outlier" "C75"
"1174" 9.2345529493454 "outlier" "C75"
"1175" 9.8459546036808 "outlier" "C75"
"1176" 9.41755093932159 "outlier" "C75"
"1177" 9.20018812033003 "outlier" "C75"
"1178" 9.17862981397065 "outlier" "C75"
"1179" 9.23639529723701 "outlier" "C75"
"1180" 9.54362390086787 "outlier" "C75"
"1181" 9.28794341594884 "outlier" "C75"
"1182" 9.22628190275285 "outlier" "C75"
"1183" 9.32075448219911 "outlier" "C75"
"1184" 9.27866106227357 "outlier" "C75"
"1185" 9.83024886353643 "outlier" "C75"
"1186" 9.24956074486843 "outlier" "C75"
"1187" 9.48833134758557 "outlier" "C75"
"1188" 9.5862608216215 "outlier" "C75"
"1189" 9.89597420065835 "outlier" "C75"
"1190" 9.60413126694398 "outlier" "C75"
"1191" 9.1720838993071 "outlier" "C75"
"1192" 9.65364012805256 "outlier" "C75"
"1193" 10.026831714373 "outlier" "C75"
"1194" 9.8981077545604 "outlier" "C75"
"1195" 10.0730903159151 "outlier" "C75"
"1196" 9.83685327275586 "outlier" "C75"
"1197" 9.2345529493454 "outlier" "C75"
"1198" 9.56881861465224 "outlier" "C75"
"1199" 9.42301825164024 "outlier" "C75"
"1200" 9.49200386951387 "outlier" "C75"
"1201" 9.26359976870972 "outlier" "C75"
"1202" 9.47820049571357 "outlier" "C75"
"1203" 9.39528517098174 "outlier" "C75"
"1204" 9.74463662417192 "outlier" "C75"
"1205" 9.6772954978315 "outlier" "C75"
"1206" 9.48235081155439 "outlier" "C75"
"1207" 9.88619415673661 "outlier" "C75"
"1208" 9.88267995429639 "outlier" "C75"
"1209" 9.19444689289623 "outlier" "C75"
"1210" 9.99436626307877 "outlier" "C75"
"1211" 9.65632818105916 "outlier" "C75"
"1212" 9.30344603415066 "outlier" "C75"
"1213" 9.5958574776071 "outlier" "C75"
"1214" 9.2454915958729 "outlier" "C75"
"1215" 9.35137742437437 "outlier" "C75"
"1216" 9.40001456903517 "outlier" "C75"
"1217" 10.29486096003 "outlier" "C75"
"1218" 9.54182667417128 "outlier" "C75"
"1219" 9.54260323181547 "outlier" "C75"
"1220" 9.22439605438237 "outlier" "C75"
"1221" 9.34682732151055 "outlier" "C75"
"1222" 9.48071726384531 "outlier" "C75"
"1223" 9.31315043598499 "outlier" "C75"
"1224" 9.29489443553639 "outlier" "C75"
"1225" 9.38308107419298 "outlier" "C75"
"1226" 9.39283423254601 "outlier" "C75"
"1227" 9.39788082786533 "outlier" "C75"
"1228" 9.32689257964718 "outlier" "C75"
"1229" 9.28011807843688 "outlier" "C75"
"1230" 9.18627089493141 "outlier" "C75"
"1231" 10.1940670619273 "outlier" "C75"
"1232" 9.26492882113692 "outlier" "C75"
"1233" 9.27154907501692 "outlier" "C75"
"1234" 9.2027616018045 "outlier" "C75"
"1235" 9.24519143552789 "outlier" "C75"
"1236" 5.37114238296268 "outlier" "C75"
"1237" 9.30387250457543 "outlier" "C75"
"1238" 9.81254327095026 "outlier" "C75"
"1239" 9.20982212128904 "outlier" "C75"
"1240" 9.66759873523411 "outlier" "C75"
"1241" 9.74888221516048 "outlier" "C75"
"1242" 9.20982212128904 "outlier" "C75"
"1243" 9.55720977799656 "outlier" "C75"
"1244" 9.33352739896476 "outlier" "C75"
"1245" 9.16114579404056 "outlier" "C75"
"1246" 9.41669200050489 "outlier" "C75"
"1247" 9.35205291212399 "outlier" "C75"
"1248" 9.36466300050088 "outlier" "C75"
"1249" 9.28139760285889 "outlier" "C75"
"1250" 9.18760144189684 "outlier" "C75"
"1251" 9.26507225916379 "outlier" "C75"
"1252" 9.32173109781787 "outlier" "C75"
"1253" 9.2428581320056 "outlier" "C75"
"1254" 9.3959488037656 "outlier" "C75"
"1255" 9.2540704395557 "outlier" "C75"
"1256" 9.26183338905011 "outlier" "C75"
"1257" 9.74654577034966 "outlier" "C75"
"1258" 9.58439141016451 "outlier" "C75"
"1259" 9.31749373636142 "outlier" "C75"
"1260" 9.43593338151825 "outlier" "C75"
"1261" 9.67626735122357 "outlier" "C75"
"1262" 9.26664695863962 "outlier" "C75"
"1263" 9.44744012509607 "outlier" "C75"
"1264" 9.60151200046066 "outlier" "C75"
"1265" 9.30383971402221 "outlier" "C75"
"1266" 9.17104336363061 "outlier" "C75"
"1267" 9.19818522139848 "outlier" "C75"
"1268" 9.17202171510282 "outlier" "C75"
"1269" 9.67349033545085 "outlier" "C75"
"1270" 9.41226946332046 "outlier" "C75"
"1271" 9.19835248289945 "outlier" "C75"
"1272" 9.27383901269498 "outlier" "C75"
"1273" 9.34360766068771 "outlier" "C75"
"1274" 9.46798498859571 "outlier" "C75"
"1275" 10.2462785311691 "outlier" "C75"
"1276" 9.75971428024577 "outlier" "C75"
"1277" 9.38458122933539 "outlier" "C75"
"1278" 9.16363009178207 "outlier" "C75"
"1279" 9.38157571919566 "outlier" "C75"
"1280" 9.7312774905242 "outlier" "C75"
"1281" 9.36996124073105 "outlier" "C75"
"1282" 9.16807260294079 "outlier" "C75"
"1283" 9.24829555569632 "outlier" "C75"
"1284" 9.35316663862936 "outlier" "C75"
"1285" 9.85927236178662 "outlier" "C75"
"1286" 9.16011977721042 "outlier" "C75"
"1287" 9.20872135083244 "outlier" "C75"
"1288" 9.6652081173707 "outlier" "C75"
"1289" 9.24769889479958 "outlier" "C75"
"1290" 9.22765185628994 "outlier" "C75"
"1291" 9.70171413415952 "outlier" "C75"
"1292" 9.25462169135204 "outlier" "C75"
"1293" 9.20912936897773 "outlier" "C75"
"1294" 9.17258548897088 "outlier" "C75"
"1295" 9.62814019666031 "outlier" "C75"
"1296" 9.28198423090823 "outlier" "C75"
"1297" 9.36514733854382 "outlier" "C75"
"1298" 9.20478474846018 "outlier" "C75"
"1299" 9.31825571240057 "outlier" "C75"
"1300" 9.68226285979967 "outlier" "C75"
"1301" 9.31825571240057 "outlier" "C75"
"1302" 9.23716064148637 "outlier" "C75"
"1303" 9.21552569341004 "outlier" "C75"
"1304" 9.25696586899604 "outlier" "C75"
"1305" 9.50515516054124 "outlier" "C75"
"1306" 9.34306872227492 "outlier" "C75"
"1307" 9.36306370290959 "outlier" "C75"
"1308" 9.22242288205626 "outlier" "C75"
"1309" 9.45156691507295 "outlier" "C75"
"1310" 9.39334153918242 "outlier" "C75"
"1311" 9.82737052618174 "outlier" "C75"
"1312" 9.68924460203704 "outlier" "C75"
"1313" 9.64447305167056 "outlier" "C75"
"1314" 9.28480277246045 "outlier" "C75"
"1315" 9.25015485505944 "outlier" "C75"
"1316" 9.22301577563899 "outlier" "C75"
"1317" 9.84711065524854 "outlier" "C75"
"1318" 9.50823833749658 "outlier" "C75"
"1319" 9.61357017416912 "outlier" "C75"
"1320" 9.5581236976981 "outlier" "C75"
"1321" 9.68298939146355 "outlier" "C75"
"1322" 9.62412781324124 "outlier" "C75"
"1323" 9.62058433235988 "outlier" "C75"
"1324" 9.40140506815644 "outlier" "C75"
"1325" 5.34216900270328 "outlier" "C75"
"1326" 9.34789525929926 "outlier" "C75"
"1327" 9.26262734627655 "outlier" "C75"
"1328" 9.26262734627655 "outlier" "C75"
"1329" 9.26262734627655 "outlier" "C75"
"1330" 9.548824446954 "outlier" "C80"
"1331" 9.2387640463086 "outlier" "C80"
"1332" 9.31561926664624 "outlier" "C80"
"1333" 9.18844964750653 "outlier" "C80"
"1334" 9.37646521181285 "outlier" "C80"
"1335" 9.21438753361642 "outlier" "C80"
"1336" 9.34447125822241 "outlier" "C80"
"1337" 9.26109168315853 "outlier" "C80"
"1338" 9.27818058092238 "outlier" "C80"
"1339" 9.20648271118298 "outlier" "C80"
"1340" 9.23674260407254 "outlier" "C80"
"1341" 9.54482320361986 "outlier" "C80"
"1342" 5.38058700244309 "outlier" "C80"
"1343" 9.67040690588082 "outlier" "C80"
"1344" 9.45909593816504 "outlier" "C80"
"1345" 9.41950302413665 "outlier" "C80"
"1346" 9.26049458511186 "outlier" "C80"
"1347" 9.57164207713102 "outlier" "C80"
"1348" 9.74989397158893 "outlier" "C80"
"1349" 9.17587034659422 "outlier" "C80"
"1350" 9.90822872226391 "outlier" "C80"
"1351" 9.87201101095931 "outlier" "C80"
"1352" 9.18941375792035 "outlier" "C80"
"1353" 10.2476649078194 "outlier" "C80"
"1354" 9.27335318160034 "outlier" "C80"
"1355" 9.80425702879584 "outlier" "C80"
"1356" 9.22635574662702 "outlier" "C80"
"1357" 9.65347536727562 "outlier" "C80"
"1358" 9.68782131050836 "outlier" "C80"
"1359" 9.76952863904539 "outlier" "C80"
"1360" 9.57937660572287 "outlier" "C80"
"1361" 9.73978033701674 "outlier" "C80"
"1362" 9.49166435805028 "outlier" "C80"
"1363" 5.33387178498785 "outlier" "C80"
"1364" 9.29546468102518 "outlier" "C80"
"1365" 9.34666878238972 "outlier" "C80"
"1366" 9.84668575986273 "outlier" "C80"
"1367" 9.99064042376045 "outlier" "C80"
"1368" 9.46575305790905 "outlier" "C80"
"1369" 9.88039905598474 "outlier" "C80"
"1370" 9.56914630204437 "outlier" "C80"
"1371" 9.43884420565525 "outlier" "C80"
"1372" 9.24688683448757 "outlier" "C80"
"1373" 9.54495390694849 "outlier" "C80"
"1374" 9.28640525137485 "outlier" "C80"
"1375" 9.27763676863051 "outlier" "C80"
"1376" 9.80526290185904 "outlier" "C80"
"1377" 10.2231460707786 "outlier" "C80"
"1378" 9.63411757947371 "outlier" "C80"
"1379" 9.70973664237296 "outlier" "C80"
"1380" 9.22458311362767 "outlier" "C80"
"1381" 9.26146837517946 "outlier" "C80"
"1382" 9.23991965628581 "outlier" "C80"
"1383" 9.72154583134375 "outlier" "C80"
"1384" 9.42427410907354 "outlier" "C80"
"1385" 9.27715280760324 "outlier" "C80"
"1386" 9.19291838307847 "outlier" "C80"
"1387" 9.6462134351013 "outlier" "C80"
"1388" 9.48855059117135 "outlier" "C80"
"1389" 9.18400946592465 "outlier" "C80"
"1390" 9.37001277340789 "outlier" "C80"
"1391" 9.38039615619694 "outlier" "C80"
"1392" 9.2589824600436 "outlier" "C80"
"1393" 9.23220161939884 "outlier" "C80"
"1394" 9.95248397617161 "outlier" "C80"
"1395" 9.1859926346265 "outlier" "C80"
"1396" 9.20031375364116 "outlier" "C80"
"1397" 9.68195077736958 "outlier" "C80"
"1398" 9.17525850254564 "outlier" "C80"
"1399" 10.0607775461076 "outlier" "C80"
"1400" 9.27194650904486 "outlier" "C80"
"1401" 9.36856851006788 "outlier" "C80"
"1402" 9.49589137000011 "outlier" "C80"
"1403" 9.7484138441764 "outlier" "C80"
"1404" 9.19613973250792 "outlier" "C80"
"1405" 9.18490862666386 "outlier" "C80"
"1406" 9.24840925563634 "outlier" "C80"
"1407" 9.32693791781677 "outlier" "C80"
"1408" 9.22420720462195 "outlier" "C80"
"1409" 9.17326403528873 "outlier" "C80"
"1410" 9.36209633782843 "outlier" "C80"
"1411" 9.47701496711663 "outlier" "C80"
"1412" 9.23912756946652 "outlier" "C80"
"1413" 9.22608350434767 "outlier" "C80"
"1414" 9.71685402074471 "outlier" "C80"
"1415" 9.72858084150242 "outlier" "C80"
"1416" 9.43742364424777 "outlier" "C80"
"1417" 9.19056048393381 "outlier" "C80"
"1418" 9.57368041050994 "outlier" "C80"
"1419" 9.17126036630488 "outlier" "C80"
"1420" 9.25904557048212 "outlier" "C80"
"1421" 9.62849383255867 "outlier" "C80"
"1422" 9.25771832152362 "outlier" "C80"
"1423" 9.1950076630051 "outlier" "C80"
"1424" 9.27016635955949 "outlier" "C80"
"1425" 9.46547852307594 "outlier" "C80"
"1426" 9.45209249314823 "outlier" "C80"
"1427" 9.31228258733356 "outlier" "C80"
"1428" 9.30111468228763 "outlier" "C80"
"1429" 9.28058931966452 "outlier" "C80"
"1430" 9.19085592236826 "outlier" "C80"
"1431" 9.35706482872104 "outlier" "C80"
"1432" 9.65305528552573 "outlier" "C80"
"1433" 9.637734347431 "outlier" "C80"
"1434" 9.22362561359468 "outlier" "C80"
"1435" 5.43065429557823 "outlier" "C80"
"1436" 9.33762689676034 "outlier" "C80"
"1437" 9.26337819070685 "outlier" "C80"
"1438" 9.49989646151433 "outlier" "C80"
"1439" 9.45237561878092 "outlier" "C80"
"1440" 10.0663353798047 "outlier" "C80"
"1441" 9.82797325754798 "outlier" "C80"
"1442" 9.33731081633744 "outlier" "C80"
"1443" 9.29249503500016 "outlier" "C80"
"1444" 9.86116077592168 "outlier" "C80"
"1445" 9.50199345859139 "outlier" "C80"
"1446" 9.20376769200712 "outlier" "C80"
"1447" 9.17880284996288 "outlier" "C80"
"1448" 9.28298477241112 "outlier" "C80"
"1449" 9.29141277171367 "outlier" "C80"
"1450" 9.17914432120199 "outlier" "C80"
"1451" 9.18714841750713 "outlier" "C80"
"1452" 9.64866475025291 "outlier" "C80"
"1453" 9.43158844519551 "outlier" "C80"
"1454" 9.39209606197798 "outlier" "C80"
"1455" 9.54586773049849 "outlier" "C80"
"1456" 9.42078769451926 "outlier" "C80"
"1457" 9.5114831027946 "outlier" "C80"
"1458" 9.2116864486116 "outlier" "C80"
"1459" 9.35319541568924 "outlier" "C80"
"1460" 9.19467844417803 "outlier" "C80"
"1461" 9.20754977432889 "outlier" "C80"
"1462" 9.18016712694417 "outlier" "C80"
"1463" 9.36726701309197 "outlier" "C80"
"1464" 9.29502923984512 "outlier" "C80"
"1465" 9.29502923984512 "outlier" "C80"
"1466" 9.50078349750821 "outlier" "C80"
"1467" 9.25562441463991 "outlier" "C80"
"1468" 9.30291525426958 "outlier" "C80"
"1469" 9.26312820107157 "outlier" "C80"
"1470" 9.64133432835415 "outlier" "C80"
"1471" 9.45823912511743 "outlier" "C80"
"1472" 9.47840715173965 "outlier" "C80"
"1473" 9.59106410013973 "outlier" "C80"
"1474" 9.54480686293763 "outlier" "C80"
"1475" 10.018581696027 "outlier" "C80"
"1476" 9.86953463351505 "outlier" "C80"
"1477" 9.23624408347229 "outlier" "C80"
"1478" 9.6344101590598 "outlier" "C80"
"1479" 9.27727384842953 "outlier" "C80"
"1480" 9.21651549187964 "outlier" "C80"
"1481" 9.92035779545833 "outlier" "C80"
"1482" 9.35011068948577 "outlier" "C80"
"1483" 9.47415945839356 "outlier" "C80"
"1484" 9.38829349689881 "outlier" "C80"
"1485" 9.62830511436256 "outlier" "C80"
"1486" 9.35342398505431 "outlier" "C80"
"1487" 9.36309071601191 "outlier" "C80"
"1488" 9.61171863475012 "outlier" "C80"
"1489" 9.35281419921929 "outlier" "C80"
"1490" 9.28610888553702 "outlier" "C80"
"1491" 9.6784572602198 "outlier" "C80"
"1492" 9.47496626896884 "outlier" "C80"
"1493" 9.29091460991064 "outlier" "C80"
"1494" 9.28286531305625 "outlier" "C80"
"1495" 9.24995857984592 "outlier" "C80"
"1496" 9.4590760314668 "outlier" "C80"
"1497" 9.30936991593255 "outlier" "C80"
"1498" 9.30936991593255 "outlier" "C80"
"1499" 9.30936991593255 "outlier" "C80"
"1500" 9.34562252163959 "outlier" "C84"
"1501" 9.53037741524858 "outlier" "C84"
"1502" 9.39140679900604 "outlier" "C84"
"1503" 9.46384618706061 "outlier" "C84"
"1504" 9.77008602971352 "outlier" "C84"
"1505" 9.33590453800844 "outlier" "C84"
"1506" 9.20434797096782 "outlier" "C84"
"1507" 9.57522365417882 "outlier" "C84"
"1508" 9.21720085788412 "outlier" "C84"
"1509" 9.21328124271217 "outlier" "C84"
"1510" 9.26405060844128 "outlier" "C84"
"1511" 9.38116180371867 "outlier" "C84"
"1512" 9.82866349568476 "outlier" "C84"
"1513" 9.29050073998761 "outlier" "C84"
"1514" 9.28702743432314 "outlier" "C84"
"1515" 9.3099777594876 "outlier" "C84"
"1516" 9.23532369455555 "outlier" "C84"
"1517" 9.50156460428808 "outlier" "C84"
"1518" 9.38392978301788 "outlier" "C84"
"1519" 9.63453093695103 "outlier" "C84"
"1520" 9.19723443632583 "outlier" "C84"
"1521" 9.39804559625289 "outlier" "C84"
"1522" 9.48249215495732 "outlier" "C84"
"1523" 9.81572254056154 "outlier" "C84"
"1524" 10.0599548670559 "outlier" "C84"
"1525" 9.59852605708925 "outlier" "C84"
"1526" 9.83269654095288 "outlier" "C84"
"1527" 9.64972222064423 "outlier" "C84"
"1528" 9.50503478646231 "outlier" "C84"
"1529" 9.96624090360515 "outlier" "C84"
"1530" 9.97900531064547 "outlier" "C84"
"1531" 9.4391846031442 "outlier" "C84"
"1532" 5.51141328830249 "outlier" "C84"
"1533" 9.16826034071961 "outlier" "C84"
"1534" 9.65278688650569 "outlier" "C84"
"1535" 9.70429692315869 "outlier" "C84"
"1536" 9.75023470922226 "outlier" "C84"
"1537" 9.1569463208232 "outlier" "C84"
"1538" 9.18499540222722 "outlier" "C84"
"1539" 9.64995489918283 "outlier" "C84"
"1540" 10.0645203382106 "outlier" "C84"
"1541" 9.53105523182111 "outlier" "C84"
"1542" 9.28641386144312 "outlier" "C84"
"1543" 9.46939610892115 "outlier" "C84"
"1544" 9.62900396631131 "outlier" "C84"
"1545" 9.72928012187922 "outlier" "C84"
"1546" 9.48305374798999 "outlier" "C84"
"1547" 9.2841437898797 "outlier" "C84"
"1548" 9.68986780210918 "outlier" "C84"
"1549" 9.52265033724224 "outlier" "C84"
"1550" 9.18404435307277 "outlier" "C84"
"1551" 9.23889178609317 "outlier" "C84"
"1552" 9.27154104711528 "outlier" "C84"
"1553" 10.2272768190355 "outlier" "C84"
"1554" 9.3459906954739 "outlier" "C84"
"1555" 9.22019687019866 "outlier" "C84"
"1556" 9.58234852965214 "outlier" "C84"
"1557" 9.19264404859831 "outlier" "C84"
"1558" 9.47752845458795 "outlier" "C84"
"1559" 9.52580191568981 "outlier" "C84"
"1560" 9.18069428835899 "outlier" "C84"
"1561" 9.35348672339631 "outlier" "C84"
"1562" 9.2355826141669 "outlier" "C84"
"1563" 9.69174315380983 "outlier" "C84"
"1564" 10.3092865841391 "outlier" "C84"
"1565" 9.20285734384682 "outlier" "C84"
"1566" 9.36066153447242 "outlier" "C84"
"1567" 9.32865346789923 "outlier" "C84"
"1568" 9.36356285934916 "outlier" "C84"
"1569" 9.45383586751022 "outlier" "C84"
"1570" 9.21781699654505 "outlier" "C84"
"1571" 9.41535393223099 "outlier" "C84"
"1572" 9.53869989563963 "outlier" "C84"
"1573" 9.24008889705918 "outlier" "C84"
"1574" 9.33549343647243 "outlier" "C84"
"1575" 9.27620200580127 "outlier" "C84"
"1576" 10.0912618471973 "outlier" "C84"
"1577" 9.33284623452155 "outlier" "C84"
"1578" 9.36497426152231 "outlier" "C84"
"1579" 9.99618541102311 "outlier" "C84"
"1580" 9.76812857878653 "outlier" "C84"
"1581" 5.50496518984638 "outlier" "C84"
"1582" 5.50496518984638 "outlier" "C84"
"1583" 9.40871589481953 "outlier" "C84"
"1584" 9.36497426152231 "outlier" "C84"
"1585" 9.16696884768589 "outlier" "C84"
"1586" 9.15981156683678 "outlier" "C84"
"1587" 9.40115056441 "outlier" "C84"
"1588" 9.45000853578262 "outlier" "C84"
"1589" 5.4856811257124 "outlier" "C84"
"1590" 9.20353131372459 "outlier" "C84"
"1591" 9.16854234359339 "outlier" "C84"
"1592" 5.41421172766201 "outlier" "C84"
"1593" 9.32060586648081 "outlier" "C84"
"1594" 9.44345572602569 "outlier" "C84"
"1595" 9.33225960647222 "outlier" "C84"
"1596" 9.17843662730247 "outlier" "C84"
"1597" 9.23734777880339 "outlier" "C84"
"1598" 9.23889178609317 "outlier" "C84"
"1599" 9.63767011879054 "outlier" "C84"
"1600" 9.21090872723004 "outlier" "C84"
"1601" 9.47487600137796 "outlier" "C84"
"1602" 9.7549702483404 "outlier" "C84"
"1603" 9.16921136744212 "outlier" "C84"
"1604" 9.70688423574691 "outlier" "C84"
"1605" 9.19336257121812 "outlier" "C84"
"1606" 9.20909213850581 "outlier" "C84"
"1607" 9.88911616562146 "outlier" "C84"
"1608" 9.53930054999536 "outlier" "C84"
"1609" 9.77802677962162 "outlier" "C84"
"1610" 9.21441510045631 "outlier" "C84"
"1611" 9.37763017922589 "outlier" "C84"
"1612" 9.39742192984694 "outlier" "C84"
"1613" 9.67136726263724 "outlier" "C84"
"1614" 9.37964734254526 "outlier" "C84"
"1615" 9.36275887807268 "outlier" "C84"
"1616" 9.21318586374891 "outlier" "C84"
"1617" 9.79868375638323 "outlier" "C84"
"1618" 9.22383771023766 "outlier" "C84"
"1619" 9.48212550699809 "outlier" "C84"
"1620" 9.24234586223489 "outlier" "C84"
"1621" 9.25013327506605 "outlier" "C84"
"1622" 9.63430706937278 "outlier" "C84"
"1623" 9.37366170903248 "outlier" "C84"
"1624" 10.4214985760579 "outlier" "C84"
"1625" 9.82320115747185 "outlier" "C84"
"1626" 9.25990979962277 "outlier" "C84"
"1627" 9.27225528214828 "outlier" "C84"
"1628" 9.17973376304697 "outlier" "C84"
"1629" 9.15407245530793 "outlier" "C84"
"1630" 5.52965470421204 "outlier" "C84"
"1631" 9.35453772772237 "outlier" "C84"
"1632" 9.19816646980065 "outlier" "C84"
"1633" 9.77718466738511 "outlier" "C84"
"1634" 9.25146623443021 "outlier" "C84"
"1635" 9.51812732846293 "outlier" "C84"
"1636" 9.51230386803957 "outlier" "C84"
"1637" 9.25626420322045 "outlier" "C84"
"1638" 9.42410561224332 "outlier" "C84"
"1639" 9.32188091236066 "outlier" "C84"
"1640" 9.74915181175929 "outlier" "C84"
"1641" 9.25213118304915 "outlier" "C84"
"1642" 9.15116896668495 "outlier" "C84"
"1643" 9.91735738622448 "outlier" "C84"
"1644" 9.28966358222362 "outlier" "C84"
"1645" 9.27521868227765 "outlier" "C84"
"1646" 9.28572255419826 "outlier" "C84"
"1647" 9.45646394195532 "outlier" "C84"
"1648" 9.76505467912339 "outlier" "C84"
"1649" 9.41686274090277 "outlier" "C84"
"1650" 9.45646394195532 "outlier" "C84"
"1651" 9.54873680454412 "outlier" "C84"
"1652" 9.54873680454412 "outlier" "C84"
"1653" 9.15834007837983 "outlier" "C84"
"1654" 9.55413597988885 "outlier" "C84"
"1655" 9.23064963978678 "outlier" "C84"
"1656" 9.33904345436226 "outlier" "C84"
"1657" 9.24988288907935 "outlier" "C84"
"1658" 9.16209125245589 "outlier" "C84"
"1659" 9.21549630768737 "outlier" "C84"
"1660" 9.47380548217836 "outlier" "C84"
"1661" 9.41272235648269 "outlier" "C84"
"1662" 9.62213215823558 "outlier" "C84"
"1663" 9.5634006242881 "outlier" "C84"
"1664" 9.35666478176697 "outlier" "C84"
"1665" 9.96097950028192 "outlier" "C84"
"1666" 9.83492707282717 "outlier" "C84"
"1667" 9.35702371633047 "outlier" "C84"
"1668" 9.89650592284028 "outlier" "C84"
"1669" 9.19107439689489 "outlier" "C84"
"1670" 9.18711320850668 "outlier" "C84"
"1671" 5.4293284323426 "outlier" "C84"
"1672" 9.18336862007567 "outlier" "C84"
"1673" 5.40241574349803 "outlier" "C84"
"1674" 9.41986472319029 "outlier" "C84"
"1675" 9.535229918043 "outlier" "C84"
"1676" 9.91836159795612 "outlier" "C84"
"1677" 9.52849146371669 "outlier" "C84"
"1678" 9.42149857605786 "outlier" "C84"
"1679" 9.59497648351974 "outlier" "C84"
"1680" 9.48526860962091 "outlier" "C84"
"1681" 9.27022855764134 "outlier" "C84"
"1682" 9.24917267717634 "outlier" "C84"
"1683" 9.16145721594227 "outlier" "C84"
"1684" 9.7610077916112 "outlier" "C84"
"1685" 5.40790434589856 "outlier" "C84"
"1686" 9.39345110741664 "outlier" "C84"
"1687" 9.42974245361572 "outlier" "C84"
"1688" 9.78410814427661 "outlier" "C84"
"1689" 9.23298644534032 "outlier" "C84"
"1690" 9.24136786475068 "outlier" "C84"
"1691" 9.25378911398763 "outlier" "C84"
"1692" 9.36978335013464 "outlier" "C84"
"1693" 9.15270668269372 "outlier" "C84"
"1694" 9.15270668269372 "outlier" "C84"
"1695" 9.15270668269372 "outlier" "C84"
"1696" 9.61474354227959 "outlier" "C99"
"1697" 9.35836490067488 "outlier" "C99"
"1698" 9.38774294551585 "outlier" "C99"
"1699" 9.43887317284954 "outlier" "C99"
"1700" 9.3779739876367 "outlier" "C99"
"1701" 9.4966899040969 "outlier" "C99"
"1702" 9.28346858666606 "outlier" "C99"
"1703" 9.61295530342043 "outlier" "C99"
"1704" 5.54693193739521 "outlier" "C99"
"1705" 9.48958380364022 "outlier" "C99"
"1706" 9.18350026185173 "outlier" "C99"
"1707" 9.21522003796673 "outlier" "C99"
"1708" 9.70544672407237 "outlier" "C99"
"1709" 9.20483655775049 "outlier" "C99"
"1710" 9.45244401997409 "outlier" "C99"
"1711" 9.69911141391313 "outlier" "C99"
"1712" 9.21050359384282 "outlier" "C99"
"1713" 9.39210660434037 "outlier" "C99"
"1714" 9.53553850141604 "outlier" "C99"
"1715" 9.54370133630721 "outlier" "C99"
"1716" 10.0770905496908 "outlier" "C99"
"1717" 9.97424216874124 "outlier" "C99"
"1718" 10.085990005322 "outlier" "C99"
"1719" 9.60524165599317 "outlier" "C99"
"1720" 9.74005602631362 "outlier" "C99"
"1721" 9.49335372509464 "outlier" "C99"
"1722" 9.52379618654344 "outlier" "C99"
"1723" 9.39558312684379 "outlier" "C99"
"1724" 9.20782248825731 "outlier" "C99"
"1725" 9.94883141423852 "outlier" "C99"
"1726" 9.25659721565385 "outlier" "C99"
"1727" 9.19071140970883 "outlier" "C99"
"1728" 9.18945976811057 "outlier" "C99"
"1729" 9.62563608962611 "outlier" "C99"
"1730" 9.55832449990525 "outlier" "C99"
"1731" 9.8631025482825 "outlier" "C99"
"1732" 9.91312261198142 "outlier" "C99"
"1733" 9.18571956847633 "outlier" "C99"
"1734" 9.22948248673479 "outlier" "C99"
"1735" 9.92158109977261 "outlier" "C99"
"1736" 9.70301245563505 "outlier" "C99"
"1737" 9.21114976935543 "outlier" "C99"
"1738" 9.35946763799668 "outlier" "C99"
"1739" 9.20508980851373 "outlier" "C99"
"1740" 9.72260576803145 "outlier" "C99"
"1741" 9.3377962358446 "outlier" "C99"
"1742" 10.2993903865769 "outlier" "C99"
"1743" 9.73515057325584 "outlier" "C99"
"1744" 9.73641103908249 "outlier" "C99"
"1745" 9.31305020284812 "outlier" "C99"
"1746" 9.54109138565233 "outlier" "C99"
"1747" 9.53207780613758 "outlier" "C99"
"1748" 9.1939569571532 "outlier" "C99"
"1749" 9.20717568365576 "outlier" "C99"
"1750" 9.21654001828959 "outlier" "C99"
"1751" 10.1878640121045 "outlier" "C99"
"1752" 9.45816060192042 "outlier" "C99"
"1753" 9.49505860231633 "outlier" "C99"
"1754" 9.22051818694557 "outlier" "C99"
"1755" 9.3519692415523 "outlier" "C99"
"1756" 9.87973202901609 "outlier" "C99"
"1757" 9.42795879681838 "outlier" "C99"
"1758" 9.31549445245617 "outlier" "C99"
"1759" 9.21346807280656 "outlier" "C99"
"1760" 5.29798285177852 "outlier" "C99"
"1761" 9.76775826957216 "outlier" "C99"
"1762" 9.19160387930103 "outlier" "C99"
"1763" 9.40713906952928 "outlier" "C99"
"1764" 9.42795879681838 "outlier" "C99"
"1765" 9.53076001417059 "outlier" "C99"
"1766" 9.27232086145738 "outlier" "C99"
"1767" 9.45706238820911 "outlier" "C99"
"1768" 9.18081742056211 "outlier" "C99"
"1769" 9.34815522864385 "outlier" "C99"
"1770" 9.18775953959723 "outlier" "C99"
"1771" 9.50837507026197 "outlier" "C99"
"1772" 9.29316282110958 "outlier" "C99"
"1773" 9.2451662030955 "outlier" "C99"
"1774" 9.2277458026877 "outlier" "C99"
"1775" 9.3623338761121 "outlier" "C99"
"1776" 9.42983604070284 "outlier" "C99"
"1777" 9.36285022447466 "outlier" "C99"
"1778" 9.26837697095092 "outlier" "C99"
"1779" 9.32351077312453 "outlier" "C99"
"1780" 9.58442568966758 "outlier" "C99"
"1781" 9.26549983519938 "outlier" "C99"
"1782" 9.21658253157648 "outlier" "C99"
"1783" 9.26724353538308 "outlier" "C99"
"1784" 9.72775897749279 "outlier" "C99"
"1785" 9.78038221797372 "outlier" "C99"
"1786" 9.38524195432974 "outlier" "C99"
"1787" 9.58316636163293 "outlier" "C99"
"1788" 9.63826310067607 "outlier" "C99"
"1789" 9.36239465485153 "outlier" "C99"
"1790" 9.59226404462373 "outlier" "C99"
"1791" 9.19124801281356 "outlier" "C99"
"1792" 9.24904951904439 "outlier" "C99"
"1793" 9.65524999550655 "outlier" "C99"
"1794" 9.47442642243128 "outlier" "C99"
"1795" 9.23018346065316 "outlier" "C99"
"1796" 9.52135856656185 "outlier" "C99"
"1797" 5.52530233913905 "outlier" "C99"
"1798" 9.24901006821256 "outlier" "C99"
"1799" 9.28781990784825 "outlier" "C99"
"1800" 9.22458546888114 "outlier" "C99"
"1801" 9.43882220829138 "outlier" "C99"
"1802" 9.54062798772458 "outlier" "C99"
"1803" 10.4401453469442 "outlier" "C99"
"1804" 9.92779171577118 "outlier" "C99"
"1805" 9.55189038989984 "outlier" "C99"
"1806" 9.24869433247935 "outlier" "C99"
"1807" 9.25434275073703 "outlier" "C99"
"1808" 9.71716250725028 "outlier" "C99"
"1809" 9.35562661035994 "outlier" "C99"
"1810" 9.3008283910208 "outlier" "C99"
"1811" 9.32576478709649 "outlier" "C99"
"1812" 9.46353818052705 "outlier" "C99"
"1813" 9.97171691220117 "outlier" "C99"
"1814" 9.5246544969989 "outlier" "C99"
"1815" 9.58684283507372 "outlier" "C99"
"1816" 9.17803893406187 "outlier" "C99"
"1817" 9.24991653190965 "outlier" "C99"
"1818" 9.54768626569127 "outlier" "C99"
"1819" 9.62921802219308 "outlier" "C99"
"1820" 9.17990710945817 "outlier" "C99"
"1821" 9.50591459508107 "outlier" "C99"
"1822" 9.2339166152558 "outlier" "C99"
"1823" 9.19196845255021 "outlier" "C99"
"1824" 9.36560381654915 "outlier" "C99"
"1825" 9.7057224841184 "outlier" "C99"
"1826" 9.36560381654915 "outlier" "C99"
"1827" 9.58358654351801 "outlier" "C99"
"1828" 9.58358654351801 "outlier" "C99"
"1829" 9.25231150822695 "outlier" "C99"
"1830" 9.29829994507433 "outlier" "C99"
"1831" 9.2016671989078 "outlier" "C99"
"1832" 9.47308611516165 "outlier" "C99"
"1833" 9.4760433847336 "outlier" "C99"
"1834" 9.17211263698246 "outlier" "C99"
"1835" 9.21252507217926 "outlier" "C99"
"1836" 9.54527975518038 "outlier" "C99"
"1837" 9.24991653190965 "outlier" "C99"
"1838" 9.40529854491826 "outlier" "C99"
"1839" 9.39428621948119 "outlier" "C99"
"1840" 9.29642927636541 "outlier" "C99"
"1841" 9.85371517692073 "outlier" "C99"
"1842" 9.85476286164493 "outlier" "C99"
"1843" 9.20291929431238 "outlier" "C99"
"1844" 9.59904809146621 "outlier" "C99"
"1845" 9.296606099169 "outlier" "C99"
"1846" 9.40289691032665 "outlier" "C99"
"1847" 9.22811853435003 "outlier" "C99"
"1848" 9.25305479491527 "outlier" "C99"
"1849" 9.80633275439262 "outlier" "C99"
"1850" 9.44717646697416 "outlier" "C99"
"1851" 9.45066219499489 "outlier" "C99"
"1852" 9.65421143945573 "outlier" "C99"
"1853" 9.30632586293202 "outlier" "C99"
"1854" 9.45088532331932 "outlier" "C99"
"1855" 9.29861680701835 "outlier" "C99"
"1856" 9.89505349511079 "outlier" "C99"
"1857" 9.22832546935271 "outlier" "C99"
"1858" 9.64885539827458 "outlier" "C99"
"1859" 9.22072877439182 "outlier" "C99"
"1860" 9.18413747078191 "outlier" "C99"
"1861" 9.22123376803233 "outlier" "C99"
"1862" 9.25046736752858 "outlier" "C99"
"1863" 9.24738949079101 "outlier" "C99"
"1864" 9.24738949079101 "outlier" "C99"
"1865" 9.24738949079101 "outlier" "C99"
"1866" 9.25141075729212 "outlier" "CaCo-2"
"1867" 9.68424197010204 "outlier" "CaCo-2"
"1868" 9.64095123266365 "outlier" "CaCo-2"
"1869" 9.61759200728741 "outlier" "CaCo-2"
"1870" 9.52960902647268 "outlier" "CaCo-2"
"1871" 9.3474406533535 "outlier" "CaCo-2"
"1872" 9.22898386172777 "outlier" "CaCo-2"
"1873" 9.45421837453673 "outlier" "CaCo-2"
"1874" 9.30021026542219 "outlier" "CaCo-2"
"1875" 9.50087878256461 "outlier" "CaCo-2"
"1876" 9.59539011082147 "outlier" "CaCo-2"
"1877" 9.24801588547071 "outlier" "CaCo-2"
"1878" 9.27958932306551 "outlier" "CaCo-2"
"1879" 9.23817646985659 "outlier" "CaCo-2"
"1880" 5.49084585283788 "outlier" "CaCo-2"
"1881" 9.26716879113352 "outlier" "CaCo-2"
"1882" 9.28194540873269 "outlier" "CaCo-2"
"1883" 9.4826022803256 "outlier" "CaCo-2"
"1884" 9.81957176686161 "outlier" "CaCo-2"
"1885" 9.7037355528742 "outlier" "CaCo-2"
"1886" 9.94524734355861 "outlier" "CaCo-2"
"1887" 10.0666613121456 "outlier" "CaCo-2"
"1888" 9.835784570271 "outlier" "CaCo-2"
"1889" 9.83635255267261 "outlier" "CaCo-2"
"1890" 9.57679953986684 "outlier" "CaCo-2"
"1891" 9.39181837619778 "outlier" "CaCo-2"
"1892" 9.55634279611409 "outlier" "CaCo-2"
"1893" 9.51947972778393 "outlier" "CaCo-2"
"1894" 9.67830077646463 "outlier" "CaCo-2"
"1895" 9.24546778517906 "outlier" "CaCo-2"
"1896" 9.29913742340112 "outlier" "CaCo-2"
"1897" 9.29034551160252 "outlier" "CaCo-2"
"1898" 9.84748881759407 "outlier" "CaCo-2"
"1899" 9.80013099504163 "outlier" "CaCo-2"
"1900" 9.28102748082024 "outlier" "CaCo-2"
"1901" 9.23208044869269 "outlier" "CaCo-2"
"1902" 9.8749278610558 "outlier" "CaCo-2"
"1903" 9.86911759311094 "outlier" "CaCo-2"
"1904" 9.37426942481998 "outlier" "CaCo-2"
"1905" 9.33970805555621 "outlier" "CaCo-2"
"1906" 9.2318875575139 "outlier" "CaCo-2"
"1907" 9.55809113535303 "outlier" "CaCo-2"
"1908" 9.40104240379209 "outlier" "CaCo-2"
"1909" 5.45083261134412 "outlier" "CaCo-2"
"1910" 9.26956355897237 "outlier" "CaCo-2"
"1911" 9.56960472678193 "outlier" "CaCo-2"
"1912" 9.29842072018995 "outlier" "CaCo-2"
"1913" 9.38943109477298 "outlier" "CaCo-2"
"1914" 9.33453466751068 "outlier" "CaCo-2"
"1915" 10.2061892157834 "outlier" "CaCo-2"
"1916" 9.71607879200257 "outlier" "CaCo-2"
"1917" 9.77931433221175 "outlier" "CaCo-2"
"1918" 9.48443976594183 "outlier" "CaCo-2"
"1919" 9.36319443270549 "outlier" "CaCo-2"
"1920" 9.77495302607922 "outlier" "CaCo-2"
"1921" 9.46218134736768 "outlier" "CaCo-2"
"1922" 9.59707162044366 "outlier" "CaCo-2"
"1923" 9.42217153819736 "outlier" "CaCo-2"
"1924" 9.52638936564984 "outlier" "CaCo-2"
"1925" 9.22859523129297 "outlier" "CaCo-2"
"1926" 9.63827260642336 "outlier" "CaCo-2"
"1927" 9.26589210843517 "outlier" "CaCo-2"
"1928" 9.30661932413379 "outlier" "CaCo-2"
"1929" 9.27826199852109 "outlier" "CaCo-2"
"1930" 9.57509587959145 "outlier" "CaCo-2"
"1931" 9.30001789908416 "outlier" "CaCo-2"
"1932" 9.36340827139116 "outlier" "CaCo-2"
"1933" 9.49218998082988 "outlier" "CaCo-2"
"1934" 9.51841711124885 "outlier" "CaCo-2"
"1935" 9.64066278571955 "outlier" "CaCo-2"
"1936" 9.26496937556079 "outlier" "CaCo-2"
"1937" 9.26050673998378 "outlier" "CaCo-2"
"1938" 10.0186194336162 "outlier" "CaCo-2"
"1939" 9.61040195668655 "outlier" "CaCo-2"
"1940" 9.3052635932398 "outlier" "CaCo-2"
"1941" 9.37010254954221 "outlier" "CaCo-2"
"1942" 9.75234790651318 "outlier" "CaCo-2"
"1943" 9.33252445363484 "outlier" "CaCo-2"
"1944" 9.40141254424978 "outlier" "CaCo-2"
"1945" 9.45323438875064 "outlier" "CaCo-2"
"1946" 9.23518702620613 "outlier" "CaCo-2"
"1947" 4.94479293361613 "outlier" "CaCo-2"
"1948" 9.37906168841853 "outlier" "CaCo-2"
"1949" 9.24838752735197 "outlier" "CaCo-2"
"1950" 9.24779894741551 "outlier" "CaCo-2"
"1951" 9.32217470891523 "outlier" "CaCo-2"
"1952" 9.37802937397501 "outlier" "CaCo-2"
"1953" 9.37189990639028 "outlier" "CaCo-2"
"1954" 9.4825481187639 "outlier" "CaCo-2"
"1955" 9.48662738108727 "outlier" "CaCo-2"
"1956" 9.41731017667011 "outlier" "CaCo-2"
"1957" 9.55264053103378 "outlier" "CaCo-2"
"1958" 9.68318536111747 "outlier" "CaCo-2"
"1959" 9.41336881996846 "outlier" "CaCo-2"
"1960" 5.38382431172905 "outlier" "CaCo-2"
"1961" 9.86264198724808 "outlier" "CaCo-2"
"1962" 9.59887097549387 "outlier" "CaCo-2"
"1963" 9.30501911158598 "outlier" "CaCo-2"
"1964" 9.4617080431055 "outlier" "CaCo-2"
"1965" 9.55974178498651 "outlier" "CaCo-2"
"1966" 9.53991898192027 "outlier" "CaCo-2"
"1967" 9.29440188428298 "outlier" "CaCo-2"
"1968" 9.63724962221982 "outlier" "CaCo-2"
"1969" 9.40321518439932 "outlier" "CaCo-2"
"1970" 9.33088907591741 "outlier" "CaCo-2"
"1971" 9.23763734779003 "outlier" "CaCo-2"
"1972" 9.44673454268883 "outlier" "CaCo-2"
"1973" 9.29188859901709 "outlier" "CaCo-2"
"1974" 9.41118253780997 "outlier" "CaCo-2"
"1975" 9.97544816469416 "outlier" "CaCo-2"
"1976" 9.68849907364151 "outlier" "CaCo-2"
"1977" 9.24665047118388 "outlier" "CaCo-2"
"1978" 9.39012408830255 "outlier" "CaCo-2"
"1979" 9.31823895383259 "outlier" "CaCo-2"
"1980" 9.26050673998378 "outlier" "CaCo-2"
"1981" 5.35048576143291 "outlier" "CaCo-2"
"1982" 9.49324820377525 "outlier" "CaCo-2"
"1983" 9.7821856510707 "outlier" "CaCo-2"
"1984" 9.59452598159293 "outlier" "CaCo-2"
"1985" 9.49453224096663 "outlier" "CaCo-2"
"1986" 9.24196312015007 "outlier" "CaCo-2"
"1987" 9.2690030076119 "outlier" "CaCo-2"
"1988" 9.52994910979835 "outlier" "CaCo-2"
"1989" 9.30845635254895 "outlier" "CaCo-2"
"1990" 9.23030906453907 "outlier" "CaCo-2"
"1991" 9.43207889086232 "outlier" "CaCo-2"
"1992" 9.53487463279428 "outlier" "CaCo-2"
"1993" 9.2668425549519 "outlier" "CaCo-2"
"1994" 9.7756798943372 "outlier" "CaCo-2"
"1995" 9.35660918909159 "outlier" "CaCo-2"
"1996" 9.24453180532991 "outlier" "CaCo-2"
"1997" 9.70786040964262 "outlier" "CaCo-2"
"1998" 9.8669101616504 "outlier" "CaCo-2"
"1999" 9.80336891244478 "outlier" "CaCo-2"
"2000" 9.47146661756011 "outlier" "CaCo-2"
"2001" 9.74593725098197 "outlier" "CaCo-2"
"2002" 9.98910185751043 "outlier" "CaCo-2"
"2003" 9.59801375138066 "outlier" "CaCo-2"
"2004" 9.43748018193842 "outlier" "CaCo-2"
"2005" 9.35026546269141 "outlier" "CaCo-2"
"2006" 9.44716568205016 "outlier" "CaCo-2"
"2007" 5.49289574921776 "outlier" "CaCo-2"
"2008" 9.33270295003363 "outlier" "CaCo-2"
"2009" 9.3485973616365 "outlier" "CaCo-2"
"2010" 9.36490220130132 "outlier" "CaCo-2"
"2011" 9.69733075171271 "outlier" "CaCo-2"
"2012" 9.33494066880875 "outlier" "CaCo-2"
"2013" 9.24453180532991 "outlier" "CaCo-2"
"2014" 9.36747486166141 "outlier" "CaCo-2"
"2015" 9.53356019088304 "outlier" "CaCo-2"
"2016" 9.53356019088304 "outlier" "CaCo-2"
"2017" 9.53356019088304 "outlier" "CaCo-2"
"2018" 9.41203580289684 "outlier" "CaR-1"
"2019" 9.34345292836057 "outlier" "CaR-1"
"2020" 9.63164594930174 "outlier" "CaR-1"
"2021" 9.74164784429189 "outlier" "CaR-1"
"2022" 9.3310534521899 "outlier" "CaR-1"
"2023" 9.32509666902981 "outlier" "CaR-1"
"2024" 9.88783869127362 "outlier" "CaR-1"
"2025" 9.26515571975641 "outlier" "CaR-1"
"2026" 9.40690378692645 "outlier" "CaR-1"
"2027" 9.73129208075339 "outlier" "CaR-1"
"2028" 9.58110451590188 "outlier" "CaR-1"
"2029" 9.28373266816088 "outlier" "CaR-1"
"2030" 9.4623882811661 "outlier" "CaR-1"
"2031" 9.19954903105125 "outlier" "CaR-1"
"2032" 9.48920225413902 "outlier" "CaR-1"
"2033" 5.43633964431734 "outlier" "CaR-1"
"2034" 9.50375331504292 "outlier" "CaR-1"
"2035" 9.23423345772956 "outlier" "CaR-1"
"2036" 9.31979680954467 "outlier" "CaR-1"
"2037" 9.24646791414658 "outlier" "CaR-1"
"2038" 9.42837482632926 "outlier" "CaR-1"
"2039" 9.19951421088832 "outlier" "CaR-1"
"2040" 9.24273276711444 "outlier" "CaR-1"
"2041" 9.26386652183882 "outlier" "CaR-1"
"2042" 9.46758472241321 "outlier" "CaR-1"
"2043" 9.69453134389552 "outlier" "CaR-1"
"2044" 9.27198719222716 "outlier" "CaR-1"
"2045" 9.737652134195 "outlier" "CaR-1"
"2046" 9.35160044511989 "outlier" "CaR-1"
"2047" 9.47065435097628 "outlier" "CaR-1"
"2048" 10.0060216017084 "outlier" "CaR-1"
"2049" 9.81610154358523 "outlier" "CaR-1"
"2050" 10.0243117325984 "outlier" "CaR-1"
"2051" 9.27577223717446 "outlier" "CaR-1"
"2052" 9.73129208075339 "outlier" "CaR-1"
"2053" 9.31053883786324 "outlier" "CaR-1"
"2054" 9.36288522991921 "outlier" "CaR-1"
"2055" 9.22157814212881 "outlier" "CaR-1"
"2056" 9.32535736564722 "outlier" "CaR-1"
"2057" 9.20291338639349 "outlier" "CaR-1"
"2058" 9.32100940797539 "outlier" "CaR-1"
"2059" 9.24612399279381 "outlier" "CaR-1"
"2060" 9.70990572117473 "outlier" "CaR-1"
"2061" 9.65450322044308 "outlier" "CaR-1"
"2062" 9.30663820630349 "outlier" "CaR-1"
"2063" 9.19727989351308 "outlier" "CaR-1"
"2064" 9.26398660879712 "outlier" "CaR-1"
"2065" 10.1332864712224 "outlier" "CaR-1"
"2066" 9.75880300947585 "outlier" "CaR-1"
"2067" 9.66131382652581 "outlier" "CaR-1"
"2068" 10.03535116076 "outlier" "CaR-1"
"2069" 9.25873188647268 "outlier" "CaR-1"
"2070" 9.46506040453268 "outlier" "CaR-1"
"2071" 9.23317133707547 "outlier" "CaR-1"
"2072" 9.38663045156192 "outlier" "CaR-1"
"2073" 9.25772808858908 "outlier" "CaR-1"
"2074" 10.2036383326387 "outlier" "CaR-1"
"2075" 10.1831211161104 "outlier" "CaR-1"
"2076" 9.19492846102111 "outlier" "CaR-1"
"2077" 9.73109758004522 "outlier" "CaR-1"
"2078" 9.62762353765723 "outlier" "CaR-1"
"2079" 9.29533643007798 "outlier" "CaR-1"
"2080" 9.4055408351809 "outlier" "CaR-1"
"2081" 10.215613059881 "outlier" "CaR-1"
"2082" 9.62488621419456 "outlier" "CaR-1"
"2083" 9.70202936136329 "outlier" "CaR-1"
"2084" 9.46835416598496 "outlier" "CaR-1"
"2085" 9.19776963361707 "outlier" "CaR-1"
"2086" 9.5264304811237 "outlier" "CaR-1"
"2087" 9.41045328235217 "outlier" "CaR-1"
"2088" 9.2800745202379 "outlier" "CaR-1"
"2089" 9.82348917290587 "outlier" "CaR-1"
"2090" 9.36436477736251 "outlier" "CaR-1"
"2091" 9.33542983245095 "outlier" "CaR-1"
"2092" 9.38461147595526 "outlier" "CaR-1"
"2093" 9.38622287589727 "outlier" "CaR-1"
"2094" 9.32626857341888 "outlier" "CaR-1"
"2095" 9.35096210159779 "outlier" "CaR-1"
"2096" 9.88061323695069 "outlier" "CaR-1"
"2097" 9.26278424235386 "outlier" "CaR-1"
"2098" 9.28024804137568 "outlier" "CaR-1"
"2099" 9.45931689230957 "outlier" "CaR-1"
"2100" 9.39010194052304 "outlier" "CaR-1"
"2101" 9.87013966134507 "outlier" "CaR-1"
"2102" 9.45096667663656 "outlier" "CaR-1"
"2103" 10.0731943467702 "outlier" "CaR-1"
"2104" 9.2504190427426 "outlier" "CaR-1"
"2105" 9.64722406194078 "outlier" "CaR-1"
"2106" 9.71481269326952 "outlier" "CaR-1"
"2107" 9.57722562856476 "outlier" "CaR-1"
"2108" 9.43526853427717 "outlier" "CaR-1"
"2109" 9.34512458930408 "outlier" "CaR-1"
"2110" 9.36350629908229 "outlier" "CaR-1"
"2111" 9.21547882157315 "outlier" "CaR-1"
"2112" 9.55608521241666 "outlier" "CaR-1"
"2113" 9.42915534064795 "outlier" "CaR-1"
"2114" 9.40985298381688 "outlier" "CaR-1"
"2115" 9.35169856859114 "outlier" "CaR-1"
"2116" 9.42099369503863 "outlier" "CaR-1"
"2117" 9.68074808972166 "outlier" "CaR-1"
"2118" 9.71704993587087 "outlier" "CaR-1"
"2119" 9.40028716488314 "outlier" "CaR-1"
"2120" 9.49173261647642 "outlier" "CaR-1"
"2121" 9.66371199094478 "outlier" "CaR-1"
"2122" 9.41584011469088 "outlier" "CaR-1"
"2123" 9.29845305663791 "outlier" "CaR-1"
"2124" 9.2863065268318 "outlier" "CaR-1"
"2125" 9.41030328549003 "outlier" "CaR-1"
"2126" 9.36305252823861 "outlier" "CaR-1"
"2127" 9.34277745076184 "outlier" "CaR-1"
"2128" 9.44899105144505 "outlier" "CaR-1"
"2129" 9.34544819739315 "outlier" "CaR-1"
"2130" 9.34544819739315 "outlier" "CaR-1"
"2131" 9.72550181400334 "outlier" "CaR-1"
"2132" 9.60822564350157 "outlier" "CaR-1"
"2133" 9.54001111136763 "outlier" "CaR-1"
"2134" 9.36579181418395 "outlier" "CaR-1"
"2135" 9.29823118066047 "outlier" "CaR-1"
"2136" 9.77200130229399 "outlier" "CaR-1"
"2137" 9.50358045463549 "outlier" "CaR-1"
"2138" 9.32439200549302 "outlier" "CaR-1"
"2139" 9.24883668567314 "outlier" "CaR-1"
"2140" 9.19489326840476 "outlier" "CaR-1"
"2141" 9.73497113942029 "outlier" "CaR-1"
"2142" 5.50815527644816 "outlier" "CaR-1"
"2143" 9.29449780762011 "outlier" "CaR-1"
"2144" 9.34733524973746 "outlier" "CaR-1"
"2145" 9.80125198329354 "outlier" "CaR-1"
"2146" 9.29346127135445 "outlier" "CaR-1"
"2147" 9.24333129440289 "outlier" "CaR-1"
"2148" 9.24147000695489 "outlier" "CaR-1"
"2149" 9.20381076067204 "outlier" "CaR-1"
"2150" 9.39971656211626 "outlier" "CaR-1"
"2151" 9.4553550960253 "outlier" "CaR-1"
"2152" 9.20823589971633 "outlier" "CaR-1"
"2153" 9.62969759816442 "outlier" "CaR-1"
"2154" 9.62969759816442 "outlier" "CaR-1"
"2155" 9.32551370853554 "outlier" "CaR-1"
"2156" 9.25415035637653 "outlier" "CaR-1"
"2157" 9.23113641071217 "outlier" "CaR-1"
"2158" 9.2533512862672 "outlier" "CaR-1"
"2159" 9.29653563859219 "outlier" "CaR-1"
"2160" 9.21248123637485 "outlier" "CaR-1"
"2161" 9.4836807632247 "outlier" "CaR-1"
"2162" 9.41683351289257 "outlier" "CaR-1"
"2163" 9.91940148932632 "outlier" "CaR-1"
"2164" 9.78763312530779 "outlier" "CaR-1"
"2165" 9.28812759002823 "outlier" "CaR-1"
"2166" 10.0001263710428 "outlier" "CaR-1"
"2167" 9.20484389369887 "outlier" "CaR-1"
"2168" 9.22540048545972 "outlier" "CaR-1"
"2169" 9.19135952651708 "outlier" "CaR-1"
"2170" 5.25378173747034 "outlier" "CaR-1"
"2171" 5.52430928014911 "outlier" "CaR-1"
"2172" 9.30682863265083 "outlier" "CaR-1"
"2173" 9.22180975703456 "outlier" "CaR-1"
"2174" 9.59047592877423 "outlier" "CaR-1"
"2175" 9.59084378312674 "outlier" "CaR-1"
"2176" 9.26362624826041 "outlier" "CaR-1"
"2177" 9.25933912158546 "outlier" "CaR-1"
"2178" 9.52720075399678 "outlier" "CaR-1"
"2179" 9.28772988443093 "outlier" "CaR-1"
"2180" 9.47279396611768 "outlier" "CaR-1"
"2181" 9.55857532601699 "outlier" "CaR-1"
"2182" 9.21938825011732 "outlier" "CaR-1"
"2183" 9.36768726501334 "outlier" "CaR-1"
"2184" 9.5059426775917 "outlier" "CaR-1"
"2185" 9.29767599428649 "outlier" "CaR-1"
"2186" 9.36617399067699 "outlier" "CC07"
"2187" 9.41075106809619 "outlier" "CC07"
"2188" 9.41694924512169 "outlier" "CC07"
"2189" 9.20941379396509 "outlier" "CC07"
"2190" 9.58871651813545 "outlier" "CC07"
"2191" 9.20598061812669 "outlier" "CC07"
"2192" 9.34250862163319 "outlier" "CC07"
"2193" 9.18270137017936 "outlier" "CC07"
"2194" 9.2845870203023 "outlier" "CC07"
"2195" 9.18194968744503 "outlier" "CC07"
"2196" 9.20036214360335 "outlier" "CC07"
"2197" 9.69390614351486 "outlier" "CC07"
"2198" 9.19467002906443 "outlier" "CC07"
"2199" 9.30822275423864 "outlier" "CC07"
"2200" 9.23880174023036 "outlier" "CC07"
"2201" 9.16823292624235 "outlier" "CC07"
"2202" 9.60531209395351 "outlier" "CC07"
"2203" 9.18234547210917 "outlier" "CC07"
"2204" 9.18353066655501 "outlier" "CC07"
"2205" 9.25231094550024 "outlier" "CC07"
"2206" 9.24274392598442 "outlier" "CC07"
"2207" 9.27356919076445 "outlier" "CC07"
"2208" 9.76380817822853 "outlier" "CC07"
"2209" 9.40557663450358 "outlier" "CC07"
"2210" 10.0948905741432 "outlier" "CC07"
"2211" 10.0086528515134 "outlier" "CC07"
"2212" 9.15499665554244 "outlier" "CC07"
"2213" 9.99969124680797 "outlier" "CC07"
"2214" 9.75902185495484 "outlier" "CC07"
"2215" 9.81577344535447 "outlier" "CC07"
"2216" 9.55884529608554 "outlier" "CC07"
"2217" 9.54720276057029 "outlier" "CC07"
"2218" 9.18874641989361 "outlier" "CC07"
"2219" 9.19796450772263 "outlier" "CC07"
"2220" 9.53441368947253 "outlier" "CC07"
"2221" 9.52344265578106 "outlier" "CC07"
"2222" 9.1591895292171 "outlier" "CC07"
"2223" 9.32942756108172 "outlier" "CC07"
"2224" 9.25626641810883 "outlier" "CC07"
"2225" 9.8010251231281 "outlier" "CC07"
"2226" 9.95572999959069 "outlier" "CC07"
"2227" 9.8046839179582 "outlier" "CC07"
"2228" 9.40225142124151 "outlier" "CC07"
"2229" 9.31918557041393 "outlier" "CC07"
"2230" 9.6276004389555 "outlier" "CC07"
"2231" 9.17869057564463 "outlier" "CC07"
"2232" 9.15389984519459 "outlier" "CC07"
"2233" 9.2774000990085 "outlier" "CC07"
"2234" 9.72414701609358 "outlier" "CC07"
"2235" 9.30093806749134 "outlier" "CC07"
"2236" 9.32617291971053 "outlier" "CC07"
"2237" 9.17709184576301 "outlier" "CC07"
"2238" 9.1524189818701 "outlier" "CC07"
"2239" 9.31953185174675 "outlier" "CC07"
"2240" 9.24126116121708 "outlier" "CC07"
"2241" 9.15562817300417 "outlier" "CC07"
"2242" 9.19393879621357 "outlier" "CC07"
"2243" 10.14999642967 "outlier" "CC07"
"2244" 9.63096477849258 "outlier" "CC07"
"2245" 9.6312181673907 "outlier" "CC07"
"2246" 9.4428739555088 "outlier" "CC07"
"2247" 9.20138566356484 "outlier" "CC07"
"2248" 9.26213288830004 "outlier" "CC07"
"2249" 9.2724775946856 "outlier" "CC07"
"2250" 9.37004289453199 "outlier" "CC07"
"2251" 9.56742167064839 "outlier" "CC07"
"2252" 9.35935882844271 "outlier" "CC07"
"2253" 9.21141635084113 "outlier" "CC07"
"2254" 9.63995352981516 "outlier" "CC07"
"2255" 9.14969798943116 "outlier" "CC07"
"2256" 9.17753208349143 "outlier" "CC07"
"2257" 9.40175043603833 "outlier" "CC07"
"2258" 9.40519789617301 "outlier" "CC07"
"2259" 9.76220818239446 "outlier" "CC07"
"2260" 9.77283962860636 "outlier" "CC07"
"2261" 9.19231800454743 "outlier" "CC07"
"2262" 9.69222183601907 "outlier" "CC07"
"2263" 9.22857347690563 "outlier" "CC07"
"2264" 9.2286090412902 "outlier" "CC07"
"2265" 9.81566301980492 "outlier" "CC07"
"2266" 9.44480218241182 "outlier" "CC07"
"2267" 9.18297797829328 "outlier" "CC07"
"2268" 9.38994270554718 "outlier" "CC07"
"2269" 9.5339737906424 "outlier" "CC07"
"2270" 9.76922907150136 "outlier" "CC07"
"2271" 9.15760100205261 "outlier" "CC07"
"2272" 9.41690314412043 "outlier" "CC07"
"2273" 9.56238854940826 "outlier" "CC07"
"2274" 9.30111867235196 "outlier" "CC07"
"2275" 5.55461867438012 "outlier" "CC07"
"2276" 9.36391413211783 "outlier" "CC07"
"2277" 9.37239888193231 "outlier" "CC07"
"2278" 9.15943981900325 "outlier" "CC07"
"2279" 9.25968987222959 "outlier" "CC07"
"2280" 9.32778913843141 "outlier" "CC07"
"2281" 9.20684145979983 "outlier" "CC07"
"2282" 9.38034505788187 "outlier" "CC07"
"2283" 9.17379593475529 "outlier" "CC07"
"2284" 9.74308892544489 "outlier" "CC07"
"2285" 9.20601808152822 "outlier" "CC07"
"2286" 9.90390033299821 "outlier" "CC07"
"2287" 9.58549194915997 "outlier" "CC07"
"2288" 9.28018810934257 "outlier" "CC07"
"2289" 9.15705622191028 "outlier" "CC07"
"2290" 9.74555106031934 "outlier" "CC07"
"2291" 9.1583959919327 "outlier" "CC07"
"2292" 9.20021030565691 "outlier" "CC07"
"2293" 9.77022139428736 "outlier" "CC07"
"2294" 9.54885604899161 "outlier" "CC07"
"2295" 9.16354891007735 "outlier" "CC07"
"2296" 9.15067780965978 "outlier" "CC07"
"2297" 9.17960718741721 "outlier" "CC07"
"2298" 9.32435102094254 "outlier" "CC07"
"2299" 9.22643426652882 "outlier" "CC07"
"2300" 9.27911304418604 "outlier" "CC07"
"2301" 9.28642758437832 "outlier" "CC07"
"2302" 9.58417656860297 "outlier" "CC07"
"2303" 9.18502728455123 "outlier" "CC07"
"2304" 9.49162410753516 "outlier" "CC07"
"2305" 9.34751369924308 "outlier" "CC07"
"2306" 9.47752079716179 "outlier" "CC07"
"2307" 9.43343526260345 "outlier" "CC07"
"2308" 10.0902645546726 "outlier" "CC07"
"2309" 9.75771971611258 "outlier" "CC07"
"2310" 9.21015655878083 "outlier" "CC07"
"2311" 9.17637049276204 "outlier" "CC07"
"2312" 9.20399041901535 "outlier" "CC07"
"2313" 9.25204146935298 "outlier" "CC07"
"2314" 9.95955944814343 "outlier" "CC07"
"2315" 9.50539662267402 "outlier" "CC07"
"2316" 9.24315681888375 "outlier" "CC07"
"2317" 9.41581835942285 "outlier" "CC07"
"2318" 9.25489613925778 "outlier" "CC07"
"2319" 9.15178277713417 "outlier" "CC07"
"2320" 9.4367071326636 "outlier" "CC07"
"2321" 9.15131563395111 "outlier" "CC07"
"2322" 9.79595063692538 "outlier" "CC07"
"2323" 9.46428963779464 "outlier" "CC07"
"2324" 9.34003931790771 "outlier" "CC07"
"2325" 9.21835346491739 "outlier" "CC07"
"2326" 9.5789542117579 "outlier" "CC07"
"2327" 9.15714007873269 "outlier" "CC07"
"2328" 9.28965309560703 "outlier" "CC07"
"2329" 9.15827056392261 "outlier" "CC07"
"2330" 9.31040811119998 "outlier" "CC07"
"2331" 9.30396828548895 "outlier" "CC07"
"2332" 9.55767998513902 "outlier" "CC07"
"2333" 9.31515422603222 "outlier" "CC07"
"2334" 9.33430606556624 "outlier" "CC07"
"2335" 9.35970082369101 "outlier" "CC07"
"2336" 9.4550565373583 "outlier" "CC07"
"2337" 9.57036197630156 "outlier" "CC07"
"2338" 9.46497117574761 "outlier" "CC07"
"2339" 9.16147847098292 "outlier" "CC07"
"2340" 9.85153306313802 "outlier" "CC07"
"2341" 9.36362756366012 "outlier" "CC07"
"2342" 9.15730774381803 "outlier" "CC07"
"2343" 9.62113837010512 "outlier" "CC07"
"2344" 9.20691623502072 "outlier" "CC07"
"2345" 9.80130108014777 "outlier" "CC07"
"2346" 9.17896974929613 "outlier" "CC07"
"2347" 9.20187761048842 "outlier" "CC07"
"2348" 9.16193481522904 "outlier" "CC07"
"2349" 9.73567297143146 "outlier" "CC07"
"2350" 9.73303159339526 "outlier" "CC07"
"2351" 9.3197048889289 "outlier" "CC07"
"2352" 9.67537824662194 "outlier" "CC07"
"2353" 9.27440209332331 "outlier" "CC07"
"2354" 9.52898062393629 "outlier" "CC07"
"2355" 9.15207978866187 "outlier" "CC07"
"2356" 9.17797187540943 "outlier" "CC07"
"2357" 9.35579132807827 "outlier" "CC07"
"2358" 9.92659639795572 "outlier" "CC07"
"2359" 9.24920182846802 "outlier" "CC07"
"2360" 9.42478404919791 "outlier" "CC07"
"2361" 9.17014944413114 "outlier" "CC07"
"2362" 9.42726702857099 "outlier" "CC07"
"2363" 9.23447272402037 "outlier" "CC07"
"2364" 9.24692349021321 "outlier" "CC07"
"2365" 9.23059601297402 "outlier" "CC07"
"2366" 9.51713828499054 "outlier" "CC07"
"2367" 9.4560898442923 "outlier" "CC07"
"2368" 9.53098833002811 "outlier" "CC07"
"2369" 9.15705622191028 "outlier" "CC07"
"2370" 9.39966874725473 "outlier" "CC07"
"2371" 9.67254687940492 "outlier" "CC07"
"2372" 9.20168846607451 "outlier" "CC07"
"2373" 9.41292003787669 "outlier" "CC07"
"2374" 9.5541819780317 "outlier" "CC07"
"2375" 9.63857205305813 "outlier" "CC07"
"2376" 9.27497778386156 "outlier" "CC07"
"2377" 9.3430008020469 "outlier" "CC07"
"2378" 9.15730774381803 "outlier" "CC07"
"2379" 9.62169974382378 "outlier" "CC07"
"2380" 9.38224667874718 "outlier" "CC07"
"2381" 9.45260049727611 "outlier" "CC07"
"2382" 9.45260049727611 "outlier" "CC07"
"2383" 9.45260049727611 "outlier" "CC07"
"2384" 9.59305141738683 "outlier" "CC20"
"2385" 9.24853100428707 "outlier" "CC20"
"2386" 9.45661776417329 "outlier" "CC20"
"2387" 9.2306442817659 "outlier" "CC20"
"2388" 9.29608901738748 "outlier" "CC20"
"2389" 9.41045277734054 "outlier" "CC20"
"2390" 9.2721009035549 "outlier" "CC20"
"2391" 9.62613186892664 "outlier" "CC20"
"2392" 9.61217681027955 "outlier" "CC20"
"2393" 9.23481724538401 "outlier" "CC20"
"2394" 9.72280458692714 "outlier" "CC20"
"2395" 9.4562960883702 "outlier" "CC20"
"2396" 9.2808158097682 "outlier" "CC20"
"2397" 9.98763396060134 "outlier" "CC20"
"2398" 9.79317350987032 "outlier" "CC20"
"2399" 9.29459731588112 "outlier" "CC20"
"2400" 10.1135869155564 "outlier" "CC20"
"2401" 9.57821557129478 "outlier" "CC20"
"2402" 9.42007272270325 "outlier" "CC20"
"2403" 9.25726910152147 "outlier" "CC20"
"2404" 9.24930912408774 "outlier" "CC20"
"2405" 9.81912362931162 "outlier" "CC20"
"2406" 9.90531424272972 "outlier" "CC20"
"2407" 9.29291300444076 "outlier" "CC20"
"2408" 10.0255818640613 "outlier" "CC20"
"2409" 9.33449954776708 "outlier" "CC20"
"2410" 9.61401585599366 "outlier" "CC20"
"2411" 9.34489550272629 "outlier" "CC20"
"2412" 9.86610122613196 "outlier" "CC20"
"2413" 9.52559936768592 "outlier" "CC20"
"2414" 9.35731764728936 "outlier" "CC20"
"2415" 9.40092573743696 "outlier" "CC20"
"2416" 9.96525864278502 "outlier" "CC20"
"2417" 9.90090331387035 "outlier" "CC20"
"2418" 9.24053995948769 "outlier" "CC20"
"2419" 9.91042224315666 "outlier" "CC20"
"2420" 9.96731717354462 "outlier" "CC20"
"2421" 9.41975780101703 "outlier" "CC20"
"2422" 9.36309895802827 "outlier" "CC20"
"2423" 9.3577418123404 "outlier" "CC20"
"2424" 9.43221389279579 "outlier" "CC20"
"2425" 9.25876767741153 "outlier" "CC20"
"2426" 9.51069728547627 "outlier" "CC20"
"2427" 9.38238590586536 "outlier" "CC20"
"2428" 9.22950660455822 "outlier" "CC20"
"2429" 10.0882442110927 "outlier" "CC20"
"2430" 9.49810982821369 "outlier" "CC20"
"2431" 9.55431166765755 "outlier" "CC20"
"2432" 9.34180695079608 "outlier" "CC20"
"2433" 9.37791858553215 "outlier" "CC20"
"2434" 9.63591274446936 "outlier" "CC20"
"2435" 9.76439598332123 "outlier" "CC20"
"2436" 9.47043167195273 "outlier" "CC20"
"2437" 9.6545725573256 "outlier" "CC20"
"2438" 9.51218525197188 "outlier" "CC20"
"2439" 9.51456951470307 "outlier" "CC20"
"2440" 9.50241383982412 "outlier" "CC20"
"2441" 9.42994603133997 "outlier" "CC20"
"2442" 9.46869945429161 "outlier" "CC20"
"2443" 9.27325506106601 "outlier" "CC20"
"2444" 9.4773382562515 "outlier" "CC20"
"2445" 9.40136417888107 "outlier" "CC20"
"2446" 9.63026906959252 "outlier" "CC20"
"2447" 9.42312261723096 "outlier" "CC20"
"2448" 9.71371216991422 "outlier" "CC20"
"2449" 9.7126078194759 "outlier" "CC20"
"2450" 9.40304078254681 "outlier" "CC20"
"2451" 9.50794889250164 "outlier" "CC20"
"2452" 9.34270656634631 "outlier" "CC20"
"2453" 9.82566126597497 "outlier" "CC20"
"2454" 9.71251863647008 "outlier" "CC20"
"2455" 9.85116175308081 "outlier" "CC20"
"2456" 9.5064749843789 "outlier" "CC20"
"2457" 10.0544853871832 "outlier" "CC20"
"2458" 9.36429377142411 "outlier" "CC20"
"2459" 9.37367737586348 "outlier" "CC20"
"2460" 9.86247899257446 "outlier" "CC20"
"2461" 9.61661532722582 "outlier" "CC20"
"2462" 5.46626897316993 "outlier" "CC20"
"2463" 9.53746522504021 "outlier" "CC20"
"2464" 9.34926113991053 "outlier" "CC20"
"2465" 9.35717616682861 "outlier" "CC20"
"2466" 9.23056311786935 "outlier" "CC20"
"2467" 9.50303555154817 "outlier" "CC20"
"2468" 9.30429436869529 "outlier" "CC20"
"2469" 9.25889443800958 "outlier" "CC20"
"2470" 9.50134182915069 "outlier" "CC20"
"2471" 9.26237850729995 "outlier" "CC20"
"2472" 9.73080503145803 "outlier" "CC20"
"2473" 9.73610017924455 "outlier" "CC20"
"2474" 9.47698555154527 "outlier" "CC20"
"2475" 9.5815323833593 "outlier" "CC20"
"2476" 9.477920358921 "outlier" "CC20"
"2477" 9.36339796968623 "outlier" "CC20"
"2478" 9.26688134164318 "outlier" "CC20"
"2479" 5.35415367032048 "outlier" "CC20"
"2480" 5.36387596054277 "outlier" "CC20"
"2481" 9.27155960392095 "outlier" "CC20"
"2482" 9.612412733046 "outlier" "CC20"
"2483" 9.59808355707069 "outlier" "CC20"
"2484" 9.35862919804914 "outlier" "CC20"
"2485" 9.39280819207536 "outlier" "CC20"
"2486" 9.83437153610923 "outlier" "CC20"
"2487" 9.57358556137628 "outlier" "CC20"
"2488" 9.4111495782632 "outlier" "CC20"
"2489" 9.31571878953428 "outlier" "CC20"
"2490" 9.54027232745295 "outlier" "CC20"
"2491" 9.40043196115421 "outlier" "CC20"
"2492" 9.38148846481751 "outlier" "CC20"
"2493" 9.42948418876266 "outlier" "CC20"
"2494" 9.62446370505474 "outlier" "CC20"
"2495" 9.51581989029835 "outlier" "CC20"
"2496" 9.472900981565 "outlier" "CC20"
"2497" 9.24167550862643 "outlier" "CC20"
"2498" 9.30381462407798 "outlier" "CC20"
"2499" 9.45256336115844 "outlier" "CC20"
"2500" 9.31767147596347 "outlier" "CC20"
"2501" 9.43906447812229 "outlier" "CC20"
"2502" 9.60292032413252 "outlier" "CC20"
"2503" 9.30913063483523 "outlier" "CC20"
"2504" 9.5720106469472 "outlier" "CC20"
"2505" 9.57730325148185 "outlier" "CC20"
"2506" 9.3485606315569 "outlier" "CC20"
"2507" 9.32604758716932 "outlier" "CC20"
"2508" 9.68952435598911 "outlier" "CC20"
"2509" 9.67918941438696 "outlier" "CC20"
"2510" 9.39008076594169 "outlier" "CC20"
"2511" 10.0000652202692 "outlier" "CC20"
"2512" 9.52891977208356 "outlier" "CC20"
"2513" 9.47232761451841 "outlier" "CC20"
"2514" 9.7705496032663 "outlier" "CC20"
"2515" 9.82831323455561 "outlier" "CC20"
"2516" 9.40451158370313 "outlier" "CC20"
"2517" 9.46297005866465 "outlier" "CC20"
"2518" 9.2676521390252 "outlier" "CC20"
"2519" 9.5376520413261 "outlier" "CC20"
"2520" 9.28259560910583 "outlier" "CC20"
"2521" 9.28677579891952 "outlier" "CC20"
"2522" 9.33522308832961 "outlier" "CC20"
"2523" 9.35372598456668 "outlier" "CC20"
"2524" 9.29244397854939 "outlier" "CC20"
"2525" 9.57249110894342 "outlier" "CC20"
"2526" 9.61003642538167 "outlier" "CC20"
"2527" 9.49799290952086 "outlier" "CC20"
"2528" 9.49799290952086 "outlier" "CC20"
"2529" 9.49799290952086 "outlier" "CC20"
"2530" 9.67783589039429 "outlier" "CCK-81"
"2531" 9.38621501364542 "outlier" "CCK-81"
"2532" 9.4528350865415 "outlier" "CCK-81"
"2533" 9.51016656686573 "outlier" "CCK-81"
"2534" 5.56211362333616 "outlier" "CCK-81"
"2535" 9.15786127999541 "outlier" "CCK-81"
"2536" 9.39619866358334 "outlier" "CCK-81"
"2537" 9.33533875197364 "outlier" "CCK-81"
"2538" 9.15807374244371 "outlier" "CCK-81"
"2539" 9.43566984202367 "outlier" "CCK-81"
"2540" 9.27534082229835 "outlier" "CCK-81"
"2541" 9.23206966132316 "outlier" "CCK-81"
"2542" 9.31159709669314 "outlier" "CCK-81"
"2543" 9.43152509144303 "outlier" "CCK-81"
"2544" 9.65239496502836 "outlier" "CCK-81"
"2545" 9.67928398853452 "outlier" "CCK-81"
"2546" 9.18071108494715 "outlier" "CCK-81"
"2547" 9.67071784664542 "outlier" "CCK-81"
"2548" 9.58144864660125 "outlier" "CCK-81"
"2549" 9.33764868461106 "outlier" "CCK-81"
"2550" 9.22448006639329 "outlier" "CCK-81"
"2551" 9.36235831203599 "outlier" "CCK-81"
"2552" 9.8768491636704 "outlier" "CCK-81"
"2553" 9.76821464726089 "outlier" "CCK-81"
"2554" 9.99157859213627 "outlier" "CCK-81"
"2555" 9.30218832165772 "outlier" "CCK-81"
"2556" 9.51016656686573 "outlier" "CCK-81"
"2557" 9.58729079737049 "outlier" "CCK-81"
"2558" 9.39511704434516 "outlier" "CCK-81"
"2559" 9.75723530071796 "outlier" "CCK-81"
"2560" 9.38829520009627 "outlier" "CCK-81"
"2561" 9.42809389155374 "outlier" "CCK-81"
"2562" 9.22908579610267 "outlier" "CCK-81"
"2563" 9.60708791062518 "outlier" "CCK-81"
"2564" 9.37630498572438 "outlier" "CCK-81"
"2565" 9.45599141956238 "outlier" "CCK-81"
"2566" 9.78671499281975 "outlier" "CCK-81"
"2567" 9.28397787298488 "outlier" "CCK-81"
"2568" 9.58106384694652 "outlier" "CCK-81"
"2569" 9.93766698754907 "outlier" "CCK-81"
"2570" 9.90472819223156 "outlier" "CCK-81"
"2571" 9.34325940576005 "outlier" "CCK-81"
"2572" 9.22883320489673 "outlier" "CCK-81"
"2573" 9.36513623997461 "outlier" "CCK-81"
"2574" 9.49298590089106 "outlier" "CCK-81"
"2575" 9.19240754875042 "outlier" "CCK-81"
"2576" 9.63058252347565 "outlier" "CCK-81"
"2577" 9.23210548681148 "outlier" "CCK-81"
"2578" 9.57321371898074 "outlier" "CCK-81"
"2579" 9.27054734428242 "outlier" "CCK-81"
"2580" 9.3016697610207 "outlier" "CCK-81"
"2581" 9.1628898979227 "outlier" "CCK-81"
"2582" 9.40032820027781 "outlier" "CCK-81"
"2583" 9.16922946706068 "outlier" "CCK-81"
"2584" 9.42219096957926 "outlier" "CCK-81"
"2585" 9.3404212333606 "outlier" "CCK-81"
"2586" 9.18917682102252 "outlier" "CCK-81"
"2587" 9.34467156668914 "outlier" "CCK-81"
"2588" 9.21182874060092 "outlier" "CCK-81"
"2589" 9.28783913780154 "outlier" "CCK-81"
"2590" 9.28321422214956 "outlier" "CCK-81"
"2591" 9.61642890118494 "outlier" "CCK-81"
"2592" 9.6872450093094 "outlier" "CCK-81"
"2593" 9.23577977310293 "outlier" "CCK-81"
"2594" 9.35375389365323 "outlier" "CCK-81"
"2595" 9.48407362441162 "outlier" "CCK-81"
"2596" 9.4119420707589 "outlier" "CCK-81"
"2597" 9.29085355741301 "outlier" "CCK-81"
"2598" 9.34552770056717 "outlier" "CCK-81"
"2599" 9.54338463881659 "outlier" "CCK-81"
"2600" 9.31681604716803 "outlier" "CCK-81"
"2601" 9.40030388027321 "outlier" "CCK-81"
"2602" 9.40502070649728 "outlier" "CCK-81"
"2603" 9.22364070870302 "outlier" "CCK-81"
"2604" 5.43772747757193 "outlier" "CCK-81"
"2605" 9.36492521252542 "outlier" "CCK-81"
"2606" 9.37357194327556 "outlier" "CCK-81"
"2607" 9.33587507488838 "outlier" "CCK-81"
"2608" 9.18945355503337 "outlier" "CCK-81"
"2609" 9.21519393207216 "outlier" "CCK-81"
"2610" 9.18014617520043 "outlier" "CCK-81"
"2611" 9.48493510146595 "outlier" "CCK-81"
"2612" 9.23723374692317 "outlier" "CCK-81"
"2613" 9.32464454277572 "outlier" "CCK-81"
"2614" 9.33790146717839 "outlier" "CCK-81"
"2615" 9.30255399202614 "outlier" "CCK-81"
"2616" 9.6191704264481 "outlier" "CCK-81"
"2617" 9.56088872163828 "outlier" "CCK-81"
"2618" 10.1566695656556 "outlier" "CCK-81"
"2619" 9.79216515110759 "outlier" "CCK-81"
"2620" 9.27760496786989 "outlier" "CCK-81"
"2621" 9.56611651951306 "outlier" "CCK-81"
"2622" 9.20452313973553 "outlier" "CCK-81"
"2623" 9.37753695482256 "outlier" "CCK-81"
"2624" 9.28477191730946 "outlier" "CCK-81"
"2625" 9.27950419443981 "outlier" "CCK-81"
"2626" 9.8860617067783 "outlier" "CCK-81"
"2627" 9.70065236229102 "outlier" "CCK-81"
"2628" 5.51577673928211 "outlier" "CCK-81"
"2629" 9.40207567121135 "outlier" "CCK-81"
"2630" 9.22092910761755 "outlier" "CCK-81"
"2631" 9.19138577137841 "outlier" "CCK-81"
"2632" 9.3182873355252 "outlier" "CCK-81"
"2633" 9.23346467012415 "outlier" "CCK-81"
"2634" 9.5879228203037 "outlier" "CCK-81"
"2635" 9.16898096744572 "outlier" "CCK-81"
"2636" 9.34278766320114 "outlier" "CCK-81"
"2637" 9.53812210557589 "outlier" "CCK-81"
"2638" 9.35369974559731 "outlier" "CCK-81"
"2639" 9.48955381654513 "outlier" "CCK-81"
"2640" 9.1989138088943 "outlier" "CCK-81"
"2641" 9.1897301128206 "outlier" "CCK-81"
"2642" 9.24914158179465 "outlier" "CCK-81"
"2643" 9.61352113195489 "outlier" "CCK-81"
"2644" 9.48499514079443 "outlier" "CCK-81"
"2645" 9.37385636202183 "outlier" "CCK-81"
"2646" 9.45720915828817 "outlier" "CCK-81"
"2647" 9.67983376891918 "outlier" "CCK-81"
"2648" 9.32925187395272 "outlier" "CCK-81"
"2649" 9.16997411390669 "outlier" "CCK-81"
"2650" 5.4605669029521 "outlier" "CCK-81"
"2651" 9.55060193847637 "outlier" "CCK-81"
"2652" 9.49058234155375 "outlier" "CCK-81"
"2653" 9.20165068461105 "outlier" "CCK-81"
"2654" 9.28081912169016 "outlier" "CCK-81"
"2655" 5.44061848536204 "outlier" "CCK-81"
"2656" 9.41437404121199 "outlier" "CCK-81"
"2657" 9.2419170668114 "outlier" "CCK-81"
"2658" 9.69764583719675 "outlier" "CCK-81"
"2659" 9.52188558127663 "outlier" "CCK-81"
"2660" 9.22298268663486 "outlier" "CCK-81"
"2661" 9.35380803495877 "outlier" "CCK-81"
"2662" 9.91970057396833 "outlier" "CCK-81"
"2663" 9.66356079157193 "outlier" "CCK-81"
"2664" 9.32238062201796 "outlier" "CCK-81"
"2665" 9.53478026841702 "outlier" "CCK-81"
"2666" 9.34849724705577 "outlier" "CCK-81"
"2667" 9.20057341213334 "outlier" "CCK-81"
"2668" 5.43946439059768 "outlier" "CCK-81"
"2669" 9.46647519041071 "outlier" "CCK-81"
"2670" 9.60034319721482 "outlier" "CCK-81"
"2671" 9.4656181193637 "outlier" "CCK-81"
"2672" 9.29848383814064 "outlier" "CCK-81"
"2673" 9.29731389625119 "outlier" "CCK-81"
"2674" 9.16732065965312 "outlier" "CCK-81"
"2675" 9.28708225230275 "outlier" "CCK-81"
"2676" 9.39526469659564 "outlier" "CCK-81"
"2677" 9.28708225230275 "outlier" "CCK-81"
"2678" 9.22243357228442 "outlier" "CCK-81"
"2679" 9.37424390583103 "outlier" "CCK-81"
"2680" 9.37424390583103 "outlier" "CCK-81"
"2681" 9.23350038072582 "outlier" "CCK-81"
"2682" 9.25982511835332 "outlier" "CCK-81"
"2683" 9.24879698566302 "outlier" "CCK-81"
"2684" 9.22455297741199 "outlier" "CCK-81"
"2685" 9.33383918323135 "outlier" "CCK-81"
"2686" 9.21186627523487 "outlier" "CCK-81"
"2687" 9.28828004594287 "outlier" "CCK-81"
"2688" 9.68462436740809 "outlier" "CCK-81"
"2689" 9.25373298239519 "outlier" "CCK-81"
"2690" 9.57357289642318 "outlier" "CCK-81"
"2691" 9.63479831648033 "outlier" "CCK-81"
"2692" 9.48513520029086 "outlier" "CCK-81"
"2693" 9.41063784654004 "outlier" "CCK-81"
"2694" 9.81234701216114 "outlier" "CCK-81"
"2695" 9.70283914677988 "outlier" "CCK-81"
"2696" 9.42818513468278 "outlier" "CCK-81"
"2697" 9.89803846274033 "outlier" "CCK-81"
"2698" 9.34846984417966 "outlier" "CCK-81"
"2699" 9.24086508127829 "outlier" "CCK-81"
"2700" 9.28206622226321 "outlier" "CCK-81"
"2701" 9.33798569534854 "outlier" "CCK-81"
"2702" 9.41963969959825 "outlier" "CCK-81"
"2703" 9.96035178350066 "outlier" "CCK-81"
"2704" 9.21355198500519 "outlier" "CCK-81"
"2705" 9.45912497863698 "outlier" "CCK-81"
"2706" 9.18921636525036 "outlier" "CCK-81"
"2707" 9.63666521848603 "outlier" "CCK-81"
"2708" 9.51169355066493 "outlier" "CCK-81"
"2709" 9.15367589415295 "outlier" "CCK-81"
"2710" 9.28161895705179 "outlier" "CCK-81"
"2711" 9.15662694388983 "outlier" "CCK-81"
"2712" 9.32386221271052 "outlier" "CCK-81"
"2713" 9.38714355670697 "outlier" "CCK-81"
"2714" 9.22872490653403 "outlier" "CCK-81"
"2715" 9.5749415752959 "outlier" "CCK-81"
"2716" 9.60173725466865 "outlier" "CCK-81"
"2717" 9.40379201355351 "outlier" "CCK-81"
"2718" 9.40379201355351 "outlier" "CCK-81"
"2719" 9.40379201355351 "outlier" "CCK-81"
"2720" 9.29107123992301 "outlier" "CoCM-1"
"2721" 9.80706684257029 "outlier" "CoCM-1"
"2722" 9.64673829203911 "outlier" "CoCM-1"
"2723" 9.72390589823343 "outlier" "CoCM-1"
"2724" 9.31663684842787 "outlier" "CoCM-1"
"2725" 9.24327336222663 "outlier" "CoCM-1"
"2726" 9.37094984633104 "outlier" "CoCM-1"
"2727" 9.43261955604398 "outlier" "CoCM-1"
"2728" 9.95809189043811 "outlier" "CoCM-1"
"2729" 9.46197779893144 "outlier" "CoCM-1"
"2730" 10.3073900686168 "outlier" "CoCM-1"
"2731" 9.79499645422156 "outlier" "CoCM-1"
"2732" 9.50701752809958 "outlier" "CoCM-1"
"2733" 9.8718412588961 "outlier" "CoCM-1"
"2734" 9.2551819397144 "outlier" "CoCM-1"
"2735" 9.27960688071284 "outlier" "CoCM-1"
"2736" 9.82807610963143 "outlier" "CoCM-1"
"2737" 9.22521090673187 "outlier" "CoCM-1"
"2738" 9.37064824129271 "outlier" "CoCM-1"
"2739" 9.29396066129053 "outlier" "CoCM-1"
"2740" 9.95904429099941 "outlier" "CoCM-1"
"2741" 10.1239187173628 "outlier" "CoCM-1"
"2742" 9.22284752775937 "outlier" "CoCM-1"
"2743" 9.40000538749452 "outlier" "CoCM-1"
"2744" 9.29515893616614 "outlier" "CoCM-1"
"2745" 9.65821316989882 "outlier" "CoCM-1"
"2746" 9.65821316989882 "outlier" "CoCM-1"
"2747" 9.41690494214873 "outlier" "CoCM-1"
"2748" 9.74905385674159 "outlier" "CoCM-1"
"2749" 9.66383034681422 "outlier" "CoCM-1"
"2750" 9.66549972950225 "outlier" "CoCM-1"
"2751" 9.39856171322339 "outlier" "CoCM-1"
"2752" 9.25253677684479 "outlier" "CoCM-1"
"2753" 9.45091763058372 "outlier" "CoCM-1"
"2754" 9.59606925301196 "outlier" "CoCM-1"
"2755" 9.47970330602239 "outlier" "CoCM-1"
"2756" 9.40119437889368 "outlier" "CoCM-1"
"2757" 9.37647555006034 "outlier" "CoCM-1"
"2758" 9.44632336113589 "outlier" "CoCM-1"
"2759" 9.93843752346698 "outlier" "CoCM-1"
"2760" 9.38199715258624 "outlier" "CoCM-1"
"2761" 9.41092713507727 "outlier" "CoCM-1"
"2762" 9.40119437889368 "outlier" "CoCM-1"
"2763" 9.33020323109504 "outlier" "CoCM-1"
"2764" 9.25081293765273 "outlier" "CoCM-1"
"2765" 9.38434223123285 "outlier" "CoCM-1"
"2766" 9.45906132206194 "outlier" "CoCM-1"
"2767" 9.61842543726622 "outlier" "CoCM-1"
"2768" 9.40702933857288 "outlier" "CoCM-1"
"2769" 9.59202069882609 "outlier" "CoCM-1"
"2770" 9.5815041853161 "outlier" "CoCM-1"
"2771" 9.45233648573107 "outlier" "CoCM-1"
"2772" 9.341749275201 "outlier" "CoCM-1"
"2773" 9.43464937971191 "outlier" "CoCM-1"
"2774" 9.28413082247288 "outlier" "CoCM-1"
"2775" 9.50630675506499 "outlier" "CoCM-1"
"2776" 9.22603950330102 "outlier" "CoCM-1"
"2777" 9.27428264070489 "outlier" "CoCM-1"
"2778" 9.55691110660253 "outlier" "CoCM-1"
"2779" 9.29175520006181 "outlier" "CoCM-1"
"2780" 9.85238230308578 "outlier" "CoCM-1"
"2781" 9.2528666558467 "outlier" "CoCM-1"
"2782" 9.36078172582516 "outlier" "CoCM-1"
"2783" 9.94687975987177 "outlier" "CoCM-1"
"2784" 9.73356234689889 "outlier" "CoCM-1"
"2785" 9.51641695003969 "outlier" "CoCM-1"
"2786" 5.49166384601158 "outlier" "CoCM-1"
"2787" 9.25795016907743 "outlier" "CoCM-1"
"2788" 9.51128216042812 "outlier" "CoCM-1"
"2789" 9.75021647712009 "outlier" "CoCM-1"
"2790" 9.66502341744929 "outlier" "CoCM-1"
"2791" 9.24269763127717 "outlier" "CoCM-1"
"2792" 9.29563732191149 "outlier" "CoCM-1"
"2793" 9.34392941913627 "outlier" "CoCM-1"
"2794" 9.65762492933463 "outlier" "CoCM-1"
"2795" 9.30859058023232 "outlier" "CoCM-1"
"2796" 9.32787892088246 "outlier" "CoCM-1"
"2797" 9.70091003660105 "outlier" "CoCM-1"
"2798" 9.68584297167652 "outlier" "CoCM-1"
"2799" 9.74971259020819 "outlier" "CoCM-1"
"2800" 5.4412527812615 "outlier" "CoCM-1"
"2801" 9.31784996229459 "outlier" "CoCM-1"
"2802" 10.1361117552035 "outlier" "CoCM-1"
"2803" 9.50652746431264 "outlier" "CoCM-1"
"2804" 9.52451309366125 "outlier" "CoCM-1"
"2805" 9.25851472375568 "outlier" "CoCM-1"
"2806" 9.43698639601627 "outlier" "CoCM-1"
"2807" 9.35219252788498 "outlier" "CoCM-1"
"2808" 9.30591393210517 "outlier" "CoCM-1"
"2809" 9.70025137297717 "outlier" "CoCM-1"
"2810" 9.41627161790747 "outlier" "CoCM-1"
"2811" 9.41627161790747 "outlier" "CoCM-1"
"2812" 9.43796363086836 "outlier" "CoCM-1"
"2813" 9.41627161790747 "outlier" "CoCM-1"
"2814" 9.22805087276554 "outlier" "Colo.320DM"
"2815" 9.38751783101917 "outlier" "Colo.320DM"
"2816" 9.55479597379676 "outlier" "Colo.320DM"
"2817" 9.47918514379831 "outlier" "Colo.320DM"
"2818" 9.27274316959904 "outlier" "Colo.320DM"
"2819" 9.4835203495823 "outlier" "Colo.320DM"
"2820" 9.34007068554658 "outlier" "Colo.320DM"
"2821" 9.30545534171577 "outlier" "Colo.320DM"
"2822" 9.24862254888307 "outlier" "Colo.320DM"
"2823" 9.20697491369089 "outlier" "Colo.320DM"
"2824" 9.64517524022341 "outlier" "Colo.320DM"
"2825" 9.27010702169856 "outlier" "Colo.320DM"
"2826" 9.17688410157779 "outlier" "Colo.320DM"
"2827" 9.43126751116275 "outlier" "Colo.320DM"
"2828" 9.20272634683342 "outlier" "Colo.320DM"
"2829" 9.22239929199952 "outlier" "Colo.320DM"
"2830" 9.57559761527082 "outlier" "Colo.320DM"
"2831" 9.34599938081616 "outlier" "Colo.320DM"
"2832" 9.67155074774909 "outlier" "Colo.320DM"
"2833" 9.20226066826071 "outlier" "Colo.320DM"
"2834" 9.2678016399324 "outlier" "Colo.320DM"
"2835" 9.94056211722125 "outlier" "Colo.320DM"
"2836" 9.98653316686643 "outlier" "Colo.320DM"
"2837" 9.50819543117495 "outlier" "Colo.320DM"
"2838" 10.1311039176136 "outlier" "Colo.320DM"
"2839" 9.88454860867728 "outlier" "Colo.320DM"
"2840" 9.25648311653212 "outlier" "Colo.320DM"
"2841" 9.83154390230996 "outlier" "Colo.320DM"
"2842" 9.6385324809674 "outlier" "Colo.320DM"
"2843" 9.4676922179613 "outlier" "Colo.320DM"
"2844" 9.61023132527837 "outlier" "Colo.320DM"
"2845" 9.77014225134354 "outlier" "Colo.320DM"
"2846" 9.72214538345477 "outlier" "Colo.320DM"
"2847" 9.18212447817477 "outlier" "Colo.320DM"
"2848" 9.33448968335794 "outlier" "Colo.320DM"
"2849" 5.50325034133222 "outlier" "Colo.320DM"
"2850" 9.41666732461592 "outlier" "Colo.320DM"
"2851" 9.92769583709273 "outlier" "Colo.320DM"
"2852" 9.79706310637124 "outlier" "Colo.320DM"
"2853" 9.92254816836887 "outlier" "Colo.320DM"
"2854" 9.74749644220748 "outlier" "Colo.320DM"
"2855" 9.23872633944892 "outlier" "Colo.320DM"
"2856" 9.34176358971861 "outlier" "Colo.320DM"
"2857" 9.4385826142531 "outlier" "Colo.320DM"
"2858" 9.37587035334188 "outlier" "Colo.320DM"
"2859" 9.34977977860692 "outlier" "Colo.320DM"
"2860" 9.63702046080869 "outlier" "Colo.320DM"
"2861" 9.32082928174106 "outlier" "Colo.320DM"
"2862" 9.46527844873259 "outlier" "Colo.320DM"
"2863" 9.32614979880602 "outlier" "Colo.320DM"
"2864" 9.19623365348113 "outlier" "Colo.320DM"
"2865" 9.46943929835385 "outlier" "Colo.320DM"
"2866" 9.36334571535257 "outlier" "Colo.320DM"
"2867" 9.22986245445055 "outlier" "Colo.320DM"
"2868" 9.20445037795524 "outlier" "Colo.320DM"
"2869" 10.266528444164 "outlier" "Colo.320DM"
"2870" 9.73552451835515 "outlier" "Colo.320DM"
"2871" 9.73707023841796 "outlier" "Colo.320DM"
"2872" 9.20777631370139 "outlier" "Colo.320DM"
"2873" 9.25762833565222 "outlier" "Colo.320DM"
"2874" 9.46931820015105 "outlier" "Colo.320DM"
"2875" 9.26330956600957 "outlier" "Colo.320DM"
"2876" 9.19606554153797 "outlier" "Colo.320DM"
"2877" 9.64033344837559 "outlier" "Colo.320DM"
"2878" 9.58375132646204 "outlier" "Colo.320DM"
"2879" 9.68695112706768 "outlier" "Colo.320DM"
"2880" 9.20873074918403 "outlier" "Colo.320DM"
"2881" 9.46245762802705 "outlier" "Colo.320DM"
"2882" 9.48072155062147 "outlier" "Colo.320DM"
"2883" 9.18002647856887 "outlier" "Colo.320DM"
"2884" 9.33853486206953 "outlier" "Colo.320DM"
"2885" 9.99030099530824 "outlier" "Colo.320DM"
"2886" 9.26088943949896 "outlier" "Colo.320DM"
"2887" 9.22111426941715 "outlier" "Colo.320DM"
"2888" 9.19335314387566 "outlier" "Colo.320DM"
"2889" 10.0819608314429 "outlier" "Colo.320DM"
"2890" 9.55493521856485 "outlier" "Colo.320DM"
"2891" 9.27980809579541 "outlier" "Colo.320DM"
"2892" 9.41887664657532 "outlier" "Colo.320DM"
"2893" 9.26311489368486 "outlier" "Colo.320DM"
"2894" 9.47375252005026 "outlier" "Colo.320DM"
"2895" 9.60782564464938 "outlier" "Colo.320DM"
"2896" 9.21460537043197 "outlier" "Colo.320DM"
"2897" 9.84066273513542 "outlier" "Colo.320DM"
"2898" 9.41559955513909 "outlier" "Colo.320DM"
"2899" 9.26311489368486 "outlier" "Colo.320DM"
"2900" 9.69753429885511 "outlier" "Colo.320DM"
"2901" 9.46742468292073 "outlier" "Colo.320DM"
"2902" 9.41052615704182 "outlier" "Colo.320DM"
"2903" 9.25095164183938 "outlier" "Colo.320DM"
"2904" 9.29707342809091 "outlier" "Colo.320DM"
"2905" 9.42613416695622 "outlier" "Colo.320DM"
"2906" 9.23934379059587 "outlier" "Colo.320DM"
"2907" 9.24563269693488 "outlier" "Colo.320DM"
"2908" 9.17793250953116 "outlier" "Colo.320DM"
"2909" 5.48079233065399 "outlier" "Colo.320DM"
"2910" 9.40022642227792 "outlier" "Colo.320DM"
"2911" 9.26513523308246 "outlier" "Colo.320DM"
"2912" 9.32527318516086 "outlier" "Colo.320DM"
"2913" 9.24587588563852 "outlier" "Colo.320DM"
"2914" 9.4444447426439 "outlier" "Colo.320DM"
"2915" 9.82177784880158 "outlier" "Colo.320DM"
"2916" 9.49904074154114 "outlier" "Colo.320DM"
"2917" 9.52016648261466 "outlier" "Colo.320DM"
"2918" 9.6883284454049 "outlier" "Colo.320DM"
"2919" 9.42336957484284 "outlier" "Colo.320DM"
"2920" 9.77415866717993 "outlier" "Colo.320DM"
"2921" 9.52233726102738 "outlier" "Colo.320DM"
"2922" 9.18129307655379 "outlier" "Colo.320DM"
"2923" 9.26629655247105 "outlier" "Colo.320DM"
"2924" 9.21693314787233 "outlier" "Colo.320DM"
"2925" 9.1953969937311 "outlier" "Colo.320DM"
"2926" 9.43615791116253 "outlier" "Colo.320DM"
"2927" 9.40508397395143 "outlier" "Colo.320DM"
"2928" 9.209185135984 "outlier" "Colo.320DM"
"2929" 9.32725988173896 "outlier" "Colo.320DM"
"2930" 9.19191028091171 "outlier" "Colo.320DM"
"2931" 9.34270485087516 "outlier" "Colo.320DM"
"2932" 9.5353261990231 "outlier" "Colo.320DM"
"2933" 9.64480346117089 "outlier" "Colo.320DM"
"2934" 9.53007185517578 "outlier" "Colo.320DM"
"2935" 9.21602263147832 "outlier" "Colo.320DM"
"2936" 9.83401947777133 "outlier" "Colo.320DM"
"2937" 9.47312867151595 "outlier" "Colo.320DM"
"2938" 9.43628861645797 "outlier" "Colo.320DM"
"2939" 9.50365339888496 "outlier" "Colo.320DM"
"2940" 9.22584997992946 "outlier" "Colo.320DM"
"2941" 9.28609558878399 "outlier" "Colo.320DM"
"2942" 9.38508381661277 "outlier" "Colo.320DM"
"2943" 9.71298213564542 "outlier" "Colo.320DM"
"2944" 9.32127231770091 "outlier" "Colo.320DM"
"2945" 9.27725230955575 "outlier" "Colo.320DM"
"2946" 9.39971491919751 "outlier" "Colo.320DM"
"2947" 9.39112896399228 "outlier" "Colo.320DM"
"2948" 9.18828432421966 "outlier" "Colo.320DM"
"2949" 9.4618419741547 "outlier" "Colo.320DM"
"2950" 9.39141888021259 "outlier" "Colo.320DM"
"2951" 9.17660853400389 "outlier" "Colo.320DM"
"2952" 9.27354230972551 "outlier" "Colo.320DM"
"2953" 9.5896667254059 "outlier" "Colo.320DM"
"2954" 9.67535061216294 "outlier" "Colo.320DM"
"2955" 9.3363689639877 "outlier" "Colo.320DM"
"2956" 9.17946498130355 "outlier" "Colo.320DM"
"2957" 9.74027508985104 "outlier" "Colo.320DM"
"2958" 5.39562976420134 "outlier" "Colo.320DM"
"2959" 9.30637284075934 "outlier" "Colo.320DM"
"2960" 9.42962506331775 "outlier" "Colo.320DM"
"2961" 9.66993598510865 "outlier" "Colo.320DM"
"2962" 9.21749584573993 "outlier" "Colo.320DM"
"2963" 9.35702372355302 "outlier" "Colo.320DM"
"2964" 9.19610189558063 "outlier" "Colo.320DM"
"2965" 9.81250213740317 "outlier" "Colo.320DM"
"2966" 9.65254475792409 "outlier" "Colo.320DM"
"2967" 9.30140942122779 "outlier" "Colo.320DM"
"2968" 9.74803227753999 "outlier" "Colo.320DM"
"2969" 9.7403399845035 "outlier" "Colo.320DM"
"2970" 9.45224900930652 "outlier" "Colo.320DM"
"2971" 9.21251452663021 "outlier" "Colo.320DM"
"2972" 9.49649980643561 "outlier" "Colo.320DM"
"2973" 9.19047641846263 "outlier" "Colo.320DM"
"2974" 9.21392117088692 "outlier" "Colo.320DM"
"2975" 9.35943256640109 "outlier" "Colo.320DM"
"2976" 9.34202345179481 "outlier" "Colo.320DM"
"2977" 9.4625314478774 "outlier" "Colo.320DM"
"2978" 9.46307241038659 "outlier" "Colo.320DM"
"2979" 9.63268542198602 "outlier" "Colo.320DM"
"2980" 5.4433146363108 "outlier" "Colo.320DM"
"2981" 9.62354381156428 "outlier" "Colo.320DM"
"2982" 9.36343845717203 "outlier" "Colo.320DM"
"2983" 9.37772874929501 "outlier" "Colo.320DM"
"2984" 9.55019577739041 "outlier" "Colo.320DM"
"2985" 9.20949367143454 "outlier" "Colo.320DM"
"2986" 9.28036985306156 "outlier" "Colo.320DM"
"2987" 9.43097656201816 "outlier" "Colo.320DM"
"2988" 9.42784314892304 "outlier" "Colo.320DM"
"2989" 9.39243206559908 "outlier" "Colo.320DM"
"2990" 9.39243206559908 "outlier" "Colo.320DM"
"2991" 9.39243206559908 "outlier" "Colo.320DM"
"2992" 9.29932661140202 "outlier" "Colo.741"
"2993" 9.70430373301899 "outlier" "Colo.741"
"2994" 9.4443575969689 "outlier" "Colo.741"
"2995" 9.51299972744385 "outlier" "Colo.741"
"2996" 9.63046552953558 "outlier" "Colo.741"
"2997" 9.25452677168562 "outlier" "Colo.741"
"2998" 9.41815393063414 "outlier" "Colo.741"
"2999" 5.39546129711029 "outlier" "Colo.741"
"3000" 9.27507787154901 "outlier" "Colo.741"
"3001" 5.46398142070851 "outlier" "Colo.741"
"3002" 9.479324555633 "outlier" "Colo.741"
"3003" 9.23863203064156 "outlier" "Colo.741"
"3004" 9.37193922138464 "outlier" "Colo.741"
"3005" 9.74063844168456 "outlier" "Colo.741"
"3006" 9.76501141637249 "outlier" "Colo.741"
"3007" 9.65550870558224 "outlier" "Colo.741"
"3008" 9.86075446496567 "outlier" "Colo.741"
"3009" 9.23021607049375 "outlier" "Colo.741"
"3010" 10.0950148449135 "outlier" "Colo.741"
"3011" 10.0294133566 "outlier" "Colo.741"
"3012" 9.64966022018244 "outlier" "Colo.741"
"3013" 10.2537608200199 "outlier" "Colo.741"
"3014" 9.31358560574861 "outlier" "Colo.741"
"3015" 9.78063316439381 "outlier" "Colo.741"
"3016" 9.33734200714263 "outlier" "Colo.741"
"3017" 9.28067810991583 "outlier" "Colo.741"
"3018" 9.94126887906898 "outlier" "Colo.741"
"3019" 9.67127884717068 "outlier" "Colo.741"
"3020" 9.69076805725004 "outlier" "Colo.741"
"3021" 9.71731309841743 "outlier" "Colo.741"
"3022" 9.5802645993715 "outlier" "Colo.741"
"3023" 10.2327043827259 "outlier" "Colo.741"
"3024" 10.0600751992074 "outlier" "Colo.741"
"3025" 9.38795937862784 "outlier" "Colo.741"
"3026" 9.45003223340596 "outlier" "Colo.741"
"3027" 10.0078019161847 "outlier" "Colo.741"
"3028" 9.8722648566016 "outlier" "Colo.741"
"3029" 9.52264544476417 "outlier" "Colo.741"
"3030" 9.44328529831429 "outlier" "Colo.741"
"3031" 9.4931144236526 "outlier" "Colo.741"
"3032" 9.32068935623105 "outlier" "Colo.741"
"3033" 9.71331062721125 "outlier" "Colo.741"
"3034" 9.27133112172229 "outlier" "Colo.741"
"3035" 9.26278084719443 "outlier" "Colo.741"
"3036" 9.30843403782379 "outlier" "Colo.741"
"3037" 5.32922080235578 "outlier" "Colo.741"
"3038" 9.24999659726149 "outlier" "Colo.741"
"3039" 10.2882968105971 "outlier" "Colo.741"
"3040" 9.22156041067134 "outlier" "Colo.741"
"3041" 9.67891424575351 "outlier" "Colo.741"
"3042" 9.20930747550351 "outlier" "Colo.741"
"3043" 9.63970505638251 "outlier" "Colo.741"
"3044" 9.31261968092532 "outlier" "Colo.741"
"3045" 9.39549202947996 "outlier" "Colo.741"
"3046" 9.24784320886564 "outlier" "Colo.741"
"3047" 9.44063445906557 "outlier" "Colo.741"
"3048" 9.44427520638809 "outlier" "Colo.741"
"3049" 9.2934970677413 "outlier" "Colo.741"
"3050" 9.64066722053931 "outlier" "Colo.741"
"3051" 9.42778864809635 "outlier" "Colo.741"
"3052" 9.23369572935948 "outlier" "Colo.741"
"3053" 9.32247455480305 "outlier" "Colo.741"
"3054" 9.8070335899587 "outlier" "Colo.741"
"3055" 9.60758233868139 "outlier" "Colo.741"
"3056" 9.49517130258085 "outlier" "Colo.741"
"3057" 9.25997691258949 "outlier" "Colo.741"
"3058" 9.27079907356974 "outlier" "Colo.741"
"3059" 9.36461028718113 "outlier" "Colo.741"
"3060" 9.24663263112875 "outlier" "Colo.741"
"3061" 9.31094279423212 "outlier" "Colo.741"
"3062" 9.93778280822024 "outlier" "Colo.741"
"3063" 9.78211188402924 "outlier" "Colo.741"
"3064" 9.28374959689572 "outlier" "Colo.741"
"3065" 9.53845199635881 "outlier" "Colo.741"
"3066" 9.26136021745118 "outlier" "Colo.741"
"3067" 5.29944164106285 "outlier" "Colo.741"
"3068" 9.34775640950517 "outlier" "Colo.741"
"3069" 9.50688429919933 "outlier" "Colo.741"
"3070" 9.25461179409817 "outlier" "Colo.741"
"3071" 9.24480171830437 "outlier" "Colo.741"
"3072" 5.39036043842215 "outlier" "Colo.741"
"3073" 5.17361766970657 "outlier" "Colo.741"
"3074" 9.67497609681255 "outlier" "Colo.741"
"3075" 9.21196035318739 "outlier" "Colo.741"
"3076" 9.37430119384319 "outlier" "Colo.741"
"3077" 9.47126928529675 "outlier" "Colo.741"
"3078" 9.22400745584256 "outlier" "Colo.741"
"3079" 10.2400541366021 "outlier" "Colo.741"
"3080" 10.2400541366021 "outlier" "Colo.741"
"3081" 10.2400541366021 "outlier" "Colo.741"
"3082" 9.28884714763189 "outlier" "Colo.741"
"3083" 9.3881782061562 "outlier" "Colo.741"
"3084" 9.90127154259369 "outlier" "Colo.741"
"3085" 9.27649482054462 "outlier" "Colo.741"
"3086" 9.41174811781064 "outlier" "Colo.741"
"3087" 9.52892878951752 "outlier" "Colo.741"
"3088" 9.23594686387088 "outlier" "Colo.741"
"3089" 9.56125874617407 "outlier" "Colo.741"
"3090" 9.72492128672173 "outlier" "Colo.741"
"3091" 9.22929334656573 "outlier" "Colo.741"
"3092" 9.40010783691133 "outlier" "Colo.741"
"3093" 9.42844431615117 "outlier" "Colo.741"
"3094" 9.94257006496141 "outlier" "Colo.741"
"3095" 9.61900935139401 "outlier" "Colo.741"
"3096" 9.73231359024585 "outlier" "Colo.741"
"3097" 9.33143459140306 "outlier" "Colo.741"
"3098" 9.33299884957778 "outlier" "Colo.741"
"3099" 9.57074248677341 "outlier" "Colo.741"
"3100" 9.93202295596193 "outlier" "Colo.741"
"3101" 9.38501010553236 "outlier" "Colo.741"
"3102" 9.22424912447576 "outlier" "Colo.741"
"3103" 9.2192885867558 "outlier" "Colo.741"
"3104" 9.3929338132189 "outlier" "Colo.741"
"3105" 9.25141200692901 "outlier" "Colo.741"
"3106" 9.29182258346813 "outlier" "Colo.741"
"3107" 9.72353735571385 "outlier" "Colo.741"
"3108" 9.31841996565815 "outlier" "Colo.741"
"3109" 9.28231628047293 "outlier" "Colo.741"
"3110" 9.64516970340914 "outlier" "Colo.741"
"3111" 9.64463324889752 "outlier" "Colo.741"
"3112" 9.26477856371466 "outlier" "Colo.741"
"3113" 9.52989958308693 "outlier" "Colo.741"
"3114" 9.54359553804566 "outlier" "Colo.741"
"3115" 9.98623502095803 "outlier" "Colo.741"
"3116" 9.21415410687066 "outlier" "Colo.741"
"3117" 9.48363564414363 "outlier" "Colo.741"
"3118" 9.45054691272122 "outlier" "Colo.741"
"3119" 9.24671921296355 "outlier" "Colo.741"
"3120" 9.58656461143884 "outlier" "Colo.741"
"3121" 9.27911409467047 "outlier" "Colo.741"
"3122" 10.2400541366021 "outlier" "Colo.741"
"3123" 9.42120590722725 "outlier" "Colo.741"
"3124" 9.57893715723186 "outlier" "Colo.741"
"3125" 9.57893715723186 "outlier" "Colo.741"
"3126" 9.53964438586232 "outlier" "Colo.741"
"3127" 9.57893715723186 "outlier" "Colo.741"
"3128" 10.2384864755517 "outlier" "Colo.741"
"3129" 9.72589428308561 "outlier" "Colo-678"
"3130" 9.39983024223156 "outlier" "Colo-678"
"3131" 9.31847747558703 "outlier" "Colo-678"
"3132" 9.33012108618867 "outlier" "Colo-678"
"3133" 9.46099367460822 "outlier" "Colo-678"
"3134" 9.19291263114796 "outlier" "Colo-678"
"3135" 9.28828156964962 "outlier" "Colo-678"
"3136" 9.20269563908581 "outlier" "Colo-678"
"3137" 9.30315245674425 "outlier" "Colo-678"
"3138" 9.20850829773472 "outlier" "Colo-678"
"3139" 9.2230226503412 "outlier" "Colo-678"
"3140" 9.30220825898715 "outlier" "Colo-678"
"3141" 9.26388396069063 "outlier" "Colo-678"
"3142" 9.2560304651598 "outlier" "Colo-678"
"3143" 9.82431195578381 "outlier" "Colo-678"
"3144" 9.6756812423031 "outlier" "Colo-678"
"3145" 9.54579647464373 "outlier" "Colo-678"
"3146" 9.66935848482439 "outlier" "Colo-678"
"3147" 9.65881956224208 "outlier" "Colo-678"
"3148" 9.31216356033726 "outlier" "Colo-678"
"3149" 9.41259106399425 "outlier" "Colo-678"
"3150" 9.98129468172791 "outlier" "Colo-678"
"3151" 9.9026930518721 "outlier" "Colo-678"
"3152" 10.1309380546823 "outlier" "Colo-678"
"3153" 9.39097157135055 "outlier" "Colo-678"
"3154" 9.33012108618867 "outlier" "Colo-678"
"3155" 9.66184779395276 "outlier" "Colo-678"
"3156" 9.32707627408794 "outlier" "Colo-678"
"3157" 9.1969338619858 "outlier" "Colo-678"
"3158" 9.28511674810714 "outlier" "Colo-678"
"3159" 9.75453159143782 "outlier" "Colo-678"
"3160" 9.48807712842777 "outlier" "Colo-678"
"3161" 9.75518544677918 "outlier" "Colo-678"
"3162" 9.2350311612122 "outlier" "Colo-678"
"3163" 9.80060074762011 "outlier" "Colo-678"
"3164" 9.43818464029971 "outlier" "Colo-678"
"3165" 9.2226473028469 "outlier" "Colo-678"
"3166" 9.30126200398032 "outlier" "Colo-678"
"3167" 9.36495923656056 "outlier" "Colo-678"
"3168" 9.63781575113842 "outlier" "Colo-678"
"3169" 10.1053133449406 "outlier" "Colo-678"
"3170" 9.16319515256618 "outlier" "Colo-678"
"3171" 9.29980218922127 "outlier" "Colo-678"
"3172" 9.94583936784841 "outlier" "Colo-678"
"3173" 9.93293044857329 "outlier" "Colo-678"
"3174" 9.25168240455426 "outlier" "Colo-678"
"3175" 9.32161772413426 "outlier" "Colo-678"
"3176" 9.68165537799986 "outlier" "Colo-678"
"3177" 9.26336744004379 "outlier" "Colo-678"
"3178" 9.18926895546642 "outlier" "Colo-678"
"3179" 9.24101571165212 "outlier" "Colo-678"
"3180" 9.29782362323919 "outlier" "Colo-678"
"3181" 9.257080461629 "outlier" "Colo-678"
"3182" 5.48584388054724 "outlier" "Colo-678"
"3183" 9.37785480279311 "outlier" "Colo-678"
"3184" 9.36762545640852 "outlier" "Colo-678"
"3185" 9.28017288713185 "outlier" "Colo-678"
"3186" 9.48572476848651 "outlier" "Colo-678"
"3187" 10.1929967876847 "outlier" "Colo-678"
"3188" 9.30636906603838 "outlier" "Colo-678"
"3189" 9.28704099595145 "outlier" "Colo-678"
"3190" 9.48500940927041 "outlier" "Colo-678"
"3191" 9.39518877156176 "outlier" "Colo-678"
"3192" 9.41239365099865 "outlier" "Colo-678"
"3193" 9.32400996418699 "outlier" "Colo-678"
"3194" 9.17780239911062 "outlier" "Colo-678"
"3195" 9.51764047877409 "outlier" "Colo-678"
"3196" 9.43027133207662 "outlier" "Colo-678"
"3197" 9.43602615430815 "outlier" "Colo-678"
"3198" 9.2265031253996 "outlier" "Colo-678"
"3199" 9.39386609098974 "outlier" "Colo-678"
"3200" 9.41098094244081 "outlier" "Colo-678"
"3201" 9.20843611757572 "outlier" "Colo-678"
"3202" 9.22208367265098 "outlier" "Colo-678"
"3203" 9.61093146130628 "outlier" "Colo-678"
"3204" 9.25639421282772 "outlier" "Colo-678"
"3205" 9.2808225995945 "outlier" "Colo-678"
"3206" 9.17508273788999 "outlier" "Colo-678"
"3207" 9.2940615583425 "outlier" "Colo-678"
"3208" 9.17518016248395 "outlier" "Colo-678"
"3209" 9.20737910976524 "outlier" "Colo-678"
"3210" 9.36862498385064 "outlier" "Colo-678"
"3211" 9.77130627284691 "outlier" "Colo-678"
"3212" 9.68410671742564 "outlier" "Colo-678"
"3213" 10.0233808515121 "outlier" "Colo-678"
"3214" 9.56584611064098 "outlier" "Colo-678"
"3215" 9.38707198881695 "outlier" "Colo-678"
"3216" 9.39592185718518 "outlier" "Colo-678"
"3217" 9.27408742678466 "outlier" "Colo-678"
"3218" 9.42345038394802 "outlier" "Colo-678"
"3219" 5.52193598811274 "outlier" "Colo-678"
"3220" 9.9851518019277 "outlier" "Colo-678"
"3221" 9.8470131610343 "outlier" "Colo-678"
"3222" 9.17634269845776 "outlier" "Colo-678"
"3223" 9.31499677258325 "outlier" "Colo-678"
"3224" 9.27408742678466 "outlier" "Colo-678"
"3225" 9.34873941733194 "outlier" "Colo-678"
"3226" 9.17154608247937 "outlier" "Colo-678"
"3227" 9.22401619042187 "outlier" "Colo-678"
"3228" 9.19502562729102 "outlier" "Colo-678"
"3229" 9.37263116107784 "outlier" "Colo-678"
"3230" 9.36354105368968 "outlier" "Colo-678"
"3231" 9.18232960188024 "outlier" "Colo-678"
"3232" 5.55021397644695 "outlier" "Colo-678"
"3233" 9.16020069934237 "outlier" "Colo-678"
"3234" 9.17115297572772 "outlier" "Colo-678"
"3235" 9.22479461695202 "outlier" "Colo-678"
"3236" 9.27567477633498 "outlier" "Colo-678"
"3237" 9.33317855371114 "outlier" "Colo-678"
"3238" 9.37592630254158 "outlier" "Colo-678"
"3239" 9.3069807738484 "outlier" "Colo-678"
"3240" 9.41007439133402 "outlier" "Colo-678"
"3241" 9.67329004415192 "outlier" "Colo-678"
"3242" 9.64317099151566 "outlier" "Colo-678"
"3243" 9.47406175225971 "outlier" "Colo-678"
"3244" 9.5923603084503 "outlier" "Colo-678"
"3245" 9.25164156245314 "outlier" "Colo-678"
"3246" 9.71178447767369 "outlier" "Colo-678"
"3247" 9.44215372734726 "outlier" "Colo-678"
"3248" 9.16153467552524 "outlier" "Colo-678"
"3249" 9.41679992057444 "outlier" "Colo-678"
"3250" 9.22144488192965 "outlier" "Colo-678"
"3251" 9.29987529661677 "outlier" "Colo-678"
"3252" 9.76443824012556 "outlier" "Colo-678"
"3253" 9.48006519100367 "outlier" "Colo-678"
"3254" 9.23016626107988 "outlier" "Colo-678"
"3255" 9.21113021328662 "outlier" "Colo-678"
"3256" 9.17127094511937 "outlier" "Colo-678"
"3257" 9.16115755063521 "outlier" "Colo-678"
"3258" 9.4708437405833 "outlier" "Colo-678"
"3259" 10.0861556053244 "outlier" "Colo-678"
"3260" 9.77295725672333 "outlier" "Colo-678"
"3261" 9.37644753570043 "outlier" "Colo-678"
"3262" 9.57274496650657 "outlier" "Colo-678"
"3263" 9.29672051245586 "outlier" "Colo-678"
"3264" 9.76871863646336 "outlier" "Colo-678"
"3265" 9.44566902655044 "outlier" "Colo-678"
"3266" 9.17974427921427 "outlier" "Colo-678"
"3267" 9.21090596869967 "outlier" "Colo-678"
"3268" 9.53269567198091 "outlier" "Colo-678"
"3269" 5.56166557592181 "outlier" "Colo-678"
"3270" 5.31559645640451 "outlier" "Colo-678"
"3271" 9.36893686500006 "outlier" "Colo-678"
"3272" 9.75619634203577 "outlier" "Colo-678"
"3273" 5.55891642297276 "outlier" "Colo-678"
"3274" 9.2759065855115 "outlier" "Colo-678"
"3275" 9.21633589068335 "outlier" "Colo-678"
"3276" 9.3320260387993 "outlier" "Colo-678"
"3277" 9.21633589068335 "outlier" "Colo-678"
"3278" 9.68069833011584 "outlier" "Colo-678"
"3279" 9.68069833011584 "outlier" "Colo-678"
"3280" 9.2719878790946 "outlier" "Colo-678"
"3281" 9.24576123676966 "outlier" "Colo-678"
"3282" 9.16528802171218 "outlier" "Colo-678"
"3283" 9.16555203506619 "outlier" "Colo-678"
"3284" 9.36011839995287 "outlier" "Colo-678"
"3285" 9.28831910752785 "outlier" "Colo-678"
"3286" 9.25274295326665 "outlier" "Colo-678"
"3287" 9.41205501980652 "outlier" "Colo-678"
"3288" 9.54373756243321 "outlier" "Colo-678"
"3289" 9.34268780978541 "outlier" "Colo-678"
"3290" 9.5567773351911 "outlier" "Colo-678"
"3291" 9.22848936331864 "outlier" "Colo-678"
"3292" 9.72698929323274 "outlier" "Colo-678"
"3293" 9.70701563904543 "outlier" "Colo-678"
"3294" 9.31809210555401 "outlier" "Colo-678"
"3295" 9.63739589140049 "outlier" "Colo-678"
"3296" 9.93375496444936 "outlier" "Colo-678"
"3297" 9.620539278547 "outlier" "Colo-678"
"3298" 9.84303384528819 "outlier" "Colo-678"
"3299" 9.45747361492909 "outlier" "Colo-678"
"3300" 9.22676271565354 "outlier" "Colo-678"
"3301" 9.51415090122599 "outlier" "Colo-678"
"3302" 9.29138622453173 "outlier" "Colo-678"
"3303" 9.73624059834804 "outlier" "Colo-678"
"3304" 9.4914056144552 "outlier" "Colo-678"
"3305" 9.35830106547495 "outlier" "Colo-678"
"3306" 9.46983165760854 "outlier" "Colo-678"
"3307" 9.32680153456784 "outlier" "Colo-678"
"3308" 9.34387847394972 "outlier" "Colo-678"
"3309" 9.32130471908871 "outlier" "Colo-678"
"3310" 9.57674341545513 "outlier" "Colo-678"
"3311" 9.57674341545513 "outlier" "Colo-678"
"3312" 9.57674341545513 "outlier" "Colo-678"
"3313" 9.73544876283304 "outlier" "DLD-1"
"3314" 9.21601365024517 "outlier" "DLD-1"
"3315" 5.24289018844911 "outlier" "DLD-1"
"3316" 9.45637764512573 "outlier" "DLD-1"
"3317" 9.22143866479676 "outlier" "DLD-1"
"3318" 9.47278021910352 "outlier" "DLD-1"
"3319" 9.44421460750977 "outlier" "DLD-1"
"3320" 9.3134547493227 "outlier" "DLD-1"
"3321" 9.27907263650964 "outlier" "DLD-1"
"3322" 9.60865567553743 "outlier" "DLD-1"
"3323" 9.47525331852628 "outlier" "DLD-1"
"3324" 9.75743289120292 "outlier" "DLD-1"
"3325" 9.85602631594139 "outlier" "DLD-1"
"3326" 9.50072383102821 "outlier" "DLD-1"
"3327" 10.2049965314925 "outlier" "DLD-1"
"3328" 10.0742440781266 "outlier" "DLD-1"
"3329" 9.31548531166353 "outlier" "DLD-1"
"3330" 10.1618588428932 "outlier" "DLD-1"
"3331" 9.56832156127936 "outlier" "DLD-1"
"3332" 9.58110800978922 "outlier" "DLD-1"
"3333" 9.40706769855174 "outlier" "DLD-1"
"3334" 9.2871630938971 "outlier" "DLD-1"
"3335" 9.35056434083069 "outlier" "DLD-1"
"3336" 9.26024890439986 "outlier" "DLD-1"
"3337" 9.67875634536538 "outlier" "DLD-1"
"3338" 9.20960726685214 "outlier" "DLD-1"
"3339" 9.63291477882305 "outlier" "DLD-1"
"3340" 9.42729551386938 "outlier" "DLD-1"
"3341" 9.84351322977512 "outlier" "DLD-1"
"3342" 9.90550440422927 "outlier" "DLD-1"
"3343" 9.25276743634186 "outlier" "DLD-1"
"3344" 9.25502142573743 "outlier" "DLD-1"
"3345" 9.74545230020396 "outlier" "DLD-1"
"3346" 9.82567270190406 "outlier" "DLD-1"
"3347" 9.24173273054971 "outlier" "DLD-1"
"3348" 9.19179287816401 "outlier" "DLD-1"
"3349" 9.50661173877804 "outlier" "DLD-1"
"3350" 9.34511775757804 "outlier" "DLD-1"
"3351" 9.49990225425411 "outlier" "DLD-1"
"3352" 9.32498582833036 "outlier" "DLD-1"
"3353" 9.25171695145631 "outlier" "DLD-1"
"3354" 10.18570427582 "outlier" "DLD-1"
"3355" 9.41691238936591 "outlier" "DLD-1"
"3356" 9.48689435748489 "outlier" "DLD-1"
"3357" 9.21702697890691 "outlier" "DLD-1"
"3358" 5.41151424647607 "outlier" "DLD-1"
"3359" 9.30744781425196 "outlier" "DLD-1"
"3360" 9.37814984508542 "outlier" "DLD-1"
"3361" 9.68342217743405 "outlier" "DLD-1"
"3362" 9.22213207994362 "outlier" "DLD-1"
"3363" 9.54673888524673 "outlier" "DLD-1"
"3364" 9.59983529540228 "outlier" "DLD-1"
"3365" 9.68023677600435 "outlier" "DLD-1"
"3366" 9.68418500308787 "outlier" "DLD-1"
"3367" 9.29969363173024 "outlier" "DLD-1"
"3368" 9.36842711271166 "outlier" "DLD-1"
"3369" 9.19080729235331 "outlier" "DLD-1"
"3370" 9.30218574379137 "outlier" "DLD-1"
"3371" 10.0269865588005 "outlier" "DLD-1"
"3372" 9.26447247866151 "outlier" "DLD-1"
"3373" 9.51388323528995 "outlier" "DLD-1"
"3374" 9.63400649906626 "outlier" "DLD-1"
"3375" 9.26171404331673 "outlier" "DLD-1"
"3376" 9.64064851504426 "outlier" "DLD-1"
"3377" 9.40377391617965 "outlier" "DLD-1"
"3378" 9.56514879830385 "outlier" "DLD-1"
"3379" 9.5594504563812 "outlier" "DLD-1"
"3380" 9.24164993682495 "outlier" "DLD-1"
"3381" 9.43441876716905 "outlier" "DLD-1"
"3382" 9.58380907801154 "outlier" "DLD-1"
"3383" 9.34439942957412 "outlier" "DLD-1"
"3384" 9.46943618999096 "outlier" "DLD-1"
"3385" 9.2230405103879 "outlier" "DLD-1"
"3386" 9.31499604447195 "outlier" "DLD-1"
"3387" 9.19727028524327 "outlier" "DLD-1"
"3388" 9.54786535415175 "outlier" "DLD-1"
"3389" 9.73283797965299 "outlier" "DLD-1"
"3390" 9.50458263767885 "outlier" "DLD-1"
"3391" 9.19727028524327 "outlier" "DLD-1"
"3392" 9.66176779510422 "outlier" "DLD-1"
"3393" 9.4494287851704 "outlier" "DLD-1"
"3394" 9.40735047918545 "outlier" "DLD-1"
"3395" 9.33930452575348 "outlier" "DLD-1"
"3396" 9.27861660446014 "outlier" "DLD-1"
"3397" 9.21900295575965 "outlier" "DLD-1"
"3398" 9.31042633151784 "outlier" "DLD-1"
"3399" 9.35120821712639 "outlier" "DLD-1"
"3400" 9.35873473078425 "outlier" "DLD-1"
"3401" 9.19055588908289 "outlier" "DLD-1"
"3402" 9.25686420556782 "outlier" "DLD-1"
"3403" 9.40054111732189 "outlier" "DLD-1"
"3404" 9.60054248266504 "outlier" "DLD-1"
"3405" 9.64994811812183 "outlier" "DLD-1"
"3406" 9.6017547120974 "outlier" "DLD-1"
"3407" 9.66971984414253 "outlier" "DLD-1"
"3408" 9.23341642140722 "outlier" "DLD-1"
"3409" 9.67599351330979 "outlier" "DLD-1"
"3410" 9.33203610820898 "outlier" "DLD-1"
"3411" 9.29653088222932 "outlier" "DLD-1"
"3412" 9.4257266855596 "outlier" "DLD-1"
"3413" 9.19734364734685 "outlier" "DLD-1"
"3414" 9.27960406938311 "outlier" "DLD-1"
"3415" 9.68766795097492 "outlier" "DLD-1"
"3416" 9.83058621888473 "outlier" "DLD-1"
"3417" 9.24736685568423 "outlier" "DLD-1"
"3418" 9.22096129884304 "outlier" "DLD-1"
"3419" 9.20582909545466 "outlier" "DLD-1"
"3420" 9.21275147795348 "outlier" "DLD-1"
"3421" 9.96788207362972 "outlier" "DLD-1"
"3422" 9.76516578701595 "outlier" "DLD-1"
"3423" 9.42156082460101 "outlier" "DLD-1"
"3424" 9.36885976931519 "outlier" "DLD-1"
"3425" 9.24712163010916 "outlier" "DLD-1"
"3426" 9.52157860122751 "outlier" "DLD-1"
"3427" 9.43017494379109 "outlier" "DLD-1"
"3428" 9.29780602318704 "outlier" "DLD-1"
"3429" 9.21439885179845 "outlier" "DLD-1"
"3430" 9.33791361650907 "outlier" "DLD-1"
"3431" 9.27609983248521 "outlier" "DLD-1"
"3432" 9.5513085156411 "outlier" "DLD-1"
"3433" 9.34364717776999 "outlier" "DLD-1"
"3434" 9.20258435536383 "outlier" "DLD-1"
"3435" 9.82190176377587 "outlier" "DLD-1"
"3436" 9.4805638713483 "outlier" "DLD-1"
"3437" 9.34462811738723 "outlier" "DLD-1"
"3438" 5.48835124976544 "outlier" "DLD-1"
"3439" 9.20286963600762 "outlier" "DLD-1"
"3440" 9.22373137469251 "outlier" "DLD-1"
"3441" 9.32007150401131 "outlier" "DLD-1"
"3442" 9.23556296050373 "outlier" "DLD-1"
"3443" 9.3431886466002 "outlier" "DLD-1"
"3444" 9.54257641813213 "outlier" "DLD-1"
"3445" 9.54257641813213 "outlier" "DLD-1"
"3446" 9.27399132355432 "outlier" "DLD-1"
"3447" 9.22669820166042 "outlier" "DLD-1"
"3448" 9.20258888509199 "outlier" "DLD-1"
"3449" 9.39502151372842 "outlier" "DLD-1"
"3450" 9.39510875357241 "outlier" "DLD-1"
"3451" 9.44553697747242 "outlier" "DLD-1"
"3452" 9.29290364945931 "outlier" "DLD-1"
"3453" 9.33668459004118 "outlier" "DLD-1"
"3454" 9.36326391475022 "outlier" "DLD-1"
"3455" 9.56861416655144 "outlier" "DLD-1"
"3456" 9.56175462204503 "outlier" "DLD-1"
"3457" 9.27956613145062 "outlier" "DLD-1"
"3458" 9.2362342040406 "outlier" "DLD-1"
"3459" 9.65703709567214 "outlier" "DLD-1"
"3460" 9.67368785730924 "outlier" "DLD-1"
"3461" 9.25033939526962 "outlier" "DLD-1"
"3462" 9.81922715850067 "outlier" "DLD-1"
"3463" 9.50667921248002 "outlier" "DLD-1"
"3464" 9.4429142457924 "outlier" "DLD-1"
"3465" 9.72727123216185 "outlier" "DLD-1"
"3466" 9.64366120278319 "outlier" "DLD-1"
"3467" 9.45140000345078 "outlier" "DLD-1"
"3468" 9.92132720603055 "outlier" "DLD-1"
"3469" 9.26826615083183 "outlier" "DLD-1"
"3470" 9.33844401209522 "outlier" "DLD-1"
"3471" 9.86149499656341 "outlier" "DLD-1"
"3472" 9.35428560454241 "outlier" "DLD-1"
"3473" 9.28667816120641 "outlier" "DLD-1"
"3474" 9.34859460152371 "outlier" "DLD-1"
"3475" 9.22985765244686 "outlier" "DLD-1"
"3476" 9.45549295449202 "outlier" "DLD-1"
"3477" 9.51339633320553 "outlier" "DLD-1"
"3478" 9.36370174316973 "outlier" "DLD-1"
"3479" 9.34550907265053 "outlier" "DLD-1"
"3480" 9.39670505279364 "outlier" "DLD-1"
"3481" 9.19093293943519 "outlier" "DLD-1"
"3482" 9.34554166633 "outlier" "DLD-1"
"3483" 9.35470066270778 "outlier" "DLD-1"
"3484" 9.65803815907789 "outlier" "DLD-1"
"3485" 9.67407043497093 "outlier" "DLD-1"
"3486" 9.56771621827364 "outlier" "DLD-1"
"3487" 9.56771621827364 "outlier" "DLD-1"
"3488" 9.56771621827364 "outlier" "DLD-1"
"3489" 9.71044523864565 "outlier" "GP2d"
"3490" 9.41862561751788 "outlier" "GP2d"
"3491" 9.28117420866327 "outlier" "GP2d"
"3492" 9.28598354589201 "outlier" "GP2d"
"3493" 9.40223075737378 "outlier" "GP2d"
"3494" 9.23052680077988 "outlier" "GP2d"
"3495" 9.25684001815046 "outlier" "GP2d"
"3496" 9.42133240796014 "outlier" "GP2d"
"3497" 5.43686824342976 "outlier" "GP2d"
"3498" 9.48986334175054 "outlier" "GP2d"
"3499" 9.53680332619819 "outlier" "GP2d"
"3500" 9.30881627139732 "outlier" "GP2d"
"3501" 9.53010673004863 "outlier" "GP2d"
"3502" 9.79631409482339 "outlier" "GP2d"
"3503" 9.22850877480146 "outlier" "GP2d"
"3504" 5.33759755116645 "outlier" "GP2d"
"3505" 9.55304294752939 "outlier" "GP2d"
"3506" 10.2367843404122 "outlier" "GP2d"
"3507" 10.0964958588078 "outlier" "GP2d"
"3508" 9.61621555362674 "outlier" "GP2d"
"3509" 10.2698900687784 "outlier" "GP2d"
"3510" 9.63176823019057 "outlier" "GP2d"
"3511" 9.87913197941936 "outlier" "GP2d"
"3512" 9.35938981164736 "outlier" "GP2d"
"3513" 9.68619141601987 "outlier" "GP2d"
"3514" 9.67357705323762 "outlier" "GP2d"
"3515" 9.27025606443068 "outlier" "GP2d"
"3516" 9.65410032051262 "outlier" "GP2d"
"3517" 9.47828610726915 "outlier" "GP2d"
"3518" 9.81104824670002 "outlier" "GP2d"
"3519" 9.47941763972095 "outlier" "GP2d"
"3520" 10.0073397003913 "outlier" "GP2d"
"3521" 10.1275501683928 "outlier" "GP2d"
"3522" 9.35776454304468 "outlier" "GP2d"
"3523" 9.82817699142128 "outlier" "GP2d"
"3524" 9.53317958118353 "outlier" "GP2d"
"3525" 9.73103067665926 "outlier" "GP2d"
"3526" 5.16933380526693 "outlier" "GP2d"
"3527" 9.32531137336932 "outlier" "GP2d"
"3528" 9.25228841859977 "outlier" "GP2d"
"3529" 10.2135999953264 "outlier" "GP2d"
"3530" 9.40685555767833 "outlier" "GP2d"
"3531" 9.48388966199278 "outlier" "GP2d"
"3532" 5.19795476304769 "outlier" "GP2d"
"3533" 9.28969198384736 "outlier" "GP2d"
"3534" 9.31976143889101 "outlier" "GP2d"
"3535" 9.41286828176852 "outlier" "GP2d"
"3536" 9.44907577103065 "outlier" "GP2d"
"3537" 9.5357899572608 "outlier" "GP2d"
"3538" 9.45979503865279 "outlier" "GP2d"
"3539" 9.4317417927924 "outlier" "GP2d"
"3540" 9.4586901638525 "outlier" "GP2d"
"3541" 9.44988291005972 "outlier" "GP2d"
"3542" 9.2399035971651 "outlier" "GP2d"
"3543" 9.34044266380368 "outlier" "GP2d"
"3544" 9.34178931443895 "outlier" "GP2d"
"3545" 9.8829665483693 "outlier" "GP2d"
"3546" 9.31318330852313 "outlier" "GP2d"
"3547" 9.55646327177433 "outlier" "GP2d"
"3548" 9.45261601614031 "outlier" "GP2d"
"3549" 9.39384111250599 "outlier" "GP2d"
"3550" 9.30773626055259 "outlier" "GP2d"
"3551" 9.3979501773994 "outlier" "GP2d"
"3552" 9.30002412851099 "outlier" "GP2d"
"3553" 9.37490139700486 "outlier" "GP2d"
"3554" 5.16244863071202 "outlier" "GP2d"
"3555" 9.33697051161947 "outlier" "GP2d"
"3556" 9.41467930523481 "outlier" "GP2d"
"3557" 9.30161536890581 "outlier" "GP2d"
"3558" 9.21810598728019 "outlier" "GP2d"
"3559" 9.45047386008917 "outlier" "GP2d"
"3560" 9.41543652488275 "outlier" "GP2d"
"3561" 9.46719322816249 "outlier" "GP2d"
"3562" 5.33149790776907 "outlier" "GP2d"
"3563" 9.60236164176497 "outlier" "GP2d"
"3564" 9.53512778827416 "outlier" "GP2d"
"3565" 5.46144709827017 "outlier" "GP2d"
"3566" 9.4438742528911 "outlier" "GP2d"
"3567" 9.46199639121056 "outlier" "GP2d"
"3568" 9.21585422789068 "outlier" "GP2d"
"3569" 9.4932333900658 "outlier" "GP2d"
"3570" 9.34065011280781 "outlier" "GP2d"
"3571" 9.39151064157282 "outlier" "GP2d"
"3572" 9.24635924601966 "outlier" "GP2d"
"3573" 9.42627038270929 "outlier" "GP2d"
"3574" 9.27349587417306 "outlier" "GP2d"
"3575" 9.5653103749821 "outlier" "GP2d"
"3576" 9.67009429434321 "outlier" "GP2d"
"3577" 9.34350970363965 "outlier" "GP2d"
"3578" 9.32584818009817 "outlier" "GP2d"
"3579" 9.36186574751937 "outlier" "GP2d"
"3580" 9.33347037595991 "outlier" "GP2d"
"3581" 9.3553987177124 "outlier" "GP2d"
"3582" 9.75276365238716 "outlier" "GP2d"
"3583" 9.58801207764843 "outlier" "GP2d"
"3584" 9.28914746266313 "outlier" "GP2d"
"3585" 10.2214027544775 "outlier" "GP2d"
"3586" 10.2214027544775 "outlier" "GP2d"
"3587" 10.2212844676914 "outlier" "GP2d"
"3588" 9.24833039357392 "outlier" "GP2d"
"3589" 9.33940392979521 "outlier" "GP2d"
"3590" 9.28488446310248 "outlier" "GP2d"
"3591" 9.34869822414738 "outlier" "GP2d"
"3592" 9.33891833572285 "outlier" "GP2d"
"3593" 9.3126306068638 "outlier" "GP2d"
"3594" 9.61649037138058 "outlier" "GP2d"
"3595" 9.94238159743555 "outlier" "GP2d"
"3596" 10.1883083943492 "outlier" "GP2d"
"3597" 9.80885445043571 "outlier" "GP2d"
"3598" 9.24871500863839 "outlier" "GP2d"
"3599" 9.66589739388926 "outlier" "GP2d"
"3600" 9.86601054759479 "outlier" "GP2d"
"3601" 9.669608361335 "outlier" "GP2d"
"3602" 9.34934245232939 "outlier" "GP2d"
"3603" 9.74045271682335 "outlier" "GP2d"
"3604" 9.60266427283468 "outlier" "GP2d"
"3605" 9.32752589069973 "outlier" "GP2d"
"3606" 9.324917292971 "outlier" "GP2d"
"3607" 9.74832476284375 "outlier" "GP2d"
"3608" 9.29953041779675 "outlier" "GP2d"
"3609" 9.4505007023576 "outlier" "GP2d"
"3610" 9.40435532895951 "outlier" "GP2d"
"3611" 9.27735201033417 "outlier" "GP2d"
"3612" 9.53171266905165 "outlier" "GP2d"
"3613" 9.31133822765334 "outlier" "GP2d"
"3614" 9.34689609922519 "outlier" "GP2d"
"3615" 9.30586784224352 "outlier" "GP2d"
"3616" 9.30586784224352 "outlier" "GP2d"
"3617" 9.34165138844115 "outlier" "GP2d"
"3618" 9.55751351044126 "outlier" "GP2d"
"3619" 9.37881298360381 "outlier" "GP2d"
"3620" 9.59522688865351 "outlier" "GP2d"
"3621" 9.78815120535307 "outlier" "GP2d"
"3622" 9.74326591470934 "outlier" "GP2d"
"3623" 9.96269778835795 "outlier" "GP2d"
"3624" 9.91167523027353 "outlier" "GP2d"
"3625" 9.43403388458485 "outlier" "GP2d"
"3626" 9.30066890450754 "outlier" "GP2d"
"3627" 9.3812753707767 "outlier" "GP2d"
"3628" 9.26551498968782 "outlier" "GP2d"
"3629" 9.98277623697027 "outlier" "GP2d"
"3630" 9.27554870885645 "outlier" "GP2d"
"3631" 9.56471238614156 "outlier" "GP2d"
"3632" 9.24256324306744 "outlier" "GP2d"
"3633" 9.60167994982869 "outlier" "GP2d"
"3634" 9.33933459244663 "outlier" "GP2d"
"3635" 9.22652178992555 "outlier" "GP2d"
"3636" 9.54540910680645 "outlier" "GP2d"
"3637" 10.2214027544775 "outlier" "GP2d"
"3638" 9.22107966439613 "outlier" "GP2d"
"3639" 9.56287202110264 "outlier" "GP2d"
"3640" 9.27994363072381 "outlier" "GP2d"
"3641" 9.23874688047199 "outlier" "GP2d"
"3642" 9.37931922813953 "outlier" "GP2d"
"3643" 9.59710778514248 "outlier" "GP2d"
"3644" 9.59710778514248 "outlier" "GP2d"
"3645" 9.59710778514248 "outlier" "GP2d"
"3646" 10.2214027544775 "outlier" "GP2d"
"3647" 9.4548977984568 "outlier" "HCA-46"
"3648" 9.29516483440427 "outlier" "HCA-46"
"3649" 9.40320592753801 "outlier" "HCA-46"
"3650" 9.3002160340492 "outlier" "HCA-46"
"3651" 9.24917528694152 "outlier" "HCA-46"
"3652" 9.26583499218764 "outlier" "HCA-46"
"3653" 9.74077901583918 "outlier" "HCA-46"
"3654" 9.53390636519471 "outlier" "HCA-46"
"3655" 9.37181577897485 "outlier" "HCA-46"
"3656" 9.51980246888962 "outlier" "HCA-46"
"3657" 9.4614250700788 "outlier" "HCA-46"
"3658" 9.291390160389 "outlier" "HCA-46"
"3659" 9.57404662415326 "outlier" "HCA-46"
"3660" 9.29665862963949 "outlier" "HCA-46"
"3661" 9.31704956113586 "outlier" "HCA-46"
"3662" 9.28456187952951 "outlier" "HCA-46"
"3663" 9.76319009329459 "outlier" "HCA-46"
"3664" 9.76784394519721 "outlier" "HCA-46"
"3665" 10.0474226430919 "outlier" "HCA-46"
"3666" 10.0577941114411 "outlier" "HCA-46"
"3667" 9.512564408636 "outlier" "HCA-46"
"3668" 10.1454172523214 "outlier" "HCA-46"
"3669" 9.62614413352768 "outlier" "HCA-46"
"3670" 9.61859213529642 "outlier" "HCA-46"
"3671" 9.31935964361393 "outlier" "HCA-46"
"3672" 10.022978404566 "outlier" "HCA-46"
"3673" 9.24101359849002 "outlier" "HCA-46"
"3674" 9.56026247416019 "outlier" "HCA-46"
"3675" 9.30312996777851 "outlier" "HCA-46"
"3676" 9.6964742247614 "outlier" "HCA-46"
"3677" 9.31255940013089 "outlier" "HCA-46"
"3678" 9.87339801655976 "outlier" "HCA-46"
"3679" 9.90103597049369 "outlier" "HCA-46"
"3680" 9.83710991620049 "outlier" "HCA-46"
"3681" 9.71405545322465 "outlier" "HCA-46"
"3682" 9.35133033610547 "outlier" "HCA-46"
"3683" 9.34240224807949 "outlier" "HCA-46"
"3684" 9.64998407419723 "outlier" "HCA-46"
"3685" 9.48213836551129 "outlier" "HCA-46"
"3686" 9.5045380511302 "outlier" "HCA-46"
"3687" 10.3293161863231 "outlier" "HCA-46"
"3688" 9.89937703682516 "outlier" "HCA-46"
"3689" 9.92424101708433 "outlier" "HCA-46"
"3690" 9.31041440064452 "outlier" "HCA-46"
"3691" 9.31912918752898 "outlier" "HCA-46"
"3692" 9.43661963293629 "outlier" "HCA-46"
"3693" 9.32478921305287 "outlier" "HCA-46"
"3694" 9.46331938410948 "outlier" "HCA-46"
"3695" 9.32521156792174 "outlier" "HCA-46"
"3696" 9.45547557390597 "outlier" "HCA-46"
"3697" 9.34918460801576 "outlier" "HCA-46"
"3698" 9.28906715980987 "outlier" "HCA-46"
"3699" 9.55539680456233 "outlier" "HCA-46"
"3700" 9.55971401501202 "outlier" "HCA-46"
"3701" 9.33926970072799 "outlier" "HCA-46"
"3702" 9.35725241828588 "outlier" "HCA-46"
"3703" 10.3452023511509 "outlier" "HCA-46"
"3704" 9.50242710266174 "outlier" "HCA-46"
"3705" 9.68526735729705 "outlier" "HCA-46"
"3706" 5.43584004275972 "outlier" "HCA-46"
"3707" 9.29082814868728 "outlier" "HCA-46"
"3708" 9.39955454070241 "outlier" "HCA-46"
"3709" 9.30541313285399 "outlier" "HCA-46"
"3710" 9.34946108196583 "outlier" "HCA-46"
"3711" 9.57044295763376 "outlier" "HCA-46"
"3712" 9.34352445666748 "outlier" "HCA-46"
"3713" 9.48410232758295 "outlier" "HCA-46"
"3714" 9.47081507927726 "outlier" "HCA-46"
"3715" 9.62936396095046 "outlier" "HCA-46"
"3716" 9.3439600892 "outlier" "HCA-46"
"3717" 9.70185510325772 "outlier" "HCA-46"
"3718" 9.48410232758295 "outlier" "HCA-46"
"3719" 5.49559350470074 "outlier" "HCA-46"
"3720" 9.39009373901276 "outlier" "HCA-46"
"3721" 9.28466884422327 "outlier" "HCA-46"
"3722" 9.35013616714394 "outlier" "HCA-46"
"3723" 9.4736852339306 "outlier" "HCA-46"
"3724" 9.26568604440879 "outlier" "HCA-46"
"3725" 9.30018163584856 "outlier" "HCA-46"
"3726" 5.41905833709792 "outlier" "HCA-46"
"3727" 9.4975850321823 "outlier" "HCA-46"
"3728" 9.38838441245889 "outlier" "HCA-46"
"3729" 9.24180129160865 "outlier" "HCA-46"
"3730" 9.33509983514639 "outlier" "HCA-46"
"3731" 9.54659245379029 "outlier" "HCA-46"
"3732" 9.26542526281199 "outlier" "HCA-46"
"3733" 9.37838713230284 "outlier" "HCA-46"
"3734" 9.57186225202797 "outlier" "HCA-46"
"3735" 9.24317632617054 "outlier" "HCA-46"
"3736" 9.30107510479239 "outlier" "HCA-46"
"3737" 9.27776943215671 "outlier" "HCA-46"
"3738" 5.34318186714841 "outlier" "HCA-46"
"3739" 9.87150064623459 "outlier" "HCA-46"
"3740" 9.43513469193801 "outlier" "HCA-46"
"3741" 9.69014379635255 "outlier" "HCA-46"
"3742" 9.57928814152435 "outlier" "HCA-46"
"3743" 9.24431235171121 "outlier" "HCA-46"
"3744" 9.34656474761989 "outlier" "HCA-46"
"3745" 9.73666862648646 "outlier" "HCA-46"
"3746" 9.28903186709669 "outlier" "HCA-46"
"3747" 9.24994832823125 "outlier" "HCA-46"
"3748" 9.29714387492115 "outlier" "HCA-46"
"3749" 9.28112502454253 "outlier" "HCA-46"
"3750" 9.49576895063835 "outlier" "HCA-46"
"3751" 9.73105461050904 "outlier" "HCA-46"
"3752" 10.2477803355862 "outlier" "HCA-46"
"3753" 9.83297384262495 "outlier" "HCA-46"
"3754" 5.46147252876991 "outlier" "HCA-46"
"3755" 9.42783801707728 "outlier" "HCA-46"
"3756" 9.25402263150728 "outlier" "HCA-46"
"3757" 9.46168602872435 "outlier" "HCA-46"
"3758" 10.0774720445591 "outlier" "HCA-46"
"3759" 9.72528952644771 "outlier" "HCA-46"
"3760" 9.24847837133558 "outlier" "HCA-46"
"3761" 9.24478156340562 "outlier" "HCA-46"
"3762" 9.61877387266619 "outlier" "HCA-46"
"3763" 9.49633866093849 "outlier" "HCA-46"
"3764" 9.23860227263979 "outlier" "HCA-46"
"3765" 9.6169198912726 "outlier" "HCA-46"
"3766" 9.24785795054163 "outlier" "HCA-46"
"3767" 9.65549846543026 "outlier" "HCA-46"
"3768" 9.58211907611529 "outlier" "HCA-46"
"3769" 9.56682775569574 "outlier" "HCA-46"
"3770" 5.40728409355581 "outlier" "HCA-46"
"3771" 9.79106035768537 "outlier" "HCA-46"
"3772" 9.5295669163523 "outlier" "HCA-46"
"3773" 9.53102496130555 "outlier" "HCA-46"
"3774" 9.52910011849051 "outlier" "HCA-46"
"3775" 9.51590555600288 "outlier" "HCA-46"
"3776" 9.40539831342439 "outlier" "HCA-46"
"3777" 9.25790742783517 "outlier" "HCA-46"
"3778" 9.25367818114006 "outlier" "HCA-46"
"3779" 9.25367818114006 "outlier" "HCA-46"
"3780" 9.72859872258368 "outlier" "HCA-46"
"3781" 9.37414303744447 "outlier" "HCA-46"
"3782" 9.47790951974208 "outlier" "HCA-46"
"3783" 9.59739374736135 "outlier" "HCA-46"
"3784" 9.24442970216864 "outlier" "HCA-46"
"3785" 9.64646487585713 "outlier" "HCA-46"
"3786" 9.66004340526847 "outlier" "HCA-46"
"3787" 9.65493648812518 "outlier" "HCA-46"
"3788" 9.96240070554755 "outlier" "HCA-46"
"3789" 9.83138729394162 "outlier" "HCA-46"
"3790" 9.43146354174392 "outlier" "HCA-46"
"3791" 9.34451954685085 "outlier" "HCA-46"
"3792" 9.96973600733586 "outlier" "HCA-46"
"3793" 9.52836846960445 "outlier" "HCA-46"
"3794" 9.32970202582301 "outlier" "HCA-46"
"3795" 9.38503033514931 "outlier" "HCA-46"
"3796" 9.50513929945829 "outlier" "HCA-46"
"3797" 9.47004804127098 "outlier" "HCA-46"
"3798" 9.51749354817989 "outlier" "HCA-46"
"3799" 9.35410402682301 "outlier" "HCA-46"
"3800" 9.66466018547611 "outlier" "HCA-46"
"3801" 5.15466204601914 "outlier" "HCA-46"
"3802" 9.65724052344959 "outlier" "HCA-46"
"3803" 9.24305863650398 "outlier" "HCA-46"
"3804" 9.73069732400458 "outlier" "HCA-46"
"3805" 9.30316413325719 "outlier" "HCA-46"
"3806" 5.49105118753828 "outlier" "HCA-46"
"3807" 9.47829774146859 "outlier" "HCA-46"
"3808" 9.24329398395297 "outlier" "HCA-46"
"3809" 9.24478156340562 "outlier" "HCA-46"
"3810" 9.63063559374388 "outlier" "HCA-46"
"3811" 5.4311837701726 "outlier" "HCA-46"
"3812" 9.63063559374388 "outlier" "HCA-46"
"3813" 9.63063559374388 "outlier" "HCA-46"
"3814" 9.26938374660496 "outlier" "HCA-7"
"3815" 9.61492148524153 "outlier" "HCA-7"
"3816" 9.21185128574313 "outlier" "HCA-7"
"3817" 9.29098980939813 "outlier" "HCA-7"
"3818" 9.74046352884956 "outlier" "HCA-7"
"3819" 9.28673216164346 "outlier" "HCA-7"
"3820" 9.3185777130075 "outlier" "HCA-7"
"3821" 5.28952759707388 "outlier" "HCA-7"
"3822" 9.47656601059584 "outlier" "HCA-7"
"3823" 9.38027097311144 "outlier" "HCA-7"
"3824" 9.56347333186918 "outlier" "HCA-7"
"3825" 9.45363031409521 "outlier" "HCA-7"
"3826" 9.3695891379244 "outlier" "HCA-7"
"3827" 9.35973340916741 "outlier" "HCA-7"
"3828" 9.24192841495872 "outlier" "HCA-7"
"3829" 9.63495366027955 "outlier" "HCA-7"
"3830" 9.85363661614726 "outlier" "HCA-7"
"3831" 10.0873281610407 "outlier" "HCA-7"
"3832" 10.0100320935192 "outlier" "HCA-7"
"3833" 9.214449436325 "outlier" "HCA-7"
"3834" 10.1433759830343 "outlier" "HCA-7"
"3835" 9.31421223260638 "outlier" "HCA-7"
"3836" 9.84133949911147 "outlier" "HCA-7"
"3837" 9.29098980939813 "outlier" "HCA-7"
"3838" 9.92510031354933 "outlier" "HCA-7"
"3839" 9.52584374560589 "outlier" "HCA-7"
"3840" 9.45767550572437 "outlier" "HCA-7"
"3841" 9.47927464457292 "outlier" "HCA-7"
"3842" 9.57489958393555 "outlier" "HCA-7"
"3843" 5.50446989229624 "outlier" "HCA-7"
"3844" 9.21031062573672 "outlier" "HCA-7"
"3845" 9.72808341528823 "outlier" "HCA-7"
"3846" 9.87092891032088 "outlier" "HCA-7"
"3847" 9.40538755634606 "outlier" "HCA-7"
"3848" 9.21736971427277 "outlier" "HCA-7"
"3849" 9.22638653259215 "outlier" "HCA-7"
"3850" 9.77510400266335 "outlier" "HCA-7"
"3851" 9.56017185731388 "outlier" "HCA-7"
"3852" 9.35738693641323 "outlier" "HCA-7"
"3853" 9.59203760656978 "outlier" "HCA-7"
"3854" 9.3974079869893 "outlier" "HCA-7"
"3855" 9.28391861612301 "outlier" "HCA-7"
"3856" 9.22277724402224 "outlier" "HCA-7"
"3857" 9.2404910135042 "outlier" "HCA-7"
"3858" 9.2628993682547 "outlier" "HCA-7"
"3859" 9.72624459080795 "outlier" "HCA-7"
"3860" 9.50770273403229 "outlier" "HCA-7"
"3861" 9.24767025376963 "outlier" "HCA-7"
"3862" 10.2546166160499 "outlier" "HCA-7"
"3863" 9.61195608093723 "outlier" "HCA-7"
"3864" 9.57853232545028 "outlier" "HCA-7"
"3865" 9.50300831770495 "outlier" "HCA-7"
"3866" 9.94773248736053 "outlier" "HCA-7"
"3867" 9.48347763833209 "outlier" "HCA-7"
"3868" 9.56212142652186 "outlier" "HCA-7"
"3869" 9.53999857307845 "outlier" "HCA-7"
"3870" 9.3429722923409 "outlier" "HCA-7"
"3871" 9.77553588680066 "outlier" "HCA-7"
"3872" 9.78002760781294 "outlier" "HCA-7"
"3873" 9.43065625327246 "outlier" "HCA-7"
"3874" 9.60018483472162 "outlier" "HCA-7"
"3875" 9.33891017330853 "outlier" "HCA-7"
"3876" 9.23359762550792 "outlier" "HCA-7"
"3877" 9.66589946899894 "outlier" "HCA-7"
"3878" 9.28337545373691 "outlier" "HCA-7"
"3879" 9.30727208223075 "outlier" "HCA-7"
"3880" 9.25076691060713 "outlier" "HCA-7"
"3881" 9.24140990194633 "outlier" "HCA-7"
"3882" 9.2865523518939 "outlier" "HCA-7"
"3883" 9.22885833483612 "outlier" "HCA-7"
"3884" 10.0111185942361 "outlier" "HCA-7"
"3885" 9.35964222510677 "outlier" "HCA-7"
"3886" 9.22684075077484 "outlier" "HCA-7"
"3887" 9.27926164817934 "outlier" "HCA-7"
"3888" 9.82718461037377 "outlier" "HCA-7"
"3889" 9.69751742362262 "outlier" "HCA-7"
"3890" 9.27603076723679 "outlier" "HCA-7"
"3891" 9.24975019336541 "outlier" "HCA-7"
"3892" 9.39592856225045 "outlier" "HCA-7"
"3893" 9.52869538255842 "outlier" "HCA-7"
"3894" 9.29710598727545 "outlier" "HCA-7"
"3895" 9.27110165633207 "outlier" "HCA-7"
"3896" 9.44186776306192 "outlier" "HCA-7"
"3897" 9.22655175781077 "outlier" "HCA-7"
"3898" 9.35268650106025 "outlier" "HCA-7"
"3899" 9.41638225667558 "outlier" "HCA-7"
"3900" 9.33216234288798 "outlier" "HCA-7"
"3901" 9.24113044600312 "outlier" "HCA-7"
"3902" 9.68416131598816 "outlier" "HCA-7"
"3903" 9.23760185910912 "outlier" "HCA-7"
"3904" 9.62232231824034 "outlier" "HCA-7"
"3905" 9.65297453558379 "outlier" "HCA-7"
"3906" 9.73996997638749 "outlier" "HCA-7"
"3907" 9.43812883104389 "outlier" "HCA-7"
"3908" 9.63593624562149 "outlier" "HCA-7"
"3909" 9.54124096112999 "outlier" "HCA-7"
"3910" 9.25107926842472 "outlier" "HCA-7"
"3911" 5.29527663559865 "outlier" "HCA-7"
"3912" 9.37584233140483 "outlier" "HCA-7"
"3913" 9.40955341730466 "outlier" "HCA-7"
"3914" 9.57878933702926 "outlier" "HCA-7"
"3915" 5.47451755772227 "outlier" "HCA-7"
"3916" 9.41397485316132 "outlier" "HCA-7"
"3917" 9.26694462140292 "outlier" "HCA-7"
"3918" 9.61492148524153 "outlier" "HCA-7"
"3919" 9.50453522102231 "outlier" "HCA-7"
"3920" 9.24490780795116 "outlier" "HCA-7"
"3921" 9.34759098581549 "outlier" "HCA-7"
"3922" 9.38099506291521 "outlier" "HCA-7"
"3923" 9.3688755222931 "outlier" "HCA-7"
"3924" 9.43340944017842 "outlier" "HCA-7"
"3925" 9.30651696636819 "outlier" "HCA-7"
"3926" 9.41712851310304 "outlier" "HCA-7"
"3927" 9.69960678819278 "outlier" "HCA-7"
"3928" 9.26867218734121 "outlier" "HCA-7"
"3929" 9.59248240728248 "outlier" "HCA-7"
"3930" 9.45748141847153 "outlier" "HCA-7"
"3931" 9.91093234863541 "outlier" "HCA-7"
"3932" 9.45910422676712 "outlier" "HCA-7"
"3933" 9.34574312131549 "outlier" "HCA-7"
"3934" 9.39668286117677 "outlier" "HCA-7"
"3935" 9.22277724402224 "outlier" "HCA-7"
"3936" 9.30860747846516 "outlier" "HCA-7"
"3937" 9.30727208223075 "outlier" "HCA-7"
"3938" 9.45731152094382 "outlier" "HCA-7"
"3939" 9.30696332987072 "outlier" "HCA-7"
"3940" 9.31814313434177 "outlier" "HCA-7"
"3941" 9.24629122726581 "outlier" "HCA-7"
"3942" 9.51740732597434 "outlier" "HCA-7"
"3943" 9.55665201297583 "outlier" "HCA-7"
"3944" 9.32004537624789 "outlier" "HCA-7"
"3945" 9.79131098677002 "outlier" "HCA-7"
"3946" 9.65359292452766 "outlier" "HCA-7"
"3947" 9.80014228519174 "outlier" "HCA-7"
"3948" 9.55232387984369 "outlier" "HCA-7"
"3949" 9.49868213661087 "outlier" "HCA-7"
"3950" 10.0156054610451 "outlier" "HCA-7"
"3951" 9.83750253233135 "outlier" "HCA-7"
"3952" 9.63450189200709 "outlier" "HCA-7"
"3953" 10.1062194379038 "outlier" "HCA-7"
"3954" 9.2792250683114 "outlier" "HCA-7"
"3955" 9.29555857635798 "outlier" "HCA-7"
"3956" 9.36170437720897 "outlier" "HCA-7"
"3957" 9.37381696061216 "outlier" "HCA-7"
"3958" 9.97628131272714 "outlier" "HCA-7"
"3959" 9.45421749617811 "outlier" "HCA-7"
"3960" 9.53828950209986 "outlier" "HCA-7"
"3961" 9.37039055639406 "outlier" "HCA-7"
"3962" 9.40137468086451 "outlier" "HCA-7"
"3963" 9.2774656014272 "outlier" "HCA-7"
"3964" 9.25415179850799 "outlier" "HCA-7"
"3965" 9.57493661765962 "outlier" "HCA-7"
"3966" 9.28906293892785 "outlier" "HCA-7"
"3967" 9.46180351303561 "outlier" "HCA-7"
"3968" 9.32550535821724 "outlier" "HCA-7"
"3969" 9.6166910571653 "outlier" "HCA-7"
"3970" 9.34167527613427 "outlier" "HCA-7"
"3971" 9.29608672245481 "outlier" "HCA-7"
"3972" 9.57823841156923 "outlier" "HCA-7"
"3973" 9.65458051899965 "outlier" "HCA-7"
"3974" 5.42954517390154 "outlier" "HCT116"
"3975" 9.3840256550291 "outlier" "HCT116"
"3976" 9.1967402188143 "outlier" "HCT116"
"3977" 9.31478327877358 "outlier" "HCT116"
"3978" 5.33155689845021 "outlier" "HCT116"
"3979" 9.26468707897543 "outlier" "HCT116"
"3980" 9.2185852548077 "outlier" "HCT116"
"3981" 9.47955720639137 "outlier" "HCT116"
"3982" 9.32020979422533 "outlier" "HCT116"
"3983" 9.42006691067587 "outlier" "HCT116"
"3984" 9.20839461623751 "outlier" "HCT116"
"3985" 9.22179342310235 "outlier" "HCT116"
"3986" 9.30995605873173 "outlier" "HCT116"
"3987" 9.20816456706717 "outlier" "HCT116"
"3988" 9.69640487266383 "outlier" "HCT116"
"3989" 9.59824074537568 "outlier" "HCT116"
"3990" 9.21068843045321 "outlier" "HCT116"
"3991" 10.1815143141489 "outlier" "HCT116"
"3992" 10.1178533899678 "outlier" "HCT116"
"3993" 9.64080767539762 "outlier" "HCT116"
"3994" 10.1501024856312 "outlier" "HCT116"
"3995" 9.53379650239348 "outlier" "HCT116"
"3996" 5.38961739763733 "outlier" "HCT116"
"3997" 9.38287296617608 "outlier" "HCT116"
"3998" 9.25024007245922 "outlier" "HCT116"
"3999" 9.66375697760495 "outlier" "HCT116"
"4000" 9.69488199438483 "outlier" "HCT116"
"4001" 9.24769145007378 "outlier" "HCT116"
"4002" 9.85554270000539 "outlier" "HCT116"
"4003" 9.27186676758342 "outlier" "HCT116"
"4004" 9.47607367992162 "outlier" "HCT116"
"4005" 9.35463215632427 "outlier" "HCT116"
"4006" 9.20655080176348 "outlier" "HCT116"
"4007" 5.16552366008072 "outlier" "HCT116"
"4008" 9.26884239738499 "outlier" "HCT116"
"4009" 9.38310374883065 "outlier" "HCT116"
"4010" 10.1047777971757 "outlier" "HCT116"
"4011" 9.80888978828242 "outlier" "HCT116"
"4012" 9.86627541384973 "outlier" "HCT116"
"4013" 10.0311730285144 "outlier" "HCT116"
"4014" 10.0055759487691 "outlier" "HCT116"
"4015" 9.21304604572367 "outlier" "HCT116"
"4016" 9.2456909790052 "outlier" "HCT116"
"4017" 9.20608862242022 "outlier" "HCT116"
"4018" 9.28023114325944 "outlier" "HCT116"
"4019" 9.57321128347827 "outlier" "HCT116"
"4020" 9.4264705507762 "outlier" "HCT116"
"4021" 9.24572615451908 "outlier" "HCT116"
"4022" 9.36739017914751 "outlier" "HCT116"
"4023" 9.43159053864997 "outlier" "HCT116"
"4024" 5.30587156339669 "outlier" "HCT116"
"4025" 10.1855731706257 "outlier" "HCT116"
"4026" 9.46028937711064 "outlier" "HCT116"
"4027" 9.48757167324803 "outlier" "HCT116"
"4028" 9.41926567259605 "outlier" "HCT116"
"4029" 9.46568546882216 "outlier" "HCT116"
"4030" 9.28191722220708 "outlier" "HCT116"
"4031" 9.47644603874572 "outlier" "HCT116"
"4032" 9.72594339226684 "outlier" "HCT116"
"4033" 9.29960974251192 "outlier" "HCT116"
"4034" 9.3645902480052 "outlier" "HCT116"
"4035" 9.52624781494836 "outlier" "HCT116"
"4036" 9.52942584005842 "outlier" "HCT116"
"4037" 9.95773106475531 "outlier" "HCT116"
"4038" 9.19999602072186 "outlier" "HCT116"
"4039" 9.58380395823566 "outlier" "HCT116"
"4040" 9.68688087596014 "outlier" "HCT116"
"4041" 9.68860966646306 "outlier" "HCT116"
"4042" 9.53643396294979 "outlier" "HCT116"
"4043" 9.88028853600353 "outlier" "HCT116"
"4044" 9.22769977143289 "outlier" "HCT116"
"4045" 9.67722147589955 "outlier" "HCT116"
"4046" 9.3940145270643 "outlier" "HCT116"
"4047" 9.88830018938081 "outlier" "HCT116"
"4048" 9.20299479290246 "outlier" "HCT116"
"4049" 9.75759057519066 "outlier" "HCT116"
"4050" 9.31312996675752 "outlier" "HCT116"
"4051" 9.33314165366728 "outlier" "HCT116"
"4052" 9.30446051919965 "outlier" "HCT116"
"4053" 9.45841820324038 "outlier" "HCT116"
"4054" 9.36034270389411 "outlier" "HCT116"
"4055" 9.23214999740361 "outlier" "HCT116"
"4056" 9.41933642956504 "outlier" "HCT116"
"4057" 9.34606264084953 "outlier" "HCT116"
"4058" 9.47609437490063 "outlier" "HCT116"
"4059" 9.42171187848488 "outlier" "HCT116"
"4060" 5.202528811654 "outlier" "HCT116"
"4061" 9.72421703676732 "outlier" "HCT116"
"4062" 5.40270194385567 "outlier" "HCT116"
"4063" 9.38936478334338 "outlier" "HCT116"
"4064" 10.0032645781318 "outlier" "HCT116"
"4065" 9.27223092808812 "outlier" "HCT116"
"4066" 9.28049096646905 "outlier" "HCT116"
"4067" 5.39501336485947 "outlier" "HCT116"
"4068" 10.0359885716654 "outlier" "HCT116"
"4069" 9.52196773912312 "outlier" "HCT116"
"4070" 9.58064343509835 "outlier" "HCT116"
"4071" 9.26549444307826 "outlier" "HCT116"
"4072" 9.23974067609261 "outlier" "HCT116"
"4073" 9.43028169553765 "outlier" "HCT116"
"4074" 9.21873499861814 "outlier" "HCT116"
"4075" 9.39408951963626 "outlier" "HCT116"
"4076" 9.29325631389793 "outlier" "HCT116"
"4077" 9.27113752923456 "outlier" "HCT116"
"4078" 9.77194062970902 "outlier" "HCT116"
"4079" 9.48019317471112 "outlier" "HCT116"
"4080" 9.42989057394777 "outlier" "HCT116"
"4081" 9.49411276806846 "outlier" "HCT116"
"4082" 9.63520582109581 "outlier" "HCT116"
"4083" 9.407284540261 "outlier" "HCT116"
"4084" 9.50032200860612 "outlier" "HCT116"
"4085" 9.3040916654877 "outlier" "HCT116"
"4086" 10.0879404157422 "outlier" "HCT116"
"4087" 10.0879404157422 "outlier" "HCT116"
"4088" 10.0879404157422 "outlier" "HCT116"
"4089" 5.48382694686357 "outlier" "HCT116"
"4090" 5.48382694686357 "outlier" "HCT116"
"4091" 9.45255924008706 "outlier" "HCT116"
"4092" 9.37214845955055 "outlier" "HCT116"
"4093" 9.2971795066282 "outlier" "HCT116"
"4094" 9.58945151861424 "outlier" "HCT116"
"4095" 9.19972237551066 "outlier" "HCT116"
"4096" 5.34253063243726 "outlier" "HCT116"
"4097" 5.26252674132928 "outlier" "HCT116"
"4098" 5.25786582596362 "outlier" "HCT116"
"4099" 9.39613431828718 "outlier" "HCT116"
"4100" 9.48666376129229 "outlier" "HCT116"
"4101" 9.29708576388972 "outlier" "HCT116"
"4102" 9.85684506261994 "outlier" "HCT116"
"4103" 9.62909449236691 "outlier" "HCT116"
"4104" 9.61895222602005 "outlier" "HCT116"
"4105" 9.88098968176478 "outlier" "HCT116"
"4106" 9.58100116017762 "outlier" "HCT116"
"4107" 9.36661866741438 "outlier" "HCT116"
"4108" 9.33354412425587 "outlier" "HCT116"
"4109" 9.26630030905602 "outlier" "HCT116"
"4110" 9.33965019810858 "outlier" "HCT116"
"4111" 5.2273696628627 "outlier" "HCT116"
"4112" 9.26670268198342 "outlier" "HCT116"
"4113" 9.28256397509192 "outlier" "HCT116"
"4114" 9.3952377871271 "outlier" "HCT116"
"4115" 9.39473891339249 "outlier" "HCT116"
"4116" 9.95298102876006 "outlier" "HCT116"
"4117" 9.25573995263004 "outlier" "HCT116"
"4118" 9.20873946166893 "outlier" "HCT116"
"4119" 9.31931996776617 "outlier" "HCT116"
"4120" 9.31931996776617 "outlier" "HCT116"
"4121" 9.67180918753937 "outlier" "HCT116"
"4122" 9.29094866955747 "outlier" "HCT116"
"4123" 9.29094866955747 "outlier" "HCT116"
"4124" 9.40987128895673 "outlier" "HCT116"
"4125" 9.40014596193673 "outlier" "HCT116"
"4126" 9.21888469081502 "outlier" "HCT116"
"4127" 9.3952377871271 "outlier" "HCT116"
"4128" 9.52094242598169 "outlier" "HCT116"
"4129" 9.67514578779341 "outlier" "HCT116"
"4130" 9.54614016698387 "outlier" "HCT116"
"4131" 9.70946476104375 "outlier" "HCT116"
"4132" 5.50178740584135 "outlier" "HCT116"
"4133" 9.76858731239861 "outlier" "HCT116"
"4134" 9.64622631088671 "outlier" "HCT116"
"4135" 9.35974796501486 "outlier" "HCT116"
"4136" 9.84604152893344 "outlier" "HCT116"
"4137" 9.36520511210616 "outlier" "HCT116"
"4138" 9.26394567438768 "outlier" "HCT116"
"4139" 5.44268220817118 "outlier" "HCT116"
"4140" 9.20248995730533 "outlier" "HCT116"
"4141" 10.3343479482223 "outlier" "HCT116"
"4142" 9.76712859909365 "outlier" "HCT116"
"4143" 9.53706385788095 "outlier" "HCT116"
"4144" 9.57867066277851 "outlier" "HCT116"
"4145" 9.53037655665678 "outlier" "HCT116"
"4146" 9.26864224630291 "outlier" "HCT116"
"4147" 9.51441721456778 "outlier" "HCT116"
"4148" 9.2680078253116 "outlier" "HCT116"
"4149" 9.40941308333597 "outlier" "HCT116"
"4150" 9.27883192407272 "outlier" "HCT116"
"4151" 10.0879404157422 "outlier" "HCT116"
"4152" 9.28404786171473 "outlier" "HCT116"
"4153" 9.28856496229309 "outlier" "HCT116"
"4154" 9.30387635606204 "outlier" "HCT116"
"4155" 9.31279854773273 "outlier" "HCT116"
"4156" 9.30804052005309 "outlier" "HCT116"
"4157" 9.5135258091126 "outlier" "HCT116"
"4158" 9.5471253211709 "outlier" "HCT116"
"4159" 9.5203260741783 "outlier" "HCT116"
"4160" 9.5203260741783 "outlier" "HCT116"
"4161" 9.5203260741783 "outlier" "HCT116"
"4162" 10.0879404157422 "outlier" "HCT116"
"4163" 9.39121559646627 "outlier" "HDC-111"
"4164" 9.4925332000562 "outlier" "HDC-111"
"4165" 9.37077337637563 "outlier" "HDC-111"
"4166" 9.42900269123179 "outlier" "HDC-111"
"4167" 9.47982357963241 "outlier" "HDC-111"
"4168" 9.26766452364328 "outlier" "HDC-111"
"4169" 9.59010311883039 "outlier" "HDC-111"
"4170" 9.70722886103764 "outlier" "HDC-111"
"4171" 9.60785369846049 "outlier" "HDC-111"
"4172" 9.41109178097055 "outlier" "HDC-111"
"4173" 9.30719746400739 "outlier" "HDC-111"
"4174" 9.24139842247998 "outlier" "HDC-111"
"4175" 9.77315342476063 "outlier" "HDC-111"
"4176" 9.22157694602442 "outlier" "HDC-111"
"4177" 9.66956621294673 "outlier" "HDC-111"
"4178" 9.1636109992552 "outlier" "HDC-111"
"4179" 9.41568912484314 "outlier" "HDC-111"
"4180" 9.30202173356271 "outlier" "HDC-111"
"4181" 9.21779034316761 "outlier" "HDC-111"
"4182" 9.37244830790236 "outlier" "HDC-111"
"4183" 9.19680689044384 "outlier" "HDC-111"
"4184" 9.67646240216745 "outlier" "HDC-111"
"4185" 9.63527036126408 "outlier" "HDC-111"
"4186" 9.6256974045437 "outlier" "HDC-111"
"4187" 9.71338043184799 "outlier" "HDC-111"
"4188" 9.14481742751322 "outlier" "HDC-111"
"4189" 9.4702355392081 "outlier" "HDC-111"
"4190" 10.1319699635519 "outlier" "HDC-111"
"4191" 9.98295409622935 "outlier" "HDC-111"
"4192" 9.4151233554852 "outlier" "HDC-111"
"4193" 10.0986701923222 "outlier" "HDC-111"
"4194" 9.66613266931809 "outlier" "HDC-111"
"4195" 9.53841049483906 "outlier" "HDC-111"
"4196" 9.22831072869839 "outlier" "HDC-111"
"4197" 9.51058564104487 "outlier" "HDC-111"
"4198" 9.22971650319508 "outlier" "HDC-111"
"4199" 9.88676527384698 "outlier" "HDC-111"
"4200" 9.17925242656992 "outlier" "HDC-111"
"4201" 9.16642466039288 "outlier" "HDC-111"
"4202" 9.34621006352926 "outlier" "HDC-111"
"4203" 9.72099669573166 "outlier" "HDC-111"
"4204" 9.44552151024465 "outlier" "HDC-111"
"4205" 9.79819194452584 "outlier" "HDC-111"
"4206" 9.68188356133878 "outlier" "HDC-111"
"4207" 9.29055078908224 "outlier" "HDC-111"
"4208" 9.16598160820847 "outlier" "HDC-111"
"4209" 9.72724987921896 "outlier" "HDC-111"
"4210" 9.61590867024983 "outlier" "HDC-111"
"4211" 9.23885722447954 "outlier" "HDC-111"
"4212" 9.15076486036819 "outlier" "HDC-111"
"4213" 9.81964701464047 "outlier" "HDC-111"
"4214" 9.21768541577354 "outlier" "HDC-111"
"4215" 9.22912918732819 "outlier" "HDC-111"
"4216" 9.18287739580656 "outlier" "HDC-111"
"4217" 9.33660099368242 "outlier" "HDC-111"
"4218" 9.23710462128627 "outlier" "HDC-111"
"4219" 10.1831615455693 "outlier" "HDC-111"
"4220" 9.63645227921639 "outlier" "HDC-111"
"4221" 9.63686219381012 "outlier" "HDC-111"
"4222" 9.2239107528928 "outlier" "HDC-111"
"4223" 9.20401390373072 "outlier" "HDC-111"
"4224" 9.16775111146548 "outlier" "HDC-111"
"4225" 9.24365308697596 "outlier" "HDC-111"
"4226" 9.21581872353834 "outlier" "HDC-111"
"4227" 9.25844800364039 "outlier" "HDC-111"
"4228" 5.53269426790476 "outlier" "HDC-111"
"4229" 9.32355862372717 "outlier" "HDC-111"
"4230" 9.44146600667718 "outlier" "HDC-111"
"4231" 9.54848445227933 "outlier" "HDC-111"
"4232" 9.55228926358491 "outlier" "HDC-111"
"4233" 9.160689256978 "outlier" "HDC-111"
"4234" 9.26473175486134 "outlier" "HDC-111"
"4235" 10.0665969760726 "outlier" "HDC-111"
"4236" 9.27551992411188 "outlier" "HDC-111"
"4237" 9.46693771787865 "outlier" "HDC-111"
"4238" 9.33365824168982 "outlier" "HDC-111"
"4239" 9.17112263853553 "outlier" "HDC-111"
"4240" 9.21131630109732 "outlier" "HDC-111"
"4241" 9.30866802457091 "outlier" "HDC-111"
"4242" 9.28721055971172 "outlier" "HDC-111"
"4243" 9.38225672196077 "outlier" "HDC-111"
"4244" 9.52497953928091 "outlier" "HDC-111"
"4245" 9.53832273451852 "outlier" "HDC-111"
"4246" 9.44024193382851 "outlier" "HDC-111"
"4247" 9.35645055795435 "outlier" "HDC-111"
"4248" 9.20687431018641 "outlier" "HDC-111"
"4249" 9.33057405152571 "outlier" "HDC-111"
"4250" 9.18796386209145 "outlier" "HDC-111"
"4251" 9.21142277844555 "outlier" "HDC-111"
"4252" 9.30492859659563 "outlier" "HDC-111"
"4253" 9.88629849306822 "outlier" "HDC-111"
"4254" 9.64214629934827 "outlier" "HDC-111"
"4255" 5.52570299754937 "outlier" "HDC-111"
"4256" 9.70110958559628 "outlier" "HDC-111"
"4257" 9.1772989886443 "outlier" "HDC-111"
"4258" 9.74040672241453 "outlier" "HDC-111"
"4259" 9.43781499703113 "outlier" "HDC-111"
"4260" 9.49150095855846 "outlier" "HDC-111"
"4261" 5.29032890460293 "outlier" "HDC-111"
"4262" 9.36359602117205 "outlier" "HDC-111"
"4263" 9.48192739778285 "outlier" "HDC-111"
"4264" 9.29263098064138 "outlier" "HDC-111"
"4265" 9.26670475644183 "outlier" "HDC-111"
"4266" 9.13562981486817 "outlier" "HDC-111"
"4267" 9.28008860165254 "outlier" "HDC-111"
"4268" 9.31479476916018 "outlier" "HDC-111"
"4269" 9.31319747832438 "outlier" "HDC-111"
"4270" 9.21494836719671 "outlier" "HDC-111"
"4271" 9.60599078169387 "outlier" "HDC-111"
"4272" 9.20797566063024 "outlier" "HDC-111"
"4273" 9.24771159862948 "outlier" "HDC-111"
"4274" 9.22943571208994 "outlier" "HDC-111"
"4275" 9.24362837394315 "outlier" "HDC-111"
"4276" 9.6247222342324 "outlier" "HDC-111"
"4277" 9.49510312068567 "outlier" "HDC-111"
"4278" 9.16110785410139 "outlier" "HDC-111"
"4279" 9.41233367808627 "outlier" "HDC-111"
"4280" 9.47060205102109 "outlier" "HDC-111"
"4281" 9.4808696067372 "outlier" "HDC-111"
"4282" 9.19360195447275 "outlier" "HDC-111"
"4283" 9.35568749972079 "outlier" "HDC-111"
"4284" 9.14858640313774 "outlier" "HDC-111"
"4285" 9.38651033977862 "outlier" "HDC-111"
"4286" 9.19826337977307 "outlier" "HDC-111"
"4287" 9.51914807363886 "outlier" "HDC-111"
"4288" 9.30987909091028 "outlier" "HDC-111"
"4289" 5.42961510005793 "outlier" "HDC-111"
"4290" 9.15484677725058 "outlier" "HDC-111"
"4291" 9.40988003041899 "outlier" "HDC-111"
"4292" 9.39809268035726 "outlier" "HDC-111"
"4293" 9.79844000255995 "outlier" "HDC-111"
"4294" 9.47259047523055 "outlier" "HDC-111"
"4295" 9.37128942827361 "outlier" "HDC-111"
"4296" 9.1720561663633 "outlier" "HDC-111"
"4297" 9.16804532899716 "outlier" "HDC-111"
"4298" 9.19482040564524 "outlier" "HDC-111"
"4299" 9.73738070825175 "outlier" "HDC-111"
"4300" 9.57301056819088 "outlier" "HDC-111"
"4301" 9.16399710482105 "outlier" "HDC-111"
"4302" 9.5931197580201 "outlier" "HDC-111"
"4303" 9.50546334421082 "outlier" "HDC-111"
"4304" 5.5053280836884 "outlier" "HDC-111"
"4305" 9.1522314535117 "outlier" "HDC-111"
"4306" 9.23195632029166 "outlier" "HDC-111"
"4307" 9.50648994979056 "outlier" "HDC-111"
"4308" 9.43841511313798 "outlier" "HDC-111"
"4309" 9.21502756261654 "outlier" "HDC-111"
"4310" 9.47019153699777 "outlier" "HDC-111"
"4311" 9.17634782065813 "outlier" "HDC-111"
"4312" 9.18728909872883 "outlier" "HDC-111"
"4313" 9.72631558900765 "outlier" "HDC-111"
"4314" 9.4135218990242 "outlier" "HDC-111"
"4315" 9.2523627544729 "outlier" "HDC-111"
"4316" 9.49435455201674 "outlier" "HDC-111"
"4317" 9.29942141954611 "outlier" "HDC-111"
"4318" 9.17959624066511 "outlier" "HDC-111"
"4319" 9.2941736124827 "outlier" "HDC-111"
"4320" 9.17345270639776 "outlier" "HDC-111"
"4321" 9.50778325565257 "outlier" "HDC-111"
"4322" 9.78253601524407 "outlier" "HDC-111"
"4323" 9.50778325565257 "outlier" "HDC-111"
"4324" 9.65283380408088 "outlier" "HDC-111"
"4325" 9.65283380408088 "outlier" "HDC-111"
"4326" 9.27074017744494 "outlier" "HDC-111"
"4327" 9.14781673207197 "outlier" "HDC-111"
"4328" 9.35650773331135 "outlier" "HDC-111"
"4329" 9.29896475955762 "outlier" "HDC-111"
"4330" 9.58878788456205 "outlier" "HDC-111"
"4331" 9.20322804634378 "outlier" "HDC-111"
"4332" 9.54967093299207 "outlier" "HDC-111"
"4333" 9.15874046758923 "outlier" "HDC-111"
"4334" 9.24905605114296 "outlier" "HDC-111"
"4335" 9.76739836996173 "outlier" "HDC-111"
"4336" 9.7026925941768 "outlier" "HDC-111"
"4337" 9.93354343346006 "outlier" "HDC-111"
"4338" 9.82020427740628 "outlier" "HDC-111"
"4339" 9.58736787121703 "outlier" "HDC-111"
"4340" 9.19054078628116 "outlier" "HDC-111"
"4341" 9.18054032837939 "outlier" "HDC-111"
"4342" 9.15076486036819 "outlier" "HDC-111"
"4343" 9.30320836072011 "outlier" "HDC-111"
"4344" 9.56264309543036 "outlier" "HDC-111"
"4345" 9.92796118490731 "outlier" "HDC-111"
"4346" 9.53056783461668 "outlier" "HDC-111"
"4347" 9.53475977622738 "outlier" "HDC-111"
"4348" 9.34540923244228 "outlier" "HDC-111"
"4349" 9.55078108395973 "outlier" "HDC-111"
"4350" 9.52015594567174 "outlier" "HDC-111"
"4351" 9.76336205703077 "outlier" "HDC-111"
"4352" 9.19229663993939 "outlier" "HDC-111"
"4353" 9.38929366326213 "outlier" "HDC-111"
"4354" 9.24229177753749 "outlier" "HDC-111"
"4355" 9.2714825217003 "outlier" "HDC-111"
"4356" 9.48938698611195 "outlier" "HDC-111"
"4357" 9.27586424703636 "outlier" "HDC-111"
"4358" 5.4809697784553 "outlier" "HDC-111"
"4359" 9.17933840561436 "outlier" "HDC-111"
"4360" 9.20452800585338 "outlier" "HDC-111"
"4361" 9.43947119678288 "outlier" "HDC-111"
"4362" 9.43947119678288 "outlier" "HDC-111"
"4363" 5.41023380704865 "outlier" "HDC-111"
"4364" 9.43947119678288 "outlier" "HDC-111"
"4365" 9.30635474633178 "outlier" "HDC-114"
"4366" 9.70911869546111 "outlier" "HDC-114"
"4367" 9.45687305500902 "outlier" "HDC-114"
"4368" 9.14479805968814 "outlier" "HDC-114"
"4369" 9.27691685985367 "outlier" "HDC-114"
"4370" 9.27016510575246 "outlier" "HDC-114"
"4371" 9.26403859296859 "outlier" "HDC-114"
"4372" 9.3613460417473 "outlier" "HDC-114"
"4373" 9.49117487405605 "outlier" "HDC-114"
"4374" 9.2070802656176 "outlier" "HDC-114"
"4375" 5.59523438219759 "outlier" "HDC-114"
"4376" 9.22783635567473 "outlier" "HDC-114"
"4377" 9.16302452755177 "outlier" "HDC-114"
"4378" 9.16809868826646 "outlier" "HDC-114"
"4379" 9.53833741852551 "outlier" "HDC-114"
"4380" 9.20538344373595 "outlier" "HDC-114"
"4381" 9.37038362611392 "outlier" "HDC-114"
"4382" 9.23654122452617 "outlier" "HDC-114"
"4383" 9.34842534002415 "outlier" "HDC-114"
"4384" 5.50830562249489 "outlier" "HDC-114"
"4385" 9.52920153654298 "outlier" "HDC-114"
"4386" 9.20593237300461 "outlier" "HDC-114"
"4387" 9.30920611194338 "outlier" "HDC-114"
"4388" 9.13392757035126 "outlier" "HDC-114"
"4389" 9.25386567259165 "outlier" "HDC-114"
"4390" 9.23736817439434 "outlier" "HDC-114"
"4391" 9.64290522436073 "outlier" "HDC-114"
"4392" 9.65011340048779 "outlier" "HDC-114"
"4393" 9.31113768273089 "outlier" "HDC-114"
"4394" 9.50561494732371 "outlier" "HDC-114"
"4395" 10.1465387212644 "outlier" "HDC-114"
"4396" 9.86096098495995 "outlier" "HDC-114"
"4397" 9.55565528207387 "outlier" "HDC-114"
"4398" 10.1499398220387 "outlier" "HDC-114"
"4399" 9.61403966231311 "outlier" "HDC-114"
"4400" 9.42322233059159 "outlier" "HDC-114"
"4401" 9.16687142344543 "outlier" "HDC-114"
"4402" 9.5750421626448 "outlier" "HDC-114"
"4403" 9.13210455359223 "outlier" "HDC-114"
"4404" 9.45744435064058 "outlier" "HDC-114"
"4405" 9.38234569598779 "outlier" "HDC-114"
"4406" 9.38962811207622 "outlier" "HDC-114"
"4407" 9.40141169139762 "outlier" "HDC-114"
"4408" 9.64603619703334 "outlier" "HDC-114"
"4409" 9.33497258090106 "outlier" "HDC-114"
"4410" 9.24686172196443 "outlier" "HDC-114"
"4411" 9.22140558212003 "outlier" "HDC-114"
"4412" 9.51000805228623 "outlier" "HDC-114"
"4413" 9.95301810545109 "outlier" "HDC-114"
"4414" 9.54337511945598 "outlier" "HDC-114"
"4415" 9.86183302193795 "outlier" "HDC-114"
"4416" 9.56642613431686 "outlier" "HDC-114"
"4417" 9.22271445717234 "outlier" "HDC-114"
"4418" 9.69530501536999 "outlier" "HDC-114"
"4419" 9.1587648577841 "outlier" "HDC-114"
"4420" 9.13855869836128 "outlier" "HDC-114"
"4421" 9.35211638288204 "outlier" "HDC-114"
"4422" 10.1766496794731 "outlier" "HDC-114"
"4423" 9.37640584468278 "outlier" "HDC-114"
"4424" 9.4767285015808 "outlier" "HDC-114"
"4425" 9.26064332009889 "outlier" "HDC-114"
"4426" 9.42020241095861 "outlier" "HDC-114"
"4427" 5.36127297739957 "outlier" "HDC-114"
"4428" 9.20399495770687 "outlier" "HDC-114"
"4429" 9.13883317260496 "outlier" "HDC-114"
"4430" 9.27120031953766 "outlier" "HDC-114"
"4431" 9.14250658112675 "outlier" "HDC-114"
"4432" 9.4953536662873 "outlier" "HDC-114"
"4433" 9.18500814123762 "outlier" "HDC-114"
"4434" 9.24545681493933 "outlier" "HDC-114"
"4435" 9.34513893485537 "outlier" "HDC-114"
"4436" 9.22301594589108 "outlier" "HDC-114"
"4437" 9.40967667543387 "outlier" "HDC-114"
"4438" 9.4203937652405 "outlier" "HDC-114"
"4439" 9.21776028178425 "outlier" "HDC-114"
"4440" 9.47809864916887 "outlier" "HDC-114"
"4441" 9.45226061755028 "outlier" "HDC-114"
"4442" 9.17701281364857 "outlier" "HDC-114"
"4443" 10.3188194755442 "outlier" "HDC-114"
"4444" 9.23309490979578 "outlier" "HDC-114"
"4445" 9.47580330721503 "outlier" "HDC-114"
"4446" 9.33735323714083 "outlier" "HDC-114"
"4447" 9.23009076294192 "outlier" "HDC-114"
"4448" 9.1953821906713 "outlier" "HDC-114"
"4449" 9.26348980820828 "outlier" "HDC-114"
"4450" 9.23500476062626 "outlier" "HDC-114"
"4451" 9.14776499347189 "outlier" "HDC-114"
"4452" 9.17201408935394 "outlier" "HDC-114"
"4453" 9.31050162427316 "outlier" "HDC-114"
"4454" 9.90259219733676 "outlier" "HDC-114"
"4455" 9.2004909703594 "outlier" "HDC-114"
"4456" 9.37617643738118 "outlier" "HDC-114"
"4457" 5.50464430990182 "outlier" "HDC-114"
"4458" 9.31371340714226 "outlier" "HDC-114"
"4459" 9.72162299866678 "outlier" "HDC-114"
"4460" 9.66401674386551 "outlier" "HDC-114"
"4461" 9.22897740877387 "outlier" "HDC-114"
"4462" 9.21272322240933 "outlier" "HDC-114"
"4463" 9.24509890940422 "outlier" "HDC-114"
"4464" 9.46599658428853 "outlier" "HDC-114"
"4465" 9.14527893944042 "outlier" "HDC-114"
"4466" 9.42281031652984 "outlier" "HDC-114"
"4467" 9.3398552729842 "outlier" "HDC-114"
"4468" 5.53252692220582 "outlier" "HDC-114"
"4469" 9.21262033949931 "outlier" "HDC-114"
"4470" 9.18355284903776 "outlier" "HDC-114"
"4471" 9.14156841631197 "outlier" "HDC-114"
"4472" 9.21091924321133 "outlier" "HDC-114"
"4473" 9.35414523468186 "outlier" "HDC-114"
"4474" 9.26892410236199 "outlier" "HDC-114"
"4475" 9.1735929336653 "outlier" "HDC-114"
"4476" 9.16440644022795 "outlier" "HDC-114"
"4477" 9.29910118156293 "outlier" "HDC-114"
"4478" 9.13120568163197 "outlier" "HDC-114"
"4479" 9.78432510238093 "outlier" "HDC-114"
"4480" 9.41906850301253 "outlier" "HDC-114"
"4481" 9.3519297741558 "outlier" "HDC-114"
"4482" 9.41959589890442 "outlier" "HDC-114"
"4483" 9.19842277122586 "outlier" "HDC-114"
"4484" 9.1979973051307 "outlier" "HDC-114"
"4485" 9.56859621943597 "outlier" "HDC-114"
"4486" 9.50728878317618 "outlier" "HDC-114"
"4487" 9.13170184103691 "outlier" "HDC-114"
"4488" 5.3421521200226 "outlier" "HDC-114"
"4489" 9.35349480100943 "outlier" "HDC-114"
"4490" 9.488525527523 "outlier" "HDC-114"
"4491" 9.61225993208221 "outlier" "HDC-114"
"4492" 9.19428342276806 "outlier" "HDC-114"
"4493" 9.72096117698198 "outlier" "HDC-114"
"4494" 9.36911168921567 "outlier" "HDC-114"
"4495" 9.50604710071781 "outlier" "HDC-114"
"4496" 9.32577345128622 "outlier" "HDC-114"
"4497" 9.32577345128622 "outlier" "HDC-114"
"4498" 9.241310945664 "outlier" "HDC-114"
"4499" 9.44028978370787 "outlier" "HDC-114"
"4500" 9.24610030255939 "outlier" "HDC-114"
"4501" 9.61605604044673 "outlier" "HDC-114"
"4502" 9.46616879239252 "outlier" "HDC-114"
"4503" 9.32310893761367 "outlier" "HDC-114"
"4504" 9.28763152693985 "outlier" "HDC-114"
"4505" 9.32350766559054 "outlier" "HDC-114"
"4506" 9.34012386524202 "outlier" "HDC-114"
"4507" 9.38047963510805 "outlier" "HDC-114"
"4508" 9.51252990693637 "outlier" "HDC-114"
"4509" 9.35310407270425 "outlier" "HDC-114"
"4510" 10.1812363121458 "outlier" "HDC-114"
"4511" 9.84127096791914 "outlier" "HDC-114"
"4512" 9.26763421862878 "outlier" "HDC-114"
"4513" 9.53906587663469 "outlier" "HDC-114"
"4514" 9.81175729863854 "outlier" "HDC-114"
"4515" 9.45390194966482 "outlier" "HDC-114"
"4516" 9.13537434779228 "outlier" "HDC-114"
"4517" 9.23314398539127 "outlier" "HDC-114"
"4518" 9.43862666580677 "outlier" "HDC-114"
"4519" 5.45716612100429 "outlier" "HDC-114"
"4520" 9.13290886014945 "outlier" "HDC-114"
"4521" 9.61281304305373 "outlier" "HDC-114"
"4522" 9.47042353598979 "outlier" "HDC-114"
"4523" 9.14181071744492 "outlier" "HDC-114"
"4524" 9.69489848358924 "outlier" "HDC-114"
"4525" 9.51003399192977 "outlier" "HDC-114"
"4526" 9.47678451067063 "outlier" "HDC-114"
"4527" 9.42217568450677 "outlier" "HDC-114"
"4528" 9.25905127054068 "outlier" "HDC-114"
"4529" 9.58564263549554 "outlier" "HDC-114"
"4530" 9.25905127054068 "outlier" "HDC-114"
"4531" 9.15160083287275 "outlier" "HDC-114"
"4532" 9.15160083287275 "outlier" "HDC-114"
"4533" 9.36686327108763 "outlier" "HDC-114"
"4534" 9.32165046598746 "outlier" "HDC-114"
"4535" 9.61205489726882 "outlier" "HDC-114"
"4536" 9.24583825601948 "outlier" "HDC-114"
"4537" 9.54765391743526 "outlier" "HDC-114"
"4538" 9.61772923356214 "outlier" "HDC-114"
"4539" 9.56664249299186 "outlier" "HDC-114"
"4540" 9.8236419981014 "outlier" "HDC-114"
"4541" 9.79745556446539 "outlier" "HDC-114"
"4542" 9.62286053814787 "outlier" "HDC-114"
"4543" 9.16429144863877 "outlier" "HDC-114"
"4544" 9.39635254321172 "outlier" "HDC-114"
"4545" 9.26131070437961 "outlier" "HDC-114"
"4546" 9.20225967050864 "outlier" "HDC-114"
"4547" 9.33557381484498 "outlier" "HDC-114"
"4548" 9.77069274021547 "outlier" "HDC-114"
"4549" 9.67868662341252 "outlier" "HDC-114"
"4550" 9.66114142704158 "outlier" "HDC-114"
"4551" 9.28209903833988 "outlier" "HDC-114"
"4552" 9.17743143767151 "outlier" "HDC-114"
"4553" 9.18062755265764 "outlier" "HDC-114"
"4554" 9.53257617869696 "outlier" "HDC-114"
"4555" 9.1867316971462 "outlier" "HDC-114"
"4556" 9.58528288102494 "outlier" "HDC-114"
"4557" 9.2311766231055 "outlier" "HDC-114"
"4558" 9.40398556647089 "outlier" "HDC-114"
"4559" 9.67093932037713 "outlier" "HDC-114"
"4560" 9.37485056224872 "outlier" "HDC-114"
"4561" 9.1995906583252 "outlier" "HDC-114"
"4562" 5.40448197871945 "outlier" "HDC-114"
"4563" 9.15821122658053 "outlier" "HDC-114"
"4564" 9.13696944162233 "outlier" "HDC-114"
"4565" 9.24750313285209 "outlier" "HDC-114"
"4566" 9.50668799076208 "outlier" "HDC-114"
"4567" 9.50668799076208 "outlier" "HDC-114"
"4568" 9.50668799076208 "outlier" "HDC-114"
"4569" 9.33794998331923 "outlier" "HDC-135"
"4570" 9.21937754447893 "outlier" "HDC-135"
"4571" 9.21470834482404 "outlier" "HDC-135"
"4572" 9.27768944609153 "outlier" "HDC-135"
"4573" 9.38385074392439 "outlier" "HDC-135"
"4574" 9.30987412946293 "outlier" "HDC-135"
"4575" 9.32578266503628 "outlier" "HDC-135"
"4576" 9.29475570851933 "outlier" "HDC-135"
"4577" 9.44836207681599 "outlier" "HDC-135"
"4578" 5.29010921501486 "outlier" "HDC-135"
"4579" 9.37961874670754 "outlier" "HDC-135"
"4580" 5.3514557679858 "outlier" "HDC-135"
"4581" 9.21972885453141 "outlier" "HDC-135"
"4582" 9.50249568658437 "outlier" "HDC-135"
"4583" 9.47612586977851 "outlier" "HDC-135"
"4584" 9.24562968854036 "outlier" "HDC-135"
"4585" 10.0524767318012 "outlier" "HDC-135"
"4586" 9.66108629856469 "outlier" "HDC-135"
"4587" 9.17135482111702 "outlier" "HDC-135"
"4588" 9.41987379013625 "outlier" "HDC-135"
"4589" 10.1593005773595 "outlier" "HDC-135"
"4590" 10.0383505656729 "outlier" "HDC-135"
"4591" 9.38592571706508 "outlier" "HDC-135"
"4592" 10.0844506948959 "outlier" "HDC-135"
"4593" 9.45004791286561 "outlier" "HDC-135"
"4594" 9.55374993333726 "outlier" "HDC-135"
"4595" 9.16687359620451 "outlier" "HDC-135"
"4596" 9.48024820541531 "outlier" "HDC-135"
"4597" 9.74930316273176 "outlier" "HDC-135"
"4598" 9.53362237517491 "outlier" "HDC-135"
"4599" 9.65999547126171 "outlier" "HDC-135"
"4600" 9.71449659477183 "outlier" "HDC-135"
"4601" 9.19918372161003 "outlier" "HDC-135"
"4602" 9.41762133552978 "outlier" "HDC-135"
"4603" 10.0213400773637 "outlier" "HDC-135"
"4604" 9.45325359536441 "outlier" "HDC-135"
"4605" 9.74176146454266 "outlier" "HDC-135"
"4606" 9.64934441299197 "outlier" "HDC-135"
"4607" 9.47469188711244 "outlier" "HDC-135"
"4608" 9.5118897008018 "outlier" "HDC-135"
"4609" 9.26610045469916 "outlier" "HDC-135"
"4610" 9.21172926625422 "outlier" "HDC-135"
"4611" 9.41164842123212 "outlier" "HDC-135"
"4612" 10.1352072550291 "outlier" "HDC-135"
"4613" 9.45177133515482 "outlier" "HDC-135"
"4614" 9.45476001495343 "outlier" "HDC-135"
"4615" 9.26666366899402 "outlier" "HDC-135"
"4616" 9.36791957525793 "outlier" "HDC-135"
"4617" 9.50214237288661 "outlier" "HDC-135"
"4618" 9.25037715100776 "outlier" "HDC-135"
"4619" 9.40681675205817 "outlier" "HDC-135"
"4620" 9.44693733199643 "outlier" "HDC-135"
"4621" 9.72882093360881 "outlier" "HDC-135"
"4622" 9.64508888728932 "outlier" "HDC-135"
"4623" 9.66114984566235 "outlier" "HDC-135"
"4624" 9.27509164096826 "outlier" "HDC-135"
"4625" 9.97933780369986 "outlier" "HDC-135"
"4626" 9.3347667792063 "outlier" "HDC-135"
"4627" 9.46830002684071 "outlier" "HDC-135"
"4628" 9.4002787208816 "outlier" "HDC-135"
"4629" 9.51180008823907 "outlier" "HDC-135"
"4630" 9.52278587009773 "outlier" "HDC-135"
"4631" 9.32799730809234 "outlier" "HDC-135"
"4632" 9.45215339089015 "outlier" "HDC-135"
"4633" 9.37074562311182 "outlier" "HDC-135"
"4634" 9.29772119242334 "outlier" "HDC-135"
"4635" 9.47061476404063 "outlier" "HDC-135"
"4636" 9.26641594468536 "outlier" "HDC-135"
"4637" 9.20547587352143 "outlier" "HDC-135"
"4638" 9.2146575917 "outlier" "HDC-135"
"4639" 9.82233406804551 "outlier" "HDC-135"
"4640" 9.73835527521849 "outlier" "HDC-135"
"4641" 9.32137875901153 "outlier" "HDC-135"
"4642" 9.83784282802312 "outlier" "HDC-135"
"4643" 9.17700974080764 "outlier" "HDC-135"
"4644" 9.39040187890917 "outlier" "HDC-135"
"4645" 9.21009099678578 "outlier" "HDC-135"
"4646" 9.48134824268505 "outlier" "HDC-135"
"4647" 9.24207046126055 "outlier" "HDC-135"
"4648" 9.22436949003643 "outlier" "HDC-135"
"4649" 9.24633804701073 "outlier" "HDC-135"
"4650" 9.35054729876028 "outlier" "HDC-135"
"4651" 9.31692973788314 "outlier" "HDC-135"
"4652" 5.44963445373768 "outlier" "HDC-135"
"4653" 9.26445167630991 "outlier" "HDC-135"
"4654" 9.6974767426699 "outlier" "HDC-135"
"4655" 9.28125257168033 "outlier" "HDC-135"
"4656" 9.31174521469933 "outlier" "HDC-135"
"4657" 9.76329494034002 "outlier" "HDC-135"
"4658" 9.21068046151784 "outlier" "HDC-135"
"4659" 9.61689560562328 "outlier" "HDC-135"
"4660" 5.15834820844261 "outlier" "HDC-135"
"4661" 5.15834820844261 "outlier" "HDC-135"
"4662" 9.16417389990883 "outlier" "HDC-135"
"4663" 9.72011992484399 "outlier" "HDC-135"
"4664" 9.3142544247246 "outlier" "HDC-135"
"4665" 9.54923962401907 "outlier" "HDC-135"
"4666" 9.3937919887801 "outlier" "HDC-135"
"4667" 5.52978228293015 "outlier" "HDC-135"
"4668" 9.27736007745686 "outlier" "HDC-135"
"4669" 9.34891097577605 "outlier" "HDC-135"
"4670" 9.23197097526174 "outlier" "HDC-135"
"4671" 9.44024111140327 "outlier" "HDC-135"
"4672" 9.18409212874334 "outlier" "HDC-135"
"4673" 9.21648097782338 "outlier" "HDC-135"
"4674" 9.32592018392885 "outlier" "HDC-135"
"4675" 9.40163382652883 "outlier" "HDC-135"
"4676" 9.37874998370149 "outlier" "HDC-135"
"4677" 9.27944187248585 "outlier" "HDC-135"
"4678" 9.50973387930376 "outlier" "HDC-135"
"4679" 9.59837374126359 "outlier" "HDC-135"
"4680" 9.21741502624519 "outlier" "HDC-135"
"4681" 9.21126912725807 "outlier" "HDC-135"
"4682" 9.4006592383469 "outlier" "HDC-135"
"4683" 9.7815672306775 "outlier" "HDC-135"
"4684" 9.47868963998061 "outlier" "HDC-135"
"4685" 9.27546686047639 "outlier" "HDC-135"
"4686" 9.38797379670091 "outlier" "HDC-135"
"4687" 9.37210763115642 "outlier" "HDC-135"
"4688" 9.57238491247793 "outlier" "HDC-135"
"4689" 9.36672319556553 "outlier" "HDC-135"
"4690" 9.77359002020691 "outlier" "HDC-135"
"4691" 9.38868834883609 "outlier" "HDC-135"
"4692" 9.25424005404039 "outlier" "HDC-135"
"4693" 9.31316348578639 "outlier" "HDC-135"
"4694" 9.33256713122444 "outlier" "HDC-135"
"4695" 9.19341245734225 "outlier" "HDC-135"
"4696" 9.37095816527687 "outlier" "HDC-135"
"4697" 9.2830774323754 "outlier" "HDC-135"
"4698" 9.2830774323754 "outlier" "HDC-135"
"4699" 9.38114356132881 "outlier" "HDC-135"
"4700" 9.34192485491539 "outlier" "HDC-135"
"4701" 9.34192485491539 "outlier" "HDC-135"
"4702" 9.16417389990883 "outlier" "HDC-135"
"4703" 9.30536683426406 "outlier" "HDC-135"
"4704" 9.31017974826134 "outlier" "HDC-135"
"4705" 9.31924971392282 "outlier" "HDC-135"
"4706" 9.3929174797695 "outlier" "HDC-135"
"4707" 9.16879575664306 "outlier" "HDC-135"
"4708" 9.22679475471434 "outlier" "HDC-135"
"4709" 9.23869797993516 "outlier" "HDC-135"
"4710" 9.55411013639829 "outlier" "HDC-135"
"4711" 9.39158551979654 "outlier" "HDC-135"
"4712" 9.23525070192505 "outlier" "HDC-135"
"4713" 9.72308952533556 "outlier" "HDC-135"
"4714" 9.67416074183259 "outlier" "HDC-135"
"4715" 9.65935788775479 "outlier" "HDC-135"
"4716" 9.54908690404604 "outlier" "HDC-135"
"4717" 9.49492189498526 "outlier" "HDC-135"
"4718" 9.67677809267947 "outlier" "HDC-135"
"4719" 9.68387398375315 "outlier" "HDC-135"
"4720" 9.29749056945811 "outlier" "HDC-135"
"4721" 9.82530506558207 "outlier" "HDC-135"
"4722" 9.19429103038688 "outlier" "HDC-135"
"4723" 9.21244407040649 "outlier" "HDC-135"
"4724" 9.95157135823155 "outlier" "HDC-135"
"4725" 9.60771287481967 "outlier" "HDC-135"
"4726" 9.48968606058532 "outlier" "HDC-135"
"4727" 9.28854927055328 "outlier" "HDC-135"
"4728" 9.37918458243875 "outlier" "HDC-135"
"4729" 9.62524777571424 "outlier" "HDC-135"
"4730" 9.30995564884035 "outlier" "HDC-135"
"4731" 9.5590414825111 "outlier" "HDC-135"
"4732" 9.37446774161936 "outlier" "HDC-135"
"4733" 9.41251823466814 "outlier" "HDC-135"
"4734" 9.35774413834136 "outlier" "HDC-135"
"4735" 9.27948559267332 "outlier" "HDC-135"
"4736" 9.47609807048377 "outlier" "HDC-135"
"4737" 9.67602436768162 "outlier" "HDC-135"
"4738" 9.50840684409185 "outlier" "HDC-135"
"4739" 9.50840684409185 "outlier" "HDC-135"
"4740" 9.50840684409185 "outlier" "HDC-135"
"4741" 9.74514676829559 "outlier" "HDC-142"
"4742" 9.63070310791872 "outlier" "HDC-142"
"4743" 9.22635389810503 "outlier" "HDC-142"
"4744" 9.27646314969171 "outlier" "HDC-142"
"4745" 9.59525533582827 "outlier" "HDC-142"
"4746" 9.26540997586077 "outlier" "HDC-142"
"4747" 9.23978502592749 "outlier" "HDC-142"
"4748" 9.4944662643755 "outlier" "HDC-142"
"4749" 9.52635961385577 "outlier" "HDC-142"
"4750" 9.19194688031744 "outlier" "HDC-142"
"4751" 9.20907722662957 "outlier" "HDC-142"
"4752" 9.69910518035623 "outlier" "HDC-142"
"4753" 9.3115465293807 "outlier" "HDC-142"
"4754" 9.50317672521187 "outlier" "HDC-142"
"4755" 9.28317198897309 "outlier" "HDC-142"
"4756" 9.59295222132203 "outlier" "HDC-142"
"4757" 5.52969386317535 "outlier" "HDC-142"
"4758" 9.21255277918085 "outlier" "HDC-142"
"4759" 9.75163871315125 "outlier" "HDC-142"
"4760" 9.41651871898238 "outlier" "HDC-142"
"4761" 10.1317255856442 "outlier" "HDC-142"
"4762" 9.24632082797062 "outlier" "HDC-142"
"4763" 10.149655021669 "outlier" "HDC-142"
"4764" 9.60485903962749 "outlier" "HDC-142"
"4765" 9.27646314969171 "outlier" "HDC-142"
"4766" 9.47471008602203 "outlier" "HDC-142"
"4767" 9.86189526789321 "outlier" "HDC-142"
"4768" 9.52476147228454 "outlier" "HDC-142"
"4769" 9.3835884412596 "outlier" "HDC-142"
"4770" 9.54041531544367 "outlier" "HDC-142"
"4771" 9.46277298504921 "outlier" "HDC-142"
"4772" 9.63124042105608 "outlier" "HDC-142"
"4773" 9.75686382767563 "outlier" "HDC-142"
"4774" 9.20554382298366 "outlier" "HDC-142"
"4775" 9.6828240543852 "outlier" "HDC-142"
"4776" 9.90132401356476 "outlier" "HDC-142"
"4777" 9.32549755037656 "outlier" "HDC-142"
"4778" 9.19133120898963 "outlier" "HDC-142"
"4779" 9.73457993759141 "outlier" "HDC-142"
"4780" 9.45384390514358 "outlier" "HDC-142"
"4781" 9.1946760832189 "outlier" "HDC-142"
"4782" 9.37505632981739 "outlier" "HDC-142"
"4783" 9.75321285887718 "outlier" "HDC-142"
"4784" 9.34819105284189 "outlier" "HDC-142"
"4785" 9.20417022818022 "outlier" "HDC-142"
"4786" 10.2554257549542 "outlier" "HDC-142"
"4787" 9.33465129642556 "outlier" "HDC-142"
"4788" 9.39699257360549 "outlier" "HDC-142"
"4789" 9.19052952920718 "outlier" "HDC-142"
"4790" 9.58498668557071 "outlier" "HDC-142"
"4791" 9.58686172506045 "outlier" "HDC-142"
"4792" 9.23022991119614 "outlier" "HDC-142"
"4793" 9.19932814266406 "outlier" "HDC-142"
"4794" 9.45819810678431 "outlier" "HDC-142"
"4795" 9.60593947808824 "outlier" "HDC-142"
"4796" 9.61432475412589 "outlier" "HDC-142"
"4797" 9.2413527288089 "outlier" "HDC-142"
"4798" 9.52127372086606 "outlier" "HDC-142"
"4799" 9.99134894892714 "outlier" "HDC-142"
"4800" 9.18315286623475 "outlier" "HDC-142"
"4801" 9.4190972271758 "outlier" "HDC-142"
"4802" 9.21322699031715 "outlier" "HDC-142"
"4803" 9.4888661691293 "outlier" "HDC-142"
"4804" 9.41001397404759 "outlier" "HDC-142"
"4805" 9.39404727937868 "outlier" "HDC-142"
"4806" 9.38969886275646 "outlier" "HDC-142"
"4807" 9.60802152143129 "outlier" "HDC-142"
"4808" 9.39339004809712 "outlier" "HDC-142"
"4809" 9.37853335722301 "outlier" "HDC-142"
"4810" 9.31178003359725 "outlier" "HDC-142"
"4811" 9.23524261876305 "outlier" "HDC-142"
"4812" 9.8591503597983 "outlier" "HDC-142"
"4813" 9.69910518035623 "outlier" "HDC-142"
"4814" 5.42929646268536 "outlier" "HDC-142"
"4815" 9.43291456971069 "outlier" "HDC-142"
"4816" 9.31178003359725 "outlier" "HDC-142"
"4817" 9.33442977411425 "outlier" "HDC-142"
"4818" 9.29881930080223 "outlier" "HDC-142"
"4819" 9.28104743977564 "outlier" "HDC-142"
"4820" 9.45977823819867 "outlier" "HDC-142"
"4821" 9.25489385717562 "outlier" "HDC-142"
"4822" 9.20428984382014 "outlier" "HDC-142"
"4823" 9.329975432688 "outlier" "HDC-142"
"4824" 9.32447853112835 "outlier" "HDC-142"
"4825" 9.43203056337652 "outlier" "HDC-142"
"4826" 9.34080848588221 "outlier" "HDC-142"
"4827" 9.21629168401204 "outlier" "HDC-142"
"4828" 9.47019504684382 "outlier" "HDC-142"
"4829" 9.43858229798182 "outlier" "HDC-142"
"4830" 9.34575850657024 "outlier" "HDC-142"
"4831" 9.48455939062564 "outlier" "HDC-142"
"4832" 9.20655630372094 "outlier" "HDC-142"
"4833" 9.49294611313516 "outlier" "HDC-142"
"4834" 9.38033126702955 "outlier" "HDC-142"
"4835" 9.4159497541281 "outlier" "HDC-142"
"4836" 9.40833507056196 "outlier" "HDC-142"
"4837" 9.22595585403484 "outlier" "HDC-142"
"4838" 9.27057406146078 "outlier" "HDC-142"
"4839" 9.18904560584351 "outlier" "HDC-142"
"4840" 9.40433561625469 "outlier" "HDC-142"
"4841" 9.25115222003403 "outlier" "HDC-142"
"4842" 9.19052952920718 "outlier" "HDC-142"
"4843" 9.50850739089012 "outlier" "HDC-142"
"4844" 9.253694699998 "outlier" "HDC-142"
"4845" 9.22470247803674 "outlier" "HDC-142"
"4846" 9.51075731961858 "outlier" "HDC-142"
"4847" 10.0344355312447 "outlier" "HDC-142"
"4848" 9.44163974376212 "outlier" "HDC-142"
"4849" 9.19170071651212 "outlier" "HDC-142"
"4850" 9.23233725438848 "outlier" "HDC-142"
"4851" 9.18643647651977 "outlier" "HDC-142"
"4852" 9.18733902010843 "outlier" "HDC-142"
"4853" 9.9324046411985 "outlier" "HDC-142"
"4854" 9.71253089911719 "outlier" "HDC-142"
"4855" 9.32522604561217 "outlier" "HDC-142"
"4856" 9.3118967386424 "outlier" "HDC-142"
"4857" 9.67182790591196 "outlier" "HDC-142"
"4858" 9.62081291272585 "outlier" "HDC-142"
"4859" 9.43339118599718 "outlier" "HDC-142"
"4860" 9.18437539292129 "outlier" "HDC-142"
"4861" 9.63480561986244 "outlier" "HDC-142"
"4862" 9.22218482181549 "outlier" "HDC-142"
"4863" 9.85507369628791 "outlier" "HDC-142"
"4864" 9.63688660670622 "outlier" "HDC-142"
"4865" 9.43377915364396 "outlier" "HDC-142"
"4866" 9.24302420084885 "outlier" "HDC-142"
"4867" 9.57780955277902 "outlier" "HDC-142"
"4868" 9.26431767225844 "outlier" "HDC-142"
"4869" 9.40027994796419 "outlier" "HDC-142"
"4870" 9.53810637288082 "outlier" "HDC-142"
"4871" 9.53810637288082 "outlier" "HDC-142"
"4872" 9.34255176762848 "outlier" "HDC-142"
"4873" 9.58895072330875 "outlier" "HDC-142"
"4874" 9.4609885501992 "outlier" "HDC-142"
"4875" 9.48491992458668 "outlier" "HDC-142"
"4876" 9.26089296965827 "outlier" "HDC-142"
"4877" 9.55868263478429 "outlier" "HDC-142"
"4878" 9.47835225772996 "outlier" "HDC-142"
"4879" 10.0988880322742 "outlier" "HDC-142"
"4880" 9.912513219985 "outlier" "HDC-142"
"4881" 9.38520791323697 "outlier" "HDC-142"
"4882" 9.72634556545837 "outlier" "HDC-142"
"4883" 9.21864118735691 "outlier" "HDC-142"
"4884" 9.31489693737162 "outlier" "HDC-142"
"4885" 9.55393678091712 "outlier" "HDC-142"
"4886" 9.63910051710074 "outlier" "HDC-142"
"4887" 9.6812715437565 "outlier" "HDC-142"
"4888" 9.33100398417363 "outlier" "HDC-142"
"4889" 9.35517568929483 "outlier" "HDC-142"
"4890" 9.54973275010449 "outlier" "HDC-142"
"4891" 9.2578905580073 "outlier" "HDC-142"
"4892" 9.18926232738594 "outlier" "HDC-142"
"4893" 9.19516491279639 "outlier" "HDC-142"
"4894" 9.69709109076965 "outlier" "HDC-142"
"4895" 9.52385992650187 "outlier" "HDC-142"
"4896" 9.52952422241336 "outlier" "HDC-142"
"4897" 9.43511674509784 "outlier" "HDC-142"
"4898" 9.2013798364041 "outlier" "HDC-142"
"4899" 9.46207990912737 "outlier" "HDC-142"
"4900" 9.37400574719402 "outlier" "HDC-142"
"4901" 9.37400574719402 "outlier" "HDC-142"
"4902" 10.0036659868058 "outlier" "HDC-142"
"4903" 9.37400574719402 "outlier" "HDC-142"
"4904" 9.27550194127258 "outlier" "HDC-143"
"4905" 9.97819718087745 "outlier" "HDC-143"
"4906" 9.4393697636771 "outlier" "HDC-143"
"4907" 9.21098705805623 "outlier" "HDC-143"
"4908" 9.37152394462922 "outlier" "HDC-143"
"4909" 9.32964401370306 "outlier" "HDC-143"
"4910" 9.4417435039445 "outlier" "HDC-143"
"4911" 9.48071135483642 "outlier" "HDC-143"
"4912" 9.5492610885174 "outlier" "HDC-143"
"4913" 9.3651192527221 "outlier" "HDC-143"
"4914" 9.26488714203194 "outlier" "HDC-143"
"4915" 9.28558093241882 "outlier" "HDC-143"
"4916" 9.48451192339423 "outlier" "HDC-143"
"4917" 9.20177286360456 "outlier" "HDC-143"
"4918" 9.36929594405124 "outlier" "HDC-143"
"4919" 9.2362206260895 "outlier" "HDC-143"
"4920" 9.55498572179908 "outlier" "HDC-143"
"4921" 9.48479488536286 "outlier" "HDC-143"
"4922" 9.26312971418477 "outlier" "HDC-143"
"4923" 9.53244792724816 "outlier" "HDC-143"
"4924" 9.18401791001797 "outlier" "HDC-143"
"4925" 9.26690803703678 "outlier" "HDC-143"
"4926" 9.41955189334175 "outlier" "HDC-143"
"4927" 9.41932691960578 "outlier" "HDC-143"
"4928" 9.26867476090929 "outlier" "HDC-143"
"4929" 9.49474425368659 "outlier" "HDC-143"
"4930" 9.65144965985304 "outlier" "HDC-143"
"4931" 9.63243671708522 "outlier" "HDC-143"
"4932" 10.1451621462249 "outlier" "HDC-143"
"4933" 10.0289543742335 "outlier" "HDC-143"
"4934" 9.40537834701153 "outlier" "HDC-143"
"4935" 10.1593133436908 "outlier" "HDC-143"
"4936" 9.26513409670816 "outlier" "HDC-143"
"4937" 9.68678253531604 "outlier" "HDC-143"
"4938" 9.63544646608457 "outlier" "HDC-143"
"4939" 9.24138820512852 "outlier" "HDC-143"
"4940" 9.54746058170484 "outlier" "HDC-143"
"4941" 9.52582063221143 "outlier" "HDC-143"
"4942" 9.45584710377122 "outlier" "HDC-143"
"4943" 9.34474306515364 "outlier" "HDC-143"
"4944" 9.21213218066945 "outlier" "HDC-143"
"4945" 9.21062333902935 "outlier" "HDC-143"
"4946" 9.39172381719288 "outlier" "HDC-143"
"4947" 9.7650120821918 "outlier" "HDC-143"
"4948" 9.41290960270977 "outlier" "HDC-143"
"4949" 9.76626757369033 "outlier" "HDC-143"
"4950" 9.79110759595291 "outlier" "HDC-143"
"4951" 9.18514726056969 "outlier" "HDC-143"
"4952" 9.66972338724588 "outlier" "HDC-143"
"4953" 9.22774709848738 "outlier" "HDC-143"
"4954" 9.43570130757677 "outlier" "HDC-143"
"4955" 10.1868357989314 "outlier" "HDC-143"
"4956" 9.52224337310843 "outlier" "HDC-143"
"4957" 9.59615035768942 "outlier" "HDC-143"
"4958" 9.45890770596237 "outlier" "HDC-143"
"4959" 9.27094619351547 "outlier" "HDC-143"
"4960" 9.2581908115278 "outlier" "HDC-143"
"4961" 9.17995178851228 "outlier" "HDC-143"
"4962" 9.51228265589011 "outlier" "HDC-143"
"4963" 9.30891944699955 "outlier" "HDC-143"
"4964" 9.30607542212988 "outlier" "HDC-143"
"4965" 9.60736371585259 "outlier" "HDC-143"
"4966" 9.5658306703727 "outlier" "HDC-143"
"4967" 9.56554644218142 "outlier" "HDC-143"
"4968" 9.21538346465065 "outlier" "HDC-143"
"4969" 9.37051791633461 "outlier" "HDC-143"
"4970" 10.1182796134417 "outlier" "HDC-143"
"4971" 9.33564603783837 "outlier" "HDC-143"
"4972" 9.4732383617146 "outlier" "HDC-143"
"4973" 9.3083610698984 "outlier" "HDC-143"
"4974" 9.29400141736501 "outlier" "HDC-143"
"4975" 9.31136781310939 "outlier" "HDC-143"
"4976" 9.50177325053154 "outlier" "HDC-143"
"4977" 9.49337433035946 "outlier" "HDC-143"
"4978" 9.1852066187987 "outlier" "HDC-143"
"4979" 9.1852066187987 "outlier" "HDC-143"
"4980" 9.26496124318074 "outlier" "HDC-143"
"4981" 9.25164436015923 "outlier" "HDC-143"
"4982" 9.77936788307333 "outlier" "HDC-143"
"4983" 9.58237433696359 "outlier" "HDC-143"
"4984" 9.42406131261625 "outlier" "HDC-143"
"4985" 9.26496124318074 "outlier" "HDC-143"
"4986" 9.35654339841699 "outlier" "HDC-143"
"4987" 9.54202688572001 "outlier" "HDC-143"
"4988" 9.42239724845458 "outlier" "HDC-143"
"4989" 9.40117529055922 "outlier" "HDC-143"
"4990" 9.27352073352425 "outlier" "HDC-143"
"4991" 9.36183173714952 "outlier" "HDC-143"
"4992" 9.35121011988711 "outlier" "HDC-143"
"4993" 9.23370649848815 "outlier" "HDC-143"
"4994" 9.34293058436647 "outlier" "HDC-143"
"4995" 9.20515902610498 "outlier" "HDC-143"
"4996" 9.34728424434408 "outlier" "HDC-143"
"4997" 9.29726940037719 "outlier" "HDC-143"
"4998" 9.61568135935093 "outlier" "HDC-143"
"4999" 9.76797730490408 "outlier" "HDC-143"
"5000" 9.44017895187299 "outlier" "HDC-143"
"5001" 9.34274478993288 "outlier" "HDC-143"
"5002" 9.37138865340749 "outlier" "HDC-143"
"5003" 9.23149796865451 "outlier" "HDC-143"
"5004" 9.59835671124349 "outlier" "HDC-143"
"5005" 9.49164849967636 "outlier" "HDC-143"
"5006" 9.25489200593432 "outlier" "HDC-143"
"5007" 9.74857871236458 "outlier" "HDC-143"
"5008" 9.28513319396216 "outlier" "HDC-143"
"5009" 9.33457430194611 "outlier" "HDC-143"
"5010" 9.48681493242417 "outlier" "HDC-143"
"5011" 9.36609871746271 "outlier" "HDC-143"
"5012" 9.380872193915 "outlier" "HDC-143"
"5013" 9.46810145229779 "outlier" "HDC-143"
"5014" 9.27407735075147 "outlier" "HDC-143"
"5015" 9.41785305833209 "outlier" "HDC-143"
"5016" 9.95925298523899 "outlier" "HDC-143"
"5017" 9.24634036445685 "outlier" "HDC-143"
"5018" 9.38228834204238 "outlier" "HDC-143"
"5019" 9.63017362711767 "outlier" "HDC-143"
"5020" 9.59990136938803 "outlier" "HDC-143"
"5021" 10.1724376460288 "outlier" "HDC-143"
"5022" 9.72516835258807 "outlier" "HDC-143"
"5023" 9.28732036923537 "outlier" "HDC-143"
"5024" 9.55439000775539 "outlier" "HDC-143"
"5025" 9.40703756179819 "outlier" "HDC-143"
"5026" 9.40272473528276 "outlier" "HDC-143"
"5027" 9.19480419103935 "outlier" "HDC-143"
"5028" 9.53190061213867 "outlier" "HDC-143"
"5029" 9.78499035820935 "outlier" "HDC-143"
"5030" 9.33449013227059 "outlier" "HDC-143"
"5031" 9.36106039624524 "outlier" "HDC-143"
"5032" 9.21973581162765 "outlier" "HDC-143"
"5033" 9.83244278283842 "outlier" "HDC-143"
"5034" 9.27595971475571 "outlier" "HDC-143"
"5035" 9.21579854112485 "outlier" "HDC-143"
"5036" 9.70605069258374 "outlier" "HDC-143"
"5037" 9.66290125185278 "outlier" "HDC-143"
"5038" 9.30409377841341 "outlier" "HDC-143"
"5039" 9.33520505508066 "outlier" "HDC-143"
"5040" 9.26683426734288 "outlier" "HDC-143"
"5041" 9.42313571325958 "outlier" "HDC-143"
"5042" 9.59647281654895 "outlier" "HDC-143"
"5043" 10.0177452075774 "outlier" "HDC-143"
"5044" 9.21266182514962 "outlier" "HDC-143"
"5045" 9.30384543596904 "outlier" "HDC-143"
"5046" 9.59647281654895 "outlier" "HDC-143"
"5047" 9.19680254868824 "outlier" "HDC-143"
"5048" 9.19680254868824 "outlier" "HDC-143"
"5049" 9.31052357351919 "outlier" "HDC-143"
"5050" 9.19605062358001 "outlier" "HDC-143"
"5051" 9.24765317217654 "outlier" "HDC-143"
"5052" 9.51191915932854 "outlier" "HDC-143"
"5053" 9.31156752444506 "outlier" "HDC-143"
"5054" 9.4390886722663 "outlier" "HDC-143"
"5055" 9.61603366558926 "outlier" "HDC-143"
"5056" 9.54427863863638 "outlier" "HDC-143"
"5057" 9.80473176457122 "outlier" "HDC-143"
"5058" 9.77240671488144 "outlier" "HDC-143"
"5059" 9.32891986992366 "outlier" "HDC-143"
"5060" 9.35345203568962 "outlier" "HDC-143"
"5061" 9.20254347143737 "outlier" "HDC-143"
"5062" 9.21031533867467 "outlier" "HDC-143"
"5063" 10.0054182249457 "outlier" "HDC-143"
"5064" 9.46430995612152 "outlier" "HDC-143"
"5065" 9.68746460245448 "outlier" "HDC-143"
"5066" 9.58609245186527 "outlier" "HDC-143"
"5067" 9.59424527575504 "outlier" "HDC-143"
"5068" 9.33427963668586 "outlier" "HDC-143"
"5069" 9.43814485942107 "outlier" "HDC-143"
"5070" 9.55406011243366 "outlier" "HDC-143"
"5071" 9.22868785744206 "outlier" "HDC-143"
"5072" 9.46426313275996 "outlier" "HDC-143"
"5073" 9.68687603251379 "outlier" "HDC-143"
"5074" 9.26653906319744 "outlier" "HDC-143"
"5075" 9.74735229248955 "outlier" "HDC-143"
"5076" 9.30840576649515 "outlier" "HDC-143"
"5077" 9.3143759254432 "outlier" "HDC-143"
"5078" 9.24378058842131 "outlier" "HDC-143"
"5079" 9.36323013790114 "outlier" "HDC-54"
"5080" 9.41574920589338 "outlier" "HDC-54"
"5081" 9.17841400415232 "outlier" "HDC-54"
"5082" 9.23901687250069 "outlier" "HDC-54"
"5083" 9.40276153859382 "outlier" "HDC-54"
"5084" 9.2009532755158 "outlier" "HDC-54"
"5085" 9.33340504399677 "outlier" "HDC-54"
"5086" 9.39616260919795 "outlier" "HDC-54"
"5087" 9.33094433117214 "outlier" "HDC-54"
"5088" 9.28910439851808 "outlier" "HDC-54"
"5089" 9.28151023011619 "outlier" "HDC-54"
"5090" 9.30163943172603 "outlier" "HDC-54"
"5091" 9.22465977267801 "outlier" "HDC-54"
"5092" 9.21828349945652 "outlier" "HDC-54"
"5093" 9.80682321964805 "outlier" "HDC-54"
"5094" 9.75842744702054 "outlier" "HDC-54"
"5095" 9.63873789339312 "outlier" "HDC-54"
"5096" 9.31268512375987 "outlier" "HDC-54"
"5097" 9.42680531829081 "outlier" "HDC-54"
"5098" 9.48933154448483 "outlier" "HDC-54"
"5099" 9.21300806888256 "outlier" "HDC-54"
"5100" 9.35949611396848 "outlier" "HDC-54"
"5101" 9.35632155762882 "outlier" "HDC-54"
"5102" 9.55549105916896 "outlier" "HDC-54"
"5103" 9.86349039895478 "outlier" "HDC-54"
"5104" 9.76453707732869 "outlier" "HDC-54"
"5105" 9.50790448258335 "outlier" "HDC-54"
"5106" 10.1749226634008 "outlier" "HDC-54"
"5107" 9.25038952291611 "outlier" "HDC-54"
"5108" 9.48046301607109 "outlier" "HDC-54"
"5109" 9.4125259476204 "outlier" "HDC-54"
"5110" 9.73171898867851 "outlier" "HDC-54"
"5111" 9.7879177403083 "outlier" "HDC-54"
"5112" 9.52935580795157 "outlier" "HDC-54"
"5113" 9.72517508973955 "outlier" "HDC-54"
"5114" 9.33677090819221 "outlier" "HDC-54"
"5115" 9.38518061437659 "outlier" "HDC-54"
"5116" 9.26988731261539 "outlier" "HDC-54"
"5117" 9.31613108963688 "outlier" "HDC-54"
"5118" 9.85191349854619 "outlier" "HDC-54"
"5119" 9.65157047781164 "outlier" "HDC-54"
"5120" 10.1663207534145 "outlier" "HDC-54"
"5121" 10.000046457645 "outlier" "HDC-54"
"5122" 9.21654968177712 "outlier" "HDC-54"
"5123" 9.24470341912945 "outlier" "HDC-54"
"5124" 9.56934303643253 "outlier" "HDC-54"
"5125" 9.21015917845557 "outlier" "HDC-54"
"5126" 9.35748381788756 "outlier" "HDC-54"
"5127" 9.25158100372353 "outlier" "HDC-54"
"5128" 9.23542774519245 "outlier" "HDC-54"
"5129" 10.2357804410032 "outlier" "HDC-54"
"5130" 9.17239490112673 "outlier" "HDC-54"
"5131" 9.25310812009958 "outlier" "HDC-54"
"5132" 9.27158345992711 "outlier" "HDC-54"
"5133" 9.22631010400973 "outlier" "HDC-54"
"5134" 9.54842643656158 "outlier" "HDC-54"
"5135" 9.65166714020869 "outlier" "HDC-54"
"5136" 9.54481965619923 "outlier" "HDC-54"
"5137" 9.49614616878587 "outlier" "HDC-54"
"5138" 9.26574702201176 "outlier" "HDC-54"
"5139" 9.52043939107089 "outlier" "HDC-54"
"5140" 9.52378669675493 "outlier" "HDC-54"
"5141" 9.94524945416091 "outlier" "HDC-54"
"5142" 9.21459743747036 "outlier" "HDC-54"
"5143" 9.21454455212179 "outlier" "HDC-54"
"5144" 9.34098141495284 "outlier" "HDC-54"
"5145" 9.23640954341334 "outlier" "HDC-54"
"5146" 9.35391093008626 "outlier" "HDC-54"
"5147" 9.49838039746917 "outlier" "HDC-54"
"5148" 9.49220141934233 "outlier" "HDC-54"
"5149" 9.43679506896489 "outlier" "HDC-54"
"5150" 9.82497884303719 "outlier" "HDC-54"
"5151" 9.4585448614874 "outlier" "HDC-54"
"5152" 9.21446521202196 "outlier" "HDC-54"
"5153" 9.32219971442406 "outlier" "HDC-54"
"5154" 9.32203457559156 "outlier" "HDC-54"
"5155" 9.30189902197996 "outlier" "HDC-54"
"5156" 9.73031808946501 "outlier" "HDC-54"
"5157" 9.86880475776716 "outlier" "HDC-54"
"5158" 9.18480415910855 "outlier" "HDC-54"
"5159" 9.26893176881538 "outlier" "HDC-54"
"5160" 9.41401529341636 "outlier" "HDC-54"
"5161" 9.32219971442406 "outlier" "HDC-54"
"5162" 9.20494575470347 "outlier" "HDC-54"
"5163" 5.49591104493839 "outlier" "HDC-54"
"5164" 9.21162589542515 "outlier" "HDC-54"
"5165" 9.33677090819221 "outlier" "HDC-54"
"5166" 9.33659125381798 "outlier" "HDC-54"
"5167" 9.4796020321805 "outlier" "HDC-54"
"5168" 9.52939423372381 "outlier" "HDC-54"
"5169" 9.49073385271613 "outlier" "HDC-54"
"5170" 9.40585358828508 "outlier" "HDC-54"
"5171" 9.18295953639071 "outlier" "HDC-54"
"5172" 9.22380636376894 "outlier" "HDC-54"
"5173" 9.43896136731684 "outlier" "HDC-54"
"5174" 9.24600897625347 "outlier" "HDC-54"
"5175" 9.3881340417357 "outlier" "HDC-54"
"5176" 9.39579691683608 "outlier" "HDC-54"
"5177" 9.20669950115045 "outlier" "HDC-54"
"5178" 9.36789941353584 "outlier" "HDC-54"
"5179" 9.87209859970586 "outlier" "HDC-54"
"5180" 9.42431642466438 "outlier" "HDC-54"
"5181" 9.21314073865048 "outlier" "HDC-54"
"5182" 9.48232264614064 "outlier" "HDC-54"
"5183" 9.27665543529446 "outlier" "HDC-54"
"5184" 9.62860359343899 "outlier" "HDC-54"
"5185" 9.50759484438353 "outlier" "HDC-54"
"5186" 9.20130783503967 "outlier" "HDC-54"
"5187" 9.73227326879946 "outlier" "HDC-54"
"5188" 9.57892136865808 "outlier" "HDC-54"
"5189" 9.81535325012513 "outlier" "HDC-54"
"5190" 9.21005231465535 "outlier" "HDC-54"
"5191" 9.43158031500905 "outlier" "HDC-54"
"5192" 9.68900442572967 "outlier" "HDC-54"
"5193" 9.57993723594623 "outlier" "HDC-54"
"5194" 9.64054633849161 "outlier" "HDC-54"
"5195" 9.58041580996327 "outlier" "HDC-54"
"5196" 5.54655908166493 "outlier" "HDC-54"
"5197" 9.3919296519042 "outlier" "HDC-54"
"5198" 9.52598677482321 "outlier" "HDC-54"
"5199" 9.696914010044 "outlier" "HDC-54"
"5200" 9.85838050155856 "outlier" "HDC-54"
"5201" 9.40549596904637 "outlier" "HDC-54"
"5202" 9.19733664546678 "outlier" "HDC-54"
"5203" 9.34581656819736 "outlier" "HDC-54"
"5204" 9.18139255883188 "outlier" "HDC-54"
"5205" 9.91935629957704 "outlier" "HDC-54"
"5206" 9.50764871036586 "outlier" "HDC-54"
"5207" 9.16944179837772 "outlier" "HDC-54"
"5208" 9.71977220358068 "outlier" "HDC-54"
"5209" 9.50850965869768 "outlier" "HDC-54"
"5210" 9.23916681880736 "outlier" "HDC-54"
"5211" 9.50688048866668 "outlier" "HDC-54"
"5212" 9.18002037923253 "outlier" "HDC-54"
"5213" 9.65110619858855 "outlier" "HDC-54"
"5214" 9.25593002514258 "outlier" "HDC-54"
"5215" 9.26208864084003 "outlier" "HDC-54"
"5216" 9.81960877696698 "outlier" "HDC-54"
"5217" 9.2184669838648 "outlier" "HDC-54"
"5218" 9.19482570751175 "outlier" "HDC-54"
"5219" 9.26099697107574 "outlier" "HDC-54"
"5220" 9.86447441449909 "outlier" "HDC-54"
"5221" 9.18082134412122 "outlier" "HDC-54"
"5222" 9.33722968757045 "outlier" "HDC-54"
"5223" 9.24561525920512 "outlier" "HDC-54"
"5224" 9.24561525920512 "outlier" "HDC-54"
"5225" 9.1766285591684 "outlier" "HDC-54"
"5226" 5.43549326408914 "outlier" "HDC-54"
"5227" 9.33479061073676 "outlier" "HDC-54"
"5228" 9.19873755231871 "outlier" "HDC-54"
"5229" 5.43239775794666 "outlier" "HDC-54"
"5230" 9.27962490368992 "outlier" "HDC-54"
"5231" 9.37725366879345 "outlier" "HDC-54"
"5232" 9.58562310450457 "outlier" "HDC-54"
"5233" 9.39555295074562 "outlier" "HDC-54"
"5234" 9.6235288642661 "outlier" "HDC-54"
"5235" 9.51386553323605 "outlier" "HDC-54"
"5236" 9.69426716975288 "outlier" "HDC-54"
"5237" 9.61719247743517 "outlier" "HDC-54"
"5238" 9.27891864103255 "outlier" "HDC-54"
"5239" 9.74508757825119 "outlier" "HDC-54"
"5240" 9.45425680786817 "outlier" "HDC-54"
"5241" 9.18748613049997 "outlier" "HDC-54"
"5242" 9.16882525718106 "outlier" "HDC-54"
"5243" 9.34879686989475 "outlier" "HDC-54"
"5244" 9.80830150377605 "outlier" "HDC-54"
"5245" 9.30256891284242 "outlier" "HDC-54"
"5246" 9.3697716550624 "outlier" "HDC-54"
"5247" 9.43888249502817 "outlier" "HDC-54"
"5248" 9.26715493706122 "outlier" "HDC-54"
"5249" 9.81131668032921 "outlier" "HDC-54"
"5250" 9.56049161968057 "outlier" "HDC-54"
"5251" 9.57409505867207 "outlier" "HDC-54"
"5252" 9.38999185641207 "outlier" "HDC-54"
"5253" 9.43929247460003 "outlier" "HDC-54"
"5254" 9.41551619742812 "outlier" "HDC-54"
"5255" 9.39143721459974 "outlier" "HDC-54"
"5256" 9.25617036520511 "outlier" "HDC-54"
"5257" 9.39616260919795 "outlier" "HDC-54"
"5258" 9.32907944651734 "outlier" "HDC-54"
"5259" 9.32907944651734 "outlier" "HDC-54"
"5260" 9.32907944651734 "outlier" "HDC-54"
"5261" 9.24991061197182 "outlier" "HDC-57"
"5262" 9.21978342232102 "outlier" "HDC-57"
"5263" 9.2703142984427 "outlier" "HDC-57"
"5264" 9.21683828101851 "outlier" "HDC-57"
"5265" 9.51796677051497 "outlier" "HDC-57"
"5266" 9.33452595541506 "outlier" "HDC-57"
"5267" 9.25401192319655 "outlier" "HDC-57"
"5268" 9.37803253031955 "outlier" "HDC-57"
"5269" 9.62134234063571 "outlier" "HDC-57"
"5270" 9.3507462193721 "outlier" "HDC-57"
"5271" 9.46162178382456 "outlier" "HDC-57"
"5272" 9.36983916128112 "outlier" "HDC-57"
"5273" 9.44478510033156 "outlier" "HDC-57"
"5274" 9.43685378822551 "outlier" "HDC-57"
"5275" 9.95665052896608 "outlier" "HDC-57"
"5276" 9.86938420204092 "outlier" "HDC-57"
"5277" 9.61980937816566 "outlier" "HDC-57"
"5278" 9.57711610384368 "outlier" "HDC-57"
"5279" 9.63128522843854 "outlier" "HDC-57"
"5280" 9.25349490589513 "outlier" "HDC-57"
"5281" 9.29935584916756 "outlier" "HDC-57"
"5282" 9.55766917538442 "outlier" "HDC-57"
"5283" 9.87569596467198 "outlier" "HDC-57"
"5284" 9.82877629955439 "outlier" "HDC-57"
"5285" 9.61173368850505 "outlier" "HDC-57"
"5286" 10.2023003487434 "outlier" "HDC-57"
"5287" 9.20151387339435 "outlier" "HDC-57"
"5288" 9.81462044966315 "outlier" "HDC-57"
"5289" 9.33012515905066 "outlier" "HDC-57"
"5290" 9.47477940468533 "outlier" "HDC-57"
"5291" 9.39925326630258 "outlier" "HDC-57"
"5292" 9.19664695659971 "outlier" "HDC-57"
"5293" 9.71842752201034 "outlier" "HDC-57"
"5294" 9.51466209442506 "outlier" "HDC-57"
"5295" 9.14746902987187 "outlier" "HDC-57"
"5296" 9.56897388945269 "outlier" "HDC-57"
"5297" 9.23082353083671 "outlier" "HDC-57"
"5298" 9.62459028459153 "outlier" "HDC-57"
"5299" 5.36404250629009 "outlier" "HDC-57"
"5300" 9.16300378717971 "outlier" "HDC-57"
"5301" 9.46350779992215 "outlier" "HDC-57"
"5302" 9.85877620320905 "outlier" "HDC-57"
"5303" 9.50576808795983 "outlier" "HDC-57"
"5304" 10.1355184411692 "outlier" "HDC-57"
"5305" 9.90819362068369 "outlier" "HDC-57"
"5306" 9.14422108591605 "outlier" "HDC-57"
"5307" 9.24281113135369 "outlier" "HDC-57"
"5308" 9.63894467640026 "outlier" "HDC-57"
"5309" 9.29718594716956 "outlier" "HDC-57"
"5310" 9.29589755136476 "outlier" "HDC-57"
"5311" 9.25522449657165 "outlier" "HDC-57"
"5312" 9.1732362882548 "outlier" "HDC-57"
"5313" 10.2468746733763 "outlier" "HDC-57"
"5314" 9.58157445425386 "outlier" "HDC-57"
"5315" 9.64077234788206 "outlier" "HDC-57"
"5316" 9.21551348098751 "outlier" "HDC-57"
"5317" 9.29996055426871 "outlier" "HDC-57"
"5318" 9.23166753504799 "outlier" "HDC-57"
"5319" 9.40691478989239 "outlier" "HDC-57"
"5320" 9.30135282244733 "outlier" "HDC-57"
"5321" 9.45050850789336 "outlier" "HDC-57"
"5322" 9.35859407918974 "outlier" "HDC-57"
"5323" 9.34367961937481 "outlier" "HDC-57"
"5324" 9.21157163845848 "outlier" "HDC-57"
"5325" 9.43868140174113 "outlier" "HDC-57"
"5326" 9.4628054969574 "outlier" "HDC-57"
"5327" 9.22539375073108 "outlier" "HDC-57"
"5328" 9.18286818287173 "outlier" "HDC-57"
"5329" 10.0870979513295 "outlier" "HDC-57"
"5330" 9.15039779330238 "outlier" "HDC-57"
"5331" 9.23478426753715 "outlier" "HDC-57"
"5332" 9.39293892140163 "outlier" "HDC-57"
"5333" 9.28175797922382 "outlier" "HDC-57"
"5334" 9.40946899116691 "outlier" "HDC-57"
"5335" 9.7720950580774 "outlier" "HDC-57"
"5336" 9.44884558319374 "outlier" "HDC-57"
"5337" 9.20410095703875 "outlier" "HDC-57"
"5338" 9.90299560177361 "outlier" "HDC-57"
"5339" 9.22745848069171 "outlier" "HDC-57"
"5340" 9.19481511104565 "outlier" "HDC-57"
"5341" 9.24439885362622 "outlier" "HDC-57"
"5342" 9.33717931978585 "outlier" "HDC-57"
"5343" 9.28388557432725 "outlier" "HDC-57"
"5344" 9.88082049710559 "outlier" "HDC-57"
"5345" 9.81157565890766 "outlier" "HDC-57"
"5346" 9.23664362689088 "outlier" "HDC-57"
"5347" 9.5874526039003 "outlier" "HDC-57"
"5348" 9.33717931978585 "outlier" "HDC-57"
"5349" 9.31602201883579 "outlier" "HDC-57"
"5350" 9.31816690797088 "outlier" "HDC-57"
"5351" 9.34070621574043 "outlier" "HDC-57"
"5352" 9.4555568858118 "outlier" "HDC-57"
"5353" 9.38926474499502 "outlier" "HDC-57"
"5354" 9.30056441855818 "outlier" "HDC-57"
"5355" 9.21031636876742 "outlier" "HDC-57"
"5356" 9.16031939772968 "outlier" "HDC-57"
"5357" 9.33047193577886 "outlier" "HDC-57"
"5358" 9.21776605077758 "outlier" "HDC-57"
"5359" 9.3445823660669 "outlier" "HDC-57"
"5360" 9.30070365269731 "outlier" "HDC-57"
"5361" 9.1909190001952 "outlier" "HDC-57"
"5362" 9.27244903784854 "outlier" "HDC-57"
"5363" 9.79630476835104 "outlier" "HDC-57"
"5364" 9.43839423137759 "outlier" "HDC-57"
"5365" 9.29573329918821 "outlier" "HDC-57"
"5366" 9.38506275172617 "outlier" "HDC-57"
"5367" 9.1622385103616 "outlier" "HDC-57"
"5368" 9.19437075936618 "outlier" "HDC-57"
"5369" 9.49841341925704 "outlier" "HDC-57"
"5370" 9.4640974950835 "outlier" "HDC-57"
"5371" 9.78023123355813 "outlier" "HDC-57"
"5372" 9.56591069083739 "outlier" "HDC-57"
"5373" 9.81123921014644 "outlier" "HDC-57"
"5374" 9.434353779801 "outlier" "HDC-57"
"5375" 9.71252619363246 "outlier" "HDC-57"
"5376" 9.39732586593342 "outlier" "HDC-57"
"5377" 9.589903380999 "outlier" "HDC-57"
"5378" 9.17670743939396 "outlier" "HDC-57"
"5379" 9.26891857322496 "outlier" "HDC-57"
"5380" 9.40912568249491 "outlier" "HDC-57"
"5381" 9.92867474634389 "outlier" "HDC-57"
"5382" 9.22748594421857 "outlier" "HDC-57"
"5383" 9.21307886634336 "outlier" "HDC-57"
"5384" 5.56305406210008 "outlier" "HDC-57"
"5385" 9.21282329041568 "outlier" "HDC-57"
"5386" 9.5160915572747 "outlier" "HDC-57"
"5387" 9.54726073429449 "outlier" "HDC-57"
"5388" 10.3263797161167 "outlier" "HDC-57"
"5389" 9.96295781054393 "outlier" "HDC-57"
"5390" 9.18605206311875 "outlier" "HDC-57"
"5391" 9.33886135469002 "outlier" "HDC-57"
"5392" 9.18499336108886 "outlier" "HDC-57"
"5393" 9.74249720724431 "outlier" "HDC-57"
"5394" 9.44531760953388 "outlier" "HDC-57"
"5395" 9.82618941953028 "outlier" "HDC-57"
"5396" 9.3589391520593 "outlier" "HDC-57"
"5397" 9.25715246955906 "outlier" "HDC-57"
"5398" 9.5726115100744 "outlier" "HDC-57"
"5399" 9.63968942459191 "outlier" "HDC-57"
"5400" 9.40505766061488 "outlier" "HDC-57"
"5401" 9.67383700110475 "outlier" "HDC-57"
"5402" 9.2710850075747 "outlier" "HDC-57"
"5403" 9.19088912405706 "outlier" "HDC-57"
"5404" 9.80400368978751 "outlier" "HDC-57"
"5405" 9.26633966439669 "outlier" "HDC-57"
"5406" 9.243102648637 "outlier" "HDC-57"
"5407" 9.36672137045386 "outlier" "HDC-57"
"5408" 9.34470818166777 "outlier" "HDC-57"
"5409" 9.34470818166777 "outlier" "HDC-57"
"5410" 9.3102726763176 "outlier" "HDC-57"
"5411" 9.28801419940064 "outlier" "HDC-57"
"5412" 9.3275809035011 "outlier" "HDC-57"
"5413" 9.49624463487326 "outlier" "HDC-57"
"5414" 9.36239501414433 "outlier" "HDC-57"
"5415" 9.32297656709896 "outlier" "HDC-57"
"5416" 9.62290305957267 "outlier" "HDC-57"
"5417" 9.34203727427841 "outlier" "HDC-57"
"5418" 9.56612481204625 "outlier" "HDC-57"
"5419" 9.54044782025101 "outlier" "HDC-57"
"5420" 9.16185536566811 "outlier" "HDC-57"
"5421" 9.54532318153252 "outlier" "HDC-57"
"5422" 9.4854172233929 "outlier" "HDC-57"
"5423" 9.68404359753787 "outlier" "HDC-57"
"5424" 9.73145169871566 "outlier" "HDC-57"
"5425" 9.26011764646323 "outlier" "HDC-57"
"5426" 9.64488821383402 "outlier" "HDC-57"
"5427" 9.35960821770844 "outlier" "HDC-57"
"5428" 9.15736018821092 "outlier" "HDC-57"
"5429" 9.19059024958246 "outlier" "HDC-57"
"5430" 9.9150815550669 "outlier" "HDC-57"
"5431" 9.19794230444205 "outlier" "HDC-57"
"5432" 9.47949340733621 "outlier" "HDC-57"
"5433" 9.37550087512361 "outlier" "HDC-57"
"5434" 9.49052760462671 "outlier" "HDC-57"
"5435" 9.1458812350397 "outlier" "HDC-57"
"5436" 9.23510820674802 "outlier" "HDC-57"
"5437" 9.83467846715856 "outlier" "HDC-57"
"5438" 9.33864879865509 "outlier" "HDC-57"
"5439" 9.84103005171176 "outlier" "HDC-57"
"5440" 9.51896451912043 "outlier" "HDC-57"
"5441" 9.44618154681416 "outlier" "HDC-57"
"5442" 9.27734886031876 "outlier" "HDC-57"
"5443" 9.34355350540183 "outlier" "HDC-57"
"5444" 9.24182913467347 "outlier" "HDC-57"
"5445" 9.24182913467347 "outlier" "HDC-57"
"5446" 9.24182913467347 "outlier" "HDC-57"
"5447" 9.52662981611372 "outlier" "HDC-73"
"5448" 9.18009026541538 "outlier" "HDC-73"
"5449" 9.63481811417883 "outlier" "HDC-73"
"5450" 9.39494274978025 "outlier" "HDC-73"
"5451" 9.14414870959973 "outlier" "HDC-73"
"5452" 9.1634580456818 "outlier" "HDC-73"
"5453" 9.22434913237301 "outlier" "HDC-73"
"5454" 9.50360316065962 "outlier" "HDC-73"
"5455" 9.26611231916503 "outlier" "HDC-73"
"5456" 9.43824819820236 "outlier" "HDC-73"
"5457" 9.47322946516785 "outlier" "HDC-73"
"5458" 9.16969823495958 "outlier" "HDC-73"
"5459" 9.42328846928144 "outlier" "HDC-73"
"5460" 9.26828536552738 "outlier" "HDC-73"
"5461" 9.41809986614298 "outlier" "HDC-73"
"5462" 9.59678752333921 "outlier" "HDC-73"
"5463" 9.34723774706857 "outlier" "HDC-73"
"5464" 9.31864504720539 "outlier" "HDC-73"
"5465" 9.45797018113246 "outlier" "HDC-73"
"5466" 9.3859991520746 "outlier" "HDC-73"
"5467" 9.29197683423585 "outlier" "HDC-73"
"5468" 9.19605206192348 "outlier" "HDC-73"
"5469" 9.20466952215656 "outlier" "HDC-73"
"5470" 9.16149137941563 "outlier" "HDC-73"
"5471" 9.68346060712396 "outlier" "HDC-73"
"5472" 10.0570946840931 "outlier" "HDC-73"
"5473" 9.91382509979072 "outlier" "HDC-73"
"5474" 9.31374892386378 "outlier" "HDC-73"
"5475" 10.0854831144373 "outlier" "HDC-73"
"5476" 9.75973872675703 "outlier" "HDC-73"
"5477" 9.36945188583147 "outlier" "HDC-73"
"5478" 9.42634535608354 "outlier" "HDC-73"
"5479" 9.60745100378182 "outlier" "HDC-73"
"5480" 9.75959888738202 "outlier" "HDC-73"
"5481" 9.45589553443826 "outlier" "HDC-73"
"5482" 9.21790587419704 "outlier" "HDC-73"
"5483" 9.61931027882568 "outlier" "HDC-73"
"5484" 9.62799167601673 "outlier" "HDC-73"
"5485" 9.20753212693632 "outlier" "HDC-73"
"5486" 9.74365293277227 "outlier" "HDC-73"
"5487" 9.72888742470168 "outlier" "HDC-73"
"5488" 9.16721290836982 "outlier" "HDC-73"
"5489" 9.74896456321975 "outlier" "HDC-73"
"5490" 9.3523086329583 "outlier" "HDC-73"
"5491" 9.15550614883657 "outlier" "HDC-73"
"5492" 9.20822409751371 "outlier" "HDC-73"
"5493" 9.77938248497912 "outlier" "HDC-73"
"5494" 9.25560201449911 "outlier" "HDC-73"
"5495" 9.36486770365615 "outlier" "HDC-73"
"5496" 9.26297853472914 "outlier" "HDC-73"
"5497" 9.26862241985699 "outlier" "HDC-73"
"5498" 9.29694284534953 "outlier" "HDC-73"
"5499" 10.2341249586106 "outlier" "HDC-73"
"5500" 9.21483875251778 "outlier" "HDC-73"
"5501" 9.40018271053205 "outlier" "HDC-73"
"5502" 9.44819725771459 "outlier" "HDC-73"
"5503" 9.55210761398176 "outlier" "HDC-73"
"5504" 9.15531875099897 "outlier" "HDC-73"
"5505" 9.46988118065503 "outlier" "HDC-73"
"5506" 9.24683466931068 "outlier" "HDC-73"
"5507" 9.14638668670564 "outlier" "HDC-73"
"5508" 9.30901631356566 "outlier" "HDC-73"
"5509" 9.46296772884723 "outlier" "HDC-73"
"5510" 9.51199726148913 "outlier" "HDC-73"
"5511" 9.51816434403225 "outlier" "HDC-73"
"5512" 9.26038645411313 "outlier" "HDC-73"
"5513" 9.20650598285087 "outlier" "HDC-73"
"5514" 10.1900952753476 "outlier" "HDC-73"
"5515" 9.36177153062161 "outlier" "HDC-73"
"5516" 9.13778779049654 "outlier" "HDC-73"
"5517" 9.28212783710402 "outlier" "HDC-73"
"5518" 9.39596709326999 "outlier" "HDC-73"
"5519" 9.23966536275901 "outlier" "HDC-73"
"5520" 9.20927378574335 "outlier" "HDC-73"
"5521" 9.2168768682092 "outlier" "HDC-73"
"5522" 9.18009026541538 "outlier" "HDC-73"
"5523" 9.81678296376598 "outlier" "HDC-73"
"5524" 9.76538004649345 "outlier" "HDC-73"
"5525" 9.46627793959005 "outlier" "HDC-73"
"5526" 9.18009026541538 "outlier" "HDC-73"
"5527" 9.53808929988437 "outlier" "HDC-73"
"5528" 9.33913008673279 "outlier" "HDC-73"
"5529" 9.31177055597173 "outlier" "HDC-73"
"5530" 9.23376002714763 "outlier" "HDC-73"
"5531" 9.3080943374693 "outlier" "HDC-73"
"5532" 9.2194717766737 "outlier" "HDC-73"
"5533" 9.14940561195471 "outlier" "HDC-73"
"5534" 9.27585386749433 "outlier" "HDC-73"
"5535" 9.48301935016047 "outlier" "HDC-73"
"5536" 9.20411148227007 "outlier" "HDC-73"
"5537" 9.1562861039363 "outlier" "HDC-73"
"5538" 9.19891533432509 "outlier" "HDC-73"
"5539" 9.20993544190927 "outlier" "HDC-73"
"5540" 9.46644584186086 "outlier" "HDC-73"
"5541" 9.84038557412913 "outlier" "HDC-73"
"5542" 9.35988367155777 "outlier" "HDC-73"
"5543" 9.36571529572841 "outlier" "HDC-73"
"5544" 9.54663567823825 "outlier" "HDC-73"
"5545" 9.24092407653831 "outlier" "HDC-73"
"5546" 9.52310805755899 "outlier" "HDC-73"
"5547" 9.46490175002319 "outlier" "HDC-73"
"5548" 5.52122880546227 "outlier" "HDC-73"
"5549" 9.2888181485239 "outlier" "HDC-73"
"5550" 9.78782279100646 "outlier" "HDC-73"
"5551" 9.18472763651229 "outlier" "HDC-73"
"5552" 9.16785075050426 "outlier" "HDC-73"
"5553" 9.23889291728016 "outlier" "HDC-73"
"5554" 9.16700008597952 "outlier" "HDC-73"
"5555" 9.34049871655658 "outlier" "HDC-73"
"5556" 9.32612976893922 "outlier" "HDC-73"
"5557" 9.33265780428152 "outlier" "HDC-73"
"5558" 9.61364952736003 "outlier" "HDC-73"
"5559" 10.1730700099699 "outlier" "HDC-73"
"5560" 9.71112460357794 "outlier" "HDC-73"
"5561" 9.27321867819783 "outlier" "HDC-73"
"5562" 9.17396873654137 "outlier" "HDC-73"
"5563" 9.19803851427155 "outlier" "HDC-73"
"5564" 9.25785282671626 "outlier" "HDC-73"
"5565" 9.96777047586207 "outlier" "HDC-73"
"5566" 9.57453433128182 "outlier" "HDC-73"
"5567" 9.33007506606894 "outlier" "HDC-73"
"5568" 9.38489576102908 "outlier" "HDC-73"
"5569" 9.69472048745393 "outlier" "HDC-73"
"5570" 5.57359333273564 "outlier" "HDC-73"
"5571" 9.19959294904881 "outlier" "HDC-73"
"5572" 9.71585951790053 "outlier" "HDC-73"
"5573" 9.21073360050239 "outlier" "HDC-73"
"5574" 9.53366724072093 "outlier" "HDC-73"
"5575" 9.81666715281178 "outlier" "HDC-73"
"5576" 9.61894520815902 "outlier" "HDC-73"
"5577" 9.35847704852439 "outlier" "HDC-73"
"5578" 9.42972976753068 "outlier" "HDC-73"
"5579" 9.15559981744082 "outlier" "HDC-73"
"5580" 9.25184121871039 "outlier" "HDC-73"
"5581" 9.41698968398996 "outlier" "HDC-73"
"5582" 9.25184121871039 "outlier" "HDC-73"
"5583" 5.37613536459945 "outlier" "HDC-73"
"5584" 5.37613536459945 "outlier" "HDC-73"
"5585" 9.52913364847659 "outlier" "HDC-73"
"5586" 9.52913364847659 "outlier" "HDC-73"
"5587" 9.36681085894215 "outlier" "HDC-73"
"5588" 9.40812675257301 "outlier" "HDC-73"
"5589" 9.31864504720539 "outlier" "HDC-73"
"5590" 5.56755361294016 "outlier" "HDC-73"
"5591" 9.15616140521119 "outlier" "HDC-73"
"5592" 9.17887876105715 "outlier" "HDC-73"
"5593" 9.38010035618825 "outlier" "HDC-73"
"5594" 9.61751418214903 "outlier" "HDC-73"
"5595" 9.43710677628929 "outlier" "HDC-73"
"5596" 9.5670333765674 "outlier" "HDC-73"
"5597" 9.44383036235334 "outlier" "HDC-73"
"5598" 9.39114786684861 "outlier" "HDC-73"
"5599" 9.31655962131541 "outlier" "HDC-73"
"5600" 9.98189962183314 "outlier" "HDC-73"
"5601" 9.86481294544978 "outlier" "HDC-73"
"5602" 9.33423321437261 "outlier" "HDC-73"
"5603" 9.76736899813604 "outlier" "HDC-73"
"5604" 9.40183277428055 "outlier" "HDC-73"
"5605" 9.45417214137552 "outlier" "HDC-73"
"5606" 9.31825881690947 "outlier" "HDC-73"
"5607" 9.17849391877951 "outlier" "HDC-73"
"5608" 9.8225748154865 "outlier" "HDC-73"
"5609" 9.45837459563571 "outlier" "HDC-73"
"5610" 9.59849110569139 "outlier" "HDC-73"
"5611" 9.4687441445512 "outlier" "HDC-73"
"5612" 9.95055600443923 "outlier" "HDC-73"
"5613" 9.31782926889769 "outlier" "HDC-73"
"5614" 9.2164428720635 "outlier" "HDC-73"
"5615" 9.71428406712904 "outlier" "HDC-73"
"5616" 9.20794744157245 "outlier" "HDC-73"
"5617" 9.17210931391791 "outlier" "HDC-73"
"5618" 5.47201078279209 "outlier" "HDC-73"
"5619" 9.15278093379769 "outlier" "HDC-73"
"5620" 9.16648279699265 "outlier" "HDC-73"
"5621" 9.24592276455169 "outlier" "HDC-73"
"5622" 9.43798756612108 "outlier" "HDC-73"
"5623" 9.20128237473436 "outlier" "HDC-73"
"5624" 9.38186544346598 "outlier" "HDC-73"
"5625" 9.38186544346598 "outlier" "HDC-73"
"5626" 9.38186544346598 "outlier" "HDC-73"
"5627" 9.53397985703072 "outlier" "HDC-8"
"5628" 9.58504248419536 "outlier" "HDC-8"
"5629" 9.23961909580234 "outlier" "HDC-8"
"5630" 9.19322791192648 "outlier" "HDC-8"
"5631" 9.47967923398777 "outlier" "HDC-8"
"5632" 9.54824237675517 "outlier" "HDC-8"
"5633" 9.39420841303482 "outlier" "HDC-8"
"5634" 9.3105049333218 "outlier" "HDC-8"
"5635" 5.46541470101255 "outlier" "HDC-8"
"5636" 5.522040442467 "outlier" "HDC-8"
"5637" 9.21034254564967 "outlier" "HDC-8"
"5638" 9.35419364912025 "outlier" "HDC-8"
"5639" 9.65547069378308 "outlier" "HDC-8"
"5640" 9.64788970025364 "outlier" "HDC-8"
"5641" 9.30836554731125 "outlier" "HDC-8"
"5642" 9.44190830190566 "outlier" "HDC-8"
"5643" 9.76579748223728 "outlier" "HDC-8"
"5644" 9.23344740629517 "outlier" "HDC-8"
"5645" 9.39888368572945 "outlier" "HDC-8"
"5646" 10.1797584580037 "outlier" "HDC-8"
"5647" 10.0331124348026 "outlier" "HDC-8"
"5648" 9.58390681968202 "outlier" "HDC-8"
"5649" 10.1831564640253 "outlier" "HDC-8"
"5650" 9.63293857913462 "outlier" "HDC-8"
"5651" 9.30439816034702 "outlier" "HDC-8"
"5652" 9.26172080613147 "outlier" "HDC-8"
"5653" 9.40283636033202 "outlier" "HDC-8"
"5654" 9.37444838163371 "outlier" "HDC-8"
"5655" 9.4574353128403 "outlier" "HDC-8"
"5656" 9.51950651621878 "outlier" "HDC-8"
"5657" 9.51346521565648 "outlier" "HDC-8"
"5658" 9.41864189954717 "outlier" "HDC-8"
"5659" 5.46004380705936 "outlier" "HDC-8"
"5660" 9.44556598369074 "outlier" "HDC-8"
"5661" 9.3046620247952 "outlier" "HDC-8"
"5662" 9.33346657007217 "outlier" "HDC-8"
"5663" 9.86639371418349 "outlier" "HDC-8"
"5664" 9.77219966234657 "outlier" "HDC-8"
"5665" 5.5098621786991 "outlier" "HDC-8"
"5666" 9.77361760686532 "outlier" "HDC-8"
"5667" 9.87296497320389 "outlier" "HDC-8"
"5668" 9.1892548432156 "outlier" "HDC-8"
"5669" 9.51335103280268 "outlier" "HDC-8"
"5670" 9.30590004477834 "outlier" "HDC-8"
"5671" 9.67057640319481 "outlier" "HDC-8"
"5672" 9.19672551335041 "outlier" "HDC-8"
"5673" 5.29208375905809 "outlier" "HDC-8"
"5674" 9.25104935343227 "outlier" "HDC-8"
"5675" 9.24318928660076 "outlier" "HDC-8"
"5676" 9.48458755888392 "outlier" "HDC-8"
"5677" 9.56168662197766 "outlier" "HDC-8"
"5678" 9.296514271172 "outlier" "HDC-8"
"5679" 9.36445057839703 "outlier" "HDC-8"
"5680" 10.1860430766142 "outlier" "HDC-8"
"5681" 9.48383737641198 "outlier" "HDC-8"
"5682" 9.52140033846829 "outlier" "HDC-8"
"5683" 9.20383700538922 "outlier" "HDC-8"
"5684" 9.41481064375872 "outlier" "HDC-8"
"5685" 9.5852775556392 "outlier" "HDC-8"
"5686" 9.29327687651702 "outlier" "HDC-8"
"5687" 9.31573060307343 "outlier" "HDC-8"
"5688" 9.43637310122808 "outlier" "HDC-8"
"5689" 9.44936328410817 "outlier" "HDC-8"
"5690" 9.46665174892176 "outlier" "HDC-8"
"5691" 9.40432773604321 "outlier" "HDC-8"
"5692" 9.59119519526297 "outlier" "HDC-8"
"5693" 9.59532115280902 "outlier" "HDC-8"
"5694" 10.0393232847952 "outlier" "HDC-8"
"5695" 9.54896439601025 "outlier" "HDC-8"
"5696" 10.1274614561149 "outlier" "HDC-8"
"5697" 9.79157281594744 "outlier" "HDC-8"
"5698" 9.77993285284711 "outlier" "HDC-8"
"5699" 10.0538362382231 "outlier" "HDC-8"
"5700" 9.831087337591 "outlier" "HDC-8"
"5701" 9.49275515701876 "outlier" "HDC-8"
"5702" 9.48448296001976 "outlier" "HDC-8"
"5703" 9.61451764341348 "outlier" "HDC-8"
"5704" 9.55475706555823 "outlier" "HDC-8"
"5705" 9.49023322420404 "outlier" "HDC-8"
"5706" 9.21726851316913 "outlier" "HDC-8"
"5707" 9.36047890828364 "outlier" "HDC-8"
"5708" 9.27781344996981 "outlier" "HDC-8"
"5709" 9.4652507097233 "outlier" "HDC-8"
"5710" 9.31565345231404 "outlier" "HDC-8"
"5711" 9.4210496507513 "outlier" "HDC-8"
"5712" 9.62007794203082 "outlier" "HDC-8"
"5713" 9.58747002660421 "outlier" "HDC-8"
"5714" 9.4703058643371 "outlier" "HDC-8"
"5715" 9.52234416168199 "outlier" "HDC-8"
"5716" 9.5257504103739 "outlier" "HDC-8"
"5717" 9.38204140840794 "outlier" "HDC-8"
"5718" 9.587126030957 "outlier" "HDC-8"
"5719" 9.69359333151221 "outlier" "HDC-8"
"5720" 9.31032271367856 "outlier" "HDC-8"
"5721" 9.23431674069277 "outlier" "HDC-8"
"5722" 9.48838827812171 "outlier" "HDC-8"
"5723" 9.27573198279499 "outlier" "HDC-8"
"5724" 10.1283332949516 "outlier" "HDC-8"
"5725" 9.54902451013339 "outlier" "HDC-8"
"5726" 9.38433099784021 "outlier" "HDC-8"
"5727" 9.22462527553354 "outlier" "HDC-8"
"5728" 9.303684924518 "outlier" "HDC-8"
"5729" 10.1337234392444 "outlier" "HDC-8"
"5730" 9.49439426378685 "outlier" "HDC-8"
"5731" 9.56423338421703 "outlier" "HDC-8"
"5732" 9.18953001793217 "outlier" "HDC-8"
"5733" 9.22819453642913 "outlier" "HDC-8"
"5734" 9.50646110968183 "outlier" "HDC-8"
"5735" 9.50078877474942 "outlier" "HDC-8"
"5736" 9.63538434080814 "outlier" "HDC-8"
"5737" 5.09706732875393 "outlier" "HDC-8"
"5738" 9.5177659192384 "outlier" "HDC-8"
"5739" 9.22051444848289 "outlier" "HDC-8"
"5740" 9.29031517964289 "outlier" "HDC-8"
"5741" 9.41764657956271 "outlier" "HDC-8"
"5742" 5.51918470931887 "outlier" "HDC-8"
"5743" 9.24796445844795 "outlier" "HDC-8"
"5744" 9.25932638417726 "outlier" "HDC-8"
"5745" 9.19526877320991 "outlier" "HDC-8"
"5746" 9.25874037075425 "outlier" "HDC-8"
"5747" 9.200631126144 "outlier" "HDC-8"
"5748" 9.80243965867164 "outlier" "HDC-8"
"5749" 9.25809484137373 "outlier" "HDC-8"
"5750" 9.30668842902347 "outlier" "HDC-8"
"5751" 9.21513422474817 "outlier" "HDC-8"
"5752" 9.31698879590741 "outlier" "HDC-8"
"5753" 9.3316111893833 "outlier" "HDC-8"
"5754" 9.54628085854569 "outlier" "HDC-8"
"5755" 9.25691868769102 "outlier" "HDC-8"
"5756" 9.22025822754218 "outlier" "HDC-8"
"5757" 9.35852597477435 "outlier" "HDC-8"
"5758" 5.46530538036709 "outlier" "HDC-8"
"5759" 5.50661025780827 "outlier" "HDC-8"
"5760" 9.81089217436308 "outlier" "HDC-8"
"5761" 9.74584207024574 "outlier" "HDC-8"
"5762" 9.26308729031487 "outlier" "HDC-8"
"5763" 9.22093048537884 "outlier" "HDC-8"
"5764" 9.20327101916995 "outlier" "HDC-8"
"5765" 9.8416790871303 "outlier" "HDC-8"
"5766" 9.5302142969276 "outlier" "HDC-8"
"5767" 9.20814091945491 "outlier" "HDC-8"
"5768" 9.20935812252646 "outlier" "HDC-8"
"5769" 9.24120947173867 "outlier" "HDC-8"
"5770" 5.50471725294004 "outlier" "HDC-8"
"5771" 5.49687527356109 "outlier" "HDC-8"
"5772" 5.18340065547502 "outlier" "HDC-8"
"5773" 9.22268624479947 "outlier" "HDC-8"
"5774" 9.46135139697132 "outlier" "HDC-8"
"5775" 9.27680209034667 "outlier" "HDC-8"
"5776" 9.71827984310812 "outlier" "HDC-8"
"5777" 9.30052737015696 "outlier" "HDC-8"
"5778" 9.34896097954916 "outlier" "HDC-8"
"5779" 9.40816904285649 "outlier" "HDC-8"
"5780" 9.44943889247917 "outlier" "HDC-8"
"5781" 9.40816904285649 "outlier" "HDC-8"
"5782" 9.4684102854709 "outlier" "HDC-8"
"5783" 9.26931260150507 "outlier" "HDC-8"
"5784" 9.20443548203226 "outlier" "HDC-8"
"5785" 9.31621890653382 "outlier" "HDC-8"
"5786" 9.5033004127127 "outlier" "HDC-8"
"5787" 9.56849297690965 "outlier" "HDC-8"
"5788" 9.70437105620609 "outlier" "HDC-8"
"5789" 9.37635352911444 "outlier" "HDC-8"
"5790" 9.45215206422729 "outlier" "HDC-8"
"5791" 9.41991825399184 "outlier" "HDC-8"
"5792" 9.84378813299322 "outlier" "HDC-8"
"5793" 9.77570913180267 "outlier" "HDC-8"
"5794" 9.4873676090693 "outlier" "HDC-8"
"5795" 9.26977020521619 "outlier" "HDC-8"
"5796" 5.34194910608492 "outlier" "HDC-8"
"5797" 5.30901891659636 "outlier" "HDC-8"
"5798" 9.36087307857803 "outlier" "HDC-8"
"5799" 9.38982929832999 "outlier" "HDC-8"
"5800" 10.1476900852781 "outlier" "HDC-8"
"5801" 9.69806240247239 "outlier" "HDC-8"
"5802" 9.54037324189728 "outlier" "HDC-8"
"5803" 9.45607863513482 "outlier" "HDC-8"
"5804" 9.47230080618388 "outlier" "HDC-8"
"5805" 9.32730097155492 "outlier" "HDC-8"
"5806" 9.60629830097911 "outlier" "HDC-8"
"5807" 9.4360613460121 "outlier" "HDC-8"
"5808" 9.70653042594336 "outlier" "HDC-8"
"5809" 9.41697497428804 "outlier" "HDC-8"
"5810" 5.40937288036743 "outlier" "HDC-8"
"5811" 9.45765792331815 "outlier" "HDC-8"
"5812" 9.19213551837609 "outlier" "HDC-8"
"5813" 9.41411413359129 "outlier" "HDC-8"
"5814" 9.55681361914775 "outlier" "HDC-8"
"5815" 9.57833806022156 "outlier" "HDC-8"
"5816" 9.21955283952429 "outlier" "HDC-8"
"5817" 9.55681361914775 "outlier" "HDC-8"
"5818" 9.55681361914775 "outlier" "HDC-8"
"5819" 9.67955851667513 "outlier" "HDC-82"
"5820" 9.38039888329359 "outlier" "HDC-82"
"5821" 9.22167126449216 "outlier" "HDC-82"
"5822" 9.67524289496783 "outlier" "HDC-82"
"5823" 9.62856960111682 "outlier" "HDC-82"
"5824" 9.3468874305718 "outlier" "HDC-82"
"5825" 9.23487476636619 "outlier" "HDC-82"
"5826" 9.59381214188036 "outlier" "HDC-82"
"5827" 9.19073716818934 "outlier" "HDC-82"
"5828" 9.21234980092504 "outlier" "HDC-82"
"5829" 9.73503656969877 "outlier" "HDC-82"
"5830" 9.24147857007129 "outlier" "HDC-82"
"5831" 9.4172796586685 "outlier" "HDC-82"
"5832" 9.52054693939138 "outlier" "HDC-82"
"5833" 9.28543478081327 "outlier" "HDC-82"
"5834" 9.47452715770346 "outlier" "HDC-82"
"5835" 9.26003108935194 "outlier" "HDC-82"
"5836" 9.23104762547532 "outlier" "HDC-82"
"5837" 9.73710022664901 "outlier" "HDC-82"
"5838" 9.34537007508222 "outlier" "HDC-82"
"5839" 10.0300993548558 "outlier" "HDC-82"
"5840" 9.92934858368341 "outlier" "HDC-82"
"5841" 10.1324350966533 "outlier" "HDC-82"
"5842" 9.25423393985594 "outlier" "HDC-82"
"5843" 9.7925143435469 "outlier" "HDC-82"
"5844" 9.22167126449216 "outlier" "HDC-82"
"5845" 9.57741289630644 "outlier" "HDC-82"
"5846" 9.47064586602012 "outlier" "HDC-82"
"5847" 9.67778961537427 "outlier" "HDC-82"
"5848" 9.29039540753149 "outlier" "HDC-82"
"5849" 9.65099987877919 "outlier" "HDC-82"
"5850" 9.44215161760216 "outlier" "HDC-82"
"5851" 9.45674008230712 "outlier" "HDC-82"
"5852" 9.71008666637439 "outlier" "HDC-82"
"5853" 5.46982685127938 "outlier" "HDC-82"
"5854" 9.44530951612436 "outlier" "HDC-82"
"5855" 9.7257650349197 "outlier" "HDC-82"
"5856" 9.67549323476903 "outlier" "HDC-82"
"5857" 9.1817816887704 "outlier" "HDC-82"
"5858" 9.79059858329468 "outlier" "HDC-82"
"5859" 9.63202437970069 "outlier" "HDC-82"
"5860" 9.28388368347809 "outlier" "HDC-82"
"5861" 9.50715571289537 "outlier" "HDC-82"
"5862" 9.7299445165497 "outlier" "HDC-82"
"5863" 9.20702455764236 "outlier" "HDC-82"
"5864" 9.33741938196774 "outlier" "HDC-82"
"5865" 9.18785453641574 "outlier" "HDC-82"
"5866" 10.301217637246 "outlier" "HDC-82"
"5867" 9.53645663259417 "outlier" "HDC-82"
"5868" 9.54051882383078 "outlier" "HDC-82"
"5869" 9.38785905174312 "outlier" "HDC-82"
"5870" 9.2462386020802 "outlier" "HDC-82"
"5871" 9.27589328592905 "outlier" "HDC-82"
"5872" 9.37186269563671 "outlier" "HDC-82"
"5873" 9.70427960812525 "outlier" "HDC-82"
"5874" 9.34996988311521 "outlier" "HDC-82"
"5875" 9.38246765983111 "outlier" "HDC-82"
"5876" 9.55868338766192 "outlier" "HDC-82"
"5877" 9.2673433564719 "outlier" "HDC-82"
"5878" 9.5381767219845 "outlier" "HDC-82"
"5879" 9.60968450479891 "outlier" "HDC-82"
"5880" 9.62008919513874 "outlier" "HDC-82"
"5881" 9.40772345559769 "outlier" "HDC-82"
"5882" 9.26003108935194 "outlier" "HDC-82"
"5883" 10.0239099070556 "outlier" "HDC-82"
"5884" 9.35598636208362 "outlier" "HDC-82"
"5885" 9.45865750035284 "outlier" "HDC-82"
"5886" 9.31895683188869 "outlier" "HDC-82"
"5887" 9.27435809681295 "outlier" "HDC-82"
"5888" 9.41268371398235 "outlier" "HDC-82"
"5889" 9.53976689326015 "outlier" "HDC-82"
"5890" 9.32956470701121 "outlier" "HDC-82"
"5891" 9.34551990930206 "outlier" "HDC-82"
"5892" 9.73270865818674 "outlier" "HDC-82"
"5893" 9.34880325092061 "outlier" "HDC-82"
"5894" 9.23968002098604 "outlier" "HDC-82"
"5895" 9.55067127403592 "outlier" "HDC-82"
"5896" 9.81430799709864 "outlier" "HDC-82"
"5897" 9.27939628512869 "outlier" "HDC-82"
"5898" 9.32190444071069 "outlier" "HDC-82"
"5899" 9.34880325092061 "outlier" "HDC-82"
"5900" 5.37216471550231 "outlier" "HDC-82"
"5901" 9.21769672096809 "outlier" "HDC-82"
"5902" 9.29095389202789 "outlier" "HDC-82"
"5903" 9.1926889197252 "outlier" "HDC-82"
"5904" 5.53568381729693 "outlier" "HDC-82"
"5905" 9.2477154759494 "outlier" "HDC-82"
"5906" 9.2963318472736 "outlier" "HDC-82"
"5907" 9.46693998426089 "outlier" "HDC-82"
"5908" 9.2172656308868 "outlier" "HDC-82"
"5909" 9.30362828977599 "outlier" "HDC-82"
"5910" 9.33717947038344 "outlier" "HDC-82"
"5911" 9.27692209321405 "outlier" "HDC-82"
"5912" 9.74106064897965 "outlier" "HDC-82"
"5913" 9.42171974565728 "outlier" "HDC-82"
"5914" 9.43211719324838 "outlier" "HDC-82"
"5915" 9.24343216593686 "outlier" "HDC-82"
"5916" 9.64481293916297 "outlier" "HDC-82"
"5917" 9.41522479138033 "outlier" "HDC-82"
"5918" 9.51901387247558 "outlier" "HDC-82"
"5919" 9.25203658431962 "outlier" "HDC-82"
"5920" 9.28385901816604 "outlier" "HDC-82"
"5921" 9.38653693831799 "outlier" "HDC-82"
"5922" 9.30221187992592 "outlier" "HDC-82"
"5923" 9.32912043866711 "outlier" "HDC-82"
"5924" 9.30431123544584 "outlier" "HDC-82"
"5925" 9.24335094132108 "outlier" "HDC-82"
"5926" 9.24397327550338 "outlier" "HDC-82"
"5927" 9.22144349761561 "outlier" "HDC-82"
"5928" 9.30166769565469 "outlier" "HDC-82"
"5929" 9.19891222204538 "outlier" "HDC-82"
"5930" 9.33499235551329 "outlier" "HDC-82"
"5931" 9.59408994348575 "outlier" "HDC-82"
"5932" 9.20338829384313 "outlier" "HDC-82"
"5933" 9.47611437707816 "outlier" "HDC-82"
"5934" 9.57506021834976 "outlier" "HDC-82"
"5935" 10.2146411385319 "outlier" "HDC-82"
"5936" 9.75393472731336 "outlier" "HDC-82"
"5937" 9.25953572113637 "outlier" "HDC-82"
"5938" 9.41277537790171 "outlier" "HDC-82"
"5939" 9.34124005185631 "outlier" "HDC-82"
"5940" 9.37946965704287 "outlier" "HDC-82"
"5941" 9.31031707152385 "outlier" "HDC-82"
"5942" 9.60107291726611 "outlier" "HDC-82"
"5943" 9.63332803748103 "outlier" "HDC-82"
"5944" 9.34108873350166 "outlier" "HDC-82"
"5945" 9.39857770866274 "outlier" "HDC-82"
"5946" 9.21944542549226 "outlier" "HDC-82"
"5947" 9.79964291185917 "outlier" "HDC-82"
"5948" 9.60762949817349 "outlier" "HDC-82"
"5949" 9.29647562958973 "outlier" "HDC-82"
"5950" 9.22769204005918 "outlier" "HDC-82"
"5951" 9.27807347110977 "outlier" "HDC-82"
"5952" 9.63484770631958 "outlier" "HDC-82"
"5953" 9.32584104520694 "outlier" "HDC-82"
"5954" 9.93618539273031 "outlier" "HDC-82"
"5955" 9.4042602529528 "outlier" "HDC-82"
"5956" 9.29243162115664 "outlier" "HDC-82"
"5957" 9.47215138756391 "outlier" "HDC-82"
"5958" 9.40339948546143 "outlier" "HDC-82"
"5959" 9.19426828457223 "outlier" "HDC-82"
"5960" 9.50892215731379 "outlier" "HDC-82"
"5961" 9.20960755487581 "outlier" "HDC-82"
"5962" 9.37889531124581 "outlier" "HDC-82"
"5963" 9.4172796586685 "outlier" "HDC-82"
"5964" 9.18748515984072 "outlier" "HDC-82"
"5965" 9.48522309808058 "outlier" "HDC-82"
"5966" 9.445989296317 "outlier" "HDC-82"
"5967" 9.36852654061013 "outlier" "HDC-82"
"5968" 9.22422544445908 "outlier" "HDC-82"
"5969" 9.38969940848064 "outlier" "HDC-82"
"5970" 9.32863121800084 "outlier" "HDC-82"
"5971" 9.65478568392673 "outlier" "HDC-82"
"5972" 9.66486295939842 "outlier" "HDC-82"
"5973" 9.30320385165586 "outlier" "HDC-82"
"5974" 9.71446478328109 "outlier" "HDC-82"
"5975" 9.22343241922939 "outlier" "HDC-82"
"5976" 9.47887812881266 "outlier" "HDC-82"
"5977" 9.36968193021919 "outlier" "HDC-82"
"5978" 9.37164108083817 "outlier" "HDC-82"
"5979" 5.53715925201804 "outlier" "HDC-82"
"5980" 9.75599388783877 "outlier" "HDC-82"
"5981" 9.30381679587494 "outlier" "HDC-82"
"5982" 9.58782664460336 "outlier" "HDC-82"
"5983" 9.55310639003468 "outlier" "HDC-82"
"5984" 9.74447315180536 "outlier" "HDC-82"
"5985" 9.18012484979555 "outlier" "HDC-82"
"5986" 9.6722779357617 "outlier" "HDC-82"
"5987" 9.32568426423655 "outlier" "HDC-82"
"5988" 9.29681093665688 "outlier" "HDC-82"
"5989" 9.27684689721665 "outlier" "HDC-82"
"5990" 9.23677576342251 "outlier" "HDC-82"
"5991" 9.25299101980226 "outlier" "HDC-82"
"5992" 9.44785322399316 "outlier" "HDC-82"
"5993" 9.4022679534545 "outlier" "HDC-9"
"5994" 9.22537428640386 "outlier" "HDC-9"
"5995" 9.48046051394726 "outlier" "HDC-9"
"5996" 9.49413900763527 "outlier" "HDC-9"
"5997" 9.35102828452707 "outlier" "HDC-9"
"5998" 9.27298553522994 "outlier" "HDC-9"
"5999" 9.23442817526935 "outlier" "HDC-9"
"6000" 9.75858749729252 "outlier" "HDC-9"
"6001" 9.56694854625531 "outlier" "HDC-9"
"6002" 9.47863231235371 "outlier" "HDC-9"
"6003" 9.41282743038031 "outlier" "HDC-9"
"6004" 9.50701658190291 "outlier" "HDC-9"
"6005" 9.3287381282467 "outlier" "HDC-9"
"6006" 9.29673336943275 "outlier" "HDC-9"
"6007" 9.25747166211722 "outlier" "HDC-9"
"6008" 9.81127514198863 "outlier" "HDC-9"
"6009" 9.40101135385185 "outlier" "HDC-9"
"6010" 9.35846825615089 "outlier" "HDC-9"
"6011" 10.222852772773 "outlier" "HDC-9"
"6012" 10.1521373843332 "outlier" "HDC-9"
"6013" 9.65333757593188 "outlier" "HDC-9"
"6014" 10.2913072265118 "outlier" "HDC-9"
"6015" 9.27573068978067 "outlier" "HDC-9"
"6016" 9.66378221545409 "outlier" "HDC-9"
"6017" 9.67994399120734 "outlier" "HDC-9"
"6018" 5.29989210337677 "outlier" "HDC-9"
"6019" 9.38503752197057 "outlier" "HDC-9"
"6020" 9.2277076170868 "outlier" "HDC-9"
"6021" 9.4858993914925 "outlier" "HDC-9"
"6022" 9.8143719381733 "outlier" "HDC-9"
"6023" 9.8419258397237 "outlier" "HDC-9"
"6024" 9.8682249772048 "outlier" "HDC-9"
"6025" 9.30628641644285 "outlier" "HDC-9"
"6026" 9.56362794295008 "outlier" "HDC-9"
"6027" 9.30030370121063 "outlier" "HDC-9"
"6028" 9.18919855001545 "outlier" "HDC-9"
"6029" 9.85374472923846 "outlier" "HDC-9"
"6030" 9.87291232198227 "outlier" "HDC-9"
"6031" 9.88329856730715 "outlier" "HDC-9"
"6032" 9.82201425582096 "outlier" "HDC-9"
"6033" 9.35332310879336 "outlier" "HDC-9"
"6034" 9.27876750980537 "outlier" "HDC-9"
"6035" 9.65463910676066 "outlier" "HDC-9"
"6036" 9.30138962141353 "outlier" "HDC-9"
"6037" 5.52138185652449 "outlier" "HDC-9"
"6038" 9.33653938196321 "outlier" "HDC-9"
"6039" 9.20113982714169 "outlier" "HDC-9"
"6040" 9.63283987539491 "outlier" "HDC-9"
"6041" 9.25185725466036 "outlier" "HDC-9"
"6042" 10.3070682770315 "outlier" "HDC-9"
"6043" 9.22390518317951 "outlier" "HDC-9"
"6044" 9.22687323742208 "outlier" "HDC-9"
"6045" 9.32397808245015 "outlier" "HDC-9"
"6046" 9.45103345409934 "outlier" "HDC-9"
"6047" 9.37498526230631 "outlier" "HDC-9"
"6048" 9.24596954698617 "outlier" "HDC-9"
"6049" 9.28714722812569 "outlier" "HDC-9"
"6050" 10.0388218521312 "outlier" "HDC-9"
"6051" 9.32372756808095 "outlier" "HDC-9"
"6052" 9.5639643507838 "outlier" "HDC-9"
"6053" 9.2025406593818 "outlier" "HDC-9"
"6054" 9.40555509757503 "outlier" "HDC-9"
"6055" 9.1892365012089 "outlier" "HDC-9"
"6056" 9.64251528641791 "outlier" "HDC-9"
"6057" 9.6457373271516 "outlier" "HDC-9"
"6058" 9.30614147285044 "outlier" "HDC-9"
"6059" 9.20682559142061 "outlier" "HDC-9"
"6060" 9.31882751066237 "outlier" "HDC-9"
"6061" 10.2342571460536 "outlier" "HDC-9"
"6062" 9.22422040964096 "outlier" "HDC-9"
"6063" 9.32843526334706 "outlier" "HDC-9"
"6064" 9.19052487248661 "outlier" "HDC-9"
"6065" 9.46311731126488 "outlier" "HDC-9"
"6066" 9.25477144427246 "outlier" "HDC-9"
"6067" 9.59422318428901 "outlier" "HDC-9"
"6068" 9.43977758403123 "outlier" "HDC-9"
"6069" 9.2982122732725 "outlier" "HDC-9"
"6070" 9.30506738414879 "outlier" "HDC-9"
"6071" 9.7106707646051 "outlier" "HDC-9"
"6072" 9.46587576853311 "outlier" "HDC-9"
"6073" 9.23803823488012 "outlier" "HDC-9"
"6074" 9.18519510473062 "outlier" "HDC-9"
"6075" 10.1130429679129 "outlier" "HDC-9"
"6076" 9.36769944345486 "outlier" "HDC-9"
"6077" 9.50157864424659 "outlier" "HDC-9"
"6078" 9.20257746243948 "outlier" "HDC-9"
"6079" 9.30416542228378 "outlier" "HDC-9"
"6080" 9.19492940504968 "outlier" "HDC-9"
"6081" 9.36666657810779 "outlier" "HDC-9"
"6082" 9.29465440671742 "outlier" "HDC-9"
"6083" 9.28221235661865 "outlier" "HDC-9"
"6084" 9.42613778475369 "outlier" "HDC-9"
"6085" 9.24746556803802 "outlier" "HDC-9"
"6086" 9.55446137687825 "outlier" "HDC-9"
"6087" 9.33480577728852 "outlier" "HDC-9"
"6088" 9.50272332279381 "outlier" "HDC-9"
"6089" 9.23969694765005 "outlier" "HDC-9"
"6090" 9.25860529492457 "outlier" "HDC-9"
"6091" 9.72645238494365 "outlier" "HDC-9"
"6092" 9.35131580157292 "outlier" "HDC-9"
"6093" 9.78527792931914 "outlier" "HDC-9"
"6094" 9.66611734234077 "outlier" "HDC-9"
"6095" 9.43585949735208 "outlier" "HDC-9"
"6096" 9.81612271163829 "outlier" "HDC-9"
"6097" 9.19593952317843 "outlier" "HDC-9"
"6098" 9.29717756961662 "outlier" "HDC-9"
"6099" 9.62106665358168 "outlier" "HDC-9"
"6100" 9.63118327983585 "outlier" "HDC-9"
"6101" 9.36005889225545 "outlier" "HDC-9"
"6102" 9.22299324159669 "outlier" "HDC-9"
"6103" 9.49564091370793 "outlier" "HDC-9"
"6104" 9.19350376535272 "outlier" "HDC-9"
"6105" 9.31429855629702 "outlier" "HDC-9"
"6106" 9.22909469741604 "outlier" "HDC-9"
"6107" 9.3458466215728 "outlier" "HDC-9"
"6108" 9.61003238671587 "outlier" "HDC-9"
"6109" 5.46761843719638 "outlier" "HDC-9"
"6110" 10.0644849419663 "outlier" "HDC-9"
"6111" 9.77046377267323 "outlier" "HDC-9"
"6112" 9.49539720713107 "outlier" "HDC-9"
"6113" 9.30331995227721 "outlier" "HDC-9"
"6114" 9.20445029488369 "outlier" "HDC-9"
"6115" 9.49728703336864 "outlier" "HDC-9"
"6116" 10.0257661374817 "outlier" "HDC-9"
"6117" 9.58851028333128 "outlier" "HDC-9"
"6118" 9.29962729863044 "outlier" "HDC-9"
"6119" 9.248460060073 "outlier" "HDC-9"
"6120" 9.33510423350874 "outlier" "HDC-9"
"6121" 9.34233972837481 "outlier" "HDC-9"
"6122" 9.57938042702539 "outlier" "HDC-9"
"6123" 9.20536540854754 "outlier" "HDC-9"
"6124" 9.26810771541601 "outlier" "HDC-9"
"6125" 9.58204590573817 "outlier" "HDC-9"
"6126" 9.45660511229613 "outlier" "HDC-9"
"6127" 9.25963917604228 "outlier" "HDC-9"
"6128" 10.0847080988393 "outlier" "HDC-9"
"6129" 9.35097598824404 "outlier" "HDC-9"
"6130" 9.26339849033656 "outlier" "HDC-9"
"6131" 9.39689034876556 "outlier" "HDC-9"
"6132" 9.46109271908538 "outlier" "HDC-9"
"6133" 9.42771847615073 "outlier" "HDC-9"
"6134" 9.43409231808188 "outlier" "HDC-9"
"6135" 9.43409231808188 "outlier" "HDC-9"
"6136" 5.47489368662731 "outlier" "HDC-9"
"6137" 9.21740988331773 "outlier" "HDC-9"
"6138" 9.23116704657763 "outlier" "HDC-9"
"6139" 9.48135236900031 "outlier" "HDC-9"
"6140" 9.47434290090745 "outlier" "HDC-9"
"6141" 9.62051873649181 "outlier" "HDC-9"
"6142" 9.18504186038115 "outlier" "HDC-9"
"6143" 9.44414622594043 "outlier" "HDC-9"
"6144" 9.2550650518207 "outlier" "HDC-9"
"6145" 9.64946202514115 "outlier" "HDC-9"
"6146" 9.4918574596848 "outlier" "HDC-9"
"6147" 9.25653011949335 "outlier" "HDC-9"
"6148" 9.80694062980862 "outlier" "HDC-9"
"6149" 9.71322196159703 "outlier" "HDC-9"
"6150" 9.21250982359313 "outlier" "HDC-9"
"6151" 9.27814947286899 "outlier" "HDC-9"
"6152" 9.80842068227751 "outlier" "HDC-9"
"6153" 9.59437251361754 "outlier" "HDC-9"
"6154" 9.4741066358829 "outlier" "HDC-9"
"6155" 9.9512213258501 "outlier" "HDC-9"
"6156" 9.87695805062158 "outlier" "HDC-9"
"6157" 9.38489243472582 "outlier" "HDC-9"
"6158" 9.9228191232942 "outlier" "HDC-9"
"6159" 9.38397242154241 "outlier" "HDC-9"
"6160" 9.36925668634004 "outlier" "HDC-9"
"6161" 9.31885566863443 "outlier" "HDC-9"
"6162" 9.50954690166609 "outlier" "HDC-9"
"6163" 5.46001584620722 "outlier" "HDC-9"
"6164" 9.87528798532677 "outlier" "HDC-9"
"6165" 9.33564635626282 "outlier" "HDC-9"
"6166" 9.3481689163697 "outlier" "HDC-9"
"6167" 9.38261305030307 "outlier" "HDC-9"
"6168" 9.45681010355922 "outlier" "HDC-9"
"6169" 9.57745979492276 "outlier" "HDC-9"
"6170" 9.22885227793896 "outlier" "HDC-9"
"6171" 9.50650508838483 "outlier" "HDC-9"
"6172" 9.45736309715 "outlier" "HDC-9"
"6173" 9.59095497883315 "outlier" "HDC-9"
"6174" 9.45635899499166 "outlier" "HDC-9"
"6175" 9.60934055943791 "outlier" "HDC-9"
"6176" 9.28407713711338 "outlier" "HDC-9"
"6177" 9.7141861407757 "outlier" "HDC-9"
"6178" 9.2597682382964 "outlier" "HDC-9"
"6179" 9.84161332167977 "outlier" "HDC-9"
"6180" 9.84161332167977 "outlier" "HDC-9"
"6181" 9.84161332167977 "outlier" "HDC-9"
"6182" 9.28188933256037 "outlier" "HRA-19"
"6183" 9.3910051956336 "outlier" "HRA-19"
"6184" 9.38133637201521 "outlier" "HRA-19"
"6185" 9.41325405495139 "outlier" "HRA-19"
"6186" 9.23035583354256 "outlier" "HRA-19"
"6187" 9.22171894159373 "outlier" "HRA-19"
"6188" 9.44325215619891 "outlier" "HRA-19"
"6189" 9.34961084171335 "outlier" "HRA-19"
"6190" 9.49136911864188 "outlier" "HRA-19"
"6191" 5.53693054902486 "outlier" "HRA-19"
"6192" 9.19949960932691 "outlier" "HRA-19"
"6193" 9.6358916276047 "outlier" "HRA-19"
"6194" 9.4775906604757 "outlier" "HRA-19"
"6195" 9.28935516585679 "outlier" "HRA-19"
"6196" 9.46039815870796 "outlier" "HRA-19"
"6197" 9.42473787063558 "outlier" "HRA-19"
"6198" 9.42700171111352 "outlier" "HRA-19"
"6199" 9.35978859625806 "outlier" "HRA-19"
"6200" 9.48152378687567 "outlier" "HRA-19"
"6201" 9.81089907508375 "outlier" "HRA-19"
"6202" 9.43135745389951 "outlier" "HRA-19"
"6203" 10.1018108253716 "outlier" "HRA-19"
"6204" 9.43310273835546 "outlier" "HRA-19"
"6205" 10.1267390475017 "outlier" "HRA-19"
"6206" 9.73322302593251 "outlier" "HRA-19"
"6207" 9.40494677027935 "outlier" "HRA-19"
"6208" 9.45472888599421 "outlier" "HRA-19"
"6209" 9.41636615793021 "outlier" "HRA-19"
"6210" 9.82087377689423 "outlier" "HRA-19"
"6211" 9.35363059299146 "outlier" "HRA-19"
"6212" 9.64077314274318 "outlier" "HRA-19"
"6213" 9.67454103016723 "outlier" "HRA-19"
"6214" 9.22588804368327 "outlier" "HRA-19"
"6215" 9.89026960204797 "outlier" "HRA-19"
"6216" 9.9185050921261 "outlier" "HRA-19"
"6217" 9.21770844133491 "outlier" "HRA-19"
"6218" 9.21051120318261 "outlier" "HRA-19"
"6219" 9.80346816388682 "outlier" "HRA-19"
"6220" 9.77275730254028 "outlier" "HRA-19"
"6221" 9.40941628242462 "outlier" "HRA-19"
"6222" 9.34332437987617 "outlier" "HRA-19"
"6223" 9.23516055653804 "outlier" "HRA-19"
"6224" 9.6060728438971 "outlier" "HRA-19"
"6225" 9.19493696587036 "outlier" "HRA-19"
"6226" 9.17804827994026 "outlier" "HRA-19"
"6227" 9.27038920966947 "outlier" "HRA-19"
"6228" 10.1784295984186 "outlier" "HRA-19"
"6229" 9.56781342883027 "outlier" "HRA-19"
"6230" 9.56926597571645 "outlier" "HRA-19"
"6231" 9.40090407389782 "outlier" "HRA-19"
"6232" 9.33274855053746 "outlier" "HRA-19"
"6233" 9.42407342181366 "outlier" "HRA-19"
"6234" 9.39255437499206 "outlier" "HRA-19"
"6235" 9.51078194256597 "outlier" "HRA-19"
"6236" 9.50059443957814 "outlier" "HRA-19"
"6237" 9.55405882144266 "outlier" "HRA-19"
"6238" 9.2947205167608 "outlier" "HRA-19"
"6239" 9.28060017765769 "outlier" "HRA-19"
"6240" 9.61469235839089 "outlier" "HRA-19"
"6241" 9.6233787350068 "outlier" "HRA-19"
"6242" 9.33139152849749 "outlier" "HRA-19"
"6243" 9.67809669254335 "outlier" "HRA-19"
"6244" 9.18052088635359 "outlier" "HRA-19"
"6245" 9.35959130788196 "outlier" "HRA-19"
"6246" 9.53860876539844 "outlier" "HRA-19"
"6247" 9.48458834356631 "outlier" "HRA-19"
"6248" 9.21328384132945 "outlier" "HRA-19"
"6249" 9.21698658760946 "outlier" "HRA-19"
"6250" 9.25223708165273 "outlier" "HRA-19"
"6251" 9.44206685392957 "outlier" "HRA-19"
"6252" 9.46092410250288 "outlier" "HRA-19"
"6253" 9.22608325415151 "outlier" "HRA-19"
"6254" 5.41204746011112 "outlier" "HRA-19"
"6255" 9.19710693950255 "outlier" "HRA-19"
"6256" 9.20853436914452 "outlier" "HRA-19"
"6257" 9.84217941989842 "outlier" "HRA-19"
"6258" 9.63299543114557 "outlier" "HRA-19"
"6259" 9.51152855544619 "outlier" "HRA-19"
"6260" 9.19710693950255 "outlier" "HRA-19"
"6261" 5.5257816379612 "outlier" "HRA-19"
"6262" 9.38307334790841 "outlier" "HRA-19"
"6263" 5.46486962582028 "outlier" "HRA-19"
"6264" 9.1983309285986 "outlier" "HRA-19"
"6265" 9.22456807294673 "outlier" "HRA-19"
"6266" 9.21008112094128 "outlier" "HRA-19"
"6267" 9.44267472545522 "outlier" "HRA-19"
"6268" 9.34375252217457 "outlier" "HRA-19"
"6269" 9.8419726959692 "outlier" "HRA-19"
"6270" 9.3647628151484 "outlier" "HRA-19"
"6271" 9.29465802385014 "outlier" "HRA-19"
"6272" 9.39771162058273 "outlier" "HRA-19"
"6273" 9.26301304668528 "outlier" "HRA-19"
"6274" 9.25205328247233 "outlier" "HRA-19"
"6275" 9.56861237643913 "outlier" "HRA-19"
"6276" 9.47300028998847 "outlier" "HRA-19"
"6277" 9.48582423454033 "outlier" "HRA-19"
"6278" 9.51629423028167 "outlier" "HRA-19"
"6279" 9.4344637375323 "outlier" "HRA-19"
"6280" 9.17788475518831 "outlier" "HRA-19"
"6281" 9.27352809325889 "outlier" "HRA-19"
"6282" 9.26381895420255 "outlier" "HRA-19"
"6283" 9.29828848920245 "outlier" "HRA-19"
"6284" 9.40336015680074 "outlier" "HRA-19"
"6285" 9.19130488370423 "outlier" "HRA-19"
"6286" 9.22508187172331 "outlier" "HRA-19"
"6287" 9.19655893377443 "outlier" "HRA-19"
"6288" 9.33945198628716 "outlier" "HRA-19"
"6289" 9.45714307634702 "outlier" "HRA-19"
"6290" 9.51027503327947 "outlier" "HRA-19"
"6291" 10.1852634928192 "outlier" "HRA-19"
"6292" 9.25352150249845 "outlier" "HRA-19"
"6293" 9.17823898103 "outlier" "HRA-19"
"6294" 9.2408805053384 "outlier" "HRA-19"
"6295" 9.93083543913686 "outlier" "HRA-19"
"6296" 9.62297786431052 "outlier" "HRA-19"
"6297" 9.20061341799047 "outlier" "HRA-19"
"6298" 9.17785749507583 "outlier" "HRA-19"
"6299" 9.36252344594056 "outlier" "HRA-19"
"6300" 9.45465682903765 "outlier" "HRA-19"
"6301" 9.50049069959212 "outlier" "HRA-19"
"6302" 5.31237429114927 "outlier" "HRA-19"
"6303" 9.67693198183093 "outlier" "HRA-19"
"6304" 9.40552815521478 "outlier" "HRA-19"
"6305" 9.61235302883698 "outlier" "HRA-19"
"6306" 9.18881334917463 "outlier" "HRA-19"
"6307" 9.39547111604829 "outlier" "HRA-19"
"6308" 9.88626553808618 "outlier" "HRA-19"
"6309" 9.37438751205988 "outlier" "HRA-19"
"6310" 9.19879877834606 "outlier" "HRA-19"
"6311" 9.45632547935983 "outlier" "HRA-19"
"6312" 9.42718599448909 "outlier" "HRA-19"
"6313" 9.27579675209792 "outlier" "HRA-19"
"6314" 9.4785602358557 "outlier" "HRA-19"
"6315" 9.18622722380392 "outlier" "HRA-19"
"6316" 9.35564470541885 "outlier" "HRA-19"
"6317" 9.5387156657323 "outlier" "HRA-19"
"6318" 9.35564470541885 "outlier" "HRA-19"
"6319" 9.31574116355645 "outlier" "HRA-19"
"6320" 9.31574116355645 "outlier" "HRA-19"
"6321" 5.51851454180062 "outlier" "HRA-19"
"6322" 9.28276805932686 "outlier" "HRA-19"
"6323" 9.22544849904781 "outlier" "HRA-19"
"6324" 9.55840482531493 "outlier" "HRA-19"
"6325" 9.54798644985492 "outlier" "HRA-19"
"6326" 9.50230258133534 "outlier" "HRA-19"
"6327" 9.21909897945748 "outlier" "HRA-19"
"6328" 9.56907775135902 "outlier" "HRA-19"
"6329" 9.54483616173838 "outlier" "HRA-19"
"6330" 9.77543728844434 "outlier" "HRA-19"
"6331" 9.68343151512801 "outlier" "HRA-19"
"6332" 9.24766503243963 "outlier" "HRA-19"
"6333" 9.67456708966032 "outlier" "HRA-19"
"6334" 9.41694818514051 "outlier" "HRA-19"
"6335" 9.26922006064384 "outlier" "HRA-19"
"6336" 5.2835381610629 "outlier" "HRA-19"
"6337" 10.0162167975651 "outlier" "HRA-19"
"6338" 9.4288563304705 "outlier" "HRA-19"
"6339" 9.3663906472573 "outlier" "HRA-19"
"6340" 9.22080622103795 "outlier" "HRA-19"
"6341" 9.33215656939978 "outlier" "HRA-19"
"6342" 9.56282013505761 "outlier" "HRA-19"
"6343" 9.46847258664814 "outlier" "HRA-19"
"6344" 9.61882030558052 "outlier" "HRA-19"
"6345" 9.46833295109877 "outlier" "HRA-19"
"6346" 9.86044945533294 "outlier" "HRA-19"
"6347" 9.33913242403359 "outlier" "HRA-19"
"6348" 9.32663731003515 "outlier" "HRA-19"
"6349" 9.54925178623583 "outlier" "HRA-19"
"6350" 9.51229913007195 "outlier" "HRA-19"
"6351" 9.51229913007195 "outlier" "HRA-19"
"6352" 9.51229913007195 "outlier" "HRA-19"
"6353" 9.72818482225134 "outlier" "HT29"
"6354" 9.3236657118369 "outlier" "HT29"
"6355" 9.42143760216836 "outlier" "HT29"
"6356" 9.48491115384263 "outlier" "HT29"
"6357" 9.20366804358638 "outlier" "HT29"
"6358" 9.22133552179076 "outlier" "HT29"
"6359" 9.40022778082967 "outlier" "HT29"
"6360" 9.57858046004872 "outlier" "HT29"
"6361" 9.21360070001108 "outlier" "HT29"
"6362" 9.47306375093286 "outlier" "HT29"
"6363" 9.51529253268132 "outlier" "HT29"
"6364" 9.29111810946228 "outlier" "HT29"
"6365" 9.36056306008061 "outlier" "HT29"
"6366" 9.3580717818949 "outlier" "HT29"
"6367" 9.97836324031512 "outlier" "HT29"
"6368" 9.93204385396038 "outlier" "HT29"
"6369" 9.87694285205787 "outlier" "HT29"
"6370" 9.40116367999779 "outlier" "HT29"
"6371" 9.87440342268578 "outlier" "HT29"
"6372" 9.18179464888735 "outlier" "HT29"
"6373" 9.19916631470509 "outlier" "HT29"
"6374" 9.61377539179886 "outlier" "HT29"
"6375" 10.1873059569252 "outlier" "HT29"
"6376" 9.8128003441263 "outlier" "HT29"
"6377" 9.56384306166464 "outlier" "HT29"
"6378" 10.2071893694879 "outlier" "HT29"
"6379" 9.62713622792803 "outlier" "HT29"
"6380" 9.46011749922546 "outlier" "HT29"
"6381" 9.32691670088755 "outlier" "HT29"
"6382" 9.2263420157919 "outlier" "HT29"
"6383" 9.20310787276392 "outlier" "HT29"
"6384" 10.074901856162 "outlier" "HT29"
"6385" 9.51898599781201 "outlier" "HT29"
"6386" 9.49979422029281 "outlier" "HT29"
"6387" 9.24253559753242 "outlier" "HT29"
"6388" 9.18843649513921 "outlier" "HT29"
"6389" 9.75651944051591 "outlier" "HT29"
"6390" 9.27391899934459 "outlier" "HT29"
"6391" 9.25535712796662 "outlier" "HT29"
"6392" 9.37777087047911 "outlier" "HT29"
"6393" 9.80724276924827 "outlier" "HT29"
"6394" 9.64317212857666 "outlier" "HT29"
"6395" 10.0612950768088 "outlier" "HT29"
"6396" 9.99189111581462 "outlier" "HT29"
"6397" 9.60989614365742 "outlier" "HT29"
"6398" 9.31250467227933 "outlier" "HT29"
"6399" 9.44707633482016 "outlier" "HT29"
"6400" 9.35042698511655 "outlier" "HT29"
"6401" 9.39865091562294 "outlier" "HT29"
"6402" 9.60717037646041 "outlier" "HT29"
"6403" 10.1327748889378 "outlier" "HT29"
"6404" 9.24802375001045 "outlier" "HT29"
"6405" 9.32382213785281 "outlier" "HT29"
"6406" 9.28001646909578 "outlier" "HT29"
"6407" 9.47290527243091 "outlier" "HT29"
"6408" 9.22567033969683 "outlier" "HT29"
"6409" 9.33552687704442 "outlier" "HT29"
"6410" 9.32551686071728 "outlier" "HT29"
"6411" 9.19698760023104 "outlier" "HT29"
"6412" 9.47445587372934 "outlier" "HT29"
"6413" 9.47994897488282 "outlier" "HT29"
"6414" 9.2401582642505 "outlier" "HT29"
"6415" 9.23915480448347 "outlier" "HT29"
"6416" 9.44082421616265 "outlier" "HT29"
"6417" 9.18101931665389 "outlier" "HT29"
"6418" 10.0075261617415 "outlier" "HT29"
"6419" 9.17955793416528 "outlier" "HT29"
"6420" 9.2721861888085 "outlier" "HT29"
"6421" 9.24026660764183 "outlier" "HT29"
"6422" 9.19464751653758 "outlier" "HT29"
"6423" 9.19842140957597 "outlier" "HT29"
"6424" 9.46396925212631 "outlier" "HT29"
"6425" 9.39453166280183 "outlier" "HT29"
"6426" 9.41296839317457 "outlier" "HT29"
"6427" 9.31387844340132 "outlier" "HT29"
"6428" 9.50184544727333 "outlier" "HT29"
"6429" 9.57346774523132 "outlier" "HT29"
"6430" 9.5600727395242 "outlier" "HT29"
"6431" 9.18389657646149 "outlier" "HT29"
"6432" 9.42309402703678 "outlier" "HT29"
"6433" 9.40914858752021 "outlier" "HT29"
"6434" 9.278555905435 "outlier" "HT29"
"6435" 9.36471080772001 "outlier" "HT29"
"6436" 9.53669537746597 "outlier" "HT29"
"6437" 9.93225857186535 "outlier" "HT29"
"6438" 9.78674217527404 "outlier" "HT29"
"6439" 9.64748809438961 "outlier" "HT29"
"6440" 9.31216054943157 "outlier" "HT29"
"6441" 9.52372127656379 "outlier" "HT29"
"6442" 9.56354726890875 "outlier" "HT29"
"6443" 9.20736468853027 "outlier" "HT29"
"6444" 9.24807695281364 "outlier" "HT29"
"6445" 9.21966324859176 "outlier" "HT29"
"6446" 9.22042932535993 "outlier" "HT29"
"6447" 9.38425372884293 "outlier" "HT29"
"6448" 9.32294990310308 "outlier" "HT29"
"6449" 9.26490358315792 "outlier" "HT29"
"6450" 9.19913654301823 "outlier" "HT29"
"6451" 9.24436375578287 "outlier" "HT29"
"6452" 9.65015209693587 "outlier" "HT29"
"6453" 9.21360070001108 "outlier" "HT29"
"6454" 9.20876469881798 "outlier" "HT29"
"6455" 9.27374352175997 "outlier" "HT29"
"6456" 9.6394614283829 "outlier" "HT29"
"6457" 9.46609981244831 "outlier" "HT29"
"6458" 9.46558427195594 "outlier" "HT29"
"6459" 9.47663002898114 "outlier" "HT29"
"6460" 9.52039496018914 "outlier" "HT29"
"6461" 9.25996251655603 "outlier" "HT29"
"6462" 9.36892002254531 "outlier" "HT29"
"6463" 9.20803608998033 "outlier" "HT29"
"6464" 9.20803608998033 "outlier" "HT29"
"6465" 9.26902932262817 "outlier" "HT29"
"6466" 9.19283883280211 "outlier" "HT29"
"6467" 9.2721861888085 "outlier" "HT29"
"6468" 9.52918593482049 "outlier" "HT29"
"6469" 9.18837546014763 "outlier" "HT29"
"6470" 9.22175965133575 "outlier" "HT29"
"6471" 9.19302004051625 "outlier" "HT29"
"6472" 9.5003004952039 "outlier" "HT29"
"6473" 9.79319631463773 "outlier" "HT29"
"6474" 9.17993152083942 "outlier" "HT29"
"6475" 9.35145549769766 "outlier" "HT29"
"6476" 9.49368754511217 "outlier" "HT29"
"6477" 9.3798967780032 "outlier" "HT29"
"6478" 9.48393869684731 "outlier" "HT29"
"6479" 9.93089137391081 "outlier" "HT29"
"6480" 9.53851174042533 "outlier" "HT29"
"6481" 9.17608693700241 "outlier" "HT29"
"6482" 9.23893753502392 "outlier" "HT29"
"6483" 9.49955576890524 "outlier" "HT29"
"6484" 9.23574748681819 "outlier" "HT29"
"6485" 9.19205272450272 "outlier" "HT29"
"6486" 9.32207591303572 "outlier" "HT29"
"6487" 9.67419860685029 "outlier" "HT29"
"6488" 5.39759648237197 "outlier" "HT29"
"6489" 9.42892120041142 "outlier" "HT29"
"6490" 9.47896533036605 "outlier" "HT29"
"6491" 9.38140614176238 "outlier" "HT29"
"6492" 9.37132998654812 "outlier" "HT29"
"6493" 9.38142570942473 "outlier" "HT29"
"6494" 9.45021071743079 "outlier" "HT29"
"6495" 9.38142570942473 "outlier" "HT29"
"6496" 9.56578001839297 "outlier" "HT29"
"6497" 9.56578001839297 "outlier" "HT29"
"6498" 9.31234411554913 "outlier" "HT29"
"6499" 9.30194302357642 "outlier" "HT29"
"6500" 9.20528552955999 "outlier" "HT29"
"6501" 9.46854030691993 "outlier" "HT29"
"6502" 9.38501123634929 "outlier" "HT29"
"6503" 9.80503508616007 "outlier" "HT29"
"6504" 9.75419508041193 "outlier" "HT29"
"6505" 9.27835748419481 "outlier" "HT29"
"6506" 9.76615459855887 "outlier" "HT29"
"6507" 5.50543400702842 "outlier" "HT29"
"6508" 9.50037489764397 "outlier" "HT29"
"6509" 9.93896028289683 "outlier" "HT29"
"6510" 9.49047233172042 "outlier" "HT29"
"6511" 9.22130723175512 "outlier" "HT29"
"6512" 9.37362705366795 "outlier" "HT29"
"6513" 9.62324048324457 "outlier" "HT29"
"6514" 9.35687252956408 "outlier" "HT29"
"6515" 5.50077645070963 "outlier" "HT29"
"6516" 9.28581009397494 "outlier" "HT29"
"6517" 9.68217188765739 "outlier" "HT29"
"6518" 9.57647516320622 "outlier" "HT29"
"6519" 9.28218585059517 "outlier" "HT29"
"6520" 9.76760453047677 "outlier" "HT29"
"6521" 9.64197096761901 "outlier" "HT29"
"6522" 9.64197096761901 "outlier" "HT29"
"6523" 9.64197096761901 "outlier" "HT29"
"6524" 9.2839649885602 "outlier" "HT55"
"6525" 9.20836568320746 "outlier" "HT55"
"6526" 9.26016423415897 "outlier" "HT55"
"6527" 9.45522356308823 "outlier" "HT55"
"6528" 9.24297856939474 "outlier" "HT55"
"6529" 9.5366350393474 "outlier" "HT55"
"6530" 9.44577703580321 "outlier" "HT55"
"6531" 9.24356812856088 "outlier" "HT55"
"6532" 9.36033478003726 "outlier" "HT55"
"6533" 9.43346520624766 "outlier" "HT55"
"6534" 9.35561361412463 "outlier" "HT55"
"6535" 5.38651328982417 "outlier" "HT55"
"6536" 9.45577896824435 "outlier" "HT55"
"6537" 9.44327335618608 "outlier" "HT55"
"6538" 9.35110346044749 "outlier" "HT55"
"6539" 9.34863250201858 "outlier" "HT55"
"6540" 9.72345103496335 "outlier" "HT55"
"6541" 10.0523834165484 "outlier" "HT55"
"6542" 9.93903113889249 "outlier" "HT55"
"6543" 9.29684762913681 "outlier" "HT55"
"6544" 10.0719981947103 "outlier" "HT55"
"6545" 9.63227879293095 "outlier" "HT55"
"6546" 9.52954824013671 "outlier" "HT55"
"6547" 9.34863250201858 "outlier" "HT55"
"6548" 9.41753603780028 "outlier" "HT55"
"6549" 9.472380166281 "outlier" "HT55"
"6550" 9.28208201170316 "outlier" "HT55"
"6551" 9.33376053967274 "outlier" "HT55"
"6552" 9.20678838225263 "outlier" "HT55"
"6553" 9.69749653685332 "outlier" "HT55"
"6554" 9.21713002386053 "outlier" "HT55"
"6555" 9.40880785230515 "outlier" "HT55"
"6556" 9.58185857571655 "outlier" "HT55"
"6557" 9.58879364158273 "outlier" "HT55"
"6558" 9.72444650895377 "outlier" "HT55"
"6559" 9.18093437940551 "outlier" "HT55"
"6560" 9.49923790056441 "outlier" "HT55"
"6561" 9.19301487235159 "outlier" "HT55"
"6562" 9.66006027272595 "outlier" "HT55"
"6563" 9.36535502690121 "outlier" "HT55"
"6564" 10.2202272860573 "outlier" "HT55"
"6565" 9.64268485998623 "outlier" "HT55"
"6566" 9.72146721807619 "outlier" "HT55"
"6567" 9.33086174467541 "outlier" "HT55"
"6568" 9.30215671522058 "outlier" "HT55"
"6569" 9.32432461928764 "outlier" "HT55"
"6570" 9.6473518204838 "outlier" "HT55"
"6571" 9.40985650896876 "outlier" "HT55"
"6572" 9.16945759992559 "outlier" "HT55"
"6573" 9.20056067395941 "outlier" "HT55"
"6574" 9.49965814039261 "outlier" "HT55"
"6575" 9.20564182030597 "outlier" "HT55"
"6576" 9.37764202523466 "outlier" "HT55"
"6577" 9.49629653896271 "outlier" "HT55"
"6578" 9.50001968801843 "outlier" "HT55"
"6579" 9.70326590152734 "outlier" "HT55"
"6580" 9.33860563434715 "outlier" "HT55"
"6581" 9.19183131441107 "outlier" "HT55"
"6582" 9.23390870452293 "outlier" "HT55"
"6583" 9.20400848372944 "outlier" "HT55"
"6584" 9.22358912609004 "outlier" "HT55"
"6585" 9.29842678220225 "outlier" "HT55"
"6586" 9.22118097552062 "outlier" "HT55"
"6587" 9.26569826092031 "outlier" "HT55"
"6588" 9.26401533514045 "outlier" "HT55"
"6589" 9.8342117035797 "outlier" "HT55"
"6590" 9.6618469323068 "outlier" "HT55"
"6591" 9.52614765164628 "outlier" "HT55"
"6592" 9.283658120869 "outlier" "HT55"
"6593" 9.27147847815905 "outlier" "HT55"
"6594" 9.45212353107459 "outlier" "HT55"
"6595" 9.48589620148793 "outlier" "HT55"
"6596" 5.51997871784309 "outlier" "HT55"
"6597" 5.56144731224285 "outlier" "HT55"
"6598" 5.54335490392792 "outlier" "HT55"
"6599" 5.52496048332382 "outlier" "HT55"
"6600" 9.17085292476249 "outlier" "HT55"
"6601" 9.50185775269665 "outlier" "HT55"
"6602" 9.3832764106015 "outlier" "HT55"
"6603" 9.36670408899653 "outlier" "HT55"
"6604" 5.33890983315616 "outlier" "HT55"
"6605" 9.23714532423481 "outlier" "HT55"
"6606" 9.40981346334402 "outlier" "HT55"
"6607" 9.23433878425891 "outlier" "HT55"
"6608" 9.25058110995171 "outlier" "HT55"
"6609" 9.24069702878189 "outlier" "HT55"
"6610" 9.67125359767946 "outlier" "HT55"
"6611" 9.230322508749 "outlier" "HT55"
"6612" 9.1716234133578 "outlier" "HT55"
"6613" 9.2274277093429 "outlier" "HT55"
"6614" 9.25513283541938 "outlier" "HT55"
"6615" 9.28730727442592 "outlier" "HT55"
"6616" 9.55475709704672 "outlier" "HT55"
"6617" 9.48582393550265 "outlier" "HT55"
"6618" 9.87736431481347 "outlier" "HT55"
"6619" 9.41130322752397 "outlier" "HT55"
"6620" 9.59177673777157 "outlier" "HT55"
"6621" 9.40922474513852 "outlier" "HT55"
"6622" 9.43679522420055 "outlier" "HT55"
"6623" 9.41480688482215 "outlier" "HT55"
"6624" 9.28677423418484 "outlier" "HT55"
"6625" 9.19678072713682 "outlier" "HT55"
"6626" 9.50843626504554 "outlier" "HT55"
"6627" 9.20280832815572 "outlier" "HT55"
"6628" 9.51131953013065 "outlier" "HT55"
"6629" 9.44369827591119 "outlier" "HT55"
"6630" 5.43683567699716 "outlier" "HT55"
"6631" 9.31450045213494 "outlier" "HT55"
"6632" 9.52759424188611 "outlier" "HT55"
"6633" 9.96171885155785 "outlier" "HT55"
"6634" 9.5707190746168 "outlier" "HT55"
"6635" 9.20144258471575 "outlier" "HT55"
"6636" 9.20088579684217 "outlier" "HT55"
"6637" 5.47420266967182 "outlier" "HT55"
"6638" 9.34790501270987 "outlier" "HT55"
"6639" 9.81914528867126 "outlier" "HT55"
"6640" 9.536517154134 "outlier" "HT55"
"6641" 9.41601095725256 "outlier" "HT55"
"6642" 5.4397652071676 "outlier" "HT55"
"6643" 9.50284337611786 "outlier" "HT55"
"6644" 9.26286962436706 "outlier" "HT55"
"6645" 9.29974145238331 "outlier" "HT55"
"6646" 9.65014131385725 "outlier" "HT55"
"6647" 9.21184287573966 "outlier" "HT55"
"6648" 9.56430196810679 "outlier" "HT55"
"6649" 9.45832728955003 "outlier" "HT55"
"6650" 9.64397558309722 "outlier" "HT55"
"6651" 9.26272871443171 "outlier" "HT55"
"6652" 9.46449428562695 "outlier" "HT55"
"6653" 9.46449428562695 "outlier" "HT55"
"6654" 9.2762274868745 "outlier" "HT55"
"6655" 9.52621351038602 "outlier" "HT55"
"6656" 9.33633432089696 "outlier" "HT55"
"6657" 9.47347210726788 "outlier" "HT55"
"6658" 9.82890860485474 "outlier" "HT55"
"6659" 9.7694913886303 "outlier" "HT55"
"6660" 9.94747572812515 "outlier" "HT55"
"6661" 9.84301111732738 "outlier" "HT55"
"6662" 9.58894565890457 "outlier" "HT55"
"6663" 9.48041821325132 "outlier" "HT55"
"6664" 9.26315130715416 "outlier" "HT55"
"6665" 9.24631584133808 "outlier" "HT55"
"6666" 9.76481520824538 "outlier" "HT55"
"6667" 9.2025540235358 "outlier" "HT55"
"6668" 9.40399186987216 "outlier" "HT55"
"6669" 9.24063348124145 "outlier" "HT55"
"6670" 9.19649941795162 "outlier" "HT55"
"6671" 9.76432704809842 "outlier" "HT55"
"6672" 5.52193395171924 "outlier" "HT55"
"6673" 9.2920942400894 "outlier" "HT55"
"6674" 5.44027384281448 "outlier" "HT55"
"6675" 9.59485195109671 "outlier" "HT55"
"6676" 9.58145284647379 "outlier" "HT55"
"6677" 9.36770128496486 "outlier" "HT55"
"6678" 9.24971065543746 "outlier" "HT55"
"6679" 9.33553484392092 "outlier" "HT55"
"6680" 9.33534751956547 "outlier" "HT55"
"6681" 9.33534751956547 "outlier" "HT55"
"6682" 9.33534751956547 "outlier" "HT55"
"6683" 9.29389225990889 "outlier" "LIM1863"
"6684" 9.57181521270904 "outlier" "LIM1863"
"6685" 9.22173980676604 "outlier" "LIM1863"
"6686" 9.69468878001052 "outlier" "LIM1863"
"6687" 9.58336168957011 "outlier" "LIM1863"
"6688" 9.25589707384518 "outlier" "LIM1863"
"6689" 9.20664159510885 "outlier" "LIM1863"
"6690" 9.75806165320447 "outlier" "LIM1863"
"6691" 9.70584077472239 "outlier" "LIM1863"
"6692" 9.59089224594498 "outlier" "LIM1863"
"6693" 9.469627837741 "outlier" "LIM1863"
"6694" 9.26322457121927 "outlier" "LIM1863"
"6695" 9.45910504535404 "outlier" "LIM1863"
"6696" 9.22944632780935 "outlier" "LIM1863"
"6697" 9.35614990509042 "outlier" "LIM1863"
"6698" 9.80798525056484 "outlier" "LIM1863"
"6699" 9.17841818291627 "outlier" "LIM1863"
"6700" 9.28522715939888 "outlier" "LIM1863"
"6701" 9.41591122189731 "outlier" "LIM1863"
"6702" 10.2356418654441 "outlier" "LIM1863"
"6703" 10.0399717750531 "outlier" "LIM1863"
"6704" 9.46163369576924 "outlier" "LIM1863"
"6705" 10.1598150772594 "outlier" "LIM1863"
"6706" 9.31054195075438 "outlier" "LIM1863"
"6707" 9.81973576807661 "outlier" "LIM1863"
"6708" 9.72545349895061 "outlier" "LIM1863"
"6709" 9.39590121047261 "outlier" "LIM1863"
"6710" 9.49183847684934 "outlier" "LIM1863"
"6711" 9.16063521525217 "outlier" "LIM1863"
"6712" 9.45183267046569 "outlier" "LIM1863"
"6713" 9.71045013866727 "outlier" "LIM1863"
"6714" 9.62351217912861 "outlier" "LIM1863"
"6715" 9.41426237782705 "outlier" "LIM1863"
"6716" 9.71621404211582 "outlier" "LIM1863"
"6717" 9.65901429408739 "outlier" "LIM1863"
"6718" 9.27517692124172 "outlier" "LIM1863"
"6719" 9.52302981394402 "outlier" "LIM1863"
"6720" 9.90189369690794 "outlier" "LIM1863"
"6721" 9.61172812331627 "outlier" "LIM1863"
"6722" 9.20949518132252 "outlier" "LIM1863"
"6723" 9.71037904773866 "outlier" "LIM1863"
"6724" 9.29611253688566 "outlier" "LIM1863"
"6725" 9.26804997762977 "outlier" "LIM1863"
"6726" 9.26125429971062 "outlier" "LIM1863"
"6727" 9.39922509531439 "outlier" "LIM1863"
"6728" 9.21893825156943 "outlier" "LIM1863"
"6729" 9.16881437838076 "outlier" "LIM1863"
"6730" 10.2368334188962 "outlier" "LIM1863"
"6731" 9.66265999853231 "outlier" "LIM1863"
"6732" 9.66936301196695 "outlier" "LIM1863"
"6733" 9.22403347676138 "outlier" "LIM1863"
"6734" 9.34930569710184 "outlier" "LIM1863"
"6735" 9.26319968684843 "outlier" "LIM1863"
"6736" 9.61429696651384 "outlier" "LIM1863"
"6737" 9.45684846973192 "outlier" "LIM1863"
"6738" 9.53058389533143 "outlier" "LIM1863"
"6739" 9.17315320512651 "outlier" "LIM1863"
"6740" 9.17784305858367 "outlier" "LIM1863"
"6741" 9.33793283407482 "outlier" "LIM1863"
"6742" 9.59209584498891 "outlier" "LIM1863"
"6743" 9.6334811041972 "outlier" "LIM1863"
"6744" 9.62615273580632 "outlier" "LIM1863"
"6745" 9.21325241700907 "outlier" "LIM1863"
"6746" 9.25665562285364 "outlier" "LIM1863"
"6747" 9.17382629286969 "outlier" "LIM1863"
"6748" 10.0678106249462 "outlier" "LIM1863"
"6749" 9.16433803745647 "outlier" "LIM1863"
"6750" 9.43699546242981 "outlier" "LIM1863"
"6751" 9.39931605275329 "outlier" "LIM1863"
"6752" 9.2509339451993 "outlier" "LIM1863"
"6753" 9.1885536258314 "outlier" "LIM1863"
"6754" 9.19663430097603 "outlier" "LIM1863"
"6755" 9.30855136099988 "outlier" "LIM1863"
"6756" 9.58567723565107 "outlier" "LIM1863"
"6757" 9.91966271681055 "outlier" "LIM1863"
"6758" 9.51642680608406 "outlier" "LIM1863"
"6759" 9.30855136099988 "outlier" "LIM1863"
"6760" 5.44391149465301 "outlier" "LIM1863"
"6761" 9.35554677405852 "outlier" "LIM1863"
"6762" 9.2813065424559 "outlier" "LIM1863"
"6763" 9.15851862766301 "outlier" "LIM1863"
"6764" 9.34349104662975 "outlier" "LIM1863"
"6765" 9.28965156975742 "outlier" "LIM1863"
"6766" 9.65393323870516 "outlier" "LIM1863"
"6767" 9.25379149175421 "outlier" "LIM1863"
"6768" 9.30749645773699 "outlier" "LIM1863"
"6769" 9.27991993553373 "outlier" "LIM1863"
"6770" 9.7696433162014 "outlier" "LIM1863"
"6771" 9.16474405152831 "outlier" "LIM1863"
"6772" 9.57374281091087 "outlier" "LIM1863"
"6773" 9.4923820152642 "outlier" "LIM1863"
"6774" 9.5854640093996 "outlier" "LIM1863"
"6775" 9.18394875697607 "outlier" "LIM1863"
"6776" 9.55926168638962 "outlier" "LIM1863"
"6777" 9.62816562945261 "outlier" "LIM1863"
"6778" 9.42917012491785 "outlier" "LIM1863"
"6779" 9.69022474948745 "outlier" "LIM1863"
"6780" 9.55991564976744 "outlier" "LIM1863"
"6781" 9.46475829942078 "outlier" "LIM1863"
"6782" 9.42833724743461 "outlier" "LIM1863"
"6783" 9.5974769023636 "outlier" "LIM1863"
"6784" 9.20122211380406 "outlier" "LIM1863"
"6785" 9.64065655840926 "outlier" "LIM1863"
"6786" 9.75195105357478 "outlier" "LIM1863"
"6787" 9.99543765654124 "outlier" "LIM1863"
"6788" 9.58603238026163 "outlier" "LIM1863"
"6789" 9.44566430277941 "outlier" "LIM1863"
"6790" 9.17535216922645 "outlier" "LIM1863"
"6791" 9.63842824888142 "outlier" "LIM1863"
"6792" 9.37224183887736 "outlier" "LIM1863"
"6793" 9.35140280774411 "outlier" "LIM1863"
"6794" 9.68218202923203 "outlier" "LIM1863"
"6795" 9.38859855366888 "outlier" "LIM1863"
"6796" 9.43617747177407 "outlier" "LIM1863"
"6797" 9.25226300185441 "outlier" "LIM1863"
"6798" 9.336757987168 "outlier" "LIM1863"
"6799" 9.17486447183449 "outlier" "LIM1863"
"6800" 9.63710469172504 "outlier" "LIM1863"
"6801" 9.31069812765229 "outlier" "LIM1863"
"6802" 9.26220314101901 "outlier" "LIM1863"
"6803" 9.21328033424509 "outlier" "LIM1863"
"6804" 9.66514262061692 "outlier" "LIM1863"
"6805" 9.43299102129012 "outlier" "LIM1863"
"6806" 9.44382941446492 "outlier" "LIM1863"
"6807" 9.52946653937347 "outlier" "LIM1863"
"6808" 9.28765675222404 "outlier" "LIM1863"
"6809" 9.23749398313679 "outlier" "LIM1863"
"6810" 9.21860746553104 "outlier" "LIM1863"
"6811" 9.43809481621001 "outlier" "LIM1863"
"6812" 9.22460500647695 "outlier" "LIM1863"
"6813" 9.20797183438729 "outlier" "LIM1863"
"6814" 9.20797183438729 "outlier" "LIM1863"
"6815" 9.33736678678311 "outlier" "LIM1863"
"6816" 9.2660026366617 "outlier" "LIM1863"
"6817" 5.54801677554412 "outlier" "LIM1863"
"6818" 9.30211490885992 "outlier" "LIM1863"
"6819" 9.170881496288 "outlier" "LIM1863"
"6820" 9.16893806495529 "outlier" "LIM1863"
"6821" 9.25259463147873 "outlier" "LIM1863"
"6822" 9.20766086680356 "outlier" "LIM1863"
"6823" 9.38268560767218 "outlier" "LIM1863"
"6824" 9.41066235419357 "outlier" "LIM1863"
"6825" 9.17696376621257 "outlier" "LIM1863"
"6826" 9.6359458982124 "outlier" "LIM1863"
"6827" 9.21708813080686 "outlier" "LIM1863"
"6828" 9.64941629121879 "outlier" "LIM1863"
"6829" 9.58670635596064 "outlier" "LIM1863"
"6830" 9.52880554343562 "outlier" "LIM1863"
"6831" 9.48771785079462 "outlier" "LIM1863"
"6832" 9.66809139947606 "outlier" "LIM1863"
"6833" 9.68798476610564 "outlier" "LIM1863"
"6834" 9.25159898193503 "outlier" "LIM1863"
"6835" 9.76720188060899 "outlier" "LIM1863"
"6836" 9.21177022956694 "outlier" "LIM1863"
"6837" 9.18840584127153 "outlier" "LIM1863"
"6838" 9.25391862342043 "outlier" "LIM1863"
"6839" 9.20907256510126 "outlier" "LIM1863"
"6840" 10.0205938014 "outlier" "LIM1863"
"6841" 9.28671483463548 "outlier" "LIM1863"
"6842" 9.55652196764859 "outlier" "LIM1863"
"6843" 9.23378181526024 "outlier" "LIM1863"
"6844" 9.40329943705426 "outlier" "LIM1863"
"6845" 9.26969563920285 "outlier" "LIM1863"
"6846" 9.48423143772615 "outlier" "LIM1863"
"6847" 9.49661878313865 "outlier" "LIM1863"
"6848" 9.25816875770492 "outlier" "LIM1863"
"6849" 9.35075236189469 "outlier" "LIM1863"
"6850" 9.60370197661801 "outlier" "LIM1863"
"6851" 9.24099139334261 "outlier" "LIM1863"
"6852" 9.27792792065737 "outlier" "LIM1863"
"6853" 9.20193907913661 "outlier" "LIM1863"
"6854" 9.18878997657569 "outlier" "LIM1863"
"6855" 9.64945719486675 "outlier" "LIM1863"
"6856" 9.41557844930602 "outlier" "LIM1863"
"6857" 9.41557844930602 "outlier" "LIM1863"
"6858" 9.41557844930602 "outlier" "LIM1863"
"6859" 9.33689428438734 "outlier" "LoVo"
"6860" 9.21339599514235 "outlier" "LoVo"
"6861" 9.48358746045366 "outlier" "LoVo"
"6862" 9.20435459388453 "outlier" "LoVo"
"6863" 9.28450526631464 "outlier" "LoVo"
"6864" 9.41432085279536 "outlier" "LoVo"
"6865" 9.30024437486437 "outlier" "LoVo"
"6866" 9.19550536492431 "outlier" "LoVo"
"6867" 9.26384051848526 "outlier" "LoVo"
"6868" 9.25343006456925 "outlier" "LoVo"
"6869" 9.28352329006344 "outlier" "LoVo"
"6870" 9.41855640308053 "outlier" "LoVo"
"6871" 9.52365616761659 "outlier" "LoVo"
"6872" 9.21432911719715 "outlier" "LoVo"
"6873" 9.38974119644851 "outlier" "LoVo"
"6874" 10.0854230681642 "outlier" "LoVo"
"6875" 9.90699364411852 "outlier" "LoVo"
"6876" 9.46607142087371 "outlier" "LoVo"
"6877" 10.170597390724 "outlier" "LoVo"
"6878" 9.29346947885012 "outlier" "LoVo"
"6879" 9.67517221077276 "outlier" "LoVo"
"6880" 9.80067932356289 "outlier" "LoVo"
"6881" 9.22979824706387 "outlier" "LoVo"
"6882" 9.38108959289361 "outlier" "LoVo"
"6883" 9.6440955310578 "outlier" "LoVo"
"6884" 9.36859775498718 "outlier" "LoVo"
"6885" 9.5420904372051 "outlier" "LoVo"
"6886" 9.28341869371845 "outlier" "LoVo"
"6887" 9.42288764075147 "outlier" "LoVo"
"6888" 9.35702703625869 "outlier" "LoVo"
"6889" 10.0048533480527 "outlier" "LoVo"
"6890" 9.4335304416548 "outlier" "LoVo"
"6891" 9.76175172004019 "outlier" "LoVo"
"6892" 9.7155906811727 "outlier" "LoVo"
"6893" 9.31531635488261 "outlier" "LoVo"
"6894" 9.58376819841375 "outlier" "LoVo"
"6895" 9.16538475730811 "outlier" "LoVo"
"6896" 9.41841843691791 "outlier" "LoVo"
"6897" 9.26419056191313 "outlier" "LoVo"
"6898" 10.1593299441753 "outlier" "LoVo"
"6899" 9.5521110891013 "outlier" "LoVo"
"6900" 9.62851870182515 "outlier" "LoVo"
"6901" 9.20284601430279 "outlier" "LoVo"
"6902" 9.19339975283445 "outlier" "LoVo"
"6903" 9.2807534651647 "outlier" "LoVo"
"6904" 9.45386640355989 "outlier" "LoVo"
"6905" 9.41944446854124 "outlier" "LoVo"
"6906" 9.51212144749162 "outlier" "LoVo"
"6907" 9.17367904008727 "outlier" "LoVo"
"6908" 9.1910251425957 "outlier" "LoVo"
"6909" 9.20158484928043 "outlier" "LoVo"
"6910" 9.50866022341664 "outlier" "LoVo"
"6911" 9.28525591953343 "outlier" "LoVo"
"6912" 9.66357588411349 "outlier" "LoVo"
"6913" 9.67112120535024 "outlier" "LoVo"
"6914" 9.21679955514314 "outlier" "LoVo"
"6915" 9.44438105674629 "outlier" "LoVo"
"6916" 9.67902594568113 "outlier" "LoVo"
"6917" 10.0002998647006 "outlier" "LoVo"
"6918" 9.20630794567184 "outlier" "LoVo"
"6919" 9.18282129717852 "outlier" "LoVo"
"6920" 9.38030359985482 "outlier" "LoVo"
"6921" 9.19519786350818 "outlier" "LoVo"
"6922" 9.21302710487817 "outlier" "LoVo"
"6923" 9.533612493754 "outlier" "LoVo"
"6924" 9.19133561167736 "outlier" "LoVo"
"6925" 9.37164785305488 "outlier" "LoVo"
"6926" 9.28859722154213 "outlier" "LoVo"
"6927" 9.33826097876042 "outlier" "LoVo"
"6928" 9.20362610136474 "outlier" "LoVo"
"6929" 9.25313853907539 "outlier" "LoVo"
"6930" 9.58626508122931 "outlier" "LoVo"
"6931" 9.4123818617992 "outlier" "LoVo"
"6932" 9.22842314601602 "outlier" "LoVo"
"6933" 9.2609859080132 "outlier" "LoVo"
"6934" 9.17338263931256 "outlier" "LoVo"
"6935" 9.43596686201608 "outlier" "LoVo"
"6936" 9.31408989095434 "outlier" "LoVo"
"6937" 9.4856542482363 "outlier" "LoVo"
"6938" 5.40458563786734 "outlier" "LoVo"
"6939" 9.18954737586715 "outlier" "LoVo"
"6940" 9.21738452927837 "outlier" "LoVo"
"6941" 9.35677972599182 "outlier" "LoVo"
"6942" 10.048587637434 "outlier" "LoVo"
"6943" 9.73282447373641 "outlier" "LoVo"
"6944" 9.44960649219204 "outlier" "LoVo"
"6945" 9.27473357118805 "outlier" "LoVo"
"6946" 9.52545732514977 "outlier" "LoVo"
"6947" 9.21508886620945 "outlier" "LoVo"
"6948" 9.32053374844838 "outlier" "LoVo"
"6949" 9.37316490657814 "outlier" "LoVo"
"6950" 9.52362006816252 "outlier" "LoVo"
"6951" 9.26994749475673 "outlier" "LoVo"
"6952" 9.57398835854949 "outlier" "LoVo"
"6953" 9.21548047532697 "outlier" "LoVo"
"6954" 9.30441068539955 "outlier" "LoVo"
"6955" 9.54279335637619 "outlier" "LoVo"
"6956" 9.27205729215571 "outlier" "LoVo"
"6957" 9.5325763843213 "outlier" "LoVo"
"6958" 9.74091070162422 "outlier" "LoVo"
"6959" 9.41600461590063 "outlier" "LoVo"
"6960" 9.43502344820263 "outlier" "LoVo"
"6961" 9.50666277488279 "outlier" "LoVo"
"6962" 9.22861307418038 "outlier" "LoVo"
"6963" 9.51367558447304 "outlier" "LoVo"
"6964" 9.18476869131954 "outlier" "LoVo"
"6965" 9.92658978578671 "outlier" "LoVo"
"6966" 9.92658978578671 "outlier" "LoVo"
"6967" 9.92658978578671 "outlier" "LoVo"
"6968" 5.35863112931939 "outlier" "LoVo"
"6969" 9.30036511843084 "outlier" "LoVo"
"6970" 9.30251276045335 "outlier" "LoVo"
"6971" 9.35307089405702 "outlier" "LoVo"
"6972" 9.26208605674696 "outlier" "LoVo"
"6973" 9.34154922542998 "outlier" "LoVo"
"6974" 9.16716572200221 "outlier" "LoVo"
"6975" 9.24082972836001 "outlier" "LoVo"
"6976" 9.22020084951798 "outlier" "LoVo"
"6977" 9.29751873169003 "outlier" "LoVo"
"6978" 9.20625796932174 "outlier" "LoVo"
"6979" 9.23819089863724 "outlier" "LoVo"
"6980" 9.5748127009292 "outlier" "LoVo"
"6981" 5.44257200635278 "outlier" "LoVo"
"6982" 9.56948584808466 "outlier" "LoVo"
"6983" 9.57829615155804 "outlier" "LoVo"
"6984" 9.25066391994754 "outlier" "LoVo"
"6985" 9.46494338262418 "outlier" "LoVo"
"6986" 9.83665465010317 "outlier" "LoVo"
"6987" 9.33661672671067 "outlier" "LoVo"
"6988" 9.43191339770129 "outlier" "LoVo"
"6989" 9.4674979018365 "outlier" "LoVo"
"6990" 9.50569821846136 "outlier" "LoVo"
"6991" 9.39580783724571 "outlier" "LoVo"
"6992" 9.43197284530688 "outlier" "LoVo"
"6993" 9.37120366685002 "outlier" "LoVo"
"6994" 9.90244523042326 "outlier" "LoVo"
"6995" 9.50067814619196 "outlier" "LoVo"
"6996" 9.31009454939166 "outlier" "LoVo"
"6997" 9.44595242154259 "outlier" "LoVo"
"6998" 9.34019285597848 "outlier" "LoVo"
"6999" 9.62798909740895 "outlier" "LoVo"
"7000" 9.83365942286635 "outlier" "LoVo"
"7001" 9.50450522175123 "outlier" "LoVo"
"7002" 9.62798909740895 "outlier" "LoVo"
"7003" 9.24439208234768 "outlier" "LoVo"
"7004" 9.24290174794829 "outlier" "LoVo"
"7005" 9.36830532973829 "outlier" "LoVo"
"7006" 9.1690483270706 "outlier" "LoVo"
"7007" 9.34195165484981 "outlier" "LoVo"
"7008" 9.36562997820633 "outlier" "LoVo"
"7009" 9.29770097439405 "outlier" "LoVo"
"7010" 9.22124020789477 "outlier" "LoVo"
"7011" 9.70088102602073 "outlier" "LoVo"
"7012" 9.66148714853936 "outlier" "LoVo"
"7013" 9.47772884977658 "outlier" "LoVo"
"7014" 9.37906318866534 "outlier" "LoVo"
"7015" 9.54242475376485 "outlier" "LoVo"
"7016" 9.62013038006625 "outlier" "LoVo"
"7017" 9.61603519561162 "outlier" "LoVo"
"7018" 9.37793704950899 "outlier" "LoVo"
"7019" 9.24432341014062 "outlier" "LoVo"
"7020" 9.36120990565758 "outlier" "LoVo"
"7021" 9.28533924541279 "outlier" "LoVo"
"7022" 10.2806481995167 "outlier" "LoVo"
"7023" 9.5580765973278 "outlier" "LoVo"
"7024" 9.40536052854586 "outlier" "LoVo"
"7025" 9.82407808889503 "outlier" "LoVo"
"7026" 9.27677781473997 "outlier" "LoVo"
"7027" 9.59944907146211 "outlier" "LoVo"
"7028" 9.19342549261705 "outlier" "LoVo"
"7029" 9.46987408661624 "outlier" "LoVo"
"7030" 9.92658978578671 "outlier" "LoVo"
"7031" 9.48250406883236 "outlier" "LoVo"
"7032" 9.20208975485599 "outlier" "LoVo"
"7033" 9.19729479671797 "outlier" "LoVo"
"7034" 9.30924768325378 "outlier" "LoVo"
"7035" 9.23408516741862 "outlier" "LoVo"
"7036" 9.30261285828999 "outlier" "LoVo"
"7037" 9.19494144590499 "outlier" "LoVo"
"7038" 9.7018320858012 "outlier" "LoVo"
"7039" 9.66321827855514 "outlier" "LoVo"
"7040" 9.66321827855514 "outlier" "LoVo"
"7041" 9.39735560850425 "outlier" "LoVo"
"7042" 9.66321827855514 "outlier" "LoVo"
"7043" 9.92658978578671 "outlier" "LoVo"
"7044" 9.46427263389844 "outlier" "LS.174T"
"7045" 9.14526824245612 "outlier" "LS.174T"
"7046" 9.28411521685222 "outlier" "LS.174T"
"7047" 9.17402151253944 "outlier" "LS.174T"
"7048" 9.14787662556365 "outlier" "LS.174T"
"7049" 9.28888110977629 "outlier" "LS.174T"
"7050" 9.13552908634899 "outlier" "LS.174T"
"7051" 9.21127151446835 "outlier" "LS.174T"
"7052" 9.18516237070681 "outlier" "LS.174T"
"7053" 9.58961135708008 "outlier" "LS.174T"
"7054" 9.1636062776109 "outlier" "LS.174T"
"7055" 9.43021177592841 "outlier" "LS.174T"
"7056" 9.13014471781195 "outlier" "LS.174T"
"7057" 9.31324590369141 "outlier" "LS.174T"
"7058" 9.25066391946324 "outlier" "LS.174T"
"7059" 9.35294252248872 "outlier" "LS.174T"
"7060" 9.32653571780108 "outlier" "LS.174T"
"7061" 9.29606728593767 "outlier" "LS.174T"
"7062" 9.34997079889627 "outlier" "LS.174T"
"7063" 9.51512593570496 "outlier" "LS.174T"
"7064" 9.88663627557923 "outlier" "LS.174T"
"7065" 9.46825601819941 "outlier" "LS.174T"
"7066" 10.2573057657151 "outlier" "LS.174T"
"7067" 10.0629131996289 "outlier" "LS.174T"
"7068" 9.54546220968028 "outlier" "LS.174T"
"7069" 10.2835916218044 "outlier" "LS.174T"
"7070" 9.73454418357891 "outlier" "LS.174T"
"7071" 9.45338730594756 "outlier" "LS.174T"
"7072" 9.72152329158403 "outlier" "LS.174T"
"7073" 9.35397549541767 "outlier" "LS.174T"
"7074" 5.53247528570428 "outlier" "LS.174T"
"7075" 9.88364786445416 "outlier" "LS.174T"
"7076" 9.21741622577254 "outlier" "LS.174T"
"7077" 9.5687129531341 "outlier" "LS.174T"
"7078" 9.43021177592841 "outlier" "LS.174T"
"7079" 9.17603959675354 "outlier" "LS.174T"
"7080" 9.30292554918008 "outlier" "LS.174T"
"7081" 9.97240679611655 "outlier" "LS.174T"
"7082" 9.7188392139842 "outlier" "LS.174T"
"7083" 9.92748901868507 "outlier" "LS.174T"
"7084" 9.57946228147449 "outlier" "LS.174T"
"7085" 9.63771226177727 "outlier" "LS.174T"
"7086" 9.17854030584166 "outlier" "LS.174T"
"7087" 9.14336827231623 "outlier" "LS.174T"
"7088" 9.16812626431109 "outlier" "LS.174T"
"7089" 9.32755861494252 "outlier" "LS.174T"
"7090" 10.2026198783342 "outlier" "LS.174T"
"7091" 5.5197608574404 "outlier" "LS.174T"
"7092" 9.54129304766317 "outlier" "LS.174T"
"7093" 9.59372162274057 "outlier" "LS.174T"
"7094" 9.18644026703861 "outlier" "LS.174T"
"7095" 9.55518985793282 "outlier" "LS.174T"
"7096" 9.4792716784756 "outlier" "LS.174T"
"7097" 9.27219304208879 "outlier" "LS.174T"
"7098" 9.52269636875156 "outlier" "LS.174T"
"7099" 9.63490928609739 "outlier" "LS.174T"
"7100" 9.63911307540621 "outlier" "LS.174T"
"7101" 9.31645331599745 "outlier" "LS.174T"
"7102" 9.45960934329368 "outlier" "LS.174T"
"7103" 9.38431217508632 "outlier" "LS.174T"
"7104" 9.85314015801597 "outlier" "LS.174T"
"7105" 9.15682916069868 "outlier" "LS.174T"
"7106" 9.23777285080314 "outlier" "LS.174T"
"7107" 9.20875631996076 "outlier" "LS.174T"
"7108" 9.55978343536418 "outlier" "LS.174T"
"7109" 9.14979454170633 "outlier" "LS.174T"
"7110" 9.28770818799926 "outlier" "LS.174T"
"7111" 9.49373596247321 "outlier" "LS.174T"
"7112" 9.82970322372667 "outlier" "LS.174T"
"7113" 9.67614900682627 "outlier" "LS.174T"
"7114" 9.14279665662992 "outlier" "LS.174T"
"7115" 9.29609407852732 "outlier" "LS.174T"
"7116" 9.45155562569638 "outlier" "LS.174T"
"7117" 9.34413357971328 "outlier" "LS.174T"
"7118" 9.1762161751182 "outlier" "LS.174T"
"7119" 9.23841586457167 "outlier" "LS.174T"
"7120" 9.4199396761975 "outlier" "LS.174T"
"7121" 9.16494910204848 "outlier" "LS.174T"
"7122" 9.28795394551703 "outlier" "LS.174T"
"7123" 9.31991628284108 "outlier" "LS.174T"
"7124" 9.61000551606047 "outlier" "LS.174T"
"7125" 9.50677841675506 "outlier" "LS.174T"
"7126" 9.48277195518588 "outlier" "LS.174T"
"7127" 9.53284823075245 "outlier" "LS.174T"
"7128" 9.54438963462809 "outlier" "LS.174T"
"7129" 9.45095584900872 "outlier" "LS.174T"
"7130" 9.13108593793525 "outlier" "LS.174T"
"7131" 9.42657666465114 "outlier" "LS.174T"
"7132" 9.34310094560562 "outlier" "LS.174T"
"7133" 9.13198603044791 "outlier" "LS.174T"
"7134" 9.14765043051587 "outlier" "LS.174T"
"7135" 9.42152818013624 "outlier" "LS.174T"
"7136" 9.21335103713389 "outlier" "LS.174T"
"7137" 9.72758682091072 "outlier" "LS.174T"
"7138" 9.33425979293606 "outlier" "LS.174T"
"7139" 9.15393978040705 "outlier" "LS.174T"
"7140" 9.21078268259829 "outlier" "LS.174T"
"7141" 9.12540777412026 "outlier" "LS.174T"
"7142" 9.18795504916912 "outlier" "LS.174T"
"7143" 9.18081713013326 "outlier" "LS.174T"
"7144" 9.37563240125028 "outlier" "LS.174T"
"7145" 9.57607273078853 "outlier" "LS.174T"
"7146" 10.14176584862 "outlier" "LS.174T"
"7147" 9.90893674245295 "outlier" "LS.174T"
"7148" 9.18502399425769 "outlier" "LS.174T"
"7149" 9.2363917499123 "outlier" "LS.174T"
"7150" 9.13862016332613 "outlier" "LS.174T"
"7151" 9.27363433305385 "outlier" "LS.174T"
"7152" 9.19093472411413 "outlier" "LS.174T"
"7153" 9.38807873311682 "outlier" "LS.174T"
"7154" 9.68821902533136 "outlier" "LS.174T"
"7155" 9.60714817645968 "outlier" "LS.174T"
"7156" 9.26051629061895 "outlier" "LS.174T"
"7157" 9.53689885120437 "outlier" "LS.174T"
"7158" 9.44216469948935 "outlier" "LS.174T"
"7159" 9.57313810678899 "outlier" "LS.174T"
"7160" 9.73755029965274 "outlier" "LS.174T"
"7161" 9.35612744102463 "outlier" "LS.174T"
"7162" 9.31509626465946 "outlier" "LS.174T"
"7163" 9.53242864504678 "outlier" "LS.174T"
"7164" 9.31037772801357 "outlier" "LS.174T"
"7165" 9.37947465932046 "outlier" "LS.174T"
"7166" 9.37947465932046 "outlier" "LS.174T"
"7167" 9.18263003419142 "outlier" "LS.174T"
"7168" 9.29383771914214 "outlier" "LS.174T"
"7169" 9.1405409735422 "outlier" "LS.174T"
"7170" 9.15159193478156 "outlier" "LS.174T"
"7171" 9.12935880648293 "outlier" "LS.174T"
"7172" 9.18881337286426 "outlier" "LS.174T"
"7173" 9.42327084879951 "outlier" "LS.174T"
"7174" 9.42048323640341 "outlier" "LS.174T"
"7175" 9.6525953177634 "outlier" "LS.174T"
"7176" 9.57428327577239 "outlier" "LS.174T"
"7177" 9.22653618894526 "outlier" "LS.174T"
"7178" 9.56533902243935 "outlier" "LS.174T"
"7179" 9.47971075897191 "outlier" "LS.174T"
"7180" 9.44049636230467 "outlier" "LS.174T"
"7181" 9.65189917214311 "outlier" "LS.174T"
"7182" 9.78839678511463 "outlier" "LS.174T"
"7183" 9.59439616077674 "outlier" "LS.174T"
"7184" 9.12118006003994 "outlier" "LS.174T"
"7185" 9.40658200973864 "outlier" "LS.174T"
"7186" 10.0033173992158 "outlier" "LS.174T"
"7187" 9.47252456739557 "outlier" "LS.174T"
"7188" 9.45724954236593 "outlier" "LS.174T"
"7189" 9.32713477919647 "outlier" "LS.174T"
"7190" 9.2971644289937 "outlier" "LS.174T"
"7191" 9.13672949092394 "outlier" "LS.174T"
"7192" 9.13954321251931 "outlier" "LS.174T"
"7193" 9.67233544606578 "outlier" "LS.174T"
"7194" 9.41199089052223 "outlier" "LS.174T"
"7195" 9.14165116322299 "outlier" "LS.174T"
"7196" 9.58377978738877 "outlier" "LS.174T"
"7197" 9.44643092525961 "outlier" "LS.174T"
"7198" 9.17345334306262 "outlier" "LS.174T"
"7199" 9.23902737478521 "outlier" "LS.174T"
"7200" 9.13734775882002 "outlier" "LS.174T"
"7201" 9.25850519214574 "outlier" "LS.174T"
"7202" 9.57498866587338 "outlier" "LS.174T"
"7203" 9.30445253183648 "outlier" "LS.174T"
"7204" 9.30445253183648 "outlier" "LS.174T"
"7205" 9.30445253183648 "outlier" "LS.174T"
"7206" 9.21543917958675 "outlier" "LS.180"
"7207" 9.27172565463695 "outlier" "LS.180"
"7208" 9.16288028079757 "outlier" "LS.180"
"7209" 9.61614782342621 "outlier" "LS.180"
"7210" 9.40597777166503 "outlier" "LS.180"
"7211" 9.16658183358158 "outlier" "LS.180"
"7212" 9.53688646168325 "outlier" "LS.180"
"7213" 9.17286261022849 "outlier" "LS.180"
"7214" 9.4426620225264 "outlier" "LS.180"
"7215" 9.29534082530961 "outlier" "LS.180"
"7216" 9.31975296339247 "outlier" "LS.180"
"7217" 9.1974737708622 "outlier" "LS.180"
"7218" 5.32663799505097 "outlier" "LS.180"
"7219" 9.37282148455958 "outlier" "LS.180"
"7220" 9.40684865689003 "outlier" "LS.180"
"7221" 9.68086007702616 "outlier" "LS.180"
"7222" 9.63792520851052 "outlier" "LS.180"
"7223" 9.44771614096082 "outlier" "LS.180"
"7224" 9.55004038246451 "outlier" "LS.180"
"7225" 9.79785256220269 "outlier" "LS.180"
"7226" 9.44433392568483 "outlier" "LS.180"
"7227" 10.185869049618 "outlier" "LS.180"
"7228" 9.91931204438037 "outlier" "LS.180"
"7229" 9.3544407125614 "outlier" "LS.180"
"7230" 10.1282753483975 "outlier" "LS.180"
"7231" 9.75069266637619 "outlier" "LS.180"
"7232" 9.48731982233499 "outlier" "LS.180"
"7233" 9.34203999012719 "outlier" "LS.180"
"7234" 10.0951375034448 "outlier" "LS.180"
"7235" 9.41495072841284 "outlier" "LS.180"
"7236" 9.28354667410339 "outlier" "LS.180"
"7237" 9.17345864766464 "outlier" "LS.180"
"7238" 9.43706173927739 "outlier" "LS.180"
"7239" 9.33304076510597 "outlier" "LS.180"
"7240" 9.39392442220723 "outlier" "LS.180"
"7241" 9.20992307698445 "outlier" "LS.180"
"7242" 9.92876933229513 "outlier" "LS.180"
"7243" 9.7139420348251 "outlier" "LS.180"
"7244" 9.1524074041919 "outlier" "LS.180"
"7245" 9.87591797616957 "outlier" "LS.180"
"7246" 9.77649221193587 "outlier" "LS.180"
"7247" 9.58564695558182 "outlier" "LS.180"
"7248" 9.24074179849559 "outlier" "LS.180"
"7249" 9.43626421807038 "outlier" "LS.180"
"7250" 9.33084161066404 "outlier" "LS.180"
"7251" 9.26203156876397 "outlier" "LS.180"
"7252" 9.21578315577279 "outlier" "LS.180"
"7253" 9.18118679788137 "outlier" "LS.180"
"7254" 10.1356331660769 "outlier" "LS.180"
"7255" 9.61187724706197 "outlier" "LS.180"
"7256" 9.65247096121526 "outlier" "LS.180"
"7257" 9.34326865051756 "outlier" "LS.180"
"7258" 9.22448781535685 "outlier" "LS.180"
"7259" 9.32564745499005 "outlier" "LS.180"
"7260" 9.55834424362943 "outlier" "LS.180"
"7261" 9.41092642147483 "outlier" "LS.180"
"7262" 9.33377134887411 "outlier" "LS.180"
"7263" 9.6866956808025 "outlier" "LS.180"
"7264" 9.65958281258992 "outlier" "LS.180"
"7265" 9.66413771446847 "outlier" "LS.180"
"7266" 9.17429713258483 "outlier" "LS.180"
"7267" 9.54394604674618 "outlier" "LS.180"
"7268" 10.0160859362521 "outlier" "LS.180"
"7269" 9.16059949244315 "outlier" "LS.180"
"7270" 9.18990220591541 "outlier" "LS.180"
"7271" 9.36587179681456 "outlier" "LS.180"
"7272" 9.15515530577941 "outlier" "LS.180"
"7273" 9.28849815490447 "outlier" "LS.180"
"7274" 9.18288564772456 "outlier" "LS.180"
"7275" 9.32496037063015 "outlier" "LS.180"
"7276" 9.3771791046949 "outlier" "LS.180"
"7277" 9.57265847699793 "outlier" "LS.180"
"7278" 9.25209355731811 "outlier" "LS.180"
"7279" 9.52016490420947 "outlier" "LS.180"
"7280" 9.37302672770229 "outlier" "LS.180"
"7281" 9.20357887202205 "outlier" "LS.180"
"7282" 9.78190825373902 "outlier" "LS.180"
"7283" 9.6050259207147 "outlier" "LS.180"
"7284" 9.4031472384943 "outlier" "LS.180"
"7285" 9.18552686782113 "outlier" "LS.180"
"7286" 9.15729621824396 "outlier" "LS.180"
"7287" 9.17518793800035 "outlier" "LS.180"
"7288" 9.34684311087586 "outlier" "LS.180"
"7289" 9.55510694500206 "outlier" "LS.180"
"7290" 9.22333078880074 "outlier" "LS.180"
"7291" 9.27921773597922 "outlier" "LS.180"
"7292" 9.35967398758189 "outlier" "LS.180"
"7293" 9.16029261982393 "outlier" "LS.180"
"7294" 9.21255381907527 "outlier" "LS.180"
"7295" 9.25716914269752 "outlier" "LS.180"
"7296" 9.26611897299929 "outlier" "LS.180"
"7297" 9.67720018730772 "outlier" "LS.180"
"7298" 9.16614151216306 "outlier" "LS.180"
"7299" 9.73827613777451 "outlier" "LS.180"
"7300" 9.56305052477362 "outlier" "LS.180"
"7301" 9.59450596979616 "outlier" "LS.180"
"7302" 9.56487927497708 "outlier" "LS.180"
"7303" 9.51591578497366 "outlier" "LS.180"
"7304" 9.57511352387173 "outlier" "LS.180"
"7305" 9.28150372449369 "outlier" "LS.180"
"7306" 9.20715105483705 "outlier" "LS.180"
"7307" 9.25569301418787 "outlier" "LS.180"
"7308" 9.25799447979742 "outlier" "LS.180"
"7309" 9.30026148587216 "outlier" "LS.180"
"7310" 9.30440666228208 "outlier" "LS.180"
"7311" 9.18576379162377 "outlier" "LS.180"
"7312" 9.22144402134677 "outlier" "LS.180"
"7313" 9.19964582275294 "outlier" "LS.180"
"7314" 5.50265948232051 "outlier" "LS.180"
"7315" 9.47520551309106 "outlier" "LS.180"
"7316" 9.68098631196768 "outlier" "LS.180"
"7317" 9.96377027059826 "outlier" "LS.180"
"7318" 9.75972838275795 "outlier" "LS.180"
"7319" 9.18713015970747 "outlier" "LS.180"
"7320" 9.19585685841565 "outlier" "LS.180"
"7321" 9.22636143383741 "outlier" "LS.180"
"7322" 9.47053139789975 "outlier" "LS.180"
"7323" 9.75710232462006 "outlier" "LS.180"
"7324" 9.45782010866652 "outlier" "LS.180"
"7325" 9.37753463279662 "outlier" "LS.180"
"7326" 9.31467798635433 "outlier" "LS.180"
"7327" 9.27439480041748 "outlier" "LS.180"
"7328" 9.15785786653679 "outlier" "LS.180"
"7329" 9.57479128319467 "outlier" "LS.180"
"7330" 9.20195921821068 "outlier" "LS.180"
"7331" 9.27917528917452 "outlier" "LS.180"
"7332" 9.81755447117918 "outlier" "LS.180"
"7333" 9.47189534639029 "outlier" "LS.180"
"7334" 9.43369928971814 "outlier" "LS.180"
"7335" 9.24351552328024 "outlier" "LS.180"
"7336" 9.29632126665966 "outlier" "LS.180"
"7337" 9.52759511830797 "outlier" "LS.180"
"7338" 9.21840315692856 "outlier" "LS.180"
"7339" 9.30456684466542 "outlier" "LS.180"
"7340" 9.21840315692856 "outlier" "LS.180"
"7341" 9.30217801323188 "outlier" "LS.180"
"7342" 9.30217801323188 "outlier" "LS.180"
"7343" 9.35275982433889 "outlier" "LS.180"
"7344" 9.28434439234354 "outlier" "LS.180"
"7345" 9.22183171939798 "outlier" "LS.180"
"7346" 9.23316303062732 "outlier" "LS.180"
"7347" 9.1517817424635 "outlier" "LS.180"
"7348" 9.16553534034774 "outlier" "LS.180"
"7349" 9.39470593756888 "outlier" "LS.180"
"7350" 9.40782829267898 "outlier" "LS.180"
"7351" 9.21864721115353 "outlier" "LS.180"
"7352" 9.6954104727246 "outlier" "LS.180"
"7353" 9.58976698216637 "outlier" "LS.180"
"7354" 9.66514249025628 "outlier" "LS.180"
"7355" 9.41295883393339 "outlier" "LS.180"
"7356" 9.38786909508319 "outlier" "LS.180"
"7357" 9.69658910844387 "outlier" "LS.180"
"7358" 9.76590322377958 "outlier" "LS.180"
"7359" 9.60608703167688 "outlier" "LS.180"
"7360" 9.24071860953321 "outlier" "LS.180"
"7361" 9.42865894935842 "outlier" "LS.180"
"7362" 9.48468325230239 "outlier" "LS.180"
"7363" 9.23074948855669 "outlier" "LS.180"
"7364" 10.0326851980716 "outlier" "LS.180"
"7365" 9.39920476178929 "outlier" "LS.180"
"7366" 9.41543176924591 "outlier" "LS.180"
"7367" 9.24839567405543 "outlier" "LS.180"
"7368" 9.30193639174191 "outlier" "LS.180"
"7369" 9.22731913747685 "outlier" "LS.180"
"7370" 9.42346808671559 "outlier" "LS.180"
"7371" 9.6549885654974 "outlier" "LS.180"
"7372" 9.21475040881121 "outlier" "LS.180"
"7373" 9.44770174294726 "outlier" "LS.180"
"7374" 9.26304601832732 "outlier" "LS.180"
"7375" 9.23193427345207 "outlier" "LS.180"
"7376" 9.41956837944243 "outlier" "LS.180"
"7377" 9.21243008492762 "outlier" "LS.180"
"7378" 9.28031989923835 "outlier" "LS.180"
"7379" 9.29205660902031 "outlier" "LS.180"
"7380" 9.59071063884196 "outlier" "LS.180"
"7381" 9.48363738113679 "outlier" "LS.180"
"7382" 9.48363738113679 "outlier" "LS.180"
"7383" 9.48363738113679 "outlier" "LS.180"
"7384" 9.78506861666018 "outlier" "LS1034"
"7385" 9.46749048338162 "outlier" "LS1034"
"7386" 9.15554057110808 "outlier" "LS1034"
"7387" 9.66276165371695 "outlier" "LS1034"
"7388" 9.16977113857801 "outlier" "LS1034"
"7389" 9.41944664253928 "outlier" "LS1034"
"7390" 9.25443238729614 "outlier" "LS1034"
"7391" 9.1556240224099 "outlier" "LS1034"
"7392" 9.23311457316693 "outlier" "LS1034"
"7393" 9.62001623707433 "outlier" "LS1034"
"7394" 9.20323278400408 "outlier" "LS1034"
"7395" 9.41550464099451 "outlier" "LS1034"
"7396" 9.15328130310979 "outlier" "LS1034"
"7397" 9.40577955087763 "outlier" "LS1034"
"7398" 9.38915754576881 "outlier" "LS1034"
"7399" 9.30549874484359 "outlier" "LS1034"
"7400" 9.30589250205076 "outlier" "LS1034"
"7401" 9.7508578339714 "outlier" "LS1034"
"7402" 9.18855508012946 "outlier" "LS1034"
"7403" 9.9968184987223 "outlier" "LS1034"
"7404" 9.86405286945139 "outlier" "LS1034"
"7405" 10.1587281187115 "outlier" "LS1034"
"7406" 9.75366015240856 "outlier" "LS1034"
"7407" 9.15554057110808 "outlier" "LS1034"
"7408" 9.57773379288226 "outlier" "LS1034"
"7409" 9.33948896053867 "outlier" "LS1034"
"7410" 9.17274935353538 "outlier" "LS1034"
"7411" 9.8919934749507 "outlier" "LS1034"
"7412" 9.41186585944336 "outlier" "LS1034"
"7413" 9.65682031706599 "outlier" "LS1034"
"7414" 9.44588251786154 "outlier" "LS1034"
"7415" 9.27528079544623 "outlier" "LS1034"
"7416" 9.35397962309059 "outlier" "LS1034"
"7417" 9.15570745767933 "outlier" "LS1034"
"7418" 9.91503783499576 "outlier" "LS1034"
"7419" 9.90211304365314 "outlier" "LS1034"
"7420" 9.28356328171457 "outlier" "LS1034"
"7421" 9.22313468137363 "outlier" "LS1034"
"7422" 9.35297433175384 "outlier" "LS1034"
"7423" 9.24384751908815 "outlier" "LS1034"
"7424" 9.78318427408656 "outlier" "LS1034"
"7425" 9.83350178918333 "outlier" "LS1034"
"7426" 9.1576220580553 "outlier" "LS1034"
"7427" 9.15620773296018 "outlier" "LS1034"
"7428" 9.65711844569698 "outlier" "LS1034"
"7429" 9.31346158637403 "outlier" "LS1034"
"7430" 9.16734128620124 "outlier" "LS1034"
"7431" 9.37846738875536 "outlier" "LS1034"
"7432" 10.1630423832804 "outlier" "LS1034"
"7433" 9.53959015779447 "outlier" "LS1034"
"7434" 9.438448667631 "outlier" "LS1034"
"7435" 9.59445576772744 "outlier" "LS1034"
"7436" 9.35330968749 "outlier" "LS1034"
"7437" 9.14770865796354 "outlier" "LS1034"
"7438" 9.55589418080055 "outlier" "LS1034"
"7439" 9.15403569909267 "outlier" "LS1034"
"7440" 9.49069234642508 "outlier" "LS1034"
"7441" 9.17443065052321 "outlier" "LS1034"
"7442" 9.16546914890353 "outlier" "LS1034"
"7443" 9.52898318310612 "outlier" "LS1034"
"7444" 9.53350419669562 "outlier" "LS1034"
"7445" 9.18266246724758 "outlier" "LS1034"
"7446" 9.16170048798492 "outlier" "LS1034"
"7447" 9.26608304992154 "outlier" "LS1034"
"7448" 9.26294436654284 "outlier" "LS1034"
"7449" 9.78430408827944 "outlier" "LS1034"
"7450" 9.50904714467289 "outlier" "LS1034"
"7451" 9.23026642412162 "outlier" "LS1034"
"7452" 9.36646455010666 "outlier" "LS1034"
"7453" 9.21096552748766 "outlier" "LS1034"
"7454" 9.20375592538262 "outlier" "LS1034"
"7455" 9.29860960652649 "outlier" "LS1034"
"7456" 9.18674648606267 "outlier" "LS1034"
"7457" 9.15033502008651 "outlier" "LS1034"
"7458" 9.51092904732251 "outlier" "LS1034"
"7459" 9.363751595879 "outlier" "LS1034"
"7460" 9.39329664069923 "outlier" "LS1034"
"7461" 9.28748181677794 "outlier" "LS1034"
"7462" 9.3436400632175 "outlier" "LS1034"
"7463" 9.20435303063053 "outlier" "LS1034"
"7464" 9.23776665691825 "outlier" "LS1034"
"7465" 9.71035215780503 "outlier" "LS1034"
"7466" 9.49123208220219 "outlier" "LS1034"
"7467" 9.34502698246876 "outlier" "LS1034"
"7468" 9.18221793542128 "outlier" "LS1034"
"7469" 9.42973274979905 "outlier" "LS1034"
"7470" 9.252278067261 "outlier" "LS1034"
"7471" 9.75165530693945 "outlier" "LS1034"
"7472" 9.37222881574078 "outlier" "LS1034"
"7473" 5.32645443346342 "outlier" "LS1034"
"7474" 9.38676284779649 "outlier" "LS1034"
"7475" 5.55129960636909 "outlier" "LS1034"
"7476" 9.20641171360241 "outlier" "LS1034"
"7477" 9.34807341798193 "outlier" "LS1034"
"7478" 9.15936283037862 "outlier" "LS1034"
"7479" 9.19299284623882 "outlier" "LS1034"
"7480" 9.2908563052542 "outlier" "LS1034"
"7481" 9.33360255595713 "outlier" "LS1034"
"7482" 9.42710582600009 "outlier" "LS1034"
"7483" 9.27182516224038 "outlier" "LS1034"
"7484" 9.21157726165352 "outlier" "LS1034"
"7485" 9.60528606667868 "outlier" "LS1034"
"7486" 9.41968899437699 "outlier" "LS1034"
"7487" 9.24047469511892 "outlier" "LS1034"
"7488" 9.59063160013651 "outlier" "LS1034"
"7489" 9.59523477149129 "outlier" "LS1034"
"7490" 9.42503167775057 "outlier" "LS1034"
"7491" 9.21040197001155 "outlier" "LS1034"
"7492" 9.16753076305757 "outlier" "LS1034"
"7493" 9.81911046430759 "outlier" "LS1034"
"7494" 9.37845073795571 "outlier" "LS1034"
"7495" 9.29756774807062 "outlier" "LS1034"
"7496" 9.46000659029445 "outlier" "LS1034"
"7497" 9.45226504997074 "outlier" "LS1034"
"7498" 9.35733136795474 "outlier" "LS1034"
"7499" 9.38515901512524 "outlier" "LS1034"
"7500" 9.36750743864623 "outlier" "LS1034"
"7501" 5.25207763906796 "outlier" "LS1034"
"7502" 9.32464886721183 "outlier" "LS1034"
"7503" 9.27646168915689 "outlier" "LS1034"
"7504" 9.71139772724168 "outlier" "LS1034"
"7505" 9.55144497316537 "outlier" "LS1034"
"7506" 9.27464685048853 "outlier" "LS1034"
"7507" 5.42402835919019 "outlier" "LS1034"
"7508" 9.1941906898226 "outlier" "LS1034"
"7509" 9.28381181688197 "outlier" "LS1034"
"7510" 9.17028237404835 "outlier" "LS1034"
"7511" 9.84068908544345 "outlier" "LS1034"
"7512" 9.40122138954096 "outlier" "LS1034"
"7513" 9.18914769231146 "outlier" "LS1034"
"7514" 9.59357391005492 "outlier" "LS1034"
"7515" 9.28924391229981 "outlier" "LS1034"
"7516" 9.15453790271244 "outlier" "LS1034"
"7517" 9.20430330320368 "outlier" "LS1034"
"7518" 9.35263871686084 "outlier" "LS1034"
"7519" 9.50451197320365 "outlier" "LS1034"
"7520" 9.42027916101407 "outlier" "LS1034"
"7521" 9.23262564695559 "outlier" "LS1034"
"7522" 9.81819194887179 "outlier" "LS1034"
"7523" 9.20305826341427 "outlier" "LS1034"
"7524" 9.25754498973438 "outlier" "LS1034"
"7525" 9.28735861266877 "outlier" "LS1034"
"7526" 9.43591785770106 "outlier" "LS1034"
"7527" 9.18845193454486 "outlier" "LS1034"
"7528" 9.5922732002595 "outlier" "LS1034"
"7529" 9.27715607230358 "outlier" "LS1034"
"7530" 9.42293254618363 "outlier" "LS1034"
"7531" 9.27715607230358 "outlier" "LS1034"
"7532" 9.25595836311189 "outlier" "LS1034"
"7533" 9.25595836311189 "outlier" "LS1034"
"7534" 9.27339738604351 "outlier" "LS1034"
"7535" 9.16595831112746 "outlier" "LS1034"
"7536" 9.14177651607173 "outlier" "LS1034"
"7537" 9.4400554787065 "outlier" "LS1034"
"7538" 9.58777206296812 "outlier" "LS1034"
"7539" 9.45026557114694 "outlier" "LS1034"
"7540" 9.52322316203349 "outlier" "LS1034"
"7541" 9.77134624580436 "outlier" "LS1034"
"7542" 9.8284917164722 "outlier" "LS1034"
"7543" 9.13979060723001 "outlier" "LS1034"
"7544" 9.70090625573994 "outlier" "LS1034"
"7545" 9.57817555528993 "outlier" "LS1034"
"7546" 9.72276600280701 "outlier" "LS1034"
"7547" 9.35383866987197 "outlier" "LS1034"
"7548" 9.38620708678178 "outlier" "LS1034"
"7549" 10.0695911662925 "outlier" "LS1034"
"7550" 9.34551225787305 "outlier" "LS1034"
"7551" 9.48555714611161 "outlier" "LS1034"
"7552" 9.29272651467567 "outlier" "LS1034"
"7553" 9.31865195932999 "outlier" "LS1034"
"7554" 9.72315015758611 "outlier" "LS1034"
"7555" 9.47223913000313 "outlier" "LS1034"
"7556" 9.21304191758134 "outlier" "LS1034"
"7557" 9.2018346516677 "outlier" "LS1034"
"7558" 9.52883009873028 "outlier" "LS1034"
"7559" 9.16139867546364 "outlier" "LS1034"
"7560" 9.1874191291071 "outlier" "LS1034"
"7561" 9.36682386005013 "outlier" "LS1034"
"7562" 9.45030790898458 "outlier" "LS1034"
"7563" 9.38095780663129 "outlier" "LS1034"
"7564" 9.30040693761392 "outlier" "LS1034"
"7565" 9.30040693761392 "outlier" "LS1034"
"7566" 9.30040693761392 "outlier" "LS1034"
"7567" 5.51787014881416 "outlier" "LS123"
"7568" 9.60875775067639 "outlier" "LS123"
"7569" 9.21943083769887 "outlier" "LS123"
"7570" 9.17415436768499 "outlier" "LS123"
"7571" 9.4259363910202 "outlier" "LS123"
"7572" 9.3603208900467 "outlier" "LS123"
"7573" 9.2014349630737 "outlier" "LS123"
"7574" 9.13481186316658 "outlier" "LS123"
"7575" 9.31284736891069 "outlier" "LS123"
"7576" 9.38896361388789 "outlier" "LS123"
"7577" 9.27310083394084 "outlier" "LS123"
"7578" 9.31246064820802 "outlier" "LS123"
"7579" 5.37025552167016 "outlier" "LS123"
"7580" 9.13051960962904 "outlier" "LS123"
"7581" 9.68387106065944 "outlier" "LS123"
"7582" 9.70293720654326 "outlier" "LS123"
"7583" 9.25061135098507 "outlier" "LS123"
"7584" 9.48387454164821 "outlier" "LS123"
"7585" 9.62183562172993 "outlier" "LS123"
"7586" 9.15146504982586 "outlier" "LS123"
"7587" 9.23573708625056 "outlier" "LS123"
"7588" 9.81190152241416 "outlier" "LS123"
"7589" 9.64519758956794 "outlier" "LS123"
"7590" 9.93970509375265 "outlier" "LS123"
"7591" 9.17415436768499 "outlier" "LS123"
"7592" 9.33183931306926 "outlier" "LS123"
"7593" 9.11143621408201 "outlier" "LS123"
"7594" 9.92663049218661 "outlier" "LS123"
"7595" 9.67495163093804 "outlier" "LS123"
"7596" 9.23664234713488 "outlier" "LS123"
"7597" 9.17914980348186 "outlier" "LS123"
"7598" 9.80469601634204 "outlier" "LS123"
"7599" 9.19698996865062 "outlier" "LS123"
"7600" 9.13228066197997 "outlier" "LS123"
"7601" 9.13184649771118 "outlier" "LS123"
"7602" 9.25633976503964 "outlier" "LS123"
"7603" 9.88043149190834 "outlier" "LS123"
"7604" 9.59171021449144 "outlier" "LS123"
"7605" 9.27385323920849 "outlier" "LS123"
"7606" 9.86621300978743 "outlier" "LS123"
"7607" 9.77484283410284 "outlier" "LS123"
"7608" 9.16475351473317 "outlier" "LS123"
"7609" 9.12225001632025 "outlier" "LS123"
"7610" 9.52132983051308 "outlier" "LS123"
"7611" 9.11926439710358 "outlier" "LS123"
"7612" 9.21838218162317 "outlier" "LS123"
"7613" 9.10812280452506 "outlier" "LS123"
"7614" 9.25113975010051 "outlier" "LS123"
"7615" 9.35309973676726 "outlier" "LS123"
"7616" 9.24616058658486 "outlier" "LS123"
"7617" 10.051142249565 "outlier" "LS123"
"7618" 9.15596726319551 "outlier" "LS123"
"7619" 9.38231676821177 "outlier" "LS123"
"7620" 9.14664286923897 "outlier" "LS123"
"7621" 9.51346358113088 "outlier" "LS123"
"7622" 9.4002187450476 "outlier" "LS123"
"7623" 9.19915305426875 "outlier" "LS123"
"7624" 9.58415694444019 "outlier" "LS123"
"7625" 9.58528993380713 "outlier" "LS123"
"7626" 9.25715430161117 "outlier" "LS123"
"7627" 9.31149951781235 "outlier" "LS123"
"7628" 9.49862708841902 "outlier" "LS123"
"7629" 9.27093037932724 "outlier" "LS123"
"7630" 9.21967930007934 "outlier" "LS123"
"7631" 9.2179192569922 "outlier" "LS123"
"7632" 9.21477257043317 "outlier" "LS123"
"7633" 9.2068411882614 "outlier" "LS123"
"7634" 9.29363070740273 "outlier" "LS123"
"7635" 9.16007743304814 "outlier" "LS123"
"7636" 9.23769894229888 "outlier" "LS123"
"7637" 9.35928007847603 "outlier" "LS123"
"7638" 9.37240772876248 "outlier" "LS123"
"7639" 9.32276911282667 "outlier" "LS123"
"7640" 9.38946795127529 "outlier" "LS123"
"7641" 9.50697480696753 "outlier" "LS123"
"7642" 9.56116062284364 "outlier" "LS123"
"7643" 9.11510843733242 "outlier" "LS123"
"7644" 9.13351565422972 "outlier" "LS123"
"7645" 5.47701289160947 "outlier" "LS123"
"7646" 9.32024299548861 "outlier" "LS123"
"7647" 9.76907271602095 "outlier" "LS123"
"7648" 9.88853144258619 "outlier" "LS123"
"7649" 9.74465895909051 "outlier" "LS123"
"7650" 9.13502752236353 "outlier" "LS123"
"7651" 9.55370998858352 "outlier" "LS123"
"7652" 5.51396842801354 "outlier" "LS123"
"7653" 9.24782665868571 "outlier" "LS123"
"7654" 9.21845335702086 "outlier" "LS123"
"7655" 9.1273272181344 "outlier" "LS123"
"7656" 9.39443191630937 "outlier" "LS123"
"7657" 9.20550509359953 "outlier" "LS123"
"7658" 9.22367064828627 "outlier" "LS123"
"7659" 9.21189202606273 "outlier" "LS123"
"7660" 9.26735227032246 "outlier" "LS123"
"7661" 9.17717808577275 "outlier" "LS123"
"7662" 9.42161148619434 "outlier" "LS123"
"7663" 9.16682240062134 "outlier" "LS123"
"7664" 9.34763700624701 "outlier" "LS123"
"7665" 9.46039451872549 "outlier" "LS123"
"7666" 9.44363426037897 "outlier" "LS123"
"7667" 9.24726091100476 "outlier" "LS123"
"7668" 9.24810925639496 "outlier" "LS123"
"7669" 9.70041083748666 "outlier" "LS123"
"7670" 9.47237748013472 "outlier" "LS123"
"7671" 9.14886229433158 "outlier" "LS123"
"7672" 9.12752468954696 "outlier" "LS123"
"7673" 9.36111587869142 "outlier" "LS123"
"7674" 9.15633692797757 "outlier" "LS123"
"7675" 9.11895127922274 "outlier" "LS123"
"7676" 9.47593243435177 "outlier" "LS123"
"7677" 9.29864462857636 "outlier" "LS123"
"7678" 9.26136543945018 "outlier" "LS123"
"7679" 9.19361198053994 "outlier" "LS123"
"7680" 9.92017246267678 "outlier" "LS123"
"7681" 9.55258211071116 "outlier" "LS123"
"7682" 9.20813674638337 "outlier" "LS123"
"7683" 9.17521703086518 "outlier" "LS123"
"7684" 9.2225264471776 "outlier" "LS123"
"7685" 9.23407538512288 "outlier" "LS123"
"7686" 9.32852401941191 "outlier" "LS123"
"7687" 9.24761043041044 "outlier" "LS123"
"7688" 5.26299035540871 "outlier" "LS123"
"7689" 9.65188598763893 "outlier" "LS123"
"7690" 9.76285932530473 "outlier" "LS123"
"7691" 9.15458851673261 "outlier" "LS123"
"7692" 9.36633674545867 "outlier" "LS123"
"7693" 9.57459339970519 "outlier" "LS123"
"7694" 9.26928747666534 "outlier" "LS123"
"7695" 9.15699333389419 "outlier" "LS123"
"7696" 9.13141189897392 "outlier" "LS123"
"7697" 9.37603722867111 "outlier" "LS123"
"7698" 9.42822551628947 "outlier" "LS123"
"7699" 9.37603722867111 "outlier" "LS123"
"7700" 9.20364972023547 "outlier" "LS123"
"7701" 9.20364972023547 "outlier" "LS123"
"7702" 9.26311880214909 "outlier" "LS123"
"7703" 9.17588478355788 "outlier" "LS123"
"7704" 9.18841895824572 "outlier" "LS123"
"7705" 9.19954349820711 "outlier" "LS123"
"7706" 9.59613964963839 "outlier" "LS123"
"7707" 9.38920384759349 "outlier" "LS123"
"7708" 9.41988058189118 "outlier" "LS123"
"7709" 9.68282794086637 "outlier" "LS123"
"7710" 9.70567500681492 "outlier" "LS123"
"7711" 9.20034188507277 "outlier" "LS123"
"7712" 9.5949673633238 "outlier" "LS123"
"7713" 9.28354833731062 "outlier" "LS123"
"7714" 9.39181381263827 "outlier" "LS123"
"7715" 9.57643876892683 "outlier" "LS123"
"7716" 9.23023090178931 "outlier" "LS123"
"7717" 9.89897785953827 "outlier" "LS123"
"7718" 9.27714531495604 "outlier" "LS123"
"7719" 9.38515017779674 "outlier" "LS123"
"7720" 9.29992967738149 "outlier" "LS123"
"7721" 9.19142104956905 "outlier" "LS123"
"7722" 5.41812028223564 "outlier" "LS123"
"7723" 9.21496990770657 "outlier" "LS123"
"7724" 9.41212461316675 "outlier" "LS123"
"7725" 9.6468461968271 "outlier" "LS123"
"7726" 9.41212461316675 "outlier" "LS123"
"7727" 9.12262732597436 "outlier" "LS123"
"7728" 9.46166675244809 "outlier" "LS123"
"7729" 9.19340469355964 "outlier" "LS123"
"7730" 9.38956394917176 "outlier" "LS123"
"7731" 9.45971106416249 "outlier" "LS123"
"7732" 9.6622291357206 "outlier" "LS123"
"7733" 9.6622291357206 "outlier" "LS123"
"7734" 9.6622291357206 "outlier" "LS123"
"7735" 5.27636618852639 "outlier" "LS411"
"7736" 9.17886042589237 "outlier" "LS411"
"7737" 9.15638331948717 "outlier" "LS411"
"7738" 9.27835532703533 "outlier" "LS411"
"7739" 9.34334462304786 "outlier" "LS411"
"7740" 9.32012538806811 "outlier" "LS411"
"7741" 9.16093424249692 "outlier" "LS411"
"7742" 9.46841782472407 "outlier" "LS411"
"7743" 9.27131576397218 "outlier" "LS411"
"7744" 9.19961487725178 "outlier" "LS411"
"7745" 9.30903584035747 "outlier" "LS411"
"7746" 9.38048928416697 "outlier" "LS411"
"7747" 5.50256811346839 "outlier" "LS411"
"7748" 9.46737264797919 "outlier" "LS411"
"7749" 9.4556088323945 "outlier" "LS411"
"7750" 9.36241238533868 "outlier" "LS411"
"7751" 9.43538915557956 "outlier" "LS411"
"7752" 9.88265597411768 "outlier" "LS411"
"7753" 9.21773557695891 "outlier" "LS411"
"7754" 9.42887651847878 "outlier" "LS411"
"7755" 9.31994175050551 "outlier" "LS411"
"7756" 10.1680042532562 "outlier" "LS411"
"7757" 9.96792617884116 "outlier" "LS411"
"7758" 9.22804956395732 "outlier" "LS411"
"7759" 10.0653166393649 "outlier" "LS411"
"7760" 9.26376131547488 "outlier" "LS411"
"7761" 9.68428471218996 "outlier" "LS411"
"7762" 9.48428156804394 "outlier" "LS411"
"7763" 9.41631375951611 "outlier" "LS411"
"7764" 10.0268700584758 "outlier" "LS411"
"7765" 9.8516926591538 "outlier" "LS411"
"7766" 9.58967243042074 "outlier" "LS411"
"7767" 9.15156280556639 "outlier" "LS411"
"7768" 9.23790246698619 "outlier" "LS411"
"7769" 9.27338388120288 "outlier" "LS411"
"7770" 9.48860611253212 "outlier" "LS411"
"7771" 9.30589106886849 "outlier" "LS411"
"7772" 9.23662991183928 "outlier" "LS411"
"7773" 9.77189648902253 "outlier" "LS411"
"7774" 9.84527979246498 "outlier" "LS411"
"7775" 9.26233368445764 "outlier" "LS411"
"7776" 9.84293736503685 "outlier" "LS411"
"7777" 9.76194546033073 "outlier" "LS411"
"7778" 9.24169791144097 "outlier" "LS411"
"7779" 9.17285754577678 "outlier" "LS411"
"7780" 9.33183330175054 "outlier" "LS411"
"7781" 9.5729989323896 "outlier" "LS411"
"7782" 9.17302151446206 "outlier" "LS411"
"7783" 9.16448363457221 "outlier" "LS411"
"7784" 9.4884135634348 "outlier" "LS411"
"7785" 9.474589828919 "outlier" "LS411"
"7786" 9.20384572791453 "outlier" "LS411"
"7787" 10.0359874789319 "outlier" "LS411"
"7788" 9.38000969779458 "outlier" "LS411"
"7789" 9.39350979415948 "outlier" "LS411"
"7790" 5.33248268990473 "outlier" "LS411"
"7791" 9.40142951355971 "outlier" "LS411"
"7792" 9.45573099337022 "outlier" "LS411"
"7793" 9.21954882968733 "outlier" "LS411"
"7794" 9.35383341219033 "outlier" "LS411"
"7795" 9.33586004117843 "outlier" "LS411"
"7796" 9.34010490808267 "outlier" "LS411"
"7797" 9.74575182418837 "outlier" "LS411"
"7798" 9.67617771443762 "outlier" "LS411"
"7799" 9.68057413368664 "outlier" "LS411"
"7800" 9.68487605026707 "outlier" "LS411"
"7801" 9.16295232083531 "outlier" "LS411"
"7802" 9.61347690038304 "outlier" "LS411"
"7803" 9.3754196696322 "outlier" "LS411"
"7804" 9.31605046738361 "outlier" "LS411"
"7805" 9.32863718780795 "outlier" "LS411"
"7806" 9.4108493400958 "outlier" "LS411"
"7807" 9.48219498775956 "outlier" "LS411"
"7808" 9.35161923868963 "outlier" "LS411"
"7809" 9.50474481340965 "outlier" "LS411"
"7810" 9.766573480679 "outlier" "LS411"
"7811" 9.27249076854797 "outlier" "LS411"
"7812" 9.37528739048546 "outlier" "LS411"
"7813" 5.35403414204883 "outlier" "LS411"
"7814" 5.43796710864857 "outlier" "LS411"
"7815" 9.21406489309621 "outlier" "LS411"
"7816" 9.54891187030068 "outlier" "LS411"
"7817" 9.2448852619755 "outlier" "LS411"
"7818" 9.24609430656423 "outlier" "LS411"
"7819" 9.16861980375885 "outlier" "LS411"
"7820" 9.22057858650828 "outlier" "LS411"
"7821" 9.17524070417532 "outlier" "LS411"
"7822" 9.19749496302766 "outlier" "LS411"
"7823" 9.44614767350924 "outlier" "LS411"
"7824" 9.15791368169157 "outlier" "LS411"
"7825" 9.27673523552506 "outlier" "LS411"
"7826" 9.15467656825991 "outlier" "LS411"
"7827" 9.23878902928738 "outlier" "LS411"
"7828" 9.41684842392995 "outlier" "LS411"
"7829" 9.39498734667744 "outlier" "LS411"
"7830" 9.3967677904191 "outlier" "LS411"
"7831" 9.76422661682011 "outlier" "LS411"
"7832" 9.58142941029526 "outlier" "LS411"
"7833" 9.56657400714848 "outlier" "LS411"
"7834" 9.59246297235181 "outlier" "LS411"
"7835" 9.19846787505838 "outlier" "LS411"
"7836" 9.51697654211182 "outlier" "LS411"
"7837" 9.1928436312309 "outlier" "LS411"
"7838" 10.165390303966 "outlier" "LS411"
"7839" 10.165390303966 "outlier" "LS411"
"7840" 10.1652711134496 "outlier" "LS411"
"7841" 9.34317054760687 "outlier" "LS411"
"7842" 9.19264221150932 "outlier" "LS411"
"7843" 9.20680248991298 "outlier" "LS411"
"7844" 9.40472501875008 "outlier" "LS411"
"7845" 9.18199165132833 "outlier" "LS411"
"7846" 9.40362470277791 "outlier" "LS411"
"7847" 9.18146368947342 "outlier" "LS411"
"7848" 9.30838469838059 "outlier" "LS411"
"7849" 9.15264411877799 "outlier" "LS411"
"7850" 9.24694456579827 "outlier" "LS411"
"7851" 9.20163679742303 "outlier" "LS411"
"7852" 9.43914886307 "outlier" "LS411"
"7853" 9.63734855648582 "outlier" "LS411"
"7854" 9.45171841144372 "outlier" "LS411"
"7855" 9.20686748621879 "outlier" "LS411"
"7856" 9.23892990657369 "outlier" "LS411"
"7857" 9.21969608737836 "outlier" "LS411"
"7858" 9.44390674631758 "outlier" "LS411"
"7859" 9.22488125543752 "outlier" "LS411"
"7860" 9.30127898734962 "outlier" "LS411"
"7861" 9.96916375300471 "outlier" "LS411"
"7862" 9.49259638812024 "outlier" "LS411"
"7863" 9.33498993729881 "outlier" "LS411"
"7864" 9.3941999442865 "outlier" "LS411"
"7865" 9.2988668166752 "outlier" "LS411"
"7866" 9.17409748561444 "outlier" "LS411"
"7867" 9.56365910883163 "outlier" "LS411"
"7868" 5.54219773676487 "outlier" "LS411"
"7869" 9.32140868140574 "outlier" "LS411"
"7870" 9.54195744656888 "outlier" "LS411"
"7871" 9.16866711768001 "outlier" "LS411"
"7872" 9.47120844360835 "outlier" "LS411"
"7873" 9.29323903650371 "outlier" "LS411"
"7874" 9.28381523665339 "outlier" "LS411"
"7875" 9.80234622268503 "outlier" "LS411"
"7876" 9.39708945379168 "outlier" "LS411"
"7877" 9.27008138754127 "outlier" "LS411"
"7878" 9.27481275745097 "outlier" "LS411"
"7879" 9.46633686970335 "outlier" "LS411"
"7880" 9.73457844204691 "outlier" "LS411"
"7881" 9.29751504910221 "outlier" "LS411"
"7882" 9.27137178871675 "outlier" "LS411"
"7883" 9.29751504910221 "outlier" "LS411"
"7884" 9.2171647348734 "outlier" "LS411"
"7885" 5.5430676759247 "outlier" "LS411"
"7886" 9.17821294983968 "outlier" "LS411"
"7887" 9.23832582476 "outlier" "LS411"
"7888" 9.2528697089109 "outlier" "LS411"
"7889" 9.16736410295547 "outlier" "LS411"
"7890" 9.20840289965501 "outlier" "LS411"
"7891" 9.21980124088167 "outlier" "LS411"
"7892" 9.42225153674032 "outlier" "LS411"
"7893" 9.2597712420551 "outlier" "LS411"
"7894" 9.77487653525868 "outlier" "LS411"
"7895" 9.69013369145653 "outlier" "LS411"
"7896" 9.23329963437902 "outlier" "LS411"
"7897" 9.71885248858446 "outlier" "LS411"
"7898" 9.64723683546307 "outlier" "LS411"
"7899" 9.7550169427371 "outlier" "LS411"
"7900" 9.19556481145463 "outlier" "LS411"
"7901" 9.74434013608796 "outlier" "LS411"
"7902" 9.42862957193226 "outlier" "LS411"
"7903" 9.30214966623367 "outlier" "LS411"
"7904" 9.36607644870438 "outlier" "LS411"
"7905" 9.87103963753117 "outlier" "LS411"
"7906" 9.35121544605114 "outlier" "LS411"
"7907" 9.39117772153067 "outlier" "LS411"
"7908" 9.19367071004229 "outlier" "LS411"
"7909" 9.18494099214485 "outlier" "LS411"
"7910" 9.34096483436915 "outlier" "LS411"
"7911" 5.46585981955856 "outlier" "LS411"
"7912" 9.3456642321171 "outlier" "LS411"
"7913" 9.47700404011084 "outlier" "LS411"
"7914" 9.26330498394278 "outlier" "LS411"
"7915" 10.165390303966 "outlier" "LS411"
"7916" 9.50709518014273 "outlier" "LS411"
"7917" 9.53099415999727 "outlier" "LS411"
"7918" 9.32348390889602 "outlier" "LS411"
"7919" 9.55034843408183 "outlier" "LS411"
"7920" 9.68892163311357 "outlier" "LS411"
"7921" 9.58593264551805 "outlier" "LS411"
"7922" 9.58593264551805 "outlier" "LS411"
"7923" 9.58593264551805 "outlier" "LS411"
"7924" 10.1623046749164 "outlier" "LS411"
"7925" 9.43329334681857 "outlier" "LS513"
"7926" 9.39311456408365 "outlier" "LS513"
"7927" 9.36701038939518 "outlier" "LS513"
"7928" 9.2640317944479 "outlier" "LS513"
"7929" 9.3378473581849 "outlier" "LS513"
"7930" 9.27262869223436 "outlier" "LS513"
"7931" 9.30295463108404 "outlier" "LS513"
"7932" 9.38017871651031 "outlier" "LS513"
"7933" 9.19967230759977 "outlier" "LS513"
"7934" 9.31031492895159 "outlier" "LS513"
"7935" 9.29435942069654 "outlier" "LS513"
"7936" 9.4309690161381 "outlier" "LS513"
"7937" 9.2557508395191 "outlier" "LS513"
"7938" 9.71440256221644 "outlier" "LS513"
"7939" 9.61616792893821 "outlier" "LS513"
"7940" 9.6076236024477 "outlier" "LS513"
"7941" 9.78619614667021 "outlier" "LS513"
"7942" 9.18997958028263 "outlier" "LS513"
"7943" 9.54754646889545 "outlier" "LS513"
"7944" 10.0713152511642 "outlier" "LS513"
"7945" 9.934614493708 "outlier" "LS513"
"7946" 9.19880003541697 "outlier" "LS513"
"7947" 10.1165031110762 "outlier" "LS513"
"7948" 9.7813081259244 "outlier" "LS513"
"7949" 9.43079845374733 "outlier" "LS513"
"7950" 9.64632345741984 "outlier" "LS513"
"7951" 9.23454239405437 "outlier" "LS513"
"7952" 9.48423693675997 "outlier" "LS513"
"7953" 9.51696270767281 "outlier" "LS513"
"7954" 9.2209284547182 "outlier" "LS513"
"7955" 9.81358114576719 "outlier" "LS513"
"7956" 9.21106750314746 "outlier" "LS513"
"7957" 9.67400909492562 "outlier" "LS513"
"7958" 9.92779664263631 "outlier" "LS513"
"7959" 9.18849192931246 "outlier" "LS513"
"7960" 9.38475496296448 "outlier" "LS513"
"7961" 9.65228026723564 "outlier" "LS513"
"7962" 9.7421329041616 "outlier" "LS513"
"7963" 9.33208634202794 "outlier" "LS513"
"7964" 9.26004799054851 "outlier" "LS513"
"7965" 9.68765398017484 "outlier" "LS513"
"7966" 10.24988248472 "outlier" "LS513"
"7967" 9.6947178654245 "outlier" "LS513"
"7968" 9.69710365939938 "outlier" "LS513"
"7969" 9.25740699531455 "outlier" "LS513"
"7970" 9.30828393001126 "outlier" "LS513"
"7971" 9.30044762532845 "outlier" "LS513"
"7972" 9.53653186105277 "outlier" "LS513"
"7973" 9.6905480586936 "outlier" "LS513"
"7974" 9.17594370757872 "outlier" "LS513"
"7975" 9.17625037663836 "outlier" "LS513"
"7976" 9.62913672611738 "outlier" "LS513"
"7977" 9.63145363937561 "outlier" "LS513"
"7978" 9.22425780565429 "outlier" "LS513"
"7979" 9.2930533881457 "outlier" "LS513"
"7980" 10.0881909213789 "outlier" "LS513"
"7981" 9.18502583374721 "outlier" "LS513"
"7982" 9.36200911645031 "outlier" "LS513"
"7983" 9.22688029598902 "outlier" "LS513"
"7984" 9.44919714558253 "outlier" "LS513"
"7985" 9.27625581498208 "outlier" "LS513"
"7986" 9.19325915107489 "outlier" "LS513"
"7987" 9.35349821289398 "outlier" "LS513"
"7988" 9.30362199919845 "outlier" "LS513"
"7989" 9.4053447135405 "outlier" "LS513"
"7990" 9.43469045126503 "outlier" "LS513"
"7991" 9.22932882012178 "outlier" "LS513"
"7992" 9.249127133479 "outlier" "LS513"
"7993" 9.31884225528976 "outlier" "LS513"
"7994" 9.28989885885449 "outlier" "LS513"
"7995" 9.20010778759137 "outlier" "LS513"
"7996" 9.77868063772592 "outlier" "LS513"
"7997" 9.63785482029416 "outlier" "LS513"
"7998" 9.4488563460281 "outlier" "LS513"
"7999" 9.31884225528976 "outlier" "LS513"
"8000" 9.35733698746941 "outlier" "LS513"
"8001" 9.1974396757083 "outlier" "LS513"
"8002" 9.3088302242981 "outlier" "LS513"
"8003" 9.32537888858789 "outlier" "LS513"
"8004" 9.38198001023227 "outlier" "LS513"
"8005" 9.27352810690222 "outlier" "LS513"
"8006" 9.2793897769835 "outlier" "LS513"
"8007" 9.30739709457832 "outlier" "LS513"
"8008" 9.25931012930616 "outlier" "LS513"
"8009" 9.23918611090952 "outlier" "LS513"
"8010" 9.23976034088178 "outlier" "LS513"
"8011" 9.19232465522666 "outlier" "LS513"
"8012" 9.58386119729944 "outlier" "LS513"
"8013" 9.3714660749432 "outlier" "LS513"
"8014" 9.27158385277589 "outlier" "LS513"
"8015" 9.29420368283772 "outlier" "LS513"
"8016" 9.22343358687411 "outlier" "LS513"
"8017" 9.57116535986578 "outlier" "LS513"
"8018" 9.47639811443606 "outlier" "LS513"
"8019" 9.5499950970992 "outlier" "LS513"
"8020" 9.48908706514046 "outlier" "LS513"
"8021" 9.61044343081621 "outlier" "LS513"
"8022" 9.58849345061265 "outlier" "LS513"
"8023" 9.53317562733315 "outlier" "LS513"
"8024" 9.54008348407189 "outlier" "LS513"
"8025" 9.31733108735938 "outlier" "LS513"
"8026" 9.2109967615458 "outlier" "LS513"
"8027" 9.58579565266037 "outlier" "LS513"
"8028" 9.23498892348082 "outlier" "LS513"
"8029" 9.41063365311005 "outlier" "LS513"
"8030" 9.65490173681125 "outlier" "LS513"
"8031" 10.2276299218206 "outlier" "LS513"
"8032" 9.88690523498945 "outlier" "LS513"
"8033" 9.22090540482928 "outlier" "LS513"
"8034" 9.90481898459142 "outlier" "LS513"
"8035" 9.71977795387785 "outlier" "LS513"
"8036" 9.20066359954069 "outlier" "LS513"
"8037" 9.40105755737804 "outlier" "LS513"
"8038" 9.58705737218125 "outlier" "LS513"
"8039" 9.66277253066994 "outlier" "LS513"
"8040" 9.28995784889129 "outlier" "LS513"
"8041" 9.29367765486989 "outlier" "LS513"
"8042" 9.69666454619079 "outlier" "LS513"
"8043" 9.34419289548956 "outlier" "LS513"
"8044" 9.22370850030751 "outlier" "LS513"
"8045" 9.34116280020116 "outlier" "LS513"
"8046" 9.78391350855867 "outlier" "LS513"
"8047" 9.56796365001677 "outlier" "LS513"
"8048" 9.30520052744097 "outlier" "LS513"
"8049" 9.59764136186043 "outlier" "LS513"
"8050" 9.37577970333339 "outlier" "LS513"
"8051" 9.29276045393361 "outlier" "LS513"
"8052" 9.30614868623585 "outlier" "LS513"
"8053" 9.31068999977714 "outlier" "LS513"
"8054" 9.60883299502046 "outlier" "LS513"
"8055" 9.31068999977714 "outlier" "LS513"
"8056" 9.48867665523885 "outlier" "LS513"
"8057" 9.48867665523885 "outlier" "LS513"
"8058" 9.18575126316884 "outlier" "LS513"
"8059" 9.27838129036578 "outlier" "LS513"
"8060" 9.55571586534608 "outlier" "LS513"
"8061" 9.5182199472472 "outlier" "LS513"
"8062" 9.80657054715787 "outlier" "LS513"
"8063" 9.76014229439793 "outlier" "LS513"
"8064" 9.69816494053565 "outlier" "LS513"
"8065" 9.21882588907855 "outlier" "LS513"
"8066" 9.29940997596872 "outlier" "LS513"
"8067" 9.35559936860215 "outlier" "LS513"
"8068" 9.48630611438925 "outlier" "LS513"
"8069" 9.30871725425968 "outlier" "LS513"
"8070" 5.31836367354558 "outlier" "LS513"
"8071" 9.19658728194712 "outlier" "LS513"
"8072" 10.0098099417918 "outlier" "LS513"
"8073" 9.20827627628102 "outlier" "LS513"
"8074" 9.29276045393361 "outlier" "LS513"
"8075" 9.63315202481811 "outlier" "LS513"
"8076" 9.7439961629568 "outlier" "LS513"
"8077" 9.45637327294066 "outlier" "LS513"
"8078" 9.40327458996744 "outlier" "LS513"
"8079" 9.29453455905837 "outlier" "LS513"
"8080" 9.19257077020655 "outlier" "LS513"
"8081" 9.29819624323419 "outlier" "LS513"
"8082" 9.29819624323419 "outlier" "LS513"
"8083" 9.29819624323419 "outlier" "LS513"
"8084" 9.17151910755914 "outlier" "NCI-H548"
"8085" 9.52205834637619 "outlier" "NCI-H548"
"8086" 9.24508936106901 "outlier" "NCI-H548"
"8087" 9.54097604658829 "outlier" "NCI-H548"
"8088" 9.20877216816488 "outlier" "NCI-H548"
"8089" 9.33801927923397 "outlier" "NCI-H548"
"8090" 9.22316847069467 "outlier" "NCI-H548"
"8091" 9.34319503619104 "outlier" "NCI-H548"
"8092" 9.33071863412347 "outlier" "NCI-H548"
"8093" 9.17300792768396 "outlier" "NCI-H548"
"8094" 9.18800307687773 "outlier" "NCI-H548"
"8095" 9.15763361264032 "outlier" "NCI-H548"
"8096" 5.57014643073715 "outlier" "NCI-H548"
"8097" 9.50946682285712 "outlier" "NCI-H548"
"8098" 9.39337394437766 "outlier" "NCI-H548"
"8099" 9.22904665391065 "outlier" "NCI-H548"
"8100" 9.1765122705639 "outlier" "NCI-H548"
"8101" 9.14442478465985 "outlier" "NCI-H548"
"8102" 9.12065563303052 "outlier" "NCI-H548"
"8103" 9.90192093355113 "outlier" "NCI-H548"
"8104" 9.74727774211698 "outlier" "NCI-H548"
"8105" 9.48106332890735 "outlier" "NCI-H548"
"8106" 9.67556627601327 "outlier" "NCI-H548"
"8107" 9.16207320327252 "outlier" "NCI-H548"
"8108" 9.30891607598793 "outlier" "NCI-H548"
"8109" 9.25517167273094 "outlier" "NCI-H548"
"8110" 9.99274116756904 "outlier" "NCI-H548"
"8111" 9.75821410841579 "outlier" "NCI-H548"
"8112" 9.19976843774447 "outlier" "NCI-H548"
"8113" 10.0398837638389 "outlier" "NCI-H548"
"8114" 9.60771107495424 "outlier" "NCI-H548"
"8115" 9.47860908940571 "outlier" "NCI-H548"
"8116" 9.23916536676316 "outlier" "NCI-H548"
"8117" 9.31183422754294 "outlier" "NCI-H548"
"8118" 9.13694211553936 "outlier" "NCI-H548"
"8119" 9.33116141528187 "outlier" "NCI-H548"
"8120" 9.41961049167591 "outlier" "NCI-H548"
"8121" 9.46766718914886 "outlier" "NCI-H548"
"8122" 9.53502052795972 "outlier" "NCI-H548"
"8123" 9.15088795438949 "outlier" "NCI-H548"
"8124" 9.41633187027345 "outlier" "NCI-H548"
"8125" 9.33179317771966 "outlier" "NCI-H548"
"8126" 9.49554775734223 "outlier" "NCI-H548"
"8127" 9.87475352702841 "outlier" "NCI-H548"
"8128" 9.25989054735424 "outlier" "NCI-H548"
"8129" 9.44705540584278 "outlier" "NCI-H548"
"8130" 9.64440947610842 "outlier" "NCI-H548"
"8131" 9.48570918646295 "outlier" "NCI-H548"
"8132" 9.19127263469917 "outlier" "NCI-H548"
"8133" 9.38843361345807 "outlier" "NCI-H548"
"8134" 9.25078150928791 "outlier" "NCI-H548"
"8135" 9.18603534872451 "outlier" "NCI-H548"
"8136" 9.69929773210523 "outlier" "NCI-H548"
"8137" 9.16421419423031 "outlier" "NCI-H548"
"8138" 9.15127078948244 "outlier" "NCI-H548"
"8139" 9.11306167178293 "outlier" "NCI-H548"
"8140" 9.16665258335649 "outlier" "NCI-H548"
"8141" 9.12297624398729 "outlier" "NCI-H548"
"8142" 5.44012554687376 "outlier" "NCI-H548"
"8143" 9.35274391897975 "outlier" "NCI-H548"
"8144" 9.16446174363888 "outlier" "NCI-H548"
"8145" 9.24706325551008 "outlier" "NCI-H548"
"8146" 10.1329024457611 "outlier" "NCI-H548"
"8147" 9.33529328973111 "outlier" "NCI-H548"
"8148" 9.41638383076907 "outlier" "NCI-H548"
"8149" 9.15857534300261 "outlier" "NCI-H548"
"8150" 9.29012684166588 "outlier" "NCI-H548"
"8151" 9.32645758947813 "outlier" "NCI-H548"
"8152" 9.29259817067156 "outlier" "NCI-H548"
"8153" 9.24349344545863 "outlier" "NCI-H548"
"8154" 9.15735069486859 "outlier" "NCI-H548"
"8155" 9.22467915555145 "outlier" "NCI-H548"
"8156" 9.52577647012523 "outlier" "NCI-H548"
"8157" 9.1268390743951 "outlier" "NCI-H548"
"8158" 9.50852928990116 "outlier" "NCI-H548"
"8159" 9.51128016362059 "outlier" "NCI-H548"
"8160" 9.21767512974292 "outlier" "NCI-H548"
"8161" 9.39053415089774 "outlier" "NCI-H548"
"8162" 10.0462251364257 "outlier" "NCI-H548"
"8163" 9.27357871454118 "outlier" "NCI-H548"
"8164" 9.55192560447635 "outlier" "NCI-H548"
"8165" 9.35390540258579 "outlier" "NCI-H548"
"8166" 9.34577015454605 "outlier" "NCI-H548"
"8167" 9.24147731461556 "outlier" "NCI-H548"
"8168" 9.30096932739799 "outlier" "NCI-H548"
"8169" 9.27509197911033 "outlier" "NCI-H548"
"8170" 9.2166064844645 "outlier" "NCI-H548"
"8171" 9.21249932441956 "outlier" "NCI-H548"
"8172" 9.7368213783196 "outlier" "NCI-H548"
"8173" 9.68572578476541 "outlier" "NCI-H548"
"8174" 9.3635959050809 "outlier" "NCI-H548"
"8175" 9.56194986836188 "outlier" "NCI-H548"
"8176" 9.38039900629261 "outlier" "NCI-H548"
"8177" 9.33843395937805 "outlier" "NCI-H548"
"8178" 5.21211141302803 "outlier" "NCI-H548"
"8179" 9.15034502633464 "outlier" "NCI-H548"
"8180" 5.32696857431822 "outlier" "NCI-H548"
"8181" 9.25924442360669 "outlier" "NCI-H548"
"8182" 9.41662623091675 "outlier" "NCI-H548"
"8183" 9.16182428824527 "outlier" "NCI-H548"
"8184" 5.18785653894 "outlier" "NCI-H548"
"8185" 9.20385594539446 "outlier" "NCI-H548"
"8186" 9.26300821711941 "outlier" "NCI-H548"
"8187" 9.18141892891661 "outlier" "NCI-H548"
"8188" 9.64517715177332 "outlier" "NCI-H548"
"8189" 9.13746913204017 "outlier" "NCI-H548"
"8190" 9.10812386735535 "outlier" "NCI-H548"
"8191" 9.19391114452418 "outlier" "NCI-H548"
"8192" 9.10815908565662 "outlier" "NCI-H548"
"8193" 9.65478538115589 "outlier" "NCI-H548"
"8194" 9.51752672665762 "outlier" "NCI-H548"
"8195" 9.51031864105583 "outlier" "NCI-H548"
"8196" 9.14500751308677 "outlier" "NCI-H548"
"8197" 9.2886186717878 "outlier" "NCI-H548"
"8198" 9.30655843345293 "outlier" "NCI-H548"
"8199" 9.28307485955277 "outlier" "NCI-H548"
"8200" 9.32921825999586 "outlier" "NCI-H548"
"8201" 9.31798181272054 "outlier" "NCI-H548"
"8202" 9.2967925136506 "outlier" "NCI-H548"
"8203" 9.16883242662472 "outlier" "NCI-H548"
"8204" 9.30481535353822 "outlier" "NCI-H548"
"8205" 5.4459404416283 "outlier" "NCI-H548"
"8206" 9.11462582183383 "outlier" "NCI-H548"
"8207" 9.57226840484219 "outlier" "NCI-H548"
"8208" 9.72608157150038 "outlier" "NCI-H548"
"8209" 9.17876305030673 "outlier" "NCI-H548"
"8210" 9.90679696549755 "outlier" "NCI-H548"
"8211" 9.65344292424901 "outlier" "NCI-H548"
"8212" 9.26764315521263 "outlier" "NCI-H548"
"8213" 9.13924310591541 "outlier" "NCI-H548"
"8214" 9.33006417861528 "outlier" "NCI-H548"
"8215" 9.15901411930801 "outlier" "NCI-H548"
"8216" 9.21495726293105 "outlier" "NCI-H548"
"8217" 9.30427761072765 "outlier" "NCI-H548"
"8218" 9.41586394584776 "outlier" "NCI-H548"
"8219" 9.26497613657568 "outlier" "NCI-H548"
"8220" 9.68869641033581 "outlier" "NCI-H548"
"8221" 9.31678537846917 "outlier" "NCI-H548"
"8222" 9.23098849998896 "outlier" "NCI-H548"
"8223" 9.61246744616814 "outlier" "NCI-H548"
"8224" 9.25939361442983 "outlier" "NCI-H548"
"8225" 9.18010794018758 "outlier" "NCI-H548"
"8226" 9.13383291099523 "outlier" "NCI-H548"
"8227" 9.22567441137276 "outlier" "NCI-H548"
"8228" 9.51814372945081 "outlier" "NCI-H548"
"8229" 9.51814372945081 "outlier" "NCI-H548"
"8230" 9.18091287956415 "outlier" "NCI-H548"
"8231" 9.13003205985546 "outlier" "NCI-H548"
"8232" 9.31750363447285 "outlier" "NCI-H548"
"8233" 9.30898261583361 "outlier" "NCI-H548"
"8234" 9.60073236597534 "outlier" "NCI-H548"
"8235" 9.53071602323727 "outlier" "NCI-H548"
"8236" 9.84702086670569 "outlier" "NCI-H548"
"8237" 9.81000731498754 "outlier" "NCI-H548"
"8238" 9.42766661749606 "outlier" "NCI-H548"
"8239" 9.16079600307231 "outlier" "NCI-H548"
"8240" 9.39934079264968 "outlier" "NCI-H548"
"8241" 9.86062619425127 "outlier" "NCI-H548"
"8242" 9.97330360825622 "outlier" "NCI-H548"
"8243" 9.31706846962491 "outlier" "NCI-H548"
"8244" 9.23032446132575 "outlier" "NCI-H548"
"8245" 9.209832376215 "outlier" "NCI-H548"
"8246" 9.52545324414927 "outlier" "NCI-H548"
"8247" 9.26021324910752 "outlier" "NCI-H548"
"8248" 9.3882488701841 "outlier" "NCI-H548"
"8249" 9.53720278476093 "outlier" "NCI-H548"
"8250" 9.37606878923448 "outlier" "NCI-H548"
"8251" 9.48843195252412 "outlier" "NCI-H548"
"8252" 9.3369184580826 "outlier" "NCI-H548"
"8253" 9.22494836860365 "outlier" "NCI-H548"
"8254" 9.10455202663843 "outlier" "NCI-H548"
"8255" 9.2169629918103 "outlier" "NCI-H548"
"8256" 9.30094673554521 "outlier" "NCI-H548"
"8257" 9.38626718229343 "outlier" "NCI-H548"
"8258" 9.38626718229343 "outlier" "NCI-H548"
"8259" 9.1811808614956 "outlier" "NCI-H548"
"8260" 9.38626718229343 "outlier" "NCI-H548"
"8261" 9.54878084631389 "outlier" "NCI-H716"
"8262" 9.52623764798787 "outlier" "NCI-H716"
"8263" 9.58318075602217 "outlier" "NCI-H716"
"8264" 9.30268662747667 "outlier" "NCI-H716"
"8265" 9.27285521439925 "outlier" "NCI-H716"
"8266" 9.19510312957551 "outlier" "NCI-H716"
"8267" 9.37260531784037 "outlier" "NCI-H716"
"8268" 9.41684859287879 "outlier" "NCI-H716"
"8269" 9.19719076196923 "outlier" "NCI-H716"
"8270" 9.60000959843315 "outlier" "NCI-H716"
"8271" 9.44952929215782 "outlier" "NCI-H716"
"8272" 9.60085391620644 "outlier" "NCI-H716"
"8273" 9.21356615175856 "outlier" "NCI-H716"
"8274" 9.39653101964791 "outlier" "NCI-H716"
"8275" 9.75257419385338 "outlier" "NCI-H716"
"8276" 9.23711304357176 "outlier" "NCI-H716"
"8277" 9.51760704639957 "outlier" "NCI-H716"
"8278" 9.88183557149749 "outlier" "NCI-H716"
"8279" 9.72086126365567 "outlier" "NCI-H716"
"8280" 9.17698351199947 "outlier" "NCI-H716"
"8281" 10.0255127198371 "outlier" "NCI-H716"
"8282" 9.76513729160225 "outlier" "NCI-H716"
"8283" 9.27337751690586 "outlier" "NCI-H716"
"8284" 9.66889602283256 "outlier" "NCI-H716"
"8285" 9.63781242303819 "outlier" "NCI-H716"
"8286" 9.47608242328324 "outlier" "NCI-H716"
"8287" 9.24282381827511 "outlier" "NCI-H716"
"8288" 9.77205967991395 "outlier" "NCI-H716"
"8289" 9.9651021320714 "outlier" "NCI-H716"
"8290" 9.69250682464784 "outlier" "NCI-H716"
"8291" 9.51382710376427 "outlier" "NCI-H716"
"8292" 9.23969586790435 "outlier" "NCI-H716"
"8293" 9.88833906783568 "outlier" "NCI-H716"
"8294" 9.67500567006044 "outlier" "NCI-H716"
"8295" 9.21147744035286 "outlier" "NCI-H716"
"8296" 9.62287879040158 "outlier" "NCI-H716"
"8297" 9.8246607117127 "outlier" "NCI-H716"
"8298" 9.89413292002524 "outlier" "NCI-H716"
"8299" 9.40487642014578 "outlier" "NCI-H716"
"8300" 9.17828498177916 "outlier" "NCI-H716"
"8301" 9.46311140878273 "outlier" "NCI-H716"
"8302" 9.27215024611045 "outlier" "NCI-H716"
"8303" 9.24662993455365 "outlier" "NCI-H716"
"8304" 9.30473953277555 "outlier" "NCI-H716"
"8305" 9.30518270121557 "outlier" "NCI-H716"
"8306" 9.67810006665142 "outlier" "NCI-H716"
"8307" 9.4884974937921 "outlier" "NCI-H716"
"8308" 10.1086981821118 "outlier" "NCI-H716"
"8309" 9.55693729883186 "outlier" "NCI-H716"
"8310" 9.20459231666326 "outlier" "NCI-H716"
"8311" 9.26194896293032 "outlier" "NCI-H716"
"8312" 9.29855147331621 "outlier" "NCI-H716"
"8313" 9.3850313631875 "outlier" "NCI-H716"
"8314" 9.54184033474245 "outlier" "NCI-H716"
"8315" 9.30952704641546 "outlier" "NCI-H716"
"8316" 9.86245086697229 "outlier" "NCI-H716"
"8317" 9.38111766205274 "outlier" "NCI-H716"
"8318" 9.4316321936342 "outlier" "NCI-H716"
"8319" 9.46931301750678 "outlier" "NCI-H716"
"8320" 9.48459385297477 "outlier" "NCI-H716"
"8321" 9.51471333954789 "outlier" "NCI-H716"
"8322" 9.37984074171528 "outlier" "NCI-H716"
"8323" 10.0417127042729 "outlier" "NCI-H716"
"8324" 9.25217006133257 "outlier" "NCI-H716"
"8325" 9.48424484824529 "outlier" "NCI-H716"
"8326" 9.35024146839967 "outlier" "NCI-H716"
"8327" 9.21520397072757 "outlier" "NCI-H716"
"8328" 5.34659456094639 "outlier" "NCI-H716"
"8329" 9.21160827953136 "outlier" "NCI-H716"
"8330" 9.5447538056264 "outlier" "NCI-H716"
"8331" 9.73629640826812 "outlier" "NCI-H716"
"8332" 9.32408599606494 "outlier" "NCI-H716"
"8333" 9.24968454793834 "outlier" "NCI-H716"
"8334" 9.30509832303736 "outlier" "NCI-H716"
"8335" 9.32940473239875 "outlier" "NCI-H716"
"8336" 9.57655821812924 "outlier" "NCI-H716"
"8337" 9.31857861992424 "outlier" "NCI-H716"
"8338" 9.72438632853459 "outlier" "NCI-H716"
"8339" 9.22778642559837 "outlier" "NCI-H716"
"8340" 9.21789423045403 "outlier" "NCI-H716"
"8341" 9.28251758662304 "outlier" "NCI-H716"
"8342" 9.30202849282434 "outlier" "NCI-H716"
"8343" 9.5023795508956 "outlier" "NCI-H716"
"8344" 9.80697127084189 "outlier" "NCI-H716"
"8345" 9.52127743453992 "outlier" "NCI-H716"
"8346" 9.25975319226217 "outlier" "NCI-H716"
"8347" 9.6313215215038 "outlier" "NCI-H716"
"8348" 9.20650258931961 "outlier" "NCI-H716"
"8349" 9.43516478576399 "outlier" "NCI-H716"
"8350" 9.17788929499227 "outlier" "NCI-H716"
"8351" 9.42279359814675 "outlier" "NCI-H716"
"8352" 9.33666473770764 "outlier" "NCI-H716"
"8353" 9.43136411547924 "outlier" "NCI-H716"
"8354" 9.23463884738571 "outlier" "NCI-H716"
"8355" 9.48165345933294 "outlier" "NCI-H716"
"8356" 9.62943616585995 "outlier" "NCI-H716"
"8357" 9.25698099044073 "outlier" "NCI-H716"
"8358" 9.23545689140182 "outlier" "NCI-H716"
"8359" 9.18955078013066 "outlier" "NCI-H716"
"8360" 9.33729204771203 "outlier" "NCI-H716"
"8361" 9.27244601730688 "outlier" "NCI-H716"
"8362" 9.18687241294596 "outlier" "NCI-H716"
"8363" 10.0513547362385 "outlier" "NCI-H716"
"8364" 9.41552544465527 "outlier" "NCI-H716"
"8365" 9.25624975549954 "outlier" "NCI-H716"
"8366" 9.21351405621697 "outlier" "NCI-H716"
"8367" 9.27982030438376 "outlier" "NCI-H716"
"8368" 5.21954152969933 "outlier" "NCI-H716"
"8369" 9.31169341985177 "outlier" "NCI-H716"
"8370" 9.19683900790715 "outlier" "NCI-H716"
"8371" 9.18322881815673 "outlier" "NCI-H716"
"8372" 9.36753726524379 "outlier" "NCI-H716"
"8373" 9.89807148806934 "outlier" "NCI-H716"
"8374" 9.40982764591729 "outlier" "NCI-H716"
"8375" 9.22649895300279 "outlier" "NCI-H716"
"8376" 9.22649895300279 "outlier" "NCI-H716"
"8377" 9.8381417714353 "outlier" "NCI-H716"
"8378" 9.21686148641608 "outlier" "NCI-H716"
"8379" 9.33883685062273 "outlier" "NCI-H716"
"8380" 9.25092908274013 "outlier" "NCI-H716"
"8381" 9.24517930308111 "outlier" "NCI-H716"
"8382" 9.50097083121 "outlier" "NCI-H716"
"8383" 9.32414657416318 "outlier" "NCI-H716"
"8384" 9.35096339290153 "outlier" "NCI-H716"
"8385" 9.51010609168515 "outlier" "NCI-H716"
"8386" 9.26575350064331 "outlier" "NCI-H716"
"8387" 9.67532959584823 "outlier" "NCI-H716"
"8388" 9.4461273316953 "outlier" "NCI-H716"
"8389" 9.78101540403318 "outlier" "NCI-H716"
"8390" 9.88392151867009 "outlier" "NCI-H716"
"8391" 9.6473368490928 "outlier" "NCI-H716"
"8392" 10.1242661928584 "outlier" "NCI-H716"
"8393" 10.0107257556528 "outlier" "NCI-H716"
"8394" 9.3128140197674 "outlier" "NCI-H716"
"8395" 9.85001542822875 "outlier" "NCI-H716"
"8396" 9.33107716542321 "outlier" "NCI-H716"
"8397" 9.61257794063112 "outlier" "NCI-H716"
"8398" 9.36612807856645 "outlier" "NCI-H716"
"8399" 9.32244718519278 "outlier" "NCI-H716"
"8400" 10.1370645903098 "outlier" "NCI-H716"
"8401" 9.52000597073136 "outlier" "NCI-H716"
"8402" 9.31734977360029 "outlier" "NCI-H716"
"8403" 9.57978685369572 "outlier" "NCI-H716"
"8404" 9.51992879255116 "outlier" "NCI-H716"
"8405" 9.31755482293455 "outlier" "NCI-H716"
"8406" 9.25440440927985 "outlier" "NCI-H716"
"8407" 9.19417811435488 "outlier" "NCI-H716"
"8408" 9.2350604564296 "outlier" "NCI-H716"
"8409" 9.20853626440175 "outlier" "NCI-H716"
"8410" 9.24517930308111 "outlier" "NCI-H716"
"8411" 9.37934314588815 "outlier" "NCI-H716"
"8412" 9.31576764259041 "outlier" "NCI-H716"
"8413" 9.61437218419787 "outlier" "NCI-H716"
"8414" 9.79028745835889 "outlier" "NCI-H716"
"8415" 9.38769081720136 "outlier" "NCI-H716"
"8416" 9.46264196462741 "outlier" "NCI-H716"
"8417" 9.32295365111829 "outlier" "NCI-H716"
"8418" 9.27117048846285 "outlier" "NCI-H716"
"8419" 9.44924176509343 "outlier" "NCI-H716"
"8420" 9.628144620025 "outlier" "NCI-H716"
"8421" 9.628144620025 "outlier" "NCI-H716"
"8422" 9.628144620025 "outlier" "NCI-H716"
"8423" 9.87086385021813 "outlier" "NCI-H747"
"8424" 9.49415790340643 "outlier" "NCI-H747"
"8425" 9.22072451703804 "outlier" "NCI-H747"
"8426" 9.56180526307569 "outlier" "NCI-H747"
"8427" 9.3951257525531 "outlier" "NCI-H747"
"8428" 9.1438852791971 "outlier" "NCI-H747"
"8429" 9.24350173188761 "outlier" "NCI-H747"
"8430" 9.41586310901733 "outlier" "NCI-H747"
"8431" 9.21411585638157 "outlier" "NCI-H747"
"8432" 9.31459763122469 "outlier" "NCI-H747"
"8433" 9.14878306037776 "outlier" "NCI-H747"
"8434" 9.62316097509641 "outlier" "NCI-H747"
"8435" 9.23271667589206 "outlier" "NCI-H747"
"8436" 5.61994978440257 "outlier" "NCI-H747"
"8437" 9.22008537861231 "outlier" "NCI-H747"
"8438" 9.18503001926188 "outlier" "NCI-H747"
"8439" 9.53969153386377 "outlier" "NCI-H747"
"8440" 9.62427785088206 "outlier" "NCI-H747"
"8441" 9.57649491834264 "outlier" "NCI-H747"
"8442" 9.30670968326636 "outlier" "NCI-H747"
"8443" 9.61442872505592 "outlier" "NCI-H747"
"8444" 9.32804194162428 "outlier" "NCI-H747"
"8445" 9.29011382370934 "outlier" "NCI-H747"
"8446" 9.86914524418871 "outlier" "NCI-H747"
"8447" 9.99248320675684 "outlier" "NCI-H747"
"8448" 9.22072451703804 "outlier" "NCI-H747"
"8449" 9.445954835333 "outlier" "NCI-H747"
"8450" 9.44984204475996 "outlier" "NCI-H747"
"8451" 9.52391079756539 "outlier" "NCI-H747"
"8452" 9.11280652253684 "outlier" "NCI-H747"
"8453" 9.8259661671522 "outlier" "NCI-H747"
"8454" 9.59803983532175 "outlier" "NCI-H747"
"8455" 9.27126523391568 "outlier" "NCI-H747"
"8456" 9.89135126255681 "outlier" "NCI-H747"
"8457" 9.36347061883012 "outlier" "NCI-H747"
"8458" 9.37001679339102 "outlier" "NCI-H747"
"8459" 9.86628236831811 "outlier" "NCI-H747"
"8460" 9.72004764876806 "outlier" "NCI-H747"
"8461" 9.15634119646112 "outlier" "NCI-H747"
"8462" 9.17181687450827 "outlier" "NCI-H747"
"8463" 9.09319061639191 "outlier" "NCI-H747"
"8464" 9.80785367708368 "outlier" "NCI-H747"
"8465" 9.78210789214016 "outlier" "NCI-H747"
"8466" 9.35034807363004 "outlier" "NCI-H747"
"8467" 9.53468950609748 "outlier" "NCI-H747"
"8468" 9.29523400390825 "outlier" "NCI-H747"
"8469" 9.36002649623467 "outlier" "NCI-H747"
"8470" 9.24420044145308 "outlier" "NCI-H747"
"8471" 9.24661396835072 "outlier" "NCI-H747"
"8472" 5.5122555913005 "outlier" "NCI-H747"
"8473" 9.35677039053075 "outlier" "NCI-H747"
"8474" 10.1113554028482 "outlier" "NCI-H747"
"8475" 9.16678424492721 "outlier" "NCI-H747"
"8476" 9.09634221161656 "outlier" "NCI-H747"
"8477" 9.23888539830313 "outlier" "NCI-H747"
"8478" 9.09150698245047 "outlier" "NCI-H747"
"8479" 9.40033868891031 "outlier" "NCI-H747"
"8480" 9.12562234340859 "outlier" "NCI-H747"
"8481" 9.48556636954668 "outlier" "NCI-H747"
"8482" 9.37904947892245 "outlier" "NCI-H747"
"8483" 9.43451562398478 "outlier" "NCI-H747"
"8484" 9.60843436499993 "outlier" "NCI-H747"
"8485" 9.60956964472698 "outlier" "NCI-H747"
"8486" 9.26810511863896 "outlier" "NCI-H747"
"8487" 9.31655235952333 "outlier" "NCI-H747"
"8488" 9.3995908301485 "outlier" "NCI-H747"
"8489" 9.14441269126261 "outlier" "NCI-H747"
"8490" 9.09044724245377 "outlier" "NCI-H747"
"8491" 9.27996743314348 "outlier" "NCI-H747"
"8492" 9.12757491760329 "outlier" "NCI-H747"
"8493" 9.27457615180978 "outlier" "NCI-H747"
"8494" 9.26441123207625 "outlier" "NCI-H747"
"8495" 9.32374224748979 "outlier" "NCI-H747"
"8496" 9.59975712782603 "outlier" "NCI-H747"
"8497" 9.28925456061045 "outlier" "NCI-H747"
"8498" 9.4153769613529 "outlier" "NCI-H747"
"8499" 9.32528963961147 "outlier" "NCI-H747"
"8500" 9.5357373478694 "outlier" "NCI-H747"
"8501" 9.45411118004816 "outlier" "NCI-H747"
"8502" 9.27850761838444 "outlier" "NCI-H747"
"8503" 9.48437664908986 "outlier" "NCI-H747"
"8504" 5.54460164911483 "outlier" "NCI-H747"
"8505" 9.390132286534 "outlier" "NCI-H747"
"8506" 9.41058051928078 "outlier" "NCI-H747"
"8507" 9.2085939195384 "outlier" "NCI-H747"
"8508" 5.56761270467367 "outlier" "NCI-H747"
"8509" 9.22128912571965 "outlier" "NCI-H747"
"8510" 9.29634991154651 "outlier" "NCI-H747"
"8511" 9.89977505102751 "outlier" "NCI-H747"
"8512" 9.78145322928521 "outlier" "NCI-H747"
"8513" 9.08268580342534 "outlier" "NCI-H747"
"8514" 9.30509452829459 "outlier" "NCI-H747"
"8515" 9.45441246957049 "outlier" "NCI-H747"
"8516" 9.28870877985664 "outlier" "NCI-H747"
"8517" 9.24177342674781 "outlier" "NCI-H747"
"8518" 9.24510708658039 "outlier" "NCI-H747"
"8519" 9.19193527635235 "outlier" "NCI-H747"
"8520" 5.48816172285131 "outlier" "NCI-H747"
"8521" 9.43610425213073 "outlier" "NCI-H747"
"8522" 9.11230233501029 "outlier" "NCI-H747"
"8523" 9.22991190504822 "outlier" "NCI-H747"
"8524" 9.36162768207902 "outlier" "NCI-H747"
"8525" 9.16505642835933 "outlier" "NCI-H747"
"8526" 9.24361826157301 "outlier" "NCI-H747"
"8527" 9.59111241286134 "outlier" "NCI-H747"
"8528" 9.48763060564936 "outlier" "NCI-H747"
"8529" 9.23994422324508 "outlier" "NCI-H747"
"8530" 9.47199377425184 "outlier" "NCI-H747"
"8531" 9.09424369135063 "outlier" "NCI-H747"
"8532" 9.61167160649687 "outlier" "NCI-H747"
"8533" 9.18887981979605 "outlier" "NCI-H747"
"8534" 9.09259713765741 "outlier" "NCI-H747"
"8535" 9.32476801090883 "outlier" "NCI-H747"
"8536" 9.98565763112342 "outlier" "NCI-H747"
"8537" 9.98565763112342 "outlier" "NCI-H747"
"8538" 9.98565763112342 "outlier" "NCI-H747"
"8539" 9.17728080116652 "outlier" "NCI-H747"
"8540" 9.11909101295153 "outlier" "NCI-H747"
"8541" 9.30341243178929 "outlier" "NCI-H747"
"8542" 9.10575809127363 "outlier" "NCI-H747"
"8543" 9.10843853596759 "outlier" "NCI-H747"
"8544" 9.22604676010669 "outlier" "NCI-H747"
"8545" 9.10293214856029 "outlier" "NCI-H747"
"8546" 9.46276481711888 "outlier" "NCI-H747"
"8547" 9.50678554471103 "outlier" "NCI-H747"
"8548" 9.11797209718564 "outlier" "NCI-H747"
"8549" 9.19093671656637 "outlier" "NCI-H747"
"8550" 9.09213498173461 "outlier" "NCI-H747"
"8551" 9.28664541924746 "outlier" "NCI-H747"
"8552" 9.11198692030988 "outlier" "NCI-H747"
"8553" 9.96357667048702 "outlier" "NCI-H747"
"8554" 9.63469524635422 "outlier" "NCI-H747"
"8555" 9.10335077672192 "outlier" "NCI-H747"
"8556" 9.20491569306714 "outlier" "NCI-H747"
"8557" 9.11522477191379 "outlier" "NCI-H747"
"8558" 9.35531335712507 "outlier" "NCI-H747"
"8559" 9.27316338669118 "outlier" "NCI-H747"
"8560" 9.27522665043143 "outlier" "NCI-H747"
"8561" 9.46028159574655 "outlier" "NCI-H747"
"8562" 9.25906950911426 "outlier" "NCI-H747"
"8563" 5.60688237582768 "outlier" "NCI-H747"
"8564" 9.70573251534709 "outlier" "NCI-H747"
"8565" 9.14485171257765 "outlier" "NCI-H747"
"8566" 9.70710530370591 "outlier" "NCI-H747"
"8567" 9.33766191171122 "outlier" "NCI-H747"
"8568" 9.35047563311374 "outlier" "NCI-H747"
"8569" 9.56174925904169 "outlier" "NCI-H747"
"8570" 9.17523987594409 "outlier" "NCI-H747"
"8571" 9.22302743219324 "outlier" "NCI-H747"
"8572" 9.10668535391009 "outlier" "NCI-H747"
"8573" 9.11909101295153 "outlier" "NCI-H747"
"8574" 9.35142204674194 "outlier" "NCI-H747"
"8575" 9.43712032088146 "outlier" "NCI-H747"
"8576" 9.53932604052898 "outlier" "NCI-H747"
"8577" 9.54382021857926 "outlier" "NCI-H747"
"8578" 9.53932604052898 "outlier" "NCI-H747"
"8579" 9.17812159012165 "outlier" "NCI-H747"
"8580" 9.09722449257245 "outlier" "NCI-H747"
"8581" 9.09722449257245 "outlier" "NCI-H747"
"8582" 9.26571985002877 "outlier" "NCI-H747"
"8583" 9.14429554392036 "outlier" "NCI-H747"
"8584" 9.16008562668546 "outlier" "NCI-H747"
"8585" 9.48760403273156 "outlier" "NCI-H747"
"8586" 9.3204160927742 "outlier" "NCI-H747"
"8587" 9.45388148575117 "outlier" "NCI-H747"
"8588" 9.17019179733499 "outlier" "NCI-H747"
"8589" 9.11940131196581 "outlier" "NCI-H747"
"8590" 9.87248805980886 "outlier" "NCI-H747"
"8591" 9.86958104746904 "outlier" "NCI-H747"
"8592" 9.23883827944858 "outlier" "NCI-H747"
"8593" 9.62204121963232 "outlier" "NCI-H747"
"8594" 9.47068335143796 "outlier" "NCI-H747"
"8595" 5.50975019663792 "outlier" "NCI-H747"
"8596" 9.45921907507686 "outlier" "NCI-H747"
"8597" 9.36166319702216 "outlier" "NCI-H747"
"8598" 9.41759938201702 "outlier" "NCI-H747"
"8599" 9.72929993438175 "outlier" "NCI-H747"
"8600" 9.29914770671533 "outlier" "NCI-H747"
"8601" 9.38437352730055 "outlier" "NCI-H747"
"8602" 9.94333796894981 "outlier" "NCI-H747"
"8603" 9.43740379805992 "outlier" "NCI-H747"
"8604" 9.52439937280187 "outlier" "NCI-H747"
"8605" 9.0821453840283 "outlier" "NCI-H747"
"8606" 9.13694020225356 "outlier" "NCI-H747"
"8607" 9.14173973988402 "outlier" "NCI-H747"
"8608" 9.6272454310309 "outlier" "NCI-H747"
"8609" 9.52915854591394 "outlier" "NCI-H747"
"8610" 9.08096086688125 "outlier" "NCI-H747"
"8611" 9.98565763112342 "outlier" "NCI-H747"
"8612" 9.195282053522 "outlier" "NCI-H747"
"8613" 9.34817381033918 "outlier" "NCI-H747"
"8614" 9.32098197428104 "outlier" "NCI-H747"
"8615" 5.46073414791948 "outlier" "NCI-H747"
"8616" 9.40667604192184 "outlier" "NCI-H747"
"8617" 9.38808195469792 "outlier" "NCI-H747"
"8618" 9.38808195469792 "outlier" "NCI-H747"
"8619" 9.38808195469792 "outlier" "NCI-H747"
"8620" 9.98282061715553 "outlier" "NCI-H747"
"8621" 9.56320730193247 "outlier" "OXCO-1"
"8622" 9.27578376666009 "outlier" "OXCO-1"
"8623" 9.7887190543931 "outlier" "OXCO-1"
"8624" 9.41083120254952 "outlier" "OXCO-1"
"8625" 9.5413918410856 "outlier" "OXCO-1"
"8626" 9.40119600362265 "outlier" "OXCO-1"
"8627" 9.29258107361928 "outlier" "OXCO-1"
"8628" 9.46729520095588 "outlier" "OXCO-1"
"8629" 9.50722366275676 "outlier" "OXCO-1"
"8630" 5.43221799816451 "outlier" "OXCO-1"
"8631" 9.17699836392372 "outlier" "OXCO-1"
"8632" 9.23979605635587 "outlier" "OXCO-1"
"8633" 9.17925259522608 "outlier" "OXCO-1"
"8634" 9.37593166338665 "outlier" "OXCO-1"
"8635" 9.20953126766907 "outlier" "OXCO-1"
"8636" 9.32552852618308 "outlier" "OXCO-1"
"8637" 9.435017888856 "outlier" "OXCO-1"
"8638" 9.13865794690801 "outlier" "OXCO-1"
"8639" 9.19917215024203 "outlier" "OXCO-1"
"8640" 9.3735551654597 "outlier" "OXCO-1"
"8641" 9.43593626737912 "outlier" "OXCO-1"
"8642" 9.47446004341114 "outlier" "OXCO-1"
"8643" 9.6698214756261 "outlier" "OXCO-1"
"8644" 9.55288104509781 "outlier" "OXCO-1"
"8645" 9.47258202653492 "outlier" "OXCO-1"
"8646" 10.0193347481386 "outlier" "OXCO-1"
"8647" 9.7901780639779 "outlier" "OXCO-1"
"8648" 10.0958141089733 "outlier" "OXCO-1"
"8649" 9.13800780534662 "outlier" "OXCO-1"
"8650" 9.33992634688373 "outlier" "OXCO-1"
"8651" 9.2135410978594 "outlier" "OXCO-1"
"8652" 9.21794745532237 "outlier" "OXCO-1"
"8653" 9.43084440677471 "outlier" "OXCO-1"
"8654" 9.60707377297388 "outlier" "OXCO-1"
"8655" 9.32130431331075 "outlier" "OXCO-1"
"8656" 9.88070058050567 "outlier" "OXCO-1"
"8657" 9.78042415566412 "outlier" "OXCO-1"
"8658" 9.66782828459332 "outlier" "OXCO-1"
"8659" 9.23153441790292 "outlier" "OXCO-1"
"8660" 9.74099395395427 "outlier" "OXCO-1"
"8661" 9.42061379645922 "outlier" "OXCO-1"
"8662" 9.26018071546505 "outlier" "OXCO-1"
"8663" 9.4643590110146 "outlier" "OXCO-1"
"8664" 9.42154617757752 "outlier" "OXCO-1"
"8665" 9.8276724350824 "outlier" "OXCO-1"
"8666" 9.84815370585593 "outlier" "OXCO-1"
"8667" 9.33455966827783 "outlier" "OXCO-1"
"8668" 9.36032475497085 "outlier" "OXCO-1"
"8669" 9.48717979300809 "outlier" "OXCO-1"
"8670" 9.29958889220042 "outlier" "OXCO-1"
"8671" 9.37576234412972 "outlier" "OXCO-1"
"8672" 9.21041330804721 "outlier" "OXCO-1"
"8673" 9.43923294569234 "outlier" "OXCO-1"
"8674" 9.15171272006216 "outlier" "OXCO-1"
"8675" 9.1721538803047 "outlier" "OXCO-1"
"8676" 9.34356897593981 "outlier" "OXCO-1"
"8677" 9.2234333533004 "outlier" "OXCO-1"
"8678" 9.12482984302196 "outlier" "OXCO-1"
"8679" 9.25079851757186 "outlier" "OXCO-1"
"8680" 9.27687204669612 "outlier" "OXCO-1"
"8681" 9.46093910915611 "outlier" "OXCO-1"
"8682" 9.23845579932429 "outlier" "OXCO-1"
"8683" 9.16637187972699 "outlier" "OXCO-1"
"8684" 9.2854119844036 "outlier" "OXCO-1"
"8685" 9.15995550834469 "outlier" "OXCO-1"
"8686" 9.25494372406375 "outlier" "OXCO-1"
"8687" 9.42142762200017 "outlier" "OXCO-1"
"8688" 9.2908227477373 "outlier" "OXCO-1"
"8689" 9.52093504324269 "outlier" "OXCO-1"
"8690" 10.0540771213637 "outlier" "OXCO-1"
"8691" 9.21716194102988 "outlier" "OXCO-1"
"8692" 9.57707425140198 "outlier" "OXCO-1"
"8693" 9.31030892900929 "outlier" "OXCO-1"
"8694" 9.20548406953069 "outlier" "OXCO-1"
"8695" 9.20548406953069 "outlier" "OXCO-1"
"8696" 9.56549877710904 "outlier" "OXCO-1"
"8697" 9.19710441457805 "outlier" "OXCO-1"
"8698" 9.21460598065342 "outlier" "OXCO-1"
"8699" 9.56092824316337 "outlier" "OXCO-1"
"8700" 9.56226527091093 "outlier" "OXCO-1"
"8701" 9.17527012288144 "outlier" "OXCO-1"
"8702" 9.12436011779488 "outlier" "OXCO-1"
"8703" 9.54311039929115 "outlier" "OXCO-1"
"8704" 9.28638397501715 "outlier" "OXCO-1"
"8705" 9.15381949972762 "outlier" "OXCO-1"
"8706" 9.2665184024582 "outlier" "OXCO-1"
"8707" 9.45406457834819 "outlier" "OXCO-1"
"8708" 9.34768343918077 "outlier" "OXCO-1"
"8709" 9.36455461448339 "outlier" "OXCO-1"
"8710" 9.4475263309962 "outlier" "OXCO-1"
"8711" 9.1701343930077 "outlier" "OXCO-1"
"8712" 9.23100952723967 "outlier" "OXCO-1"
"8713" 9.23245145283486 "outlier" "OXCO-1"
"8714" 9.24483637997402 "outlier" "OXCO-1"
"8715" 9.23320981762037 "outlier" "OXCO-1"
"8716" 9.21585864932774 "outlier" "OXCO-1"
"8717" 9.40215326357275 "outlier" "OXCO-1"
"8718" 9.43495221601723 "outlier" "OXCO-1"
"8719" 9.57590081818285 "outlier" "OXCO-1"
"8720" 9.4023657017713 "outlier" "OXCO-1"
"8721" 9.34597381414278 "outlier" "OXCO-1"
"8722" 9.2966413080478 "outlier" "OXCO-1"
"8723" 9.15535383418437 "outlier" "OXCO-1"
"8724" 9.12616912241777 "outlier" "OXCO-1"
"8725" 9.77710613176608 "outlier" "OXCO-1"
"8726" 9.68761716228186 "outlier" "OXCO-1"
"8727" 9.14552224033829 "outlier" "OXCO-1"
"8728" 9.52583738311989 "outlier" "OXCO-1"
"8729" 9.18469145318699 "outlier" "OXCO-1"
"8730" 9.15312884766636 "outlier" "OXCO-1"
"8731" 9.22010705441146 "outlier" "OXCO-1"
"8732" 9.59357688408296 "outlier" "OXCO-1"
"8733" 9.25192613276182 "outlier" "OXCO-1"
"8734" 5.48563379227949 "outlier" "OXCO-1"
"8735" 9.32834999739718 "outlier" "OXCO-1"
"8736" 9.36605809872379 "outlier" "OXCO-1"
"8737" 9.33672665643141 "outlier" "OXCO-1"
"8738" 9.13654141853344 "outlier" "OXCO-1"
"8739" 9.20767867323932 "outlier" "OXCO-1"
"8740" 9.29276334925572 "outlier" "OXCO-1"
"8741" 9.3002163235821 "outlier" "OXCO-1"
"8742" 9.25922203474214 "outlier" "OXCO-1"
"8743" 9.47315380329742 "outlier" "OXCO-1"
"8744" 9.22615053306212 "outlier" "OXCO-1"
"8745" 9.51171857435608 "outlier" "OXCO-1"
"8746" 9.35189846896362 "outlier" "OXCO-1"
"8747" 9.17275489684389 "outlier" "OXCO-1"
"8748" 9.28864352880957 "outlier" "OXCO-1"
"8749" 9.18343334857678 "outlier" "OXCO-1"
"8750" 9.64053721335308 "outlier" "OXCO-1"
"8751" 9.369412480812 "outlier" "OXCO-1"
"8752" 5.50725146650081 "outlier" "OXCO-1"
"8753" 5.52028798923432 "outlier" "OXCO-1"
"8754" 10.0991710602568 "outlier" "OXCO-1"
"8755" 10.0991710602568 "outlier" "OXCO-1"
"8756" 10.0991710602568 "outlier" "OXCO-1"
"8757" 9.70020707617642 "outlier" "OXCO-1"
"8758" 9.44976960082303 "outlier" "OXCO-1"
"8759" 9.15678931340802 "outlier" "OXCO-1"
"8760" 9.29893809554201 "outlier" "OXCO-1"
"8761" 9.24926528315267 "outlier" "OXCO-1"
"8762" 9.14565011504865 "outlier" "OXCO-1"
"8763" 9.63572412524216 "outlier" "OXCO-1"
"8764" 9.26418908963582 "outlier" "OXCO-1"
"8765" 9.28891940271556 "outlier" "OXCO-1"
"8766" 9.87548039019395 "outlier" "OXCO-1"
"8767" 9.5492364538747 "outlier" "OXCO-1"
"8768" 9.27111593720749 "outlier" "OXCO-1"
"8769" 5.36407162495219 "outlier" "OXCO-1"
"8770" 9.27953390931038 "outlier" "OXCO-1"
"8771" 9.14011721665399 "outlier" "OXCO-1"
"8772" 9.15554133990012 "outlier" "OXCO-1"
"8773" 9.34399432793706 "outlier" "OXCO-1"
"8774" 9.1651206175735 "outlier" "OXCO-1"
"8775" 9.31494405879665 "outlier" "OXCO-1"
"8776" 9.6097938005538 "outlier" "OXCO-1"
"8777" 9.42840094845503 "outlier" "OXCO-1"
"8778" 9.21468778666538 "outlier" "OXCO-1"
"8779" 9.76853851929437 "outlier" "OXCO-1"
"8780" 9.28124488576332 "outlier" "OXCO-1"
"8781" 9.17311510793606 "outlier" "OXCO-1"
"8782" 9.2687149222358 "outlier" "OXCO-1"
"8783" 9.34538898714185 "outlier" "OXCO-1"
"8784" 9.20889619281364 "outlier" "OXCO-1"
"8785" 9.20299831021937 "outlier" "OXCO-1"
"8786" 9.20299831021937 "outlier" "OXCO-1"
"8787" 9.54666691868846 "outlier" "OXCO-1"
"8788" 9.17842344963854 "outlier" "OXCO-1"
"8789" 9.38164958917423 "outlier" "OXCO-1"
"8790" 9.19781365222123 "outlier" "OXCO-1"
"8791" 9.33364837235456 "outlier" "OXCO-1"
"8792" 9.28859753278306 "outlier" "OXCO-1"
"8793" 9.28124488576332 "outlier" "OXCO-1"
"8794" 9.82999935561913 "outlier" "OXCO-1"
"8795" 9.84279434057967 "outlier" "OXCO-1"
"8796" 9.64344234036444 "outlier" "OXCO-1"
"8797" 9.26003336379595 "outlier" "OXCO-1"
"8798" 9.41766791500898 "outlier" "OXCO-1"
"8799" 9.16692007760303 "outlier" "OXCO-1"
"8800" 9.18512947085589 "outlier" "OXCO-1"
"8801" 9.16874242232279 "outlier" "OXCO-1"
"8802" 9.43404820598301 "outlier" "OXCO-1"
"8803" 9.33445620817255 "outlier" "OXCO-1"
"8804" 9.30227152480114 "outlier" "OXCO-1"
"8805" 9.97985450496681 "outlier" "OXCO-1"
"8806" 9.37778983134476 "outlier" "OXCO-1"
"8807" 9.37793963972221 "outlier" "OXCO-1"
"8808" 9.15259440869831 "outlier" "OXCO-1"
"8809" 9.32130431331075 "outlier" "OXCO-1"
"8810" 9.25791581081724 "outlier" "OXCO-1"
"8811" 9.33511792734737 "outlier" "OXCO-1"
"8812" 9.33802167821029 "outlier" "OXCO-1"
"8813" 10.0991710602568 "outlier" "OXCO-1"
"8814" 9.67893218813616 "outlier" "OXCO-1"
"8815" 9.31725396902966 "outlier" "OXCO-1"
"8816" 9.15725638047068 "outlier" "OXCO-1"
"8817" 9.19448440057709 "outlier" "OXCO-1"
"8818" 9.19852173351074 "outlier" "OXCO-1"
"8819" 9.31982999051279 "outlier" "OXCO-1"
"8820" 9.31982999051279 "outlier" "OXCO-1"
"8821" 9.31982999051279 "outlier" "OXCO-1"
"8822" 10.0966736728005 "outlier" "OXCO-1"
"8823" 9.72187480306828 "outlier" "OXCO-3"
"8824" 9.39379028456485 "outlier" "OXCO-3"
"8825" 9.29949803292919 "outlier" "OXCO-3"
"8826" 9.17302339597546 "outlier" "OXCO-3"
"8827" 9.07156428951339 "outlier" "OXCO-3"
"8828" 9.17050978745565 "outlier" "OXCO-3"
"8829" 9.1943253997927 "outlier" "OXCO-3"
"8830" 9.22877124668711 "outlier" "OXCO-3"
"8831" 9.07524225000412 "outlier" "OXCO-3"
"8832" 9.16682489361555 "outlier" "OXCO-3"
"8833" 9.06813865152496 "outlier" "OXCO-3"
"8834" 9.15956108391759 "outlier" "OXCO-3"
"8835" 9.08636492870427 "outlier" "OXCO-3"
"8836" 9.32728994976792 "outlier" "OXCO-3"
"8837" 9.0846958078911 "outlier" "OXCO-3"
"8838" 9.66731720925521 "outlier" "OXCO-3"
"8839" 9.2251062926007 "outlier" "OXCO-3"
"8840" 5.52262694406762 "outlier" "OXCO-3"
"8841" 9.07666999244046 "outlier" "OXCO-3"
"8842" 9.27595680791119 "outlier" "OXCO-3"
"8843" 9.76090235386564 "outlier" "OXCO-3"
"8844" 9.77960599436236 "outlier" "OXCO-3"
"8845" 9.25979618968477 "outlier" "OXCO-3"
"8846" 9.27685671846279 "outlier" "OXCO-3"
"8847" 9.67591353191399 "outlier" "OXCO-3"
"8848" 9.36790814928966 "outlier" "OXCO-3"
"8849" 9.30429988901537 "outlier" "OXCO-3"
"8850" 9.33272209665957 "outlier" "OXCO-3"
"8851" 9.19757459966144 "outlier" "OXCO-3"
"8852" 9.18434796182284 "outlier" "OXCO-3"
"8853" 9.82218526096807 "outlier" "OXCO-3"
"8854" 9.65516534537164 "outlier" "OXCO-3"
"8855" 9.15389415586857 "outlier" "OXCO-3"
"8856" 10.015427726081 "outlier" "OXCO-3"
"8857" 9.72900861950408 "outlier" "OXCO-3"
"8858" 9.29949803292919 "outlier" "OXCO-3"
"8859" 9.21387143176673 "outlier" "OXCO-3"
"8860" 9.39358923005785 "outlier" "OXCO-3"
"8861" 9.12155049975972 "outlier" "OXCO-3"
"8862" 9.86935092684353 "outlier" "OXCO-3"
"8863" 9.37063756368529 "outlier" "OXCO-3"
"8864" 9.16438869092926 "outlier" "OXCO-3"
"8865" 9.78908570296667 "outlier" "OXCO-3"
"8866" 9.32376163072492 "outlier" "OXCO-3"
"8867" 9.09876556730931 "outlier" "OXCO-3"
"8868" 9.34044207161224 "outlier" "OXCO-3"
"8869" 9.79992398911012 "outlier" "OXCO-3"
"8870" 9.46793962691082 "outlier" "OXCO-3"
"8871" 9.06543563889927 "outlier" "OXCO-3"
"8872" 9.8884533285835 "outlier" "OXCO-3"
"8873" 9.89033684566944 "outlier" "OXCO-3"
"8874" 9.2109210157399 "outlier" "OXCO-3"
"8875" 9.583723566497 "outlier" "OXCO-3"
"8876" 9.4622825610367 "outlier" "OXCO-3"
"8877" 9.11922419729843 "outlier" "OXCO-3"
"8878" 9.19416627870571 "outlier" "OXCO-3"
"8879" 9.52323660251995 "outlier" "OXCO-3"
"8880" 5.46126559488162 "outlier" "OXCO-3"
"8881" 9.23742856621961 "outlier" "OXCO-3"
"8882" 9.321413180527 "outlier" "OXCO-3"
"8883" 9.1597908237798 "outlier" "OXCO-3"
"8884" 9.13719245678858 "outlier" "OXCO-3"
"8885" 9.12901065139151 "outlier" "OXCO-3"
"8886" 9.14703024771241 "outlier" "OXCO-3"
"8887" 9.07628740007191 "outlier" "OXCO-3"
"8888" 9.28080735765285 "outlier" "OXCO-3"
"8889" 9.21846051276778 "outlier" "OXCO-3"
"8890" 10.0799257442938 "outlier" "OXCO-3"
"8891" 9.28500221871999 "outlier" "OXCO-3"
"8892" 9.53486624241453 "outlier" "OXCO-3"
"8893" 9.44195652869126 "outlier" "OXCO-3"
"8894" 9.26394954318603 "outlier" "OXCO-3"
"8895" 9.32816756875151 "outlier" "OXCO-3"
"8896" 9.37352547502948 "outlier" "OXCO-3"
"8897" 9.37394649003057 "outlier" "OXCO-3"
"8898" 9.52303762445936 "outlier" "OXCO-3"
"8899" 5.64575030819595 "outlier" "OXCO-3"
"8900" 9.39997725195994 "outlier" "OXCO-3"
"8901" 9.18629705209159 "outlier" "OXCO-3"
"8902" 5.53671433252847 "outlier" "OXCO-3"
"8903" 9.12436309528279 "outlier" "OXCO-3"
"8904" 9.12349001590393 "outlier" "OXCO-3"
"8905" 9.09008873302995 "outlier" "OXCO-3"
"8906" 9.40650047837246 "outlier" "OXCO-3"
"8907" 9.16682489361555 "outlier" "OXCO-3"
"8908" 9.24206172148862 "outlier" "OXCO-3"
"8909" 9.1719917840353 "outlier" "OXCO-3"
"8910" 9.13421844899413 "outlier" "OXCO-3"
"8911" 5.56300994598711 "outlier" "OXCO-3"
"8912" 9.33518291305687 "outlier" "OXCO-3"
"8913" 9.36223522725976 "outlier" "OXCO-3"
"8914" 9.46726126246664 "outlier" "OXCO-3"
"8915" 9.48742157261869 "outlier" "OXCO-3"
"8916" 9.29155877933035 "outlier" "OXCO-3"
"8917" 9.13758544246011 "outlier" "OXCO-3"
"8918" 9.18591874676984 "outlier" "OXCO-3"
"8919" 9.79961485227509 "outlier" "OXCO-3"
"8920" 9.74046050030551 "outlier" "OXCO-3"
"8921" 9.09401477517215 "outlier" "OXCO-3"
"8922" 9.35438303310691 "outlier" "OXCO-3"
"8923" 9.08612687526474 "outlier" "OXCO-3"
"8924" 9.13646600920035 "outlier" "OXCO-3"
"8925" 9.09740875790321 "outlier" "OXCO-3"
"8926" 9.4374354126798 "outlier" "OXCO-3"
"8927" 9.07715644122695 "outlier" "OXCO-3"
"8928" 9.11255385179494 "outlier" "OXCO-3"
"8929" 9.28676319366479 "outlier" "OXCO-3"
"8930" 9.18429369536245 "outlier" "OXCO-3"
"8931" 9.15691030329148 "outlier" "OXCO-3"
"8932" 9.69979178949466 "outlier" "OXCO-3"
"8933" 9.520605224725 "outlier" "OXCO-3"
"8934" 9.57787575083189 "outlier" "OXCO-3"
"8935" 9.45372931274782 "outlier" "OXCO-3"
"8936" 9.33514456983679 "outlier" "OXCO-3"
"8937" 9.18404941234379 "outlier" "OXCO-3"
"8938" 9.39589575635775 "outlier" "OXCO-3"
"8939" 9.10976012557818 "outlier" "OXCO-3"
"8940" 9.31439122526582 "outlier" "OXCO-3"
"8941" 9.0893127551126 "outlier" "OXCO-3"
"8942" 9.50711341962401 "outlier" "OXCO-3"
"8943" 9.09438207149212 "outlier" "OXCO-3"
"8944" 9.40070324875542 "outlier" "OXCO-3"
"8945" 9.37234797677512 "outlier" "OXCO-3"
"8946" 9.59379529632441 "outlier" "OXCO-3"
"8947" 9.1337004704578 "outlier" "OXCO-3"
"8948" 9.46449445878773 "outlier" "OXCO-3"
"8949" 9.1277143411234 "outlier" "OXCO-3"
"8950" 5.40990329561686 "outlier" "OXCO-3"
"8951" 9.19694251540398 "outlier" "OXCO-3"
"8952" 9.42615559825028 "outlier" "OXCO-3"
"8953" 10.0866368300948 "outlier" "OXCO-3"
"8954" 10.0866368300948 "outlier" "OXCO-3"
"8955" 10.0866368300948 "outlier" "OXCO-3"
"8956" 9.28665602132214 "outlier" "OXCO-3"
"8957" 9.31537554214285 "outlier" "OXCO-3"
"8958" 9.33602560855869 "outlier" "OXCO-3"
"8959" 9.31921110251622 "outlier" "OXCO-3"
"8960" 9.38929466892121 "outlier" "OXCO-3"
"8961" 9.3216505755943 "outlier" "OXCO-3"
"8962" 9.08887354481691 "outlier" "OXCO-3"
"8963" 9.39338808243054 "outlier" "OXCO-3"
"8964" 9.08171636791027 "outlier" "OXCO-3"
"8965" 9.14023634299887 "outlier" "OXCO-3"
"8966" 9.2300918864041 "outlier" "OXCO-3"
"8967" 5.62326361644358 "outlier" "OXCO-3"
"8968" 9.26213875416815 "outlier" "OXCO-3"
"8969" 9.07534687826768 "outlier" "OXCO-3"
"8970" 9.52271409054767 "outlier" "OXCO-3"
"8971" 9.15505669281893 "outlier" "OXCO-3"
"8972" 9.23386045559037 "outlier" "OXCO-3"
"8973" 9.15910123927728 "outlier" "OXCO-3"
"8974" 9.15438861436168 "outlier" "OXCO-3"
"8975" 9.80257221433948 "outlier" "OXCO-3"
"8976" 9.47850020258853 "outlier" "OXCO-3"
"8977" 9.17604830347425 "outlier" "OXCO-3"
"8978" 9.08619490384914 "outlier" "OXCO-3"
"8979" 9.36614442401838 "outlier" "OXCO-3"
"8980" 9.1491832178735 "outlier" "OXCO-3"
"8981" 9.20779621299322 "outlier" "OXCO-3"
"8982" 9.07837018472999 "outlier" "OXCO-3"
"8983" 5.65439387020779 "outlier" "OXCO-3"
"8984" 9.54160446694942 "outlier" "OXCO-3"
"8985" 9.67573853665347 "outlier" "OXCO-3"
"8986" 9.39300228887896 "outlier" "OXCO-3"
"8987" 9.11376848350685 "outlier" "OXCO-3"
"8988" 9.5521658047594 "outlier" "OXCO-3"
"8989" 5.64830276155686 "outlier" "OXCO-3"
"8990" 9.07286388980628 "outlier" "OXCO-3"
"8991" 9.09764070857238 "outlier" "OXCO-3"
"8992" 9.24859258864758 "outlier" "OXCO-3"
"8993" 9.29500013325748 "outlier" "OXCO-3"
"8994" 9.3124966760715 "outlier" "OXCO-3"
"8995" 9.13321239625384 "outlier" "OXCO-3"
"8996" 9.06564964735395 "outlier" "OXCO-3"
"8997" 9.20079967085744 "outlier" "OXCO-3"
"8998" 9.20066903633039 "outlier" "OXCO-3"
"8999" 9.23653928309362 "outlier" "OXCO-3"
"9000" 9.20066903633039 "outlier" "OXCO-3"
"9001" 9.15003555394887 "outlier" "OXCO-3"
"9002" 9.25053052052092 "outlier" "OXCO-3"
"9003" 9.25053052052092 "outlier" "OXCO-3"
"9004" 9.19289120682941 "outlier" "OXCO-3"
"9005" 9.07888932391031 "outlier" "OXCO-3"
"9006" 9.31449176803323 "outlier" "OXCO-3"
"9007" 9.29910241525081 "outlier" "OXCO-3"
"9008" 9.66596775981893 "outlier" "OXCO-3"
"9009" 9.17042574943521 "outlier" "OXCO-3"
"9010" 9.57394406185516 "outlier" "OXCO-3"
"9011" 9.78994771934079 "outlier" "OXCO-3"
"9012" 9.77841930242526 "outlier" "OXCO-3"
"9013" 9.21576841426171 "outlier" "OXCO-3"
"9014" 9.62958704875343 "outlier" "OXCO-3"
"9015" 9.32246069770451 "outlier" "OXCO-3"
"9016" 9.42542423991447 "outlier" "OXCO-3"
"9017" 9.07878554570712 "outlier" "OXCO-3"
"9018" 5.61352667173549 "outlier" "OXCO-3"
"9019" 9.84238410412012 "outlier" "OXCO-3"
"9020" 9.14753257851802 "outlier" "OXCO-3"
"9021" 9.75529885001835 "outlier" "OXCO-3"
"9022" 9.71725452126567 "outlier" "OXCO-3"
"9023" 9.08941404828668 "outlier" "OXCO-3"
"9024" 9.09935990334628 "outlier" "OXCO-3"
"9025" 9.64185070241956 "outlier" "OXCO-3"
"9026" 10.0310747120235 "outlier" "OXCO-3"
"9027" 9.38792157880089 "outlier" "OXCO-3"
"9028" 9.43781397521306 "outlier" "OXCO-3"
"9029" 9.08490053502338 "outlier" "OXCO-3"
"9030" 9.18821054354942 "outlier" "OXCO-3"
"9031" 9.20879757231794 "outlier" "OXCO-3"
"9032" 9.50748746119488 "outlier" "OXCO-3"
"9033" 9.43173236607584 "outlier" "OXCO-3"
"9034" 9.10830801205193 "outlier" "OXCO-3"
"9035" 9.22641348088581 "outlier" "OXCO-3"
"9036" 10.0866368300948 "outlier" "OXCO-3"
"9037" 9.17940917827379 "outlier" "OXCO-3"
"9038" 9.14546041769687 "outlier" "OXCO-3"
"9039" 9.41957596504772 "outlier" "OXCO-3"
"9040" 9.10110518435003 "outlier" "OXCO-3"
"9041" 9.08565037656909 "outlier" "OXCO-3"
"9042" 9.18769930807908 "outlier" "OXCO-3"
"9043" 9.17120947261086 "outlier" "OXCO-3"
"9044" 9.37834267978579 "outlier" "OXCO-3"
"9045" 9.40226661513097 "outlier" "OXCO-3"
"9046" 9.40226661513097 "outlier" "OXCO-3"
"9047" 9.40226661513097 "outlier" "OXCO-3"
"9048" 10.0866368300948 "outlier" "OXCO-3"
"9049" 9.14563841939971 "outlier" "OXCO-3"
"9050" 9.59611004499113 "outlier" "PC/JW"
"9051" 9.2979208211082 "outlier" "PC/JW"
"9052" 9.54034094853772 "outlier" "PC/JW"
"9053" 9.37527218823486 "outlier" "PC/JW"
"9054" 9.26080625409652 "outlier" "PC/JW"
"9055" 9.27448595138771 "outlier" "PC/JW"
"9056" 9.39738897186853 "outlier" "PC/JW"
"9057" 9.16480793131253 "outlier" "PC/JW"
"9058" 9.47841987602649 "outlier" "PC/JW"
"9059" 9.21153787552369 "outlier" "PC/JW"
"9060" 5.59985133998577 "outlier" "PC/JW"
"9061" 9.33849533055141 "outlier" "PC/JW"
"9062" 9.17406709984961 "outlier" "PC/JW"
"9063" 9.57775458335849 "outlier" "PC/JW"
"9064" 5.44894776913711 "outlier" "PC/JW"
"9065" 9.40103183509533 "outlier" "PC/JW"
"9066" 9.49789809561596 "outlier" "PC/JW"
"9067" 9.31576329551143 "outlier" "PC/JW"
"9068" 9.37152280416313 "outlier" "PC/JW"
"9069" 9.12286846171523 "outlier" "PC/JW"
"9070" 9.40383011054817 "outlier" "PC/JW"
"9071" 9.50641904414252 "outlier" "PC/JW"
"9072" 9.78831286978139 "outlier" "PC/JW"
"9073" 9.62897721462658 "outlier" "PC/JW"
"9074" 9.52377294935101 "outlier" "PC/JW"
"9075" 9.30393493171112 "outlier" "PC/JW"
"9076" 9.97348522972744 "outlier" "PC/JW"
"9077" 9.87239103853183 "outlier" "PC/JW"
"9078" 9.15835366563591 "outlier" "PC/JW"
"9079" 10.0866743349128 "outlier" "PC/JW"
"9080" 9.55271536787943 "outlier" "PC/JW"
"9081" 9.4148110048429 "outlier" "PC/JW"
"9082" 9.387685532798 "outlier" "PC/JW"
"9083" 9.36227438493349 "outlier" "PC/JW"
"9084" 9.12182956205252 "outlier" "PC/JW"
"9085" 9.89405802069856 "outlier" "PC/JW"
"9086" 9.62456534441131 "outlier" "PC/JW"
"9087" 9.22016569438635 "outlier" "PC/JW"
"9088" 9.69812474252611 "outlier" "PC/JW"
"9089" 9.31589637860193 "outlier" "PC/JW"
"9090" 9.40070358394915 "outlier" "PC/JW"
"9091" 9.95770686364512 "outlier" "PC/JW"
"9092" 9.42462421126792 "outlier" "PC/JW"
"9093" 9.22927566669129 "outlier" "PC/JW"
"9094" 9.14865177870637 "outlier" "PC/JW"
"9095" 9.88072792392091 "outlier" "PC/JW"
"9096" 9.85486875814548 "outlier" "PC/JW"
"9097" 9.16709443886085 "outlier" "PC/JW"
"9098" 5.52261714166442 "outlier" "PC/JW"
"9099" 9.22658720078471 "outlier" "PC/JW"
"9100" 9.16364440316786 "outlier" "PC/JW"
"9101" 9.55337049965922 "outlier" "PC/JW"
"9102" 9.11600048692454 "outlier" "PC/JW"
"9103" 9.44342762877345 "outlier" "PC/JW"
"9104" 9.39440069529488 "outlier" "PC/JW"
"9105" 9.38738465763072 "outlier" "PC/JW"
"9106" 10.1686847489184 "outlier" "PC/JW"
"9107" 9.3414745604196 "outlier" "PC/JW"
"9108" 9.34799076003811 "outlier" "PC/JW"
"9109" 9.16518462333346 "outlier" "PC/JW"
"9110" 9.26866530881527 "outlier" "PC/JW"
"9111" 9.48147514266926 "outlier" "PC/JW"
"9112" 9.17302060661578 "outlier" "PC/JW"
"9113" 9.51321600893791 "outlier" "PC/JW"
"9114" 9.22541427900768 "outlier" "PC/JW"
"9115" 9.12775247742556 "outlier" "PC/JW"
"9116" 9.6154268330225 "outlier" "PC/JW"
"9117" 9.22881519287808 "outlier" "PC/JW"
"9118" 9.11420464226265 "outlier" "PC/JW"
"9119" 9.5351247746465 "outlier" "PC/JW"
"9120" 9.53868442149272 "outlier" "PC/JW"
"9121" 9.3567585051058 "outlier" "PC/JW"
"9122" 9.50375078003028 "outlier" "PC/JW"
"9123" 9.37459464650451 "outlier" "PC/JW"
"9124" 9.75731074060488 "outlier" "PC/JW"
"9125" 9.28056653683942 "outlier" "PC/JW"
"9126" 9.12210684505118 "outlier" "PC/JW"
"9127" 9.40527667523608 "outlier" "PC/JW"
"9128" 9.15755606305745 "outlier" "PC/JW"
"9129" 9.21274882613297 "outlier" "PC/JW"
"9130" 9.24855021729331 "outlier" "PC/JW"
"9131" 9.18171563396275 "outlier" "PC/JW"
"9132" 9.19339764999918 "outlier" "PC/JW"
"9133" 9.17397486357829 "outlier" "PC/JW"
"9134" 9.29736572343633 "outlier" "PC/JW"
"9135" 9.21319855186796 "outlier" "PC/JW"
"9136" 5.4219224184109 "outlier" "PC/JW"
"9137" 9.22954630574903 "outlier" "PC/JW"
"9138" 9.36897894347691 "outlier" "PC/JW"
"9139" 9.42756660871954 "outlier" "PC/JW"
"9140" 9.31934230172993 "outlier" "PC/JW"
"9141" 9.19433755456061 "outlier" "PC/JW"
"9142" 9.3107205676215 "outlier" "PC/JW"
"9143" 9.22085630052034 "outlier" "PC/JW"
"9144" 9.72442662850384 "outlier" "PC/JW"
"9145" 9.78526822899589 "outlier" "PC/JW"
"9146" 9.32930402016335 "outlier" "PC/JW"
"9147" 9.12304137029812 "outlier" "PC/JW"
"9148" 5.58961707153094 "outlier" "PC/JW"
"9149" 5.34124450386365 "outlier" "PC/JW"
"9150" 9.28883497769677 "outlier" "PC/JW"
"9151" 9.23081605506878 "outlier" "PC/JW"
"9152" 9.35588965317613 "outlier" "PC/JW"
"9153" 9.30952945675347 "outlier" "PC/JW"
"9154" 9.17746614328821 "outlier" "PC/JW"
"9155" 9.23358578252317 "outlier" "PC/JW"
"9156" 9.4148110048429 "outlier" "PC/JW"
"9157" 9.25218644422708 "outlier" "PC/JW"
"9158" 9.15595644989765 "outlier" "PC/JW"
"9159" 9.37554290923507 "outlier" "PC/JW"
"9160" 9.40469862742506 "outlier" "PC/JW"
"9161" 9.41067661010142 "outlier" "PC/JW"
"9162" 9.16574904945437 "outlier" "PC/JW"
"9163" 9.74821107420156 "outlier" "PC/JW"
"9164" 9.52977743060731 "outlier" "PC/JW"
"9165" 9.36342884181891 "outlier" "PC/JW"
"9166" 9.54204388514421 "outlier" "PC/JW"
"9167" 9.61694855081668 "outlier" "PC/JW"
"9168" 9.63585724990729 "outlier" "PC/JW"
"9169" 9.37017445691924 "outlier" "PC/JW"
"9170" 9.20094723913773 "outlier" "PC/JW"
"9171" 9.2198061447231 "outlier" "PC/JW"
"9172" 9.15209316735594 "outlier" "PC/JW"
"9173" 9.15682097268923 "outlier" "PC/JW"
"9174" 9.33634263700236 "outlier" "PC/JW"
"9175" 9.22848985833619 "outlier" "PC/JW"
"9176" 9.181685427426 "outlier" "PC/JW"
"9177" 9.19740740615242 "outlier" "PC/JW"
"9178" 9.26269039797107 "outlier" "PC/JW"
"9179" 9.20600357916738 "outlier" "PC/JW"
"9180" 5.5359005156661 "outlier" "PC/JW"
"9181" 9.61578274830917 "outlier" "PC/JW"
"9182" 9.84028497566964 "outlier" "PC/JW"
"9183" 9.44303063512304 "outlier" "PC/JW"
"9184" 9.12293763340956 "outlier" "PC/JW"
"9185" 9.28337208199526 "outlier" "PC/JW"
"9186" 9.16105460947674 "outlier" "PC/JW"
"9187" 5.4831683006887 "outlier" "PC/JW"
"9188" 9.35059877313375 "outlier" "PC/JW"
"9189" 9.18153436321984 "outlier" "PC/JW"
"9190" 9.98486355576019 "outlier" "PC/JW"
"9191" 9.56458436252992 "outlier" "PC/JW"
"9192" 9.21426478772542 "outlier" "PC/JW"
"9193" 9.27507105687453 "outlier" "PC/JW"
"9194" 9.45767500138022 "outlier" "PC/JW"
"9195" 9.36892006274264 "outlier" "PC/JW"
"9196" 9.18433559267123 "outlier" "PC/JW"
"9197" 9.30112188197108 "outlier" "PC/JW"
"9198" 9.48350011104004 "outlier" "PC/JW"
"9199" 9.33617334616285 "outlier" "PC/JW"
"9200" 9.30311348443483 "outlier" "PC/JW"
"9201" 9.79459672672785 "outlier" "PC/JW"
"9202" 9.39301023985248 "outlier" "PC/JW"
"9203" 9.31600725003341 "outlier" "PC/JW"
"9204" 9.1178239303024 "outlier" "PC/JW"
"9205" 9.43166295174978 "outlier" "PC/JW"
"9206" 9.72358607225313 "outlier" "PC/JW"
"9207" 9.19275028362131 "outlier" "PC/JW"
"9208" 9.30975444483388 "outlier" "PC/JW"
"9209" 9.28525622586981 "outlier" "PC/JW"
"9210" 9.30975444483388 "outlier" "PC/JW"
"9211" 9.29606772967584 "outlier" "PC/JW"
"9212" 9.29606772967584 "outlier" "PC/JW"
"9213" 9.15502596747787 "outlier" "PC/JW"
"9214" 9.16367589089541 "outlier" "PC/JW"
"9215" 9.2812636195946 "outlier" "PC/JW"
"9216" 9.31360610722982 "outlier" "PC/JW"
"9217" 9.54056574891398 "outlier" "PC/JW"
"9218" 9.19737827158146 "outlier" "PC/JW"
"9219" 9.24522267236123 "outlier" "PC/JW"
"9220" 9.24522267236123 "outlier" "PC/JW"
"9221" 9.66385213498997 "outlier" "PC/JW"
"9222" 9.70059188850172 "outlier" "PC/JW"
"9223" 9.19289749710087 "outlier" "PC/JW"
"9224" 9.76201242051814 "outlier" "PC/JW"
"9225" 9.19313293492294 "outlier" "PC/JW"
"9226" 9.2634667961444 "outlier" "PC/JW"
"9227" 9.55991860891391 "outlier" "PC/JW"
"9228" 9.23396089037218 "outlier" "PC/JW"
"9229" 9.33059228278368 "outlier" "PC/JW"
"9230" 9.93151987968983 "outlier" "PC/JW"
"9231" 9.58424668860162 "outlier" "PC/JW"
"9232" 9.37948783162467 "outlier" "PC/JW"
"9233" 9.58393574359386 "outlier" "PC/JW"
"9234" 9.12734186174867 "outlier" "PC/JW"
"9235" 9.57083116742874 "outlier" "PC/JW"
"9236" 9.20836782873419 "outlier" "PC/JW"
"9237" 9.58168072257479 "outlier" "PC/JW"
"9238" 9.62648952992164 "outlier" "PC/JW"
"9239" 9.49880141913936 "outlier" "PC/JW"
"9240" 9.3290028748939 "outlier" "PC/JW"
"9241" 9.73664160590123 "outlier" "PC/JW"
"9242" 9.12925475543325 "outlier" "PC/JW"
"9243" 9.31445246835273 "outlier" "PC/JW"
"9244" 9.84433686283376 "outlier" "PC/JW"
"9245" 9.52380043112549 "outlier" "PC/JW"
"9246" 9.52380043112549 "outlier" "PC/JW"
"9247" 9.52380043112549 "outlier" "PC/JW"
"9248" 9.2205584492675 "outlier" "RCM-1"
"9249" 9.24438409031692 "outlier" "RCM-1"
"9250" 9.3417580992456 "outlier" "RCM-1"
"9251" 9.41538805307292 "outlier" "RCM-1"
"9252" 9.35490401359909 "outlier" "RCM-1"
"9253" 5.40555877727347 "outlier" "RCM-1"
"9254" 9.25031628390529 "outlier" "RCM-1"
"9255" 9.67867982382591 "outlier" "RCM-1"
"9256" 9.21858029292782 "outlier" "RCM-1"
"9257" 9.27170100363055 "outlier" "RCM-1"
"9258" 9.24633293235095 "outlier" "RCM-1"
"9259" 9.31596468553727 "outlier" "RCM-1"
"9260" 9.15738800615927 "outlier" "RCM-1"
"9261" 9.23139680965912 "outlier" "RCM-1"
"9262" 9.2843539227251 "outlier" "RCM-1"
"9263" 9.55984898183991 "outlier" "RCM-1"
"9264" 9.35340902251214 "outlier" "RCM-1"
"9265" 9.2205883521478 "outlier" "RCM-1"
"9266" 9.29007363743536 "outlier" "RCM-1"
"9267" 9.31074816238007 "outlier" "RCM-1"
"9268" 9.22667537407718 "outlier" "RCM-1"
"9269" 9.63405941196697 "outlier" "RCM-1"
"9270" 9.44782770372444 "outlier" "RCM-1"
"9271" 9.29078651398734 "outlier" "RCM-1"
"9272" 9.43260862071096 "outlier" "RCM-1"
"9273" 10.142255489477 "outlier" "RCM-1"
"9274" 9.95595325080689 "outlier" "RCM-1"
"9275" 9.40873074166181 "outlier" "RCM-1"
"9276" 10.140425216258 "outlier" "RCM-1"
"9277" 9.2063947567398 "outlier" "RCM-1"
"9278" 9.87722274012755 "outlier" "RCM-1"
"9279" 9.51918951881863 "outlier" "RCM-1"
"9280" 9.43769881573908 "outlier" "RCM-1"
"9281" 9.32019311484191 "outlier" "RCM-1"
"9282" 9.15468189662175 "outlier" "RCM-1"
"9283" 9.36542013228425 "outlier" "RCM-1"
"9284" 9.60106613688572 "outlier" "RCM-1"
"9285" 9.24168651220516 "outlier" "RCM-1"
"9286" 9.16370562761729 "outlier" "RCM-1"
"9287" 9.4999772959188 "outlier" "RCM-1"
"9288" 9.36225958026076 "outlier" "RCM-1"
"9289" 9.94982766692495 "outlier" "RCM-1"
"9290" 9.58544846006495 "outlier" "RCM-1"
"9291" 9.80937291040568 "outlier" "RCM-1"
"9292" 9.70255646149776 "outlier" "RCM-1"
"9293" 9.23670181105501 "outlier" "RCM-1"
"9294" 9.25159886997922 "outlier" "RCM-1"
"9295" 9.23383994069897 "outlier" "RCM-1"
"9296" 9.15041515858303 "outlier" "RCM-1"
"9297" 9.61158374497744 "outlier" "RCM-1"
"9298" 9.40592971052549 "outlier" "RCM-1"
"9299" 9.31490713024111 "outlier" "RCM-1"
"9300" 9.18460103519555 "outlier" "RCM-1"
"9301" 9.31852577260125 "outlier" "RCM-1"
"9302" 9.27711638165204 "outlier" "RCM-1"
"9303" 9.1540201542301 "outlier" "RCM-1"
"9304" 10.2383697431774 "outlier" "RCM-1"
"9305" 9.57922139665673 "outlier" "RCM-1"
"9306" 9.58825319184933 "outlier" "RCM-1"
"9307" 9.25594808404405 "outlier" "RCM-1"
"9308" 9.24737437267828 "outlier" "RCM-1"
"9309" 9.65188787795059 "outlier" "RCM-1"
"9310" 9.54378334384254 "outlier" "RCM-1"
"9311" 9.15395043844507 "outlier" "RCM-1"
"9312" 9.58481553766537 "outlier" "RCM-1"
"9313" 9.16554240213015 "outlier" "RCM-1"
"9314" 9.14897179213811 "outlier" "RCM-1"
"9315" 9.2205883521478 "outlier" "RCM-1"
"9316" 9.2756700906781 "outlier" "RCM-1"
"9317" 9.67201624013753 "outlier" "RCM-1"
"9318" 9.17749391210292 "outlier" "RCM-1"
"9319" 9.68008340775489 "outlier" "RCM-1"
"9320" 9.68530424910955 "outlier" "RCM-1"
"9321" 9.37295923464162 "outlier" "RCM-1"
"9322" 9.20747474641615 "outlier" "RCM-1"
"9323" 9.41592235805236 "outlier" "RCM-1"
"9324" 9.78902599429967 "outlier" "RCM-1"
"9325" 9.15655715157619 "outlier" "RCM-1"
"9326" 9.28692813737405 "outlier" "RCM-1"
"9327" 9.35124538328402 "outlier" "RCM-1"
"9328" 9.26019958764617 "outlier" "RCM-1"
"9329" 9.40021354694429 "outlier" "RCM-1"
"9330" 9.24452560502439 "outlier" "RCM-1"
"9331" 9.1600429844653 "outlier" "RCM-1"
"9332" 9.20320083055007 "outlier" "RCM-1"
"9333" 9.75234333381689 "outlier" "RCM-1"
"9334" 9.73039663547129 "outlier" "RCM-1"
"9335" 9.361071122843 "outlier" "RCM-1"
"9336" 5.37871073246519 "outlier" "RCM-1"
"9337" 9.27745752963567 "outlier" "RCM-1"
"9338" 9.81884919043685 "outlier" "RCM-1"
"9339" 5.5091052876682 "outlier" "RCM-1"
"9340" 5.2683922805882 "outlier" "RCM-1"
"9341" 9.30413814131315 "outlier" "RCM-1"
"9342" 5.43310383587585 "outlier" "RCM-1"
"9343" 9.37817020312162 "outlier" "RCM-1"
"9344" 9.20716645188918 "outlier" "RCM-1"
"9345" 9.3820017203387 "outlier" "RCM-1"
"9346" 9.48100987777502 "outlier" "RCM-1"
"9347" 9.20750556383549 "outlier" "RCM-1"
"9348" 9.19436592570682 "outlier" "RCM-1"
"9349" 9.44453710664758 "outlier" "RCM-1"
"9350" 9.36383198109455 "outlier" "RCM-1"
"9351" 9.21629119818899 "outlier" "RCM-1"
"9352" 9.74860955136328 "outlier" "RCM-1"
"9353" 9.4307695560026 "outlier" "RCM-1"
"9354" 9.36083304059134 "outlier" "RCM-1"
"9355" 9.4505656236254 "outlier" "RCM-1"
"9356" 9.21435413686621 "outlier" "RCM-1"
"9357" 9.52294694587087 "outlier" "RCM-1"
"9358" 9.38270222869232 "outlier" "RCM-1"
"9359" 9.31222770715785 "outlier" "RCM-1"
"9360" 9.59642190127279 "outlier" "RCM-1"
"9361" 9.27501109009355 "outlier" "RCM-1"
"9362" 9.41854615722921 "outlier" "RCM-1"
"9363" 9.18375559793174 "outlier" "RCM-1"
"9364" 9.2474305956678 "outlier" "RCM-1"
"9365" 9.20898223417728 "outlier" "RCM-1"
"9366" 9.21423278318553 "outlier" "RCM-1"
"9367" 9.20574547145031 "outlier" "RCM-1"
"9368" 9.33542324397272 "outlier" "RCM-1"
"9369" 9.19021699037202 "outlier" "RCM-1"
"9370" 9.16069561994669 "outlier" "RCM-1"
"9371" 9.62258794050366 "outlier" "RCM-1"
"9372" 9.70720356855867 "outlier" "RCM-1"
"9373" 9.38530888597538 "outlier" "RCM-1"
"9374" 9.15859682692194 "outlier" "RCM-1"
"9375" 9.39882722565524 "outlier" "RCM-1"
"9376" 9.25721416936735 "outlier" "RCM-1"
"9377" 9.26205170865769 "outlier" "RCM-1"
"9378" 9.26586714937602 "outlier" "RCM-1"
"9379" 9.86880857467937 "outlier" "RCM-1"
"9380" 9.5872388896316 "outlier" "RCM-1"
"9381" 9.29807684899016 "outlier" "RCM-1"
"9382" 9.61409226838719 "outlier" "RCM-1"
"9383" 9.51918951881863 "outlier" "RCM-1"
"9384" 9.66844850911462 "outlier" "RCM-1"
"9385" 9.15627984644623 "outlier" "RCM-1"
"9386" 9.33055268689556 "outlier" "RCM-1"
"9387" 9.14883071873037 "outlier" "RCM-1"
"9388" 9.22820592890152 "outlier" "RCM-1"
"9389" 9.80515965938257 "outlier" "RCM-1"
"9390" 9.40551971323189 "outlier" "RCM-1"
"9391" 9.33263685978591 "outlier" "RCM-1"
"9392" 9.15478629015181 "outlier" "RCM-1"
"9393" 9.5333882465572 "outlier" "RCM-1"
"9394" 9.75556572836835 "outlier" "RCM-1"
"9395" 9.37057363320988 "outlier" "RCM-1"
"9396" 9.33178124353352 "outlier" "RCM-1"
"9397" 9.15894158718605 "outlier" "RCM-1"
"9398" 9.28997170233763 "outlier" "RCM-1"
"9399" 9.40973780178124 "outlier" "RCM-1"
"9400" 9.28997170233763 "outlier" "RCM-1"
"9401" 9.30708835576205 "outlier" "RCM-1"
"9402" 9.15192379706918 "outlier" "RCM-1"
"9403" 9.15907941469654 "outlier" "RCM-1"
"9404" 9.20719729119201 "outlier" "RCM-1"
"9405" 9.50516352286126 "outlier" "RCM-1"
"9406" 9.42993942931105 "outlier" "RCM-1"
"9407" 9.64900957391553 "outlier" "RCM-1"
"9408" 9.23635592042925 "outlier" "RCM-1"
"9409" 9.55208562312022 "outlier" "RCM-1"
"9410" 9.65654810114871 "outlier" "RCM-1"
"9411" 5.48893194370682 "outlier" "RCM-1"
"9412" 9.45008993541689 "outlier" "RCM-1"
"9413" 9.45008993541689 "outlier" "RCM-1"
"9414" 9.79987434881358 "outlier" "RCM-1"
"9415" 9.78563653566744 "outlier" "RCM-1"
"9416" 9.68745270675848 "outlier" "RCM-1"
"9417" 9.1564531829011 "outlier" "RCM-1"
"9418" 9.14851313591409 "outlier" "RCM-1"
"9419" 10.034966725854 "outlier" "RCM-1"
"9420" 9.66952403635211 "outlier" "RCM-1"
"9421" 9.43325045791705 "outlier" "RCM-1"
"9422" 9.63079271805836 "outlier" "RCM-1"
"9423" 9.51024250670657 "outlier" "RCM-1"
"9424" 9.60207353586931 "outlier" "RCM-1"
"9425" 9.16963014825207 "outlier" "RCM-1"
"9426" 9.56942227625218 "outlier" "RCM-1"
"9427" 5.57177299637246 "outlier" "RCM-1"
"9428" 9.38290804571049 "outlier" "RCM-1"
"9429" 9.57376645659655 "outlier" "RCM-1"
"9430" 9.38653495694047 "outlier" "RCM-1"
"9431" 9.24528898864019 "outlier" "RCM-1"
"9432" 9.25795559100177 "outlier" "RCM-1"
"9433" 9.21420243946626 "outlier" "RCM-1"
"9434" 9.55272629882385 "outlier" "RCM-1"
"9435" 9.36469116230737 "outlier" "RCM-1"
"9436" 9.36469116230737 "outlier" "RCM-1"
"9437" 9.36469116230737 "outlier" "RCM-1"
"9438" 9.21579664556437 "outlier" "RKO"
"9439" 9.17509811465704 "outlier" "RKO"
"9440" 9.44944872306319 "outlier" "RKO"
"9441" 9.78518831053869 "outlier" "RKO"
"9442" 9.31927114751427 "outlier" "RKO"
"9443" 9.38635964347843 "outlier" "RKO"
"9444" 9.28022129738885 "outlier" "RKO"
"9445" 5.47883569067382 "outlier" "RKO"
"9446" 9.24178027452094 "outlier" "RKO"
[truncated: 96,105 more chars]
