# Supplementary material for: Proteome activity landscapes of tumor cell lines determine drug responses
Source: Nat Commun. 2020 Jul 20;11:3639. doi: 10.1038/s41467-020-17336-9 (PMC7371697; doi:10.1038/s41467-020-17336-9)
Supplement: Supplementary file 14 — Source Data [file 41467_2020_17336_MOESM14_ESM.zip › Supplementary_Figure_1C.txt]

Gene names	Proteins	Amino acid	Position	Sequence window	Abundance fractionated [log2(AU)]	Abundance unfractionated [log2(AU)]
PSMD1	26Sproteasomenon-ATPaseregulatorysubunit1isoform2[Homosapiens];Q99460-2;Q99460	S	315	EEKTSSAFVGKTPEASPEPKDQTLKMIKILS	25.5172	23.7586
BCKDHA	2-oxoisovaleratedehydrogenasesubunitalpha,mitochondrialisoform1precursor[Homosapiens];P12694;P12694-2	S	337	QPFLIEAMTYRIGHHSTSDDSSAYRSVDEVN	23.5142	21.8029
BCKDHA	2-oxoisovaleratedehydrogenasesubunitalpha,mitochondrialisoform1precursor[Homosapiens];P12694;P12694-2	S	347	RIGHHSTSDDSSAYRSVDEVNYWDKQDHPIS	24.0807	21.7955
PDPK2P;PDPK1	3-phosphoinositide-dependentproteinkinase1isoform2[Homosapiens];Q6A1A2;O15530-4;O15530-5;O15530;O15530-2	S	114	ARELATSREYATRANSFVGTAQYVSPELLTE	23.4906	25.5657
PRKAA1	5'-AMP-activatedproteinkinasecatalyticsubunitalpha-1isoform1[Homosapiens];Q13131;Q13131-2	S	356	NRRIMNEAKDFYLATSPPDSFLDDHHLTRPH	24.5848	21.5539
HSPD1	60kDaheatshockprotein,mitochondrial[Homosapiens];P10809;P10809-2	S	70	MEPKGRTVIIEQSWGSPKVTKDGVTVAKSID	26.1761	24.1262
RPLP2;RPLP1	60SacidicribosomalproteinP2[Homosapiens];P05387;P05386-2;P05386	S	105	AAEEKKDEKKEESEESDDDMGFGLFD_____	28.7014	25.3291
ESYT2	extendedsynaptotagmin-2[Homosapiens];A0FGR8-5;A0FGR8-2;A0FGR8;A0FGR8-6	S	715	QGLHDLGRSSSSLLASPGHISVKEPTPSIAS	25.1688	22.8994
KIAA1598	shootin-1isoformc[Homosapiens];A0MZ66-5;A0MZ66-6;A0MZ66;A0MZ66-8;A0MZ66-4;A0MZ66-3;A0MZ66-7	S	434	RILRRRKVTAEADSSSPTGILATSESKSMPV	25.3448	23.5031
ILVBL	acetolactatesynthase-likeprotein[Homosapiens];A1L0T0	S	167	TLLQNRGALQAVDQLSLFRPLCKFCVSVRRV	29.0744	26.8541
C1orf226	A1L170;A1L170-2	S	223	QDESKLKMTECRRASSPSLIERNGFKLSLSP	25.253	23.9243
PLEKHG3	A1L390-3;A1L390	S	76	SNNNSSSWLNVKGPLSPFNSRAAAGPAHHKL	26.8589	24.6699
PLEKHG3	A1L390-3;A1L390;A1L390-2	S	685	NAEHHDAGFSVRRRESLSYIPKGLVRNSISR	24.4802	22.589
PLEKHG3	A1L390-3;A1L390;A1L390-2	S	587	GFGSPRLVSRSSSVLSLEGSEKGLARHGSAT	25.0181	23.2932
CXorf23	uncharacterizedproteinCXorf23[Homosapiens];A2AJT9-3;A2AJT9-2;A2AJT9	S	402	SNQLDKSKKLPDVKPSPINLRKKSLTVKVDV	24.7932	22.4596
SBNO1	proteinstrawberrynotchhomolog1isoform1[Homosapiens];A3KN83-4;A3KN83-3;A3KN83-2;A3KN83	S	214	EGARMWINDMKMRSFSPTMKVPVVKEDDEPE	23.1609	21.8031
FAM83G	proteinFAM83G[Homosapiens];A6ND36	S	760	QAKGGQVPRLLPDPGSPRLAQNARPMTDGRA	24.5414	22.3896
ZNF316	A6NFI3	S	10	______MAALHTTPDSPAAQLERAEDGSECD	26.1935	24.1356
ZNF316	A6NFI3	S	112	ALGTQERLSRGGDAKSPVLQEKGLQASRAPA	23.6904	22.384
RRN3;RRN3P2	Q9NYV6-2;A6NIE6;Q9NYV6-3;Q9NYV6	S	44	TGISNMRALENDFFNSPPRKTVRFGGTVTEV	24.0542	22.9711
SAC3D1	SAC3domain-containingprotein1[Homosapiens];A6NKF1	S	356	VVMAEEEDEGTDRPGSPA_____________	25.0436	23.4916
POM121C;POM121	A8CG34-2;A8CG34;Q96HA1-2;Q96HA1-3;Q96HA1	S	432	LQAETATKPQATSAPSPAPKQSFLFGTQNTS	24.3177	22.1233
POM121C;POM121;POM121B	A8CG34-2;A8CG34;Q96HA1-2;Q96HA1-3;Q96HA1;A6NF01	S	170	TRGISQLWKRNGPSSSPFSSPASSRSQTPER	24.3746	21.942
DDX11;DDX11L8	Q96FC9-5;Q96FC9-4;Q96FC9-3;Q96FC9-2;A8MPP1;Q96FC9	S	204	QLESGEEELVLAEYESDEEKKVASRAPSDAT	24.5026	21.9714
RHPN2;RHPN2P1	Q8IUC4-2;A8MT19;Q8IUC4	S	503	SFLSWGTNKNRQKSASTLCLPSVGAARPQVK	25.6044	23.3329
ABL2	Abelsontyrosine-proteinkinase2isoformf[Homosapiens];P42684-2;P42684-6;P42684-3;P42684;Abelsontyrosine-proteinkinase2isoformd[Homosapiens];P42684-4;P42684-7;P42684-10;P42684-5	S	610	ASSGSPALPRKQRDKSPSSLLEDAKETCFTR	26.851	25.0884
ABL2	Abelsontyrosine-proteinkinase2isoformf[Homosapiens];P42684-2;P42684-6;P42684-3;P42684;Abelsontyrosine-proteinkinase2isoformd[Homosapiens];P42684-4;P42684-7;P42684-10;P42684-5	S	599	SLAPGFIRGAQASSGSPALPRKQRDKSPSSL	25.8833	24.1098
ABL2	Abelsontyrosine-proteinkinase2isoformf[Homosapiens];P42684-2;P42684-6;P42684-3;P42684;Abelsontyrosine-proteinkinase2isoformd[Homosapiens];P42684-4;P42684-7;P42684-10;P42684-5	S	915	PVLPTTHNHKVPVLISPTLKHTPADMQLIGT	25.9961	23.8097
ABI1	ablinteractor1isoforml[Homosapiens];Q8IZP0-11;Q8IZP0-10;Q8IZP0-8;Q8IZP0-7;Q8IZP0-2;Q8IZP0-4;Q8IZP0-3;Q8IZP0-5;Q8IZP0-6;Q8IZP0-9;Q8IZP0-12;Q8IZP0	S	119	TGTLSRTNPPTQKPPSPPMSGRGTLGRNTPY	26.1297	23.5722
ASPM	abnormalspindle-likemicrocephaly-associatedproteinisoform2[Homosapiens];abnormalspindle-likemicrocephaly-associatedproteinisoform1[Homosapiens];Q8IZT6-2;Q8IZT6	S	367	HLESTIAHEIYQKILSPDSFIKDNYGLNQDL	23.0505	20.9293
ASPM	abnormalspindle-likemicrocephaly-associatedproteinisoform2[Homosapiens];abnormalspindle-likemicrocephaly-associatedproteinisoform1[Homosapiens];Q8IZT6-2;Q8IZT6	S	1103	CHFDDLINKKKGKRDSGSFEQYSENIKLLMD	24.3701	22.2291
ZFYVE19	abscission/NoCutcheckpointregulatorisoform1[Homosapiens];Q96K21-3;Q96K21-2;Q96K21;Q96K21-4	S	463	GHDAFELKEHQTSAYSPPRAGQEH_______	26.849	25.1359
ZFYVE19	abscission/NoCutcheckpointregulatorisoform1[Homosapiens];Q96K21-3;Q96K21-2;Q96K21;Q96K21-4	S	354	QDPERVTLQDYRLPDSDDDEDEETAIQRVLQ	28.1891	26.2869
ZFYVE19	abscission/NoCutcheckpointregulatorisoform1[Homosapiens];Q96K21-3;Q96K21-2;Q96K21	S	144	HEVLTRGSSANASKWSPPQNYKKRVAALEAK	27.4342	25.5738
	absentinmelanoma1-likeprotein[Homosapiens]	S	627	TQKEVVQGSGAPAALSPKSTEVVQGPKGSSS	24.2634	22.3819
AIM1	absentinmelanoma1protein[Homosapiens];Q9Y4K1	S	75	KSPRAALDGGVASAASPESKPSPGTKGQLRG	24.4349	22.5432
	absentinmelanoma1protein[Homosapiens]	S	484	SAPAPGDVPKDTCVQSPISSFPRTDLKVSEN	24.8426	23.0032
AIM1	absentinmelanoma1protein[Homosapiens];Q9Y4K1	S	329	KAKEMEQPEKKVMPNSPQNGVLVKETAIETK	22.7879	20.7934
ACTA1;ACTC1;ACTG2;ACTA2;ACTB;ACTG1;POTEE;POTEF;POTEI;POTEKP	actin,alphacardiacmuscle1proprotein[Homosapiens];P68133;P68032;actin,alphaskeletalmuscle[Homosapiens];actin,aorticsmoothmuscle[Homosapiens];P63267;P62736;P60709;P63261;Q6S8J3;P63267-2;A5A3E0;actin,gamma-entericsmoothmuscleisoform2precursor[Homosapiens];P0CG38;Q9BYX7	S	33	KAGFAGDDAPRAVFPSIVGRPRHQGVMVGMG	24.143	21.3824
ACTA1;ACTC1;ACTG2;ACTA2;ACTB;ACTG1	actin,alphacardiacmuscle1proprotein[Homosapiens];P68133;P68032;actin,alphaskeletalmuscle[Homosapiens];actin,aorticsmoothmuscle[Homosapiens];P63267;P62736;P60709;P63261	S	60	VGMGQKDSYVGDEAQSKRGILTLKYPIEHGI	24.6648	22.9221
ACTA1;ACTC1;ACTG2;ACTA2;ACTB;ACTG1;POTEE;POTEF;ACTBL2;POTEKP	actin,alphacardiacmuscle1proprotein[Homosapiens];P68133;P68032;actin,aorticsmoothmuscle[Homosapiens];P63267;P62736;P60709;P63261;Q6S8J3;P63267-2;A5A3E0;beta-actin-likeprotein2[Homosapiens];Q562R1;Q9BYX7	S	239	ENEMATAASSSSLEKSYELPDGQVITIGNER;EQEMATAASSSSLEKSYELPDGQVITIGNER	24.4013	22.2622
ANLN	actin-bindingproteinanillinisoform1[Homosapiens];Q9NQW6;Q9NQW6-2	S	661	GKFQITRVPRAESGDSLGSEDRDLLYSIDAY	24.7726	22.2571
ANLN	actin-bindingproteinanillinisoform1[Homosapiens];Q9NQW6;Q9NQW6-2	S	54	RARQPLSEASNQQPLSGGEEKSCTKPSPSKK	25.4377	22.898
ANLN	actin-bindingproteinanillinisoform1[Homosapiens];Q9NQW6;Q9NQW6-2	S	72	EEKSCTKPSPSKKRCSDNTEVEVSNLENKQP	24.4313	23.4596
ANLN	actin-bindingproteinanillinisoform1[Homosapiens];Q9NQW6	S	518	STEPKGFTECEMTKSSPLKITLFLEEDKSLK	25.1221	23.5305
ANLN	actin-bindingproteinanillinisoform1[Homosapiens];Q9NQW6;Q9NQW6-2	S	449	ELACLRGRFDKGNIWSAEKGGNSKSKQLETK	25.8209	24.0628
ANLN	actin-bindingproteinanillinisoform1[Homosapiens];Q9NQW6;Q9NQW6-2	S	792	LNKLKNEGPQRKNKASPQSEFMPSKGSVTLS	23.8931	22.0627
ANLN	actin-bindingproteinanillinisoform1[Homosapiens];Q9NQW6;Q9NQW6-2	S	323	SCEGQNPELLPKTPISPLKTGVSKPIVKSTL	29.6183	27.7058
ANLN	actin-bindingproteinanillinisoform1[Homosapiens];Q9NQW6;Q9NQW6-2	S	927	TSITTKSNIHSSVMASPGGLSAVRTSNFALV	25.2961	23.1601
ANLN	actin-bindingproteinanillinisoform1[Homosapiens];Q9NQW6;Q9NQW6-2	S	485	QSTPLKKHQGVSKTQSLPVTEKVTENQIPAK	26.3365	24.9976
ACTL6A	actin-likeprotein6Aisoform1[Homosapiens];O96019-2;O96019	S	233	VPPYMIATKEAVREGSPANWKRKEKLPQVTR	26.7385	25.3519
ACTR8	actin-relatedprotein8[Homosapiens];Q9H981-2;Q9H981	S	132	IWSKKMSNGTRRIPVSPEQARSYNKQMRPAI	26.0997	24.1624
ACTR8	actin-relatedprotein8[Homosapiens];Q9H981-2;Q9H981;Q9H981-3	S	412	TFGIVGQKMTTLQHRSQGDPEDPHDEHYLLA	24.3731	22.3394
ATF7IP	activatingtranscriptionfactor7-interactingprotein1isoform2[Homosapiens];Q6VMQ6-2;Q6VMQ6-5;Q6VMQ6;Q6VMQ6-4	S	673	EDLKKRHEHPPNPPVSPGKTVNDVNSNNNMS	23.0042	21.5686
ATF7IP	activatingtranscriptionfactor7-interactingprotein1isoform2[Homosapiens];Q6VMQ6-2;Q6VMQ6-5;Q6VMQ6;Q6VMQ6-4	S	57	KLLNGNHENGDLDPTSPLENMDYIKDKEEVN	24.9173	22.8663
ATF7IP	activatingtranscriptionfactor7-interactingprotein1isoform2[Homosapiens];Q6VMQ6-2;Q6VMQ6-5;Q6VMQ6;Q6VMQ6-4	S	477	ETNPDLEEKMESSFGSPSKQESSESLPKEAF	23.9453	21.5521
ATF7IP	activatingtranscriptionfactor7-interactingprotein1isoform2[Homosapiens];Q6VMQ6-2;Q6VMQ6-5;Q6VMQ6;Q6VMQ6-4	S	113	NVKNKQDDDLNCEPLSPHNITPEPVSKLPAE	28.0196	25.8957
ATF7IP	activatingtranscriptionfactor7-interactingprotein1isoform2[Homosapiens];Q6VMQ6-2;Q6VMQ6-5;Q6VMQ6;Q6VMQ6-4	S	559	RPSEKNEFSRRKRSKSEDMDNVQSKRRRYME	25.2115	22.705
GGA3	ADP-ribosylationfactor-bindingproteinGGA3isoform2[Homosapiens];Q9NZ52-3;Q9NZ52-4;Q9NZ52-2;Q9NZ52	S	37	VQSDPPIPVDRTLIPSPPPRPKNPVFDDEEK	24.9032	22.6828
ACD	adrenocorticaldysplasiaproteinhomologisoform1[Homosapiens];Q96AP0-2;Q96AP0	S	425	ATLTPRSPHASRTPSSPLQSCTPSLSPRSHV	23.9514	22.4734
AFF4	AF4/FMR2familymember4[Homosapiens];Q9UHB7;Q9UHB7-2	S	814	ESSKQSAAKEKDLLPSPAGPVPSKDPKTEHG	24.2611	22.6913
AFF4	AF4/FMR2familymember4[Homosapiens];Q9UHB7;Q9UHB7-2	S	703	FRQRMFSPMEEKELLSPLSEPDDRYPLIVKI	24.69	22.6278
AFF4	AF4/FMR2familymember4[Homosapiens];Q9UHB7;Q9UHB7-2	S	694	SSVEEEDSFFRQRMFSPMEEKELLSPLSEPD	21.3913	20.959
AFF4	AF4/FMR2familymember4[Homosapiens];Q9UHB7	S	1043	LTEHLKNSYNNSQAPSPGLGSKAVGMPSPVS	24.9027	22.8324
AFF4	AF4/FMR2familymember4[Homosapiens];Q9UHB7;Q9UHB7-2;Q9UHB7-3	S	180	KKGQHGSEHSKSRSSSPGKPQAVSSLNSSHS	28.8078	26.4543
AFF4	AF4/FMR2familymember4[Homosapiens];Q9UHB7;Q9UHB7-2	S	836	SKDPKTEHGSRKRTISQSSSLKSSSNSNKET	24.185	23.0202
AFF4	AF4/FMR2familymember4[Homosapiens];Q9UHB7;Q9UHB7-2	S	487	WQLDNWLNKVNPHKVSPASSVDSNIPSSQGY	25.7943	23.2839
AKAP1	A-kinaseanchorprotein1,mitochondrialprecursor[Homosapiens];Q92667-2;Q92667	S	445	PPPKTYVSCLKSLLSSPTKDSKPNISAHHIS	23.1144	23.7056
AKAP11	A-kinaseanchorprotein11[Homosapiens];Q9UKA4	S	448	SPRPVKASREDSGLFSPIRSSAFSPLGGCTP	24.1618	22.0481
AKAP13	A-kinaseanchorprotein13isoform1[Homosapiens];Q12802-4;Q12802;Q12802-2	S	983	ISADCAKDKALQLSNSPGASSAFLKAETEHN	27.6181	25.2723
AKAP13	A-kinaseanchorprotein13isoform1[Homosapiens];Q12802-4;Q12802;Q12802-2	S	2349	DTINTLNRDEDEGIPSENEEEKKMLDTRARE	26.0743	24.1363
AKAP13	A-kinaseanchorprotein13isoform1[Homosapiens];Q12802-4;Q12802;Q12802-2	S	2402	FRDMAECSTPLPEDCSPTHSPRVLFRSNTEE	24.0009	22.1088
AKAP13	A-kinaseanchorprotein13isoform1[Homosapiens];Q12802-4;Q12802;Q12802-2	S	1933	GNDENMSNTWKFLSHSTDSLNKISKVNESTE	25.5324	23.3613
AKAP13	A-kinaseanchorprotein13isoform1[Homosapiens];Q12802-4;Q12802;Q12802-2	S	1936	ENMSNTWKFLSHSTDSLNKISKVNESTESLT	24.3911	21.5961
AKAP13	A-kinaseanchorprotein13isoform1[Homosapiens];Q12802-4;Q12802;Q12802-2	S	395	GEEVEPAPIVDSGTVSDQDSCLQSLPDCGVK	25.1385	23.3951
AKAP13	A-kinaseanchorprotein13isoform1[Homosapiens];Q12802-4;Q12802;Q12802-2	S	1687	RSKQQGFNYCTSAISSPLTKSISLMTISHPG	24.8538	22.5816
AKAP13	A-kinaseanchorprotein13isoform1[Homosapiens];Q12802-4;Q12802;Q12802-2	S	1411	IEPCPDAASLLASKQSPECENFLDVGLGREC	25.2969	22.586
AKAP13	A-kinaseanchorprotein13isoform1[Homosapiens];Q12802-4;Q12802;Q12802-2	S	1606	QYSAGLSAEFNYRSFSLEGLTGGAGVGNKPS	25.7366	22.703
AKAP13	A-kinaseanchorprotein13isoform1[Homosapiens];Q12802-4;Q12802;Q12802-2	S	2732	PSIAKSGSLDSELSVSPKRNSISRTHKDKGP	27.0506	24.9805
AKAP13	A-kinaseanchorprotein13isoform1[Homosapiens];Q12802-4;Q12802;Q12802-2	S	1559	VPANCSVLRSSMRSLSPFRRHSWGPGKNAAS	26.2578	24.3901
AKAP13	A-kinaseanchorprotein13isoform1[Homosapiens];Q12802-4;Q12802;Q12802-2	S	1651	HPFSGEERVDSLVSLSEEDLESDQREHRMFD	24.7252	22.6331
AAAS	aladinisoform2[Homosapiens];Q9NRG9-2;Q9NRG9	S	462	AHIPLYFVNAQFPRFSPVLGRAQEPPAGGGG	28.8094	26.7799
CTNNAL1	alpha-catulinisoforma[Homosapiens];Q9UBT7-3;Q9UBT7-2;Q9UBT7	S	538	NDVFQGRRGEKYGYLSLPKPMKNNANLKSLK	24.3425	21.5827
ENSA	alpha-endosulfineisoform1[Homosapiens];O43768-2;O43768;O43768-9;O43768-3;O43768-4;alpha-endosulfineisoform8[Homosapiens];O43768-8	S	2	______________MSQKQEEENPAEETGEE	24.4529	22.9839
ENSA;ARPP19	alpha-endosulfineisoform1[Homosapiens];O43768-2;O43768;O43768-9;O43768-3;O43768-4;O43768-6;O43768-5;O43768-7;P56211;P56211-2	S	83	DFLRKRLQKGQKYFDSGDYNMAKAKMKNKQL;WSVLLCVDEMQKYFDSGDYNMAKAKMKNKQL	28.2295	26.3562
MAN2C1	alpha-mannosidase2C1isoform4[Homosapiens];Q9NTJ4-3;Q9NTJ4-2;Q9NTJ4;Q9NTJ4-4	S	381	GGGPTQTMLDRLKRLSNTDGLPRVQLSSPRQ	28.5679	26.5408
TXLNA	alpha-taxilin[Homosapiens];P40222	S	515	GPERRPEGPGAQAPSSPRVTEAPCYPGAPST	29.333	26.8478
RNPEP	aminopeptidaseB[Homosapiens];Q9H4A4	S	7	_________MASGEHSPGSGAARRPLHSAQA	27.7288	26.1557
CIAPIN1	anamorsinisoform1[Homosapiens];Q6FI81-3;Q6FI81	S	183	VGSSRQLKLSITKKSSPSVKPAVDPAAAKLW	30.5705	28.7083
ANAPC2	anaphase-promotingcomplexsubunit2[Homosapiens];Q9UJX6-2;Q9UJX6	S	218	LDSRYARRRYYRLLQSPLCAGCSSDKQQCWC	25.4316	23.4718
CDC26	anaphase-promotingcomplexsubunitCDC26[Homosapiens];Q8NHZ8	S	42	ETRKKQKEDVEVVGGSDGEGAIGLSSDPKSR	23.8934	23.2078
AGGF1	angiogenicfactorwithGpatchandFHAdomains1[Homosapiens];Q8N302	S	329	ANMKKKAKIGIHHKNSPPKVTVPTSGNTIES	25.5105	23.335
ANKS1A	ankyrinrepeatandSAMdomain-containingprotein1A[Homosapiens];Q92625	S	887	DLLLPPGDTGRRRHDSLHDPAAPSRAERFRI	24.8561	23.0164
ANKS1A	ankyrinrepeatandSAMdomain-containingprotein1A[Homosapiens];Q92625	S	663	LSNCSIGKKRLEKSPSFASEWDEIEKIMSYI	25.8561	23.5699
ANKZF1	ankyrinrepeatandzincfingerdomain-containingprotein1isoform1[Homosapiens];Q9H8Y5	S	398	KICRDEKEALGQNEESPKQGSGSEGEDGFQV	27.1408	24.6346
ANKZF1	ankyrinrepeatandzincfingerdomain-containingprotein1isoform1[Homosapiens];Q9H8Y5	S	675	LAAERRLAAQLGAPTSPIPDSAIVNTRRCWS	26.6389	24.2448
ANKZF1	ankyrinrepeatandzincfingerdomain-containingprotein1isoform1[Homosapiens];Q9H8Y5	S	361	LHVYEEDPREAVRLHSPQTHWKTVREERKKP	26.9079	23.9803
ANKRD11	ankyrinrepeatdomain-containingprotein11[Homosapiens];Q6UB99	S	834	NKNQFLENEDTKFSLSDDQRDRWFSDLSDSS	23.4271	21.5873
ANKRD17	ankyrinrepeatdomain-containingprotein17isoforma[Homosapiens];O75179-4;O75179-7;O75179-2;O75179;ankyrinrepeatdomain-containingprotein17isoformb[Homosapiens];O75179-6	S	2401	NDSSAQSVSSGVRAPSPAPSSVPLGSEKPSN	25.6467	23.2151
ANKRD17	ankyrinrepeatdomain-containingprotein17isoforma[Homosapiens];O75179-4;O75179-7;O75179-2;O75179;ankyrinrepeatdomain-containingprotein17isoformb[Homosapiens];O75179-6	S	2047	PTAKEHYPVSSPSSPSPPAQPGGVSRNSPLD	24.7021	21.6663
ANKRD17	ankyrinrepeatdomain-containingprotein17isoforma[Homosapiens];O75179-4;O75179-7;O75179-2;O75179;ankyrinrepeatdomain-containingprotein17isoformb[Homosapiens];O75179-6	S	1709	GPSPLSSPNGKLTVASPKRGQKREEGWKEVV	27.1417	25.447
ANKRD17	ankyrinrepeatdomain-containingprotein17isoforma[Homosapiens];O75179-4;O75179-7;O75179-2;O75179;ankyrinrepeatdomain-containingprotein17isoformb[Homosapiens];O75179-6	S	2059	SSPSPPAQPGGVSRNSPLDCGSASPNKVASS	24.9418	22.9958
ANKRD17	ankyrinrepeatdomain-containingprotein17isoforma[Homosapiens];O75179-4;O75179-7;O75179-2;O75179;ankyrinrepeatdomain-containingprotein17isoformb[Homosapiens];O75179-6	S	2067	PGGVSRNSPLDCGSASPNKVASSSEQEAGSP	24.5581	24.8254
ANKRD17	ankyrinrepeatdomain-containingprotein17isoforma[Homosapiens];O75179-4;O75179-7;O75179-2;O75179;ankyrinrepeatdomain-containingprotein17isoformb[Homosapiens];O75179-6	S	1696	EGTSNSLSTCTKSGPSPLSSPNGKLTVASPK	26.1928	24.382
ANKRD17	ankyrinrepeatdomain-containingprotein17isoforma[Homosapiens];O75179-4;O75179-7;O75179-2;O75179;O75179-3	S	803	LPANSQDVQGYITNQSPESIVEEAQGKLTEL	24.6514	22.9108
ANKRD26	ankyrinrepeatdomain-containingprotein26isoform2[Homosapiens];Q9UPS8;Q9UPS8-3;Q9UPS8-2	S	630	KSTEKEKRTSKESVNSPVFGKASLLTGGLLQ	23.9999	22.5182
ANKRD50	ankyrinrepeatdomain-containingprotein50isoform2[Homosapiens];ankyrinrepeatdomain-containingprotein50isoform1[Homosapiens];Q9ULJ7-2;Q9ULJ7	S	932	LLEKYGASSLNGCSPSPVHTMEQKPLQSLSS	26.0249	23.5681
SOWAHC	ankyrinrepeatdomain-containingproteinSOWAHC[Homosapiens];Q53LP3	S	213	QRPARQNLRDLVMGSSPQLKRSVCPGGSSPG	25.0496	23.0638
MKI67	antigenKI-67isoform2[Homosapiens];P46013;antigenKI-67isoform1[Homosapiens];P46013-2	S	1679	TEPTGDGKSMKAFMESPKQILDSAASLTGSK	24.2901	22.8409
MKI67	antigenKI-67isoform2[Homosapiens];P46013;antigenKI-67isoform1[Homosapiens];P46013-2	S	2344	DKPTTDEKNTKIACKSPQPDPVDTPASTKQR;DKPTTDEKTTKIACKSPQPDPVDTPASTKQR	24.0452	21.5094
MKI67	antigenKI-67isoform2[Homosapiens];P46013;antigenKI-67isoform1[Homosapiens];P46013-2	S	2223	DKPTTHEKTTKIACRSPQPDPVGTPTIFKPQ	25.2109	22.756
MKI67	antigenKI-67isoform2[Homosapiens];P46013;antigenKI-67isoform1[Homosapiens];P46013-2	S	1253	EELVAAGKTIKIPCDSPQSDPVDTPTSTKQR;EELVAAGKTTKIPCDSPQSDPVDTPTSTKQR	22.8103	22.1536
	antigenKI-67isoform2[Homosapiens]	S	2359	IPCESPPLEVVDTTASPKRHLRTRVQKVQVK	24.5222	22.4799
MKI67	antigenKI-67isoform2[Homosapiens];P46013;antigenKI-67isoform1[Homosapiens];P46013-2	S	2588	EESMTIDKNTKIPCKSPPPELTDTATSTKRC;EESMTIVKNTKIPCKSPPPELTDTATSTKRC	25.0045	22.9501
MKI67	antigenKI-67isoform2[Homosapiens];P46013;antigenKI-67isoform1[Homosapiens];P46013-2	S	2828	ESMTDDKTTKIPCKSSPELEDTATSSKRRPR	24.3898	21.8018
MKI67	antigenKI-67isoform2[Homosapiens];P46013;antigenKI-67isoform1[Homosapiens];P46013-2	S	713	PVGEVHSQFSTGHANSPCTIIIGKAHTEKVH	22.6367	22.0913
MKI67	antigenKI-67isoform2[Homosapiens];P46013;antigenKI-67isoform1[Homosapiens];P46013-2	S	1207	GTPVQKLDLAGTLPGSKRQLQTPKEKAQALE	23.729	21.6275
MKI67	antigenKI-67isoform2[Homosapiens];P46013;antigenKI-67isoform1[Homosapiens];P46013-2	S	1937	GTPVEKLDLLGNLPGSKRRPQTPKEKAKALE	25.6791	23.4516
MKI67	antigenKI-67isoform2[Homosapiens];P46013;antigenKI-67isoform1[Homosapiens];P46013-2	S	1329	GTPVQKLDLTENLTGSKRRPQTPKEEAQALE	25.0836	22.6112
MKI67	antigenKI-67isoform2[Homosapiens];P46013;antigenKI-67isoform1[Homosapiens];P46013-2	S	2002	DPVKTPTSSKQRLKISLGKVGVKEEVLPVGK	26.998	24.8578
MKI67	antigenKI-67isoform2[Homosapiens];P46013;antigenKI-67isoform1[Homosapiens];P46013-2	S	648	RSQHDILQMICSKRRSGASEANLIVAKSWAD	25.5768	23.0313
MKI67	antigenKI-67isoform2[Homosapiens];P46013;antigenKI-67isoform1[Homosapiens];P46013-2	S	1983	EESMTDDKITEVSCKSPQPDPVKTPTSSKQR	22.9827	22.0505
AP3D1	AP-3complexsubunitdelta-1isoform2[Homosapiens];O14617-3;O14617-2;O14617;O14617-5	S	829	EKLPIQKHRNTETSKSPEKDVPMVEKKSKKP	26.7441	23.9884
AMER1	APCmembranerecruitmentprotein1[Homosapiens];Q5JTC6-2;Q5JTC6	S	246	PQDAPGPKVSPTPEPSPPATEKMACKDPEKP	23.3229	22.1283
API5	apoptosisinhibitor5isoformc[Homosapiens];Q9BZZ5-1;Q9BZZ5-5;Q9BZZ5-2;Q9BZZ5-6;Q9BZZ5	S	410	VEIGQKRASEDTTSGSPPKKSSAGPKRDARQ	21.9287	22.0422
TP53BP2	apoptosis-stimulatingofp53protein2isoform1[Homosapiens];Q13625-2;Q13625;Q13625-3	S	704	SVQENHENERIPRPLSPTKLLPFLSNPYRNQ	28.1094	26.0621
ACIN1	apoptoticchromatincondensationinducerinthenucleusisoform2[Homosapiens];Q9UKV3-5;Q9UKV3	S	490	GGLSPLSSPSDTKAESPAEKVPEESVLPLVQ	29.7774	27.2864
ACIN1	apoptoticchromatincondensationinducerinthenucleusisoform2[Homosapiens];Q9UKV3-5;Q9UKV3	S	561	CLKQPSLEQKEGRRASHTLLPSHRLKQSADS	21.4398	22.0685
ACIN1	apoptoticchromatincondensationinducerinthenucleusisoform2[Homosapiens];Q9UKV3-5;Q9UKV3	S	410	DRKKASLVALPEQTASEEETPPPLLTKEASS	26.4403	24.2826
	apoptoticchromatincondensationinducerinthenucleusisoform2[Homosapiens]	S	434	LTKEASSPPPHPQLHSEEEIEPMEGPAPPVL	26.8791	24.6164
	apoptoticchromatincondensationinducerinthenucleusisoform2[Homosapiens]	S	453	IEPMEGPAPPVLIQLSPPNTDADTRELLVSQ	28.0538	24.6164
ACIN1	apoptoticchromatincondensationinducerinthenucleusisoform2[Homosapiens];Q9UKV3-5	S	885	LKEAVVDLHADDSRISEDETERNGDDGTHDK	28.2578	26.1584
ACIN1	apoptoticchromatincondensationinducerinthenucleusisoform2[Homosapiens];Q9UKV3-5;Q9UKV3;Q9UKV3-3;Q9UKV3-2	S	837	KISVVSATKGVPAGNSDTEGGQPGRKRRWGA;RKISVVSTKGVPAGNSDTEGGQPGRKRRWGA	26.3915	24.7501
ACIN1	apoptoticchromatincondensationinducerinthenucleusisoform2[Homosapiens];Q9UKV3-5;Q9UKV3	S	657	RSRSRSASSNSRKSLSPGVSRDSSTSYTETK	27.3927	25.3254
ACIN1	apoptoticchromatincondensationinducerinthenucleusisoform2[Homosapiens];Q9UKV3-5;Q9UKV3	S	710	ERTSTSSSSVQARRLSQPESAEKHVTQRLQP	28.9119	27.1419
ACIN1	apoptoticchromatincondensationinducerinthenucleusisoform2[Homosapiens];Q9UKV3-5;Q9UKV3	S	714	TSSSSVQARRLSQPESAEKHVTQRLQPERGS	25.3314	23.5127
ACIN1	apoptoticchromatincondensationinducerinthenucleusisoform2[Homosapiens];Q9UKV3-5;Q9UKV3	S	328	RVKPEEMMDERPKTRSQEQEVLERGGRFTRS	22.95	20.6513
ACIN1	apoptoticchromatincondensationinducerinthenucleusisoform2[Homosapiens];Q9UKV3-5;Q9UKV3	S	208	RPELELSRHSPRKSSSISEEKGDSDDEKPRK	25.531	22.8389
ACIN1	apoptoticchromatincondensationinducerinthenucleusisoform2[Homosapiens];Q9UKV3-5;Q9UKV3	S	216	HSPRKSSSISEEKGDSDDEKPRKGERRSSRV	31.6735	29.6994
ACIN1	apoptoticchromatincondensationinducerinthenucleusisoform2[Homosapiens];Q9UKV3-5;Q9UKV3;Q9UKV3-3;Q9UKV3-2	S	991	VSITIDDPVRTAQVPSPPRGKISNIVHISNL	29.4699	27.6903
ACIN1	apoptoticchromatincondensationinducerinthenucleusisoform2[Homosapiens];Q9UKV3-5;Q9UKV3	S	365	SHLARQQQEKEMKTTSPLEEEEREIKSSQGL	27.342	25.566
AGFG1	arf-GAPdomainandFGrepeat-containingprotein1isoform4[Homosapiens];arf-GAPdomainandFGrepeat-containingprotein1isoform1[Homosapiens];P52594-2;P52594-3;P52594;P52594-4	S	181	DSAPTLHLNKGTPSQSPVVGRSQGQQQEKKQ	27.8057	25.9209
AGAP1	arf-GAPwithGTPase,ANKrepeatandPHdomain-containingprotein1isoform2[Homosapiens];Q9UPQ3-2;Q9UPQ3	S	468	PSISSTTSPKLDPPPSPHANRKKHRRKKSTS	24.7637	22.7186
ASAP1	arf-GAPwithSH3domain,ANKrepeatandPHdomain-containingprotein1isoform1[Homosapiens];Q9ULH1;Q9ULH1-2	S	839	KKRPPPPPPGHKRTLSDPPSPLPHGPPNKGA	23.9927	21.8474
RSRC2	arginine/serine-richcoiled-coilprotein2[Homosapiens];Q7L4I2	S	17	AASDTERDGLAPEKTSPDRDKKKEQSEVSVS	28.9525	27.8799
RSRC2	arginine/serine-richcoiled-coilprotein2[Homosapiens];Q7L4I2	S	32	SPDRDKKKEQSEVSVSPRASKHHYSRSRSRS	28.7489	27.1138
PNISR	arginine/serine-richproteinPNISR[Homosapiens];Q8TF01;Q8TF01-2	S	211	QNRRERPSSFRDRQRSPIALPVKQEPPQIDA	28.0923	26.0334
PNISR	arginine/serine-richproteinPNISR[Homosapiens];Q8TF01;Q8TF01-2	S	290	EGGDGPRLPQRSKFDSDEEEEDTENVEAASS	27.1935	24.3047
RERE	arginine-glutamicaciddipeptiderepeatsproteinisoformb[Homosapiens];Q9P2R6-2;Q9P2R6	S	102	SSPLKSNKRQREKVASDTEEADRTSSKKTKT	23.5815	21.2714
RERE	arginine-glutamicaciddipeptiderepeatsproteinisoformb[Homosapiens];Q9P2R6-2;Q9P2R6	S	712	PALRTLSEYARPHVMSPTNRNHPFYMPLNPT	24.2445	22.005
ATXN2	ataxin-2isoform1[Homosapiens];Q99700-2;Q99700-5;Q99700-4;Q99700	S	772	NSPAGNKENIKPNETSPSFSKAENKGISPVV	26.9459	24.952
ATXN2	ataxin-2isoform1[Homosapiens];Q99700-2;Q99700-5;Q99700-4;Q99700	S	784	NETSPSFSKAENKGISPVVSEHRKQIDDLKK	25.4954	23.6342
ATXN2	ataxin-2isoform1[Homosapiens];Q99700-2;Q99700-5;Q99700-4;Q99700	S	889	HKRGPEVTSQGVQTSSPACKQEKDDKEEKKD	26.7724	24.1405
ATXN2	ataxin-2isoform1[Homosapiens];Q99700-2;Q99700-5;Q99700-4;Q99700	S	624	STMPKRMSSEGPPRMSPKAQRHPRNHRVSAG	25.1144	22.8025
ATXN2	ataxin-2isoform1[Homosapiens];Q99700-2;Q99700-5;Q99700-4;Q99700	S	667	HNPPSEAATPPVARTSPSGGTWSSVVSGVPR	27.2643	25.1754
ATXN2	ataxin-2isoform1[Homosapiens];Q99700-2;Q99700-5;Q99700-4;Q99700	S	466	SAQYKARVALENDDRSEEEKYTAVQRNSSER	24.8787	22.689
WRNIP1	ATPaseWRNIP1isoform1[Homosapiens];Q96S55-2;Q96S55	S	153	GSGKRPAAAAAAGSASPRSWDEAEAQEEEEA	29.3183	26.9163
WRNIP1	ATPaseWRNIP1isoform1[Homosapiens];Q96S55-2;Q96S55	S	75	RAKGPSPPGAKRRRLSESSALKQPATPTAAE	27.5653	25.8064
ACLY	ATP-citratesynthaseisoform1[Homosapiens];P53396	S	481	PAKKAKPAMPQDSVPSPRSLQGKSTTLFSRH	23.9062	23.0383
ACLY	ATP-citratesynthaseisoform1[Homosapiens];P53396-3;P53396;ATP-citratesynthaseisoform2[Homosapiens];P53396-2	S	455	NASGSTSTPAPIRTASFSESRADEVAPAKKA;NASGSTSTPAPSRTASFSESRADEVAPAKKA	27.63	25.7561
PFKP	ATP-dependent6-phosphofructokinase,platelettypeisoform1[Homosapiens];Q01813;Q01813-2	S	386	MDERRFQDAVRLRGRSFAGNLNTYKRLAIKL	24.0706	21.8714
RECQL5	ATP-dependentDNAhelicaseQ5isoform1[Homosapiens];O94762-4;O94762	S	727	PRGEVPGGSAHYGGPSPEKKAKSSSGGSSLA	27.9686	24.9656
RECQL5	ATP-dependentDNAhelicaseQ5isoform1[Homosapiens];O94762-4;O94762	S	815	APEKYTGEEDGAGGHSPAPPQTEECLRERPS	27.1803	25.2548
DDX24	ATP-dependentRNAhelicaseDDX24[Homosapiens];Q9GZR7-2;Q9GZR7	S	82	SLFSKEAPKRKAQAVSEEEEEEEGKSSSPKK	26.9331	25.6161
DDX24	ATP-dependentRNAhelicaseDDX24[Homosapiens];Q9GZR7-2;Q9GZR7	S	94	QAVSEEEEEEEGKSSSPKKKIKLKKSKNVAT	25.2625	24.3235
DDX50	ATP-dependentRNAhelicaseDDX50[Homosapiens];Q9BQ39	S	82	KEKLNGDTEEGFNRLSDEFSKSHKSRRKDLP	25.2138	23.0376
DDX51	ATP-dependentRNAhelicaseDDX51[Homosapiens];Q8N8A6	S	83	RRPRRRRRVNDAEPGSPEAPQGKRRKADGED	26.1029	24.444
DDX55	ATP-dependentRNAhelicaseDDX55[Homosapiens];Q8NHQ9-2;Q8NHQ9	S	544	EKKKKMNEKRKREEGSDIEDEDMEELLNDTR	26.3093	23.9023
DHX29	ATP-dependentRNAhelicaseDHX29[Homosapiens];Q7Z478	S	200	KSRPKFQSPQIQATISPPLQPKTKTYEEDPK	27.1141	24.3161
DHX8	ATP-dependentRNAhelicaseDHX8isoform1[Homosapiens];Q14562	S	460	EPPFLRGHTKQSMDMSPIKIVKNPDGSLSQA	25.357	22.9475
ARID1A	AT-richinteractivedomain-containingprotein1Aisoforma[Homosapiens];O14497-2;O14497;O14497-3	S	696	FSPHTSPHLPGIRGPSPSPVGSPASVAQSRS	25.1923	23.6291
ARID1A	AT-richinteractivedomain-containingprotein1Aisoforma[Homosapiens];O14497-2;O14497	S	363	AASGGAQQRSHHAPMSPGSSGGGGQPLARTP	26.3628	22.9666
ARID2	AT-richinteractivedomain-containingprotein2[Homosapiens];Q68CP9-3;Q68CP9	S	689	VHTVAQTVSRIPQNPSPHTHQQQNAPVTVIQ	25.7568	22.8336
ARID2	AT-richinteractivedomain-containingprotein2[Homosapiens];Q68CP9-3;Q68CP9	S	1496	HQIIAVPDSGSKVSHSPALSSDVRSTNGTAE	25.1297	23.3225
ARID3A	AT-richinteractivedomain-containingprotein3A[Homosapiens];Q99856	S	119	RGREGPGEEHFEDMASDEDMKPKWEEEEMEE	23.3431	23.0281
ARID4A	AT-richinteractivedomain-containingprotein4AisoformI[Homosapiens];P29374;P29374-3;P29374-2	S	864	CVKEKKLKRKILGQSSPEKKIRIENGMEMTN	25.918	23.9561
ARID4B	AT-richinteractivedomain-containingprotein4Bisoform2[Homosapiens];AT-richinteractivedomain-containingprotein4Bisoform1[Homosapiens];Q4LE39-3;Q4LE39-2;Q4LE39;Q4LE39-4	S	589	CKLRRLSKPPFQTNPSPEMVSKLDLTDAKNS	23.9749	22.3116
ARID5B	AT-richinteractivedomain-containingprotein5Bisoform2[Homosapiens];Q14865-2;Q14865	S	789	EDLDLVIAGKKARAVSPLDPSKEVSGKEKAS	24.5176	22.6849
PIP4K2A	B2;phosphatidylinositol5-phosphate4-kinasetype-2alpha[Homosapiens];P48426	S	13	___ATPGNLGSSVLASKATPGNLGSSVLATK	28.3978	26.5415
	B2	S	139	NYKATPGNLGSSVLDSKATPGNLGSSVLDTK	29.3519	27.4667
	B2	S	559	MYKATPGNLGSSVLFSKATPGNLGSSVLFTK	28.8093	26.8044
	B2	S	349	GYKATPGNLGSSVLHSKATPGNLGSSVLHTK	28.9451	26.8298
	B2	S	475	LYKATPGNLGSSVLKSKATPGNLGSSVLKTK	28.2493	26.2185
	B2	S	517	KYKATPGNLGSSVLMSKATPGNLGSSVLMTK	28.0383	26.381
	B2	S	97	RYKATPGNLGSSVLNSKATPGNLGSSVLNTK	27.2833	24.6317
	B2	S	121	SSVLNTKATPGNLGSSVLNYKATPGNLGSSV	27.5023	25.8067
	B2	S	601	FYKATPGNLGSSVLPSKATPGNLGSSVLPTK	28.1304	26.053
	B2	S	55	AYKATPGNLGSSVLRSKATPGNLGSSVLRTK	28.2089	26.2336
	B2	S	643	PYKATPGNLGSSVLSSKATPGNLGSSVLSTK	28.628	26.6167
	B2	S	811	YYKATPGNLGSSVLVSKATPGNLGSSVLVTK	28.7223	21.3974
	B2	S	727	TYKATPGNLGSSVLWSKATPGNLGSSVLWTK	26.9318	24.7016
	B2	S	769	WYKATPGNLGSSVLYSKATPGNLGSSVLYTK	29.058	26.9745
EPB41L4A	band4.1-likeprotein4A[Homosapiens];Q9HCS5	S	389	MENGENEGTIKIIAPSPVKSFKKAKNENSPD	25.4805	24.1127
BCL9	B-cellCLL/lymphoma9protein[Homosapiens];O00512	S	687	GNNPIFPRIPVEGPLSPSRGDFPKGIPPQMG	25.3563	23.5939
BCL9	B-cellCLL/lymphoma9protein[Homosapiens];O00512	S	278	PAPKPAAPPRPLDRESPGVENKLIPSVGSPA	25.57	23.7019
BCLAF1	bcl-2-associatedtranscriptionfactor1isoform3[Homosapiens];Q9NYF8-4;Q9NYF8-2;Q9NYF8;Q9NYF8-3	S	175	QEKQTKKAEGEPQEESPLKSKSQEEPKDTFE	28.0874	26.3368
BCLAF1	bcl-2-associatedtranscriptionfactor1isoform3[Homosapiens];Q9NYF8-4;Q9NYF8-2;Q9NYF8;Q9NYF8-3	S	194	SKSQEEPKDTFEHDPSESIDEFNKSSATSGD	21.3982	22.837
BCLAF1	bcl-2-associatedtranscriptionfactor1isoform3[Homosapiens];Q9NYF8-4;Q9NYF8-2;Q9NYF8;Q9NYF8-3	S	529	HKNLDAREKSTFREESPLRIKMIASDSHRPE	25.6268	24.5594
BCLAF1	bcl-2-associatedtranscriptionfactor1isoform3[Homosapiens];Q9NYF8-4	S	339	DGGDQETAKTGKFLKSPPLHKNLDAREKSTF	25.1021	23.4009
BCLAF1	bcl-2-associatedtranscriptionfactor1isoform3[Homosapiens];Q9NYF8-4;Q9NYF8-2;Q9NYF8;Q9NYF8-3	S	656	STRQKSPEIHRRIDISPSTLRKHTRLAGEER	31.5238	29.6257
BCLAF1	bcl-2-associatedtranscriptionfactor1isoform3[Homosapiens];Q9NYF8-4;Q9NYF8-2;Q9NYF8;Q9NYF8-3	S	576	ASLTKDRLLASTLVHSVKKEQEFRSIFDHIK	23.2188	20.6847
BCLAF1	bcl-2-associatedtranscriptionfactor1isoform3[Homosapiens];Q9NYF8-4;Q9NYF8-2;Q9NYF8;Q9NYF8-3	S	266	SAKNTPSQHSHSIQHSPERSGSGSVGNGSSR	30.0441	27.0988
BCLAF1	bcl-2-associatedtranscriptionfactor1isoform3[Homosapiens];Q9NYF8-4;Q9NYF8-2;Q9NYF8;Q9NYF8-3	S	283	ERSGSGSVGNGSSRYSPSQNSPIHHIPSRRS	30.9127	29.0259
BCLAF1	bcl-2-associatedtranscriptionfactor1isoform3[Homosapiens];Q9NYF8-4;Q9NYF8-2;Q9NYF8;Q9NYF8-3	S	288	GSVGNGSSRYSPSQNSPIHHIPSRRSPAKTI	30.7649	29.0815
BCLAF1	bcl-2-associatedtranscriptionfactor1isoform3[Homosapiens];Q9NYF8-4;Q9NYF8-2;Q9NYF8;Q9NYF8-3	S	181	KAEGEPQEESPLKSKSQEEPKDTFEHDPSES	27.7085	25.5098
BCLAF1	bcl-2-associatedtranscriptionfactor1isoform3[Homosapiens];Q9NYF8-4;Q9NYF8-2;Q9NYF8;Q9NYF8-3	S	220	ATSGDIWPGLSAYDNSPRSPHSPSPIATPPS	29.2561	27.2626
BCLAF1	bcl-2-associatedtranscriptionfactor1isoform3[Homosapiens];Q9NYF8-4;Q9NYF8-2;Q9NYF8;Q9NYF8-3	S	146	YRSSRSPRSSSSRSSSPYSKSPVSKRRGSQE	22.5416	21.4146
BCLAF1	bcl-2-associatedtranscriptionfactor1isoform3[Homosapiens];Q9NYF8-4;Q9NYF8-2;Q9NYF8;Q9NYF8-3	S	151	SPRSSSSRSSSPYSKSPVSKRRGSQEKQTKK	22.5416	21.4146
BCOR	BCL-6corepressorisoformb[Homosapiens];BCL-6corepressorisoforma[Homosapiens];Q6W2J9-4;Q6W2J9-2;Q6W2J9	S	1109	VSEPPADQVASDMPHSPTLRVDRKRKVSGDS	25.341	22.7792
ADRBK1	beta-adrenergicreceptorkinase1[Homosapiens];P25098	S	670	QQLVQWVPKMKNKPRSPVVELSKVPLVQRGS	25.5144	24.0157
ARRB1	beta-arrestin-1isoformB[Homosapiens];beta-arrestin-1isoformA[Homosapiens];P49407-2;P49407	S	404	KGMKDDKEEEEDGTGSPQLNNR_________	23.5663	22.0062
CTNNBL1	beta-catenin-likeprotein1isoform1[Homosapiens];Q8WYA6-3;Q8WYA6-2;Q8WYA6-4;Q8WYA6	S	545	RHIIKEYAENIGDGRSPEFRENEQKRILGLL	24.7135	23.37
COASY	bifunctionalcoenzymeAsynthaseisoformaprecursor[Homosapiens];Q13057;Q13057-2	S	183	VPLPSTIRPASPVAGSPKQPVRGYYRGAVGG	22.1952	20.9932
EPRS	bifunctionalglutamate/proline--tRNAligase[Homosapiens];P07814	S	882	KTGKEYIPGQPPLSQSSDSSPTRNSEHAGLE	26.7392	24.4672
EPRS	bifunctionalglutamate/proline--tRNAligase[Homosapiens];P07814	S	886	EYIPGQPPLSQSSDSSPTRNSEHAGLETPEA	28.8249	28.774
ERCC5	BIVM-ERCC5protein[Homosapiens];P28715	S	980	SDAPGLPNGRELTPASPTCTNSVSKNETHAE	27.5845	25.619
ERCC5	BIVM-ERCC5protein[Homosapiens];P28715	S	795	CEKLKTEKEPDATPPSPRTLLAMQAALLGSS	25.0715	23.4419
ERCC5	BIVM-ERCC5protein[Homosapiens];P28715	S	838	ARGRNAPAAVDEGSISPRTLSAIKRALDDDE	27.4406	25.636
CDCA8	borealin[Homosapiens];Q53HL2	S	219	TPAAGERIYNISGNGSPLADSKEIFLTVPVG	26.4595	24.9242
BAIAP2L1	brain-specificangiogenesisinhibitor1-associatedprotein2-likeprotein1[Homosapiens];Q9UHR4	S	255	MNMIEEIKTPASTPVSGTPQASPMIERSNVV	22.9396	23.0768
BAIAP2L1	brain-specificangiogenesisinhibitor1-associatedprotein2-likeprotein1[Homosapiens];Q9UHR4	S	261	IKTPASTPVSGTPQASPMIERSNVVRKDYDT	26.448	23.8029
UIMC1	BRCA1-AcomplexsubunitRAP80[Homosapiens];Q96RL1-2;Q96RL1-3;Q96RL1;Q96RL1-4	S	677	SREMQSSFTRRDLNESPVKSFVSISEATDCL	27.082	25.0499
UIMC1	BRCA1-AcomplexsubunitRAP80[Homosapiens];Q96RL1-2;Q96RL1-3;Q96RL1;Q96RL1-4	S	653	DADIKSSETGAFRVPSPGMEEAGCSREMQSS	25.5689	24.2724
ARFGEF1	brefeldinA-inhibitedguaninenucleotide-exchangeprotein1[Homosapiens];Q9Y6D6	S	1569	PSPVSEKPLDTISQKSVDIHDSIQPRSVDNR	24.3167	22.083
ARFGEF2	brefeldinA-inhibitedguaninenucleotide-exchangeprotein2[Homosapiens];Q9Y6D5	S	218	QEARELEKPIQSKPQSPVIQAAAVSPKFVRL	26.7764	24.744
ARFGEF2	brefeldinA-inhibitedguaninenucleotide-exchangeprotein2[Homosapiens];Q9Y6D5	S	227	IQSKPQSPVIQAAAVSPKFVRLKHSQAQSKP	28.993	26.5751
ARFGEF2	brefeldinA-inhibitedguaninenucleotide-exchangeprotein2[Homosapiens];Q9Y6D5	S	1528	SSIDKNPSERGQSQLSNPTDDSWKGRPYANQ	24.4542	22.6493
BAZ1A	bromodomainadjacenttozincfingerdomainprotein1Aisoformb[Homosapiens];bromodomainadjacenttozincfingerdomainprotein1Aisoforma[Homosapiens];Q9NRL2-2;Q9NRL2	S	1381	SLQESESKRRCRKRQSPEPSPVTLGRRSSGR	27.0097	24.7671
BAZ1A	bromodomainadjacenttozincfingerdomainprotein1Aisoformb[Homosapiens];bromodomainadjacenttozincfingerdomainprotein1Aisoforma[Homosapiens];Q9NRL2-2;Q9NRL2	S	1385	SESKRRCRKRQSPEPSPVTLGRRSSGRQGGV	23.2165	21.5882
BRWD1	bromodomainandWDrepeat-containingprotein1isoformA[Homosapiens];Q9NSI6-3;Q9NSI6-2;Q9NSI6	S	1475	KRLKSQTKIIPELVGSPTQSTSSRTAYLGTH	25.4848	23.5513
BRD4	bromodomain-containingprotein4isoformlong[Homosapiens];O60885	S	1070	STGHLREAPSPLMIHSPQMSQFQSLTHQSPP	25.0584	23.0364
BRD4	bromodomain-containingprotein4isoformlong[Homosapiens];O60885	S	1083	IHSPQMSQFQSLTHQSPPQQNVQPKKQELRA	26.1015	23.5238
BRD4	bromodomain-containingprotein4isoformlong[Homosapiens];O60885	S	1117	VQPQPLVVVKEEKIHSPIIRSEPFSPSLRPE	27.5753	25.9753
BRD4	bromodomain-containingprotein4isoformlong[Homosapiens];O60885;bromodomain-containingprotein4isoformshort[Homosapiens];O60885-2;O60885-3	S	470	AKMPDEPEEPVVAVSSPAVPPPTKVVAPPSS	25.975	24.0665
BRD4	bromodomain-containingprotein4isoformlong[Homosapiens];O60885	S	1126	KEEKIHSPIIRSEPFSPSLRPEPPKHPESIK	25.4645	23.0766
BRD4	bromodomain-containingprotein4isoformlong[Homosapiens];O60885;bromodomain-containingprotein4isoformshort[Homosapiens];O60885-2;O60885-3	S	601	KEPAPMKSKPPPTYESEEEDKCKPMSYEEKR	24.3679	24.5604
BRD8	bromodomain-containingprotein8isoform4[Homosapiens];Q9H0E9-3;Q9H0E9-4;Q9H0E9-2	S	284	PLLSELLKKGSLLPTSPRLVNESEMAVASGH	25.8076	24.115
KCTD3	BTB/POZdomain-containingproteinKCTD3[Homosapiens];Q9Y597-2;Q9Y597;Q9Y597-3	S	664	PYRESPLLARARRTESFHSYRDFQTINLNRN	24.721	23.014
FAM195B	C9JLW8	S	21	VSRVVYNGKRTSSPRSPPSSSEIFTPAHEEN	25.1157	23.3231
CAD	CADproteinisoform1[Homosapiens];P27708	S	1859	LPDGRFHLPPRIHRASDPGLPAEEPKEKSSR	28.4764	26.5088
CAMKK1	calcium/calmodulin-dependentproteinkinasekinase1isoforma[Homosapiens];Q8N5S9;Q8N5S9-2	S	458	SWTTVILVKSMLRKRSFGNPFEPQARREERS	23.6093	21.3246
CALD1	caldesmonisoform4[Homosapiens];Q05682-3;Q05682-6;Q05682-2;caldesmonisoform1[Homosapiens];Q05682;caldesmonisoform5[Homosapiens];Q05682-5;caldesmonisoform2[Homosapiens];Q05682-4	S	463	VRNIKSMWEKGNVFSSPTAAGTPNKETAGLK	24.9178	22.4758
CALD1	caldesmonisoform4[Homosapiens];Q05682-3;Q05682-6;Q05682-2;caldesmonisoform1[Homosapiens];Q05682;caldesmonisoform5[Homosapiens];Q05682-5;caldesmonisoform2[Homosapiens];Q05682-4	S	528	SKRNLWEKQSVDKVTSPTKV___________	26.6516	24.7288
CALD1	caldesmonisoform4[Homosapiens];Q05682-3;caldesmonisoform5[Homosapiens];Q05682-5	S	12	____MLGGSGSHGRRSLAALSQIAYQRNDDD	23.097	20.0826
CALD1	caldesmonisoform5[Homosapiens];Q05682-5;caldesmonisoform2[Homosapiens];Q05682-4	S	196	DKEKEEEEEEKPKRGSIGENQIKDEKIKKDK	27.2739	25.9746
PRKAR1B	cAMP-dependentproteinkinasetypeI-betaregulatorysubunit[Homosapiens];P31321	S	83	RQKSNSQSDSHDEEVSPTPPNPVVKARRRRG	26.761	24.0763
PRKAR2A	cAMP-dependentproteinkinasetypeII-alpharegulatorysubunit[Homosapiens];P13861-2;P13861	S	99	EDLEVPVPSRFNRRVSVCAETYNPDEEEEDT	25.7182	24.2143
CLIP1	CAP-Glydomain-containinglinkerprotein1isoformb[Homosapiens];P30622-2;P30622-1;P30622	S	147	DEANGLQTTPASRATSPLCTSTASMVSSSPS	26.3784	24.6625
CLIP2	CAP-Glydomain-containinglinkerprotein2isoform1[Homosapiens];Q9UDT6-2;Q9UDT6	S	294	FAPVHKVIRIGFPSTSPAKAKKTKRMAMGVS	24.9261	23.1112
CMTR1	cap-specificmRNA(nucleoside-2'-O-)-methyltransferase1[Homosapiens];Q8N1G2	S	53	SVSHGAKASTTSLSGSDSETEGKQHSSDSFD	24.9412	22.419
CSNK1E	caseinkinaseIisoformepsilon[Homosapiens];P49674	S	363	VASTPASRIQPAGNTSPRAISRVDRERKVSM	24.6988	23.1782
CASKIN2	caskin-2isoformb[Homosapiens];caskin-2isoforma[Homosapiens];Q8WXE0-2;Q8WXE0	S	389	SLADNLSHRPLANCRSGEQIFTQDVRPEQLL	24.0293	21.1767
CASKIN2	caskin-2isoformb[Homosapiens];caskin-2isoforma[Homosapiens];Q8WXE0-2;Q8WXE0	S	613	MAGGGPEPLPLPPARSPSQESIGARSRGSGH	25.6121	23.4898
CASKIN2	caskin-2isoformb[Homosapiens];caskin-2isoforma[Homosapiens];Q8WXE0-2;Q8WXE0	S	615	GGGPEPLPLPPARSPSQESIGARSRGSGHSQ	24.3209	21.0924
CASKIN2	caskin-2isoformb[Homosapiens];caskin-2isoforma[Homosapiens];Q8WXE0-2;Q8WXE0	S	321	PRVGLSPDSPAGDRNSVGSEGSVGSIRSAGS	25.9143	23.8073
CASP2	caspase-2isoform1preproprotein[Homosapiens];P42575;caspase-2isoform2[Homosapiens];P42575-2	S	157	FPVCESCPLYKKLRLSTDTVEHSLDNKDGPV	24.7837	22.847
CTNNA1	cateninalpha-1isoform1[Homosapiens];P35221-3;P35221;P35221-2	S	641	RKAVLMIRTPEELDDSDFETEDFDVRSRTSV	28.8671	25.9745
SLC7A2	cationicaminoacidtransporter2isoform2[Homosapiens];cationicaminoacidtransporter2isoform3[Homosapiens];P52569;P52569-2;P52569-3	S	647	KSAIQANDHHPRNLSSPFIFHEKTSEF____	22.8777	20.3483
CNOT2	CCR4-NOTtranscriptioncomplexsubunit2[Homosapiens];Q9NZN8-4;Q9NZN8-5;Q9NZN8	S	165	GIPSRTNSMSSSGLGSPNRSSPSIICMPKQQ	25.8376	23.3281
CNOT4	CCR4-NOTtranscriptioncomplexsubunit4isoformb[Homosapiens];O95628-3;O95628-2;O95628;O95628-8;O95628-4;O95628-7;O95628-9;O95628-10;O95628-6	S	429	DLIEKELSVQDQPSLSPTSLQNSSSHTTTAK	26.2202	23.7603
CD2BP2	CD2antigencytoplasmictail-bindingprotein2[Homosapiens];O95400	S	195	ARGGGKGRKGPGQPSSPQRLDRLSGLADQMV	23.6681	22.4983
CD44	CD44antigenisoform3precursor[Homosapiens];CD44antigenisoform1precursor[Homosapiens];P16070-18;P16070-12;P16070-14;P16070-13;P16070-11;P16070-10;P16070-16;P16070-8;P16070-17;P16070-6;P16070-4;P16070-3;P16070-7;P16070-5;P16070	S	457	VEDRKPSGLNGEASKSQEMVHLVNKESSETP	25.8641	23.7311
CDC42EP1	cdc42effectorprotein1[Homosapiens];Q00587-2;Q00587	S	101	LQLVRRVGAPPQRMASPPAPSPAPPAISPII	25.6217	22.8435
CDC42EP1	cdc42effectorprotein1[Homosapiens];Q00587-2;Q00587	S	192	RDGAFPSEPGLRRSDSLLSFRLDLDLGPSLL	27.3355	25.3822
CDK5RAP2	CDK5regulatorysubunit-associatedprotein2isoforma[Homosapiens];Q96SN8-4;Q96SN8-2;Q96SN8;CDK5regulatorysubunit-associatedprotein2isoformb[Homosapiens];Q96SN8-3	S	1238	LFSEIHNLQNKFRDLSPPRYDSLVQSQAREL	25.0106	22.8092
CCAR2	cellcycleandapoptosisregulatorprotein2[Homosapiens];Q8N163-2;Q8N163	S	124	NAVKVQTLSNQPLLKSPAPPLLHVAALGQKQ	25.4971	22.9138
CCAR2	cellcycleandapoptosisregulatorprotein2[Homosapiens];Q8N163-2;Q8N163	S	678	FAGAKLEDSEVRSVASNQSEMEFSSLQDMPK	25.7367	23.0339
RAD9A	cellcyclecheckpointcontrolproteinRAD9Aisoform2[Homosapiens];cellcyclecheckpointcontrolproteinRAD9Aisoform1[Homosapiens];Q99638	S	252	TIGNEGSRVLPSISLSPGPQPPKSPGPHSEE	26.0077	23.3298
CDC6	celldivisioncontrolprotein6homolog[Homosapiens];Q99741	S	54	VQTVTCSPRVKALPLSPRKRLGDDNLCNTPH	25.5627	23.5621
CDC6	celldivisioncontrolprotein6homolog[Homosapiens];Q99741	S	45	SDAKLEPTNVQTVTCSPRVKALPLSPRKRLG	25.2274	23.1232
CDCA7L	celldivisioncycle-associated7-likeproteinisoform3[Homosapiens];celldivisioncycle-associated7-likeproteinisoform1[Homosapiens];Q96GN5-5;Q96GN5-4;Q96GN5-2;Q96GN5	S	71	VVESDLSDDGKASLVSEEEEDEEEDKATPRR	25.4363	22.9178
CETN2	centrin-2[Homosapiens];P41208	S	20	FKKENMASSYQRKRMSPKPELTEEQKQEIRE	26.3885	24.0972
CCP110	centriolarcoiled-coilproteinof110kDaisoform1[Homosapiens];O43303-2;O43303	S	400	ACHILINNPINACELSPKGKEQAMDLIIQDT	24.1764	21.6742
CENPI	centromereproteinI[Homosapiens];Q92674-2;Q92674	S	284	WKTALLAVKQRNRGPSPEPLKLMLGPANVRP	22.8474	22.5978
CEP135	centrosomalproteinof135kDa[Homosapiens];Q66GS9	S	439	VERMRLEHGIKRRDRSPSRLDTFLKGIEEER	25.4137	22.7612
CEP72	centrosomalproteinof72kDa[Homosapiens];Q9P209	S	237	READSRGSQESRHLLSPQLVQYQCGDSGKQG	25.0318	23.2416
CEP72	centrosomalproteinof72kDa[Homosapiens];Q9P209	S	318	SMDTEDSASSQKLDLSGEMVPGPLPAPGKCR	22.593	20.8014
CSPP1	centrosomeandspindlepole-associatedprotein1isoform1[Homosapiens];Q1MSJ5-2;Q1MSJ5-1;Q1MSJ5	S	424	LELRVAASGAQDPEKSPDRLKQFSVAPRHFE	23.8434	22.4336
CEP250	centrosome-associatedproteinCEP250[Homosapiens];Q9BV73-2;Q9BV73	S	2229	ELELTRRALEKERLHSPGATSTAELGSRGEQ	24.5978	22.7572
PCYT1A	choline-phosphatecytidylyltransferaseA[Homosapiens];P49585	S	329	ISPKQSPSSSPTRERSPSPSFRWPFSGKTSP	28.3026	25.9795
PCYT1A	choline-phosphatecytidylyltransferaseA[Homosapiens];P49585	S	331	PKQSPSSSPTRERSPSPSFRWPFSGKTSPPC	28.2431	26.0778
PCYT1A	choline-phosphatecytidylyltransferaseA[Homosapiens];P49585	S	343	RSPSPSFRWPFSGKTSPPCSPANLSRHKAAA	27.2178	24.9846
PCYT1A	choline-phosphatecytidylyltransferaseA[Homosapiens];P49585	S	347	PSFRWPFSGKTSPPCSPANLSRHKAAAYDIS	27.2178	24.9846
CHAF1B	chromatinassemblyfactor1subunitB[Homosapiens];Q13112	S	458	PTVIRDPPSITPAVKSPLPGPSEEKTLQPSS	25.6873	23.8405
CHAF1B	chromatinassemblyfactor1subunitB[Homosapiens];Q13112	S	410	PDTAKKTKSQTHRGSSPGPRPVEGTPASRTQ	29.8524	28.2028
CHAF1B	chromatinassemblyfactor1subunitB[Homosapiens];Q13112	S	429	RPVEGTPASRTQDPSSPGTTPPQARQAPAPT	28.6449	26.8894
	chromoboxproteinhomolog8[Homosapiens]	S	311	GQGALDPSGTRVRHGSGPPSSVGGLYRDMGA	27.119	25.0152
CBX8	chromoboxproteinhomolog8[Homosapiens];Q9HC52	S	265	LARRQDSDLVQCGVTSPSSAEATGKLAVDTF	24.7153	23.0121
CHD3	chromodomain-helicase-DNA-bindingprotein3isoform1[Homosapiens];chromodomain-helicase-DNA-bindingprotein3isoform3[Homosapiens];Q12873-2;Q12873;Q12873-3	S	73	KENKPGKPRKRKKRDSEEEFGSERDEYREKS	24.8551	22.0962
CHD3	chromodomain-helicase-DNA-bindingprotein3isoform1[Homosapiens];chromodomain-helicase-DNA-bindingprotein3isoform3[Homosapiens];Q12873-2;Q12873;Q12873-3	S	1601	NSRIGEKMETEADAPSPAPSLGERLEPRKIP	24.8491	22.0967
CHD3	chromodomain-helicase-DNA-bindingprotein3isoform1[Homosapiens];chromodomain-helicase-DNA-bindingprotein3isoform3[Homosapiens];Q12873-2;Q12873;Q12873-3	S	1549	PTKTSPTTPEASATNSPCTSKPATPAPSEKG	25.6266	23.3868
CHD4	chromodomain-helicase-DNA-bindingprotein4isoform1[Homosapiens];Q14839;Q14839-2	S	1531	WSMPELAEVEENKKMSQPGSPSPKTPTPSTP	25.285	22.3578
CHD4	chromodomain-helicase-DNA-bindingprotein4isoform1[Homosapiens];Q14839;Q14839-2	S	1535	ELAEVEENKKMSQPGSPSPKTPTPSTPGDTQ	26.6679	24.6955
CHD4	chromodomain-helicase-DNA-bindingprotein4isoform1[Homosapiens];Q14839;Q14839-2	S	1537	AEVEENKKMSQPGSPSPKTPTPSTPGDTQPN	22.3395	25.8305
CHAMP1	chromosomealignment-maintainingphosphoprotein1[Homosapiens];Q96JM3	S	416	APTLSPEHWKAVPPVSPELRKPGPPLSPEIR	26.8724	24.8127
CHAMP1	chromosomealignment-maintainingphosphoprotein1[Homosapiens];Q96JM3	S	603	DDQKCDILVQEELLASPKKLLEDTLFPSSKK	26.697	24.5908
CHAMP1	chromosomealignment-maintainingphosphoprotein1[Homosapiens];Q96JM3	S	627	LFPSSKKLKKDNQESSDAELSSSEYIKTDLD	25.9191	23.6407
CHAMP1	chromosomealignment-maintainingphosphoprotein1[Homosapiens];Q96JM3	S	108	DKPKNQLNKETDPVKSPPLPEHQKIPCNSAE	27.4251	24.9371
CHAMP1	chromosomealignment-maintainingphosphoprotein1[Homosapiens];Q96JM3	S	476	ASLDFPESQKSSRGGSPDLWKSSFFIEPQKP	26.1978	24.7899
CHAMP1	chromosomealignment-maintainingphosphoprotein1[Homosapiens];Q96JM3	S	427	VPPVSPELRKPGPPLSPEIRSPAGSPELRKP	27.5907	25.5733
CHAMP1	chromosomealignment-maintainingphosphoprotein1[Homosapiens];Q96JM3	S	432	PELRKPGPPLSPEIRSPAGSPELRKPSGSPD	26.6959	22.9664
CHAMP1	chromosomealignment-maintainingphosphoprotein1[Homosapiens];Q96JM3	S	436	KPGPPLSPEIRSPAGSPELRKPSGSPDLWKL	26.7227	23.5046
CHAMP1	chromosomealignment-maintainingphosphoprotein1[Homosapiens];Q96JM3	S	507	VFPETRKPGPSGPSESPKAASDIWKPVLSID	25.2421	23.9521
CHAMP1	chromosomealignment-maintainingphosphoprotein1[Homosapiens];Q96JM3	S	445	IRSPAGSPELRKPSGSPDLWKLSPDQRKTSP	28.587	27.3008
CHAMP1	chromosomealignment-maintainingphosphoprotein1[Homosapiens];Q96JM3	S	452	PELRKPSGSPDLWKLSPDQRKTSPASLDFPE	26.9597	25.6725
CHAMP1	chromosomealignment-maintainingphosphoprotein1[Homosapiens];Q96JM3	S	282	SRKSARTTSPEPRKPSPSESPEPWKPFPAVS	27.7453	25.3929
CHAMP1	chromosomealignment-maintainingphosphoprotein1[Homosapiens];Q96JM3	S	286	ARTTSPEPRKPSPSESPEPWKPFPAVSPEPR	26.76	25.2314
CHAMP1	chromosomealignment-maintainingphosphoprotein1[Homosapiens];Q96JM3	S	297	SPSESPEPWKPFPAVSPEPRRPAPAVSPGSW	25.9074	23.6867
CHAMP1	chromosomealignment-maintainingphosphoprotein1[Homosapiens];Q96JM3	S	405	WKSGPPELRKTAPTLSPEHWKAVPPVSPELR	24.6963	22.8518
CHAMP1	chromosomealignment-maintainingphosphoprotein1[Homosapiens];Q96JM3	S	459	GSPDLWKLSPDQRKTSPASLDFPESQKSSRG	28.5802	26.5329
CHAMP1	chromosomealignment-maintainingphosphoprotein1[Homosapiens];Q96JM3	S	204	KSVPVCESQKLAPVPSPEPQKPAPVSPESVK	28.9191	26.9539
CHAMP1	chromosomealignment-maintainingphosphoprotein1[Homosapiens];Q96JM3	S	214	LAPVPSPEPQKPAPVSPESVKATLSNPKPQK	28.6832	26.8241
CHAMP1	chromosomealignment-maintainingphosphoprotein1[Homosapiens];Q96JM3	S	675	VESIDFSKENKMDMTSPEQSRNVLQFTEEKE	23.286	22.3938
CHAMP1	chromosomealignment-maintainingphosphoprotein1[Homosapiens];Q96JM3	S	382	SASWKSSSVSPSSWKSPPASPESWKSGPPEL	23.9718	22.2256
CHAMP1	chromosomealignment-maintainingphosphoprotein1[Homosapiens];Q96JM3	S	386	KSSSVSPSSWKSPPASPESWKSGPPELRKTA	24.7685	23.1443
CHAMP1	chromosomealignment-maintainingphosphoprotein1[Homosapiens];Q96JM3	S	376	PTPSVSSASWKSSSVSPSSWKSPPASPESWK	25.7667	24.0477
CHAMP1	chromosomealignment-maintainingphosphoprotein1[Homosapiens];Q96JM3	S	542	KPALFPEPAKTAPPASPEARKRALFPEPRKH	28.3574	26.0963
KIF4A;KIF4B	chromosome-associatedkinesinKIF4A[Homosapiens];O95239;Q2VIQ3	S	1225	KKRALASNTSFFSGCSPIEEEAH________	25.778	23.3372
KIF4A	chromosome-associatedkinesinKIF4A[Homosapiens];O95239;O95239-2	S	1001	ENEIIKQKLTLLQVASRQKHLPKDTLLSPDS	23.2137	21.3036
KIF4A	chromosome-associatedkinesinKIF4A[Homosapiens];O95239;O95239-2	S	801	ESGENPPPKLRRRTFSLTEVRGQVSESEDSI	25.7915	24.0898
CIZ1	cip1-interactingzincfingerproteinisoform6[Homosapiens];Q9ULV3-5;Q9ULV3-3;Q9ULV3-4;Q9ULV3-2;Q9ULV3	S	737	GHFENLQKYKAAKNPSPTTRPVSRRCAINAR	25.4331	23.4574
CIZ1	cip1-interactingzincfingerproteinisoform6[Homosapiens];Q9ULV3-5;Q9ULV3-3;Q9ULV3-4;Q9ULV3-2;Q9ULV3	S	249	TQVQPKLQKQAQTQTSPEHLVLQQKQVQPQL	25.444	23.714
CIT	citronRho-interactingkinaseisoform1[Homosapiens];O14578;O14578-4;O14578-3;citronRho-interactingkinaseisoform2[Homosapiens]	S	2013	PHRYREGRTELRRDKSPGRPLEREKSPGRML	23.4268	22.2536
CIT	citronRho-interactingkinaseisoform1[Homosapiens];O14578;O14578-4;citronRho-interactingkinaseisoform2[Homosapiens];O14578-2	S	440	LGILGRSESVVSGLDSPAKTSSMEKKLLIKS	25.3461	23.8451
CIT	citronRho-interactingkinaseisoform1[Homosapiens];O14578;O14578-4;O14578-3	S	1982	GPPTYNEHITKRVASSPAPPEGPSHPREPST	24.7788	22.5111
CPSF7	cleavageandpolyadenylationspecificityfactorsubunit7isoform2[Homosapiens];Q8N684-2;Q8N684;Q8N684-3	S	48	DVLTATSQPSDDRSSSTEPPPPVRQEPSPKP	26.1583	24.7631
CSTF3	cleavagestimulationfactorsubunit3isoform1[Homosapiens];Q12996	S	691	SNAVLTKAVKRPNEDSDEDEEKGAVVPPVHD	29.7051	27.4473
STAG2	cohesinsubunitSA-2isoformb[Homosapiens];Q8N3U4;Q8N3U4-2	S	1061	NSLLAGGDDDTMSVISGISSRGSTVRSKKSK	24.1363	22.0086
STAG2	cohesinsubunitSA-2isoformb[Homosapiens];Q8N3U4;Q8N3U4-2	S	1064	LAGGDDDTMSVISGISSRGSTVRSKKSKPST	23.0044	21.5881
CC2D1A	coiled-coilandC2domain-containingprotein1A[Homosapiens];Q6P1N0-2;Q6P1N0	S	455	EGPEDEEDEVPKKQNSPVAPTAQPKAPPSRT	26.9404	24.6964
CCDC6	coiled-coildomain-containingprotein6[Homosapiens];Q16204	S	254	VSAPPSPRDISMEIDSPENMMRHIRFLKNEV	23.3914	21.0259
CCDC6	coiled-coildomain-containingprotein6[Homosapiens];Q16204	S	240	EAEKRILQEKLDQPVSAPPSPRDISMEIDSP	25.8956	24.2671
CCDC6	coiled-coildomain-containingprotein6[Homosapiens];Q16204	S	244	RILQEKLDQPVSAPPSPRDISMEIDSPENMM	27.7125	25.5166
CCDC6	coiled-coildomain-containingprotein6[Homosapiens];Q16204	S	52	GGGGGGGGKSGGIVISPFRLEELTNRLASLQ	27.5498	25.6419
CCDC6	coiled-coildomain-containingprotein6[Homosapiens];Q16204	S	352	FNEMSAQGLRPRTVSSPIPYTPSPSSSRPIS	25.9988	24.0684
CCDC86	coiled-coildomain-containingprotein86[Homosapiens];Q9H6F5	S	58	REPGSPPSVQRAGLGSPERPPKTSPGSPRLQ	30.2543	28.6859
CCDC86	coiled-coildomain-containingprotein86[Homosapiens];Q9H6F5	S	66	VQRAGLGSPERPPKTSPGSPRLQQGAGLESP	27.6732	26.0034
CCDC86	coiled-coildomain-containingprotein86[Homosapiens];Q9H6F5	S	69	AGLGSPERPPKTSPGSPRLQQGAGLESPQGQ	28.5549	26.0034
CCDC86	coiled-coildomain-containingprotein86[Homosapiens];Q9H6F5	S	47	LVEFESNPEETREPGSPPSVQRAGLGSPERP	31.0936	29.1781
CCDC86	coiled-coildomain-containingprotein86[Homosapiens];Q9H6F5	S	18	TPLRRSRRLGGLRPESPESLTSVSRTRRALV	32.5469	30.7796
CCDC86	coiled-coildomain-containingprotein86[Homosapiens];Q9H6F5	S	80	TSPGSPRLQQGAGLESPQGQPEPGAASPQRQ	28.0669	25.7231
CCDC86	coiled-coildomain-containingprotein86[Homosapiens];Q9H6F5	S	91	AGLESPQGQPEPGAASPQRQQDLHLESPQRQ	30.7073	28.5804
CCDC86	coiled-coildomain-containingprotein86[Homosapiens];Q9H6F5	S	110	QQDLHLESPQRQPEYSPESPRCQPKPSEEAP	28.2526	26.8641
CCDC86	coiled-coildomain-containingprotein86[Homosapiens];Q9H6F5	S	113	LHLESPQRQPEYSPESPRCQPKPSEEAPKCS	25.6286	22.2774
CCDC86	coiled-coildomain-containingprotein86[Homosapiens];Q9H6F5	S	102	PGAASPQRQQDLHLESPQRQPEYSPESPRCQ	28.7584	26.5958
CCDC86	coiled-coildomain-containingprotein86[Homosapiens];Q9H6F5	S	255	PKSGRVWKDRSKKRFSQMLQDKPLRTSWQRK	25.3372	22.4428
CCDC9	coiled-coildomain-containingprotein9[Homosapiens];Q9Y3X0	S	80	NVAVESEKNLGPSRRSPGTPRPPGASKGGRT	25.7689	23.6159
CCDC97	coiled-coildomain-containingprotein97[Homosapiens];Q96F63	S	212	ELSARTPTHQPPKPGSPGRPACPLSNLLLQS	28.0371	25.7483
COL19A1	collagenalpha-1(XIX)chainprecursor[Homosapiens];Q14993	S	81	RRAFCESDKTCFKLGSALLIRDTIKIFPKGL	23.8822	21.3698
	CON__P01045-1;CON__Q2KJ62;CON__P01044-1	S	329	YSIVFIARETTCSKGSNEELTKSCEINIHGQ	24.5799	22.1582
KRT8	keratin,typeIIcytoskeletal8isoform2[Homosapiens];CON__P05787;P05787;P05787-2	S	34	AFSSRSYTSGPGSRISSSSFSRVGSSNFRGG	28.9214	27.042
KRT8	keratin,typeIIcytoskeletal8isoform2[Homosapiens];CON__P05787;P05787;P05787-2;CON__REFSEQ:XP_092267	S	410	LEGEESRLESGMQNMSIHTKTTSGYAGGLSS	23.4333	21.8639
KRT8	keratin,typeIIcytoskeletal8isoform2[Homosapiens];CON__P05787;P05787;P05787-2	S	475	AVVVKKIETRDGKLVSESSDVLPK_______	24.8405	23.3453
KRT8	keratin,typeIIcytoskeletal8isoform2[Homosapiens];CON__P05787;P05787;P05787-2;CON__Q9H552	S	274	IIAEVKAQYEDIANRSRAEAESMYQIKYEEL	24.4451	22.513
KRT8	keratin,typeIIcytoskeletal8isoform2[Homosapiens];CON__P05787;P05787;P05787-2	S	13	___MSIRVTQKSYKVSTSGPRAFSSRSYTSG	27.0939	24.5939
KRT8	keratin,typeIIcytoskeletal8isoform2[Homosapiens];CON__P05787;P05787;P05787-2	S	43	GPGSRISSSSFSRVGSSNFRGGLGGGHGGAS	25.2102	24.0246
KRT7	CON__P08729;CON__Q3KNV1;P08729;keratin,typeIIcytoskeletal7[Homosapiens]	S	2	______________MSIHFSSPVFTSRSAAF	25.728	24.3198
KRT7	CON__P08729;CON__Q3KNV1;P08729;keratin,typeIIcytoskeletal7[Homosapiens]	S	7	_________MSIHFSSPVFTSRSAAFSGRGA	31.4001	29.0556
AHSG	CON__P12763;alpha-2-HS-glycoproteinpreproprotein[Homosapiens];P02765	S	138	GQFSVLFTKCDSSPDSAEDVRKLCPDCPLLA	29.7617	27.0703
	CON__P12763	S	320	HRAHYDLRHTFSGVASVESSSGEAFHVGKTP	30.4631	28.8764
	CON__P12763	S	323	HYDLRHTFSGVASVESSSGEAFHVGKTPIVG	28.9278	26.4384
	CON__P12763	S	324	YDLRHTFSGVASVESSSGEAFHVGKTPIVGQ	26.9308	23.2943
	CON__P12763	S	325	DLRHTFSGVASVESSSGEAFHVGKTPIVGQP	29.8654	27.9979
KRT10	CON__P13645;P13645	S	42	GGGGVSSLRISSSKGSLGGGFSSGGFSGGSF	27.4698	25.0016
KRT10	CON__P13645;P13645	S	48	SLRISSSKGSLGGGFSSGGFSGGSFSRGSSG	23.5287	24.0493
KRT10	CON__P13645;P13645	S	56	GSLGGGFSSGGFSGGSFSRGSSGGGCFGGSS	27.6578	26.2428
KRT10	CON__P13645;P13645	S	61	GFSSGGFSGGSFSRGSSGGGCFGGSSGGYGG	30.2466	28.1969
KRT10	CON__P13645;P13645	S	84	GSSGGYGGLGGFGGGSFRGSYGSSSFGGSYG	24.1983	22.1406
KRT10	CON__P13645;P13645	S	16	MSVRYSSSKHYSSSRSGGGGGGGGCGGGGGV	30.9908	29.0314
KRT10	CON__P13645;P13645	S	458	ENEIQTYRSLLEGEGSSGGGGRGGGSFGGGY	25.9136	24.1808
	CON__P28800	S	481	RGDKPFDPDLKLGPPSEEDYAQPSSPK____	25.015	23.2456
KRT17	CON__Q04695;Q04695	S	32	SSGLGGGSSRTSCRLSGGLGAGSCRLGSAGG	29.359	27.6398
KRT17	CON__Q04695;Q04695;CON__Q9QWL7	S	13	___MTTSIRQFTSSSSIKGSSGLGGGSSRTS	25.2254	23.2918
	CON__Q9TRI1	S	60	FVPENRRYQRSISGESGERTEDVDQVTVYSY	25.8233	24.1469
NCAPH2	condensin-2complexsubunitH2isoform3[Homosapiens];Q6IBW4-2;Q6IBW4;Q6IBW4-4	S	284	EASAPKAALEPKESRSPQQSAALPRRYMLRE	25.9636	24.4591
NCAPD2	condensincomplexsubunit1[Homosapiens];Q15021	S	1333	KPSTGSRYQPLASTASDNDFVTPEPRRTTRR	25.9763	23.5432
NCAPH	condensincomplexsubunit2isoform1[Homosapiens];Q15003	S	87	VFDLQFSTDSPRLLASPSSRSIDISATIPKF	26.978	24.9793
NCAPG	condensincomplexsubunit3[Homosapiens];Q9BPX3	S	674	TKKIKTLHCEGTEINSDDEQESKEVEETATA	29.2381	27.297
GPS1	COP9signalosomecomplexsubunit1isoform2[Homosapiens];Q13098-5;Q13098;Q13098-7	S	474	VLRNQIHVKSPPREGSQGELTPANSQSRMST	25.0309	23.7442
GPS1	COP9signalosomecomplexsubunit1isoform2[Homosapiens];Q13098-5;Q13098;Q13098-7	S	468	MMLRAAVLRNQIHVKSPPREGSQGELTPANS	26.921	24.03
CRTC3	CREB-regulatedtranscriptioncoactivator3isoformb[Homosapiens];Q6UUV7-3;Q6UUV7	S	370	PNTSALHPSLRLFSLSNPSLSTTNLSGPSRR	23.8364	21.353
CRTC3	CREB-regulatedtranscriptioncoactivator3isoformb[Homosapiens];Q6UUV7-3;Q6UUV7	S	396	GPSRRRQPPVSPLTLSPGPEAHQGFSRQLSS	26.0087	23.0314
MUS81	crossoverjunctionendonucleaseMUS81[Homosapiens];Q96NY9	S	95	RLQRHRTSGGDHAPDSPSGENSPAPQGRLAE	25.5817	23.2326
CTDSPL2	CTDsmallphosphatase-likeprotein2[Homosapiens];Q05D32;Q05D32-2	S	104	AGEKPNKQISRVRRKSQVNGEAGSYEMTNQH	25.5167	23.1931
CTDSPL2	CTDsmallphosphatase-likeprotein2[Homosapiens];Q05D32;Q05D32-2	S	28	NQIQTQRTARAKRKYSEVDDSLPSGGEKPSK	23.6091	22.1085
CTDSPL2	CTDsmallphosphatase-likeprotein2[Homosapiens];Q05D32;Q05D32-2	S	134	HVKQNGKLEDNPSSGSPPRTTLLGTIFSPVF	26.3793	24.3187
CTPS1	CTPsynthase1isoforma[Homosapiens];P17812-2;P17812	S	575	RLSPRDTYSDRSGSSSPDSEITELKFPSINH	29.5349	27.0448
CUEDC2	CUEdomain-containingprotein2[Homosapiens];Q9H467	S	110	NLQPQSSGVQGQVPISPEPLQRPEMLKEETR	25.5507	22.4613
CUL4A	cullin-4Aisoform1[Homosapiens];Q13619	S	10	______MADEAPRKGSFSALVGRTNGLTKPA	25.426	23.2627
CDK17	cyclin-dependentkinase17isoform2[Homosapiens];Q00537-2;Q00537	S	180	SPPFDQPMSRRSRRASLSEIGFGKMETYIKL	25.8259	23.8874
CDK17	cyclin-dependentkinase17isoform2[Homosapiens];Q00537-2;Q00537	S	146	CIHRRISMEDLNKRLSLPADIRIPDGYLEKL	29.2425	27.0418
CDK17	cyclin-dependentkinase17isoform2[Homosapiens];Q00537-2;Q00537	S	9	_______MKKFKRRLSLTLRGSQTIDESLSE	25.9798	23.6432
CDK18	cyclin-dependentkinase18isoformb[Homosapiens];Q07002;Q07002-2;Q07002-3	S	132	SPDLPKPLSRMSRRASLSDIGFGKLETYVKL	25.0041	22.9255
CDK18	cyclin-dependentkinase18isoformb[Homosapiens];Q07002;Q07002-2;Q07002-3	S	98	QNQRRFSMEDVSKRLSLPMDIRLPQEFLQKL	24.8552	22.722
CDKN1A	cyclin-dependentkinaseinhibitor1isoform1[Homosapiens];P38936	S	130	LSCTLVPRSGEQAEGSPGGPGDSQGRKRRQT	22.4714	21.5909
CCNF	cyclin-F[Homosapiens];P41002	S	754	CHHQARKSCLQCRPPSPPESSVPQQQVKRIN	24.4969	22.4354
CCNL1	cyclin-L1isoform1[Homosapiens];Q9UK58	S	352	ASKPSSPREVKAEEKSPISINVKTVKKEPED	29.0998	27.4326
CCNL1	cyclin-L1isoform1[Homosapiens];Q9UK58	S	335	LNPDGTPALSTLGGFSPASKPSSPREVKAEE	27.7708	25.6238
CCNL1	cyclin-L1isoform1[Homosapiens];Q9UK58;Q9UK58-5;Q9UK58-4	S	65	VSLTIDHSLIPEERLSPTPSMQDGLDLPSET	25.0532	22.7679
CCNL1	cyclin-L1isoform1[Homosapiens];Q9UK58	S	374	KTVKKEPEDRQQASKSPYNGVRKDSKRSRNS	25.6977	23.5002
CCNL2	cyclin-L2isoformA[Homosapiens];Q96S94-3;Q96S94	S	369	NTKRRLEGAKKAKADSPVNGLPKGRESRSRS	25.0981	24.2006
CCNL2	cyclin-L2isoformA[Homosapiens];Q96S94-3;Q96S94	S	330	LLPGGTQVLDGTSGFSPAPKLVESPKEGKGS	27.0245	24.6423
CCNL2	cyclin-L2isoformA[Homosapiens];Q96S94-3;Q96S94	S	348	PKLVESPKEGKGSKPSPLSVKNTKRRLEGAK	27.8007	26.1997
CCNT2	cyclin-T2isoforma[Homosapiens];cyclin-T2isoformb[Homosapiens];O60583-2;O60583	S	480	HKQGQSQAASSSSVTSPIKMKIPIANTEKYM	26.4806	24.3237
CCNT2	cyclin-T2isoforma[Homosapiens];cyclin-T2isoformb[Homosapiens];O60583-2;O60583	S	601	GSKHSADGIPPTVLRSPVGLSSDGISSSSSS	24.4898	22.9941
DYNC1H1	cytoplasmicdynein1heavychain1[Homosapiens];Q14204	S	4368	DDLAYAETEKKTRTDSTSDGRPAWMRTLHTT	28.0008	26.0907
DYNC1LI1	cytoplasmicdynein1lightintermediatechain1[Homosapiens];Q9Y6G9	S	207	RDFQEYVEPGEDFPASPQRRNTASQEDKDDS	26.8856	25.0839
DYNC1LI1	cytoplasmicdynein1lightintermediatechain1[Homosapiens];Q9Y6G9	S	510	VHAELDRITRKPVTVSPTTPTSPTEGEAS__	26.8168	24.7947
DYNC1LI1	cytoplasmicdynein1lightintermediatechain1[Homosapiens];Q9Y6G9	S	516	RITRKPVTVSPTTPTSPTEGEAS________	25.0499	22.9617
DYNC1LI1	cytoplasmicdynein1lightintermediatechain1[Homosapiens];Q9Y6G9	S	421	PRTPNRSVSSNVASVSPIPAGSKKIDPNMKA	27.555	25.379
NCK1	cytoplasmicproteinNCK1isoform2[Homosapiens];P16333-2;P16333	S	21	VFKDFFSIGKVKRKPSVPDSASPADDSFVDP	24.3154	22.4571
NCK2	cytoplasmicproteinNCK2isoformA[Homosapiens];O43639	S	90	LGLGKTRRKTSARDASPTPSTDAEYPANGSG	22.7285	21.1608
ENGASE	cytosolicendo-beta-N-acetylglucosaminidase[Homosapiens];Q8NFI3-2;Q8NFI3-3;Q8NFI3	S	66	KDEEEETVFREVVSFSPDPLPVRYYDKDTTK	22.4124	20.3998
SPECC1	cytospin-Bisoform2[Homosapiens];cytospin-Bisoform1[Homosapiens];Q5M775-4;Q5M775;cytospin-Bisoform4[Homosapiens];Q5M775-5;Q5M775-3;Q5M775-2	S	280	TSNPFKSSKCSTAGSSPNSVSELSLASLTEK	25.1066	23.5889
SPECC1	cytospin-Bisoform2[Homosapiens];cytospin-Bisoform1[Homosapiens];Q5M775-4;Q5M775;cytospin-Bisoform4[Homosapiens];Q5M775-5;Q5M775-3;Q5M775-2	S	160	IRALEEKNKNFQKELSDLEEENRVLKEKLIY	23.5024	21.5224
SPECC1	cytospin-Bisoform2[Homosapiens];cytospin-Bisoform1[Homosapiens];Q5M775-4;Q5M775	S	833	RTETLKPDPHLRKSPSLESLSRPPSLGFGDT	25.8086	23.4056
SPECC1	cytospin-Bisoform2[Homosapiens];cytospin-Bisoform1[Homosapiens];Q5M775-4;Q5M775;cytospin-Bisoform4[Homosapiens];Q5M775-5;Q5M775-3;Q5M775-2	S	53	RSVPRGPSNPRKSVSSPTSSNTPTPTKHLRT	24.8877	22.6013
SPECC1	cytospin-Bisoform2[Homosapiens];cytospin-Bisoform1[Homosapiens];Q5M775-4;Q5M775	S	782	PLSGIPVRTAPAAAVSPMQRHSTYSSVRPAS	23.3679	21.9154
SPECC1	cytospin-Bisoform2[Homosapiens];cytospin-Bisoform1[Homosapiens];Q5M775-4;Q5M775	S	729	VDAAGRWPGVCVSRTSPTPPESATTVKSLIK	26.6935	24.9754
ZNF326	DBIRDcomplexsubunitZNF326isoform1[Homosapiens];Q5BKZ1;Q5BKZ1-3	S	270	KPKLAKPMEKISLSKSPTKTDPKNEEEEKRR	27.3217	25.5146
APPL1	DCC-interactingprotein13-alpha[Homosapiens];Q9UKG1	S	401	TAARVNQSALEAVTPSPSFQQRHESLRPAAG	25.7903	23.6939
DCAF12	DDB1-andCUL4-associatedfactor12[Homosapiens];Q5T6F0	S	15	_MARKVVSRKRKAPASPGAGSDAQGPQFGWD	24.5505	22.28
DCAF15	DDB1-andCUL4-associatedfactor15[Homosapiens];Q66K64	S	310	LPSFCPEAAPARSSGSPEPSPAIAKAKEFVA	25.0303	23.5935
DAPK2	death-associatedproteinkinase2[Homosapiens];Q9UIK4	S	349	KKVHLRPDEDLRNCESDTEEDIARRKALHPR	25.4887	23.375
DOCK7	dedicatorofcytokinesisprotein7isoform2[Homosapiens];Q96N67-4;Q96N67-3;Q96N67-5;Q96N67-2;Q96N67-6;Q96N67	S	1352	SCFEYKGKKVFERMNSLTFKKSKDMRAKLEE	23.8563	22.2648
DOCK7	dedicatorofcytokinesisprotein7isoform2[Homosapiens];Q96N67-4;Q96N67-3;Q96N67-5;Q96N67-2;Q96N67-6;Q96N67;Q96N67-7	S	180	DGNSYQDDQDDLKRRSMSIDDTPRGSWACSI	23.8245	21.2645
DOCK7	dedicatorofcytokinesisprotein7isoform2[Homosapiens];Q96N67-4;Q96N67-3;Q96N67-5;Q96N67-2;Q96N67-6;Q96N67	S	1401	QLGTYTIASPPERSPSGSAFGSQENLRWRKD	24.9746	23.05
	deoxynucleosidetriphosphatetriphosphohydrolaseSAMHD1[Homosapiens]	S	33	SPRTPSNTLSAEADWSPGLELHPDYKTWGPE	24.9955	22.2223
DSP	desmoplakinisoformI[Homosapiens];P15924;desmoplakinisoformII[Homosapiens];P15924-2;P15924-3	S	22	SHPRINTLGRMIRAESGPDLRYEVTSGGGGT	26.0664	23.8411
DSP	desmoplakinisoformI[Homosapiens];P15924;desmoplakinisoformII[Homosapiens];P15924-2;P15924-3	S	2815	LRLLEAASVSSKGLPSPYNMSSAPGSRSGSR	25.9455	24.0576
DSP	desmoplakinisoformI[Homosapiens];P15924;desmoplakinisoformII[Homosapiens];P15924-2;P15924-3	S	2821	ASVSSKGLPSPYNMSSAPGSRSGSRSGSRSG	24.6196	23.8097
DSP	desmoplakinisoformI[Homosapiens];P15924;desmoplakinisoformII[Homosapiens];P15924-2;P15924-3	S	2825	SKGLPSPYNMSSAPGSRSGSRSGSRSGSRSG	25.5392	23.3588
DSP	desmoplakinisoformI[Homosapiens];P15924;desmoplakinisoformII[Homosapiens];P15924-2;P15924-3	S	2209	PHTGLLLLSVQKRSMSFQGIRQPVTVTELVD	24.5179	22.6433
VCPIP1	deubiquitinatingproteinVCIP135[Homosapiens];Q96JH7	S	768	DGPSSAPATPTKAPYSPTTSKEKKIRITTND	23.7203	22.5322
VCPIP1	deubiquitinatingproteinVCIP135[Homosapiens];Q96JH7	S	998	VSQVRAEATTRSRESSPSHGLLKLGSGGVVK	25.7422	24.1855
VCPIP1	deubiquitinatingproteinVCIP135[Homosapiens];Q96JH7	S	994	VKEAVSQVRAEATTRSRESSPSHGLLKLGSG	23.8396	21.8207
DPYSL2	dihydropyrimidinase-relatedprotein2isoform1[Homosapiens];Q16555-2;Q16555	S	627	SVTPKTVTPASSAKTSPAKQQAPPVRNLHQS	24.4466	23.3399
DAB2	disabledhomolog2isoform2[Homosapiens];P98082-3;P98082	S	373	NGVSEREQNGFSVKSSPNPFVGSPPKGLSIQ	26.7753	23.5871
DAB2	disabledhomolog2isoform2[Homosapiens];P98082-3;P98082	S	380	QNGFSVKSSPNPFVGSPPKGLSIQNGVKQDL	29.309	27.3861
DLGAP5	diskslarge-associatedprotein5isoformb[Homosapiens];Q15398-1;Q15398-3;Q15398	S	725	NKTDLKVDCLSSERMSLPLLAGGVADDINTN	25.914	22.9297
DLGAP5	diskslarge-associatedprotein5isoformb[Homosapiens];Q15398-1;Q15398-3;Q15398	S	662	VSQSRNEMGIPQQTTSPENAGPQNTKSEHVK	25.7018	23.5923
	diskslargehomolog5[Homosapiens]	S	132	SSSSLSSVGTTGKAPSPPPLLTDRQVNEKVE	24.4762	22.6304
DLG5	diskslargehomolog5[Homosapiens];Q8TDM6-4;Q8TDM6;Q8TDM6-2;Q8TDM6-5	S	1254	TCSDYSEMRATHGSNSLPSSARLGSSSNLQF	25.0916	22.6298
DMXL2	dmX-likeprotein2isoform3[Homosapiens];dmX-likeprotein2isoform1[Homosapiens];Q8TDJ6-2;Q8TDJ6;Q8TDJ6-3	S	451	EDRERGLHMKLDHDLSLDRESEAGTGSSEHE	23.2804	21.16
DNMT3B	DNA(cytosine-5)-methyltransferase3Bisoform2[Homosapiens];Q9UBC3-4;Q9UBC3-3;Q9UBC3-5;Q9UBC3-2;Q9UBC3-6;Q9UBC3	S	136	PRSTRGRQGRNHVDESPVEFPATRSLRRRAT	23.7093	21.452
DDB2	DNAdamage-bindingprotein2[Homosapiens];Q92466-3;Q92466-2;Q92466-5;Q92466-4;Q92466	S	26	KTSELVLRPRNKRSRSPLELEPEAKKLCAKG	25.7644	22.8606
POLM	DNA-directedDNA/RNApolymerasemuisoform1[Homosapiens];Q9NP87-2;Q9NP87;Q9NP87-3	S	12	____MLPKRRRARVGSPSGDAASSTPPSTRF	23.2869	21.8579
POLR3E	DNA-directedRNApolymeraseIIIsubunitRPC5isoform4[Homosapiens];DNA-directedRNApolymeraseIIIsubunitRPC5isoform3[Homosapiens];Q9NVU0-3;Q9NVU0-2;Q9NVU0-5;Q9NVU0-4;Q9NVU0	S	126	AKHREREAANEAGDSSQDEAEDDVKQITVRF	23.8216	22.5975
POLR3E	DNA-directedRNApolymeraseIIIsubunitRPC5isoform4[Homosapiens];DNA-directedRNApolymeraseIIIsubunitRPC5isoform3[Homosapiens];Q9NVU0-3;Q9NVU0-2;Q9NVU0-5;Q9NVU0-4;Q9NVU0	S	467	VPAVPPGVRIKEEPVSEEGEEDEEQEAEEEP	25.4555	24.0313
POLR2A	DNA-directedRNApolymeraseIIsubunitRPB1[Homosapiens];P24928;P24928-2	S	121	VLRCVCFFCSKLLVDSNNPKIKDILAKSKGQ	25.2958	23.0254
POLR2A	DNA-directedRNApolymeraseIIsubunitRPB1[Homosapiens];P24928	S	1913	TSPVYTPTSPKYSPTSPTYSPTSPKYSPTSP	27.9298	25.9526
POLR2A	DNA-directedRNApolymeraseIIsubunitRPB1[Homosapiens];P24928	S	1917	YTPTSPKYSPTSPTYSPTSPKYSPTSPTYSP	26.0433	24.2193
POLR2A	DNA-directedRNApolymeraseIIsubunitRPB1[Homosapiens];P24928	S	1892	TSPTYSPTTPKYSPTSPTYSPTSPVYTPTSP	26.1787	24.182
POLR2A	DNA-directedRNApolymeraseIIsubunitRPB1[Homosapiens];P24928	S	1878	TSPKYSPTSPKYSPTSPTYSPTTPKYSPTSP	27.4235	25.3861
TWISTNB	DNA-directedRNApolymeraseIsubunitRPA43[Homosapiens];Q3B726	S	60	YSCLVAGPHQRHIALSPRYLNRKRTGIREQL	26.943	25.2087
TWISTNB	DNA-directedRNApolymeraseIsubunitRPA43[Homosapiens];Q3B726	S	304	DQDPVFQGSDSSGYQSDHKKKKKKRKHSEEA	25.5173	23.5469
TWISTNB	DNA-directedRNApolymeraseIsubunitRPA43[Homosapiens];Q3B726	S	328	RKHSEEAEFTPPLKCSPKRKGKSNFL_____	27.7286	25.7687
	DNA-directedRNApolymerasesIandIIIsubunitRPAC2isoform3[Homosapiens];Q9Y2S0-2	S	76	HPYKRSFRARGSASYSPPRKRSSQDKYEKRS	24.2745	23.0579
RBBP8	DNAendonucleaseRBBP8isoforma[Homosapiens];Q99708-3;Q99708;Q99708-2	S	327	TSKTPPQEELPTRVSSPVFGATSSIKSGLDL	25.6163	23.7374
DFFA	DNAfragmentationfactorsubunitalphaisoform1[Homosapiens];O00273	S	315	TQSLHSLRSISASKASPPGDLQNPKRARQDP	27.3415	25.7733
DNAJC2	dnaJhomologsubfamilyCmember2isoform2[Homosapiens];Q99543-2;Q99543	S	47	GRWFEAFVKRRNRNASASFQELEDKKELSEE	25.7301	23.633
LIG1	DNAligase1isoform1[Homosapiens];P18858-3;P18858;P18858-2	S	201	KPLKTSKAETPTESVSEPEVATKQELQEEEE	25.4561	23.1963
LIG1	DNAligase1isoform1[Homosapiens];P18858-3;P18858;P18858-2	S	51	KAALKEWNGVVSESDSPVKRPGRKAARVLGS	27.3396	25.4504
LIG1	DNAligase1isoform1[Homosapiens];P18858-3;P18858;P18858-2	S	141	KQLPKRTIQEVLEEQSEDEDREAKRKKEEEE	24.6043	23.0589
LIG1	DNAligase1isoform1[Homosapiens];P18858-3;P18858;P18858-2	S	66	SPVKRPGRKAARVLGSEGEEEDEALSPAKGQ	27.9825	25.9255
LIG1	DNAligase1isoform1[Homosapiens];P18858-3;P18858;P18858-2	S	76	ARVLGSEGEEEDEALSPAKGQKPALDCSQVS	29.0315	27.0959
LIG3	DNAligase3isoformbetaprecursor[Homosapiens];P49916-4;P49916-3;P49916-2;P49916	S	242	SGFSAKPNNSGEAPSSPTPKRSLSSSKCDPR	27.0634	25.0256
LIG3	DNAligase3isoformbetaprecursor[Homosapiens];P49916-4;P49916-3;P49916-2;P49916	S	210	KSVVQAKLTTTGQVTSPVKGASFVTSTNPRK	28.7012	26.7727
	DNAmismatchrepairproteinMsh6isoform1[Homosapiens]	S	41	RASREGGRAAAAPEASPSPGGDAAWSEAGPG	26.7988	24.5279
MSH6	DNAmismatchrepairproteinMsh6isoform1[Homosapiens];P52701-2;P52701;P52701-3;P52701-4	S	830	LPDLERLLSKIHNVGSPLKSQNHPDSRAIMY	26.0537	24.3097
MSH6	DNAmismatchrepairproteinMsh6isoform1[Homosapiens];P52701-2;P52701;P52701-3;P52701-4	S	309	VKVARKRKRMVTGNGSLKRKSSRKETPSATK	23.7852	22.3246
MSH6	DNAmismatchrepairproteinMsh6isoform1[Homosapiens];P52701-2;P52701;P52701-3	S	252	GSRRSSRQIKKRRVISDSESDIGGSDVEFKP	24.981	23.9013
MSH6	DNAmismatchrepairproteinMsh6isoform1[Homosapiens];P52701-2;P52701;P52701-3	S	261	KKRRVISDSESDIGGSDVEFKPDTKEEGSSD	25.7057	23.649
MSH6	DNAmismatchrepairproteinMsh6isoform1[Homosapiens];P52701-2;P52701	S	137	EKGKSVRVHVQFFDDSPTRGWVSKRLLKPYT	24.8318	22.3109
POLA1	DNApolymerasealphacatalyticsubunit[Homosapiens];P09884	S	209	FSVHTATAVPSGKIASPVSRKEPPLTPVPLK	24.692	23.0371
POLA1	DNApolymerasealphacatalyticsubunit[Homosapiens];P09884	S	186	PQITPPPVMILKKKRSIGASPNPFSVHTATA	25.341	22.1103
POLD2	DNApolymerasedeltasubunit2isoform1[Homosapiens];P49005	S	15	_MFSEQAAQRAHTLLSPPSANNATFARVPVA	24.654	23.318
POLD3	DNApolymerasedeltasubunit3[Homosapiens];Q15054-3;Q15054-2;Q15054	S	307	KVLQKEKKRGKRVALSDDETKETENMRKKRR	28.2372	26.526
CDT1	DNAreplicationfactorCdt1[Homosapiens];Q9H211	S	31	GPPRIAPPKLACRTPSPARPALRAPASATSG	24.3601	22.5552
MCM2	DNAreplicationlicensingfactorMCM2[Homosapiens];P49736	S	13	___MAESSESFTMASSPAQRRRGNDPLTSSP	25.9142	23.1201
MCM2	DNAreplicationlicensingfactorMCM2[Homosapiens];P49736	S	139	AGRGLGRMRRGLLYDSDEEDEERPARKRRQV	29.7604	28.509
MCM2	DNAreplicationlicensingfactorMCM2[Homosapiens];P49736	S	27	SSPAQRRRGNDPLTSSPGRSSRRTDALTSSP	29.6731	28.5666
MCM2	DNAreplicationlicensingfactorMCM2[Homosapiens];P49736	S	40	TSSPGRSSRRTDALTSSPGRDLPPFEDESEG	29.1974	26.9908
MCM2	DNAreplicationlicensingfactorMCM2[Homosapiens];P49736	S	41	SSPGRSSRRTDALTSSPGRDLPPFEDESEGL	29.1401	29.3989
MCM4	DNAreplicationlicensingfactorMCM4[Homosapiens];P33991	S	120	SGVRGTPVRQRPDLGSAQKGLQVDLQSDGAA	24.9946	23.9626
MCM6	DNAreplicationlicensingfactorMCM6[Homosapiens];Q14566	S	13	___MDLAAAAEPGAGSQHLEVRDEVAEKCQK	24.5058	22.4895
TOP1	DNAtopoisomerase1[Homosapiens];P11387	S	10	______MSGDHLHNDSQIEADFRLNDSHKHK	24.8175	22.4717
STAU2	double-strandedRNA-bindingproteinStaufenhomolog2isoformd[Homosapiens];Q9NUL3-4;Q9NUL3-6;Q9NUL3-8;Q9NUL3-3;Q9NUL3-7;Q9NUL3-2;Q9NUL3	S	314	NGTSSTAEAIGLKGSSPTPPCSPVQPSKQLE	24.7542	23.317
ADAR	double-strandedRNA-specificadenosinedeaminaseisoformd[Homosapiens];P55265-5;P55265;P55265-4;P55265-3;P55265-2	S	319	SQTPTPSATSFFSGKSPVTTLLECMHKLGNS	26.1653	23.8532
DBNL	drebrin-likeproteinisoformb[Homosapiens];Q9UJU6-5;Q9UJU6;Q9UJU6-4;Q9UJU6-6;Q9UJU6-2;Q9UJU6-3	S	275	IFKQKERAMSTTSISSPQPGKLRSPFLQKQL	26.8016	24.3318
DBNL	drebrin-likeproteinisoformb[Homosapiens];Q9UJU6-5;Q9UJU6;Q9UJU6-4;Q9UJU6-6;Q9UJU6-2;Q9UJU6-3	S	283	MSTTSISSPQPGKLRSPFLQKQLTQPETHFG	27.9431	25.9883
DBNL	drebrin-likeproteinisoformb[Homosapiens];Q9UJU6-5;Q9UJU6	S	232	AARREQRYQEQGGEASPQRTWEQQQEVVSRN	26.5736	24.594
CLK3	dualspecificityproteinkinaseCLK3isoforma[Homosapiens];P49761-3;P49761-1;P49761;P49761-2	S	199	YPSRREPPPRRSRSRSHDRLPYQRRYRERRD	25.0895	22.7624
CLK3	dualspecificityproteinkinaseCLK3isoforma[Homosapiens];P49761-3;P49761-1;P49761	S	283	SASSRSQQSSKRSSRSVEDDKEGHLVCRIGD	27.0373	24.874
CLK3	dualspecificityproteinkinaseCLK3isoforma[Homosapiens];P49761-3;P49761-1;P49761;P49761-2	S	157	AAGAWETMHHCKRYRSPEPDPYLSYRWKRRR	26.628	25.0399
TTK	dualspecificityproteinkinaseTTKisoform2[Homosapiens];P33981-2;P33981	S	435	KHTTFEQPVFSVSKQSPPISTSKWFDPKSIC	27.0002	25.0851
TTK	dualspecificityproteinkinaseTTKisoform2[Homosapiens];P33981-2;P33981	S	281	KQSCPFGRVPVNLLNSPDCDVKTDDSVVPCF	26.1178	24.0154
DNM1L	dynamin-1-likeproteinisoform3[Homosapiens];O00429-7;O00429-4;O00429-5;O00429-3;O00429-2;O00429;O00429-8;O00429-6	S	579	LLAEEKSKPIPIMPASPQKGHAVNLLDVPVP	27.0897	24.6463
DNMBP	dynamin-bindingprotein[Homosapiens];Q6XZF7	S	689	EKEGPGHMGRSLDQTSPCPLVLVRIEEMERD	23.1496	21.2276
DMD	dystrophinDp71isoform[Homosapiens];dystrophinDp116isoform[Homosapiens];dystrophinDp140isoform[Homosapiens];dystrophinDp260-1isoform[Homosapiens];dystrophinDp427cisoform[Homosapiens];dystrophinDp427misoform[Homosapiens];P11532-10;P11532-9;P11532-8;P11532-7;P11532-5;P11532-6;P11532-3;P11532-2;P11532-4;P11532	S	545	EQPQAEAKVNGTTVSSPSTSLQRSDSSQPML	25.106	23.432
EP400	E1A-bindingproteinp400[Homosapiens];Q96L91-3;Q96L91-5;Q96L91-2;Q96L91;Q96L91-4	S	700	SSPVNRPSSATNKALSPVTSRTPGVVASAPT	25.7381	23.8663
EP400	E1A-bindingproteinp400[Homosapiens];Q96L91-3;Q96L91-5;Q96L91-2;Q96L91;Q96L91-4	S	1696	NALAVGEPGTASKPASPIGGPTQEEKTRLLK	25.716	23.9093
RANBP2;RGPD4;RGPD3;RGPD1;RGPD2	E3SUMO-proteinligaseRanBP2[Homosapiens];P49792;Q7Z3J3;A6NKT7;P0DJD0;P0DJD1	S	2510	VEVSSTSETTPKAVVSPPKFVFGSESVKSIF	25.2053	24.0383
RANBP2	E3SUMO-proteinligaseRanBP2[Homosapiens];P49792	S	1573	ANATRCVACQNPDKPSPSTSVPAPASFKFGT	25.071	23.1912
RANBP2;RGPD4;RGPD3;RGPD1;RGPD2;RGPD5;RGPD8	E3SUMO-proteinligaseRanBP2[Homosapiens];P49792;Q7Z3J3;A6NKT7;P0DJD0;P0DJD1;Q99666;O14715	S	2454	AKTAQEKDSLITPHVSRSSTPRESPCGKIAV	26.5134	21.9335
RANBP2;RGPD4;RGPD3;RGPD5;RGPD8	E3SUMO-proteinligaseRanBP2[Homosapiens];P49792;Q7Z3J3;A6NKT7;Q99666;O14715	S	2246	EDALDDSVSSSSVHASPLASSPVRKNLFRFD;EDALDDSVSSSSVHASPLASSPVRKNLFRFG	22.5415	26.2513
RANBP2	E3SUMO-proteinligaseRanBP2[Homosapiens];P49792	S	955	GPPALRFESPATGILSPRGDDYFNYNVQQTS	25.0643	23.0231
RANBP2;RGPD4;RGPD3;RGPD1;RGPD2;RGPD5;RGPD8	E3SUMO-proteinligaseRanBP2[Homosapiens];P49792;Q7Z3J3;A6NKT7;P0DJD0;P0DJD1;Q7Z3J3-2;Q99666;O14715;Q99666-2	S	128	RAKYWLERAAKLFPGSPAIYKLKEQLLDCEG;RAKYWVERAAKLFPGSPAIYKLKEQLLDCEG	24.2645	21.9895
RANBP2	E3SUMO-proteinligaseRanBP2[Homosapiens];P49792	S	1160	PTLETANKNHETDGGSAHGDDDDDGPHFEPV	27.2545	25.0303
RANBP2	E3SUMO-proteinligaseRanBP2[Homosapiens];P49792	S	2805	FCKSEEPDSITKSISSPSVSSETMDKPVDLS	24.5918	21.746
RANBP2	E3SUMO-proteinligaseRanBP2[Homosapiens];P49792	S	21	ADVERYIASVQGSTPSPRQKSMKGFYFAKLY	24.8959	22.2292
RANBP2;RGPD4;RGPD3;RGPD1;RGPD2;RGPD5;RGPD8	E3SUMO-proteinligaseRanBP2[Homosapiens];P49792;Q7Z3J3;A6NKT7;P0DJD0;P0DJD1;Q99666;O14715;Q99666-2	S	788	SEIKHSTPSPTKYSLSPSKSYKYSPETPPRW;SEIKHSTPSPTRYSLSPSKSYKYSPKTPPRW	26.2088	25.1454
TRIM25	E3ubiquitin/ISG15ligaseTRIM25[Homosapiens];Q14258	S	100	PPADVWTPPARASAPSPNAQVACDHCLKEAA	27.1261	24.1074
RNF20	E3ubiquitin-proteinligaseBRE1A[Homosapiens];Q5VTR2	S	138	ERKALVVPEPEPDSDSNQERKDDRERGEGQE	27.3057	25.2838
CBL	E3ubiquitin-proteinligaseCBL[Homosapiens];P22681	S	483	FMMKELAGAKVERPPSPFSMAPQASLPPVPP	25.7314	23.2939
DTX3L	E3ubiquitin-proteinligaseDTX3L[Homosapiens];Q8TDB6	S	539	HETPMDIDSDDSKAASPPLKGSVSSEASELD	24.6975	22.7133
DTX3L	E3ubiquitin-proteinligaseDTX3L[Homosapiens];Q8TDB6;Q8TDB6-2	S	9	_______MASHLRPPSPLLVRVYKSGPRVRR	27.9519	25.6267
DTX3L	E3ubiquitin-proteinligaseDTX3L[Homosapiens];Q8TDB6	S	202	FLSEQFLESEQKQQFSPSMTERKPLSQQERD	23.5669	22.0064
MSL2	E3ubiquitin-proteinligaseMSL2isoform2[Homosapiens];Q9HCI7-2;Q9HCI7	S	373	KAVKEKIPSHHFMPGSPTKTVYKKPQEKKGC	23.8768	21.755
MYCBP2	E3ubiquitin-proteinligaseMYCBP2[Homosapiens];O75592-2;O75592	S	2871	APVKTKLDPPRERSKSDSYTLDPDTLRKKKM	26.5951	24.5198
MYCBP2	E3ubiquitin-proteinligaseMYCBP2[Homosapiens];O75592-2;O75592	S	2789	SDAAKLRSDSHSRSLSPNHNTLQTLKSDGRM	26.4837	24.3479
PJA1	E3ubiquitin-proteinligasePraja-1isoformb[Homosapiens];Q8NG27-3;Q8NG27;Q8NG27-2	S	15	_MHRSAPSQTTKRSRSPFSTTRRSWDDSESS	24.6555	21.9673
PJA2	E3ubiquitin-proteinligasePraja-2[Homosapiens];O43164-2;O43164	S	309	CSERNTNDREKNHGSSPEQVVRPKVRKLISS	26.9055	24.8333
RAD18	E3ubiquitin-proteinligaseRAD18[Homosapiens];Q9NS91	S	471	AWEASHKNDLQDTEISPRQNRRTRAAESAEI	25.252	23.1962
RAD18	E3ubiquitin-proteinligaseRAD18[Homosapiens];Q9NS91	S	99	SLNFARNHLLQFALESPAKSPASSSSKNLAV	26.6014	24.159
RAD18	E3ubiquitin-proteinligaseRAD18[Homosapiens];Q9NS91	S	103	ARNHLLQFALESPAKSPASSSSKNLAVKVYT	25.5137	22.3493
RNF123	E3ubiquitin-proteinligaseRNF123[Homosapiens];Q5XPI4;Q5XPI4-2	S	675	AVGGPLPLPRPGWLSSPTLGRANRFLSTAAV	26.5829	24.4468
RNF213	E3ubiquitin-proteinligaseRNF213isoform3[Homosapiens];Q63HN8;Q63HN8-4	S	2273	MARDFATPSLHTSDQSPGKHMVTMDGVREED	24.598	22.7282
RNF25	E3ubiquitin-proteinligaseRNF25[Homosapiens];Q96BH1	S	450	LPRGQGAYRPGTRRESLGLESKDGS______	25.3113	23.2697
TOPORS	E3ubiquitin-proteinligaseToporsisoform2[Homosapiens];E3ubiquitin-proteinligaseToporsisoform1[Homosapiens];Q9NS56-2;Q9NS56	S	33	KAGTSKLQQTVPADASPDSKCPICLDRFDNV	25.3958	23.7222
TOPORS	E3ubiquitin-proteinligaseToporsisoform2[Homosapiens];E3ubiquitin-proteinligaseToporsisoform1[Homosapiens];Q9NS56-2;Q9NS56	S	520	SPRNLNSSVRGDRVYSPYNHRHRKRGRSRSS	25.964	23.8009
TRIM11	E3ubiquitin-proteinligaseTRIM11[Homosapiens];Q96F44-2;Q96F44-3;Q96F44	S	85	PLAKMAEMARRLHPPSPVPQGVCPAHREPLA	25.6377	23.5897
TRIM56	E3ubiquitin-proteinligaseTRIM56[Homosapiens];Q9BRZ2	S	475	KKKFKGRLKSISREPSPALGPNLDGSGLLPR	24.6243	23.5679
TRIP12	E3ubiquitin-proteinligaseTRIP12isoformc[Homosapiens];Q14669;Q14669-2;Q14669-3;Q14669-4	S	991	GSPSLQHSRDDSLDLSPQGRLSDVLKRKRLP	24.4133	22.4865
TRIP12	E3ubiquitin-proteinligaseTRIP12isoformc[Homosapiens];Q14669;Q14669-2;Q14669-3;Q14669-4	S	942	MHQVKHLAESESLLTSPPKACTNGSGSMGST	25.1989	23.3035
TRIP12	E3ubiquitin-proteinligaseTRIP12isoformc[Homosapiens];Q14669;Q14669-2;Q14669-3	S	312	AKLASLRKSTKKRSESPPAELPSLRRSTRQK	26.5432	24.5342
TRIP12	E3ubiquitin-proteinligaseTRIP12isoformc[Homosapiens];Q14669;Q14669-2;Q14669-3;Q14669-4	S	1016	KRKRLPKRGPRRPKYSPPRDDDKVDNQAKSP	26.8905	25.6589
UBR5	E3ubiquitin-proteinligaseUBR5isoform1[Homosapiens];O95071-2;O95071	S	1308	YRPPRIREDRNRKTASPEDSDMPDHDLEPPR	23.8687	22.3411
UBR5	E3ubiquitin-proteinligaseUBR5isoform1[Homosapiens];O95071-2;O95071	S	1549	SQSSYIIRNPQQRRISQSQPVRGRDEEQDDI	26.9126	24.5244
ZFP91	E3ubiquitin-proteinligaseZFP91isoform2[Homosapiens];E3ubiquitin-proteinligaseZFP91isoform1[Homosapiens];Q96JP5-2;Q96JP5	S	83	VSRRRKAEYPRRRRSSPSARPPDVPGQQPQA	29.4623	26.46
EGLN1	eglninehomolog1[Homosapiens];Q9GZT9-2;Q9GZT9	S	125	GKVKAKPPADPAAAASPCRAAAGGQGSAVAA	25.1912	22.9348
EHD1	EHdomain-containingprotein1isoform1[Homosapiens];Q9H4M9	S	456	VGKDKPTYDEIFYTLSPVNGKITGANAKKEM	26.6403	24.5849
ELAVL1	ELAV-likeprotein1[Homosapiens];Q15717;Q15717-2	S	202	PNQNKNVALLSQLYHSPARRFGGPVHHQAQR	30.023	27.2389
ERC1;ERC2	ELKS/Rab6-interacting/CASTfamilymember1isoformdelta[Homosapiens];Q8IUD2-5;Q8IUD2-4;Q8IUD2-2;Q8IUD2-3;Q8IUD2;O15083	S	191	ESKLSSSMNSIKTFWSPELKKERALRKDEAS	24.3777	22.7437
ERC1	ELKS/Rab6-interacting/CASTfamilymember1isoformdelta[Homosapiens];Q8IUD2-5;Q8IUD2-4;Q8IUD2-2;Q8IUD2-3;Q8IUD2	S	17	YGSARSVGKVEPSSQSPGRSPRLPRSPRLGH	25.6869	23.1984
ERC1	ELKS/Rab6-interacting/CASTfamilymember1isoformdelta[Homosapiens];Q8IUD2-5;Q8IUD2-4;Q8IUD2-2;Q8IUD2-3;Q8IUD2	S	21	RSVGKVEPSSQSPGRSPRLPRSPRLGHRRTN	26.7456	24.5673
EAF1	ELL-associatedfactor1[Homosapiens];Q96JC9-2;Q96JC9	S	165	KPPVGPKTSPLKDNPSPEPQLDDIKRELRAE	27.068	25.0503
EAF1	ELL-associatedfactor1[Homosapiens];Q96JC9-2;Q96JC9	S	158	MPFRAPTKPPVGPKTSPLKDNPSPEPQLDDI	27.1729	25.1702
HSP90B1	endoplasminprecursor[Homosapiens];P14625	S	306	EPMEEEEAAKEEKEESDDEAAVEEEEEEKKP	24.8893	23.7312
DICER1	endoribonucleaseDicerisoform2[Homosapiens];endoribonucleaseDicerisoform1[Homosapiens];Q9UPY3-2;Q9UPY3	S	1016	TPRHLNQKGKALPLSSAEKRKAKWESLQNKQ	20.966	20.8274
DICER1	endoribonucleaseDicerisoform2[Homosapiens];endoribonucleaseDicerisoform1[Homosapiens];Q9UPY3-2;Q9UPY3;Q9UPY3-3	S	1160	NHDQMSVNCRTLLSESPGKLHVEVSADLTAI	23.6125	21.8086
EDC4	enhancerofmRNA-decappingprotein4[Homosapiens];Q6P2E9;Q6P2E9-2	S	879	HLLQQRDSQDASAEQSDHDDEVASLASASGG	27.5954	25.8373
EDC4	enhancerofmRNA-decappingprotein4[Homosapiens];Q6P2E9;Q6P2E9-2	S	844	TAPDITRETCSTLAESPRNGLQEKHKSLAFH	27.4748	25.702
EPS15L1	epidermalgrowthfactorreceptorsubstrate15-like1isoform1[Homosapiens];Q9UBC2-3;Q9UBC2;Q9UBC2-2	S	593	DLANLSEGVSLAERGSFGAMDDPFKNKALLF	23.7566	21.8631
EPS15L1	epidermalgrowthfactorreceptorsubstrate15-like1isoform1[Homosapiens];Q9UBC2-3;Q9UBC2;Q9UBC2-2;Q9UBC2-4	S	255	PSHGSVSSLNSTGSLSPKHSLKQTQPTVNWV	27.8704	25.5781
EPS15L1	epidermalgrowthfactorreceptorsubstrate15-like1isoform1[Homosapiens];Q9UBC2-3;Q9UBC2;Q9UBC2-2;Q9UBC2-4	S	229	RKKTVFPGAVPVLPASPPPKDSLRSTPSHGS	24.9686	22.3532
ESRP2	epithelialsplicingregulatoryprotein2[Homosapiens];Q9H6T0-2;Q9H6T0	S	563	MSRVLMGGTLGRSGMSPPPCKLPCLSPPTYT	23.1369	21.7169
ERRFI1	ERBBreceptorfeedbackinhibitor1[Homosapiens];Q9UJM3	S	251	NPPPPQTHRRLRRSHSGPAGSFNKPAIRISN	25.7742	23.3295
ESF1	ESF1homolog[Homosapiens];Q9H501	S	153	KKMKTSCKFKIDSNISPKKDSKEFTQKNKKE	28.4601	26.5259
ESF1	ESF1homolog[Homosapiens];Q9H501	S	198	EKQRTLDSGTSEIVKSPRIECSKTRREMQSV	25.6127	23.5892
ELF1	ETS-relatedtranscriptionfactorElf-1isoformb[Homosapiens];P32519-2;P32519	S	163	PKRKKGRKTKPPRPDSPATTPNISVKKKNKD	28.6668	26.3348
ELF1	ETS-relatedtranscriptionfactorElf-1isoformb[Homosapiens];P32519-2;P32519	S	139	PEVMETQQVQEKYADSPGASSPEQPKRKKGR	23.8272	21.1503
ELF1	ETS-relatedtranscriptionfactorElf-1isoformb[Homosapiens];P32519-2;P32519	S	144	TQQVQEKYADSPGASSPEQPKRKKGRKTKPP	25.1498	21.1503
ELF2	ETS-relatedtranscriptionfactorElf-2isoform1[Homosapiens];Q15723-2;Q15723-3;Q15723-1;Q15723	S	179	VGRKPKTQQSPISNGSPELGIKKKPREGKGN	24.2256	22.4109
ELF4	ETS-relatedtranscriptionfactorElf-4[Homosapiens];Q99607	S	151	FPASEPDALNRAGDTSDQEGHSLEEKASREE	25.3046	22.4675
ELF4	ETS-relatedtranscriptionfactorElf-4[Homosapiens];Q99607	S	188	KSKKRIRKTKGNRSTSPVTDPSIPIRKKSKD	25.6455	24.4118
EIF2AK1	eukaryotictranslationinitiationfactor2-alphakinase1isoformb[Homosapiens];Q9BQI3-2;Q9BQI3	S	257	PRDRAAIELPSLEVLSDQEEDREQCGVKNDE	26.4534	24.1377
EIF3B	eukaryotictranslationinitiationfactor3subunitB[Homosapiens];P55884;P55884-2	S	239	EEDGKTKGYIFLEYASPAHAVDAVKNADGYK	25.4441	21.7069
EIF3E	eukaryotictranslationinitiationfactor3subunitE[Homosapiens];P60228	S	399	IDSKLGHVVMGNNAVSPYQQVIEKTKSLSFR	25.7998	24.1849
EIF3F	eukaryotictranslationinitiationfactor3subunitF[Homosapiens];O00303	S	258	DTERIGVDLIMKTCFSPNRVIGLSSDLQQVG	26.8541	25.2378
EIF3H	eukaryotictranslationinitiationfactor3subunitH[Homosapiens];O15372	S	183	RLTPKLMEVCKEKDFSPEALKKANITFEYMF	24.151	22.761
EIF3J	eukaryotictranslationinitiationfactor3subunitJisoform1[Homosapiens];O75822;O75822-2;O75822-3	S	11	_____MAAAAAAAGDSDSWDADAFSVEDPVR	26.5529	24.1271
EIF3J	eukaryotictranslationinitiationfactor3subunitJisoform1[Homosapiens];O75822;O75822-2;O75822-3	S	13	___MAAAAAAAGDSDSWDADAFSVEDPVRKV	24.284	22.5625
EIF4EBP1	eukaryotictranslationinitiationfactor4E-bindingprotein1[Homosapiens];Q13541	S	83	TKTPPRDLPTIPGVTSPSSDEPPMEASQSHL	28.8728	26.2991
EIF4EBP1	eukaryotictranslationinitiationfactor4E-bindingprotein1[Homosapiens];Q13541	S	65	TRIIYDRKFLMECRNSPVTKTPPRDLPTIPG	25.111	22.9097
EIF4ENIF1	eukaryotictranslationinitiationfactor4Etransporterisoforma[Homosapiens];Q9NRA8-2;Q9NRA8;Q9NRA8-3	S	564	GSLEPTTSLLGQRAPSPPLSQVFQTRAASAD	24.8514	22.8937
EIF4ENIF1	eukaryotictranslationinitiationfactor4Etransporterisoforma[Homosapiens];Q9NRA8-2;Q9NRA8;Q9NRA8-3	S	951	HMHSQLEHRPSQRSSSPVGLAKWFGSDVLQQ	25.7169	24.3858
EIF5B	eukaryotictranslationinitiationfactor5B[Homosapiens];O60841	S	107	TSKDKKKKGQKGKKQSFDDNDSEELEDKDSK	25.2227	24.088
EIF5B	eukaryotictranslationinitiationfactor5B[Homosapiens];O60841	S	113	KKGQKGKKQSFDDNDSEELEDKDSKSKKTAK	26.1749	24.1602
EIF5B	eukaryotictranslationinitiationfactor5B[Homosapiens];O60841	S	164	KAKGKAQKSNKKWDGSEEDEDNSKKIKERSR	28.0531	26.7058
EIF5B	eukaryotictranslationinitiationfactor5B[Homosapiens];O60841	S	214	GQKKNQKNKPGPNIESGNEDDDASFKIKTVA	30.5533	29.2236
EIF5B	eukaryotictranslationinitiationfactor5B[Homosapiens];O60841	S	137	KSKKTAKPKVEMYSGSDDDDDFNKLPKKAKG	25.3338	23.4603
EXOC1	exocystcomplexcomponent1isoform2[Homosapiens];exocystcomplexcomponent1isoform1[Homosapiens];Q9NV70-2;Q9NV70	S	457	KFGLHGSSGKLTGSTSSLNKLSVQSSGNRRS	24.3771	23.7329
EXOC7	exocystcomplexcomponent7isoform2[Homosapiens];Q9UPT5-4;Q9UPT5-2;Q9UPT5-5;Q9UPT5-1;Q9UPT5-6;Q9UPT5	S	250	KEHFHKSSSSSGVPYSPAIPNKRKDTPTKKP	25.4882	23.285
EXO1	exonuclease1isoforma[Homosapiens];exonuclease1isoformb[Homosapiens];Q9UQ84-4;Q9UQ84	S	598	EESYSFKSSKFTRTISPPTLGTLRSCFGWSG	24.0239	21.9502
EXOSC9	exosomecomplexcomponentRRP45isoform2[Homosapiens];exosomecomplexcomponentRRP45isoform1[Homosapiens];Q06265-3;Q06265-4;Q06265;Q06265-2	S	306	QRITAFKMEKAPIDTSDVEEKAEEIIAEAEP	28.2587	26.361
XPO1	exportin-1[Homosapiens];O14980	S	391	LAAELYRESPFSTSASPLLSGSQHFDVPPRR	24.1787	21.5893
XPO4	exportin-4[Homosapiens];Q9C0E2	S	521	RLHGQLQRHQQQLLASPGSSTVDNKMLDDLY	26.1351	24.1832
EYA3	eyesabsenthomolog3isoforma[Homosapiens];Q99504-2;Q99504-4;Q99504-5;Q99504-3;Q99504	S	438	REIYDKHKSNVGGLLSPQRKEALQRLRAEIE	23.6511	21.5856
EYA4	eyesabsenthomolog4isoformb[Homosapiens];O95677-3;O95677-5;O95677-2;O95677-4;O95677	S	338	SSGSKSRGRGRKNNPSPPPDSDLERVFVWDL	23.9479	22.5609
SSRP1	FACTcomplexsubunitSSRP1[Homosapiens];Q08945	S	659	SRGSSSKSSSRQLSESFKSKEFVSSDESSSG	28.0207	26.0878
FANCD2	FanconianemiagroupD2proteinisoformb[Homosapiens];Q9BXW9;Q9BXW9-1;Q9BXW9-3	S	592	GAVTMAGIMAADRSESPSLTQERANLSDEQC	24.5126	23.4478
FANCE	FanconianemiagroupEprotein[Homosapiens];Q9HB96	S	249	PEHKSLESLADGGSASPIKDQPVMAVKTGED	25.7405	23.5529
FANCI	FanconianemiagroupIproteinisoform2[Homosapiens];FanconianemiagroupIproteinisoform1[Homosapiens];Q9NVI1-2;Q9NVI1-1;Q9NVI1	S	407	SYGPKKVLDGKTIETSPSLSRMPNQHACKLG	26.7893	25.45
FUBP3	farupstreamelement-bindingprotein3[Homosapiens];Q96I24	S	296	NDAGVRIQFKPDDGISPERAAQVMGPPDRCQ	24.0241	21.7985
FAF1	FAS-associatedfactor1[Homosapiens];Q9UNN5-2;Q9UNN5	S	582	EENAEPVSKLRIRTPSGEFLERRFLASNKLQ	23.221	22.5214
FBXO42	F-boxonlyprotein42[Homosapiens];Q6P3S6	S	365	CVVVFSQAPSGRAPLSPSLNSRPSPISATPP	25.1414	22.6475
FBXO4	F-boxonlyprotein4isoform1[Homosapiens];Q9UKT5-2;Q9UKT5	S	12	____MAGSEPRSGTNSPPPPFSDWGRLEAAI	24.7789	22.9857
FHOD1	FH1/FH2domain-containingprotein1[Homosapiens];Q9Y613	S	523	QRSLAPEPKEPLIPASPKAEPIWELLTRAPR	25.4338	24.0207
FHOD1	FH1/FH2domain-containingprotein1[Homosapiens];Q9Y613	S	367	ERRKPSSEEGKRSRRSLEGGGCPARAPEPGP	25.853	23.8715
FLNA	filamin-Aisoform1[Homosapiens];P21333-2;P21333;filamin-Aisoform2[Homosapiens]	S	1084	KVKAFGPGLQGGSAGSPARFTIDTKGAGTGG	29.256	27.072
FLNA	filamin-Aisoform1[Homosapiens];P21333-2;P21333;filamin-Aisoform2[Homosapiens]	S	2144	EGRVKESITRRRRAPSVANVGSHCDLSLKIP	26.03	23.9019
FLNA	filamin-Aisoform1[Homosapiens];P21333-2;P21333;filamin-Aisoform2[Homosapiens]	S	1459	DVTDASKVKCSGPGLSPGMVRANLPQSFQVD	26.7123	24.5645
FLNA	filamin-Aisoform1[Homosapiens];P21333-2;P21333;filamin-Aisoform2[Homosapiens]	S	1533	PYSISVLYGDEEVPRSPFKVKVLPTHDASKV	26.141	23.9901
FLNA	filamin-Aisoform1[Homosapiens];P21333-2;P21333;filamin-Aisoform2[Homosapiens]	S	2319	NEEHIPDSPFVVPVASPSGDARRLTVSSLQE	26.1317	23.734
FLNB	filamin-Bisoform1[Homosapiens];O75369-8;filamin-Bisoform3[Homosapiens];O75369-2;O75369-9;O75369;filamin-Bisoform4[Homosapiens];O75369-7;O75369-5;O75369-4	S	2138	EGRVKESITRTSRAPSVATVGSICDLNLKIP	23.9596	22.1354
FLNB	filamin-Bisoform1[Homosapiens];O75369-8;filamin-Bisoform3[Homosapiens];O75369-2;O75369-9;O75369;filamin-Bisoform4[Homosapiens];O75369-6;O75369-3;O75369-7;O75369-5;O75369-4	S	1028	LYAVDVTYDGHPVPGSPYTVEASLPPDPSKV	24.6091	22.7544
FLNB	filamin-Bisoform1[Homosapiens];O75369-8;filamin-Bisoform3[Homosapiens];O75369-2;O75369-9;O75369;filamin-Bisoform4[Homosapiens];O75369-6;O75369-3;O75369-7;O75369-5;O75369-4	S	983	TRGAGGQGKLDVTILSPSRKVVPCLVTPVTG	27.6962	25.4498
FLNB	filamin-Bisoform1[Homosapiens];O75369-8;filamin-Bisoform3[Homosapiens];O75369-2;O75369-9;O75369;filamin-Bisoform4[Homosapiens];O75369-6;O75369-3;O75369-7;O75369-5;O75369-4	S	1536	PYMVSVKYADEEIPRSPFKVKVLPTYDASKV	25.9812	24.5019
FLCN	folliculinisoform2[Homosapiens];folliculinisoform1[Homosapiens];Q8NFG4-3;Q8NFG4-2;Q8NFG4	S	62	EEEGGIQMNSRMRAHSPAEGASVESSSPGPK	24.7386	23.1715
FOXJ3	forkheadboxproteinJ3isoform2[Homosapiens];Q9UPW0-2;Q9UPW0	S	189	VERVTLYNTDQDGSDSPRSSLNNSLSDQSLA	25.8312	23.9911
FOXK1	forkheadboxproteinK1[Homosapiens];P85037;P85037-2	S	213	KIQFTSLYHKEEAPASPLRPLYPQISPLKIH	27.2474	25.2279
FOXK1	forkheadboxproteinK1[Homosapiens];P85037;P85037-2	S	223	EEAPASPLRPLYPQISPLKIHIPEPDLRSMV	27.0073	24.2708
FOXK1	forkheadboxproteinK1[Homosapiens];P85037;P85037-2	S	445	RSGGLQTPECLSREGSPIPHDPEFGSKLASV	27.6606	25.7751
FOXK1	forkheadboxproteinK1[Homosapiens];P85037;P85037-2	S	416	GVSCFRTPFGPLSSRSAPASPTHPGLMSPRS	27.2544	24.7744
FOXK1	forkheadboxproteinK1[Homosapiens];P85037;P85037-2	S	420	FRTPFGPLSSRSAPASPTHPGLMSPRSGGLQ	28.1322	25.7271
FOXK1	forkheadboxproteinK1[Homosapiens];P85037;P85037-2	S	428	SSRSAPASPTHPGLMSPRSGGLQTPECLSRE	24.5959	22.1666
FOXK1	forkheadboxproteinK1[Homosapiens];P85037;P85037-2	S	441	LMSPRSGGLQTPECLSREGSPIPHDPEFGSK	27.5266	25.7563
FOXK2	forkheadboxproteinK2[Homosapiens];Q01167-2;Q01167	S	398	HSSGAQTPESLSREGSPAPLEPEPGAAQPKL	27.6955	25.9812
FOXK2	forkheadboxproteinK2[Homosapiens];Q01167-2;Q01167	S	428	LAVIQEARFAQSAPGSPLSSQPVLITVQRQL	24.8553	22.5907
FNBP4	formin-bindingprotein4[Homosapiens];Q8N3X1;Q8N3X1-2	S	116	VKATGGLCLLGAYADSDDDDNDVSEKLAQSK	24.9857	23.2492
FNBP4	formin-bindingprotein4[Homosapiens];Q8N3X1;Q8N3X1-2	S	499	ETAIGAENSEKIDENSDKEMEVEESPEKIKV	25.5776	24.0607
FNBP4	formin-bindingprotein4[Homosapiens];Q8N3X1;Q8N3X1-2	S	508	EKIDENSDKEMEVEESPEKIKVQTTPKVEEE	24.1359	22.9289
FNBP4	formin-bindingprotein4[Homosapiens];Q8N3X1;Q8N3X1-2	S	18	KKSRAVPGRRPILQLSPPGPRGSTPGRDPEP	28.0476	25.9086
FGD1	FYVE,RhoGEFandPHdomain-containingprotein1[Homosapiens];P98174	S	116	RPGLHQGNRILVKSLSLDPGQSLEPHPEGPQ	24.2127	22.0041
FGD6	FYVE,RhoGEFandPHdomain-containingprotein6[Homosapiens];Q6ZV73-2;Q6ZV73	S	721	KSRGQTSAANGLRAESLDDQMLSRESSSQAP	22.8476	21.6398
CCNE2	G1/S-specificcyclin-E2[Homosapiens];O96020-2;O96020	S	21	SRLQAKQQPQPSQTESPQEAQIIQAKKRKTT	25.7762	23.8962
GAL	galaninpeptidespreproprotein[Homosapiens];P22466	S	116	EAGALDRLLDLPAAASSEDIERS________	27.3492	25.1395
IFI16	gamma-interferon-inducibleprotein16isoform2[Homosapiens];Q16666-3;Q16666-2;Q16666;gamma-interferon-inducibleprotein16isoform1[Homosapiens];Q16666-6	S	106	GPALSRKRKKEVDATSPAPSTSSTVKTEGAE	27.1934	25.0249
IFI16	gamma-interferon-inducibleprotein16isoform2[Homosapiens];Q16666-3;Q16666-2;Q16666	S	153	GPKGSKVSEEQTQPPSPAGAGMSTAMGRSPS	25.0418	21.8285
TXLNG	gamma-taxilinisoform1[Homosapiens];Q9NUQ3	S	97	EDEGSDFITENRNLVSPAYCTQESREEIPGG	25.9509	24.123
GEMIN5	gem-associatedprotein5isoform2[Homosapiens];Q8TEQ6	S	777	EESMKENSGPVENGVSDQEGEEQAREPELPC	25.8411	24.0722
GMIP	GEM-interactingproteinisoform1[Homosapiens];Q9P107;Q9P107-2	S	234	QYVQRSEDLRARSQGSPEDSAPQASPGPSKQ	23.8951	22.0662
GTF3C1	generaltranscriptionfactor3Cpolypeptide1isoform1[Homosapiens];Q12789-3;Q12789	S	1856	SSEDSPPEGQAPPSHSPRGTKRRASWASENG	26.2618	23.9987
GTF3C1	generaltranscriptionfactor3Cpolypeptide1isoform1[Homosapiens];Q12789-3;Q12789	S	1062	NTPLGVVRCPRVRKNSSTDQGSDEEGSLQKE	25.9259	22.9482
GTF3C1	generaltranscriptionfactor3Cpolypeptide1isoform1[Homosapiens];Q12789-3;Q12789	S	1068	VRCPRVRKNSSTDQGSDEEGSLQKEQESAMD	26.8241	22.9482
GTF3C3	generaltranscriptionfactor3Cpolypeptide3isoform2[Homosapiens];Q9Y5Q9-2;Q9Y5Q9	S	43	RKTREKKSLQEKGKLSAEENPDDSEVPSSSG	24.5668	22.4259
GPHN	gephyrinisoform2[Homosapiens];gephyrinisoform1[Homosapiens];Q9NQX3;Q9NQX3-2	S	270	VLPRDTASLSTTPSESPRAQATSRLSTASCP	24.8627	23.8952
CCDC88A	girdinisoform2[Homosapiens];girdinisoform1[Homosapiens];Q3V6T2-5;Q3V6T2-4;Q3V6T2-2;Q3V6T2-3;Q3V6T2	S	1387	KLEEKIMDQYKFYDPSPPRRRGNWITLKMRK	22.7325	21.1909
GLTSCR2	gliomatumorsuppressorcandidateregiongene2protein[Homosapiens];Q9NZM5	S	29	SKSDADSGFLGLRPTSVDPALRRRRRGPRNK	24.2879	21.8853
ERICH1	glutamate-richprotein1isoform1[Homosapiens];Q86X53	S	238	EEDVKDTREEDGADASEEDLTRARQEEGADA	26.1001	24.2687
QSER1	glutamineandserine-richprotein1[Homosapiens];Q2KHR3;Q2KHR3-2	S	586	VLQPQASLESSTQRLSDGEINAQESTYKVSK	24.1512	22.3276
QSER1	glutamineandserine-richprotein1[Homosapiens];Q2KHR3;Q2KHR3-2	S	1211	SSTTPTPLVSETGGNSPSDKVDNELKNLEHL	27.1773	24.9563
GFPT1	glutamine--fructose-6-phosphateaminotransferase[isomerizing]1isoform2[Homosapiens];glutamine--fructose-6-phosphateaminotransferase[isomerizing]1isoform1[Homosapiens];Q06210-2;Q06210	S	243	TGKDKKGSCNLSRVDSTTCLFPVEEKAVEYY	26.6873	24.3033
QRICH1	glutamine-richprotein1[Homosapiens];Q2TAL8	S	345	IAIPQEAYNAVHVSGSPTALAAVKLEDDKEK	27.4321	25.1949
GSK3B	glycogensynthasekinase-3betaisoform2[Homosapiens];P49841;P49841-2	S	9	_______MSGRPRTTSFAESCKPVQQPSAFG	25.1151	23.4584
NMT1	glycylpeptideN-tetradecanoyltransferase1[Homosapiens];P30419	S	47	DCQNEEDNSYNRGGLSPANDTGAKKKKKKQK	30.7832	28.9111
BLZF1	golgin-45[Homosapiens];Q9H2G9-2;Q9H2G9	S	15	_MTTKNLETKVTVTSSPIRGAGDGMETEEPP	24.4265	22.6623
GOLGA2	golginsubfamilyAmember2[Homosapiens];Q08379	S	66	KNGSNPETTTSGGCHSPEDTPKDNAATPEPS	23.4395	21.554
GBF1	Golgi-specificbrefeldinA-resistanceguaninenucleotideexchangefactor1isoform2[Homosapiens];Q92538-3;Q92538-2;Q92538	S	1778	CDFEKPESPRAASSSSPGSPVASSPSRLSPT	24.1192	21.2385
GBF1	Golgi-specificbrefeldinA-resistanceguaninenucleotideexchangefactor1isoform2[Homosapiens];Q92538-3;Q92538-2;Q92538	S	1781	EKPESPRAASSSSPGSPVASSPSRLSPTPDG	25.0335	21.6702
GBF1	Golgi-specificbrefeldinA-resistanceguaninenucleotideexchangefactor1isoform2[Homosapiens];Q92538-3;Q92538-2;Q92538	S	1299	LQATARADAPDAGAQSDSELPSYHQNDVSLD	28.8694	27.0922
GBF1	Golgi-specificbrefeldinA-resistanceguaninenucleotideexchangefactor1isoform2[Homosapiens];Q92538-3;Q92538-2;Q92538	S	1319	PSYHQNDVSLDRGYTSDSEVYTDHGRPGKIH	29.2173	26.8061
GBF1	Golgi-specificbrefeldinA-resistanceguaninenucleotideexchangefactor1isoform2[Homosapiens];Q92538-3;Q92538-2;Q92538	S	1770	EIPSELGACDFEKPESPRAASSSSPGSPVAS	24.6711	22.92
GPALPP1	GPALPPmotifs-containingprotein1[Homosapiens];Q8IXQ4;Q8IXQ4-4	S	105	FFGPALPPGFKKQDDSPPRPIIGPALPPGFI	27.9817	25.6887
GPN1	GPN-loopGTPase1isoformd[Homosapiens];Q9HCN4-3;Q9HCN4-2;Q9HCN4-4;Q9HCN4;Q9HCN4-5	S	219	MGSVALDAGTAKDSLSPVLHPSDLILTRGTL	27.6183	25.5319
GPRIN1	Gprotein-regulatedinducerofneuriteoutgrowth1[Homosapiens];Q7Z2K8-2;Q7Z2K8	S	452	PGQAQRVSVGKAGTVSPGKEDPVSSRREDPI	22.9357	21.5639
GAB2	GRB2-associated-bindingprotein2isoformb[Homosapiens];Q9UQC2-2;Q9UQC2	S	505	LDLRNNTVIDELPFKSPITKSWSRANHTFNS	23.0444	21.8743
GRIPAP1	GRIP1-associatedprotein1[Homosapiens];Q4V328-4;Q4V328	S	692	REKESSAVPARSLSSSPQAQPPRPAELSDEE	27.4291	24.6493
GRB10	growthfactorreceptor-boundprotein10isoformb[Homosapiens];Q13322-3;Q13322-2;Q13322-4;Q13322	S	372	LYQNYRIPQQRKALLSPFSTPVRSVSENSLV	24.1319	21.8509
GRB10	growthfactorreceptor-boundprotein10isoformb[Homosapiens];Q13322-3;Q13322-2;Q13322-4;Q13322	S	430	AWRKRSTRMNILGSQSPLHPSTLSTVIHRTQ	23.976	23.1558
GAPVD1	GTPase-activatingproteinandVPS9domain-containingprotein1isoform4[Homosapiens];Q14C86-3;Q14C86-4;Q14C86-2;Q14C86-6;Q14C86-5;Q14C86	S	1105	ESAHDSPRDEALQNISADDLPDSASQAAHPQ	27.0767	24.6866
GAPVD1	GTPase-activatingproteinandVPS9domain-containingprotein1isoform4[Homosapiens];Q14C86-3;Q14C86-4;Q14C86-2;Q14C86-6;Q14C86-5;Q14C86	S	746	QEERLQELESCSGLGSTSDDTDVREVSSRPS	24.2912	22.4223
GAPVD1	GTPase-activatingproteinandVPS9domain-containingprotein1isoform4[Homosapiens];Q14C86-3;Q14C86-4;Q14C86-2;Q14C86-6;Q14C86-5;Q14C86	S	929	FKQRHSYPERLVRSRSSDIVSSVRRPMSDPS	27.7175	25.5277
GAPVD1	GTPase-activatingproteinandVPS9domain-containingprotein1isoform4[Homosapiens];Q14C86-3;Q14C86-4;Q14C86-2;Q14C86-6;Q14C86-5;Q14C86	S	466	KSSSLEMTPYNTPQLSPATTPANKKNRLPIA	26.0933	23.7184
GDA	guaninedeaminaseisoforma[Homosapiens];Q9Y2T3-3	S	464	PFSSSVKETIHLPASSPHPPPFP________	26.2184	24.3116
GNL3L	guaninenucleotide-bindingprotein-like3-likeprotein[Homosapiens];Q9NVN8	S	465	LGDTDPLEMEIKLLHSPMTKIADAIENKTTV	26.1811	24.5955
RAB3IL1	guaninenucleotideexchangefactorforRab-3Aisoform1[Homosapiens];Q8TBN0	S	179	STPASPNRELHPQLLSPTKAGPRKGHSRHKS	26.2779	24.2627
VAV2	guaninenucleotideexchangefactorVAV2isoform2[Homosapiens];P52735-3	S	769	KYPYKSRERSASRASSRSPVFTPRVIGTAVA	24.8199	22.6055
VAV2	guaninenucleotideexchangefactorVAV2isoform2[Homosapiens];P52735-3	S	771	PYKSRERSASRASSRSPVFTPRVIGTAVARY	25.7666	23.3342
NAF1	H/ACAribonucleoproteincomplexnon-coresubunitNAF1isoformb[Homosapiens];Q96HR8-2;Q96HR8	S	315	SWKNDQEPPPEALDFSDDEKEKEAKQRKKSQ	27.2757	24.8696
DKC1	H/ACAribonucleoproteincomplexsubunit4isoform2[Homosapiens];O60832	S	480	KKKSKKDKKAKAGLESGAEPGDGDSDTTKKK	26.2434	23.9488
DKC1	H/ACAribonucleoproteincomplexsubunit4isoform2[Homosapiens];O60832	S	489	AKAGLESGAEPGDGDSDTTKKKKKKKKAKEV	28.8407	26.6193
DKC1	H/ACAribonucleoproteincomplexsubunit4isoform2[Homosapiens];O60832	S	508	KKKKKKKKAKEVELVSE______________	26.577	24.8198
DKC1	H/ACAribonucleoproteincomplexsubunit4isoform2[Homosapiens];O60832	S	446	QVVAEAAKTAKRKRESESESDETPPAAPQLI	28.2219	24.8294
DKC1	H/ACAribonucleoproteincomplexsubunit4isoform2[Homosapiens];O60832	S	448	VAEAAKTAKRKRESESESDETPPAAPQLIKK	28.1309	24.6602
DKC1	H/ACAribonucleoproteincomplexsubunit4isoform2[Homosapiens];O60832;O60832-2	S	21	VIILPKKHKKKKERKSLPEEDVAEIQHAEEF	26.9475	23.8965
HEATR5B	HEATrepeat-containingprotein5B[Homosapiens];Q9P2D3	S	1737	ILVRHMPHLSTKVSDSPSHIATKTRLSEESA	23.5526	24.5196
HEATR6	HEATrepeat-containingprotein6[Homosapiens];Q6AI08	S	643	KKAPAGPSLEETSVSSPKGSSEPCWLIRLCI	25.2703	22.896
HSPA4	heatshock70kDaprotein4[Homosapiens];P34932;P34932-2	S	76	KNTVQGFKRFHGRAFSDPFVEAEKSNLAYDI	23.0142	20.7521
HSPA4	heatshock70kDaprotein4[Homosapiens];P34932	S	647	LSGEYEKFVSEDDRNSFTLKLEDTENWLYED	22.9659	22.2167
HSPA4;HSPA4L;HSPH1	heatshock70kDaprotein4[Homosapiens];P34932;heatshock70kDaprotein4L[Homosapiens];O95757;Q92598-2;Q92598-3;Q92598;heatshockprotein105kDaisoform1[Homosapiens];Q92598-4	S	384	DEAVARGCALQCAILSPAFKVREFSITDLVP;DEAVARGCALQCAILSPAFKVREFSVTDAVP;DEAVTRGCALQCAILSPAFKVREFSITDVVP	24.1859	21.8765
HSPB1	heatshockproteinbeta-1[Homosapiens];P04792	S	15	_MTERRVPFSLLRGPSWDPFRDWYPHSRLFD	23.538	21.3248
HSP90AA1	heatshockproteinHSP90-alphaisoform1[Homosapiens];P07900;P07900-2	S	353	YPITLFVEKERDKEVSDDEAEEKEDKEEEKE	28.1337	26.8091
HSP90AA1	heatshockproteinHSP90-alphaisoform1[Homosapiens];P07900;P07900-2	S	385	EEKESEDKPEIEDVGSDEEEEKKDGDKKKKK	27.6782	25.6594
SRCAP	helicaseSRCAP[Homosapiens];Q6ZRS2-3;Q6ZRS2-2;Q6ZRS2	S	3148	TEKLPRKRAGAPVGGSPGLAKRGRLQPPSPL	26.1652	23.9641
FOXA1	hepatocytenuclearfactor3-alpha[Homosapiens];P55317-2;P55317	S	331	KTGQLEGAPAPGPAASPQTLDHSGATATGGA	25.6052	23.3814
HPS5	Hermansky-Pudlaksyndrome5proteinisoformb[Homosapiens];Q9UPZ3-2;Q9UPZ3	S	581	KKGILDEDNEKEKRDSLGNEESVDKTACECV	23.2902	21.9082
HPS5	Hermansky-Pudlaksyndrome5proteinisoformb[Homosapiens];Q9UPZ3-2;Q9UPZ3	S	449	SFVRKTTEKIGTLHTSPDLKVRPELRGDEQS	26.4794	24.376
HPS5	Hermansky-Pudlaksyndrome5proteinisoformb[Homosapiens];Q9UPZ3-2;Q9UPZ3	S	565	NSSMKLNQDVLLVNESKKGILDEDNEKEKRD	23.6478	21.4129
HPS5	Hermansky-Pudlaksyndrome5proteinisoformb[Homosapiens];Q9UPZ3-2;Q9UPZ3	S	420	ETFLPFGIPLPFRSPSPLVSLQAVKESVSSF	24.9512	23.0346
HP1BP3	heterochromatinprotein1-bindingprotein3[Homosapiens];Q5SSJ5-2;Q5SSJ5	S	156	ASQLARAQKQTPMASSPRPKMDAILTEAIKA	23.5116	21.9604
HNRNPLL	heterogeneousnuclearribonucleoproteinL-likeisoform1[Homosapiens];Q8WVV9-5;Q8WVV9-4;Q8WVV9;Q8WVV9-3;Q8WVV9-2	S	35	SQAKRLKTEEGEIDYSAEEGENRREATPRGG	22.8463	22.4616
HNRNPM	heterogeneousnuclearribonucleoproteinMisoforma[Homosapiens];P52272-2;P52272	S	701	MENGKSKGCGVVKFESPEVAERACRMMNGMK	24.4927	23.0179
HNRNPA2B1	heterogeneousnuclearribonucleoproteinsA2/B1isoformA2[Homosapiens];P22626-2;P22626	S	247	YNGYGGGPGGGNFGGSPGYGGGRGGYGGGGP	30.0346	28.489
HNRNPA2B1	heterogeneousnuclearribonucleoproteinsA2/B1isoformA2[Homosapiens];P22626-2;P22626	S	200	QSSRSGRGGNFGFGDSRGGGGNFGPGPGSNF	22.9274	21.372
HNRNPA2B1	heterogeneousnuclearribonucleoproteinsA2/B1isoformA2[Homosapiens];P22626-2;P22626	S	329	NMGGPYGGGNYGPGGSGGSGGYGGRSRY___	26.3261	24.506
HNRNPA2B1	heterogeneousnuclearribonucleoproteinsA2/B1isoformA2[Homosapiens];P22626-2;P22626	S	332	GPYGGGNYGPGGSGGSGGYGGRSRY______	25.46	23.1367
HNRNPUL1	heterogeneousnuclearribonucleoproteinU-likeprotein1isoforma[Homosapiens];Q9BUJ2-3;Q9BUJ2-4;Q9BUJ2-2;Q9BUJ2	S	194	RGRGYFEHREDRRGRSPQPPAEEDEDDFDDT	28.8734	25.6284
HNRNPUL2	heterogeneousnuclearribonucleoproteinU-likeprotein2[Homosapiens];Q1KMD3	S	161	EQGLGKREEDEPEERSGDETPGSEVPGDKAA	28.3115	26.6814
HNRNPUL2	heterogeneousnuclearribonucleoproteinU-likeprotein2[Homosapiens];Q1KMD3	S	226	GRAYYEFREEAYHSRSKSPLPPEEEAKDEEE	28.6217	24.4706
HNRNPUL2	heterogeneousnuclearribonucleoproteinU-likeprotein2[Homosapiens];Q1KMD3	S	228	AYYEFREEAYHSRSKSPLPPEEEAKDEEEDQ	23.8125	23.2651
PDE8B	highaffinitycAMP-specificandIBMX-insensitive3',5'-cyclicphosphodiesterase8Bisoform3[Homosapiens];highaffinitycAMP-specificandIBMX-insensitive3',5'-cyclicphosphodiesterase8Bisoform4[Homosapiens];O95263-2;O95263-3;O95263-6;O95263-4;O95263	S	420	SDLVGGLMTDGLRRLSGNEYVFTKNVHQSHS	25.5313	23.6503
HMGN5	highmobilitygroupnucleosome-bindingdomain-containingprotein5[Homosapiens];P82970	S	24	QGDMRQEPKRRSARLSAMLVPVTPEVKPKRT	24.9694	21.5143
KAT5	histoneacetyltransferaseKAT5isoform4[Homosapiens];Q92993-2;Q92993-4;Q92993;Q92993-3	S	123	AKTPTKNGLPGSRPGSPEREVKRKVEVVSPA	26.1046	23.5374
KAT6A	histoneacetyltransferaseKAT6Aisoform1[Homosapiens];Q92794	S	1001	ESSEEEEEPESPRSSSPPILTKPTLKRKKPF	24.186	22.6006
EP300	histoneacetyltransferasep300[Homosapiens];Q09472	S	1038	IKEEEDQPSTSATQSSPAPGQSKKKIFKPEE	27.2447	24.6078
HAT1	histoneacetyltransferasetypeBcatalyticsubunit[Homosapiens];O14929-2;O14929	S	361	EQYRSYRLDIKRRLISPYKKKQRDLAKMRKC	26.6684	25.0872
HDAC4	histonedeacetylase4[Homosapiens];P56524-2;P56524	S	632	IPVSFGGHRPLSRAQSSPASATFPVSVQEPP	26.2319	23.3605
HDAC4	histonedeacetylase4[Homosapiens];P56524-2;P56524	S	565	AHAQAGVQVKQEPIESDEEEAEPPREVEPGQ	24.4325	23.1963
HDAC4	histonedeacetylase4[Homosapiens];P56524-2;P56524	S	467	SIHKLRQHRPLGRTQSAPLPQNAQALQHLVI	26.3327	24.2098
HDAC6	histonedeacetylase6[Homosapiens];Q9UBN7	S	22	DSTTTRQRRSRQNPQSPPQDSSVTSKRNIKK	23.6814	21.7437
HDAC7	histonedeacetylase7isoformd[Homosapiens];Q8WUI4-3;Q8WUI4-4;Q8WUI4;Q8WUI4-7;Q8WUI4-6;Q8WUI4-5;Q8WUI4-8;Q8WUI4-10	S	488	LPLAQGGHRPLSRAQSSPAAPASLSAPEPAS	27.0877	24.8215
HDAC7	histonedeacetylase7isoformd[Homosapiens];Q8WUI4-3;Q8WUI4-4;Q8WUI4;Q8WUI4-7;Q8WUI4-6;Q8WUI4-5;Q8WUI4-8	S	220	KKSLERRKNPLLRKESAPPSLRRRPAETLGD	22.2892	23.199
HDAC7	histonedeacetylase7isoformd[Homosapiens];Q8WUI4-3;Q8WUI4-4;Q8WUI4;Q8WUI4-7;Q8WUI4-6;Q8WUI4-5;Q8WUI4-8	S	148	LKKQQAALERTVHPNSPGIPYRTLEPLETEG	21.793	20.9274
HIST1H1B	histoneH1.5[Homosapiens];P16401	S	18	ETAPAETATPAPVEKSPAKKKATKKAAGAGA	28.355	26.4407
CENPA	histoneH3-likecentromericproteinAisoforma[Homosapiens];P49450-2;P49450	S	17	GPRRRSRKPEAPRRRSPSPTPTPGPSRRGPS	25.2903	23.4912
CENPA	histoneH3-likecentromericproteinAisoforma[Homosapiens];P49450-2;P49450	S	19	RRRSRKPEAPRRRSPSPTPTPGPSRRGPSLG	25.2903	23.4912
PHF8	histonelysinedemethylasePHF8isoform3[Homosapiens];histonelysinedemethylasePHF8isoform1[Homosapiens];Q9UPP1-4;Q9UPP1-3;Q9UPP1-2;Q9UPP1;Q9UPP1-5	S	84	SKGHDTHKGKPVKTGSPTFVRELRSRTFDSS	24.2252	23.2226
NSD1	histone-lysineN-methyltransferase,H3lysine-36andH4lysine-20specificisoformb[Homosapiens];Q96L73-2;Q96L73-3;Q96L73	S	2471	MDLIDLTPRQKERAASPHQVTPQADEKMPVL	24.8721	23.5008
NSD1	histone-lysineN-methyltransferase,H3lysine-36andH4lysine-20specificisoformb[Homosapiens];Q96L73-2;Q96L73-3;Q96L73	S	2369	LGTADPRLDKSIGAASPRPQSLEKTSVPTGL	23.4979	21.3076
KMT2C	histone-lysineN-methyltransferase2C[Homosapiens];Q8NEZ4;Q8NEZ4-3;Q8NEZ4-2	S	4267	AKNSENKESIPSLPQSPMRETPSKAFHQYSN	23.6843	22.3119
KMT2C	histone-lysineN-methyltransferase2C[Homosapiens];Q8NEZ4;Q8NEZ4-3;Q8NEZ4-2	S	2811	KKEQENKTLVLSDKHSPQKKSTVTNEVKTEV	25.0829	23.5732
KMT2E	histone-lysineN-methyltransferase2E[Homosapiens];Q8IZD2-6;Q8IZD2-5;Q8IZD2-2;Q8IZD2-7;Q8IZD2	S	1359	SQNTCKSPPKMSKPGSPGSVIPAQAHGKIFT	24.6082	22.3408
ASH1L	histone-lysineN-methyltransferaseASH1L[Homosapiens];Q9NR48-2;Q9NR48	S	179	RLHSQGENNPLSKKLSPVHSEMADYINATPS	24.6248	21.7808
ASH1L	histone-lysineN-methyltransferaseASH1L[Homosapiens];Q9NR48-2;Q9NR48	S	22	AMLGLGSDSEGFSRKSPSAISTGTLVSKREV	23.7827	21.8127
SETD2	histone-lysineN-methyltransferaseSETD2[Homosapiens];Q9BYW2;Q9BYW2-3;Q9BYW2-2	S	744	EKDLDDTCMLHKKSESPFRETEPLVSPHQDK	24.7447	22.889
SETD2	histone-lysineN-methyltransferaseSETD2[Homosapiens];Q9BYW2	S	2080	PDKQTQNKEKRKRRSSLSPPSSAYERGTKRP	24.5913	22.5436
SETD2	histone-lysineN-methyltransferaseSETD2[Homosapiens];Q9BYW2	S	2082	KQTQNKEKRKRRSSLSPPSSAYERGTKRPDD	24.5913	22.5436
SETDB1	histone-lysineN-methyltransferaseSETDB1isoform1[Homosapiens];Q15047-3;Q15047	S	1066	MSVVTESSRNYGYNPSPVKPEGLRRPPSKTS	27.1722	24.9581
BBX	HMGboxtranscriptionfactorBBXisoform2[Homosapiens];HMGboxtranscriptionfactorBBXisoform1[Homosapiens];Q8WY36-2;Q8WY36	S	704	LDEEFEKKFNSLPQYSPVTFDRKCVPVPRKK	24.2719	22.2387
BBX	HMGboxtranscriptionfactorBBXisoform2[Homosapiens];HMGboxtranscriptionfactorBBXisoform1[Homosapiens];Q8WY36-2;Q8WY36;Q8WY36-3	S	159	NPGYKWCPTTNKPVKSPTPTVNPRKKLWAFP	25.9653	23.1522
BBX	HMGboxtranscriptionfactorBBXisoform2[Homosapiens];HMGboxtranscriptionfactorBBXisoform1[Homosapiens];Q8WY36-2;Q8WY36	S	814	KTKITHLVRTADGRVSPAGGTLDDKPKEQLQ	28.7489	26.3906
HMGXB4	HMGdomain-containingprotein4[Homosapiens];Q9UGU5	S	497	SEGSMKVKASSVGVLSPQKKSPPTTMLLPAS	25.1942	23.1232
HJURP	Hollidayjunctionrecognitionproteinisoforma[Homosapiens];Q8NCD3-3;Q8NCD3-2;Q8NCD3	S	448	EIEIRFDQLHREYCLSPRNQPRRMCLPDSWA	24.5937	22.9224
HJURP	Hollidayjunctionrecognitionproteinisoforma[Homosapiens];Q8NCD3-3;Q8NCD3-2;Q8NCD3	S	473	LPDSWAMNMYRGGPASPGGLQGLETRRLSLP	26.4382	24.6119
HJURP	Hollidayjunctionrecognitionproteinisoforma[Homosapiens];Q8NCD3-3;Q8NCD3-2;Q8NCD3	S	201	PAVPAPGYCSRISGKSPGDPAKPASSPREWD	24.2183	21.9254
HJURP	Hollidayjunctionrecognitionproteinisoforma[Homosapiens];Q8NCD3-3;Q8NCD3-2;Q8NCD3	S	211	RISGKSPGDPAKPASSPREWDPLHPSSTDMA	24.2183	21.9254
HJURP	Hollidayjunctionrecognitionproteinisoforma[Homosapiens];Q8NCD3-3;Q8NCD3-2;Q8NCD3	S	185	RAGRDVRVTPLPSLASPAVPAPGYCSRISGK	24.7024	22.3304
HJURP	Hollidayjunctionrecognitionproteinisoforma[Homosapiens];Q8NCD3-3;Q8NCD3-2;Q8NCD3	S	412	NLDEENRFMTLKWLISPVKIVSRPTIRQGHG	24.6633	22.8072
TGIF1	homeoboxproteinTGIF1isoformc[Homosapiens];Q15583-4;Q15583-2;Q15583-3;Q15583	S	157	HSCTAGPNPTLGRPLSPKPSSPGSVLARPSV	23.6713	21.8989
HCFC1	hostcellfactor1[Homosapiens];P51610-2;P51610	S	1507	PVPGPSVPPPEELQVSPGPRQQLPPRQLLQS	25.1722	23.2816
HCFC1	hostcellfactor1[Homosapiens];P51610-2;P51610;P51610-4	S	2020	KDSSGTKPANKRPMSSPEMKSAPKKSKADGQ	22.7017	22.4454
HCFC1	hostcellfactor1[Homosapiens];P51610-2;P51610;P51610-4	S	1205	GPLLGPSMAREPGGRSPAFVQLAPLSSKVRL	25.3122	22.5456
HCFC1	hostcellfactor1[Homosapiens];P51610-2;P51610;P51610-4	S	666	TTVVGGVTKTITLVKSPISVPGGSALISNLG	27.0274	24.1057
HCFC1	hostcellfactor1[Homosapiens];P51610-2;P51610;P51610-4	S	598	TPGTTTPPATVKVASSPVMVSNPATRMLKTA	25.7159	23.6887
HMGCS1	hydroxymethylglutaryl-CoAsynthase,cytoplasmic[Homosapiens];Q01581	S	4	____________MPGSLPLNAEACWPKDVGI	23.8905	22.1701
HMGCS1	hydroxymethylglutaryl-CoAsynthase,cytoplasmic[Homosapiens];Q01581	S	495	GVGLVHSNIATEHIPSPAKKVPRLPATAAEP	29.6485	27.4518
KPNA2	importinsubunitalpha-1[Homosapiens];P52292	S	62	MLKRRNVSSFPDDATSPLQENRNNQGTVNWS	28.9016	27.1817
KPNA3	importinsubunitalpha-4[Homosapiens];O00505	S	60	LLKKRNVPQEESLEDSDVDADFKAQNVTLEA	27.2609	25.5921
IBTK	inhibitorofBrutontyrosinekinaseisoform1[Homosapiens];Q9P2D0-2;Q9P2D0	S	1045	SEGSYAGVGSPRDLQSPDFTTGFHSDKIEAK	25.967	24.082
INCENP	innercentromereproteinisoform2[Homosapiens];Q9NQS7-2;Q9NQS7	S	275	AQVSPGPRDSPAFPDSPWRERVLAPILPDNF	25.9665	24.1363
INCENP	innercentromereproteinisoform2[Homosapiens];Q9NQS7-2;Q9NQS7	S	306	STPTGSRTDSQSVRHSPIAPSSPSPQVLAQK	27.144	24.636
INCENP	innercentromereproteinisoform2[Homosapiens];Q9NQS7-2;Q9NQS7	S	312	RTDSQSVRHSPIAPSSPSPQVLAQKYSLVAK	27.2631	24.9223
INCENP	innercentromereproteinisoform2[Homosapiens];Q9NQS7-2;Q9NQS7	S	421	TEIANSTPNPKPAASSPETPSAGQQEAKTDQ	25.6975	23.813
INCENP	innercentromereproteinisoform2[Homosapiens];Q9NQS7-2;Q9NQS7	S	72	PKTPSQKNRRKKRRISYVQDENRDPIRRRLS	27.402	25.1387
INCENP	innercentromereproteinisoform2[Homosapiens];Q9NQS7-2;Q9NQS7	S	197	HVTQLMSTEPLPRTLSPTPASATAPTSQGIP	26.34	22.7733
INO80C	INO80complexsubunitCisoform2[Homosapiens];Q6PI98;Q6PI98-3;Q6PI98-4	S	26	TSTPGIVRNSKKRPASPSHNGSSGGGYGASK	26.4639	24.2373
PPA2	inorganicpyrophosphatase2,mitochondrialisoform2precursor[Homosapiens];Q9H2U2-6;Q9H2U2-3;Q9H2U2;Q9H2U2-2;Q9H2U2-4	S	288	CTQEEARSLVESVSSSPNKESNEEEQVWHFL	24.49	25.1121
PPIP5K1	inositolhexakisphosphateanddiphosphoinositol-pentakisphosphatekinase1isoform2[Homosapiens];Q6PFW1-7;Q6PFW1-4;Q6PFW1-3;Q6PFW1-2;Q6PFW1	S	1127	SQASDNPFSPPRTLHSPPLQLQQRSEKPPWY	24.9171	22.6932
ISL2	insulingeneenhancerproteinISL-2[Homosapiens];Q96A47	S	157	DHGLLLERAAAGSPRSPGPLPGARGLHLPDA	23.4234	21.672
INTS10	integratorcomplexsubunit10[Homosapiens];Q9NVR2	S	231	IENQHQGAQDTSDLMSPSKRSSQKYIIEGLT	25.8699	22.865
INTS5	integratorcomplexsubunit5[Homosapiens];Q6P9B9	S	1010	NIDRLGLFSGRFQAPSPSTLLRQGT______	24.4121	22.6975
ILKAP	integrin-linkedkinase-associatedserine/threoninephosphatase2C[Homosapiens];Q9H0C8	S	13	___MDLFGDLPEPERSPRPAAGKEAQKGPLL	24.4214	22.0242
IFIH1	interferon-inducedhelicaseCdomain-containingprotein1[Homosapiens];Q9BYX4	S	301	TMGSDSDEENVAARASPEPELQLRPYQMEVA	24.8224	22.8134
IRF2BP2	interferonregulatoryfactor2-bindingprotein2isoformB[Homosapiens];Q7Z5L9-2;Q7Z5L9	S	390	MTPTSSFVSPPPPTASPHSNRTTPPEAAQNG	25.7338	23.3992
IRF2BP2	interferonregulatoryfactor2-bindingprotein2isoformB[Homosapiens];Q7Z5L9-2;Q7Z5L9	S	344	PALTAVARTARKRKPSPEPEGEVGPPKINGE	25.5805	24.4687
IRF2BP2	interferonregulatoryfactor2-bindingprotein2isoformB[Homosapiens];Q7Z5L9-2;Q7Z5L9	S	175	NGFSKLEEPPELNRQSPNPRRGHAVPPTLVP	27.5523	25.4018
IRF2BP2	interferonregulatoryfactor2-bindingprotein2isoformB[Homosapiens];Q7Z5L9-2;Q7Z5L9;Q7Z5L9-3	S	441	KDANQVHSTTRRNSNSPPSPSSMNQRRLGPR	26.3819	23.2316
IRF2BP2	interferonregulatoryfactor2-bindingprotein2isoformB[Homosapiens];Q7Z5L9-2;Q7Z5L9;Q7Z5L9-3	S	444	NQVHSTTRRNSNSPPSPSSMNQRRLGPREVG	27.0017	23.8639
	interferonregulatoryfactor2-bindingprotein2isoformB[Homosapiens]	S	71	ARQLKRAHGCFPEGRSPPGAAAPAAAKPPPL	28.1317	25.9077
ITSN1	intersectin-1isoformITSN-s[Homosapiens];intersectin-1isoformITSN-l[Homosapiens];Q15811-6;Q15811-12;Q15811-11;Q15811-3;Q15811-10;Q15811-7;Q15811-2;Q15811-4;Q15811-9;Q15811-8;Q15811;CON__ENSEMBL:ENSBTAP00000001528	S	904	QRSAFTPATATGSSPSPVLGQGEKVEGLQAQ	27.214	25.4038
ITSN1	intersectin-1isoformITSN-s[Homosapiens];intersectin-1isoformITSN-l[Homosapiens];Q15811-6;Q15811-12;Q15811-11;Q15811-3;Q15811-10;Q15811-7;Q15811-2;Q15811-4;Q15811-9;Q15811-8;Q15811;Q15811-13;Q15811-5	S	315	PPEYIPPSFRRVRSGSGISVISSTSVDQRLP	24.8886	24.0127
ITSN2	intersectin-2isoform3[Homosapiens];intersectin-2isoform1[Homosapiens];Q9NZM3-4;Q9NZM3-3;Q9NZM3-2;Q9NZM3	S	862	QKKSAFTRTVSPGSVSPIHGQGQVVENLKAQ	25.1402	23.1068
HABP4	intracellularhyaluronan-bindingprotein4[Homosapiens];Q5JVS0-2;Q5JVS0	S	108	KERKSLPAPVAQRPDSPGGGLQAPGQKRTPR	25.4608	23.4086
INF2	invertedformin-2isoform2[Homosapiens];Q27J81-2;Q27J81	S	372	HKSVQANLDQSQRGSSPQNTTTPKPSVEGQQ	28.707	25.8181
JUP	junctionplakoglobin[Homosapiens];P14923	S	665	FRISEDKNPDYRKRVSVELTNSLFKHDPAAW	24.5045	21.4623
SLC4A1AP	kanadaptin[Homosapiens];Q9BWU0	S	312	KQQQILLEKKMLGEDSDEEEEMDTSERKINA	25.1834	23.1694
SLC4A1AP	kanadaptin[Homosapiens];Q9BWU0	S	82	SQDLSGDFKKPALPVSPAARNKAPASSSSNP	28.0243	25.7988
KLHDC4	kelchdomain-containingprotein4isoform3[Homosapiens];kelchdomain-containingprotein4isoform2[Homosapiens];Q8TBB5-2;Q8TBB5-3;Q8TBB5	S	356	IKQVLTAPGSAGQPRSEDEDSLEEAGSPAPG	25.5316	23.5703
KHDRBS1	KHdomain-containing,RNA-binding,signaltransduction-associatedprotein1isoform1[Homosapiens];Q07666-3;Q07666-2;Q07666	S	20	DDPAARMSRSSGRSGSMDPSGAHPSVRQTPS	28.617	26.1332
KIF5B	kinesin-1heavychain[Homosapiens];P33176	S	933	AQIAKPIRPGQHPAASPTHPSAIRGGGAFVQ	28.6159	26.143
KLC4	kinesinlightchain4isoforma[Homosapiens];Q9NSK0-5;Q9NSK0;Q9NSK0-3	S	590	GTEPRPSSSNMKRAASLNYLNQPSAAPLQVS	26.7925	24.418
KIF18A	kinesin-likeproteinKIF18A[Homosapiens];Q8NI77	S	674	VKIPTEKRTRRKLMPSPLKGQHTLKSPPSQS	24.1327	22.1221
KIF1B	kinesin-likeproteinKIF1Bisoformb[Homosapiens];O60333-2;O60333;O60333-4	S	1441	VRGEENLAGWRPRGDSLILEHQWELEKLELL	25.0591	22.6301
KIF1B	kinesin-likeproteinKIF1Bisoformb[Homosapiens];O60333-2;O60333;O60333-4	S	1408	TGIYELSLCKMSDTGSPGMQRRRRKILDTSV	25.754	23.869
KIF20A	kinesin-likeproteinKIF20A[Homosapiens];O95235-2;O95235	S	532	FPSLHSFIKEHSLQVSPSLEKGAKADTGLDD	27.5673	25.6054
KIF20A	kinesin-likeproteinKIF20A[Homosapiens];O95235-2;O95235	S	867	NLLPRTPTCQSSTDCSPYARILRSRRSPLLK	24.5677	22.5526
KIF21A	kinesin-likeproteinKIF21Aisoform4[Homosapiens];kinesin-likeproteinKIF21Aisoform3[Homosapiens];Q7Z4S6-6;Q7Z4S6-5;Q7Z4S6-2;Q7Z4S6;Q7Z4S6-4;Q7Z4S6-3	S	1176	MNTETSGTSAREKELSPPPGLPSKIGSISRQ	26.7631	24.6733
KIF21A	kinesin-likeproteinKIF21Aisoform4[Homosapiens];kinesin-likeproteinKIF21Aisoform3[Homosapiens];Q7Z4S6-6;Q7Z4S6-5;Q7Z4S6-2;Q7Z4S6;Q7Z4S6-4	S	1235	KEQKHSDSGTSEASLSPPSSPPSRPRNELNV	25.6081	23.3294
KIF21A	kinesin-likeproteinKIF21Aisoform4[Homosapiens];kinesin-likeproteinKIF21Aisoform3[Homosapiens];Q7Z4S6-6;Q7Z4S6-5;Q7Z4S6-2;Q7Z4S6;Q7Z4S6-4	S	1239	HSDSGTSEASLSPPSSPPSRPRNELNVFNRL	25.6081	23.3294
KIF21A	kinesin-likeproteinKIF21Aisoform4[Homosapiens];kinesin-likeproteinKIF21Aisoform3[Homosapiens];Q7Z4S6-6;Q7Z4S6-5;Q7Z4S6-2;Q7Z4S6;Q7Z4S6-4;Q7Z4S6-3	S	1203	ISRQSSLSEKKIPEPSPVTRRKAYEKAEKSK	26.2069	24.5267
KIF21A	kinesin-likeproteinKIF21Aisoform4[Homosapiens];kinesin-likeproteinKIF21Aisoform3[Homosapiens];Q7Z4S6-6;Q7Z4S6-5;Q7Z4S6-2;Q7Z4S6;Q7Z4S6-4;Q7Z4S6-3	S	817	RPMSDKVAGKVTRKLSSSDAPAQDTGSSAAA	26.4753	24.2099
KIF23	kinesin-likeproteinKIF23isoform2[Homosapiens];Q02241-2;Q02241-3;Q02241	S	798	GQSVQFTDIETLKQESPNGSRKRRSSTVAPA	25.5788	23.6999
KIF23	kinesin-likeproteinKIF23isoform2[Homosapiens];Q02241-2;Q02241-3	S	684	PSRERDREKVTQRSVSPSPVPLLFQPDQNAP	23.9505	24.969
KIF23	kinesin-likeproteinKIF23isoform2[Homosapiens];Q02241-2;Q02241-3;Q02241	S	763	LAKCEKYMLTHQELASDGEIETKLIKGDIYK	24.7081	23.1099
NUF2	kinetochoreproteinNuf2[Homosapiens];Q9BZD4	S	247	SLKEIQESLKTKIVDSPEKLKNYKEKMKDTV	26.9435	25.0576
KRR1	KRR1smallsubunitprocessomecomponenthomolog[Homosapiens];Q13601-2;Q13601	S	3	_____________MASPSLERPEKGAGKSEF	27.3957	26.1976
KLF4	Krueppel-likefactor4[Homosapiens];O43474-4;O43474-1;O43474	S	254	GSEYGSPSVISVSKGSPDGSHPVVVAPYNGG	23.4487	21.2339
LARP1B	la-relatedprotein1Bisoform1[Homosapiens];Q659C4-9;Q659C4-2;Q659C4;Q659C4-3	S	60	KENRETKLNGPGENVSEDEAQSSNQRKRANK	25.0123	23.399
LARP4B	la-relatedprotein4B[Homosapiens];Q92615	S	601	VPASCAVSATYERSPSPAHLPDDPKVAEKQR	27.9469	26.0859
LARP4B	la-relatedprotein4B[Homosapiens];Q92615	S	498	GSLESSPGLGRGRKNSFGYRKKREEKFTSSQ	23.835	23.2053
LARP4	la-relatedprotein4isoformd[Homosapiens];Q71RC2-6;Q71RC2-5;Q71RC2-3;Q71RC2;Q71RC2-4	S	455	VSPPSTTKPSRASTASPCNNNINAATAVALQ	27.9475	25.8538
LARP4	la-relatedprotein4isoformd[Homosapiens];Q71RC2-6;Q71RC2-5;Q71RC2-3;Q71RC2;Q71RC2-4;Q71RC2-2	S	441	SSVQKDGLNQTTIPVSPPSTTKPSRASTASP	29.1064	26.6063
LARP4	la-relatedprotein4isoformd[Homosapiens];Q71RC2-6;Q71RC2-5;Q71RC2-3;Q71RC2;Q71RC2-4;Q71RC2-2	S	580	GVTRRNGKEQYVPPRSPK_____________	26.4741	24.7333
LARP7	la-relatedprotein7isoform1[Homosapiens];Q4G0J3;Q4G0J3-3	S	337	KEASEASKENRDIEISTEEEKDTGDLKDSSL	26.2242	22.2032
LARP7	la-relatedprotein7isoform1[Homosapiens];Q4G0J3;Q4G0J3-3	S	258	TSNTSISKMKRSRPTSEGSDIESTEPQKQCS	26.8369	23.9803
LARP7	la-relatedprotein7isoform1[Homosapiens];Q4G0J3;Q4G0J3-3	S	261	TSISKMKRSRPTSEGSDIESTEPQKQCSKKK	28.3664	26.4989
L3MBTL2	lethal(3)malignantbraintumor-likeprotein2[Homosapiens];Q969R5	S	689	VKEEHLDVASPDKASSPELPVSVENIKQETD	24.5554	22.8858
L3MBTL2	lethal(3)malignantbraintumor-likeprotein2[Homosapiens];Q969R5;Q969R5-2;Q969R5-3	S	67	SEAENEDREAGELPTSPLHLLSPGTPRSLDG	25.9126	23.4312
LRCH1	leucine-richrepeatandcalponinhomologydomain-containingprotein1isoform1[Homosapiens];Q9Y2L9-2;Q9Y2L9;Q9Y2L9-3	S	370	MEEEQIIKEDSCHRLSPVKGEFHQEFQPEPS	24.1173	23.4466
LRCH3	leucine-richrepeatandcalponinhomologydomain-containingprotein3precursor[Homosapiens];Q96II8-3;Q96II8;Q96II8-2	S	419	QFMAYIEQRRISHEGSPVKPVAIREFQKTED	22.9467	21.8218
LRWD1	leucine-richrepeatandWDrepeat-containingprotein1[Homosapiens];Q9UFC0	S	251	DDVPLSLSPSKRACASPSAQVEGSPVAGSDG	26.4217	24.6449
LRWD1	leucine-richrepeatandWDrepeat-containingprotein1[Homosapiens];Q9UFC0	S	259	PSKRACASPSAQVEGSPVAGSDGSQPAVKLE	23.8365	23.0472
LRWD1	leucine-richrepeatandWDrepeat-containingprotein1[Homosapiens];Q9UFC0	S	212	EELVAASRTQVQKANSPEKPPEAGAAHKPRA	28.0713	24.3462
LRWD1	leucine-richrepeatandWDrepeat-containingprotein1[Homosapiens];Q9UFC0	S	243	RLAALKRPDDVPLSLSPSKRACASPSAQVEG	25.0203	22.7245
LRRC41	leucine-richrepeat-containingprotein41[Homosapiens];Q15345-3;Q15345	S	357	LHPPATSHEAPGTKRSPSAPAATSSASSSTS	24.8323	22.2073
LUZP1	leucinezipperprotein1[Homosapiens];Q86V48-2;Q86V48-3;Q86V48	S	659	LRCRVIKSSGREKPDSDDDLDIASLVTAKLV	28.0221	25.8191
LUZP1	leucinezipperprotein1[Homosapiens];Q86V48-2;Q86V48-3;Q86V48	S	905	NSHAPPAETIRWKSHSAPSEVGFSDARHVTV	24.1866	22.4063
LASP1	LIMandSH3domainprotein1isoforma[Homosapiens];Q14847;Q14847-2;Q14847-3	S	146	MGPSGGEGMEPERRDSQDGSSYRRPLEQQQP	26.8223	24.0213
AJUBA	LIMdomain-containingproteinajubaisoform1[Homosapiens];Q96IF1	S	263	AAGPLERRGAQPGRHSVTGYGDCAVGARYQD	26.6443	23.9908
AJUBA	LIMdomain-containingproteinajubaisoform1[Homosapiens];Q96IF1	S	230	YAQRPAGFGCQESRHSYPPALGSPGALAGAG	26.1711	23.3126
AJUBA	LIMdomain-containingproteinajubaisoform1[Homosapiens];Q96IF1	S	119	SLPPDFRLEPTAPALSPRSSFASSSASDASK	26.9815	25.408
AJUBA	LIMdomain-containingproteinajubaisoform1[Homosapiens];Q96IF1	S	137	SSFASSSASDASKPSSPRGSLLLDGAGAGGA	27.7421	25.6416
LMO7	LIMdomainonlyprotein7isoform2[Homosapiens];Q8WWI1-3;Q8WWI1;Q8WWI1-4;Q8WWI1-2;Q8WWI1-5	S	692	TSGLDLMSESGEGEISPQREVSRSQDQFSDM	25.0985	23.3305
LMO7	LIMdomainonlyprotein7isoform2[Homosapiens];Q8WWI1-3;Q8WWI1;Q8WWI1-4;Q8WWI1-2;Q8WWI1-5	S	654	QKEVAATEEDVTRLPSPTSPFSSLSQDQAAT	29.8903	27.2509
LMO7	LIMdomainonlyprotein7isoform2[Homosapiens];Q8WWI1-3;Q8WWI1;Q8WWI1-4;Q8WWI1-2;Q8WWI1-5	S	657	VAATEEDVTRLPSPTSPFSSLSQDQAATSKA	27.5584	25.3449
LMO7	LIMdomainonlyprotein7isoform2[Homosapiens];Q8WWI1-3;Q8WWI1;Q8WWI1-4;Q8WWI1-2;Q8WWI1-5	S	592	VVTPRPFGSQTRGISSLPRSYTMDDAWKYNG;VVTPRPFGSQTRGISSLPRSYTMDDTWKYNG	26.227	24.5818
LMO7	LIMdomainonlyprotein7isoform2[Homosapiens];Q8WWI1-3;Q8WWI1;Q8WWI1-4;Q8WWI1-2;Q8WWI1-5	S	417	QKWQDDLAKWKDRRKSYTSDLQKKKEEREEI	26.2339	23.6407
LMO7	LIMdomainonlyprotein7isoform2[Homosapiens];Q8WWI1-3;Q8WWI1;Q8WWI1-4;Q8WWI1-2;Q8WWI1-5	S	471	SQNQKSTVPSRRRMYSFDDVLEEGKRPPTMT	26.5756	23.9007
LMO7	LIMdomainonlyprotein7isoform2[Homosapiens];Q8WWI1-3;Q8WWI1;Q8WWI1-4;Q8WWI1-2;Q8WWI1-5	S	1259	TTGVATTQSPTPRSHSPSASQSGSQLRNRSV;TTGVATTQSPTPRSHSPSASQSGSQLRNSVL	29.4476	27.0642
LMO7	LIMdomainonlyprotein7isoform2[Homosapiens];Q8WWI1-3;Q8WWI1;Q8WWI1-4;Q8WWI1-2;Q8WWI1-5	S	370	FSRLFQKIYGENGSKSMSDVSAEDVQNLRQL;VERLFQKIYGENGSKSMSDVSAEDVQNLRQL	25.8268	23.573
LMO7	LIMdomainonlyprotein7isoform2[Homosapiens];Q8WWI1-3;Q8WWI1;Q8WWI1-4;Q8WWI1-2;Q8WWI1-5	S	372	RLFQKIYGENGSKSMSDVSAEDVQNLRQLRY	25.0828	22.991
LMO7	LIMdomainonlyprotein7isoform2[Homosapiens];Q8WWI1-3;Q8WWI1;Q8WWI1-4;Q8WWI1-2;Q8WWI1-5	S	1089	EASSGFLPGDRNKSRSTTELDDYSTNKNGNN	27.2209	25.9016
LMO7	LIMdomainonlyprotein7isoform2[Homosapiens];Q8WWI1-3;Q8WWI1;Q8WWI1-4;Q8WWI1-2;Q8WWI1-5	S	1252	AGSVKTSTTGVATTQSPTPRSHSPSASQSGS	28.8048	26.8668
LRBA	lipopolysaccharide-responsiveandbeige-likeanchorproteinisoform1[Homosapiens];P50851-2;P50851	S	10	______MASEDNRVPSPPPTGDDGGGGGREE	25.7861	23.9841
PPFIA1	liprin-alpha-1isoformb[Homosapiens];Q13136-2;Q13136	S	763	ALRLDRLHKGALHTVSHEDIRDIRNSTGSQD	27.5925	25.7501
PPFIA1	liprin-alpha-1isoformb[Homosapiens];Q13136-2;Q13136	S	242	QENTPSTSGKRSSDGSLSHEEDLAKVIELQE	25.3143	22.2781
PPFIA1	liprin-alpha-1isoformb[Homosapiens];Q13136-2;Q13136	S	666	ENTEQRAEEIESRVGSGSLDNLGRFRSMSSI	22.5079	20.7631
PPFIA1	liprin-alpha-1isoformb[Homosapiens];Q13136-2;Q13136	S	1172	AETLPANFRVTSSMSSPSMQPKKMQMDGNVS	24.7975	22.5114
LUC7L3	luc7-likeprotein3[Homosapiens];O95232	S	425	SDTKNEVNGTSEDIKSEGDTQSN________	26.1271	23.6926
KDM5C	lysine-specificdemethylase5Cisoform2[Homosapiens];P41229-4;P41229-3;P41229-2;P41229-5;P41229	S	234	TSPKTFLESKEELSHSPEPCTKMTMRLRRNH	25.6581	23.3251
PHF2	lysine-specificdemethylasePHF2[Homosapiens];O75151	S	539	KDGGKKKGKKSRESASPTIPNLDLLEAHTKE	24.5327	22.3453
KDM1A	lysine-specifichistonedemethylase1Aisoformb[Homosapiens];O60341	S	166	LPPPPPQAPPEEENESEPEEPSGVEGAAFQS	27.177	24.5094
CENPB	majorcentromereautoantigenB[Homosapiens];P07199	S	156	ARARNAAPRTPAAPASPAAVPSEGSGGSTTG	26.0987	23.9957
MARK3	MAP/microtubuleaffinity-regulatingkinase3isoforma[Homosapiens];P27448-8;P27448-3;P27448-4;P27448-2;P27448;P27448-6;P27448-7	S	469	KSSGSAVGGKGIAPASPMLGNASNPNKADIP	24.7385	22.2937
MARK3	MAP/microtubuleaffinity-regulatingkinase3isoforma[Homosapiens];P27448-8;P27448-3;P27448-4;P27448-2;P27448	S	400	AKVRPSSDLNNSTGQSPHHKVQRSVSSSQKQ	24.3598	21.0815
MAP7D3	MAP7domain-containingprotein3isoform2[Homosapiens];Q8IWC1-2;Q8IWC1-4;Q8IWC1;Q8IWC1-3	S	423	PKESVKGSPKESMEASPEAMVKASPKTSLEA	24.3508	22.2265
MAP7D3	MAP7domain-containingprotein3isoform2[Homosapiens];Q8IWC1-2;Q8IWC1-4;Q8IWC1;Q8IWC1-3;MAP7domain-containingprotein3isoform3[Homosapiens]	S	506	SPISTNRQIQKNCPPSPLPLISKQSPQTSFP	26.0689	24.1414
MAP7D3	MAP7domain-containingprotein3isoform2[Homosapiens];Q8IWC1-2;Q8IWC1-4;Q8IWC1;Q8IWC1-3;MAP7domain-containingprotein3isoform3[Homosapiens]	S	443	VKASPKTSLEASMEASPKAKARDAPKKSEMD	24.5311	22.9481
MADD	MAPkinase-activatingdeathdomainproteinisoformd[Homosapiens];Q8WXG6-6;Q8WXG6-8;Q8WXG6-5;Q8WXG6-4;Q8WXG6-7;Q8WXG6-3;Q8WXG6-2;Q8WXG6;MAPkinase-activatingdeathdomainproteinisoformi[Homosapiens]	S	1239	GGEGSVHLASSRGTLSDSEIETNSATSTIFG	25.3395	23.3996
MADD	MAPkinase-activatingdeathdomainproteinisoformd[Homosapiens];Q8WXG6-6;Q8WXG6-8;Q8WXG6-5;Q8WXG6-4;Q8WXG6-7;Q8WXG6-3;Q8WXG6-2;Q8WXG6;MAPkinase-activatingdeathdomainproteinisoformi[Homosapiens]	S	820	AQKLLRPNSLRLASDSDAESDSRASSPNSTV	24.2515	22.0486
MADD	MAPkinase-activatingdeathdomainproteinisoformd[Homosapiens];Q8WXG6-6;Q8WXG6-8;Q8WXG6-5;Q8WXG6-4;Q8WXG6-7;Q8WXG6-3;Q8WXG6-2;Q8WXG6;MAPkinase-activatingdeathdomainproteinisoformi[Homosapiens]	S	921	NRRALVDQKSSVIKHSPTVKREPPSPQGRSS	24.4934	22.1598
MKNK1	MAPkinase-interactingserine/threonine-proteinkinase1isoform3[Homosapiens];Q9BUB5-2;Q9BUB5	S	419	ARRRALAQAGRGEDRSPPTAL__________	23.4276	22.2293
MTBP	mdm2-bindingprotein[Homosapiens];Q96DY7	S	639	PIQKGEKTFVLTPELSPGKLQVLPFEKASVC	24.9931	23.6622
MED1	mediatorofRNApolymeraseIItranscriptionsubunit1[Homosapiens];Q15648	S	1223	PMKPVPGTPPSSKAKSPISSGSGGSHMSGTS	26.6539	23.794
MED1	mediatorofRNApolymeraseIItranscriptionsubunit1[Homosapiens];Q15648	S	1207	SPSHSRPPGGSDKLASPMKPVPGTPPSSKAK	25.3277	22.3712
MED1	mediatorofRNApolymeraseIItranscriptionsubunit1[Homosapiens];Q15648	S	1192	KPSSLMNPSLSKPNISPSHSRPPGGSDKLAS	24.3274	22.6777
MED12	mediatorofRNApolymeraseIItranscriptionsubunit12[Homosapiens];Q93074-3;Q93074;Q93074-2	S	635	SRGDLAFGAPGPRPPSPFDDPADDPEHKEAE	26.8992	24.9314
MED13	mediatorofRNApolymeraseIItranscriptionsubunit13[Homosapiens];Q9UHV7	S	890	SIGAQFKIEVDEGFCSPKPSEIKDFSYVYKP	25.1011	22.7508
MED14	mediatorofRNApolymeraseIItranscriptionsubunit14[Homosapiens];O60244	S	617	TKTGKQTRTNAKRKLSDDPCPVESKKTKRAG	24.4549	21.7829
MED24	mediatorofRNApolymeraseIItranscriptionsubunit24isoform2[Homosapiens];O75448-2;O75448	S	860	MRLLSSNEDDANILSSPTDRSMSSSLSASQL	25.7107	23.9338
MAGED2	melanoma-associatedantigenD2[Homosapiens];Q9UNF1-2;Q9UNF1	S	247	TRLAAWARRALLSLRSPKARRGKARRRAAKL	27.6172	25.7073
MAGED2	melanoma-associatedantigenD2[Homosapiens];Q9UNF1-2;Q9UNF1	S	191	KARKVKHLDGEEDGSSDQSQASGTTGGRRVS	24.2793	23.3325
MAGED2	melanoma-associatedantigenD2[Homosapiens];Q9UNF1-2;Q9UNF1	S	265	ARRGKARRRAAKLQSSQEPEAPPPRDVALLQ	22.8438	22.459
NDNL2	melanoma-associatedantigenG1[Homosapiens];Q96MG7	S	64	STSRGPGGSQGSQGPSPQGARRAQAAPAVGP	26.3724	24.1402
PITPNM2	membrane-associatedphosphatidylinositoltransferprotein2isoform1[Homosapiens];Q9BZ72-2;Q9BZ72	S	205	AYKLCKVEFRYWGMQSKIEMFIHDTGLRRVM	24.2645	22.2394
NF2	merlinisoform5[Homosapiens];P35240-4;P35240-6;P35240-5;P35240-8;P35240-3;P35240;P35240-2	S	476	DSLSFDFKDTDMKRLSMEIEKEKVEYMEKSK	24.5737	23.5924
MIER1	mesoderminductionearlyresponseprotein1isoformc[Homosapiens];Q8N108-17;Q8N108;Q8N108-13;Q8N108-12	S	488	ERPAKRRRVNSNGKESPGSSEFFQEAVSHGK	25.4483	23.2135
MIER3	mesoderminductionearlyresponseprotein3isoform3[Homosapiens];Q7Z3K6-4;Q7Z3K6-3;Q7Z3K6;Q7Z3K6-2	S	156	PRPLRSNTACDGDKESEVEDVETDSGNSPED	24.0048	23.6407
MTA1	metastasis-associatedproteinMTA1isoformMTA1[Homosapiens];Q13330-3;Q13330;metastasis-associatedproteinMTA1isoformMTA1s[Homosapiens];Q13330-2	S	386	NVKAGVVNGTGAPGQSPGAGRACESCYTTQS	25.8059	23.3723
MTA1	metastasis-associatedproteinMTA1isoformMTA1[Homosapiens];Q13330-3;Q13330	S	522	AIKAECTARLPEASQSPLVLKQAVRKPLEAV	26.272	24.1753
MTA1	metastasis-associatedproteinMTA1isoformMTA1[Homosapiens];Q13330-3;Q13330	S	449	TRLDGERPGPNRSNMSPHGLPARSSGSPKFA	25.2946	22.2047
MTA1	metastasis-associatedproteinMTA1isoformMTA1[Homosapiens];Q13330-3;Q13330	S	576	SSLTPAKVAPVINNGSPTILGKRSYEQHNGV	28.6082	26.5813
MTA2	metastasis-associatedproteinMTA2[Homosapiens];O94776-2;O94776	S	435	PHSRGHLSRPEAQSLSPYTTSANRAKLLAKN	28.636	26.47
APIP	methylthioribulose-1-phosphatedehydratase[Homosapiens];Q96GX9-3;Q96GX9	S	87	DMFVCDINEKDISGPSPSKKLKKSQCTPLFM	23.4505	21.9474
METTL16	methyltransferase-likeprotein16[Homosapiens];Q86W50	S	329	FVVLASVMKELSLKASPLRSETAEGIVVVTT	25.4109	23.3439
RFX1	MHCclassIIregulatoryfactorRFX1[Homosapiens];P22670	S	159	RLLVQTSVQAKPGHVSPLQLTNIQVPQQALP	25.0033	22.6265
MCPH1	microcephalinisoform1[Homosapiens];Q8NEM0-2;Q8NEM0-3;Q8NEM0;microcephalinisoform3[Homosapiens]	S	333	AAGMSQETFEEKYRLSPTLSSTKGHLLIHSR	26.5201	24.4614
DGCR8	microprocessorcomplexsubunitDGCR8isoform2[Homosapiens];Q8WYQ5-3;Q8WYQ5	S	377	EEREQSSDLTPSGDVSPVKPLSRSAELEFPL	26.5453	24.2268
DGCR8	microprocessorcomplexsubunitDGCR8isoform2[Homosapiens];Q8WYQ5-3;Q8WYQ5;Q8WYQ5-2	S	95	FSKGRLLIDPNCSGHSPRTARHAPAVRKFSP	25.147	23.2641
MACF1	microtubule-actincross-linkingfactor1[Homosapiens];Q9UPN3-4;Q9UPN3-3;Q9UPN3-2;Q9UPN3-5;Q9UPN3	S	1860	GSSPETLPSLLKRQGSFSEDVISHKGDLRFV	23.1347	22.6174
MAP1S	microtubule-associatedprotein1Sisoform1[Homosapiens];Q66K74-2;Q66K74	S	759	EFEHRKAVPMAPAPASPGSSNDSSARSQERA	25.9841	23.6735
MAP1S	microtubule-associatedprotein1Sisoform1[Homosapiens];Q66K74-2;Q66K74	S	657	ESHRSPAEGSERLSLSPLRGGEAGPDASPTV	28.5842	26.4938
MAP1S	microtubule-associatedprotein1Sisoform1[Homosapiens];Q66K74-2;Q66K74	S	731	GLSLPLRGPRARRSASPHDVDLCLVSPCEFE	28.0895	25.7525
MAP4	microtubule-associatedprotein4isoform4[Homosapiens];P27816;P27816-6;P27816-2	S	358	APAKDVTLLKETERASPIKMDLAPSKDMGPP	27.2982	24.3268
MAP4	microtubule-associatedprotein4isoform4[Homosapiens];P27816;P27816-6;P27816-2;P27816-4	S	787	KPKPIADAKAPEKRASPSKPASAPASRSGSK	27.5186	25.6086
MAP4	microtubule-associatedprotein4isoform4[Homosapiens];P27816;P27816-6;P27816-2	S	280	ALATKTEVALAKDMESPTKLDVTLAKDMQPS	30.6396	28.6205
MAP4	microtubule-associatedprotein4isoform4[Homosapiens];P27816;P27816-6;P27816-2	S	507	VAPSTVKEVGLLKDMSPLSETEMALGKDVTP	25.8086	22.7667
MAP4	microtubule-associatedprotein4isoform4[Homosapiens];P27816;P27816-6;P27816-3;P27816-4	S	696	TGNDITTPPNKELPPSPEKKTKPLATTQPAK	27.4768	25.561
	microtubule-associatedprotein4isoform4[Homosapiens]	S	624	SLQDVGQSAAPTFMISPETITGTGKKCSLPA	26.8474	25.4576
MAP4	microtubule-associatedprotein4isoform4[Homosapiens];P27816;P27816-6	S	636	FMISPETITGTGKKCSLPAEEDSVLEKLGER;FMISPETVTGTGKKCSLPAEEDSVLEKLGER	28.1922	26.5823
MAP4	microtubule-associatedprotein4isoform4[Homosapiens];P27816;P27816-6;P27816-2	S	941	NTSAPDLKNVRSKVGSTENIKHQPGGGRAKV	26.4425	24.9212
MAP4	microtubule-associatedprotein4isoform4[Homosapiens];P27816;P27816-6;P27816-2;P27816-4	S	1073	SQKLNFKEKAQAKVGSLDNVGHLPAGGAVKI;SQKLNFKEKAQAKVGSLDNVGHLPAGGAVKT	28.9729	26.6453
MAST2	microtubule-associatedserine/threonine-proteinkinase2[Homosapiens];Q6P0Q8	S	1381	LSGHVAQAFPTKLHLSPPLGRQLSRPKSAEP	25.3859	23.5082
MAST2	microtubule-associatedserine/threonine-proteinkinase2[Homosapiens];Q6P0Q8;Q6P0Q8-2	S	148	EASNLVRMRNQSLGQSAPSLTAGLKELSLPR	24.398	21.8667
MAST2	microtubule-associatedserine/threonine-proteinkinase2[Homosapiens];Q6P0Q8	S	1364	TPSPPPPTASPQRSPSPLSGHVAQAFPTKLH	24.3758	22.3334
MDN1	midasin[Homosapiens];Q9NU22	S	4538	EERKNEKAEENTDQASPQEDYAGFERLQSGH	24.0657	22.6367
MCMBP	mini-chromosomemaintenancecomplex-bindingproteinisoform2[Homosapiens];Q9BTE3-2;Q9BTE3;Q9BTE3-3	S	298	DPMECTDTAEEQRVHSPPASLVPRIHVILAQ	26.2063	24.2484
PMS2;PMS2CL	mismatchrepairendonucleasePMS2isoforma[Homosapiens];P54278;Q68D20;P54278-3	S	436	REAFSLRHTTENKPHSPKTPEPRRSPLGQKR	22.741	23.35
MAVS	mitochondrialantiviral-signalingproteinisoform1[Homosapiens];Q7Z434-4;Q7Z434	S	222	TAGATSSLTPSRGPVSPSVSFQPLARSTPRA	24.1186	21.6176
TOMM34	mitochondrialimportreceptorsubunitTOM34[Homosapiens];Q15785	S	186	KSKSKETTATKNRVPSAGDVEKARVLKEEGN	22.5168	21.0241
TOMM70A	mitochondrialimportreceptorsubunitTOM70[Homosapiens];O94826	S	91	GLKRNSERKTPEGRASPAPGSGHPEGPGAHL	26.6024	24.3281
MAPK14	mitogen-activatedproteinkinase14isoform2[Homosapiens];mitogen-activatedproteinkinase14isoform1[Homosapiens];Q16539-5;Q16539-3;Q16539-4;Q16539-2;Q16539	S	2	______________MSQERPTFYRQELNKTI	25.9399	23.825
MAP3K1	mitogen-activatedproteinkinasekinasekinase1[Homosapiens];Q13233	S	21	GNRASSSGFPGARATSPEAGGGGGALKASSA	24.8099	22.8086
MAP3K7	mitogen-activatedproteinkinasekinasekinase7isoformA[Homosapiens];O43318-4;O43318-3;O43318-2;O43318	S	389	SSVESLPPTSEGKRMSADMSEIEARIAATTG	22.4306	21.7913
MLK4	mitogen-activatedproteinkinasekinasekinaseMLK4[Homosapiens];Q5TCX8-2;Q5TCX8	S	528	ISLPSDFQHKITVQASPNLDKRRSLNSSSSS	24.3169	22.0691
ZAK	mitogen-activatedproteinkinasekinasekinaseMLTisoform1[Homosapiens];Q9NYL2	S	637	IKYQQITPVNQSRSSSPTQYGLTKNFSSLHL	27.4679	25.7298
ZAK	mitogen-activatedproteinkinasekinasekinaseMLTisoform1[Homosapiens];Q9NYL2	S	727	GKFYRVSQSALNPHQSPDFKRSPRDLHQPNT	25.18	22.8107
BUB1B	mitoticcheckpointserine/threonine-proteinkinaseBUB1beta[Homosapiens];O60566;O60566-3;O60566-2	S	435	FRKKLKEQREAELLTSAEKRAEMQKQIEEME	24.4786	22.5306
BUB1B	mitoticcheckpointserine/threonine-proteinkinaseBUB1beta[Homosapiens];O60566;O60566-3	S	670	ACGTIYSQTLSIKKLSPIIEDSREATHSSGF	28.0507	26.0431
BUB1B	mitoticcheckpointserine/threonine-proteinkinaseBUB1beta[Homosapiens];O60566;O60566-3;O60566-2	S	543	FSIFDEFLLSEKKNKSPPADPPRVLAQRRPL	23.9616	22.1315
BUB1	mitoticcheckpointserine/threonine-proteinkinaseBUB1isoform1[Homosapiens];O43683-2;O43683-3;O43683	S	655	SCEENMVVPSRDGKFSPIQEKSPKQALSSHM	26.1168	21.9027
BUB1	mitoticcheckpointserine/threonine-proteinkinaseBUB1isoform1[Homosapiens];O43683-2;O43683-3;O43683	S	661	VVPSRDGKFSPIQEKSPKQALSSHMYSASLL	21.4684	21.9027
BUB1	mitoticcheckpointserine/threonine-proteinkinaseBUB1isoform1[Homosapiens];O43683-2;O43683-3;O43683	S	596	VWGIRCNKTLAPSPKSPGDFTSAAQLASTPF	26.2748	23.4865
MLKL	mixedlineagekinasedomain-likeproteinisoform1[Homosapiens];Q8NB16;Q8NB16-2	S	125	KELSLLLQVEQRMPVSPISQGASWAQEDQQD	24.303	21.9395
MKL1	MKL/myocardin-likeprotein1isoform1[Homosapiens];Q969V6	S	511	ILVKEEGPRAGSCCLSPGGRAELEGCDKDQM	22.9434	22.1903
MKL1	MKL/myocardin-likeprotein1isoform1[Homosapiens];Q969V6	S	454	SGVVKFGSTGSTPPVSPTPSERSLLSTGDEN	24.1155	22.6073
MOCOS	molybdenumcofactorsulfurase[Homosapiens];Q96EN8	S	530	SQADVIPAVMGRRSLSPQEDALTGSRVWNNS	27.133	25.2723
MOCS2	molybdopterinsynthasecatalyticsubunitlargesubunitMOCS2B[Homosapiens];O96007	S	20	EISSSCFSLETKLPLSPPLVEDSAFEPSRKD	26.1013	23.8146
CDC25B	M-phaseinducerphosphatase2isoform2[Homosapiens];P30305-2;P30305;P30305-4;P30305-3;M-phaseinducerphosphatase2isoform3[Homosapiens]	S	235	LMCLSPDRKMEVEELSPLALGRFSLTPAEGD	23.639	21.3714
CDC25C	M-phaseinducerphosphatase3isoformb[Homosapiens];M-phaseinducerphosphatase3isoforma[Homosapiens];P30307-4;P30307-3;P30307-2;P30307	S	143	DQEAKVSRSGLYRSPSMPENLNRPRLKQVEK	24.6595	22.6843
MPHOSPH8	M-phasephosphoprotein8[Homosapiens];Q99549;Q99549-2	S	51	EDNDAAARGAEAFGDSEEDGEDVFEVEKILD	24.5772	23.0417
MTSS1L	MTSS1-likeprotein[Homosapiens];Q765P7	S	612	TVPDSPGYMGPTRAGSEECVFYTDETASPLA	23.8895	21.2046
MTSS1L	MTSS1-likeprotein[Homosapiens];Q765P7	S	579	IRRTPSTKPTVRRALSSAGPIPIRPPIVPVK	25.0858	22.475
MTSS1L	MTSS1-likeprotein[Homosapiens];Q765P7	S	300	AKGGGAPWPGGAQTYSPSSTCRYRSLAQPAT	24.2534	22.5428
MMTAG2	multiplemyelomatumor-associatedprotein2[Homosapiens];Q9BU76	S	220	DKEHRRPAEATSSPTSPERPRHHHHDSDSNS	28.2552	26.0553
MYBL2	myb-relatedproteinBisoform1[Homosapiens];P10244-2;P10244	S	241	TNWPSVPPTIKEEENSEEELAAATTSKEQEP	23.1246	22.2187
MAZ	myc-associatedzincfingerproteinisoform2[Homosapiens];P56270-3;P56270;P56270-2	S	302	AFRDVYHLNRHKLSHSDEKPYQCPVCQQRFK	27.4845	24.8419
MPZL1	myelinproteinzero-likeprotein1isoformaprecursor[Homosapiens];O95297-4;O95297-2;O95297	S	210	NSKRDYTGCSTSESLSPVKQAPRKSPSDTEG	24.7896	22.7353
MPRIP	myosinphosphataseRho-interactingproteinisoform1[Homosapiens];Q6WCQ1;Q6WCQ1-2;Q6WCQ1-3	S	292	LKAEEQQLPPPLSPPSPSTPNHRRSQVIEKF	25.5285	22.7386
MPRIP	myosinphosphataseRho-interactingproteinisoform1[Homosapiens];Q6WCQ1;Q6WCQ1-2	S	365	EAPPAPLPDASASPLSPHRRAKSLDRRSTEP	25.7167	23.486
MPRIP	myosinphosphataseRho-interactingproteinisoform1[Homosapiens];Q6WCQ1;Q6WCQ1-2;Q6WCQ1-3	S	993	PDSATVSGYDIMKSKSNPDFLKKDRSCVTRQ	25.1493	23.3688
MTMR12	myotubularin-relatedprotein12isoform1[Homosapiens];Q9C0I1-3;Q9C0I1-2;Q9C0I1	S	564	KGQRKGMRFKHQRQLSLPLTQSKSSPKRGFF	24.8635	22.8389
MTMR6	myotubularin-relatedprotein6[Homosapiens];Q9Y217	S	561	DGILTKELLHSVHPESPNLKTSLCFKEQTLL	25.5671	23.6423
METTL3	N6-adenosine-methyltransferase70kDasubunit[Homosapiens];Q86U44	S	43	QDSGHLDLRNPEAALSPTFRSDSPVPTAPTS	25.6982	23.6801
METTL3	N6-adenosine-methyltransferase70kDasubunit[Homosapiens];Q86U44	S	50	LRNPEAALSPTFRSDSPVPTAPTSGGPKPST	27.8171	25.0981
SLC9A3R1	Na(+)/H(+)exchangeregulatorycofactorNHE-RF1[Homosapiens];O14745;O14745-2	S	280	QKENSREALAEAALESPRPALVRSASSDTSE	29.299	27.2363
SLC9A3R1	Na(+)/H(+)exchangeregulatorycofactorNHE-RF1[Homosapiens];O14745;O14745-2	S	290	EAALESPRPALVRSASSDTSEELNSQDSPPK	26.7154	25.3036
ESCO2	N-acetyltransferaseESCO2[Homosapiens];Q56NI9	S	75	LKTTEINRLPSANQGSPFKSALSTVSFYNQN	27.4205	25.4406
NQO1	NAD(P)Hdehydrogenase[quinone]1isoforma[Homosapiens];P15559-3;P15559-2;P15559	S	82	QYPAESVLAYKEGHLSPDIVAEQKKLEAADL	21.157	21.2513
NAA10	N-alpha-acetyltransferase10isoform2[Homosapiens];P41227-2;P41227	S	171	VVLGAIENKVESKGNSPPSSGEACREEKGLA	27.1806	25.6809
NAA10	N-alpha-acetyltransferase10isoform2[Homosapiens];P41227-2;P41227	S	167	KGRHVVLGAIENKVESKGNSPPSSGEACREE	25.5395	22.9185
NAA30	N-alpha-acetyltransferase30[Homosapiens];Q147X3	S	89	CPQPPQEQQQLNGLISPELRHLRAAASLKSK	24.4418	22.0221
NAA30	N-alpha-acetyltransferase30[Homosapiens];Q147X3	S	55	EDEEDDEEHEGGGSRSPAGGESATVAAKGHP	26.4826	24.9394
NHS	Nance-Horansyndromeproteinisoform2[Homosapiens];Nance-Horansyndromeproteinisoform1[Homosapiens];Q6T4R5-4;Q6T4R5-3;Q6T4R5-2;Q6T4R5	S	562	NYLHHHHDASCRQDFSPERPKADSLGCPSFT	23.8444	22.9114
NRD1	nardilysinisoformbprecursor[Homosapiens];O43847;O43847-2	S	94	ARLGADESEEEGRRGSLSNAGDPEIVKSPSD	28.5596	26.4636
NRD1	nardilysinisoformbprecursor[Homosapiens];O43847;O43847-2	S	86	DLGENSRVARLGADESEEEGRRGSLSNAGDP	25.0938	23.3477
WWP2	NEDD4-likeE3ubiquitin-proteinligaseWWP2isoformWWP2-FL[Homosapiens];O00308-4;O00308-2;O00308	S	211	HSGASARTTPATGEQSPGARSRHRQPVKNSG	26.0565	24.3909
PPP1R9A	neurabin-1isoform5[Homosapiens];Q9ULJ8;Q9ULJ8-4;Q9ULJ8-5;Q9ULJ8-3	S	160	MFERSVHESGQNNRYSPKKEKAGGSEPQDEW	23.6501	22.1425
	P32004-3;neuralcelladhesionmoleculeL1isoform3precursor[Homosapiens];P32004-2	S	1172	DSEARPMKDETFGEYSDNEEKAFGSSQPSLN	24.0464	22.1325
NGDN	neuroguidinisoform1[Homosapiens];Q8NEJ9-2;Q8NEJ9	S	214	RALSSSVIRELKEQYSDAPEEIRDARHPHVT	23.9285	22.0189
NGDN	neuroguidinisoform1[Homosapiens];Q8NEJ9-2;Q8NEJ9	S	143	LRFKPHPSNMMSKLSSEDEEEDEAEDDQSEA	24.1391	22.1343
NKAP	NF-kappa-B-activatingprotein[Homosapiens];Q8N5F7	S	149	RERIGELGAPEVWGLSPKNPEPDSDEHTPVE	28.3092	25.9704
NKAP	NF-kappa-B-activatingprotein[Homosapiens];Q8N5F7	S	157	APEVWGLSPKNPEPDSDEHTPVEDEEPKKST	24.568	22.469
NAB1	NGFI-A-bindingprotein1[Homosapiens];Q13506-2;Q13506	S	183	ESEHSLSPADLGSPASPKESSEALDAAAALS	24.7845	21.9702
NAB1	NGFI-A-bindingprotein1[Homosapiens];Q13506-2;Q13506	S	395	NQAGYERLQHAERRLSAGLYRQSSEEHSPNG	25.2633	22.9085
NAB2	NGFI-A-bindingprotein2[Homosapiens];Q15742-2;Q15742-3;Q15742	S	6	__________MHRAPSPTAEQPPGGGDSARR	23.2136	22.0958
NAB2	NGFI-A-bindingprotein2[Homosapiens];Q15742-2;Q15742-3;Q15742	S	171	RSFSPKSPLELGEKLSPLPGGPGAGDPRIWP	24.6038	22.7274
FAM129B	niban-likeprotein1isoform2[Homosapiens];Q96TA1-2;Q96TA1	S	679	PAGESPQPKAAPEASSPPASPLQHLLPGKAV	29.3827	27.1044
FAM129B	niban-likeprotein1isoform2[Homosapiens];Q96TA1-2;Q96TA1	S	683	SPQPKAAPEASSPPASPLQHLLPGKAVDLGP	28.4973	26.2734
FAM129B	niban-likeprotein1isoform2[Homosapiens];Q96TA1-2;Q96TA1	S	652	VTEIRGLLAQGLRPESPPPAGPLLNGAPAGE	31.334	29.3853
FAM129B	niban-likeprotein1isoform2[Homosapiens];Q96TA1-2;Q96TA1	S	668	PPPAGPLLNGAPAGESPQPKAAPEASSPPAS	28.8617	26.5421
NBN	nibrin[Homosapiens];O60934	S	432	VSNTLAKMRIPNYQLSPTKLPSINKSKDRAS	25.3727	23.5975
NMNAT1	nicotinamide/nicotinicacidmononucleotideadenylyltransferase1isoform1[Homosapiens];Q9HAN9	S	117	HQEKLEASDCDHQQNSPTLERPGRKRKWTET	25.364	23.2514
NIPBL	nipped-B-likeproteinisoformA[Homosapiens];Q6KC79;nipped-B-likeproteinisoformB[Homosapiens];Q6KC79-2;Q6KC79-3	S	350	EKEQSEKAAMYDIISSPSKDSTKLTLRLSRV	24.7579	22.9739
NIPBL	nipped-B-likeproteinisoformA[Homosapiens];Q6KC79;nipped-B-likeproteinisoformB[Homosapiens];Q6KC79-2	S	2658	TNARNKAITSLLGGGSPKNNTAAETEDDESD	29.0147	26.3458
NIPBL	nipped-B-likeproteinisoformA[Homosapiens];Q6KC79;nipped-B-likeproteinisoformB[Homosapiens];Q6KC79-2;Q6KC79-3	S	318	PCSSPRDVPPDILLDSPERKQKKQKKMKLGK	24.5062	22.3324
NIPBL	nipped-B-likeproteinisoformA[Homosapiens];Q6KC79;nipped-B-likeproteinisoformB[Homosapiens];Q6KC79-2;Q6KC79-3	S	306	SRPPLILQSQSLPCSSPRDVPPDILLDSPER	27.5161	25.0266
NIPBL	nipped-B-likeproteinisoformA[Homosapiens];Q6KC79	S	2672	GSPKNNTAAETEDDESDGEDRGGGTSGSLRR	23.8035	22.8374
NIPBL	nipped-B-likeproteinisoformB[Homosapiens];Q6KC79-2	S	2672	GSPKNNTAAETEDDESDGEDRGGGTSGVRRR	25.5637	25.1673
NASP	nuclearautoantigenicspermproteinisoform4[Homosapiens];P49321-4;P49321;P49321-3	S	387	GDGVDTKVAQGATEKSPEDKVQIAANEETQE	25.1437	23.269
SP100	nuclearautoantigenSp-100isoform1[Homosapiens];P23497-2;P23497-3;P23497;P23497-4;P23497-7;P23497-6;P23497-5;nuclearautoantigenSp-100isoform5[Homosapiens]	S	157	KGFENVIHDKLPLQESEEEEREERSGLQLSL	24.5427	22.7923
SP100	nuclearautoantigenSp-100isoform1[Homosapiens];P23497-2;P23497-3;P23497;P23497-4;P23497-7;P23497-6;P23497-5;nuclearautoantigenSp-100isoform5[Homosapiens]	S	362	APRSEPVINNDNPLESNDEKEGQEATCSRPQ	25.6742	22.7116
NCBP1	nuclearcap-bindingproteinsubunit1[Homosapiens];Q09161	S	22	SDENDGGQPHKRRKTSDANETEDHLESLICK	28.0261	25.6543
NDE1	nucleardistributionproteinnudEhomolog1[Homosapiens];Q9NXR1-2;Q9NXR1	S	282	LESKLASCRNLVYDQSPNRTGGPASGRSSKN	25.6035	23.6909
NFIC	nuclearfactor1C-typeisoform1[Homosapiens];P08651-4;P08651-5;P08651-3;P08651-6;P08651-2;P08651	S	333	EGGISSPVKKTEMDKSPFNSPSPQDSPRLSS	25.0937	22.7278
NFIC	nuclearfactor1C-typeisoform1[Homosapiens];P08651-4;P08651-5;P08651-3;P08651-6;P08651-2;P08651	S	339	PVKKTEMDKSPFNSPSPQDSPRLSSFTQHHR	26.2979	24.531
NFIC	nuclearfactor1C-typeisoform1[Homosapiens];P08651-4;P08651-5;P08651-3;P08651-6;P08651-2;P08651	S	343	TEMDKSPFNSPSPQDSPRLSSFTQHHRPVIA	24.0872	22.1709
NFIC	nuclearfactor1C-typeisoform1[Homosapiens];P08651-4;P08651-5;P08651-3;P08651-6;P08651-2;P08651	S	323	SSSRNWTEDMEGGISSPVKKTEMDKSPFNSP	24.7987	22.3302
NFIL3	nuclearfactorinterleukin-3-regulatedprotein[Homosapiens];Q16649	S	301	SDGEDEQQVPKGPIHSPVELKHVHATVVKVP	25.2433	23.0982
NFAT5	nuclearfactorofactivatedT-cells5isoformc[Homosapiens];O94916-2;O94916-3;O94916;O94916-4;O94916-5	S	561	AAAGALNVNVKKEISSPARPCSFEEAMKAMK	24.6954	22.9597
NFAT5	nuclearfactorofactivatedT-cells5isoformc[Homosapiens];O94916-2;O94916-3;O94916;O94916-4;O94916-5	S	145	QQHPSTPKRHTVLYISPPPEDLLDNSRMSCQ	24.2107	21.1495
NFRKB	nuclearfactorrelatedtokappa-B-bindingproteinisoform2[Homosapiens];Q6P4R8-3;Q6P4R8;Q6P4R8-2	S	1316	GSSKAVSTVVVTTAPSPKQAPEQQ_______	25.4653	23.2659
NFRKB	nuclearfactorrelatedtokappa-B-bindingproteinisoform2[Homosapiens];Q6P4R8-3;Q6P4R8;Q6P4R8-2	S	251	SFEDLSSWLPSSPARSPSPAVPLRVVPTLST	23.3701	21.2816
NFRKB	nuclearfactorrelatedtokappa-B-bindingproteinisoform2[Homosapiens];Q6P4R8-3;Q6P4R8;Q6P4R8-2	S	253	EDLSSWLPSSPARSPSPAVPLRVVPTLSTTD	24.4952	22.6194
ZC3HC1	nuclear-interactingpartnerofALKisoform1[Homosapiens];Q86WB0-2;Q86WB0;Q86WB0-3	S	321	PGLEGRPERLPLVPESPRRMMTRSQDATFSP	26.4105	24.6994
ZC3HC1	nuclear-interactingpartnerofALKisoform1[Homosapiens];Q86WB0-2;Q86WB0	S	394	TRSMGTGDTPGLEVPSSPLRKAKRARLCSSS	25.7558	23.6332
ZC3HC1	nuclear-interactingpartnerofALKisoform1[Homosapiens];Q86WB0-2;Q86WB0	S	395	RSMGTGDTPGLEVPSSPLRKAKRARLCSSSS	27.4142	24.8478
ZC3HC1	nuclear-interactingpartnerofALKisoform1[Homosapiens];Q86WB0-2;Q86WB0	S	344	SQDATFSPGSEQAEKSPGPIVSRTRSWDSSS	26.1496	24.3667
ZC3HC1	nuclear-interactingpartnerofALKisoform1[Homosapiens];Q86WB0-2;Q86WB0	S	335	ESPRRMMTRSQDATFSPGSEQAEKSPGPIVS	27.2061	25.3142
ZC3HC1	nuclear-interactingpartnerofALKisoform1[Homosapiens];Q86WB0-2;Q86WB0	S	359	SPGPIVSRTRSWDSSSPVDRPEPEAASPTTR	27.2611	25.3943
NUP107	nuclearporecomplexproteinNup107[Homosapiens];P57740;P57740-2	S	86	LRQPDISCILGTGGKSPRLTQSSGFFGNLSM	26.6535	24.2742
NUP107	nuclearporecomplexproteinNup107[Homosapiens];P57740	S	11	_____MDRSGFGEISSPVIREAEVTRTARKQ	27.3396	25.4031
NUP133	nuclearporecomplexproteinNup133[Homosapiens];Q8WUM0	S	131	CLVCKEKLIIWKIALSPITKLSVCKELQLPP	22.5647	21.0358
NUP155	nuclearporecomplexproteinNup155isoform2[Homosapiens];nuclearporecomplexproteinNup155isoform1[Homosapiens];O75694-2;O75694	S	933	DTLQELVNQSKAAPQSPSVPKKPGPPVLSSD	27.7928	26.0332
NUP88	nuclearporecomplexproteinNup88[Homosapiens];Q99567	S	517	SPPLLCTREDVEVAESPLRVLAETPDSFEKH	26.9584	24.9129
NUP88	nuclearporecomplexproteinNup88[Homosapiens];Q99567	S	442	FLGSDEEDKDSLQELSTEQKCFVEHILCTKP	24.6359	22.4763
NUP88	nuclearporecomplexproteinNup88[Homosapiens];Q99567	S	35	NHVVFLRLREGLKNQSPTEAEKPASSSLPSS	25.667	23.9033
NUP98	nuclearporecomplexproteinNup98-Nup96isoform4[Homosapiens];nuclearporecomplexproteinNup98-Nup96isoform1[Homosapiens];P52948-6;P52948-2;P52948-5;P52948	S	1006	ALDQRFSRLPSKADTSQEICSPRLPISASHS	24.9492	22.9288
NUP98	nuclearporecomplexproteinNup98-Nup96isoform4[Homosapiens];nuclearporecomplexproteinNup98-Nup96isoform1[Homosapiens];P52948-6;P52948-2;P52948-5;P52948	S	1011	FSRLPSKADTSQEICSPRLPISASHSSKTRS	25.5081	23.0299
NUP98	nuclearporecomplexproteinNup98-Nup96isoform4[Homosapiens];nuclearporecomplexproteinNup98-Nup96isoform1[Homosapiens];P52948-6;P52948-2;P52948-5;P52948;nuclearporecomplexproteinNup98-Nup96isoform3[Homosapiens];P52948-4;P52948-3	S	822	DGVWPTDKTSRCLIKSPDRLADINYEGRLEA	25.2402	23.3049
NUP98	nuclearporecomplexproteinNup98-Nup96isoform4[Homosapiens];nuclearporecomplexproteinNup98-Nup96isoform1[Homosapiens];P52948-6;P52948-2;P52948-5;P52948;nuclearporecomplexproteinNup98-Nup96isoform3[Homosapiens];P52948-4;P52948-3	S	606	SNLFSPVNRDSENLASPSEYPENGERFSFLS	26.2274	24.5271
NUP98	nuclearporecomplexproteinNup98-Nup96isoform4[Homosapiens];nuclearporecomplexproteinNup98-Nup96isoform1[Homosapiens];P52948-6;P52948-2;P52948-5;P52948;nuclearporecomplexproteinNup98-Nup96isoform3[Homosapiens];P52948-4;P52948-3	S	595	IKKLVLKNLNNSNLFSPVNRDSENLASPSEY	26.1503	24.2058
NUP98	nuclearporecomplexproteinNup98-Nup96isoform4[Homosapiens];nuclearporecomplexproteinNup98-Nup96isoform1[Homosapiens];P52948-6;P52948-2;P52948-5;P52948	S	917	QMALNGKPAPPPQSQSPEVEQLGRVVELDSD	25.3656	23.0962
NUP98	nuclearporecomplexproteinNup98-Nup96isoform4[Homosapiens];nuclearporecomplexproteinNup98-Nup96isoform1[Homosapiens];P52948-6;P52948-2;P52948-5;P52948;nuclearporecomplexproteinNup98-Nup96isoform3[Homosapiens];P52948-4;P52948-3	S	871	WVFKVSHFSKYGLQDSDEEEEEHPSKTSTKK	28.5459	26.9763
MDM1	nuclearproteinMDM1isoform4[Homosapiens];Q8TC05-4;Q8TC05	S	218	KLRNDLRENRNLETVSPERKSNKIDDRLKLE	22.8725	21.9461
NRBP1	nuclearreceptor-bindingprotein[Homosapiens];Q9UHY1	S	2	______________MSEGESQTVLSSGSDPK	25.5417	23.6668
NCOA1	nuclearreceptorcoactivator1isoform1[Homosapiens];Q15788-2;Q15788-3;Q15788	S	22	SSSDPANPDSHKRKGSPCDTLASSTEKRRRE	23.8396	21.6099
NCOA5	nuclearreceptorcoactivator5[Homosapiens];Q9HCD5	S	9	_______MNTAPSRPSPTRRDPYGFGDSRDS	29.1635	26.8412
NCOA5	nuclearreceptorcoactivator5[Homosapiens];Q9HCD5	S	151	YCRRKDDSYFDRYRDSFDGRGPPGPESQSRA	25.9035	23.796
NR2C2	nuclearreceptorsubfamily2groupCmember2isoform1[Homosapiens];P49116;P49116-2	S	87	LTSPDGAGTGKVILASPETSSAKQLIFTTSD	23.3964	21.6527
NR4A1	nuclearreceptorsubfamily4groupAmember1isoform1[Homosapiens];P22736-3;P22736	S	14	__MPCIQAQYGTPAPSPGPRDHLASDPVTPE	23.863	21.9033
NFYA	nucleartranscriptionfactorYsubunitalphaisoform1[Homosapiens];P23511-2;P23511	S	326	KRGEGGRFFSPKEKDSPHMQDPNQADEEAMT	25.778	23.864
NOLC1	nucleolarandcoiled-bodyphosphoprotein1isoform2[Homosapiens];Q14978;Q14978-3;Q14978-2	S	698	RGGSISVQVNSIKFDSE______________	27.2548	26.1675
NOLC1	nucleolarandcoiled-bodyphosphoprotein1isoform2[Homosapiens];Q14978;Q14978-3;Q14978-2	S	397	GTTKNSSNKPAVTTKSPAVKPAAAPKQPVGV	29.6946	27.6039
NOLC1	nucleolarandcoiled-bodyphosphoprotein1isoform2[Homosapiens];Q14978;Q14978-3;Q14978-2	S	643	VREEEIEVDSRVADNSFDAKRGAAGDWGERA	28.2493	26.2876
NOLC1	nucleolarandcoiled-bodyphosphoprotein1isoform2[Homosapiens];Q14978;Q14978-3;Q14978-2	S	508	KPQKVAGGAAPSKPASAKKGKAESSNSSSSD	28.4792	26.696
NOC2L	nucleolarcomplexprotein2homolog[Homosapiens];Q9Y3T9	S	49	NSPQAETREAREAARSPDKPGGSPSASRRKG	30.143	28.0965
NOC2L	nucleolarcomplexprotein2homolog[Homosapiens];Q9Y3T9	S	56	REAREAARSPDKPGGSPSASRRKGRASEHKD	29.3341	26.7421
NOM1	nucleolarMIF4Gdomain-containingprotein1[Homosapiens];Q5C9Z4	S	139	QDTEERARPAPSRDPSPPRKPRPSRVKAKAT	26.3948	23.7187
NOL4L	nucleolarprotein4-likeisoform2[Homosapiens];Q96MY1;Q96MY1-2	S	130	GLRSRVKYGVKTTPESPPYSSGSYDSIKTEV	25.1482	23.6806
NOP56	nucleolarprotein56[Homosapiens];O00567	S	520	KPKKKKSFSKEELMSSDLEETAGSTSIPKRK	27.3948	25.2445
DDX21	nucleolarRNAhelicase2isoform1[Homosapiens];Q9NR30	S	71	KQVKKKAEPSEVDMNSPKSKKAKKKEEPSQN	25.3268	24.1095
DDX21	nucleolarRNAhelicase2isoform1[Homosapiens];Q9NR30;Q9NR30-2;nucleolarRNAhelicase2isoform2[Homosapiens]	S	89	SKKAKKKEEPSQNDISPKTKSLRKKKEPIEK	27.6107	25.7017
DDX21	nucleolarRNAhelicase2isoform1[Homosapiens];Q9NR30;Q9NR30-2;nucleolarRNAhelicase2isoform2[Homosapiens]	S	121	VVSSKTKKVTKNEEPSEEEIDAPKPKKMKKE	29.7815	27.8385
DDX21	nucleolarRNAhelicase2isoform1[Homosapiens];Q9NR30	S	13	___MPGKLRSDAGLESDTAMKKGETLRKQIE	25.0559	22.7845
UBTF	nucleolartranscriptionfactor1isoformb[Homosapiens];P17480-2;P17480	S	447	RKPGGEREERGKLPESPKRAEEIWQQSVIGD	24.5799	23.9925
NCL	nucleolin[Homosapiens];P19338	S	67	KGKKAAATSAKKVVVSPTKKVAVATPAKKAA	28.3878	26.9232
GLE1	nucleoporinGLE1isoform1[Homosapiens];Q53GS7-2;Q53GS7	S	88	STSASALDQPSFVPKSPDASSAFSPASPATP	23.8194	21.9394
NUP188	nucleoporinNUP188homolog[Homosapiens];Q5SRE5-2;Q5SRE5	S	1709	LLSSLSRYFRRGAPSSPATGVLPSPQGKSTS	25.9966	24.291
NUP188	nucleoporinNUP188homolog[Homosapiens];Q5SRE5-2;Q5SRE5	S	1717	FRRGAPSSPATGVLPSPQGKSTSLSKASPES	24.8398	22.4239
TPR	nucleoproteinTPR[Homosapiens];P12270	S	2048	DSQNSGEGNTGAAESSFSQEVSREQQPSSAS	23.8091	21.6943
TPR	nucleoproteinTPR[Homosapiens];P12270	S	1185	VVASVKEGVQGPLNVSLSEEGKSQEQILEIL	26.5605	24.3259
TPR	nucleoproteinTPR[Homosapiens];P12270;P12270-2	S	379	KRKGAILSEEELAAMSPTAAAVAKIVKPGMK	25.5841	23.3251
TPR	nucleoproteinTPR[Homosapiens];P12270	S	2155	LVVPHRTDGFAEAIHSPQVAGVPRFRFGPPE	29.9212	27.7001
BPTF	nucleosome-remodelingfactorsubunitBPTFisoform2[Homosapiens];Q12830-4;Q12830;Q12830-2;nucleosome-remodelingfactorsubunitBPTFisoform1[Homosapiens]	S	1300	KLYPKDRVLDDVSIRSPETKCPKQNSIENDI	23.7255	21.5697
BPTF	nucleosome-remodelingfactorsubunitBPTFisoform2[Homosapiens];Q12830-4;Q12830;Q12830-2;nucleosome-remodelingfactorsubunitBPTFisoform1[Homosapiens]	S	2370	STTAAGTGEQRQSKLSPQMQVHQDKTLPPAQ	23.2094	21.022
BPTF	nucleosome-remodelingfactorsubunitBPTFisoform2[Homosapiens];Q12830-4;Q12830;Q12830-2;nucleosome-remodelingfactorsubunitBPTFisoform1[Homosapiens]	S	2098	SVTTGTKMVLTTKVGSPATVTFQQNKNFHQT	23.9098	22.5223
NUMBL	numb-likeproteinisoforma[Homosapiens];Q9Y6R0	S	263	AAPTVAPGPAQPGHVSPTPATTSPGEKGEAG	26.7065	23.5104
KIF2A	O00139-1;O00139-5;O00139;O00139-4	S	113	EQSSSAQQNGSVSDISPVQAAKKEFGPPSRR	24.8364	22.4257
PDLIM1	O00151	S	130	HIGSAHNRSAMPFTASPASSTTARVITNQYN	27.5067	25.6693
PDLIM1	O00151	S	90	DNLTLTVARSEHKVWSPLVTEEGKRHPYKMN	26.1293	24.3578
SNAP23	synaptosomal-associatedprotein23isoformSNAP23A[Homosapiens];O00161	S	110	SGKAYKTTWGDGGENSPCNVVSKQPGPVTNG	24.4603	22.4038
GTPBP1	O00178	S	580	KAVGTITKLLQTTNNSPMNSKPQQIKMQSTK	25.6391	23.1425
SMAP	O00193	S	17	SAARESHPHGVKRSASPDDDLGSSNWEAADL	26.8201	24.3723
AP3B1	O00203-3;O00203;AP-3complexsubunitbeta-1isoform1[Homosapiens]	S	227	KEGDELEDNGKNFYESDDDQKEKTDKKKKPY	27.3229	25.3862
AP3B1	O00203-3;O00203;AP-3complexsubunitbeta-1isoform1[Homosapiens]	S	560	AKKIFLAQKPAPLLESPFKDRDHFQLGTLSH	24.5289	22.0204
PGRMC1	O00264-2;O00264	S	129	HVGKLLKEGEEPTVYSDEEEPKDESARKND_	27.303	25.7454
SUPT5H	transcriptionelongationfactorSPT5isoformb[Homosapiens];transcriptionelongationfactorSPT5isoforma[Homosapiens];O00267-2;O00267	S	662	PRDVTNFTVGGFAPMSPRISSPMHPSAGGQR	26.8477	25.0249
SUPT5H	transcriptionelongationfactorSPT5isoformb[Homosapiens];transcriptionelongationfactorSPT5isoforma[Homosapiens];O00267-2;O00267	S	667	NFTVGGFAPMSPRISSPMHPSAGGQRGGFGS	25.0616	22.7287
EEF2K	O00418	S	445	DNHRESENSGDSGYPSEKRGELDDPEPREHG	24.1865	23.2548
EEF2K	O00418	S	470	EPREHGHSYSNRKYESDEDSLGSSGRVCVEK	27.6309	25.7057
EEF2K	O00418	S	474	HGHSYSNRKYESDEDSLGSSGRVCVEKWNLL	25.7395	22.5249
EEF2K	O00418	S	72	NKYYSNLTKSERYSSSGSPANSFHFKEAWKH	25.8029	23.355
EEF2K	O00418	S	74	YYSNLTKSERYSSSGSPANSFHFKEAWKHAI	26.351	24.0504
PIK3C2A	phosphatidylinositol4-phosphate3-kinaseC2domain-containingsubunitalpha[Homosapiens];O00443-2;O00443	S	338	VNGKSLSVATVTRSQSLNIRTTQLAKAQGHI	25.5671	24.228
PIK3C2A	phosphatidylinositol4-phosphate3-kinaseC2domain-containingsubunitalpha[Homosapiens];O00443-2;O00443	S	259	TDLEITDSKVSNLQVSPKSEDISKFDWLDLD	24.6436	22.6683
MEIS1	O00470;O00470-2	S	196	MPIDLVIDDREGGSKSDSEDITRSANLTDQP	25.2321	22.8235
BIN1	O00499-6;O00499-11;O00499-2;O00499;mycbox-dependent-interactingprotein1isoform10[Homosapiens];O00499-9;O00499-10;O00499-7;O00499-8;O00499-4;O00499-3;O00499-5	S	265	VKAQPSDNAPAKGNKSPSPPDGSPAATPEIR	26.1541	24.1937
BIN1	O00499-6;O00499-11;O00499-2;O00499;mycbox-dependent-interactingprotein1isoform10[Homosapiens];O00499-9;O00499-10;O00499-7;O00499-8;O00499-4;O00499-3;O00499-5	S	267	AQPSDNAPAKGNKSPSPPDGSPAATPEIRVN	25.0384	23.0674
BIN1	O00499-6;O00499-11;O00499-2;O00499;mycbox-dependent-interactingprotein1isoform10[Homosapiens];O00499-9;O00499-10;O00499-7;O00499-8;O00499-4;O00499-3;O00499-5	S	272	NAPAKGNKSPSPPDGSPAATPEIRVNHEPEP	25.6502	23.6628
BIN1	O00499-6;O00499-11;O00499-2;O00499;mycbox-dependent-interactingprotein1isoform5[Homosapiens]	S	300	PEPAGGATPGATLPKSPSQLRKGPPVPPPPK	24.1527	22.3379
EBAG9	O00559;O00559-2	S	36	FLKRLICRSGRGRKLSGDQITLPTTVDYSSV	25.8466	23.613
PITPNM1	O00562-2;O00562	S	621	VRDPLADGVEGLGRGSPEPSALPPQRIPSDM	23.1446	21.2627
DDX3X;DDX3Y	O00571-2;O00571;ATP-dependentRNAhelicaseDDX3Xisoform3[Homosapiens];ATP-dependentRNAhelicaseDDX3Yisoform1[Homosapiens];O15523-2;O15523	S	578	HYKGSSRGRSKSSRFSGGFGARDYRQSSGAS	28.4045	26.7817
DDX3X	O00571-2;O00571;ATP-dependentRNAhelicaseDDX3Xisoform3[Homosapiens]	S	74	RSDSRGKSSFFSDRGSGSRGRFDDRGRSDYD	25.4987	24.0176
KPNA4	O00629	S	60	LLKRRNVPHEDICEDSDIDGDYRVQNTSLEA	24.0619	22.6903
NFIB	O00712-6;O00712;O00712-4;O00712-5	S	60	AAGSRTWHERDQDMSSPTTMKKPEKPLFSSA	23.9031	21.7335
PIK3C2B	phosphatidylinositol4-phosphate3-kinaseC2domain-containingsubunitbeta[Homosapiens];O00750	S	155	SSPGPGDIEGSCKKLSPPPLPPRASIWDTPP	23.3119	21.4914
TRAFD1	O14545;TRAF-typezincfingerdomain-containingprotein1[Homosapiens]	S	327	CNPSRALPSLNTGSSSPRGVEEPDVIFQNFL	30.242	28.2312
TRAFD1	O14545	S	415	VTEGIPRLDSQPQETSPELPRRRVRHQGDLS	29.6715	27.8657
TRAFD1	O14545;TRAF-typezincfingerdomain-containingprotein1[Homosapiens]	S	480	LSRSTSGPRPGCQPSSPCVPKLSNSDSQDIQ	27.2757	24.9681
TRAFD1	O14545;TRAF-typezincfingerdomain-containingprotein1[Homosapiens]	S	470	INNMTATYNQLSRSTSGPRPGCQPSSPCVPK	26.1207	23.6257
ABLIM1	O14639-3;O14639-5;actin-bindingLIMprotein1isoforma[Homosapiens];O14639-2;O14639-6;O14639;actin-bindingLIMprotein1isoforms[Homosapiens]	S	51	SSESIYSRPGSSIPGSPGHTIYAKVDNEILD	23.5953	22.1621
ABLIM1	O14639-3;O14639-5;actin-bindingLIMprotein1isoforma[Homosapiens];O14639-2;O14639-6;O14639;actin-bindingLIMprotein1isoforms[Homosapiens];O14639-4	S	235	GPPSFAVVGPDMKRRSSGREEDDEELLRRRQ	26.037	23.8671
ABLIM1	O14639-3;O14639-5;actin-bindingLIMprotein1isoforms[Homosapiens];O14639-4	S	157	SPVYSRHSYTPTTSRSPQHFHRPDQGINIYR	25.6995	22.6178
ABLIM1	O14639-3;O14639-5;actin-bindingLIMprotein1isoforma[Homosapiens];O14639-2;O14639-6;O14639;actin-bindingLIMprotein1isoforms[Homosapiens];O14639-4	S	136	EGYQDVRDRMIHRSTSQGSINSPVYSRHSYT	24.0757	21.4642
ABLIM1	O14639-3;O14639-5;actin-bindingLIMprotein1isoforma[Homosapiens];O14639-2;O14639-6;O14639;actin-bindingLIMprotein1isoforms[Homosapiens];O14639-4	S	142	RDRMIHRSTSQGSINSPVYSRHSYTPTTSRS	25.3061	23.2133
ABLIM1	O14639-3;O14639-5;actin-bindingLIMprotein1isoforma[Homosapiens];O14639-2;O14639-6;O14639;actin-bindingLIMprotein1isoforms[Homosapiens];O14639-4	S	115	DKQERQSLGESPRTLSPTPSAEGYQDVRDRM	28.3632	26.5229
ABLIM1	O14639-3;O14639-5;actin-bindingLIMprotein1isoforma[Homosapiens];O14639-2;O14639-6;O14639;actin-bindingLIMprotein1isoforms[Homosapiens];O14639-4	S	289	KESRERSSLLASRYDSPINSASHIPSSKTAS	24.5871	22.9751
CHD1	O14646-2;chromodomain-helicase-DNA-bindingprotein1[Homosapiens];O14646	S	1677	SDWQMDHRASSSGPRSPLDQRSYGSRSPFEH	26.0036	24.3588
CHD1	O14646-2;chromodomain-helicase-DNA-bindingprotein1[Homosapiens];O14646	S	1688	SGPRSPLDQRSYGSRSPFEHSVEHKSTPEHT	25.7091	25.2443
KMT2D	O14686;O14686-3	S	2274	ESPGVGGGKASEPLLSPPPFGESRKALEVKK	25.1842	23.0973
KMT2D	O14686;O14686-3	S	4849	EAEGPGGKEKGLEGKSPDTGPDWLKQFDAVL	25.0656	23.1176
KMT2D	O14686;O14686-3	S	3130	LPEVKPKVEEGGRHPSPCQFTIATPKVEPAP	25.8329	23.5548
KMT2D	O14686;O14686-3	S	4822	LSMKIPNSYEVLFPESPARAGTEPKKGEAEG	24.4169	22.801
KMT2D	O14686;O14686-3	S	1671	GVEHMECEIKLEGPVSPDVEPGKEETEESKK	24.985	23.4499
KMT2D	O14686;O14686-3	S	1606	WLTETGMALLRNLTMSPLHKRRQRRGRLGLP	22.2254	22.2254
KMT2D	O14686;O14686-3	S	1180	PMEVYPECKQTAGQGSPCEEQEEPRAPVAPT	24.3834	23.2247
KMT2D	O14686;O14686-3	S	2640	LPYLSHGASQRSGITSPVEKREDPGTGMGSS	24.4334	22.4763
RGPD5;RGPD8	Q99666;O14715	S	1534	VEVSSTSETTTKAVVSPPKFVFVSESVKRIF	25.2053	24.0383
PDCD5	O14737	S	119	EKTTTVKFNRRKVMDSDEDDDY_________	28.3949	26.8037
CHEK1	serine/threonine-proteinkinaseChk1isoform2[Homosapiens];O14757-2;O14757-3;O14757	S	301	SPSGFSKHIQSNLDFSPVNSASSEENVKYSS	24.4482	22.7944
NDC80	O14777;kinetochoreproteinNDC80homolog[Homosapiens]	S	55	FGKLSINKPTSERKVSLFGKRTSGHGSRNSQ	23.1316	21.3373
NDC80	O14777;kinetochoreproteinNDC80homolog[Homosapiens]	S	69	VSLFGKRTSGHGSRNSQLGIFSSSEKIKDPR	25.1575	22.475
SCAMP3	secretorycarrier-associatedmembraneprotein3isoform2[Homosapiens];O14828-2;O14828	S	50	LPPPSAPSLQPSRKLSPTEPKNYGSYSTQAS	26.7019	25.198
PCDH17	protocadherin-17precursor[Homosapiens];O14917	S	1026	LIANVKPYLKAKRALSPLLQEVPSASSSPTK	25.8559	23.788
IKBKB	O14920-4;O14920-2;O14920	S	613	LLKIACSKVRGPVSGSPDSMNASRLSQPGQL	24.8107	22.624
CASK	peripheralplasmamembraneproteinCASKisoform3[Homosapiens];O14936-3;O14936-4;O14936-5	S	571	SITFKIVPSYRTQSSSCEDLPSTTQPKGRQI	25.0717	23.1739
PPP1R12A	O14974-5;O14974-4;O14974-3;O14974-2;O14974	S	212	QKKQNLLHSEKRDKKSPLIESTANMDNNQSQ	25.1334	22.2019
PPP1R12A	O14974-5;O14974-4;O14974-3;O14974-2;O14974	S	335	PTSPIKKFPTTATKISPKEEERKDESPATWR	24.2611	22.1307
PPP1R12A	O14974-5;O14974-4;O14974-3;O14974-2;O14974	S	345	TATKISPKEEERKDESPATWRLGLRKTGSYG	23.6035	22.3002
PPP1R12A	O14974-5;O14974-4;O14974-3;O14974-2;O14974	S	358	DESPATWRLGLRKTGSYGALAEITASKEGQK	27.5833	25.7328
PPP1R12A	O14974-5;O14974-4;O14974-3;O14974-2;O14974	S	420	TRLAYVAPTIPRRLASTSDIEEKENRDSSSL	26.1242	24.4473
PPP1R12A	O14974-5;O14974-4;O14974-3;O14974-2;O14974	S	784	SFWTQDSDENEQEQQSDTEEGSNKKETQTDS	26.4071	24.5506
ARHGEF10	rhoguaninenucleotideexchangefactor10isoform1[Homosapiens];O15013-7;O15013-4;O15013-5;O15013-6;O15013	S	1259	GDSLGSMTQKSDLSSSSGSLSLSHGSSSLEH	23.4843	21.2688
ZNF609	zincfingerprotein609[Homosapiens];O15014	S	804	KAEADKIYSFTDNAPSPSIGGSSRLENTTPT	24.8842	22.9139
ZNF609	zincfingerprotein609[Homosapiens];O15014	S	1055	WKQKPSIPPTLTKAPSLTDLVKSGPGKAKEP	23.8838	21.789
ZNF609	zincfingerprotein609[Homosapiens];O15014	S	358	LDCTRHDWAPPRFCDSPTSDLEMRNGRGRGK	24.8563	24.0014
ZNF609	zincfingerprotein609[Homosapiens];O15014	S	576	PARSATPKVRLVEPHSPSPSSKFSTKGLCKK	27.3017	25.1478
ZNF609	zincfingerprotein609[Homosapiens];O15014	S	578	RSATPKVRLVEPHSPSPSSKFSTKGLCKKKL	26.0484	24.3471
ZNF609	zincfingerprotein609[Homosapiens];O15014	S	491	PGTKVEPIVLDRNCPSPVLIDCPHPNCNKKY	25.5735	23.8085
ZNF609	zincfingerprotein609[Homosapiens];O15014	S	842	VVTQNGAEASSVKTNSPAYSDISDAGEDGEG	23.3306	21.424
SPTBN2	O15020;O15020-2	S	2171	QRLEHSSFPEGPGPGSGDEANGPRGERQTRT	24.6333	22.9784
SEC16A	O15027-5;O15027;O15027-2;O15027-4;O15027-3	S	1905	WDRADSGPTQPPLSLSPAPETKRPGQAAKKE	28.4966	27.0688
SEC16A	O15027-5;O15027;O15027-2;O15027-4;O15027-3	S	891	LERAQQELVPPQQQASPPQLPKAMFSELSNP	27.5642	25.5877
SEC16A	O15027-5;O15027;O15027-2;O15027-4;O15027-3	S	1149	EKRDNNWRYDPRFTGSFDDDPDPHRDPYGEE	25.5812	23.2967
SEC16A	O15027-5;O15027;O15027-2;O15027-4;O15027-3	S	417	VSQNYRGSVSQPSTPSPPKPTGIFQTSANSS	25.7893	23.2891
SEC16A	O15027-5;O15027;O15027-2;O15027-4;O15027-3	S	136	ESTFRQNPRIVNHWASPELRQNPGVKNEHRP	25.1019	23.1577
SEC16A	O15027-5;O15027;O15027-2;O15027-4;O15027-3	S	1786	LLPSAPQTLPDGPLASPARVPMFPVPLPPGP	27.4985	25.2844
SEC16A	O15027-5;O15027;O15027-2;O15027-4;O15027-3	S	391	PEDEASGSFFKQIDSSPVGGETDETTVSQNY	27.2956	25.3954
SEC16A	O15027-5;O15027;O15027-2;O15027-4;O15027-3	S	1178	EEVDRRSVHSEHSARSLHSAHSLASRRSSLS	27.517	24.2046
SEC16A	O15027-5;O15027;O15027-2;O15027-4;O15027-3	S	1181	DRRSVHSEHSARSLHSAHSLASRRSSLSSHS	25.4817	22.7801
U2SURP	O15042-2;O15042	S	67	KHNYRNESARESLCDSPHQNLSRPLLENKLK	27.6691	26.2828
SETD1A	O15047;histone-lysineN-methyltransferaseSETD1A[Homosapiens]	S	1153	AGPPAPAPRPDERPSSPIPLLPPPKKRRKTV	24.1486	22.1349
SETD1A	O15047;histone-lysineN-methyltransferaseSETD1A[Homosapiens]	S	470	EVRTSPRPASPARSGSPAPETTNESVPFAQH	27.2787	24.9051
SYNM	O15061;O15061-2	S	653	VAENIVTSILKQFTQSPETEASADSFPDTKV	25.5475	23.6875
SYNM	O15061;O15061-2	S	1049	VVRESLSRQRSPAPGSPDEEGGAEAPAAGIR	25.9259	23.4596
SYNM	O15061;O15061-2	S	429	SYGKAVSSQTNVRTFSPTYGLLRNTEAQVKT	26.6345	24.5798
SYNM	O15061	S	1435	RGPVSRTFVLAGSADSPELGKLADSSRTLRH	24.4217	22.381
SYNM	O15061;O15061-2	S	777	EEFSVPFKVEEVEDVSPGPWGLVKEEEGYGE	22.3586	21.2379
ARHGEF11	rhoguaninenucleotideexchangefactor11isoform1[Homosapiens];O15085;O15085-2	S	251	SLMNRNSVLSDPGLDSPRTSPVIMARVAQHH	24.0166	22.631
ARHGEF11	rhoguaninenucleotideexchangefactor11isoform1[Homosapiens];O15085;O15085-2	S	255	RNSVLSDPGLDSPRTSPVIMARVAQHHRRQG	24.0166	22.631
ARHGEF11	rhoguaninenucleotideexchangefactor11isoform1[Homosapiens];O15085;O15085-2	S	556	GKPKSSSQSTFHIPLSPVEVKPGNVRNIIQH	25.6415	23.3148
TBX3	O15119-3;O15119-2;O15119;T-boxtranscriptionfactorTBX3isoform1[Homosapiens]	S	438	RDSGRLDKASPDSRHSPATISSSTRGLGAEE	26.5595	23.6081
BET1	O15155-2;O15155	S	50	LTESLRSKVTAIKSLSIEIGHEVKTQNKLLA	23.562	21.8135
TRIM24	transcriptionintermediaryfactor1-alphaisoformb[Homosapiens];O15164-2;O15164	S	777	NSSNGKSEWLDPSQKSPLHVGETRKEDDPNE	23.2092	23.1115
TRIM24	transcriptionintermediaryfactor1-alphaisoformb[Homosapiens];O15164-2;O15164	S	626	IDHGQPRPPSNRTVQSPNSSVPSPGLAGPVT	25.8507	23.2451
TRIM24	transcriptionintermediaryfactor1-alphaisoformb[Homosapiens];O15164-2;O15164	S	633	PPSNRTVQSPNSSVPSPGLAGPVTMTSVHPP	24.5889	22.1379
ZNF185	O15231-3;O15231;O15231-6;O15231-4;O15231-7;O15231-8	S	64	EGRTIELPSGRSRATSFSSAGEVPKPRPPST	24.784	22.67
ZNF185	O15231-3;O15231-2;O15231;O15231-6;O15231-4;O15231-7;O15231-8;O15231-9;O15231-5	S	466	RQSSPSGSEQLVRRESCGSSVLTDFEGKDVA	26.6648	24.8074
ZNF185	O15231-3;O15231-2	S	206	REHSYVLSAAKKSTGSPTQETQAPFIAKRVE	25.6268	23.9212
CASC3	O15234	S	363	SYRSRRLEQTSVRDPSPEADAPVLGSPEKEE	26.0878	20.8408
CASC3	O15234	S	45	LRGGGSCSGSAGGGGSGSLPSQRGGRTGALH	24.7642	22.8749
CASC3	O15234	S	148	EEKPDTKSTVTGERQSGDGQESTEPVENKVG	26.2249	24.0696
CASC3	O15234	S	265	PDDIKPRRIRKPRYGSPPQRDPNWNGERLNK	23.3935	22.0661
RER1	proteinRER1[Homosapiens];O15258	S	95	IAFLSPKVDPSLMEDSDDGPSLPTKQNEEFR	23.328	21.0366
MID1	O15344-2;O15344	S	96	NIIDRFQKASVSGPNSPSETRRERAFDANTM	25.3384	22.4532
PPM1G	O15355	S	527	ELQPESGKRKLEEVLSTEGAEENGNSDKKKK	23.5642	22.4016
PPM1G	O15355	S	537	LEEVLSTEGAEENGNSDKKKKAKRD______	23.4131	23.0018
INPPL1	phosphatidylinositol3,4,5-trisphosphate5-phosphatase2[Homosapiens];O15357	S	132	VEGEREPDPPDDRDASDGEDEKPPLPPRSGS	24.1661	22.5989
INPPL1	phosphatidylinositol3,4,5-trisphosphate5-phosphatase2[Homosapiens];O15357	S	241	LSGLEILSKVFDQQSSPMVTRLLQQQNLPQT	23.8712	21.9875
TNRC18	O15417;O15417-2;O15417-3	S	1136	PERLALSPEDKPIRLSPSKITEPLREGPEEE	24.0707	22.3047
CD3EAP	O15446;O15446-2;DNA-directedRNApolymeraseIsubunitRPA34isoform2[Homosapiens]	S	128	GTLRILEGPQQSLSGSPLQPIPASPPPQIPP	26.5734	24.4337
CD3EAP	O15446;O15446-2;DNA-directedRNApolymeraseIsubunitRPA34isoform2[Homosapiens]	S	136	PQQSLSGSPLQPIPASPPPQIPPGLRPRFCA	25.8428	22.8837
CD3EAP	O15446;O15446-2	S	285	KQEQINTEPLEDTVLSPTKKRKRQKGTEGME	27.716	25.9131
CD3EAP	O15446;O15446-2;DNA-directedRNApolymeraseIsubunitRPA34isoform2[Homosapiens]	S	172	PVTGPRSALAPNLLTSGKKKKEMQVTEAPVT	23.8735	21.77
NUPL2	O15504-2;O15504	S	106	RKEGFGLSENPFASLSPDEQKDEKKLLEGIV	22.4547	22.5866
PER1	periodcircadianproteinhomolog1[Homosapiens];O15534-4;O15534	S	704	EGATPRKEPVVGGTLSPLALANKAESVVSVT	24.1899	21.935
RNF113A	RINGfingerprotein113A[Homosapiens];O15541	S	253	EGRYGVYEDENYEVGSDDEEIPFKCFICRQS	25.3597	23.1268
ZZEF1	zincfingerZZ-typeandEF-handdomain-containingprotein1[Homosapiens];O43149	S	2444	DERGDREEEVERPVSSPGDPEQKKLDPLEGL	26.0752	24.3604
ASAP2	O43150;arf-GAPwithSH3domain,ANKrepeatandPHdomain-containingprotein2isoformb[Homosapiens];O43150-2	S	701	HVEYEWRLLHEDLDESDDDMDEKLQPSPNRR	23.6282	22.2586
TTI1	O43156	S	459	KIVEERRWNSDDLNASPKTSATQPWNRIQRR	22.7301	21.5546
RRP8	ribosomalRNA-processingprotein8[Homosapiens];O43159	S	223	PDQAPAEAPTEKTEVSPVPRTDSHEARAGAL	26.4245	24.724
SIPA1L1	signal-inducedproliferation-associated1-likeprotein1isoform1[Homosapiens];O43166-3;O43166-2;O43166	S	1549	KSTIEEDLKKLIDLESPTPESQKSFKFHALS	26.0816	24.2547
SIPA1L1	signal-inducedproliferation-associated1-likeprotein1isoform1[Homosapiens];O43166-3;O43166-2;O43166	S	1270	SPSGRLMRQDPVVHLSPNKQGHSDSHYSSHS	23.263	21.4655
SIPA1L1	signal-inducedproliferation-associated1-likeprotein1isoform1[Homosapiens];O43166-3;O43166-2;O43166	S	1585	FPSTPTSRRALHRTLSDESIYNSQREHFFTS	25.3769	23.579
DYNC1LI2	O43237;cytoplasmicdynein1lightintermediatechain2isoform1[Homosapiens];O43237-2	S	194	KDFQDYMEPEEGCQGSPQRRGPLTSGSDEEN	27.0466	25.2666
DYNC1LI2	O43237;cytoplasmicdynein1lightintermediatechain2isoform1[Homosapiens];O43237-2	S	446	SFFNSLLSKKTGSPGSPGAGGVQSTAKKSGQ	26.2862	23.1476
SART1	U4/U6.U5tri-snRNP-associatedprotein1[Homosapiens];O43290	S	448	GDFGSRLRGRGRRRVSEVEEEKEPVPQPLPS	27.7961	26.0244
WDR62	O43379;O43379-4;O43379-3;O43379-2	S	33	LPSVMAGVPARRGQSSPPPAPPICLRRRTRL	26.042	23.8132
WDR62	O43379;O43379-4;WDrepeat-containingprotein62isoform1[Homosapiens]	S	1348	RLHGSAFRPSLPAPESPGLPAHPSNPQLPEA	25.0254	23.6391
PRPF3	U4/U6smallnuclearribonucleoproteinPrp3[Homosapiens];O43395	S	619	WDEQTSNTKGDDDEESDEEAVKKTNKCVLVW	25.4302	23.6001
TPD52L2	O43399;O43399-5;O43399-7;O43399-2;O43399-4;O43399-3	S	12	____MDSAGQDINLNSPNKGLLSDSMTDVPV	22.8093	21.4746
TPD52L2	O43399;O43399-5;O43399-7;O43399-2;O43399-4;O43399-3	S	21	QDINLNSPNKGLLSDSMTDVPVDTGVAARTP	26.8102	24.7477
SYNJ1	synaptojanin-1isoformd[Homosapiens];O43426;O43426-4;O43426-2	S	1044	SSSGLGTFPSSSPRTSPCQSPTISEGPVPSL	25.5833	23.4302
EIF4G3	O43432;O43432-3;eukaryotictranslationinitiationfactor4gamma3isoform3[Homosapiens];O43432-4	S	1156	LPSATARPNTFMRGGSSKDLLDNQSQEEQRR	24.7915	22.8578
EIF4G3	O43432;O43432-3;eukaryotictranslationinitiationfactor4gamma3isoform3[Homosapiens];O43432-4	S	1409	HNFLLEQKLDFIESDSPCSSEALSKKELSAE	24.8266	22.072
EIF4G3	O43432;O43432-3	S	495	QTEEILDSQNLNSRRSPVPAQIAITVPKTWK	28.6522	26.7831
EIF4G3	O43432;O43432-3;eukaryotictranslationinitiationfactor4gamma3isoform3[Homosapiens];O43432-2	S	232	KQEEKPKPDPVLKSPSPVLRLVLSGEKKEQE	23.8344	22.853
SUV39H1	O43463;O43463-2	S	391	STRMDSNFGLAGLPGSPKKRVRIECKCGTES	25.0468	22.7978
EPB41L2	O43491;O43491-4	S	645	KDERVITEEMNGKEISPGSGPGEIRKVEPVT	24.8761	22.7322
EPB41L2	O43491;O43491-4;band4.1-likeprotein2isoformb[Homosapiens];O43491-2;O43491-3	S	598	SIAVVQDGDGRREVRSPTKAPHLQLIEGKKN;SIAVVQDGDGRREVRSPTKAPHLQLIEGKSS	26.1002	23.4169
TGOLN2	O43493-2;O43493-5;O43493-3;O43493	S	298	LADKGKLSPHAFKTESGEETDLISPPQEEVK	23.5849	22.0888
AKAP10	O43572;A-kinaseanchorprotein10,mitochondrialprecursor[Homosapiens]	S	281	ESSSTLTVASRNSPASPLKELSGKLMKSIEQ	24.7458	22.996
DENR	O43583	S	73	EKNFPNEFAKLTVENSPKQEAGISEGQGTAG	28.3912	26.8921
DNPH1	O43598	S	169	LDRYFEADPPGQVAASPDPTT__________	24.5171	22.8197
PRC1	O43663-3;O43663-2;O43663-4;O43663	S	472	ANSSIRPIFGGTVYHSPVSRLPPSGSKPVAA	26.5027	23.8957
HTATSF1	O43719;HIVTat-specificfactor1[Homosapiens]	S	579	EFEENGLEKDLDEEGSEKELHENVLDKELEE	28.3199	27.3627
HTATSF1	O43719;HIVTat-specificfactor1[Homosapiens]	S	529	ENGLAKESEDDLNKESEEEVGPTKESEEDDS	25.1613	23.1809
HTATSF1	O43719;HIVTat-specificfactor1[Homosapiens]	S	494	SCSQKESEEGNPVRGSEEDSPKKESKKKTLK	26.0112	23.0109
HTATSF1	O43719;HIVTat-specificfactor1[Homosapiens]	S	498	KESEEGNPVRGSEEDSPKKESKKKTLKNDCE	26.2687	23.0109
HTATSF1	O43719;HIVTat-specificfactor1[Homosapiens]	S	453	GEFEEGASENNAKESSPEKEAEEGCPEKESE	27.6461	26.0628
HTATSF1	O43719;HIVTat-specificfactor1[Homosapiens]	S	481	ESEEGCPKRGFEGSCSQKESEEGNPVRGSEE	22.8864	22.0818
HTATSF1	O43719;HIVTat-specificfactor1[Homosapiens]	S	721	LFDEEEDSSEKLFDDSDERGTLGGFGSVEEG	25.8744	23.9652
HTATSF1	O43719;HIVTat-specificfactor1[Homosapiens]	S	702	KEVEDADEKLFEDDDSNEKLFDEEEDSSEKL	26.2704	24.2935
HTATSF1	O43719;HIVTat-specificfactor1[Homosapiens]	S	676	KKAEEGDADEKLFEESDDKEDEDADGKEVED	27.0843	25.1019
HTATSF1	O43719;HIVTat-specificfactor1[Homosapiens]	S	616	EFEDDGSEKVLDEEGSEREFDEDSDEKEEEE	28.7921	26.8986
PRKAB2	O43741;O43741-2	S	184	DSMESSETSCRDLSSSPPGPYGQEMYAFRSE	23.4063	21.557
PRKAB2	O43741	S	39	AGGHAPGKEHKIMVGSTDDPSVFSLPDSKLP	22.9616	20.6326
SGTA	smallglutamine-richtetratricopeptiderepeat-containingproteinalpha[Homosapiens];O43765	S	77	FEAAATGKEMPQDLRSPARTPPSEEDSAEAE	23.9697	22.1827
STRN	striatin[Homosapiens];O43815-2;O43815	S	376	LRDVDELPSLQPSVGSPSRPSSSRLPEHEIN	26.165	23.8886
AKAP8	O43823;A-kinaseanchorprotein8[Homosapiens]	S	339	EGDFSENDDAAGDFRSGDEEFKGEDELCDSG	25.6061	23.2484
AKAP8	O43823;A-kinaseanchorprotein8[Homosapiens]	S	328	EPDTKLARVDSEGDFSENDDAAGDFRSGDEE	25.3383	23.1318
KIF1C	O43896;kinesin-likeproteinKIF1C[Homosapiens]	S	915	EEAAPSDRMPSARPPSPPLSSWERVSRLMEE	26.0049	23.9257
PEX1	peroxisomebiogenesisfactor1isoform1[Homosapiens];O43933-2;O43933	S	1211	LRADISIIKGRYRSQSGEDESMNQPGPIKTR	24.7871	22.9597
DHX16	O60231	S	103	RALLEKNRSYRLLEDSEESSEETVSRAGSSL	26.1934	22.9885
DHX16	O60231	S	160	KKKTGGSKQQTEKPESEDEWERTERERLQDL	27.0362	25.4015
PRPSAP2	phosphoribosylpyrophosphatesynthase-associatedprotein2isoform2[Homosapiens];O60256-4;O60256-3;O60256-2;O60256	S	187	GEAQDAESDLVDGRHSPPMVRSVAAIHPSLE	23.8153	22.5374
SPAG9	O60271;O60271-3;O60271-4;O60271-2;O60271-5;O60271-9;C-Jun-amino-terminalkinase-interactingprotein4isoform4[Homosapiens]	S	318	IEVQVAQETRNVSTGSAENEEKSEVQAIIES	25.7393	23.9514
SPAG9	O60271;O60271-3;O60271-4;O60271-2;O60271-5;O60271-9;C-Jun-amino-terminalkinase-interactingprotein4isoform4[Homosapiens]	S	716	DVAGLDTEGSKQRSASQSSLDKLDQELKEQQ	26.81	21.2645
SPAG9	O60271;O60271-3;O60271-4;O60271-2;O60271-5;O60271-9;C-Jun-amino-terminalkinase-interactingprotein4isoform4[Homosapiens]	S	719	GLDTEGSKQRSASQSSLDKLDQELKEQQKEL	27.5267	24.6417
SIPA1L3	O60292;signal-inducedproliferation-associated1-likeprotein3[Homosapiens]	S	1364	EAAGRSHHADRRREVSPAPAVAGQSKGYRPK	24.0989	22.213
ZFC3H1	zincfingerC3H1domain-containingprotein[Homosapiens];O60293-2;O60293	S	655	RAFKPEETSSNSDPPSPPVLNNSHPVPRSNL	25.8709	23.4967
ZFC3H1	zincfingerC3H1domain-containingprotein[Homosapiens];O60293-2;O60293	S	1303	WKPKFWRKPISDNSFSSDEEQSTGPIKYAFQ	24.081	22.1
ZFC3H1	zincfingerC3H1domain-containingprotein[Homosapiens];O60293-2;O60293	S	949	EQDRFGPNKMMRLDSSPVSSPRKHSAELIAM	24.8712	23.0536
ZFC3H1	zincfingerC3H1domain-containingprotein[Homosapiens];O60293-2;O60293	S	1046	VDDEILSGSSRERRRSFLESNYFTKPNLKHT	25.4026	23.3772
MCM3AP	O60318;germinal-centerassociatednuclearprotein[Homosapiens]	S	538	DGEVSPSTEDAPFQHSPLGKAAGRTGASSLL	24.151	22.3109
MCM3AP	O60318	S	430	RQSNRSESTDSLGGLSPSEVTAIQCKNIPDY	24.8036	22.2783
KIF1B	O60333-3;kinesin-likeproteinKIF1Bisoformalpha[Homosapiens]	S	1141	HCSQFVTPPRMRRQFSAPNLKAGRETTV___	23.2401	21.2728
TBC1D4	TBC1domainfamilymember4isoform1[Homosapiens];O60343-2;O60343-3;O60343	S	341	VHEGSQKSQPRRRHASAPSHVQPSDSEKNRT	27.745	25.9806
TBC1D4	TBC1domainfamilymember4isoform1[Homosapiens];O60343-2;O60343-3;O60343	S	588	NIFSRGANRMRGRLGSVDSFERSNSLASEKD	26.6787	24.7249
TBC1D4	TBC1domainfamilymember4isoform1[Homosapiens];O60343-2;O60343-3;O60343	S	591	SRGANRMRGRLGSVDSFERSNSLASEKDYSP	23.8432	22.4533
TBC1D4	TBC1domainfamilymember4isoform1[Homosapiens];O60343-2;O60343-3;O60343;O60343-4;O60343-5	S	787	WRQRIFLRVASPMNKSPSAMQQQDGLDRNEL	24.3778	21.8073
TBC1D4	TBC1domainfamilymember4isoform1[Homosapiens];O60343-2;O60343-3;O60343	S	751	TASESSDGEGRKRTSSTCSNESLSVGGTSVT	25.7867	22.3111
TBC1D4	TBC1domainfamilymember4isoform1[Homosapiens];O60343-2;O60343-3;O60343	S	754	ESSDGEGRKRTSSTCSNESLSVGGTSVTPRR	26.4605	23.2315
PPL	O60437	S	14	__MNSLFRKRNKGKYSPTVQTRSISNKELSE	26.1402	24.1813
SNX3	O60493-4;O60493;O60493-3	S	50	LPIFKLKESTVRRRYSDFEWLRSELERESKV	24.1131	21.776
STX10	O60499	S	108	ERMREAVQEMKDHMVSPTAVAFLERNNREIL	23.4408	21.7984
SORBS3	O60504-2;vinexinisoform2[Homosapiens];O60504	S	53	KKRKAARLKFDFQAQSPKELTLQKGDIVYIH	23.6455	21.893
SORBS3	O60504-2;vinexinisoform2[Homosapiens];O60504	S	264	SHSRGPSHPLDLGTSSPNTSQIHWTPYRAMY	26.0753	23.5042
SORBS3	O60504-2;O60504	S	203	SPRLTAAARSARHPSSPSALRSPADPIDLGG	27.3141	25.3254
CDC40	O60508;pre-mRNA-processingfactor17[Homosapiens]	S	43	RCPLPAADSLMHLTKSPSSKPSLAVAVDSAP	26.955	24.6751
NEMF	O60524-4;O60524-5;O60524-3;O60524;O60524-2	S	789	LSAKERREMKKKKLPSDSGDLEALEGKDKEK	24.145	21.9936
KPNA6	O60684	S	6	__________METMASPGKDNYRMKSYKNNA	25.4047	23.5401
CTNND1	O60716-5;O60716-3;O60716-8;O60716-7;O60716-2;O60716;O60716-6;O60716-4	S	47	EERRHVSAQLERVRVSPQDANPLMANGTLTR	25.072	22.32
SNX2	sortingnexin-2isoform1[Homosapiens];O60749;O60749-2	S	277	LESSELPRAVNTQALSGAGILRMVNKAADAV	24.3475	22.3028
SNX2	sortingnexin-2isoform1[Homosapiens];O60749;O60749-2	S	185	LSMFSKSEFSVKRRFSDFLGLHSKLASKYLH	24.4172	20.9997
USO1	O60763;O60763-2	S	942	LKDLGHPVEEEDELESGDQEDEDDESEDPGK	28.8348	26.2599
TOM1	targetofMybprotein1isoform4[Homosapiens];targetofMybprotein1isoform3[Homosapiens];O60784-3;O60784-4;O60784;O60784-2	S	417	LEERAKAADRLPNLSSPSAEGPPGPPSGPAP	25.9109	23.9213
TOM1	targetofMybprotein1isoform4[Homosapiens];targetofMybprotein1isoform3[Homosapiens];O60784-3;O60784-4;O60784;O60784-2	S	310	AGMNLGSSSVRAGLQSLEASGRLEDEFDMFA	23.889	22.2058
TOM1	targetofMybprotein1isoform4[Homosapiens];targetofMybprotein1isoform3[Homosapiens];O60784-3;O60784-4;O60784;O60784-2	S	314	LGSSSVRAGLQSLEASGRLEDEFDMFALTRG	23.2064	21.3446
PFKFB2	O60825;6-phosphofructo-2-kinase/fructose-2,6-bisphosphatase2isoforma[Homosapiens]	S	466	NNFPKNQTPVRMRRNSFTPLSSSNTIRRPRN	26.2445	23.8296
PFKFB2	O60825	S	493	RPRNYSVGSRPLKPLSPLRAQDMQEGAD___	28.9269	26.6729
PQBP1	O60828-2;O60828;polyglutamine-bindingprotein1isoform1[Homosapiens];O60828-5;O60828-4	S	246	DTTAAGPLFQQRPYPSPGAVLRANAEASRTK	27.4723	24.4937
PQBP1	O60828-2;O60828;O60828-6;O60828-3	S	95	DPNSVVTKSAKKLRSSNADAEEKLDRSHDKS	23.3992	21.9695
RNASEH1	ribonucleaseH1isoform1precursor[Homosapiens];O60930	S	76	FATEDEAWAFVRKSASPEVSEGHENQHGQES	26.3404	24.9178
SRGAP2	O75044	S	916	LNSISRHSSLKNRLDSPQIRKTATAGRSKSF	24.0084	22.6184
DNAJC6	putativetyrosine-proteinphosphataseauxilinisoform1[Homosapiens];O75061-4;O75061;O75061-2	S	627	STQSTPRRSATSTSASPTLRVGEGATFDPFG	22.9634	21.9611
CLASP2	O75122;O75122-3;O75122-2	S	594	STVAGRVSAGSSKASSLPGSLQRSRSDIDVN	23.0951	21.3551
CLASP2	O75122;O75122-3	S	763	ARSSRIPRPSVSQGCSREASRESSRDTSPVR	27.3274	23.9124
CLASP2	O75122;O75122-3	S	1176	SLRGVTEAIQNFSFRSQEDMNEPLKRDSKKD	24.9358	22.5808
CLASP2	O75122;O75122-3;O75122-2	S	604	SSKASSLPGSLQRSRSDIDVNAAAGAKAHHA	27.1797	25.4057
CLASP2	O75122;O75122-3;O75122-2	S	561	GSVASLPQSDRSSSSSQESLNRPFSSKWSTA	26.0408	24.1999
CLASP2	O75122-3	S	241	VQSSGGMILSVCKDKSFDDEESVDGNRPSSA	26.7512	24.4038
	O75128-2	S	272	RSNSKAEQLVLSGADSDEDTSRAAPGRGLNG	24.0914	22.6429
	O75128-2;proteincordon-bleuisoformb[Homosapiens]	S	372	KRRAPAPPPPQPPPPSPLIPNRTEDKEENMK;KRRAPAPPPPQPPPPSPLIPNRTEDKEENRK	24.8086	23.3511
	O75128-2	S	294	AAPGRGLNGCLTTPNSPSMHSRSLTLGPSLS	24.5352	22.684
	O75128-2;proteincordon-bleuisoformb[Homosapiens]	S	823	FSTGAIKIDELGNLVSPHATGIRIISLSSSV;LSTGAIKIDELGNLVSPHATGIRIISLSSSV	24.0616	21.9215
	O75128-2;proteincordon-bleuisoformb[Homosapiens]	S	897	MQNPESRLQADPKPISPQQKSAHHEGRNPLG;TQNPESRLQADPKPISPQQKSAHHEGRNPLG	27.0579	24.5969
	O75128-2;proteincordon-bleuisoformb[Homosapiens]	S	999	VLAAPPVTVKDDRTSSPHSETQGWKDGAQWP;VLAAPPVTVKDDRTSSPHSETQGWKNGAQWP	24.0909	23.0974
ZC3H11A	O75152	S	132	QLSVQQNKLSVQSNPSPQLRSVMKVESSENV	26.0242	24.0646
ZC3H11A	O75152	S	758	SGPSSSQMSMKTRRLSSASTGKPPLSVEDDF	27.8653	25.5578
ZC3H11A	O75152	S	108	LFLPPSKTVLPTVPESPEEEVKASQLSVQQN	26.9665	25.0982
ZC3H11A	O75152	S	495	EKALRVQQSSESSTSSPSQHEATPGARRLLR	27.0409	24.5167
CLUH	O75153	S	664	SLESKSEDPPGQEAGSEEEGSSASGLAKVKE	24.6467	22.8079
SIN3B	pairedamphipathichelixproteinSin3bisoform1[Homosapiens];O75182-2;O75182	S	740	TDPSERKKPAPGPHSSPPEEKGAFGDAPATE	25.2707	22.1525
VPS4B	O75351	S	102	VKEGQPSPADEKGNDSDGEGESDDPEKKKLQ	26.1543	24.0646
ZNF217	zincfingerprotein217[Homosapiens];O75362	S	407	LHSRVHKKDRRAGAESPTMSVDGRQPGTCSP	24.5851	22.9471
NCOR1	O75376-2;O75376;nuclearreceptorcorepressor1isoform3[Homosapiens]	S	1488	SVLRSTLHEAPKAQLSPGIYDDTSARRTPVS	27.0919	25.3263
NCOR1	O75376-2;O75376;nuclearreceptorcorepressor1isoform3[Homosapiens]	S	1549	KSTLTPTQRESIPAKSPVPGVDPVVSHSPFD	26.5355	23.7515
NCOR1	O75376-2;O75376;nuclearreceptorcorepressor1isoform3[Homosapiens]	S	1279	ESVEGNIKQGMSMRESPVSAPLEGLICRALP	24.789	22.516
NCOR1	O75376-2;O75376;nuclearreceptorcorepressor1isoform3[Homosapiens];nuclearreceptorcorepressor1isoform2[Homosapiens];O75376-3	S	158	AKKDPAFGGKHEAPSSPISGQPCGDDQNASP	26.9599	23.3476
NCOR1	O75376-2;O75376;nuclearreceptorcorepressor1isoform3[Homosapiens];nuclearreceptorcorepressor1isoform2[Homosapiens];O75376-3	S	172	SSPISGQPCGDDQNASPSKLSKEELIQSMDR	26.1004	23.3476
NCOR1	O75376-2;O75376;nuclearreceptorcorepressor1isoform3[Homosapiens]	S	1212	ALVKGSISRMPIEDSSPEKGREEAASKGHVI	25.2707	24.4913
NCOR1	O75376-2;O75376;nuclearreceptorcorepressor1isoform3[Homosapiens];nuclearreceptorcorepressor1isoform2[Homosapiens];O75376-3	S	224	LEEEAAKPPEPEKPVSPPPVEQKHRSIVQII	26.8334	24.7465
NCOR1	O75376-2;O75376;nuclearreceptorcorepressor1isoform3[Homosapiens]	S	2048	SPERSHVSSEPYEPISPPQVPVVHEKQDSLL	27.2783	25.2159
NCOR1	O75376-2;O75376;nuclearreceptorcorepressor1isoform3[Homosapiens]	S	2234	CKPKLISKSNSRKSKSPIPGQGYLGTERPSS	23.9546	22.2682
NCOR1	O75376-2;O75376;nuclearreceptorcorepressor1isoform3[Homosapiens]	S	1015	DLECRSSTSPCGTSKSPNREWEVLQPAPHQV	25.4243	22.2865
NCOR1	O75376-2;O75376;nuclearreceptorcorepressor1isoform3[Homosapiens]	S	1999	ALVSTPVRTKTSNRYSPESQAQSVHHQRPGS	27.2116	23.5973
NCOR1	O75376-2;O75376;nuclearreceptorcorepressor1isoform3[Homosapiens]	S	2017	SQAQSVHHQRPGSRVSPENLVDKSRGSRPGK	26.9268	25.3871
NCOR1	O75376-2;O75376	S	1874	SSHRYETPSDAIEVISPASSPAPPQEKLQTY	25.2472	22.2925
ULK1	O75385	S	450	PTQVQNYQRIERNLQSPTQFQTPRSSAIRRS	24.0233	22.3514
ULK1	O75385	S	469	FQTPRSSAIRRSGSTSPLGFARASPSPPAHA	24.573	22.9023
SPAG7	O75391	S	158	QRQEEEAAQQGPVVVSPASDYKDKYSHLIGK	24.8483	22.8078
PRPF40A	O75400-2;O75400-3;O75400	S	858	KKHKKKSKKRRHKSDSPESDAEREKDKKEKD	24.4828	21.7212
PRPF40A	O75400-2;O75400-3;O75400	S	861	KKKSKKRRHKSDSPESDAEREKDKKEKDRES	24.9825	21.7212
PRPF40A	O75400-2;O75400-3;O75400	S	124	AGTASGAKSMWTEHKSPDGRTYYYNTETKQS	21.7973	22.3087
TACC1	transformingacidiccoiled-coil-containingprotein1isoform3[Homosapiens];transformingacidiccoiled-coil-containingprotein1isoform1[Homosapiens];O75410-3;O75410-7;O75410;O75410-2	S	81	KASYHFSPEELDENTSPLLGDARFQKSPPDL	24.9729	22.4958
PSIP1	O75475;PC4andSFRS1-interactingproteinisoform1[Homosapiens];O75475-3;O75475-2	S	129	ETSVSKEDTDHEEKASNEDVTKAVDITTPKA	23.796	24.1767
PSIP1	O75475;PC4andSFRS1-interactingproteinisoform1[Homosapiens];O75475-3;O75475-2	S	177	AGVVTTATASVNLKVSPKRGRPAATEVKIPK	25.0161	22.9917
SRSF10	O75494-2;O75494;O75494-5;O75494-4;O75494-6;O75494-3	S	133	RSRSRSYERRRSRSRSFDYNYRRSYSPRNRP	29.159	27.2703
SRSF10	O75494-2;O75494;O75494-5;O75494-4;O75494-6;O75494-3	S	131	YRRSRSRSYERRRSRSRSFDYNYRRSYSPRN	28.0247	25.5297
SRSF10	O75494-6;O75494-3	S	157	YSPRNRPTGRPRRSRSHSDNDRPNCSWNTQY	26.4521	23.1998
SF3B1	splicingfactor3Bsubunit1isoform1[Homosapiens];O75533	S	488	QYFDKLLVDVDESTLSPEEQKERKIMKLLLK	25.1279	22.7588
SF3B1	splicingfactor3Bsubunit1isoform1[Homosapiens];O75533;O75533-2	S	129	DREDEYKKHRRTMIISPERLDPFADGGKTPD	24.7543	23.6251
SF3B1	splicingfactor3Bsubunit1isoform1[Homosapiens];O75533	S	194	GELKVVNGAAASQPPSKRKRRWDQTADQTPG	25.5228	22.9648
SNRNP200	O75643;U5smallnuclearribonucleoprotein200kDahelicase[Homosapiens];O75643-2	S	225	EEGDEDVYGEVREEASDDDMEGDEAVVRCTL	27.8693	26.2212
OFD1	oral-facial-digitalsyndrome1protein[Homosapiens];O75665-3;O75665	S	774	HIASPSPCPDRMPLPSPTESRHSLSIPPVSS	23.6796	21.7955
OFD1	oral-facial-digitalsyndrome1protein[Homosapiens];O75665-3;O75665	S	762	ESEMYLEGLGRSHIASPSPCPDRMPLPSPTE	24.9829	23.2414
TOM1L1	TOM1-likeprotein1[Homosapiens];O75674-2;O75674;O75674-3	S	323	SEPSAPSQDLLDLSPSPRMPRATLGELNTMN	25.8934	23.7391
SURF6	surfeitlocusprotein6isoform1[Homosapiens];O75683	S	138	EKIQEARGQGSAKELSPAALEKRRRRKQERD	28.6472	26.866
SURF6	surfeitlocusprotein6isoform1[Homosapiens];O75683	S	74	EEKAAEHKAKSLGEKSPAASGARRPEAAKEE	25.3065	24.1754
UTP20	O75691	S	2601	EALEDGVACADEKAESDGEEKEEVKEELGRP	25.4658	23.2473
WDHD1	O75717;O75717-2	S	407	GSSLLKEEEEDGQEGSIHNLPLVTSQRPFYD	24.8944	24.0264
WDHD1	O75717;O75717-2;WDrepeatandHMG-boxDNA-bindingprotein1isoform2[Homosapiens]	S	868	SQPRFRNQVEEDAEDSGEADDEEKPEIHKPG	27.8007	25.8794
WDHD1	O75717;O75717-2;WDrepeatandHMG-boxDNA-bindingprotein1isoform2[Homosapiens]	S	383	GRPRQRSHILEDDENSVDISMLKTGSSLLKE	24.1548	22.3245
WDHD1	O75717;O75717-2;WDrepeatandHMG-boxDNA-bindingprotein1isoform2[Homosapiens]	S	958	SKKSTALSRTTNNEKSPIIKPLIPKPKPKQA	27.568	25.6044
PPP1R15A	proteinphosphatase1regulatorysubunit15A[Homosapiens];O75807	S	143	RGQGSQFADGQRAPLSPSLLIRTLQGSDKNP	22.0932	19.4514
BCAR3	O75815;breastcanceranti-estrogenresistanceprotein3isoform1[Homosapiens];O75815-3	S	290	EGSLTKGRPDVAKRLSLTMGGVQAREQNLPR	26.092	23.7016
BCAR3	O75815;breastcanceranti-estrogenresistanceprotein3isoform1[Homosapiens];O75815-3;O75815-2	S	375	CPNSPVFRTGSEPALSPAVVRRVSSDARAGE	26.4971	24.8453
EIF3G	O75821	S	42	TSELLKGIPLATGDTSPEPELLPGAPLPPPK	29.7681	28.5806
CCNK	O75909-1;O75909	S	340	PQPSSPRQVKRAVVVSPKEENKAAEPAPSQH	26.3624	24.5537
CCNK	O75909-1;O75909;O75909-4;O75909-2	S	9	_______MKENKENSSPSVTSANLDHTKPCW	26.3622	24.0527
PIAS1	O75925;O75925-2	S	503	SPLNNKGILSLPHQASPVSRTPSLPAVDTSY	26.3858	24.1065
SMNDC1	O75940	S	201	YSKNKKGQVKRSIFASPESVTGKVGVGTCGI	26.3981	24.5128
TRIO	triplefunctionaldomainprotein[Homosapiens];O75962-5;O75962-4;O75962	S	2455	SLGTLPLGKPRAGAASPLNSPLSSAVPSLGK	25.4072	22.7213
TRIO	triplefunctionaldomainprotein[Homosapiens];O75962-5;O75962-4;O75962;O75962-2	S	1724	GLVPCGSLCIAHSRSSMEMEGIFNHKDSLSV	23.9448	22.5248
TRIO;KALRN	triplefunctionaldomainprotein[Homosapiens];O75962-5;O75962-4;O75962;O75962-2;kalirinisoform3[Homosapiens];kalirinisoform1[Homosapiens];O60229-5;O60229-6;O60229-4;O60229	S	1779	PGPKRPGNTLRKWLTSPVRRLSSGKADGHVK	23.9739	22.2734
RSL1D1	O76021;O76021-2	S	427	ASETPKAAESETPGKSPEKKPKIKEEAVKEK	27.1229	25.0401
RSL1D1	O76021;O76021-2	S	361	KKRGRGKAQVKATNESEDEIPQLVPIGKKTP	31.73	29.5191
RSL1D1	O76021;O76021-2	S	392	ANEKVEIQKHATGKKSPAKSPNPSTPRGKKR	26.6183	23.0435
RSL1D1	O76021;O76021-2	S	396	VEIQKHATGKKSPAKSPNPSTPRGKKRKALP	26.4011	23.0435
ZFAND5	O76080	S	48	CYKEHLQRQQNSGRMSPMGTASGSNSPTSDS	25.6949	24.162
SRP72	signalrecognitionparticlesubunitSRP72isoform1[Homosapiens];O76094-2;O76094	S	621	TAGASSELDASKTVSSPPTSPRPGSAATVSA	25.4268	24.3153
URI1	unconventionalprefoldinRPB5interactor1isoformc[Homosapiens];O94763-4;O94763-3;O94763;O94763-2	S	354	KFSEKKEEAKRKRKNSTGSGHSAQELPTIRT	26.4649	23.9443
USP1	ubiquitincarboxyl-terminalhydrolase1[Homosapiens];O94782	S	67	YRASEIDQVVPAAQSSPINCEKRENLLPFVG	26.0674	24.2136
USP1	ubiquitincarboxyl-terminalhydrolase1[Homosapiens];O94782	S	313	GQTRSKRKATSDTLESPPKIIPKYISENESP	23.8876	22.2521
USP1	ubiquitincarboxyl-terminalhydrolase1[Homosapiens];O94782	S	475	VQEDELSKVEESSEISPEPKTEMKTLRWAIS	24.4606	22.7587
USP1	ubiquitincarboxyl-terminalhydrolase1[Homosapiens];O94782	S	327	ESPPKIIPKYISENESPRPSQKKSRVKINWL	25.3333	23.7002
STK10	serine/threonine-proteinkinase10[Homosapiens];O94804	S	454	PAANRSQKASQSRPNSSALETLGGEKLANGS	25.6293	22.8132
STK10	serine/threonine-proteinkinase10[Homosapiens];O94804	S	438	QVAQEKQVAEQGGDLSPAANRSQKASQSRPN	27.3396	25.7572
STK10	serine/threonine-proteinkinase10[Homosapiens];O94804	S	417	NGLAVPVPLRKSRPVSMDARIQVAQEKQVAE	22.9267	24.3229
PRKD3;PRKD1	serine/threonine-proteinkinaseD3[Homosapiens];O94806;serine/threonine-proteinkinaseD1[Homosapiens];O94806-2;Q15139	S	391	SDLDVERDEKAVKTISPSTSNNIPLMRVVQS	24.2619	22.2859
KBTBD11	O94819	S	310	HLLAAALGPAGERAGSRPQSPSGDADARGDA	22.749	20.7917
KBTBD11	O94819	S	314	AALGPAGERAGSRPQSPSGDADARGDAAVYC	22.749	20.7917
TOX4	O94842-3;O94842-2;O94842	S	152	LPPAQSPEDRLSTTPSPTSSLHEDGVEDFRR	26.2582	24.1299
TOX4	O94842-3;O94842-2;O94842	S	156	QSPEDRLSTTPSPTSSLHEDGVEDFRRQLPS	25.2074	23.329
PHF14	O94880;O94880-2	S	530	QSYCKMSLQEREKQLSPEAQARINARLQQYR	24.3832	23.3565
PHF14	O94880	S	302	TNDSLTLSQSKSNEDSLILEKSQNWSSQKMD	24.1317	22.9063
UBXN7	UBXdomain-containingprotein7[Homosapiens];O94888	S	285	SPPKKCARSESLIDASEDSQLEAAIRASLQE	23.2187	21.0562
PCF11	O94913	S	705	RQLFQYQEGVREEQRSPFNDRFPLKRPRYED	27.2602	25.2419
PCF11	O94913	S	777	RDGPTKMIFEGPNKLSPRIDGPPTPASLRFD	25.0111	23.2843
PCF11	O94913	S	489	SSTRKRSRSRSPKSRSPIIHSPKRRDRRSPK	25.6793	22.278
PCF11	O94913	S	494	RSRSRSPKSRSPIIHSPKRRDRRSPKRRQRS	25.5569	22.278
PCF11	O94913	S	728	LKRPRYEDSDKPFVDSPASRFAGLDTNQRLT	23.7921	22.2937
FRYL	proteinfurryhomolog-like[Homosapiens];O94915	S	2272	VVPSDIPKTYGGDTGSPEISFTKIFNNVSKE	23.7525	21.1854
SOGA1	O94964-2	S	175	AQPAPSAQQPPRPPASPDEPSVAASSVGSSR	26.5296	23.8407
SOGA1	O94964-2;O94964-3;O94964	S	1255	RSYTAPDKTGIRVYYSPPVARRLGVPVVHDK	25.3767	23.4046
SEC31A	proteintransportproteinSec31Aisoform5[Homosapiens];O94979-3;O94979-9;O94979-2;O94979;O94979-8;proteintransportproteinSec31Aisoform2[Homosapiens];O94979-7;O94979-6;O94979-10;O94979-4	S	794	DRLCRAQGEPVAGHESPKIPYEKQQLPKGRP	27.4753	25.4694
SEC31A	proteintransportproteinSec31Aisoform5[Homosapiens];O94979-3;O94979-9;O94979-2;O94979;O94979-8	S	522	DGANVALKDSDQVAQSDGEESPAAEEQLLGE	25.699	23.3664
CEP152	O94986-3;O94986;centrosomalproteinof152kDaisoform1[Homosapiens]	S	1405	GDGSCKHLNSLPRNVSPEFVPCEGEGGFGLH	25.324	22.6768
TJP3	O95049-5;O95049;O95049-4;O95049-3	S	167	VQMKPVKSVLVKRRDSEEFGVKLGSQIFIKH	25.2567	23.039
TJP3	O95049-5;O95049;O95049-4;O95049-3	S	310	SPRLRRESSVDSRTISEPDEQRSELPRESSY	26.5952	24.8235
CCNB2	O95067	S	92	SVKPVQMEKLAPKGPSPTPEDVSMKEENLCQ	23.3556	22.626
SCAF4	splicingfactor,arginine/serine-rich15isoform2[Homosapiens];O95104-2;O95104-3;O95104	S	641	VAQNGGAETSHTEPVSPIPKPLPVPVPPIPV	24.9749	22.6382
SNUPN	snurportin-1[Homosapiens];O95149	S	350	ELEHLSTPKLKGSSHSPDHPGCLMEN_____	25.6454	24.0149
UBE4B	ubiquitinconjugationfactorE4Bisoform2[Homosapiens];O95155-2;O95155;O95155-4;ubiquitinconjugationfactorE4Bisoform1[Homosapiens];O95155-3	S	674	RTVEDLKNNESQWKDSPLATRHREMLKRCKT	26.5045	24.8339
UBE4B	ubiquitinconjugationfactorE4Bisoform2[Homosapiens];O95155-2;O95155;O95155-4;ubiquitinconjugationfactorE4Bisoform1[Homosapiens]	S	105	SNSLETQSQSLSRSQSMDIDGVSCEKSMSQV	24.8626	23.483
EPN2	O95208-3;O95208-2	S	153	LSTSHSEQEYGKAGGSPASYHGSTSPRVSSE	25.8244	22.7186
ZRANB2	zincfingerRan-bindingdomain-containingprotein2isoform2[Homosapiens];O95218-2;O95218	S	120	GFNERENVEYIEREESDGEYDEFGRKKKKYR	30.3122	28.0109
ZRANB2	zincfingerRan-bindingdomain-containingprotein2isoform2[Homosapiens];O95218-2;O95218	S	153	AVGPASILKEVEDKESEGEEEDEDEDLSKYK	29.6964	28.0565
ZRANB2	zincfingerRan-bindingdomain-containingprotein2isoform2[Homosapiens];O95218-2;O95218	S	188	EDEDDADLSKYNLDASEEEDSNKKKSNRRSR	28.8095	27.1885
ZRANB2	zincfingerRan-bindingdomain-containingprotein2isoform2[Homosapiens];O95218-2	S	307	SSSSGDRKKRRTRSRSPESQVIGENTKQP__	28.9017	25.7876
ZRANB2	zincfingerRan-bindingdomain-containingprotein2isoform2[Homosapiens];O95218-2	S	305	SRSSSSGDRKKRRTRSRSPESQVIGENTKQP	28.8002	25.3376
KAT7	O95251-4;O95251	S	162	VSHDESIAKDMSLKDSGSDLSHRPKRRRFHE	25.7143	22.7714
KAT7	O95251-4;O95251;O95251-2	S	57	VTRSSARLSQSSQDSSPVRNLQSFGTEEPAY	27.7971	26.3977
TACC2	O95359-5;O95359-3;O95359;transformingacidiccoiled-coil-containingprotein2isoformc[Homosapiens];O95359-6;O95359-1;transformingacidiccoiled-coil-containingprotein2isoformd[Homosapiens];O95359-2	S	658	QPSDLSTFVNETKFSSPTEELDYRNSYEIEY	24.6199	22.8296
TACC2	O95359-5;O95359-3;O95359;transformingacidiccoiled-coil-containingprotein2isoformc[Homosapiens];O95359-6;O95359-1;transformingacidiccoiled-coil-containingprotein2isoformd[Homosapiens];O95359-2	S	463	PKMKKTPEKLDNTPASPPRSPAEPNDIPIAK	26.0402	24.2616
TACC2	O95359-5;O95359-3;O95359;transformingacidiccoiled-coil-containingprotein2isoformc[Homosapiens];O95359-6;O95359-1;transformingacidiccoiled-coil-containingprotein2isoformd[Homosapiens];O95359-2	S	467	KTPEKLDNTPASPPRSPAEPNDIPIAKGTYT	24.2033	22.5863
TRIM16	O95361;tripartitemotif-containingprotein16[Homosapiens]	S	60	VGSSEKLGRETEEQDSDSAEQGDPAGEGKEV	26.0124	25.4492
ZBTB7A	O95365	S	549	QEKHFKDEDEDEDVASPDGLGRLNVAGAGGG	24.7954	23.2957
SLU7	O95391;pre-mRNA-splicingfactorSLU7[Homosapiens]	S	215	LQEELASGKLVEQANSPKHQWGEEEPNSQME	24.6991	23.1111
PGM3	O95394;O95394-3;O95394-4	S	64	RSKQTKSTIGVMVTASHNPEEDNGVKLVDPL	25.6549	23.6562
MOCS3	O95396	S	47	LLAEQEPQPERLVPVSPLPPKAALSRDEILR	24.0211	22.6958
MED26	O95402	S	447	RQIKPLTQKEPVRADSPVHMEQQSRTELDKQ	26.4869	24.2086
MED26	O95402	S	361	ESHQRLAGPGCKAGLSPAEPLLSRAGFSPDS	24.7269	22.6685
MED26	O95402	S	535	STRQGARQLHVLVPQSPPTDLPGLTREVTQD	23.0605	21.0974
MED26	O95402;O95402-2	S	7	_________MTAAPASPQQIRDRLLQAIDPQ	21.8589	21.4484
SVIL	supervillinisoform1[Homosapiens];O95425-2;O95425-3;O95425-4;O95425;supervillinisoform2[Homosapiens]	S	50	LEEDTPRYMRASDPASPHIGRSNEEEETSDS	24.6572	23.9809
SVIL	supervillinisoform1[Homosapiens];O95425-2;O95425-3;O95425-4;O95425;supervillinisoform2[Homosapiens]	S	245	FSFSGRDSSFTEVPRSPKHAHSSSLQQAASR	27.8734	25.8258
SVIL	supervillinisoform1[Homosapiens];O95425-2;O95425-3;O95425-4;O95425;supervillinisoform2[Homosapiens]	S	313	LSVAAKRLLFREMEKSFDEQNVPKRRSRNTA	23.1759	22.4396
SVIL	supervillinisoform1[Homosapiens];O95425-2;O95425-3;O95425-4;O95425;supervillinisoform2[Homosapiens]	S	221	RRGQELSATRQAHDLSPAAESSSTFSFSGRD	24.898	23.6353
SVIL	supervillinisoform1[Homosapiens];O95425-2;O95425-3;O95425-4;O95425;supervillinisoform2[Homosapiens]	S	261	PKHAHSSSLQQAASRSPSFGDPQLSPEARPR	25.1696	23.2644
SVIL	supervillinisoform1[Homosapiens];O95425-2;O95425-3;O95425-4;O95425;supervillinisoform2[Homosapiens]	S	270	QQAASRSPSFGDPQLSPEARPRCTSHSETPT	25.708	24.1243
PARN	O95453-2;O95453-3;O95453;O95453-4	S	558	GRKKAKKLKRMKKELSPAGSISKNSPATLFE	28.3468	27.0805
PARN	O95453-2;O95453-3;O95453	S	102	EKRSQANGAGALSYVSPNTSKCPVTIPEDQK	26.6816	25.0302
SEC24B	proteintransportproteinSec24Bisoformb[Homosapiens];O95487-2;O95487;O95487-3	S	1189	RARSFITWLRDSRPLSPILHIVKDESPAKAE	24.1704	21.4562
NADK	O95544;O95544-2	S	64	ASPALGSTKEFRRTRSLHGPCPVTTFGPKAC	25.4153	22.3985
NADK	O95544;O95544-2	S	50	NHPIRGRAKSRSLSASPALGSTKEFRRTRSL	24.3278	21.9818
ASMTL	O95671-2;O95671;O95671-3	S	223	VKHDSIPAADTFEDLSDVEGGGSEPTQRDAG	26.6796	23.7076
FGFR1OP	O95684;O95684-2	S	202	GQKAGDKKANDEANQSDTSVSLSEPKSKSSL	22.8711	21.5409
FGFR1OP	O95684;O95684-2;FGFR1oncogenepartnerisoformb[Homosapiens]	S	156	GPTTGEGALDLSDVHSPPKSPEGKTSAQTTP	27.1549	24.2919
FGFR1OP	O95684;O95684-2;FGFR1oncogenepartnerisoformb[Homosapiens]	S	160	GEGALDLSDVHSPPKSPEGKTSAQTTPSKIP	27.2984	24.7501
BRD1	O95696-2;O95696	S	128	SASALPEPKVRIVEYSPPSAPRRPPVYYKFI	23.1109	21.8172
OXSR1	serine/threonine-proteinkinaseOSR1[Homosapiens];O95747	S	359	DEESEEGKAAISQLRSPRVKESLSNSELFPT	24.4897	22.6994
AP2A1	O95782-2;O95782	S	655	INGGMEPTPSTVSTPSPSADLLGLRAAPPPA	26.2437	23.8995
WIZ	O95785-3;O95785-4;O95785;O95785-2	S	831	EAGRAADGGERPLAASPPGTVKAEEHQRQNI	24.9704	23.2891
WIZ	O95785-3;O95785-4;O95785;O95785-2	S	794	KFRSAGHGRDSDKRPSLGLAPGGLAVVGRSA	26.1881	23.9054
WIZ	O95785-3;O95785-4;O95785	S	164	SPPGFSAKGLGHPPSSPLLKKTPLALAGSPT	26.2794	24.4908
WIZ	O95785-3;O95785-4;O95785;O95785-2	S	465	LAKKLPPPPGSPLGHSPTASPPPTARKMFPG	25.3583	22.9981
WIZ	O95785-3;O95785-4;O95785	S	177	PSSPLLKKTPLALAGSPTPKNPEDKSPQLSL	26.4406	24.2422
WIZ	O95785-3;O95785-4;O95785	S	193	PTPKNPEDKSPQLSLSPRPASPKAQWPQSED	24.9529	23.0356
WIZ	O95785-3;O95785-4;O95785	S	198	PEDKSPQLSLSPRPASPKAQWPQSEDEGPLN	25.2595	22.6165
WIZ	O95785-3;O95785-4;O95785;O95785-2	S	420	RTQSRPGGPPNPPGPSPKALAKMMGGAGPGS	24.3446	22.8233
WIZ	O95785-3;O95785-4;O95785;O95785-2	S	448	PGSSLEARSPSDLHISPLAKKLPPPPGSPLG	26.8947	24.3608
TTC4	tetratricopeptiderepeatprotein4isoform1[Homosapiens];O95801	S	51	EKEFEKVPLFMTRAPSEIDPRENPDLACLQS	23.4105	22.1105
BAG3	O95817;BAGfamilymolecularchaperoneregulator3[Homosapiens]	S	173	AAAQPPASHGPERSQSPAASDCSSSSSSASL	28.5741	26.2845
BAG3	O95817;BAGfamilymolecularchaperoneregulator3[Homosapiens]	S	289	SSREGSPARSSTPLHSPSPIRVHTVVDRPQQ	27.0657	24.4017
BAG3	O95817;BAGfamilymolecularchaperoneregulator3[Homosapiens]	S	291	REGSPARSSTPLHSPSPIRVHTVVDRPQQPM	27.3581	21.7037
BAG3	O95817;BAGfamilymolecularchaperoneregulator3[Homosapiens]	S	377	VEVKVPPAPVPCPPPSPGPSAVPSSPKSVAT	27.6253	25.6655
BAG3	O95817;BAGfamilymolecularchaperoneregulator3[Homosapiens]	S	386	VPCPPPSPGPSAVPSSPKSVATEERAAPSTA	26.9835	26.321
MAP4K4	O95819-4;O95819-2;O95819;O95819-5;O95819-3	S	723	TSGPEDTRAASSLNLSNGETESVKTMIVHDD	23.5099	22.149
MAP4K4	O95819-4;O95819-2;O95819;O95819-5;O95819-3	S	554	PVRTTSRSPVLSRRDSPLQGSGQQNSQAGQR	26.3839	23.8537
MAP4K4	O95819-4;O95819-2;O95819;O95819-5;O95819-3	S	546	PADRAREVPVRTTSRSPVLSRRDSPLQGSGQ	25.8261	24.1338
EML2	O95834-2;O95834-3	S	108	SGPPRRVGGYATSPSSPKKEATSGRSSVRRY	23.8368	21.8687
LATS1	O95835-2;O95835;serine/threonine-proteinkinaseLATS1isoform1[Homosapiens]	S	613	ENVDSGDKEKKQITTSPITVRKNKKDEERRE	24.0212	22.317
LATS1	O95835-2;O95835;serine/threonine-proteinkinaseLATS1isoform1[Homosapiens]	S	464	HEIPTWQPNIPVRSNSFNNPLGNRASHSANS	25.7465	23.577
PTTG2;PTTG1	Q9NZH5-2;Q9NZH5;O95997	S	165	DEEGELEKLFQLGPPSPVKMPSPPWECNLFA	27.0722	24.8237
PAK4	serine/threonine-proteinkinasePAK4isoform1[Homosapiens];O96013	S	181	GSGGPQESSRDKRPLSGPDVGTPQPAGLASG	28.4747	26.2468
WHSC1	O96028-5;histone-lysineN-methyltransferaseNSD2isoform3[Homosapiens];histone-lysineN-methyltransferaseNSD2isoform1[Homosapiens];O96028-3;O96028;O96028-6;O96028-7	S	121	KGIGTPPNTTPIKNGSPEIKLKITKTYMNGK	23.8956	21.5418
OCIAD1	OCIAdomain-containingprotein1isoform1[Homosapiens];Q9NX40-3;Q9NX40-2;Q9NX40-4;Q9NX40	S	108	SYVKTCQEKFKKLENSPLGEALRSGQARRSS	25.8199	23.8315
OCIAD1	OCIAdomain-containingprotein1isoform1[Homosapiens];Q9NX40-3;Q9NX40-2;Q9NX40-4;Q9NX40	S	123	SPLGEALRSGQARRSSPPGHYYQKSKYDSSV	26.9688	23.5478
OTUD4	OTUdomain-containingprotein4isoform3[Homosapiens];Q01804-5;Q01804-3;Q01804	S	378	EDFDHTSRESNYFGLSPEERREKQAIEESRL	24.1492	22.6034
OTUD4	OTUdomain-containingprotein4isoform3[Homosapiens];Q01804-5;Q01804-3;Q01804	S	481	STLENITDDKYATVSSPSKSKKLECPSPAEQ	28.1403	26.4078
OTUD5	OTUdomain-containingprotein5isoformb[Homosapiens];Q96G74-2;Q96G74-3;Q96G74-5;Q96G74	S	64	DRDRDSGVVGARPRASPPPQGPLPGPPGALH	27.5296	25.3069
OTUD5	OTUdomain-containingprotein5isoformb[Homosapiens];Q96G74-2;Q96G74-3;Q96G74-5;Q96G74;Q96G74-4	S	503	PGTSSQFSAGADRATSPLVSLYPALECRALI	28.3879	25.9427
OTUD5	OTUdomain-containingprotein5isoformb[Homosapiens];Q96G74-2;Q96G74-3;Q96G74-5;Q96G74	S	177	GGGSPEREEVGAGYNSEDEYEAAAARIEAMD	26.3315	24.2793
OTUD5	OTUdomain-containingprotein5isoformb[Homosapiens];Q96G74-2;Q96G74-3;Q96G74-5;Q96G74	S	165	KRRRQAPGVGAVGGGSPEREEVGAGYNSEDE	27.1774	25.1467
OSBPL11	oxysterol-bindingprotein-relatedprotein11[Homosapiens];Q9BXB4	S	189	SLASSSNSPISQRRPSQNAISFFNVGHSKLQ	26.1365	23.4117
OSBPL11	oxysterol-bindingprotein-relatedprotein11[Homosapiens];Q9BXB4	S	181	PPLKSRSFSLASSSNSPISQRRPSQNAISFF	27.0995	25.301
OSBPL1A	oxysterol-bindingprotein-relatedprotein1isoform3[Homosapiens];oxysterol-bindingprotein-relatedprotein1isoform2[Homosapiens];Q9BXW6-4;Q9BXW6	S	117	ESERSLSRLEAMTARSFEEEGEHLGSRKHRM	25.5693	23.6772
ABL1	tyrosine-proteinkinaseABL1isoforma[Homosapiens];tyrosine-proteinkinaseABL1isoformb[Homosapiens];P00519;P00519-2	S	569	KGQGESDPLDHEPAVSPLLPRKERGPPEGGL	25.0168	23.7554
PGK1	P00558;P00558-2	S	203	FLMKKELNYFAKALESPERPFLAILGGAKVA	26.3076	26.1556
MYC;MYCN	P01106;mycproto-oncogeneprotein[Homosapiens];P01106-2;P04198	S	62	EDIWKKFELLPTPPLSPSRRSGLCSPSYVAV	26.7048	24.3388
MYC	P01106;mycproto-oncogeneprotein[Homosapiens];P01106-2	S	6	__________MPLNVSFTNRNYDLDYDSVQP	24.9262	22.6
MYC	P01106;mycproto-oncogeneprotein[Homosapiens];P01106-2	S	281	SVEKRQAPGKRSESGSPSAGGHSKPPHSPLV	26.3776	23.276
MYC	P01106;mycproto-oncogeneprotein[Homosapiens];P01106-2	S	293	ESGSPSAGGHSKPPHSPLVLKRCHVSTHQHN	26.0226	23.276
LMNA	P02545;P02545-3;laminisoformA-delta10[Homosapiens];P02545-6;P02545-5;P02545-4;laminisoformD[Homosapiens];P02545-2	S	403	RLSPSPTSQRSRGRASSHSSQTQGGGSVTKK	27.4636	24.7275
LMNA	P02545;P02545-3;laminisoformA-delta10[Homosapiens];P02545-6;P02545-5;P02545-4;laminisoformD[Homosapiens];P02545-2	S	414	RGRASSHSSQTQGGGSVTKKRKLESTESRSS	27.4636	23.9849
LMNA	P02545;P02545-3;laminisoformA-delta10[Homosapiens];P02545-6;P02545-5;P02545-4;laminisoformD[Homosapiens];P02545-2	S	390	AYRKLLEGEEERLRLSPSPTSQRSRGRASSH	32.9726	30.7174
LMNA	P02545;P02545-3;laminisoformA-delta10[Homosapiens];P02545-6;P02545-5;P02545-4;laminisoformD[Homosapiens];P02545-2	S	392	RKLLEGEEERLRLSPSPTSQRSRGRASSHSS	32.9686	31.1427
LMNA	P02545;P02545-3;laminisoformA-delta10[Homosapiens];P02545-6;P02545-5;P02545-4;laminisoformD[Homosapiens];P02545-2	S	458	EEVDEEGKFVRLRNKSNEDQSMGNWQIKRQN	25.6708	23.9127
LMNA	P02545;P02545-3;laminisoformA-delta10[Homosapiens];P02545-6;P02545-2	S	12	____METPSQRRATRSGAQASSTPLSPTRIT	21.8428	21.4009
LMNA	P02545;P02545-3;laminisoformA-delta10[Homosapiens];P02545-6;P02545-2	S	22	RRATRSGAQASSTPLSPTRITRLQEKEDLQE	31.0212	27.6566
LMNA	P02545;P02545-3;P02545-5;P02545-4;laminisoformD[Homosapiens]	S	628	SGSSASSVTVTRSYRSVGGSGGGSFGDNLVT	23.5815	24.3565
LMNA	P02545;P02545-3;P02545-5;P02545-4;laminisoformD[Homosapiens]	S	636	TVTRSYRSVGGSGGGSFGDNLVTRSYLLGNS	24.8774	23.0213
RAF1	P04049;P04049-2;RAFproto-oncogeneserine/threonine-proteinkinase[Homosapiens]	S	642	RAAHTEDINACTLTTSPRLPVF_________	25.4668	23.3119
RAF1;ARAF	P04049;P04049-2;RAFproto-oncogeneserine/threonine-proteinkinase[Homosapiens];P10398	S	621	IELLQHSLPKINRSASEPSLHRAAHTEDINA;IELLQRSLPKIERSASEPSLHRTQADELPAC	27.9771	26.5795
RAF1	P04049;P04049-2	S	259	SPSSEGSLSQRQRSTSTPNVHMVSTTLPVDS	26.7318	24.9374
ANXA1	P04083	S	37	VQTVKSSKGGPGSAVSPYPTFNPSSDVAALH	25.7965	23.5173
NR3C1	P04150-7;P04150-5;P04150-2;P04150-6;P04150-10;P04150;P04150-3;glucocorticoidreceptorisoformalpha[Homosapiens];P04150-9;P04150-8	S	267	DTKPKIKDNGDLVLSSPSNVTLPQVKTEKED	25.7968	22.9584
NR3C1	P04150-7;P04150-5;P04150-2;P04150-6;P04150-10;P04150;P04150-3;glucocorticoidreceptorisoformalpha[Homosapiens];P04150-9;P04150-8	S	45	YKTLRGGATVKVSASSPSLAVASQSDSKQRR	24.5589	22.7814
TK1	P04183	S	231	VAARKLFAPQQILQCSPAN____________	25.4381	23.0765
GAPDH	P04406;P04406-2	S	41	VINGNPITIFQERDPSKIKWGDAGAEYVVES	25.5772	22.5677
HMGN1	P05114;non-histonechromosomalproteinHMG-14[Homosapiens]	S	86	KEDLPAENGETKTEESPASDEAGEKEAKSD_	26.5468	24.3567
HMGN1	P05114;non-histonechromosomalproteinHMG-14[Homosapiens]	S	89	LPAENGETKTEESPASDEAGEKEAKSD____	25.4942	22.9359
SSB	P05455	S	366	GKGKVQFQGKKTKFASDDEHDEHDENGATGP	31.7274	29.6673
SSB	P05455	S	92	AELMEISEDKTKIRRSPSKPLPEVTDEYKND	25.4051	23.278
KRT18	P05783;keratin,typeIcytoskeletal18[Homosapiens]	S	60	RISVSRSTSFRGGMGSGGLATGIAGGLAGMG	21.7723	21.7495
KRT18	P05783;keratin,typeIcytoskeletal18[Homosapiens]	S	31	LGSVQAPSYGARPVSSAASVYAGAGGSGSRI	24.1607	22.1376
KRT18	P05783;keratin,typeIcytoskeletal18[Homosapiens]	S	42	RPVSSAASVYAGAGGSGSRISVSRSTSFRGG	23.2647	20.4161
RB1	retinoblastoma-associatedprotein[Homosapiens];P06400	S	794	LSPIPHIPRSPYKFPSSPLRIPGGNIYISPL	25.0643	22.4598
RB1	retinoblastoma-associatedprotein[Homosapiens];P06400	S	807	FPSSPLRIPGGNIYISPLKSPYKISEGLPTP	23.5371	21.3179
RB1	retinoblastoma-associatedprotein[Homosapiens];P06400	S	811	PLRIPGGNIYISPLKSPYKISEGLPTPTKMT	23.5371	21.3179
RB1	retinoblastoma-associatedprotein[Homosapiens];P06400	S	788	STRPPTLSPIPHIPRSPYKFPSSPLRIPGGN	25.0643	22.4598
RB1	retinoblastoma-associatedprotein[Homosapiens];P06400	S	249	LLKEPYKTAVIPINGSPRTPRRGQNRSARIA	26.158	24.4017
PTMA	P06454-2;P06454	S	2	______________MSDAAVDTSSEITTKDL	25.4856	22.8791
PTMA	P06454-2;P06454	S	9	_______MSDAAVDTSSEITTKDLKEKKEVV	25.0012	22.8274
NPM1	P06748-2;P06748;P06748-3	S	125	HISGQHLVAVEEDAESEDEEEEDVKLLSISG	31.482	29.7182
NPM1	P06748-2;P06748;P06748-3	S	139	ESEDEEEEDVKLLSISGKRSAPGGGSKVPQK	27.7121	26.0255
NPM1	P06748-2;P06748;P06748-3	S	70	DELHIVEAEAMNYEGSPIKVTLATLKMSVQP	27.5609	24.8064
NPM1	P06748-2;P06748	S	231	EDIKAKMQASIEKGGSLPKVEAKFINYVKNC	26.4721	24.6372
NPM1	P06748-2;P06748;P06748-3	S	214	FKKQEKTPKTPKGPSSVEDIKAKMQASIEKG	27.347	25.1809
NPM1	P06748-2;P06748;P06748-3	S	225	KGPSSVEDIKAKMQASIEKGGSLPKVEAKFI	30.2634	28.438
ANXA2;ANXA2P2	P07355;P07355-2;A6NMY6	S	12	____MSTVHEILCKLSLEGDHSTPPSAYGSV	26.72	24.6512
HNRNPC	P07910-2;P07910;heterogeneousnuclearribonucleoproteinsC1/C2isoforma[Homosapiens];P07910-3;P07910-4	S	228	VEMKNDKSEEEQSSSSVKKDETNVKMESEGG	27.5506	23.139
SP1	transcriptionfactorSp1isoformc[Homosapiens];P08047-3;P08047	S	7	_________MSDQDHSMDEMTAVVKIEKGVG	24.5977	23.1865
HSP90AB1;HSP90AB3P	P08238;heatshockproteinHSP90-betaisoforma[Homosapiens];Q58FF7	S	226	YPITLYLEKEREKEISDDEAEEEKGEKEEED	29.1535	27.8412
HSP90AB1;HSP90AB2P	P08238;heatshockproteinHSP90-betaisoforma[Homosapiens];Q58FF8	S	255	EDKDDEEKPKIEDVGSDEEDDSGKDKKKKTK	32.6278	31.5164
PDHA1	pyruvatedehydrogenaseE1componentsubunitalpha,somaticform,mitochondrialisoform4precursor[Homosapiens];P08559-3;P08559;P08559-2;P08559-4	S	201	PCIFICENNRYGMGTSVERAAASTDYYKRGD	25.5821	22.9519
PDHA1;PDHA2	pyruvatedehydrogenaseE1componentsubunitalpha,somaticform,mitochondrialisoform4precursor[Homosapiens];P08559-3;P08559;P08559-2;P08559-4;pyruvatedehydrogenaseE1componentsubunitalpha,testis-specificform,mitochondrialprecursor[Homosapiens];P29803	S	262	GPILMELQTYRYHGHSMSDPGVSYRTREEIQ	29.0983	26.5318
SNRNP70	P08621;P08621-2;P08621-4	S	410	GGGGQDNGLEGLGNDSRDMYMESEGGDGYLA	27.8637	25.9077
SNRNP70	P08621;P08621-4	S	226	SGRDDTSRYDERPGPSPLPHRDRDRDRERER	30.5579	29.4133
VIM	P08670;vimentin[Homosapiens]	S	459	IKTVETRDGQVINETSQHHDDLE________	28.0013	26.1891
VIM	P08670	S	430	LPNFSSLNLRETNLDSLPLVDTHSKRTLLIK	24.9278	22.7108
VIM	P08670;vimentin[Homosapiens]	S	56	GSALRPSTSRSLYASSPGGVYATRSSAVRLR	30.7743	28.8642
VIM	P08670;vimentin[Homosapiens]	S	42	SRSYVTTSTRTYSLGSALRPSTSRSLYASSP	23.3749	21.0739
SNRPC	U1smallnuclearribonucleoproteinC[Homosapiens];P09234	S	17	PKFYCDYCDTYLTHDSPSVRNTHCSGRKHKE	26.4712	24.0546
HNRNPA1;HNRNPA1L2	P09651-2;P09651;P09651-3;Q32P51	S	95	DGRVVEPKRAVSREDSQRPGAHLTVKKIFVG	24.1197	22.3259
HNRNPA1	P09651-2;P09651;P09651-3	S	316	NQGGYGGSSSSSSYGSGRRF___________	25.8696	23.8759
HNRNPA1	P09651-2;P09651;P09651-3	S	6	__________MSKSESPKEPEQLRKLFIGGL	31.5358	30.7558
HNRNPA1;HNRNPA1L2	P09651-2;P09651;P09651-3;Q32P51	S	285	SSNFGPMKGGNFGGRSSGPYGGGGQYFAKPR	28.7271	26.5675
HNRNPA1;HNRNPA1L2	P09651-2;P09651;P09651-3;Q32P51	S	286	SNFGPMKGGNFGGRSSGPYGGGGQYFAKPRN	26.9107	24.8141
SNRPA1	P09661	S	197	NPGAGLPTDKKKGGPSPGDVEAIKNAIANAS	23.1349	21.1092
PARP1	P09874;poly[ADP-ribose]polymerase1[Homosapiens]	S	782	NLLDIEVAYSLLRGGSDDSSKDPIDVNYEKL	23.752	22.7573
GLI4	zincfingerproteinGLI4[Homosapiens];P10075	S	86	TFWPDSEPKPEQAPRSPGSQAPDEGAGGALR	24.6117	22.4151
ARAF	P10398	S	257	DAAGSRGGSDGTPRGSPSPASVSSGRKSPHS	26.6682	25.014
ARAF	P10398	S	186	PSNRPLNELLTPQGPSPRTQHCDPEHFPFPA	24.9774	23.1425
MAPT	P10636-3;P10636-2;P10636-4;P10636-6;P10636-5;P10636-7;P10636-8;P10636;P10636-9	S	271	NAKAKTDHGAEIVYKSPVVSGDTSPRHLSNV	24.8313	22.5149
PRKAR1A	P10644-2;P10644	S	83	LQKAGTRTDSREDEISPPPPNPVVKGRRRRG	26.8866	25.3293
THRA	thyroidhormonereceptoralphaisoform1[Homosapiens];thyroidhormonereceptoralphaisoform3[Homosapiens];P10827-2;P10827-4;P10827-3;P10827	S	12	____MEQKPSKVECGSDPEENSARSPDGKRK	23.3038	21.5971
EPB41	protein4.1isoform1[Homosapiens];P11171-7;P11171-5;P11171-2;P11171;protein4.1isoform2[Homosapiens]	S	188	GEGLEECSKIEVKEESPQSKAETELKASQKP	23.1013	21.1313
EPB41	protein4.1isoform1[Homosapiens];P11171-7;P11171-5;P11171-2;P11171;protein4.1isoform2[Homosapiens];P11171-6;P11171-4;P11171-3	S	709	ESVPEPRPSEWDKRLSTHSPFRTLNINGQIP	25.7866	24.1347
UMPS	P11172;P11172-4;P11172-2;P11172-3	S	214	RFIQENVFVAANHNGSPLSIKEAPKELSFGA	25.8893	22.9944
BCR	P11274-2;P11274;breakpointclusterregionproteinisoform1[Homosapiens]	S	122	PPPAEEPEARPDGEGSPGKARPGTARRPGAA	26.6509	23.1054
BCR	P11274-2;P11274	S	459	EEQRRHQDGLPYIDDSPSSSPHLSSKGRGSR	25.1414	22.5976
TOP2A	P11388;P11388-2;P11388-3;P11388-4	S	1106	KEAQQKVPDEEENEESDNEKETEKSDSVTDS	25.0918	23.3317
TOP2A	P11388;P11388-2;P11388-3;P11388-4	S	1393	DLEADDVKGSVPLSSSPPATHFPDETEITNP	29.9765	27.3506
TOP2A	P11388;P11388-2;P11388-3;P11388-4	S	1247	EKKNKKKIKNENTEGSPQEDGVELEGLKQRL	27.0594	25.0739
TOP2A	P11388;P11388-2;P11388-3;P11388-4	S	1213	GKAKGKKTQMAEVLPSPRGQRVIPRITIEMK	24.3079	21.9547
IGF2R	P11717	S	2409	KSVKALSSLHGDDQDSEDEVLTIPEVKVHSG	26.033	24.5845
IGF2R	P11717	S	2484	QKTVSSTKLVSFHDDSDEDLLHI________	26.8867	24.3641
SRF	serumresponsefactorisoform1[Homosapiens];P11831	S	224	ETGKALIQTCLNSPDSPPRSDPTTDQRMSAT	25.4888	23.1889
PABPC1	polyadenylate-bindingprotein1[Homosapiens];P11940-2;P11940	S	315	NLDDGIDDERLRKEFSPFGTITSAKVMMEGG	23.0729	20.9929
IMPDH2	P12268;inosine-5'-monophosphatedehydrogenase2[Homosapiens]	S	416	FFSDGIRLKKYRGMGSLDAMDKHLSSQNRYF	23.2232	20.7203
IMPDH2	P12268;inosine-5'-monophosphatedehydrogenase2[Homosapiens]	S	122	VKKYEQGFITDPVVLSPKDRVRDVFEAKARH	25.2137	22.9984
IMPDH2	P12268;inosine-5'-monophosphatedehydrogenase2[Homosapiens]	S	160	TDTGRMGSRLVGIISSRDIDFLKEEEHDCFL	25.0023	23.3401
UNG	P13051	S	23	YSFFSPSPARKRHAPSPEPAVQGTGVAGVPE	28.6412	26.6528
UNG	P13051	S	12	____MIGQKTLYSFFSPSPARKRHAPSPEPA	24.5204	21.256
UNG	P13051	S	14	__MIGQKTLYSFFSPSPARKRHAPSPEPAVQ	23.5692	21.815
EEF2	P13639	S	502	TFEHAHNMRVMKFSVSPVVRVAVEAKNPADL	23.5201	21.7356
PKM	P14618;P14618-2	S	37	MADTFLEHMCRLDIDSPPITARNTGIICTIG	28.1794	26.1747
BRAF	serine/threonine-proteinkinaseB-raf[Homosapiens];P15056	S	446	SSEDRNRMKTLGRRDSSDDWEIPDGQITVGQ	25.3925	23.3671
BRAF	serine/threonine-proteinkinaseB-raf[Homosapiens];P15056	S	729	IELLARSLPKIHRSASEPSLNRAGFQTEDFS	25.3649	23.1251
FOSL2	P15408;fos-relatedantigen2[Homosapiens];P15408-3;P15408-2	S	120	TIGTTVGRRRRDEQLSPEEEEKRRIRRERNK	23.9457	23.8513
FOSL2	P15408	S	19	DYPGNFDTSSRGSSGSPAHAESYSSGGGGQQ	26.1988	23.5375
FOSL2	P15408;fos-relatedantigen2[Homosapiens];P15408-3;P15408-2	S	230	SVGAVVVKQEPLEEDSPSSSSAGLDKAQRSV	25.4949	23.3996
FOSL2	P15408;fos-relatedantigen2[Homosapiens];P15408-3;P15408-2	S	200	VAHGPVCKISPEERRSPPAPGLQPMRSGGGS	24.8411	22.9768
HIVEP1	P15822;P15822-2;P15822-3	S	2682	AHSEVFTKPSGQQTLSPDRQVPRPTALPRRQ	25.2065	22.6461
HIVEP1	P15822	S	1158	SRPNSFDKPEPFERASPVSFQELNRTGKSGS	23.8098	21.7022
RPS2	P15880	S	264	SYLTPDLWKETVFTKSPYQEFTDHLVKTHTR	26.006	24.1881
TCF3	transcriptionfactorE2-alphaisoformE47[Homosapiens];P15923-2;transcriptionfactorE2-alphaisoformE12[Homosapiens];P15923;P15923-3	S	379	AGTSQWPRAGAPGALSPSYDGGLHGLQSKIE	28.1727	26.0558
TCF3	transcriptionfactorE2-alphaisoformE47[Homosapiens];P15923-2	S	530	EEEKKELKAPRARTSSTDEVLSLEEKDLRDR	25.6948	23.6201
STMN1	P16949;P16949-2	S	16	MASSDIQVKELEKRASGQAFELILSPRSKES	28.714	25.6985
STMN1	P16949;P16949-2	S	25	ELEKRASGQAFELILSPRSKESVPEFPLSPP	30.3085	27.5062
STMN1;STMN2	P16949;P16949-2;stathmin-2isoform2[Homosapiens];Q93045;Q93045-2;stathmin-2isoform1[Homosapiens]	S	46	SEAPRTLASPKKKDLSLEEIQKKLEAAEERR;SVPEFPLSPPKKKDLSLEEIQKKLEAAEERR	23.4908	21.8074
STMN1	P16949;P16949-2	S	38	ILSPRSKESVPEFPLSPPKKKDLSLEEIQKK	31.2254	29.2477
STMN1	P16949;P16949-2	S	63	EEIQKKLEAAEERRKSHEAEVLKQLAEKREH	26.3356	23.8396
YBX3	P16989-2;P16989;P16989-3	S	34	PTEAAAAAPQDPAPKSPVGSGAPQAAAPAPA	31.1757	28.8046
HMGA1	P17096;P17096-3	S	36	TEKRGRGRPRKQPPVSPGTALVGSQKEPSEV	29.17	26.8866
HMGA1	P17096;P17096-3	S	44	PRKQPPVSPGTALVGSQKEPSEVPTPKRPRG	26.527	24.5965
HMGA1	P17096;P17096-3;P17096-2	S	9	_______MSESSSKSSQPLASKQEKDGTEKR	24.3759	22.9958
ATF7	P17544-4;P17544-2;P17544-6;P17544-3;P17544	S	247	QGYLESPKESSEPTGSPAPVIQHSSATAPSN	26.9967	24.6137
PTPN2	tyrosine-proteinphosphatasenon-receptortype2isoform4[Homosapiens];tyrosine-proteinphosphatasenon-receptortype2isoform1[Homosapiens];P17706-3;P17706-2;P17706-4;P17706	S	327	WKELSKEDLSPAFDHSPNKIMTEKYNGNRIG	27.9275	26.1806
TCP1	P17987	S	544	DLIKLHPESKDDKHGSYEDAVHSGALND___	24.8459	23.2364
SON	proteinSONisoformF[Homosapiens];P18583-2;P18583-10;P18583-3;P18583-4;P18583-7;P18583;P18583-5;P18583-9;P18583-6	S	1782	AASPVVSSMPERASESSSEEKDDYEIFVKVK	25.6954	23.486
SON	proteinSONisoformF[Homosapiens];P18583-2;P18583-10;P18583-3;P18583-4;P18583-7;P18583;P18583-5;P18583-9;P18583-6	S	1556	IAKEMEHNTVCAAGTSPVGEIGEEKILPTSE	28.234	25.9084
SON	proteinSONisoformF[Homosapiens];P18583-2;P18583-10;P18583-3;P18583-4;P18583-7;P18583;P18583-5;P18583-9;P18583-6	S	1697	PLPVKESDQTLAALLSPKESSGGEKEVPPPP	29.7821	27.1504
SON	proteinSONisoformF[Homosapiens];P18583-2;P18583-10;P18583-3;P18583-4;P18583-7;P18583;P18583-5;P18583-9;P18583-6	S	1769	GPLLASDVGRDRSAASPVVSSMPERASESSS	25.564	23.215
SON	proteinSONisoformF[Homosapiens];P18583-2;P18583-10;P18583-3;P18583-4;P18583-7;P18583;P18583-5;P18583-9;P18583-6	S	1026	SSYERSMMSYERSMMSPMAERSMMSAYERSM	23.0787	21.8674
SON	proteinSONisoformF[Homosapiens];P18583-2;P18583-10;P18583-3;P18583-4;P18583-7;P18583;P18583-5;P18583-9;P18583-6;P18583-8	S	283	VEYQMKSVLKSVESTSPEPSKIMLVEPPVAK	28.0243	25.8794
NELFE	P18615;P18615-3;P18615-4	S	115	EKGPVPTFQPFQRSISADDDLQESSRRPQRK	27.25	25.3055
NELFE	P18615;P18615-3;P18615-4	S	51	SSSSTTSQGGVKRSLSEQPVMDTATATEQAK	24.2087	22.5359
NELFE	P18615;P18615-3	S	131	ADDDLQESSRRPQRKSLYESFVSSSDRLREL	23.3142	21.3206
NELFE	P18615;P18615-3;P18615-4	S	353	AATGKSVWGSLAVQNSPKGCHRDKRTQIVYS	26.9711	24.9958
RPL17	RPL17-C18orf32proteinisoform1[Homosapiens];P18621;P18621-3;P18621-2	S	142	RRTYRAHGRINPYMSSPCHIEMILTEKEQIV	26.5953	22.7559
PGAM1;PGAM4	P18669;Q8N0Y7	S	118	TAAKHGEAQVKIWRRSYDVPPPPMEPDHPFY	26.3714	23.5804
RCC1	P18754-2;regulatorofchromosomecondensationisoformc[Homosapiens];P18754	S	11	_____MSPKRIAKRRSPPADAIPKSKKVKDT	31.0486	29.1017
XRCC1	P18887	S	241	SPVSRAIGSTSKPQESPKGKRKLDLNQEEKK	28.2437	26.9038
XRCC1	P18887	S	266	NQEEKKTPSKPPAQLSPSVPKRPKLPAPTRT	26.4439	23.9435
XRCC1	P18887	S	447	QPQTKTKPTQAAGPSSPQKPPTPEETKAASP	28.5699	26.0853
PLCG1	P19174	S	1221	LIKIDIFPAKENGDLSPFSGTSLRERGSDAS	23.9166	21.5867
POLR2C	P19387	S	124	EDQTRHVTSRDLISNSPRVIPVTSRNRDNDP	23.5465	21.5028
TFEB	P19484;P19484-2	S	423	EGPPGYPEPLAPGHGSPFPSLSKKDLDLMLL	24.6202	22.479
TFE3	transcriptionfactorE3isoform1[Homosapiens];P19532	S	556	LSPLRAASDPLLSSVSPAVSKASSRRSSFSM	26.6599	24.7714
NFKB1	P19838-3;P19838;P19838-2	S	727	SSPVKTTSQAHSLPLSPASTRQQIDELRDSD	24.3431	22.1999
EIF2S2	P20042	S	67	KDLEADEEDTRKKDASDDLDDLNFFNQKKKK	23.6941	20.7722
EIF2S2	P20042	S	2	______________MSGDEMIFDPTMSKKKK	26.0696	23.4154
LMNB1	P20700	S	23	PPRMGSRAGGPTTPLSPTRLSRLQEKEELRE	29.2196	27.4536
LMNB1;LMNB2	P20700;lamin-B1isoform2[Homosapiens];Q03252	S	391	AYRKLLEGEEERLKLSPSPSSRVTVSRASSS;AYRKLLEGEEERLKLSPSPSSRVTVSRATSS	30.9444	28.78
LMNB1;LMNB2	P20700;lamin-B1isoform2[Homosapiens];Q03252	S	393	RKLLEGEEERLKLSPSPSSRVTVSRASSSRS;RKLLEGEEERLKLSPSPSSRVTVSRATSSSS	29.987	27.4158
CAST	P20810-9;P20810-10;P20810-7;P20810-6;calpastatinisoformb[Homosapiens];P20810-4;P20810-8;P20810;P20810-5;P20810-3;P20810-2	S	617	TSQSDKDLDDALDKLSDSLGQRQPDPDENKP	26.827	23.8912
CAST	P20810-9;P20810-10;P20810-7;P20810-6;calpastatinisoformb[Homosapiens];P20810-4;P20810-8;P20810;P20810-5;P20810-3;P20810-2	S	603	TPASTTQAGAPPRDTSQSDKDLDDALDKLSD	24.9128	23.2467
CAST	P20810-9;P20810-10;P20810-7;P20810-6;calpastatinisoformb[Homosapiens];P20810-4;P20810-8;P20810	S	285	PDDAIDALSSDFTCGSPTAAGKKTEKEESTE	28.8621	26.4203
CAST	P20810-9;P20810-10;P20810-7;P20810-6;calpastatinisoformb[Homosapiens];P20810-4;P20810-8;P20810;P20810-5;P20810-3;P20810-2	S	175	TAISGKPGDKKKEKKSLTPAVPVESKPDKPS	26.9496	24.6958
CAST	P20810-9;P20810-10;P20810-7;P20810-6;P20810-5	S	11	_____MSQPGQKPAASPRPRRAAAARRTHEH	27.8339	25.8807
CDK11B;CDK11A	P21127-6;P21127-9;P21127-8;P21127-3;P21127-2;P21127;P21127-10;P21127-5;Q9UQ88-9;Q9UQ88-4;Q9UQ88-3;Q9UQ88-2;Q9UQ88	S	226	EKMEERDLLSDLQDISDSERKTSSAESSSAE	27.9672	24.9765
CDK11B;CDK11A	P21127-6;P21127-9;P21127-8;P21127-3;P21127-2;P21127;Q9UQ88-4;Q9UQ88-3;Q9UQ88-2;Q9UQ88	S	13	___MSQSDDRDSKRDSLEEGELRDHRMEITI;IKRLKNSDDRDSKRDSLEEGELRDHCMEITI	28.5692	25.8587
CDK11B;CDK11A	P21127-6;P21127-9;P21127-8;P21127-3;P21127-2;P21127;P21127-10;P21127-5;Q9UQ88-5;Q9UQ88-10;P21127-12;P21127-4;Q9UQ88-4;Q9UQ88-3;Q9UQ88-2;Q9UQ88	S	532	GILKVGDFGLAREYGSPLKAYTPVVVTLWYR;GILKVGDFGLAREYGSPLKAYTPVVVTQWYR	27.3487	26.2288
CDK11B;CDK11A	P21127-6;P21127-9;P21127-8;P21127-3;P21127-2;P21127;P21127-10;P21127-5;Q9UQ88-5;Q9UQ88-10;P21127-12;P21127-4;Q9UQ88-8;Q9UQ88-4;Q9UQ88-3;Q9UQ88-2;Q9UQ88	S	695	TWPAKSEQQRVKRGTSPRPPEGGLGYSQLGD	26.6551	24.1769
CDK11B;CDK11A	P21127-6;P21127-9;P21127-8;P21127-3;P21127-2;P21127;Q9UQ88-9	S	31	EGELRDHRMEITIRNSPYRREDSMEDRGEED	25.1527	22.2018
CDK11B;CDK11A;AJAP1	P21127-6;P21127-9;P21127-8;P21127-3;P21127-2;P21127;P21127-10;Q9UQ88-9;adherensjunction-associatedprotein1precursor[Homosapiens];Q9UKB5;Q9UQ88-4;Q9UQ88-3;Q9UQ88-2;Q9UQ88	S	190	REDYSDKVKASHWSRSPPRPPRERFELGDGR	24.7413	23.4553
CSRP1	P21291	S	192	PKGFGFGQGAGALVHSE______________	26.7082	24.6851
VDAC1	P21796	S	104	DQLARGLKLTFDSSFSPNTGKKNAKIKTGYK	24.3997	22.2749
PAK1IP1	p21-activatedproteinkinase-interactingprotein1[Homosapiens];Q9NWT1	S	320	KVADMKESLPPAAEPSPVSKEQSKIGKKEPG	25.5116	23.6325
FBL	P22087	S	124	KNLVPGESVYGEKRVSISEGDDKIEYRAWNP	24.4242	23.7646
PAICS	P22234;P22234-2	S	27	KLYEGKTKEVYELLDSPGKVLLQSKDQITAG	28.6601	26.4509
PAICS	P22234;P22234-2	S	107	EMIPIEWVCRRIATGSFLKRNPGVKEGYKFY	23.1807	21.7395
UBA1	ubiquitin-likemodifier-activatingenzyme1[Homosapiens];P22314;P22314-2	S	835	SVDDSRLEELKATLPSPDKLPGFKMYPIDFE	25.6081	23.3281
UBA1	ubiquitin-likemodifier-activatingenzyme1[Homosapiens];P22314;P22314-2	S	46	SEVPSVPTNGMAKNGSEADIDEGLYSRQLYV	23.9271	22.9296
UBA1	ubiquitin-likemodifier-activatingenzyme1[Homosapiens];P22314	S	24	KRRVSGPDPKPGSNCSPAQSVLSEVPSVPTN	25.5854	26.1951
UBA1	ubiquitin-likemodifier-activatingenzyme1[Homosapiens];P22314	S	13	___MSSSPLSKKRRVSGPDPKPGSNCSPAQS	28.339	26.8389
NME2;NME2P1	P22392-2;P22392;O60361	S	235	RGDFCIQVGRNIIHGSDSVKSAEKEISLWFK	24.066	22.6635
TCEA1	P23193-2;P23193	S	79	DLDEKKKEPAITSQNSPEAREESTSSGNVSN	27.6399	26.2523
SFPQ	splicingfactor,proline-andglutamine-rich[Homosapiens];P23246;P23246-2	S	33	RRGGGGGRGGLHDFRSPPPGMGLNQNRGPMG	25.9559	23.6137
RPS6KB1	P23443-3;P23443-5;P23443-2;P23443;P23443-4	S	374	TYVAPSVLESVKEKFSFEPKIRSPRRFIGSP	23.7735	22.6536
CFL1	P23528	S	3	_____________MASGVAVSDGVIKVFNDM	26.5942	24.6324
EIF4B	P23588-2;P23588	S	244	RGYDSRIGSGRRAFGSGYRRDDDYRGGGDRY	25.8606	24.3991
EIF4B	P23588-2;P23588	S	191	RGDDSFGDKYRDRYDSDRYRDGYRDGYRDGP	24.5335	22.3587
EIF4B	P23588-2;P23588	S	420	KSLENETLNKEEDCHSPTSKPPKPDQPLKVM	31.084	28.4222
EIF4B	P23588-2;P23588	S	367	LDEPKLERRPRERHPSWRSEETQERERSRTG	27.3158	26.3897
EIF4B	P23588-2;P23588	S	406	STTSSRNARRRESEKSLENETLNKEEDCHSP	25.6531	23.9646
EIF4B	P23588-2;P23588	S	153	KDRDDRSFGRDRNRDSDKTDTDWRARPATDS	27.2127	24.7894
EIF4B	P23588-2;P23588	S	458	NAWVKRSSNPPARSQSSDTEQQSPTSGGGKV	26.9693	24.0441
EIF4B	P23588-2;P23588	S	383	WRSEETQERERSRTGSESSQTGTSTTSSRNA	26.9784	24.6721
EEF1B2	P24534	S	106	GATDSKDDDDIDLFGSDDEEESEEAKRLREE	26.4198	23.8377
APC	P25054-2;P25054;adenomatouspolyposiscoliproteinisoforma[Homosapiens]	S	643	LMANRPAKYKDANIMSPGSSLPSLHVRKQKA	23.9273	22.1366
APC	P25054-2;P25054;adenomatouspolyposiscoliproteinisoforma[Homosapiens]	S	2348	RPVLVRQSTFIKEAPSPTLRRKLEESASFES	24.8879	23.4047
APC	P25054-2;P25054	S	1673	APNKNQLDGKKKKPTSPVKPIPQNTEYRTRV	26.6172	24.5201
APC	P25054-2;P25054;adenomatouspolyposiscoliproteinisoforma[Homosapiens]	S	2182	TTSPRGAKPSVKSELSPVARQTSQIGGSSKA	25.3486	23.4741
	P25325-2	S	15	_MAEPGSRESETRARSPSVAAMASPQLCRAL	26.0153	22.0517
BRD2	P25440-4;P25440-3;P25440;P25440-2	S	178	ADTTTPTPTAILAPGSPASPPGSLEPKAARL	26.1623	23.8321
BRD2	P25440-4;P25440-3;P25440;P25440-2	S	181	TTPTPTAILAPGSPASPPGSLEPKAARLPPM	25.9085	24.0102
BRD2	P25440-4;P25440-3;P25440;P25440-2	S	513	KATKTAPPALPTGYDSEEEEESRPMSYDEKR	27.1773	25.0959
YY1	P25490	S	247	IDHETVVEEQIIGENSPPDYSEYMTGKKLPP	24.9816	22.7029
PSMA4	P25789	S	13	___MSRRYDSRTTIFSPEGRLYQVEYAMEAI	25.7628	24.2471
DNMT1	P26358;DNA(cytosine-5)-methyltransferase1isoformb[Homosapiens];DNA(cytosine-5)-methyltransferase1isoforma[Homosapiens];P26358-2;P26358-3	S	714	ADDDEEVDDNIPEMPSPKKMHQGKKKKQNKN	26.0431	24.259
DNMT1	P26358;DNA(cytosine-5)-methyltransferase1isoformb[Homosapiens];DNA(cytosine-5)-methyltransferase1isoforma[Homosapiens];P26358-2	S	127	QARSEARRVGMADANSPPKPLSKPRTPRRSK	24.5487	23.1423
DNMT1	P26358;DNA(cytosine-5)-methyltransferase1isoformb[Homosapiens]	S	152	TPRRSKSDGEAKPEPSPSPRITRKSTRQTTI	25.2482	22.7546
DNMT1	P26358;DNA(cytosine-5)-methyltransferase1isoformb[Homosapiens]	S	154	RRSKSDGEAKPEPSPSPRITRKSTRQTTITS	25.7146	23.6103
U2AF2	splicingfactorU2AF65kDasubunitisoformb[Homosapiens];P26368-2;P26368	S	79	PLTRGAKEEHGGLIRSPRHEKKKKVRKYWDV	29.659	28.2764
PTBP1	polypyrimidinetract-bindingprotein1isoforma[Homosapiens];P26599;P26599-2;P26599-3	S	459	REGQEDQGLTKDYGNSPLHRFKKPGSKNFQN	26.0471	24.1128
MAP4	P27816-4	S	269	KGSDSLNKKVDLTLLSPKSENDKLKEISLAC	27.2278	25.1695
CANX	P27824-3;P27824;P27824-2;calnexinprecursor[Homosapiens]	S	475	EDRKPKAEEDEILNRSPRNRKPRRE______	28.0454	26.4714
CANX	P27824-3;P27824;P27824-2;calnexinprecursor[Homosapiens]	S	446	DEEEEGEEKLEEKQKSDAEEDGGTVSQEEED	23.6104	22.3318
PSMA5	P28066	S	16	MFLTRSEYDRGVNTFSPEGRLFQVEYAIEAI	27.7399	26.7631
PSMA5	P28066	S	56	QTSEGVCLAVEKRITSPLMEPSSIEKIVEID	25.8722	24.2362
SSFA2	sperm-specificantigen2isoform1[Homosapiens];P28290-3;P28290;P28290-2	S	668	EFTQYTTHHILKSLASIEAKCSDMSSENTTG	23.7465	22.4187
SSFA2	sperm-specificantigen2isoform1[Homosapiens];P28290-3;P28290;P28290-2	S	739	RYLFAKAGYPLRRSQSLPTTLLSPVRVVSSV	27.5396	25.2792
SSFA2	sperm-specificantigen2isoform1[Homosapiens];P28290-3;P28290;P28290-2	S	746	GYPLRRSQSLPTTLLSPVRVVSSVNVRLSPG	25.1776	23.1406
SSFA2	sperm-specificantigen2isoform1[Homosapiens];P28290-3;P28290;P28290-2	S	803	MEHDGQSLVKSTIFISPSSVKKEEAPQSEVP	25.6956	23.5926
SSFA2	sperm-specificantigen2isoform1[Homosapiens];P28290-3;P28290	S	92	KIAIWLKDCRTPLGASLDEQSSSTLKGVLVR	22.9681	22.1567
MPG	P29372-5;P29372-4;P29372-2;P29372	S	61	GPPTTPGPYRSIYFSSPKGHLTRLGLEFFDQ	23.5011	21.52
PML	proteinPMLisoform11[Homosapiens];P29590-12;P29590-13;P29590-11;P29590-2;proteinPMLisoform6[Homosapiens];proteinPMLisoform1[Homosapiens];P29590-5;P29590-9;P29590-3;P29590-8;P29590;P29590-4	S	518	RSSPEQPRPSTSKAVSPPHLDGPPSPRSPVI	26.0319	23.4235
PML	proteinPMLisoform11[Homosapiens];P29590-12;P29590-13;P29590-11;P29590-2;proteinPMLisoform6[Homosapiens];proteinPMLisoform1[Homosapiens];P29590-5;P29590-9;P29590-3;P29590-8;P29590;P29590-4	S	527	STSKAVSPPHLDGPPSPRSPVIGSEVFLPNS	26.6594	24.1212
PML	proteinPMLisoform11[Homosapiens];P29590-12;P29590-13;P29590-11;P29590-2;proteinPMLisoform6[Homosapiens];proteinPMLisoform1[Homosapiens];P29590-5;P29590-9;P29590-3;P29590-8;P29590	S	530	KAVSPPHLDGPPSPRSPVIGSEVFLPNSNHV	26.9358	24.6961
EEF1D	P29692;P29692-4;P29692-2;P29692-3	S	133	SSPGHRATAPQTQHVSPMRQVEPPAKKPATP	31.7935	29.5887
EEF1D	P29692;P29692-4;P29692-2;P29692-3	S	162	TPAEDDEDDDIDLFGSDNEEEDKEAAQLREE	27.7244	25.6344
RPL12	P30050	S	38	GATSALAPKIGPLGLSPKKVGDDIAKATGDW	28.5619	26.5839
PEBP1	P30086	S	52	LGKVLTPTQVKNRPTSISWDGLDSGKLYTLV	25.0355	23.1734
CDC27	P30260;P30260-2	S	339	IGQTGTKSVFSQSGNSREVTPILAQTQSSGP	23.4456	22.7894
WEE1	wee1-likeproteinkinaseisoform1[Homosapiens];P30291	S	139	PVKSPAAPYFLGSSFSPVRCGGPGDASPRGC	25.4986	23.0738
NKTR	P30414;NK-tumorrecognitionprotein[Homosapiens]	S	379	HWKEEMQRLRAYRPPSGEKWSKGDKLSDPCS	24.4396	22.9713
NKTR	P30414;NK-tumorrecognitionprotein[Homosapiens]	S	866	RECPHSKKRTLKENLSDHLRNGSKPKRKNYA	23.5018	22.0334
NKTR	P30414;NK-tumorrecognitionprotein[Homosapiens]	S	463	CRRHKQTKKRRILIPSDIESSKSSTRRMKSS	26.5182	24.3429
NKTR	P30414;NK-tumorrecognitionprotein[Homosapiens]	S	1146	ICTPDRSSPAKVEETSPLGNARLDTPDINIV	26.2656	24.9107
ADSL	P30566-2;P30566	S	9	_______MAAGGDHGSPDSYRSPLASRYASP	26.4931	25.1766
RRM2	ribonucleoside-diphosphatereductasesubunitM2isoform1[Homosapiens];P31350;P31350-2	S	80	RVPLAPITDPQQLQLSPLKGLSLVDKENTPP	31.7313	30.0606
HNRNPH1;HNRNPH2	P31943;P55795	S	104	NNVEMDWVLKHTGPNSPDTANDGFVRLRGLP	30.2776	28.4932
S100A11	P31949	S	6	__________MAKISSPTETERCIESLIAVF	26.4165	24.2165
DUT	P33316-2	S	4	____________MPCSEETPAISPSKRARPA	24.3641	22.8503
DUT	P33316-2	S	11	_____MPCSEETPAISPSKRARPAEVGGMQL	29.2856	27.5643
MCM7	P33993;P33993-2	S	121	RLMMEQRSRDPGMVRSPQNQYPAELMRRFEL	24.7666	22.102
SHMT2	serinehydroxymethyltransferase,mitochondrialisoform2precursor[Homosapiens];P34897-3;P34897-2;P34897	S	256	DMAHISGLVAAKVIPSPFKHADIVTTTTHKT	23.1824	21.4986
RFC1	replicationfactorCsubunit1isoform2[Homosapiens];P35251-2;P35251	S	156	MKKNEENTKTKNKPLSPIKLTPTSVLDYFGT	25.9899	23.4034
GTF2F1	P35269;generaltranscriptionfactorIIFsubunit1[Homosapiens]	S	385	PKRERKPSGGSSRGNSRPGTPSAEGGSTSST	28.2306	25.9673
GTF2F1	P35269;generaltranscriptionfactorIIFsubunit1[Homosapiens]	S	391	PSGGSSRGNSRPGTPSAEGGSTSSTLRAAAS	28.7209	26.4234
GTF2F1	P35269	S	433	PAAKRLRLDTGPQSLSGKSTPQPPSGKTTPN	25.7527	23.6668
MYH9	P35579;myosin-9[Homosapiens];P35579-2	S	1943	FVVPRRMARKGAGDGSDEEVDGKADGAEAKP	26.4601	24.5331
MYH9	P35579;myosin-9[Homosapiens]	S	45	KLVWVPSDKSGFEPASLKEEVGEEAIVELVE	26.3608	25.0739
COPB2	P35606-2;P35606;coatomersubunitbeta'[Homosapiens]	S	830	PSRSTAQQELDGKPASPTPVIVASHTANKEE	30.5731	28.4272
ADD1	P35611;P35611-3;alpha-adducinisoforma[Homosapiens];P35611-2;P35611-6;P35611-4;P35611-5	S	12	____MNGDSRAAVVTSPPPTTAPHKERYFDR	26.6626	24.5799
ADD1	P35611;P35611-3;alpha-adducinisoforma[Homosapiens];P35611-2;P35611-6;P35611-4	S	600	GSEENLDEAREQKEKSPPDQPAVPHPPPSTP	25.6048	23.4325
ADD1;ADD2;ADD3	P35611;P35611-3;alpha-adducinisoforma[Homosapiens];beta-adducinisoforma[Homosapiens];P35612;Q9UEY8-2;Q9UEY8;gamma-adducinisoformb[Homosapiens]	S	661	PGKSPSKKKKKFRTPSFLKKSKKKSDS____;PSKSPSKKKKKFRTPSFLKKNKKKEKVEA__	25.3401	23.1592
ADD1	P35611;P35611-3;alpha-adducinisoforma[Homosapiens];P35611-2;P35611-6;P35611-4;P35611-5	S	358	LLNPEKYKAKSRSPGSPVGEGTGSPPKWQIG	26.6657	24.8828
NUP214	P35658-2;nuclearporecomplexproteinNup214[Homosapiens];P35658-4;P35658;P35658-5;P35658-3	S	1070	DSTMLATKTVKHGAPSPSHPISAPQAAAAAA	27.1564	24.9843
NUP214	P35658-2;nuclearporecomplexproteinNup214[Homosapiens];P35658-4;P35658;P35658-5;P35658-3	S	667	VQKSPRITPPAAKPGSPQAKSLQPAVAEKQG	27.8485	26.2927
NUP214	P35658-2;nuclearporecomplexproteinNup214[Homosapiens];P35658-4;P35658;P35658-5;P35658-3	S	433	ERLSLEGERQPKSPGSTPTTPTSSQAPQKLD	27.6566	25.3848
NUP214	P35658-2;nuclearporecomplexproteinNup214[Homosapiens];P35658-4;P35658;P35658-5;P35658-3	S	1012	AVVQAPRHAPVVRTPSIQPSLLPHAAPFAKS	24.7864	22.2628
NUP214	P35658-2;nuclearporecomplexproteinNup214[Homosapiens];P35658-4;P35658;P35658-5;P35658-3	S	929	IESHTKSLPKVPAKLSPMKQAQLRNFLAKRK	27.259	25.6235
DEK	P35659	S	51	EDEDDEEEEEEEKEKSLIVEGKREKKKVERL	23.2414	22.0853
MAP2K2	P36507	S	295	GRPVVDGEEGEPHSISPRPRPPGRPVSGHGM	27.7192	25.4473
MAP2K2	P36507	S	306	PHSISPRPRPPGRPVSGHGMDSRPAMAIFEL	24.5084	23.9532
RPL4	P36578	S	295	PMHKMINTDLSRILKSPEIQRALRAPRKKIH	27.9038	26.0131
PGM1	phosphoglucomutase-1isoform2[Homosapiens];P36871;P36871-2	S	135	IIRKIKAIGGIILTASHNPGGPNGDFGIKFN	29.4237	27.2067
GNL1	P36915	S	51	SRSGSRERREEQTDTSDGESVTHHIRRLNQQ	25.8567	24.1684
ZEB1;ZEB2	P37275-3;P37275-4;P37275-5;P37275;P37275-2;zincfingerE-box-bindinghomeobox1isoformc[Homosapiens];zincfingerE-box-bindinghomeobox2isoform2[Homosapiens];O60315-2;O60315	S	196	AFKYKHHLKEHLRIHSGEKPYECPNCKKRFS	24.0336	21.9694
ZEB1	P37275-3;P37275-4;P37275-5;P37275;P37275-2;zincfingerE-box-bindinghomeobox1isoformc[Homosapiens]	S	619	QDSTVNLQSPLKMTNSPVLPVGSTTNGSRSS	23.3655	23.0314
RBMX	P38159-2;P38159	S	313	DDYSSSRDGYGGSRDSYSSSRSDLYSSGRDR	25.9798	24.4726
RBMX;RBMXL1	P38159-2;P38159;Q96E39	S	264	DRDGYGRDRDYSDHPSGGSYRDSYESYGNSR	23.9497	23.5976
RBMX;RBMXL1	P38159-2;P38159;Q96E39	S	195	PPRREPLPSRRDVYLSPRDDGYSTKDSYSSR	31.3928	29.647
RBMX;RBMXL1	P38159-2;P38159;Q96E39	S	236	YAPPPRDYTYRDYGHSSSRDDYPSRGYGDRD;YAPPPRDYTYRDYGHSSSRDDYPSRGYSDRD	25.8267	24.4212
RBMX	P38159-2;P38159	S	339	SGRDRVGRQERGLPPSMERGYPPPRDSYSSS	26.0422	24.3833
RBMX	P38159-2;P38159	S	75	SLDGKAIKVEQATKPSFESGRRGPPPPPRSR	27.752	25.3008
BRCA1	P38398-8;P38398-4;P38398;P38398-7;breastcancertype1susceptibilityproteinisoform3[Homosapiens]	S	962	CKKNLLEENFEEHSMSPEREMGNENIPSTVS	24.3636	22.8252
BRCA1	P38398-8;P38398-4;P38398;P38398-7;breastcancertype1susceptibilityproteinisoform3[Homosapiens];P38398-6;P38398-5;P38398-3	S	1477	YMHSCSGSLQNRNYPSQEELIKVVDVEEQQL	23.5612	22.1301
COIL	P38432	S	489	GEKIAFKLLELTSSYSPDVSDYKEGRILSHN	24.1037	22.2026
COIL	P38432	S	271	SISDGPSKVTLEARNSSEKLPTELSKEEPST	26.7064	24.4611
CUX1	proteinCASPisoformd[Homosapiens];P39880-6;P39880-4;P39880-5;P39880-2;P39880;P39880-3	S	1281	EKEALKRAYQQKPYPSPKTIEDLATQLNLKT	24.6587	22.6331
STAT3	P40763;signaltransducerandactivatoroftranscription3isoform2[Homosapiens];P40763-2	S	727	CVTPTTCSNTIDLPMSPRTLDSLMQFGNNGE	24.1474	22.1908
USP8	ubiquitincarboxyl-terminalhydrolase8isoforma[Homosapiens];P40818-2;P40818	S	718	PAERDREPSKLKRSYSSPDITQAIQEEEKRK	26.0652	23.9034
USP8	ubiquitincarboxyl-terminalhydrolase8isoforma[Homosapiens];P40818-2;P40818	S	392	ISTPVEPVAASKSDVSPIIQPVPSIKNVPQI	25.9442	23.5713
USP8	ubiquitincarboxyl-terminalhydrolase8isoforma[Homosapiens];P40818-2;P40818	S	452	SGKVIPGRSTKPVVFSPTLMLTDEEKARIHA	24.4324	22.5639
PEX19	P40855	S	35	ELLESALDDFDKAKPSPAPPSTTTAPDASGP	25.5832	23.0098
ETV6	P41212	S	22	QCSIKQERISYTPPESPVPSYASSTPLHVPV	24.2643	22.1877
PPP1R2;PPP1R2P3	proteinphosphataseinhibitor2isoform2[Homosapiens];P41236;Q6NXS1	S	122	AEGLEPKYRIQEQESSGEEDSDLSPEEREKK	22.5847	25.2968
IARS	P41252	S	1047	FIFTTIKAPLKPYPVSPSDKVLIQEKTQLKG	25.8481	23.6414
TMPO	P42166;thymopoietinisoformalpha[Homosapiens]	S	424	QKRIDQSKFQETEFLSPPRKVPRLSEKSVEE	26.2498	23.8676
TMPO	P42166;thymopoietinisoformalpha[Homosapiens];thymopoietinisoformbeta[Homosapiens];P42167-2;P42167;P42167-3	S	66	PPLPAGTNSKGPPDFSSDEEREPTPVLGSGA	25.804	25.802
TMPO	P42166;thymopoietinisoformalpha[Homosapiens]	S	184	AENTRQNGSNDSDRYSDNEEGKKKEHKKVKS	26.2116	25.3582
TMPO	P42166;thymopoietinisoformalpha[Homosapiens]	S	351	GIQPLCPERSHISDQSPLSSKRKALEESESS	29.2037	27.3524
TMPO	thymopoietinisoformbeta[Homosapiens];P42167-2;P42167;P42167-3	S	184	AENTRQNGSNDSDRYSDNEEDSKIELKLEKR	25.7419	24.7485
STAT5A	signaltransducerandactivatoroftranscription5Aisoform1[Homosapiens];P42229;P42229-2	S	780	EELLRRPMDSLDSRLSPPAGLFTSARGSLS_	24.4442	22.6975
SKIV2L2	superkillerviralicidicactivity2-like2[Homosapiens];P42285	S	40	KDKEKDKGKWKGPPGSADKAGKRFDGKLQSE	22.498	21.8279
PI4KA	phosphatidylinositol4-kinasealpha[Homosapiens];P42356	S	265	TLKRKTSSVSSISQVSPERGMPPPSSPGGSA	23.2945	21.3958
EPS15	P42566;P42566-2;epidermalgrowthfactorreceptorsubstrate15isoformB[Homosapiens]	S	814	PFKLNDPFQPFPGNDSPKEKDPEIFCDPFTS	25.9904	24.6025
MLLT3	proteinAF-9isoforma[Homosapiens];P42568-2;P42568	S	483	PPLLKTNNNQILEVKSPIKQSKSDKQIKNGE	24.8356	23.1917
RPS27	P42677	S	11	_____MPLAKDLLHPSPEEEKRKHKKKRLVQ	28.4402	26.5782
RPS27;RPS27L	P42677;Q71UM5	S	78	LCQPTGGKARLTEGCSFRRKQH_________	22.4702	20.6487
RPS27;RPS27L	P42677;Q71UM5	S	27	LEEEKKKHKKKRLVQSPNSYFMDVKCPGCYK;PEEEKRKHKKKRLVQSPNSYFMDVKCPGCYK	24.981	22.6214
HELZ	P42694	S	1317	TEPKQVDLESNPQNRSPESRPSVVYPSTKFP	25.9078	23.6718
RBM34	P42696-2;P42696	S	14	__MALEGMSKRKRKRSVQEGENPDDGVRGSP	24.9252	23.5192
RBM34	P42696-2;P42696	S	28	RSVQEGENPDDGVRGSPPEDYRLGQVASSLF	24.7304	23.0316
HTT	P42858	S	1199	KGKEKEPGEQASVPLSPKKGSEASAASRQSD	24.3121	22.7195
MATR3	P43243	S	188	VPRDDWEEKRHFRRDSFDDRGPSLNPVLDYD	30.5727	27.8586
MATR3	P43243;P43243-2	S	598	GIDLLKKDKSRKRSYSPDGKESPSDKKSKTD	28.0258	25.788
MATR3	P43243;P43243-2	S	604	KDKSRKRSYSPDGKESPSDKKSKTDGSQKTE	27.7284	24.9154
MATR3	P43243	S	208	GPSLNPVLDYDHGSRSQESGYYDRMDYEDDR	25.0545	23.5678
VDAC2	P45880-2;P45880;P45880-1	S	104	DQICQGLKLTFDTTFSPNTGKKSGKIKSSYK	24.8439	22.8217
CBX5	P45973	S	92	ENNKPREKSESNKRKSNFSNSADDIKSKKKR	27.8983	25.0203
CBX5	P45973	S	14	__MGKKTKRTADSSSSEDEEEYVVEKVLDRR	26.1281	24.3903
MKI67	P46013;antigenKI-67isoform1[Homosapiens];P46013-2	S	2708	QESLTAGKATKIPCESPPLEVVDTTASTKRH	24.1747	22.4351
MKI67	P46013;antigenKI-67isoform1[Homosapiens];P46013-2	S	1815	GTPVQKLDQPGNLPGSNRRLQTRKEKAQALE	26.6512	24.654
MKI67	P46013;antigenKI-67isoform1[Homosapiens];P46013-2	S	1636	DPDKNPASSKRRLKTSLGKVGVKEELLAVGK	24.6821	23.1763
MKI67	P46013;antigenKI-67isoform1[Homosapiens]	S	357	PAKMKTPVQYSQQQNSPQKHKNKDLYTTGRR	27.4154	24.8008
MKI67	P46013;antigenKI-67isoform1[Homosapiens];P46013-2	S	1376	EAVAAGKTTKMPCESSPPESADTPTSTRRQP	24.2296	22.0294
MKI67	P46013;antigenKI-67isoform1[Homosapiens]	S	308	RPKSGGSGHAVAEPASPEQELDQNKGKGRDV	26.2668	24.4097
PHKA2	phosphorylasebkinaseregulatorysubunitalpha,liverisoform[Homosapiens];P46019	S	1044	SSAHSSKSARSSTPSSPTGTSSSDSGGHHIG	26.094	23.1027
NOP2	P46087-2;P46087;P46087-4;P46087-3	S	177	ARKQKAREAAAGIQWSEEETEDEEEEKEVTP	26.7209	24.6165
NOP2	P46087-2;P46087;P46087-4	S	782	QKQNDTPKGPQPPTVSPIRSSRPPPAKRKKS	28.7721	26.8681
NOP2	P46087-2;P46087;P46087-4	S	728	NAPPKGTDTQTPAVLSPSKTQATLKPKDHHQ	28.9137	27.1949
NOP2	P46087-2;P46087;P46087-4;P46087-3	S	67	AKRRLGSVEAPKTNKSPEAKPLPGKLPKGAV	28.5575	26.1489
ATRX	P46100-4;P46100;P46100-2;P46100-5;P46100-3;P46100-6	S	811	ARTTKKRIPNTKDFDSSEDEKHSKKGMDNQG	24.8119	22.3642
ATRX	P46100-4;P46100;P46100-2;P46100-5;P46100-3;P46100-6	S	812	RTTKKRIPNTKDFDSSEDEKHSKKGMDNQGH	24.8119	22.3642
ATRX	P46100-4;P46100;P46100-2;P46100-5;P46100-3	S	1489	REREKLREVIEIEDASPTKCPITTKLVLDED	26.1686	24.5104
ATRX	P46100-4;P46100;P46100-2;P46100-5;P46100-3;P46100-6	S	1310	KPRYRHRLLRHKLTVSDGESGEEKKTKPKEH	26.0481	23.6321
ATRX	P46100-4;P46100;P46100-2;P46100-5;P46100-3;P46100-6	S	1314	RHRLLRHKLTVSDGESGEEKKTKPKEHKEVK	25.4012	22.9464
ATRX	P46100-4;P46100;P46100-2;P46100-5;P46100-3;P46100-6	S	1023	SKKIRDKTSKKKDELSDYAEKSTGKGDSCDS	26.7247	25.7442
ATRX	P46100-4;P46100;P46100-2;P46100-5;P46100-3	S	556	TAKVTKELYVKLTPVSLSNSPIKGADCQEVP	23.9081	21.5407
ATRX	P46100-4;P46100;P46100-2;P46100-5;P46100-3	S	560	TKELYVKLTPVSLSNSPIKGADCQEVPQDKD	27.9857	26.0669
ATRX	P46100-4;P46100;P46100-2;P46100-5;P46100-3;P46100-6	S	665	KQKLSVPVRKKDKRNSSDSAIDNPKPNKLPK	25.1769	23.5013
ATRX	P46100-4;P46100;P46100-2;P46100-5;P46100-3;P46100-6	S	781	SKKKRQTQSESSNYDSELEKEIKSMSKIGAA	24.8587	23.3717
ATRX	P46100-4;P46100;P46100-2;P46100-5;P46100-3;P46100-6	S	639	TPLRRPTETNPVTSNSDEECNETVKEKQKLS	27.2571	25.89
CRK	P46108-2;P46108	S	83	RPPVPPSPAQPPPGVSPSRLRIGDQEFDSLP	24.3966	22.3216
BAG6	P46379-2;P46379;P46379-3	S	1075	AVSRAAKAAGARPLTSPESLSRDLEAPEVQE	25.4679	23.6934
BAG6	P46379-2;P46379;P46379-3;P46379-5;P46379-4	S	113	ASSGTGSASATHGGGSPPGTRGPGASVHDRN	29.6786	26.4133
BAG6	P46379-2;P46379;P46379-3;P46379-5	S	958	PLPEEPMEVQGAERASPEPQRENASPAPGTT	26.6756	24.6354
BAG6	P46379-2;P46379;P46379-3;P46379-5	S	967	QGAERASPEPQRENASPAPGTTAEEAMSRGP	28.3843	25.8342
RPS5	P46782	S	142	RIGRAGTVRRQAVDVSPLRRVNQAIWLLCTG	23.6955	21.9458
YAP1	P46937-6;P46937-7;P46937;P46937-9;P46937-5;P46937-3;P46937-2;P46937-8	S	109	SFFKPPEPKSHSRQASTDAGTAGALTPQHVR	26.5493	24.3178
IQGAP1	rasGTPase-activating-likeproteinIQGAP1[Homosapiens];P46940	S	330	ALEQGDALALFRALQSPALGLRGLQQQNSDW	24.9436	22.9804
PLA2G4A	P47712	S	729	ESIEYRRQNPSRCSVSLSNVEARRFFNKEFL	24.4726	22.639
PLA2G4A	P47712	S	437	ENITTKHIVSNDSSDSDDESHEPKGTENEDA	30.5715	29.2565
RAP1GAP	rap1GTPase-activatingprotein1isoforma[Homosapiens];P47736;P47736-3;P47736-4	S	548	DLAKAAGISLIVPGKSPTRKKSGPFGSRRSS	27.8091	25.5504
PRRC2A	P48634;P48634-2;P48634-3;P48634-4	S	363	RDSDEEGAEGHRDSQSASGEERPPEADGKKG	24.851	22.7271
PRRC2A	P48634	S	1147	LTQVPLAPPPPGAPPSPAPARFTARGGRVFT	25.9754	24.1079
PRRC2A	P48634;P48634-2;P48634-3;P48634-4	S	761	PGVHPSGLVPRERSDSGGSSSEPFDRHAPAM	25.793	23.9504
PRRC2A	P48634;P48634-2;P48634-3	S	1004	GKLGGPKETPPNGNLSPAPRLRRDYSYERVG	25.2118	23.0577
PRRC2A	P48634;P48634-2;P48634-3;P48634-4	S	380	SGEERPPEADGKKGNSPNSEPPTPKTAWAET	25.2087	24.3359
PRRC2A	P48634;P48634-2;P48634-3	S	1219	PSKEPLKEKLIPGPLSPVARGGSNGGSNVGM	29.0191	26.791
PRRC2A	P48634;P48634-2;P48634-3;P48634-4	S	808	GDVFTATPAEPRPLTSPLRQAADEDDKGMRS	27.6052	25.5725
PRRC2A	P48634	S	1089	NHPPAPRGRTASETRSEGSEYEEIPKRRRQR	25.1495	23.0973
PRRC2A	P48634;P48634-2;P48634-3	S	1386	GDLSQRAKDLSKRSFSSQRPGMERQNRRPGP	26.0968	24.1553
NES	P48681	S	680	ESLTALEKENQEPLRSPEVGDEEALRPLTKE	26.986	24.7854
NES	P48681;nestin[Homosapiens]	S	471	TGQSPEDHASLAPPLSPDHSSLEAKDGESGG	28.3926	26.3623
NES	P48681;nestin[Homosapiens]	S	905	ESLRSLGAWNLENLRSPEEVDKESQRNLEEE	25.2644	23.6223
NES	P48681;nestin[Homosapiens]	S	768	ETLRTLEKETQQRRRSLGEQDQMTLRPPEKV	25.1026	22.5495
MARCKSL1	P49006	S	22	KAPRGDVTAEEAAGASPAKANGQENGHVKSN	27.1909	25.7008
MARCKSL1	P49006	S	104	KKKFSFKKPFKLSGLSFKRNRKEGGGDSSAS	28.0962	26.0135
PXN	P49023;P49023-2;P49023-3	S	85	QPSSSRFIHQQPQSSSPVYGSSAKTSSVSNP	28.0424	25.8492
PXN	P49023	S	303	ERCWAAGWPRDGGRSSPGGQDEGGFMAQGKT	24.0527	24.8267
PXN	P49023;P49023-2;P49023-3;P49023-4	S	322	LSDFKFMAQGKTGSSSPPGGPPKPGSQLDSM;QDEGGFMAQGKTGSSSPPGGPPKPGSQLDSM	26.5802	24.8953
PXN	P49023;P49023-2;P49023-3	S	106	SAKTSSVSNPQDSVGSPCSRVGEEEHVYSFP	25.6575	23.6479
MTNR1B	P49286	S	245	ARRKAKPESRLCLKPSDLRSFLTMFVVFVIF	23.0396	20.7808
FASN	P49327;fattyacidsynthase[Homosapiens]	S	207	LKPNTSVQFLRLGMLSPEGTCKAFDTAGNGY	24.476	22.7071
FNTA	proteinfarnesyltransferase/geranylgeranyltransferasetype-1subunitalpha[Homosapiens];P49354-2;P49354	S	373	YIGRSLQSKHSTENDSPTNVQQ_________	25.2596	23.9553
CENPF	P49454;centromereproteinF[Homosapiens]	S	276	IGKRDANSSFFDNSSSPHLLDQLKAQNQELR	25.955	23.6016
CENPF	P49454;centromereproteinF[Homosapiens]	S	2996	VAHLCSQQSKQDSRGSPLLGPVVPGPSPIPS	25.7894	21.844
CENPF	P49454;centromereproteinF[Homosapiens]	S	3007	DSRGSPLLGPVVPGPSPIPSVTEKRLSSGQN	25.3986	21.1501
CENPF	P49454;centromereproteinF[Homosapiens]	S	3119	ATRTSPRLAAQKLALSPLSLGKENLAESSKP	27.3305	24.9389
CENPF	P49454;centromereproteinF[Homosapiens]	S	1747	LELEVARLQLQGLDLSSRSLLGIDTEDAIQG	25.7939	23.7417
CENPF	P49454;centromereproteinF[Homosapiens]	S	773	AEYESLRDLLKSKDASLVTNEDHQRSLLAFD	23.6536	22.8623
CENPF	P49454;centromereproteinF[Homosapiens]	S	3150	TAGGSRSQKVKVAQRSPVDSGTILREPTTKS	25.4209	23.2991
CENPF	P49454;centromereproteinF[Homosapiens]	S	3094	EVVKKGFADIPTGKTSPYILRRTTMATRTSP	26.6688	25.0227
CENPF	P49454;centromereproteinF[Homosapiens]	S	1324	ILQAEKYELVTELNDSRSECITATRKMAEEV	23.1971	21.5629
HARS2	P49590-2;P49590	S	42	CTGAVRCQSQGTRDLSPQHMVVREKILDLVI	24.7708	22.5598
YLPM1	P49750;P49750-4;P49750-3	S	561	SGGLLPDPPRSSYLESPRGPRFDGPRRFEDL	24.7348	23.0029
RBM25	RNA-bindingprotein25[Homosapiens];P49756	S	703	KLPVDSVFNKFEDEDSDDVPRKRKLVPLDYG	24.0039	22.4369
RBM25	RNA-bindingprotein25[Homosapiens];P49756	S	677	HRPKIGLSLKLGASNSPGQPNSVKRKKLPVD	31.1461	29.2979
RBM25	RNA-bindingprotein25[Homosapiens];P49756	S	683	LSLKLGASNSPGQPNSVKRKKLPVDSVFNKF	25.3403	23.4994
RBM25	RNA-bindingprotein25[Homosapiens];P49756	S	583	EAERRRQPQIKQEPESEEEEEEKQEKEEKRE	26.2873	24.0838
NUP153	P49790;P49790-3;nuclearporecomplexproteinNup153isoform2[Homosapiens];P49790-2	S	687	KVTDNKCIACQAAKLSPRDTAKQTGIETPNK	25.1026	23.4303
NUP153	P49790;P49790-3;nuclearporecomplexproteinNup153isoform2[Homosapiens];P49790-2	S	529	MTSPSSTGSPMFKFSSPIVKSTEANVLPPSS	26.9303	24.9082
NUP153	P49790;P49790-3;nuclearporecomplexproteinNup153isoform2[Homosapiens];P49790-2	S	633	ASPKIDSVAAQPTATSPVVYTRPAISSFSSS	24.9102	23.0326
NUP153	P49790;P49790-3;nuclearporecomplexproteinNup153isoform2[Homosapiens];P49790-2	S	334	SSPLADAKRIPSIVSSPLNSPLDRSGIDITD	25.8125	23.5484
NUP153	P49790;P49790-3;P49790-2	S	320	SSTARRILQSLEKMSSPLADAKRIPSIVSSP	25.3629	23.9897
NUP153	P49790;P49790-3;nuclearporecomplexproteinNup153isoform2[Homosapiens];P49790-2	S	1463	GSNGKNVFSSSGTSFSGRKIKTAVRRRK___	25.5768	23.7331
NUP153	P49790;P49790-3;nuclearporecomplexproteinNup153isoform2[Homosapiens];P49790-2	S	516	PINSSQALTNKVQMTSPSSTGSPMFKFSSPI	24.6292	23.1045
RGS3	regulatorofG-proteinsignaling3isoform6[Homosapiens];P49796-4;P49796-6;P49796;P49796-1	S	943	GLSLRVQNSLRRRTHSEGSLLQEPRGPCFAS	23.3966	22.0091
TSC2	tuberinisoform1[Homosapiens];P49815-7;P49815-6;P49815-5;P49815-3;P49815-2;P49815-4;P49815;tuberinisoform4[Homosapiens]	S	1411	DILGDPGDKADVGRLSPEVKARSQSGTLDGE	25.6378	23.7582
TAF6	transcriptioninitiationfactorTFIIDsubunit6isoformepsilon[Homosapiens];P49848-2;P49848;P49848-3	S	690	LSGSALCGGKQEAGDSPPPAPGTPKANGSQP	24.5799	21.6446
GMPS	P49915-2;P49915	S	233	RTPRKRISKTLNMTTSPEEKRKIIGDTFVKI	27.3464	25.5248
EMD	P50402	S	171	GRDSAYQSITHYRPVSASRSSLDLSYYPTSS	26.8051	24.8094
ST13;ST13P4	P50502;Q8IZP2	S	76	DSKKVEEDLKADEPSSEESDLEIDKEGVIEP	25.3172	24.5377
ST13;ST13P4	P50502;Q8IZP2	S	79	KVEEDLKADEPSSEESDLEIDKEGVIEPDTD	25.5101	23.7864
RPL14	P50914	S	139	KNEVKKLQKAALLKASPKKAPGTKGTAAAAA	30.955	29.0114
PAPOLA	poly(A)polymerasealphaisoform1[Homosapiens];P51003;poly(A)polymerasealphaisoform2[Homosapiens];P51003-2	S	24	GSQQTQPPQKHYGITSPISLAAPKETDCVLT	26.7967	25.0909
FXR1	P51114-3;P51114;P51114-2;fragileXmentalretardationsyndrome-relatedprotein1isoformb[Homosapiens]	S	335	LSNPSETESERKDELSDWSLAGEDDRDSRHQ	24.8928	23.4828
FXR1	P51114-3;P51114;P51114-2;fragileXmentalretardationsyndrome-relatedprotein1isoformb[Homosapiens]	S	321	RGPNYTSGYGTNSELSNPSETESERKDELSD	25.5008	23.063
FXR1	P51114-3;P51114;P51114-2;fragileXmentalretardationsyndrome-relatedprotein1isoformb[Homosapiens]	S	324	NYTSGYGTNSELSNPSETESERKDELSDWSL	27.1309	25.0738
FXR1	P51114-3;P51114;P51114-2	S	400	KDPDSNPYSLLDNTESDQTADTDASESHHST	27.0588	23.8797
FXR2	P51116	S	601	NRSRRRRNRGNRTDGSISGDRQPVTVADYIS	26.6968	23.968
FXR2	P51116	S	566	RRTDEDRTVMDGGLESDGPNMTENGLEDESR	24.1383	21.0057
DAP	P51397	S	51	TKEEKDKDDQEWESPSPPKPTVFISGVIARG	28.9074	26.3677
SMARCA2	probableglobaltranscriptionactivatorSNF2L2isoforma[Homosapiens];P51531-2;P51531	S	1377	EKAKKRRGRPPAEKLSPNPPKLTKQMNAIID	25.8925	23.4603
SMARCA4	transcriptionactivatorBRG1isoformC[Homosapiens];P51532-5;P51532-2;P51532-3;P51532-4;P51532	S	1422	SKKQKKRGRPPAEKLSPNPPNLTKKMKKIVD	29.1969	26.7033
TPMT	P51580	S	14	__MDGTRTSLDIEEYSDTEVQKNQVLTLEEW	25.03	22.4693
STAT5B	signaltransducerandactivatoroftranscription5B[Homosapiens];P51692	S	128	LYNEQRLVREANNGSSPAGSLADAMSQKQLQ	24.6005	23.1364
RPS6KA3;RPS6KA6;RPS6KA1	ribosomalproteinS6kinasealpha-3[Homosapiens];P51812;ribosomalproteinS6kinasealpha-6[Homosapiens];Q9UK32-2;Q9UK32;Q15418-3;Q15418-4;Q15418;Q15418-2	S	227	FGLSKEAIDHEKKAYSFCGTVEYMAPEVVNR;FGLSKESIDHEKKAYSFCGTVEYMAPEVVNR	24.4114	21.6913
RPS6KA3	ribosomalproteinS6kinasealpha-3[Homosapiens];P51812	S	369	TFYFDPEFTAKTPKDSPGIPPSANAHQLFRG	25.7363	24.0954
RPS6KA3	ribosomalproteinS6kinasealpha-3[Homosapiens];P51812	S	715	KGAMAATYSALNRNQSPVLEPVGRSTLAQRR	25.6806	23.5862
HDGF	P51858;P51858-2;P51858-3	S	165	EKGALKRRAGDLLEDSPKRPKEAENPEGEEK	33.1871	31.3553
HDGF	P51858;P51858-2;P51858-3	S	132	EAAEGDGDKKGNAEGSSDEEGKLVIDEPAKE	30.28	27.404
HDGF	P51858;P51858-2;P51858-3	S	133	AAEGDGDKKGNAEGSSDEEGKLVIDEPAKEK	30.2725	27.3812
NEK4	serine/threonine-proteinkinaseNek4isoform2[Homosapiens];P51957-3;P51957;P51957-2	S	474	GEKRQVRRDLFAFQESPPRLLPSHPIVGKVD	23.2433	20.9606
HNRNPA3	P51991	S	14	__MEVKPPPGRPQPDSGRRRRRRGEEGHDPK	27.2382	24.5078
HNRNPA3	P51991;P51991-2	S	358	YGPMKGGSFGGRSSGSPYGGGYGSGGGSGGY	29.7115	27.1824
MSH6	P52701-2;P52701;P52701-3	S	227	TTYVTDKSEEDNEIESEEEVQPKTQGSRRSS	27.4328	25.3712
RBM5	RNA-bindingprotein5[Homosapiens];P52756;P52756-3;P52756-4;P52756-2;P52756-5	S	59	DDRRGDRYDDYRDYDSPERERERRNSDRSED	26.3091	23.7594
RBM5	RNA-bindingprotein5[Homosapiens];P52756	S	624	ENPLKRGLVAAYSGDSDNEEELVERLESEEE	27.0096	24.7605
THOP1	thimetoligopeptidase[Homosapiens];P52888	S	16	MKPPAACAGDMADAASPCSVVNDLRWDLSAQ	24.5766	22.2779
CAPZA1	P52907	S	9	_______MADFDDRVSDEEKVRIAAKFITHA	24.9815	23.2618
ARFIP1	P53367;P53367-2	S	132	IKNPAMEKLELVRKWSLNTYKCTRQIISEKL	25.8716	24.4571
COPA	P53621;coatomersubunitalphaisoform1[Homosapiens];P53621-2	S	173	TVRVWDISGLRKKNLSPGAVESDVRGITGVD	26.8777	24.7282
SMTN	P53814-5;P53814;P53814-6	S	277	VNKLLSGPKETPAAQSPTRGPSDTKRADVAG	22.2282	21.9225
SUB1	P53999	S	17	PKSKELVSSSSSGSDSDSEVDKKLKRKKQVA	25.37	23.2448
CLNS1A	P54105	S	102	EEESKEPVADEEEEDSDDDVEPITEFRFVPS	30.3242	28.7838
ATN1	P54259;atrophin-1[Homosapiens]	S	645	TASPPGPPPYGKRAPSPGAYKTATPPGYKPG	22.8168	21.9695
ATN1	P54259;atrophin-1[Homosapiens]	S	34	EAPGPREELRSRGRASPGGVSTSSSDGKAEK	24.854	23.4178
ATN1	P54259	S	168	QGPARPYHPPPLFPPSPQPPDSTPRQPEASF	25.7964	24.0115
ATN1	P54259;atrophin-1[Homosapiens]	S	632	VIATVASSPAGYKTASPPGPPPYGKRAPSPG	25.1972	23.3174
ATN1	P54259;atrophin-1[Homosapiens]	S	661	PGAYKTATPPGYKPGSPPSFRTGTPPGYRGT	25.7497	22.8917
ATN1	P54259;atrophin-1[Homosapiens]	S	101	APKKTKTEQELPRPQSPSDLDSLDGRSLNDD	26.284	24.0829
USP14	ubiquitincarboxyl-terminalhydrolase14isoformb[Homosapiens];P54578-2;P54578;P54578-3	S	108	ELKDALKRYAGALRASGEMASAQYITAALRD	25.5499	22.9642
RAD23B	P54727-2;P54727	S	88	QEKPAEKPAETPVATSPTATDSTSGDSSRSN	25.2401	23.3551
MFAP1	P55081;microfibrillar-associatedprotein1[Homosapiens]	S	116	LARHRKIVEPEVVGESDSEVEGDAWRMERED	27.1999	25.5904
MLLT4	P55196;P55196-5;afadinisoform1[Homosapiens];P55196-3;P55196-1;P55196-2;P55196-6	S	1182	RADHRSSPNVANQPPSPGGKSAYASGTTAKI	23.1896	22.2276
MLLT4	P55196;P55196-5;P55196-1	S	1721	PPPQRNASYLKTQVLSPDSLFTAKFVAYNEE	23.3261	21.5746
MLLT10	proteinAF-10isoformc[Homosapiens];P55197-1;P55197	S	689	LVGRGSSPRGSLSPRSPVSSLQIRYDQPGNS	25.0383	22.9096
MLLT6	P55198	S	258	KDKERLKQKHKKRPESPPSILTPPVVPTADK	26.0186	23.4563
ELL	RNApolymeraseIIelongationfactorELL[Homosapiens];P55199	S	442	LPLLTDCAQPSRPHGSPSRSKPKKKSKKHKD	28.809	26.1656
TPD52	tumorproteinD52isoform1[Homosapiens];P55327-2;P55327;P55327-3;P55327-4;P55327-7;P55327-5;P55327-6	S	171	SVGSVITKKLEDVKNSPTFKSFEEKVENLKS	29.3321	27.2009
TPD52	tumorproteinD52isoform1[Homosapiens];P55327-2;P55327;P55327-3;P55327-4;P55327-7;P55327-5;P55327-6	S	176	ITKKLEDVKNSPTFKSFEEKVENLKSKVGGT	26.9441	25.3033
NDUFV3	P56181-2;NADHdehydrogenase[ubiquinone]flavoprotein3,mitochondrialisoformaprecursor[Homosapiens];P56181	S	470	ELSKFRMPQPSSGRESPRH____________	26.0229	24.352
RRP1	ribosomalRNAprocessingprotein1homologA[Homosapiens];P56182	S	383	LRLQQERGKGEKEPPSPGMERKRSRRRGVGA	25.0418	23.6456
ARPP19	P56211	S	23	AASAEEQKEMEDKVTSPEKAEEAKLKARYPH	25.1857	23.1884
ARPP19	P56211-2	S	7	_________MEDKVTSPEKAEEAKLKARYPH	26.3274	24.3832
BCAR1	P56945-5;P56945-8;P56945;P56945-7;P56945-3;P56945-2;P56945-6;breastcanceranti-estrogenresistanceprotein1isoform9[Homosapiens];P56945-4	S	637	NPTDKTSSIQSRPLPSPPKFTSQDSPDGQYE	26.3636	24.708
EEFSEC	selenocysteine-specificelongationfactor[Homosapiens];P57772-2;P57772	S	537	FGQSGKFKIHIPGGLSPESKKILTPALKKRA	22.8436	21.2719
FOXL2	P58012	S	33	PETGRTVKEPEGPPPSPGKGGGGGGGTAPEK	24.5834	23.1385
EPPK1	P58107	S	2716	ERLSKVSFRGLRRQVSASELHTSGILGPETL	27.6288	25.8505
PTEN	phosphatidylinositol3,4,5-trisphosphate3-phosphataseanddual-specificityproteinphosphatasePTENisoformPTEN[Homosapiens];P60484;P60484-2	S	385	SDNEPDHYRYSDTTDSDPENEPFDEDQHTQI	24.7196	22.9093
RAB8A	ras-relatedproteinRab-8A[Homosapiens];P61006	S	181	ARDIKAKMDKKLEGNSPQGSNQGVKITPDQQ	24.2763	22.2516
ARF3;ARF1	P61204-2;P84077;P61204	S	110	NAMNAAEITDKLGLHSLRHRNWYIQATCATS	23.3677	21.599
MAX	proteinmaxisoformb[Homosapiens];P61244-2	S	2	______________MSDNDDIEVESDADKRA	28.1199	25.8154
HNRNPK	P61978-3;P61978;P61978-2	S	260	GGRPMPPSRRDYDDMSPRRGPPPPPPGRGGR	30.4211	28.624
HNRNPK	P61978-3;P61978;P61978-2	S	355	QGGSGYDYSYAGGRGSYGDLGGPIITTQVTI	27.4845	24.3747
HNRNPK	P61978-3;P61978;P61978-2	S	192	RVVECIKIILDLISESPIKGRAQPYDPNFYD	28.0015	25.2604
TMSB4X	P62328	S	2	______________MSDKPDMAEIEKFDKSK	24.8589	23.1829
RPL23A	P62750	S	43	VLKGVHSHKKKKIRTSPTFRRPKTLRLRRQP	30.006	28.1491
RPS6	P62753	S	235	AKEKRQEQIAKRRRLSSLRASTSKSESSQK_	27.4005	24.8515
RPS6	P62753	S	236	KEKRQEQIAKRRRLSSLRASTSKSESSQK__	29.9786	27.9366
RPS6	P62753	S	240	QEQIAKRRRLSSLRASTSKSESSQK______	29.9786	27.9366
RPL30	P62888	S	10	______MVAAKKTKKSLESINSRLQLVMKSG	26.0218	24.0733
FKBP1A	P62942	S	9	_______MGVQVETISPGDGRTFPKRGQTCV	23.4718	21.7416
TRA2B;TRA2A	P62995;P62995-3;transformer-2proteinhomologalphaisoform1[Homosapiens];Q13595;Q13595-3;Q13595-4	S	260	GWRAAQDRDQIYRRRSPSPYYSRGGYRSRSR;GYDRYEDYDYRYRRRSPSPYYSRYRSRSRSR	28.5856	27.6611
TRA2B;TRA2A	P62995;P62995-3;transformer-2proteinhomologalphaisoform1[Homosapiens];Q13595;Q13595-3;Q13595-4	S	262	DRYEDYDYRYRRRSPSPYYSRYRSRSRSRSY;RAAQDRDQIYRRRSPSPYYSRGGYRSRSRSR	28.8814	27.4266
TRA2B	P62995;P62995-2	S	2	______________MSDSGEQNYGERESRSA	27.0175	25.5464
TRA2B	P62995	S	14	__MSDSGEQNYGERESRSASRSGSAHGSGKS	31.1501	29.1853
SUMO1	P63165	S	2	______________MSDQEAKPSTEDLGDKK	27.3222	25.2255
YBX1	P67809	S	314	DGKETKAADPPAENSSAPEAEQGGAE_____	24.7985	23.1971
YBX1	P67809	S	174	QQNYQNSESGEKNEGSESAPEGQAQQRRPYR	29.2335	27.4291
YBX1	P67809	S	176	NYQNSESGEKNEGSESAPEGQAQQRRPYRRR	29.143	27.4231
YBX1	P67809	S	165	RRRGPPRNYQQNYQNSESGEKNEGSESAPEG	27.4313	26.217
YBX1	P67809	S	209	PPYYMRRPYGRRPQYSNPPVQGEVMEGADNQ	24.9615	23.1311
TUBA1A;TUBA1B;TUBA3C;TUBA3E;TUBA1C	Q71U36-2;Q71U36;P68363;tubulinalpha-1Cchainisoformc[Homosapiens];tubulinalpha-3C/Dchain[Homosapiens];P68363-2;Q13748;Q13748-2;Q6PEY2;Q9BQE3	S	13	___MPSDKTIGGGDDSFNTFFSETGAGKHVP;DGQMPSDKTIGGGDDSFNTFFSETGAGKHVP	26.5499	24.8243
CXADR	P78310-7;P78310-2;P78310-6;P78310	S	291	QYNQVPSEDFERTPQSPTLPPAKVAAPNLSR	23.5714	21.9058
FAM193A	P78312-6;P78312-2;P78312-5;proteinFAM193Aisoform2[Homosapiens];P78312-4;P78312	S	1144	SPGEHQQNSKLVLAESPQPKGKNKKNKKKKG	24.6002	23.1802
NOP14	P78316-2;P78316;nucleolarprotein14isoform1[Homosapiens]	S	96	NVFRDKRFGEYNSNMSPEEKMMKRFALEQQR	25.6186	24.7612
NOP14	P78316-2;P78316	S	146	GQSLADIEKHNDIVDSDSDAEDRGTLSAELT	23.975	22.5136
RBM6	RNA-bindingprotein6isoform1[Homosapiens];P78332;P78332-3	S	362	VAFEHESPADFQNSQSPVQDQDKSQLSGREE	28.3886	25.8601
RBM6	RNA-bindingprotein6isoform1[Homosapiens];P78332;RNA-bindingprotein6isoform2[Homosapiens];P78332-2	S	1025	KGRGNDRREKLQSFDSPERKRIKYSRETDSD	26.0741	25.1106
EIF4G2	P78344-2;P78344;eukaryotictranslationinitiationfactor4gamma2isoform2[Homosapiens]	S	395	GSGIGTGPGVIQDRFSPTMGRHRSNQLFNGH	26.0403	24.0931
RPP38	P78345	S	235	ETEPLESQDRELLDTSFEDLSKPKRKLADGR	27.2011	24.9201
GTF2I	P78347-2;P78347-4;P78347-3;P78347;P78347-5	S	210	VGGRVMVTDADRSILSPGGSCGPIKVKTEPT	27.3353	26.4725
MAP1A	P78559;P78559-2;microtubule-associatedprotein1A[Homosapiens]	S	667	VIEKAELEEMEEVHPSDEEEEDATKAEGFYQ	24.1555	22.6138
MAP1A	P78559;P78559-2;microtubule-associatedprotein1A[Homosapiens]	S	1675	PAGEQKELAPAWEDTSPEQDNRYWRGREDVA	24.3397	22.8094
MAP1A	P78559;P78559-2;microtubule-associatedprotein1A[Homosapiens]	S	1600	VQEDKTRKPKMLEEKSPEKVKAMEEKLEALL	24.9188	22.1366
MAP1A	P78559;P78559-2	S	1069	EEGTLEKEEKVPPPRSPQAQEAPVNIDEGLT	25.353	23.9121
MAP1A	P78559;P78559-2;microtubule-associatedprotein1A[Homosapiens]	S	1818	PEMVGQRVPSAPGQESPIPDPKLMPHMKNEP	24.0133	21.9862
	P79522-2	S	33	PPLPEREETGDEEDGSPIALHRGPPGSRGPL	24.2049	22.8298
BASP1	P80723-2;P80723	S	110	KKTEAPAAPAAQETKSDGAPASDSKPGSSEA	25.2494	23.2424
TMF1	TATAelementmodulatoryfactor[Homosapiens];P82094;P82094-2	S	344	FSVQSLDSRSVSEINSDDELSGKGYALVPII	26.4916	24.5054
LSM11	P83369	S	15	_MEERERGARSAGAGSPARPPSPRLDVSSDS	24.2824	22.9936
LSM11	P83369	S	21	RGARSAGAGSPARPPSPRLDVSSDSFDPLLA	25.8687	22.9936
SRSF3	P84103;P84103-2	S	5	___________MHRDSCPLDCKVYVGNLGNN	23.836	21.2835
CCZ1;CCZ1B	P86791;P86790	S	266	SLFPRHIEPELAGRDSPIRAEMPGNLQHYGR	24.941	22.6775
CCZ1;CCZ1B	P86791;P86790	S	76	NVGLCEAIVQFTRTFSPSKPAKSLHTQKNRQ	24.8601	22.9009
RBM10	P98175-2;P98175;RNA-bindingprotein10isoform3[Homosapiens];P98175-4;P98175-3	S	796	GLHKQNLEIHRRAHLSENELEALEKNDMEQM	25.0437	24.1668
RBM10	P98175-2;P98175	S	89	PGSETQRRRRRRHRHSPTGPPGFPRDGDYRD	28.5136	25.491
RBM10	P98175-2;P98175;RNA-bindingprotein10isoform3[Homosapiens];P98175-4;P98175-3	S	722	HTSMDLPKLASDDRPSPPRGLVAAYSGESDS	28.8049	26.808
RBM3	P98179;RNA-bindingprotein3[Homosapiens]	S	147	SRDYNGRNQGGYDRYSGGNYRDNYDN_____	27.2121	25.6056
PAN3	PAB-dependentpoly(A)-specificribonucleasesubunitPAN3[Homosapiens];Q58A45-2;Q58A45-4;Q58A45-3;Q58A45	S	354	AGSSPLHSPKITPHTSPAPRRSSHTPNPASY	24.0607	21.6723
SIN3A	pairedamphipathichelixproteinSin3a[Homosapiens];Q96ST3	S	940	EWEREVLGIKRDKSDSPAIQLRLKEPMDVDV	24.9739	23.703
SIN3A	pairedamphipathichelixproteinSin3a[Homosapiens];Q96ST3	S	10	______MKRRLDDQESPVYAAQQRRIPGSTE	22.9434	21.9245
SIN3A	pairedamphipathichelixproteinSin3a[Homosapiens];Q96ST3	S	1112	RWSDYVERYMNSDTTSPELREHLAQKPVFLP	25.6466	23.3919
PALMD	palmdelphin[Homosapiens];Q9NP74-3;Q9NP74-2;Q9NP74	S	321	GNGLSEERGNNFNHISPIPPVPHPRSVIQQA	24.515	22.2636
PALMD	palmdelphin[Homosapiens];Q9NP74-3;Q9NP74-2;Q9NP74	S	253	EVEELLRQASERNSKSPTEYHEPVYANPFYR	24.9535	23.321
PALMD	palmdelphin[Homosapiens];Q9NP74-3;Q9NP74-2;Q9NP74	S	385	SPRETIFGKSEHQNSSPTCQEDEEDVRYNIV	24.318	23.6758
PANK1	pantothenatekinase1isoformalpha[Homosapiens];Q8TE04	S	215	LLPELQPQPLLPQHDSPAKKCRLRRRMDSGR	25.9687	23.9674
PALB2	partnerandlocalizerofBRCA2[Homosapiens];Q86YC2	S	660	ERHLKEGSCIFPEELSPKRMDTEMEDLQEDL	24.7554	22.6037
WIBG	partnerofY14andmagoisoform2[Homosapiens];Q9BRP8-2;Q9BRP8	S	63	YVKFFKSKPELPPGLSPEATAPVTPSRPEGG	25.6137	23.0894
PAXBP1	PAX3-andPAX7-bindingprotein1isoform2[Homosapiens];PAX3-andPAX7-bindingprotein1isoform1[Homosapiens];Q9Y5B6-2;Q9Y5B6;Q9Y5B6-3;Q9Y5B6-4	S	262	EPGKGRLVREDENDASDDEDDDEKRRIVFSV	23.7498	22.2117
PDLIM2	PDZandLIMdomainprotein2isoform1[Homosapiens];Q96JY6;Q96JY6-3;Q96JY6-5	S	266	AEERGGTPAFLPSSLSPQSSLPASRALATPP	26.8061	24.591
PDLIM5	PDZandLIMdomainprotein5isoformh[Homosapiens];PDZandLIMdomainprotein5isoformb[Homosapiens];Q96HC4;Q96HC4-7;Q96HC4-4	S	191	SEADNTKKANNSQEPSPQLASSVASTRSMPE	24.1848	22.43
	PDZandLIMdomainprotein5isoformh[Homosapiens]	S	15	_MAYNKAPRPFGSVFSPKVTSIPSPSSAFTP	24.4659	22.6882
PDLIM5	PDZandLIMdomainprotein5isoformh[Homosapiens];PDZandLIMdomainprotein5isoformb[Homosapiens];Q96HC4;Q96HC4-7;Q96HC4-4;Q96HC4-6	S	238	AAAAFKPVGSTGVIKSPSWQRPNQGVPSTGR;TAAAFKPVGSTGVIKSPSWQRPNQGVPSTGR	26.3601	24.2905
	PDZdomain-containingproteinGIPC1isoform2[Homosapiens]	S	141	QRSAGGRPGSGPQLGSGRGTLRLRSRGPATV	26.7362	24.8947
FKBP5	peptidyl-prolylcis-transisomeraseFKBP5isoform1[Homosapiens];Q13451-2;Q13451	S	13	___MTTDEGAKNNEESPTATVAEQGEDITSK	24.5577	22.5044
PPIG	peptidyl-prolylcis-transisomeraseG[Homosapiens];Q13427	S	356	YRTPSRSRSRDRFRRSETPPHWRQEMQRAQR	27.4108	24.5288
PPIG	peptidyl-prolylcis-transisomeraseG[Homosapiens];Q13427	S	397	KGDKSELNEIKENQRSPVRVKERKITDHRNV	25.5434	23.6023
PPIL4	peptidyl-prolylcis-transisomerase-like4[Homosapiens];Q8WUA2	S	178	DDPFDDPPDLLIPDRSPEPTREQLDSGRIGA	29.04	27.7752
PWP1	periodictryptophanprotein1homolog[Homosapiens];Q13610-2;Q13610	S	50	LIAEAKEKLQEEGGGSDEEETGSPSEDGMQS	25.4736	23.9865
PPHLN1	periphilin-1isoform8[Homosapiens];periphilin-1isoform6[Homosapiens];Q8NEY8-5;Q8NEY8-6;Q8NEY8-9;Q8NEY8-8;Q8NEY8-2;Q8NEY8-3;Q8NEY8	S	78	RERSPYKRDNTFFRESPVGRKDSPHSRSGSS	28.5496	27.05
PPHLN1	periphilin-1isoform8[Homosapiens];periphilin-1isoform6[Homosapiens];Q8NEY8-5;Q8NEY8-6;Q8NEY8-9;Q8NEY8-8;Q8NEY8-2;Q8NEY8-3;Q8NEY8;Q8NEY8-7	S	131	NKERPVQSLKTSRDTSPSSGSAVSSSKVLDK	26.3612	24.4799
PPRC1	peroxisomeproliferator-activatedreceptorgammacoactivator-relatedprotein1isoform1[Homosapiens];Q5VV67-2;Q5VV67	S	237	LPSWRPPRSRPRWGQSPPPQQRSDGEEEEEV	23.5916	21.5597
GIGYF2	PERQaminoacid-richwithGYFdomain-containingprotein2isoformc[Homosapiens];Q6Y7W6-4;Q6Y7W6-5;Q6Y7W6;Q6Y7W6-3	S	26	GPELLRALSSGGSITSPPLSPALPKYKLADY;GPEWLRALSSGGSITSPPLSPALPKYKLADY	27.3036	25.1363
GIGYF2	PERQaminoacid-richwithGYFdomain-containingprotein2isoformc[Homosapiens];Q6Y7W6-4;Q6Y7W6-5;Q6Y7W6;Q6Y7W6-3	S	30	LRALSSGGSITSPPLSPALPKYKLADYRYGR	25.621	23.6696
GIGYF2	PERQaminoacid-richwithGYFdomain-containingprotein2isoformc[Homosapiens];Q6Y7W6-4;Q6Y7W6-5;Q6Y7W6;Q6Y7W6-3	S	160	GVFGRGGGREMHRSQSWEERGDRRFEKPGRK	25.778	23.8346
GIGYF2	PERQaminoacid-richwithGYFdomain-containingprotein2isoformc[Homosapiens];Q6Y7W6-4;Q6Y7W6-5	S	236	RLAGSRRDGERWRPHSPGWREHMERRRRFEF	23.8887	22.3505
PSD3	PHandSEC7domain-containingprotein3isoformb[Homosapiens];PHandSEC7domain-containingprotein3isoforma[Homosapiens];Q9NYI0-3;Q9NYI0-2;Q9NYI0	S	476	LSNDESEAAGLKKSHSSPSLNPDTSPITAKV	24.1337	22.0047
PHF20	PHDfingerprotein20[Homosapiens];Q9BVI0	S	488	MKYFHGMEKSLEPEESPGKRHVQTRGPSASD	24.5015	22.784
PHF6	PHDfingerprotein6isoform1[Homosapiens];Q8IWS0-5;Q8IWS0	S	145	KHKKTAHNSEADLEESFNEHELEPSSPKSKK	27.0553	25.1165
PHF6	PHDfingerprotein6isoform1[Homosapiens];Q8IWS0-5;Q8IWS0	S	155	ADLEESFNEHELEPSSPKSKKKSRKGRPRTT	29.6169	27.7794
FARSA	phenylalanine--tRNAligasealphasubunit[Homosapiens];Q9Y285;Q9Y285-2	S	301	LQLPMDYVQRVKRTHSQGGYGSQGYKYNWKL	24.4882	22.224
LPIN2	phosphatidatephosphataseLPIN2[Homosapiens];Q92539	S	243	WSPLETTYPQTACPKSDSELEVKPAESLLRS	25.5857	23.4783
PI4KB	phosphatidylinositol4-kinasebetaisoform2[Homosapiens];Q9UBF8-2;phosphatidylinositol4-kinasebetaisoform1[Homosapiens];Q9UBF8;phosphatidylinositol4-kinasebetaisoform3[Homosapiens];Q9UBF8-3	S	496	KEPVFIAAGDIRRRLSEQLAHTPTAFKRDPE	25.0359	22.7997
PI4KB	phosphatidylinositol4-kinasebetaisoform2[Homosapiens];Q9UBF8-2;phosphatidylinositol4-kinasebetaisoform1[Homosapiens];Q9UBF8	S	277	DTGLSPSKRTHQRSKSDATASISLSSNLKRT	23.5492	21.8134
PI4KB	phosphatidylinositol4-kinasebetaisoform2[Homosapiens];Q9UBF8-2;phosphatidylinositol4-kinasebetaisoform1[Homosapiens];Q9UBF8;phosphatidylinositol4-kinasebetaisoform3[Homosapiens];Q9UBF8-3	S	413	SVPARIPENRIRSTRSVENLPECGITHEQRA	28.016	25.8127
PI4KB	phosphatidylinositol4-kinasebetaisoform2[Homosapiens];Q9UBF8-2	S	294	ATASISLSSNLKRTASNPKVENEDEPVRLAP	26.2817	24.2212
PI4K2A	phosphatidylinositol4-kinasetype2-alpha[Homosapiens];Q9BTU6	S	47	PGGAVRVAAAAGSGPSPPGSPGHDRERQPLL	24.7564	22.0981
PI4K2A	phosphatidylinositol4-kinasetype2-alpha[Homosapiens];Q9BTU6	S	51	VRVAAAAGSGPSPPGSPGHDRERQPLLDRAR	24.058	22.0981
PACS1	phosphofurinacidicclustersortingprotein1[Homosapiens];Q6VY07;Q6VY07-2	S	495	KTPMKSSKTDLQGSASPSKVEGVHTPRQKRS	26.3327	24.1883
PACS1	phosphofurinacidicclustersortingprotein1[Homosapiens];Q6VY07;Q6VY07-2	S	529	KERQLSKPLSERTNSSDSERSPDLGHSTQIP	25.6118	23.3568
PCIF1	phosphorylatedCTD-interactingfactor1[Homosapiens];Q9H4Z3	S	30	LLSHSPGTSNQSQPCSPKPIRLVQDLPEELV	27.3393	25.1909
PIEZO2	piezo-typemechanosensitiveionchannelcomponent2[Homosapiens];Q9H5I5-3;Q9H5I5-2;Q9H5I5;Q9H5I5-4	S	2135	STSTRNSSQKGSSVLSIKQKGKRELYMEKLQ	25.5841	23.8909
PKP4	plakophilin-4isoformb[Homosapiens];plakophilin-4isoforma[Homosapiens];Q99569-2;Q99569	S	406	ASQHSQLGQDLRSAVSPDLHITPIYEGRTYY	24.37	22.4254
PKP4	plakophilin-4isoformb[Homosapiens];plakophilin-4isoforma[Homosapiens];Q99569-2;Q99569	S	314	PNGPTPQYQTTARVGSPLTLTDAQTRVASPS	25.9603	23.976
PLEKHA1	pleckstrinhomologydomain-containingfamilyAmember1isoform1[Homosapiens];Q9HB21	S	332	NAATATSHSTASRSNSLVSTFTMEKRGFYES	23.4427	21.7878
PLEKHA5	pleckstrinhomologydomain-containingfamilyAmember5isoform5[Homosapiens];Q9HAU0-5;Q9HAU0-8;Q9HAU0;Q9HAU0-2;Q9HAU0-4;Q9HAU0-6	S	837	KGSHFPVGVVPPRAKSPTPESSTIASYVTLR	26.4424	24.3045
PLEKHA6	pleckstrinhomologydomain-containingfamilyAmember6[Homosapiens];Q9Y2H5	S	842	RMRRHQSGSMKEKRRSLQLPASPAPDPSPRP	25.6461	23.5029
PLEKHA6	pleckstrinhomologydomain-containingfamilyAmember6[Homosapiens];Q9Y2H5	S	777	QAALNKVGVVPPRTKSPTDDEVTPSAVVRRN	26.5858	24.5837
PLEKHA7	pleckstrinhomologydomain-containingfamilyAmember7[Homosapiens];Q6IQ23-3;Q6IQ23;Q6IQ23-2	S	903	YVPYRPHPPQLRKVTSPLQSPTKAKPKVEDE	24.3431	22.4263
PLEKHA7	pleckstrinhomologydomain-containingfamilyAmember7[Homosapiens];Q6IQ23-3;Q6IQ23;Q6IQ23-2	S	907	RPHPPQLRKVTSPLQSPTKAKPKVEDEAPPR	24.3431	22.4263
PLEKHG2	pleckstrinhomologydomain-containingfamilyGmember2[Homosapiens];Q9H7P9-3;Q9H7P9;Q9H7P9-2	S	90	SRPEPLPGPPIRLHLSPVGIPGSARPSRLER	23.3233	20.9269
PHLDA2	pleckstrinhomology-likedomainfamilyAmember2[Homosapiens];Q53GA4	S	144	AAAAAPSEPSEPSRPSPQPKPRTP_______	26.0645	24.1137
PHLDB1	pleckstrinhomology-likedomainfamilyBmember1isoformb[Homosapiens];pleckstrinhomology-likedomainfamilyBmember1isoforma[Homosapiens];Q86UU1-3;Q86UU1-2;Q86UU1	S	470	RELPPLSPSLSRRALSPLPTRTTPDPKLNRE	25.343	23.2034
PHLDB1	pleckstrinhomology-likedomainfamilyBmember1isoformb[Homosapiens];pleckstrinhomology-likedomainfamilyBmember1isoforma[Homosapiens];Q86UU1-3;Q86UU1-2;Q86UU1	S	461	LGRRGLDSMRELPPLSPSLSRRALSPLPTRT	25.3989	23.6093
PHLDB1	pleckstrinhomology-likedomainfamilyBmember1isoformb[Homosapiens];pleckstrinhomology-likedomainfamilyBmember1isoforma[Homosapiens];Q86UU1-3;Q86UU1-2;Q86UU1	S	324	ESPRLSRKGGHERPPSPGLRGLLTDSPAATV	25.0223	22.4418
PHLDB1	pleckstrinhomology-likedomainfamilyBmember1isoformb[Homosapiens];pleckstrinhomology-likedomainfamilyBmember1isoforma[Homosapiens];Q86UU1-3;Q86UU1-2;Q86UU1	S	443	TFSDGLATRTLQPPESPRLGRRGLDSMRELP	24.3678	23.0418
PHLDB1	pleckstrinhomology-likedomainfamilyBmember1isoformb[Homosapiens];pleckstrinhomology-likedomainfamilyBmember1isoforma[Homosapiens];Q86UU1-3;Q86UU1-2;Q86UU1	S	419	SPFREPPGSERVLTTSPSRQLVGRTFSDGLA	24.3258	22.0904
PHLDB2	pleckstrinhomology-likedomainfamilyBmember2isoformc[Homosapiens];pleckstrinhomology-likedomainfamilyBmember2isoforma[Homosapiens];Q86SQ0-2;Q86SQ0-3;Q86SQ0	S	415	QASGTPQPALRERKSSISSISGRDDLMDYHR	25.713	23.3756
PHLDB2	pleckstrinhomology-likedomainfamilyBmember2isoformc[Homosapiens];pleckstrinhomology-likedomainfamilyBmember2isoforma[Homosapiens];Q86SQ0-2;Q86SQ0-3;Q86SQ0	S	73	SYLTLSQPVPAKRSPSPLGTSVRSSPSLAKI	22.6343	20.6945
PLEC	plectinisoform1[Homosapiens];Q15149;plectinisoform1c[Homosapiens];Q15149-3;Q15149-2;Q15149-7;Q15149-8;Q15149-9;Q15149-5;Q15149-6;plectinisoform1f[Homosapiens];Q15149-4	S	1435	ELQLVTYKAQLEPVASPAKKPKVQSGSESVI	28.1081	26.8987
PLEC	plectinisoform1[Homosapiens];Q15149	S	149	TEEQRVYRRKELEEVSPETPVVPATTQRTLA	25.7409	23.4896
PLEC	plectinisoform1[Homosapiens];Q15149;plectinisoform1c[Homosapiens];Q15149-3;Q15149-2;Q15149-7;Q15149-8;Q15149-9;Q15149-5;Q15149-6;plectinisoform1f[Homosapiens];Q15149-4	S	4613	LRLLEAAAQSTKGYYSPYSVSGSGSTAGSRT	27.7729	26.3897
PLEC	plectinisoform1[Homosapiens];Q15149;plectinisoform1c[Homosapiens];Q15149-3;Q15149-2;Q15149-7;Q15149-8;Q15149-9;Q15149-5;Q15149-6;plectinisoform1f[Homosapiens];Q15149-4	S	4618	AAAQSTKGYYSPYSVSGSGSTAGSRTGSRTG	23.9734	24.8731
PLEC	plectinisoform1[Homosapiens];Q15149	S	125	ARRTPHVQAVQGPLGSPPKRGPLPTEEQRVY	28.0219	23.9324
PLEC	plectinisoform1[Homosapiens];Q15149;plectinisoform1c[Homosapiens];Q15149-3;Q15149-2;Q15149-7;Q15149-8;Q15149-9;Q15149-5;Q15149-6;plectinisoform1f[Homosapiens];Q15149-4	S	720	FRAKIERARSDEGQLSPATRGAYRDCLGRLD	27.1214	25.0081
PLEC	plectinisoform1[Homosapiens];Q15149;plectinisoform1c[Homosapiens];Q15149-3;Q15149-2;Q15149-7;Q15149-8;Q15149-9;Q15149-5;Q15149-6;Q15149-4	S	4386	DMLSGNAGGFRSRSSSVGSSSSYPISPAVSR	29.891	27.6249
PLEC	plectinisoform1[Homosapiens];Q15149;plectinisoform1c[Homosapiens];Q15149-3;Q15149-2;Q15149-7;Q15149-8;Q15149-9;Q15149-5;Q15149-6;Q15149-4	S	4396	RSRSSSVGSSSSYPISPAVSRTQLASWSDPT	27.2561	25.35
PLEC	plectinisoform1c[Homosapiens];Q15149-3;Q15149-2	S	42	DTLPWNLGKTQRSRRSGGGAGSNGSVLDPAE	23.1301	22.5341
POGZ	pogotransposableelementwithZNFdomainisoform2[Homosapiens];Q7Z3K3-5;Q7Z3K3-7;Q7Z3K3-2;Q7Z3K3-3;Q7Z3K3-6;Q7Z3K3	S	1311	LIASLEEQLKLSGEHSESSTPRPRSSPEETI	27.7808	24.6742
POGZ	pogotransposableelementwithZNFdomainisoform2[Homosapiens];Q7Z3K3-5;Q7Z3K3-7;Q7Z3K3-2;Q7Z3K3-3;Q7Z3K3-6;Q7Z3K3;pogotransposableelementwithZNFdomainisoform3[Homosapiens];Q7Z3K3-4	S	280	AKLVNTLNTIPSLGQSPGPVVVSNNSSAHGS	24.0916	22.6193
POGZ	pogotransposableelementwithZNFdomainisoform2[Homosapiens];Q7Z3K3-5;Q7Z3K3-7;Q7Z3K3-2;Q7Z3K3-3;Q7Z3K3-6;Q7Z3K3;pogotransposableelementwithZNFdomainisoform3[Homosapiens]	S	372	SLDSEPSVPSAAKPPSPEKTAPVASTPSSTP	27.961	25.8856
POGZ	pogotransposableelementwithZNFdomainisoform2[Homosapiens];Q7Z3K3-5;Q7Z3K3-7;Q7Z3K3-2;Q7Z3K3-3;Q7Z3K3-6;Q7Z3K3	S	392	APVASTPSSTPIPALSPPTKVPEPNENVGDA	25.891	24.6636
PARP12	poly[ADP-ribose]polymerase12[Homosapiens];Q9H0J9	S	263	VPQGTSERKDSSGSVSPNTLSQEEGDQICLY	25.8597	23.2401
PARP2	poly[ADP-ribose]polymerase2isoform2[Homosapiens];Q9UGN5-2;Q9UGN5	S	213	NTQDEEETKKEESLKSPLKPESQLDLRVQEL	25.1055	22.6601
PARP2	poly[ADP-ribose]polymerase2isoform2[Homosapiens];Q9UGN5-2;Q9UGN5	S	34	ESKRVNNGNTAPEDSSPAKKTRRCQRQESKK	24.778	22.8763
PARP4	poly[ADP-ribose]polymerase4[Homosapiens];Q9UKK3	S	1335	APAVGSYLPPTARAHSPASLSFASYRQVASF	23.006	21.639
PARP4	poly[ADP-ribose]polymerase4[Homosapiens];Q9UKK3	S	1713	SATKQLLGLQPISTVSPLHRVLHYSQG____	24.1939	21.7467
SUZ12	polycombproteinSUZ12[Homosapiens];Q15022	S	546	CRPKRTKASMSEFLESEDGEVEQQRTYSSGH	25.7857	24.0233
POLDIP3	polymerasedelta-interactingprotein3isoform2[Homosapiens];polymerasedelta-interactingprotein3isoform1[Homosapiens];Q9BY77-2;Q9BY77	S	127	RQVADAREKISLKRSSPAAFINPPIGTVTPA	25.0936	22.9282
PTRF	polymeraseIandtranscriptreleasefactor[Homosapiens];Q6NZI2	S	167	KVMIYQDEVKLPAKLSISKSLKESEALPEKE	23.6013	21.6523
PPAN	PPAN-P2RY11proteinisoform2[Homosapiens];PPAN-P2RY11proteinisoform1[Homosapiens];Q9NQ55-2;Q9NQ55;Q9NQ55-3	S	359	RKKSLEGMKKARVGGSDEEASGIPSRTASLE	29.4664	27.7864
WDR33	pre-mRNA3'endprocessingproteinWDR33isoform1[Homosapiens];Q9C0J8	S	1210	FRDTPRPDHPPHDGHSPASRERSSSLQGMDM	25.5722	21.7533
WDR33	pre-mRNA3'endprocessingproteinWDR33isoform1[Homosapiens];Q9C0J8	S	1279	GPGPAQRVPKSGRSSSLDGEHHDGYHRDEPF	24.6441	21.7457
[truncated: 2,936 more rows]
