# Supplementary material for: Proteome activity landscapes of tumor cell lines determine drug responses
Source: Nat Commun. 2020 Jul 20;11:3639. doi: 10.1038/s41467-020-17336-9 (PMC7371697; doi:10.1038/s41467-020-17336-9)
Supplement: Supplementary file 14 — Source Data [file 41467_2020_17336_MOESM14_ESM.zip › Supplementary_Figure_1D.txt]

Gene names	Proteins	Amino acid	Position	Sequence window	Abundance fractionated [log2(AU)]	Abundance unfractionated [log2(AU)]
PIP4K2A	B2;phosphatidylinositol5-phosphate4-kinasetype-2alpha[Homosapiens];P48426	S	13	___ATPGNLGSSVLASKATPGNLGSSVLATK	28.3978	26.5415
	B2	S	139	NYKATPGNLGSSVLDSKATPGNLGSSVLDTK	29.3519	27.4667
	B2	S	559	MYKATPGNLGSSVLFSKATPGNLGSSVLFTK	28.8093	26.8044
	B2	S	349	GYKATPGNLGSSVLHSKATPGNLGSSVLHTK	28.9451	26.8298
	B2	S	475	LYKATPGNLGSSVLKSKATPGNLGSSVLKTK	28.2493	26.2185
	B2	S	517	KYKATPGNLGSSVLMSKATPGNLGSSVLMTK	28.0383	26.381
	B2	S	97	RYKATPGNLGSSVLNSKATPGNLGSSVLNTK	27.2833	24.6317
	B2	S	121	SSVLNTKATPGNLGSSVLNYKATPGNLGSSV	27.5023	25.8067
	B2	S	601	FYKATPGNLGSSVLPSKATPGNLGSSVLPTK	28.1304	26.053
	B2	S	55	AYKATPGNLGSSVLRSKATPGNLGSSVLRTK	28.2089	26.2336
	B2	S	643	PYKATPGNLGSSVLSSKATPGNLGSSVLSTK	28.628	26.6167
	B2	S	727	TYKATPGNLGSSVLWSKATPGNLGSSVLWTK	26.9318	24.7016
	B2	S	769	WYKATPGNLGSSVLYSKATPGNLGSSVLYTK	29.058	26.9745
	B2	T	27	ASKATPGNLGSSVLATKATPGNLGSSVLAYK	27.4872	25.8057
	B2	T	279	ESKATPGNLGSSVLETKATPGNLGSSVLEYK	29.2674	27.4451
	B2	T	363	HSKATPGNLGSSVLHTKATPGNLGSSVLHYK	27.3803	25.4108
	B2	T	489	KSKATPGNLGSSVLKTKATPGNLGSSVLKYK	26.934	25.2971
	B2	T	69	RSKATPGNLGSSVLRTKATPGNLGSSVLRYK	26.5175	24.5564
	B2	T	825	VSKATPGNLGSSVLVTKATPGNLGSSVLVYK	27.5821	25.4464
	B2	T	741	WSKATPGNLGSSVLWTKATPGNLGSSVLWYK	26.2032	24.1268
	B2	Y	41	ATKATPGNLGSSVLAYKATPGNLGSSVLRSK	28.5704	26.2542
	B2	Y	167	DTKATPGNLGSSVLDYKATPGNLGSSVLCSK	29.4288	27.4285
	B2	Y	293	ETKATPGNLGSSVLEYKATPGNLGSSVLGSK	29.9568	27.8954
	B2	Y	587	FTKATPGNLGSSVLFYKATPGNLGSSVLPSK	28.2641	26.0767
	B2	Y	377	HTKATPGNLGSSVLHYKATPGNLGSSVLISK	28.4656	26.9036
	B2	Y	503	KTKATPGNLGSSVLKYKATPGNLGSSVLMSK	27.8536	25.9394
	B2	Y	545	MTKATPGNLGSSVLMYKATPGNLGSSVLFSK	27.8532	25.7642
	B2	Y	125	NTKATPGNLGSSVLNYKATPGNLGSSVLDSK	26.8625	25.2018
	B2	Y	629	PTKATPGNLGSSVLPYKATPGNLGSSVLSSK	28.5262	26.8507
	B2	Y	83	RTKATPGNLGSSVLRYKATPGNLGSSVLNSK	25.1894	22.8173
	B2	Y	713	TTKATPGNLGSSVLTYKATPGNLGSSVLWSK	26.7642	24.4517
	B2	Y	839	VTKATPGNLGSSVLVYK______________	28.3843	26.5536
	B2	Y	755	WTKATPGNLGSSVLWYKATPGNLGSSVLYSK	26.149	24.1041
	B2	Y	797	YTKATPGNLGSSVLYYKATPGNLGSSVLVSK	28.1424	26.4642
