# Supplementary material for: Proteome activity landscapes of tumor cell lines determine drug responses
Source: Nat Commun. 2020 Jul 20;11:3639. doi: 10.1038/s41467-020-17336-9 (PMC7371697; doi:10.1038/s41467-020-17336-9)
Supplement: Supplementary file 14 — Source Data [file 41467_2020_17336_MOESM14_ESM.zip › Supplementary_Figure_1E_2.txt]

By.MS.MS	By.matching	cellLine
12775	3654	BT549_NCI60
12567	3934	HS578T_NCI60
11253	3096	MCF7_NCI60
13483	3973	MDAMB231_NCI60
12636	4065	MDAMB468_NCI60
11960	3435	T47D_NCI60
10494	5254	SF268_NCI60
11467	3317	SF295_NCI60
11173	5413	SF539_NCI60
12372	4029	SNB19_NCI60
13085	4221	SNB75_NCI60
13429	4209	U251_NCI60
12599	3670	COLO205_NCI60
12485	4164	HCC2998_NCI60
12012	3584	HCT116_NCI60
12028	3913	HCT15_NCI60
11580	4128	HT29_NCI60
11576	3629	KM12_NCI60
12193	3740	SW620_NCI60
11313	3618	CCRFCEM_NCI60
11291	3404	HL60_NCI60
13078	3557	K562_NCI60
12040	3495	MOLT4_NCI60
11211	3524	RPMI8226_NCI60
12128	3914	SR_NCI60
11609	3696	LOXIMVI_NCI60
11917	3942	M14_NCI60
13710	4047	MALME3M_NCI60
13009	3866	MDAMB435_NCI60
11488	4010	SKMEL2_NCI60
12332	4032	SKMEL28_NCI60
12369	3799	SKMEL5_NCI60
13129	4232	UACC257_NCI60
9766	3698	UACC62_NCI60
11839	3891	A549_NCI60
13306	4123	EKVX_NCI60
11454	3897	HOP62_NCI60
12926	3861	HOP92_NCI60
11544	3823	NCIH226_NCI60
12322	3834	NCIH23_NCI60
14042	4184	NCIH322M_NCI60
13028	4326	NCIH460_NCI60
11775	3495	NCIH522_NCI60
12123	4007	IGROV1_NCI60
12627	4148	NCIADRES_NCI60
14042	3950	OVCAR3_NCI60
13384	4024	OVCAR4_NCI60
14237	4397	OVCAR5_NCI60
11780	3471	OVCAR8_NCI60
12248	3935	SKOV3_NCI60
11905	4241	DU145_NCI60
11289	3802	PC3_NCI60
13691	3928	786O_NCI60
12872	3693	A498_NCI60
13158	4213	ACHN_NCI60
12095	3772	CAKI1_NCI60
13687	4556	RXF393_NCI60
12172	4107	SN12C_NCI60
9885	4207	TK10_NCI60
12099	4098	U031_NCI60
12626	3524	C10_CRC65
10961	3362	C106_CRC65
12229	3802	C125-PM_CRC65
13552	3675	C32_CRC65
12593	3599	C70_CRC65
12351	3551	C75_CRC65
13125	3615	C80_CRC65
11553	3763	C84_CRC65
11418	3560	C99_CRC65
12833	3589	CaCo-2_CRC65
14210	3965	CaR-1_CRC65
12924	3441	CC07_CRC65
14421	3767	CC20_CRC65
13791	3848	CCK-81_CRC65
4193	2602	CoCM-1_CRC65
12942	3578	Colo 320DM_CRC65
12770	3655	Colo 741_CRC65
13065	3791	Colo-678_CRC65
12423	3798	DLD-1_CRC65
12091	3563	GP2d_CRC65
13055	3862	HCA-46_CRC65
12911	3794	HCA-7_CRC65
13329	4003	HCT116_CRC65
13328	3504	HDC-111_CRC65
13545	3602	HDC-114_CRC65
12628	3260	HDC-135_CRC65
12323	3241	HDC-142_CRC65
13212	3521	HDC-143_CRC65
12798	3305	HDC-54_CRC65
12587	3392	HDC-57_CRC65
12824	3369	HDC-73_CRC65
13802	3852	HDC-8_CRC65
12954	3343	HDC-82_CRC65
13307	3630	HDC-9_CRC65
12895	3355	HRA-19_CRC65
13109	3354	HT29_CRC65
12994	3198	HT55_CRC65
12257	3087	LIM1863_CRC65
13013	3140	LoVo_CRC65
12003	3132	LS 174T_CRC65
13700	3351	LS 180_CRC65
12767	3246	LS1034_CRC65
12747	3098	LS123_CRC65
13464	3140	LS411_CRC65
12750	3169	LS513_CRC65
13487	3221	NCI-H548_CRC65
13199	3213	NCI-H716_CRC65
12996	3112	NCI-H747_CRC65
13666	3368	OXCO-1_CRC65
13268	3178	OXCO-3_CRC65
13790	3556	PC/JW_CRC65
13117	3292	RCM-1_CRC65
12763	3063	RKO_CRC65
13928	3368	SK-CO-1_CRC65
14086	3396	SNU-C2B_CRC65
12726	2782	SW1116_CRC65
12852	2750	SW1417_CRC65
13911	3362	SW403_CRC65
13646	3165	SW48_CRC65
13950	2629	SW480_CRC65
14032	3166	SW620_CRC65
14716	3333	SW837_CRC65
14343	3286	SW948_CRC65
12971	2628	T84_CRC65
13095	2895	VACO 4A_CRC65
