# Supplementary material for: Proteome activity landscapes of tumor cell lines determine drug responses
Source: Nat Commun. 2020 Jul 20;11:3639. doi: 10.1038/s41467-020-17336-9 (PMC7371697; doi:10.1038/s41467-020-17336-9)
Supplement: Supplementary file 14 — Source Data [file 41467_2020_17336_MOESM14_ESM.zip › Supplementary_Figure_1F.txt]

Gene.Names	Selectivity_Score
ALK	0.999
ABL1	0.164
SLK	0.0432
STK10	0.0401
AURKB	0.0209
AURKA	0.0148
LIMK2	0.0115
EPHA2	0.0108
MAP4K5	0.01
LIMK1	0.00942
LCK	0.00671
BCR	0.00454
PRKD2	0.00309
IRAK1	0.00245
MAP4K2	0.00229
MAP4K3	0.00195
MAP4K1	0.00157
PTK2	0.00143
MET	0.00139
IRAK3	0.00132
ABL2	0.00128
PRKD3	0.00121
IKBKE	0.000738
MAP3K1	0.000654
ACAD11	0
EPHB6	0
