# Supplementary material for: Proteome activity landscapes of tumor cell lines determine drug responses
Source: Nat Commun. 2020 Jul 20;11:3639. doi: 10.1038/s41467-020-17336-9 (PMC7371697; doi:10.1038/s41467-020-17336-9)
Supplement: Supplementary file 14 — Source Data [file 41467_2020_17336_MOESM14_ESM.zip › Supplementary_Figure_1G.txt]

gene	zScoreIntensity	pKd	rawIntensity
ALK	1.80681288018471	-0.375815720028959	2.88218664087584
MET	-1.24197980625535	-0.588614239384551	2.05356369329838
MAP4K2	-0.84382733531568	-1.26651289965484	2.16177645421276
ABL2	-1.0836920076718	-1.45152955957593	2.09658429709712
AURKA	0.0564561257574697	-1.49176204467265	2.40646201072423
EPHB6	0	-1.50446763992986	0
PTK2	-1.02913680679027	-1.52351123999985	2.11141170453653
IRAK3	-1.06310975158735	-1.53348806724089	2.10217829165777
ABL1	1.17344893591817	-1.58855372516695	2.71004640296408
PRKD3	-1.10477487470882	-1.60519097118994	2.09085424286769
MAP4K5	-0.122426626996933	-1.66286235782757	2.35784396118699
SLK	0.554089706248166	-1.67188008231688	2.5417124677703
AURKB	0.216610070017973	-1.68282446411608	2.44998980910473
EPHA2	-0.089541141577971	-1.68732654250253	2.36678181648347
LCK	-0.309428364185546	-1.71131344552144	2.3070192752841
MAP3K1	-1.38903580112828	-1.77160824153391	2.01359575042298
LIMK1	-0.152224348018937	-1.77426466466891	2.3497453208517
ACAD11	0	-1.77722892612704	0
MAP4K1	-0.983390000791051	-1.78303864690581	2.12384510264783
BCR	-0.490283477051343	-1.83364509943926	2.25786516343719
MAP4K3	-0.883503478081293	-1.84237249522482	2.15099298490271
IKBKE	-1.33302344720594	-1.85388640822647	2.02881919346466
STK10	0.518983848644998	-1.86131317816633	2.53217114364756
IRAK1	-0.776380273278859	-1.93375278420913	2.18010770500557
LIMK2	-0.0579883822846395	-1.95462111371717	2.37535745382547
PRKD2	-0.669055997060328	-2.04185548375593	2.20927707375351
