# Supplementary material for: Proteome activity landscapes of tumor cell lines determine drug responses
Source: Nat Commun. 2020 Jul 20;11:3639. doi: 10.1038/s41467-020-17336-9 (PMC7371697; doi:10.1038/s41467-020-17336-9)
Supplement: Supplementary file 14 — Source Data [file 41467_2020_17336_MOESM14_ESM.zip › Supplementary_Figure_1H.txt]

Axis1	Axis2	label
-0.889900474580675	-1.14093233741987	C10_CRC65.protein
0.624943769360803	-1.59934938527193	C106_CRC65.protein
1.14687553573103	0.00845700470242576	C125.PM_CRC65.protein
-1.42485460503672	-0.194456440954713	C32_CRC65.protein
1.27314878188468	-0.0685490476445563	C70_CRC65.protein
1.3437080468866	-0.74376246373007	C75_CRC65.protein
0.821938877367853	0.188572824731355	C80_CRC65.protein
1.53847747052367	-0.193184057501793	C84_CRC65.protein
1.57097780919599	-0.321307286561056	C99_CRC65.protein
-1.06893925168426	0.296842679964585	CaCo.2_CRC65.protein
-1.04281299057443	-1.88266002618533	CaR.1_CRC65.protein
-0.821511739815421	-0.914103001151762	CC07_CRC65.protein
-1.68355989290128	0.442345014272142	CC20_CRC65.protein
0.391323335457752	1.04329311368138	CCK.81_CRC65.protein
-1.34545259192418	2.12250249167431	Colo.320DM_CRC65.protein
-1.57352690685569	1.25370058022229	Colo.741_CRC65.protein
-0.969890237878613	-1.21773412729369	Colo.678_CRC65.protein
-0.551782238146768	0.359693979410787	DLD.1_CRC65.protein
0.135378723697927	0.920414332851079	GP2d_CRC65.protein
1.18815110024814	1.08919134921872	HCA.46_CRC65.protein
-0.751991051686863	-0.681879716774869	HCA.7_CRC65.protein
-1.45798412649398	0.706159435158222	HCT116_CRC65.protein
0.995253235571748	-0.260960340648465	HDC.111_CRC65.protein
0.673876619736418	0.61806534672928	HDC.114_CRC65.protein
-0.674390210127353	0.425039914642057	HDC.135_CRC65.protein
0.924834666163293	-1.28015539871855	HDC.142_CRC65.protein
1.43746913561236	0.549213931279165	HDC.143_CRC65.protein
0.986818812209242	1.161741746538	HDC.54_CRC65.protein
1.38793086982402	0.866811077610585	HDC.57_CRC65.protein
1.39533500951189	-0.0909470698553189	HDC.73_CRC65.protein
-0.928106859215982	0.211785215647292	HDC.8_CRC65.protein
0.909859614667189	-0.948782452323113	HDC.82_CRC65.protein
-0.0365338311435421	1.57410934815227	HDC.9_CRC65.protein
0.886539582761517	0.188192865474078	HRA.19_CRC65.protein
-0.132699123124156	0.557517158339435	HT29_CRC65.protein
0.76552427919219	-0.543655945754756	HT55_CRC65.protein
1.13622893898522	0.785028694326328	LIM1863_CRC65.protein
-0.307626663034274	1.27637918494985	LoVo_CRC65.protein
0.468827038414738	1.17040090623537	LS.174T_CRC65.protein
0.0248925126647903	1.14783832257077	LS.180_CRC65.protein
0.21792015962005	-1.05294596870215	LS1034_CRC65.protein
-1.29753807637829	-1.94765714681919	LS123_CRC65.protein
-0.0410543053824268	1.16182821494599	LS411_CRC65.protein
0.911084710894769	-0.172067170994139	LS513_CRC65.protein
0.101691363511632	-0.433971641781434	NCI.H548_CRC65.protein
-0.750453608435197	1.92181703825362	NCI.H716_CRC65.protein
-1.00877587536637	-2.1365167915816	NCI.H747_CRC65.protein
-1.58692588037402	-0.847045149359651	OXCO.1_CRC65.protein
-0.708610181579501	-1.76697128980343	OXCO.3_CRC65.protein
0.644264873953659	-0.972281117819221	PC.JW_CRC65.protein
0.581667849331321	0.390168548287776	RCM.1_CRC65.protein
-1.68199455436	1.27639312345022	RKO_CRC65.protein
0.100957601221968	0.0232173298378658	SK.CO.1_CRC65.protein
-0.541761003834929	0.522558408255925	SNU.C2B_CRC65.protein
0.407993343966745	-1.23583960387491	SW1116_CRC65.protein
-0.0414292306644996	-1.85315782183365	SW1417_CRC65.protein
1.00057823788261	-0.216823759397408	SW403_CRC65.protein
-1.03270683697946	1.10893424562232	SW48_CRC65.protein
-1.54509459302458	-0.671210675769928	SW480_CRC65.protein
-1.40990513868843	0.405671896976278	SW620_CRC65.protein
-0.945205908729018	-0.523703987310203	SW837_CRC65.protein
0.345681460248774	0.272922743803769	SW948_CRC65.protein
0.710000814388502	-0.553464469507481	T84_CRC65.protein
1.20286380733181	0.41926762452874	VACO.4A_CRC65.protein
-0.809838976473529	-1.2643482172203	C10_CRC65.site
0.642825166073622	-1.82434413366951	C106_CRC65.site
1.00352903294631	-0.445645166504529	C125.PM_CRC65.site
-1.51928317878583	-0.0678936321430556	C32_CRC65.site
1.14293884397611	-0.428770674812226	C70_CRC65.site
1.25895864071369	-1.15684823652251	C75_CRC65.site
0.703620422883911	-0.171862015799401	C80_CRC65.site
1.34042860938458	-0.654596669939396	C84_CRC65.site
1.44320981670234	-0.468345981399464	C99_CRC65.site
-0.90972012686785	0.292089262573208	CaCo.2_CRC65.site
-0.910810661243035	-1.5782683784054	CaR.1_CRC65.site
0.160911780951969	0.507935661514524	CC07_CRC65.site
-2.15609164536783	0.13444214372522	CC20_CRC65.site
-1.08476836755584	-0.848207785018088	CCK.81_CRC65.site
-1.12224405009492	1.48838191230701	Colo.320DM_CRC65.site
-1.35568445251009	1.29233387218507	Colo.741_CRC65.site
-0.795697345659298	-1.1873548206282	Colo.678_CRC65.site
-0.169819524956212	0.552950156855802	DLD.1_CRC65.site
0.404002207618605	1.06731672836263	GP2d_CRC65.site
1.09126792550897	1.45607780019441	HCA.46_CRC65.site
-0.272945888729041	-0.476058885236232	HCA.7_CRC65.site
-1.4244555404841	1.05634799015576	HCT116_CRC65.site
1.07904230233301	0.382765421743647	HDC.111_CRC65.site
0.784670841922845	0.573153016801931	HDC.114_CRC65.site
-0.405639429953368	1.05532624094163	HDC.135_CRC65.site
1.10644209187059	-1.14163090852405	HDC.142_CRC65.site
1.54425384042608	0.481189026307278	HDC.143_CRC65.site
0.722389569750103	0.508123775139898	HDC.54_CRC65.site
1.36886910571458	0.784284647685369	HDC.57_CRC65.site
1.25630254646224	-0.483912444661634	HDC.73_CRC65.site
-1.26198519137281	0.556316749948021	HDC.8_CRC65.site
1.21878937968346	-1.10585772255684	HDC.82_CRC65.site
-0.208601407979027	1.32321219471255	HDC.9_CRC65.site
0.98751359443354	0.456554879282017	HRA.19_CRC65.site
0.186168506001283	0.764445165673244	HT29_CRC65.site
0.921197021801464	-0.264062555482085	HT55_CRC65.site
1.1041195535033	0.908885776463766	LIM1863_CRC65.site
-0.18506854900135	1.39263089433621	LoVo_CRC65.site
0.553779326505033	0.840308488764323	LS.174T_CRC65.site
0.138413210526452	1.09675017885765	LS.180_CRC65.site
0.190251497560214	-1.39430302359909	LS1034_CRC65.site
-1.18078050498723	-2.07655093886855	LS123_CRC65.site
-0.0282240260069066	1.03454900482928	LS411_CRC65.site
1.02313214104108	-0.151777049992634	LS513_CRC65.site
0.0551087094761027	-0.0433660299136756	NCI.H548_CRC65.site
-0.714672585028193	1.6798695790916	NCI.H716_CRC65.site
-1.15524944678911	-2.01828420755331	NCI.H747_CRC65.site
-1.8369325571527	-1.23562146374526	OXCO.1_CRC65.site
-0.991030367598258	-2.14636567720165	OXCO.3_CRC65.site
0.427037938312416	-0.650801325293693	PC.JW_CRC65.site
0.49277528056335	0.541058702761027	RCM.1_CRC65.site
-1.56093951268777	1.08958158579344	RKO_CRC65.site
-0.0406903992208723	-0.216803001164078	SK.CO.1_CRC65.site
-0.581625582189235	0.468775236146824	SNU.C2B_CRC65.site
0.533397160660365	-1.05337788932465	SW1116_CRC65.site
0.0517734442787499	-1.4203091857511	SW1417_CRC65.site
0.879131791109356	0.407286601196692	SW403_CRC65.site
-1.0882970311079	1.33158822731445	SW48_CRC65.site
-1.5826682509758	-0.959915827517907	SW480_CRC65.site
-1.29873298389076	0.303139001376371	SW620_CRC65.site
-1.19604833315907	-0.100588533359949	SW837_CRC65.site
0.164464212712481	0.847911737459714	SW948_CRC65.site
0.847178150786549	-0.278322167461945	T84_CRC65.site
1.02065225363319	0.63881288876981	VACO.4A_CRC65.site
