# Supplementary material for: Proteome activity landscapes of tumor cell lines determine drug responses
Source: Nat Commun. 2020 Jul 20;11:3639. doi: 10.1038/s41467-020-17336-9 (PMC7371697; doi:10.1038/s41467-020-17336-9)
Supplement: Supplementary file 14 — Source Data [file 41467_2020_17336_MOESM14_ESM.zip › Supplementary_Figure_2BCD.txt]

pathway	OR	fdr	category
Kinesins_reactome	23.9380985786342	0.00406201195698511	Both
Polymerase switching on the C-strand of the telomere_reactome	23.9380985786342	0.00406201195698511	Both
Condensation of Prometaphase Chromosomes_reactome	23.2422153644458	1.11595220403339e-13	Both
Aurora B signaling_nci	20.3414624034515	4.36388051436808e-13	Both
Glucose transport_reactome	18.8238709171529	3.46325788211603e-104	Both
Hexose uptake_reactome	18.8238709171529	3.46325788211603e-104	Both
Regulation of Glucokinase by Glucokinase Regulatory Protein_reactome	18.8238709171529	3.46325788211603e-104	Both
Export of Viral Ribonucleoproteins from Nucleus_reactome	17.0770666012828	1.17684629023942e-110	Both
NEP-NS2 Interacts with the Cellular Export Machinery_reactome	17.0770666012828	1.17684629023942e-110	Both
Rev-mediated nuclear export of HIV RNA_reactome	16.9184909860968	1.17684629023942e-110	Both
Fanconi Anemia pathway_reactome	14.6536002788622	7.67423842053669e-06	ProtUnique
Polo-like kinase mediated events_reactome	12.738435007516	9.29173193651131e-09	ProtUnique
G0 and Early G1_reactome	8.36442409070245	6.45150328449494e-12	ProtUnique
PLK1 signaling events_nci	6.01879022877179	0.000415515625857185	ProtUnique
E2F mediated regulation of DNA replication_reactome	5.95058711211566	0.0021696019084406	ProtUnique
Activation of ATR in response to replication stress_reactome	5.20672947817521	3.67242941748794e-12	ProtUnique
G2-M Checkpoints_reactome	5.00876458289243	5.57332209189245e-12	ProtUnique
Deposition of new CENPA-containing nucleosomes at the centromere_reactome	4.85982251239112	0.0010634693199272	ProtUnique
Nucleosome assembly_reactome	4.85982251239112	0.0010634693199272	ProtUnique
E2F transcription factor network_nci	4.65627891079297	0.00563381691933221	ProtUnique
Insulin processing_reactome	Inf	5.43566920557753e-05	PhosUnique
Nonhomologous End-joining (NHEJ)_reactome	Inf	0.00694310772382712	PhosUnique
polyadenylation of mrna_biocarta	Inf	0.00694310772382712	PhosUnique
spliceosomal assembly_biocarta	Inf	4.5945112248178e-06	PhosUnique
Peptide hormone metabolism_reactome	28.9571725379768	0.000116222802904718	PhosUnique
Formation of ATP by chemiosmotic coupling_reactome	23.6882650356078	0.00124838200842409	PhosUnique
Recycling of eIF2-GDP_reactome	17.1169139378699	6.17554239623808e-05	PhosUnique
Cohesin Loading onto Chromatin_reactome	11.5936218121861	2.13351676368317e-07	PhosUnique
Unwinding of DNA_reactome	11.1932028526285	1.21255696618904e-05	PhosUnique
proteasome complex_biocarta	9.99517782600444	4.61664268277208e-26	PhosUnique
