# Supplementary material for: Proteome activity landscapes of tumor cell lines determine drug responses
Source: Nat Commun. 2020 Jul 20;11:3639. doi: 10.1038/s41467-020-17336-9 (PMC7371697; doi:10.1038/s41467-020-17336-9)
Supplement: Supplementary file 14 — Source Data [file 41467_2020_17336_MOESM14_ESM.zip › Supplementary_Figure_2FGH.txt]

pathway	OR	fdr	category
Condensation of Prometaphase Chromosomes_reactome	55.0198842836722	4.19209948762884e-13	Both
Aurora B signaling_nci	13.1454900495829	1.70824015937741e-07	Both
the prc2 complex sets long-term gene silencing through modification of histone tails_biocarta	9.8724182894193	0.00688454293132147	Both
Conversion from APC-C-Cdc20 to APC-C-Cdh1 in late anaphase_reactome	7.2991944097353	0.00187933657082007	Both
Factors involved in megakaryocyte development and platelet production_reactome	6.50076309294275	0.00302111226497129	Both
Phosphorylation of the APC-C_reactome	6.11764526833215	0.00423051811270276	Both
Inactivation of APC-C via direct inhibition of the APC-C complex_reactome	5.98610810297434	0.000696771295118473	Both
Inhibition of the proteolytic activity of APC-C required for the onset of anaphase by mitotic spindle checkpoint components_reactome	5.98610810297434	0.000696771295118473	Both
Mitotic Spindle Checkpoint_reactome	5.92224740183846	0.000696771295118473	Both
APC-C-Cdc20 mediated degradation of Cyclin B_reactome	5.71263398017612	0.00302111226497129	Both
G1-S-Specific Transcription_reactome	13.0634228140417	0.000345414235530607	ProtUnique
Polo-like kinase mediated events_reactome	11.1869937566244	8.99247431634705e-05	ProtUnique
E2F mediated regulation of DNA replication_reactome	7.98002992378384	8.99247431634705e-05	ProtUnique
G0 and Early G1_reactome	7.04521099690924	3.73732438121531e-09	ProtUnique
G2-M Checkpoints_reactome	4.86278361715525	3.73732438121531e-09	ProtUnique
Activation of ATR in response to replication stress_reactome	4.62531061370729	2.64656209970017e-08	ProtUnique
Phosphorylation of the APC-C_reactome	4.32055801289223	0.00412612700824841	ProtUnique
Cell cycle_kegg	2.75073825120259	0.00011787334741048	ProtUnique
Chromatin modifying enzymes_reactome	2.68508203766596	0.00129290509651807	ProtUnique
Chromatin organization_reactome	2.68508203766596	0.00129290509651807	ProtUnique
spliceosomal assembly_biocarta	44.7632636358004	2.25834432343488e-10	PhosUnique
Unwinding of DNA_reactome	33.5467804463195	4.12073406389047e-11	PhosUnique
proteasome complex_biocarta	18.8153833590658	2.96081323343385e-32	PhosUnique
Insulin processing_reactome	15.3645436928692	1.46861587916675e-05	PhosUnique
Recycling of eIF2-GDP_reactome	13.0260948160134	0.00221788022107232	PhosUnique
Peptide hormone metabolism_reactome	12.2869919090871	3.91811119368771e-05	PhosUnique
U12 Dependent Splicing_reactome	10.4215774662236	4.66803683507734e-62	PhosUnique
Folding of actin by CCT-TriC_reactome	8.79682711084821	1.01651281427445e-08	PhosUnique
DNA strand elongation_reactome	7.06323347473255	1.67683812323073e-13	PhosUnique
COPI Mediated Transport_reactome	6.88163603471523	1.46861587916675e-05	PhosUnique
