# Supplementary material for: Proteome activity landscapes of tumor cell lines determine drug responses
Source: Nat Commun. 2020 Jul 20;11:3639. doi: 10.1038/s41467-020-17336-9 (PMC7371697; doi:10.1038/s41467-020-17336-9)
Supplement: Supplementary file 14 — Source Data [file 41467_2020_17336_MOESM14_ESM.zip › Supplementary_Figure_3A.txt]

Pathways	786O	NCIH522	LOXIMVI	SF295	OVCAR8	PC3	A549	SNB19	U031	HOP62	SF268	MDAMB435	NCIH23	SKMEL5	SKMEL28	UACC257	M14	SKMEL2	SW620	HCT116	HCT15	HT29	KM12	MCF7	T47D	TK10	UACC62	SKOV3	MDAMB468	ACHN	EKVX	DU145	SN12C	HOP92	MDAMB231	HS578T	SF539	SNB75	NCIADRES	IGROV1	OVCAR4	CAKI1	A498	NCIH226	COLO205	NCIH322M	OVCAR5	RXF393	OVCAR3
REACTOME_FORMATION_OF_INCISION_COMPLEX_IN_GG_NER	0.4192623920957	0.421845377068052	0.441805826799734	0.46852400567746	0.483524056028843	0.477984938482508	0.440056921261467	0.395557619665256	0.377991798472787	0.372684203430879	0.387009304517864	0.423913230068686	0.456763169541682	0.500408945519394	0.542679487137085	0.555787270135056	0.553036041941181	0.542006304463645	0.505708937943614	0.454685033584318	0.432053040274591	0.443030556830092	0.451737173934042	0.44258946942835	0.443296291377315	0.466540064600013	0.489440228076743	0.501147068839733	0.524565787458417	0.553201577262625	0.535631693548837	0.495727829512637	0.506274942336945	0.550039815946002	0.5618991389977	0.554973138657545	0.560483342130434	0.539901878627519	0.508928916670047	0.511572400220884	0.515065696908052	0.514818782657207	0.541274076317429	0.569677883951931	0.555507310537981	0.528629424170377	0.524178573640851	0.505854906563156	0.47453422960974
REACTOME_TRAFFICKING_OF_GLUR2_CONTAINING_AMPA_RECEPTORS	0.428536762411977	0.428841867242413	0.445357787058645	0.466980860344004	0.477804158917363	0.473919632226828	0.443345667137272	0.406026855410161	0.39229668868856	0.388649601815797	0.401299141441263	0.431746360581408	0.456929722239832	0.497295866951527	0.5399558688911	0.550139054589869	0.540100205221657	0.525206516215986	0.494362963865319	0.454108275893712	0.437338488925548	0.447669365005389	0.457031247472231	0.452360731654218	0.457012581278478	0.480665578567412	0.502677371899155	0.511999062137473	0.528332206052956	0.550860140582563	0.534723764350649	0.498457140840738	0.511413117893248	0.558216024887248	0.570183951224789	0.556346986865389	0.55379138631366	0.533783606477925	0.508530987896413	0.514124034219688	0.516202779182342	0.510147504391098	0.529372736896553	0.554203266435425	0.543275277139825	0.522385740084243	0.519376524605464	0.500061808388453	0.471196719497382
REACTOME_IL_7_SIGNALING	0.437264370297374	0.436234699850039	0.449667327245903	0.465175901519351	0.471222601047155	0.469573103383826	0.446947207667637	0.417115986334971	0.407015384562403	0.404247316859685	0.414618917563352	0.438288660477508	0.455645564850112	0.4928896261571	0.536876282691026	0.545427085402615	0.528534458128403	0.509954299994455	0.485117842963376	0.455640302192475	0.444039634588848	0.452663273868616	0.461108180168391	0.459260857756633	0.467107976606938	0.491335537058204	0.513433128708153	0.521951936545826	0.532290153727001	0.548937261506065	0.534472280030287	0.502541801024289	0.518456894641764	0.568228470782032	0.579951286942124	0.559182533516767	0.548514962922821	0.528378865708622	0.507547904478725	0.514733491821241	0.515138335346678	0.504639197975755	0.518528200418125	0.541091000604722	0.533880814100484	0.518587730550393	0.516234942691486	0.495209981145833	0.468191017603168
PID_IL5_PATHWAY	0.445195560650939	0.443718285751928	0.45457811886896	0.46314019526899	0.463871075823331	0.464891581794851	0.450450316935543	0.42803542213776	0.421134930399834	0.418411792668236	0.425896303513243	0.442617317076783	0.452415519396828	0.487015507019404	0.533309590791124	0.541705920195633	0.518825631651749	0.497070666538972	0.478672095655836	0.459434124438734	0.451908871690301	0.457599061536375	0.463216206489103	0.46214829384924	0.472348441348913	0.497541587835873	0.521023695945716	0.530598899039658	0.536248631233592	0.547346225017195	0.534864768909715	0.508034638082093	0.527140028855242	0.579282024385795	0.590510525696186	0.56368769920128	0.545674514897339	0.524603751697763	0.506065109660414	0.512719941594523	0.511063787558541	0.49802094526557	0.509269233578956	0.531366728898835	0.528238712918842	0.517746905441	0.515080523291319	0.491717790258771	0.465990664369358
REACTOME_PROLACTIN_RECEPTOR_SIGNALING	0.45233625201761	0.451010101549387	0.459857284761175	0.460917175043557	0.455847178217259	0.459684580568809	0.453237966555212	0.437739226353832	0.433331792283591	0.429827103240763	0.433908916947266	0.44378140365169	0.446871555578267	0.479673846193431	0.529143324072314	0.538928582910319	0.51147778709732	0.487460009303752	0.475633707871488	0.465388565237193	0.460492480068988	0.462054673535491	0.462794894629476	0.460189537992038	0.471817183765087	0.498588500254429	0.525030590066199	0.537635601886942	0.539933009670629	0.545798387359424	0.53562431198821	0.514597596159119	0.536591539062933	0.589843693139909	0.600528690481863	0.569680084245677	0.546118340861385	0.52328674297847	0.504137466557009	0.507456671472018	0.503192350010149	0.489866116217723	0.501820312760849	0.525686362494394	0.526826807480927	0.519926356140826	0.515894388188085	0.489837390879498	0.465118116060682
REACTOME_INTRINSIC_PATHWAY	0.459127222270407	0.458013488367803	0.465296689471009	0.458619410650366	0.447292587630697	0.453679058768358	0.454636909648319	0.445170313233646	0.442221775057722	0.437146197648954	0.43752873256532	0.441070991589811	0.438972699254006	0.471143230932204	0.524326279699375	0.536926335096042	0.506934791483571	0.481981372804761	0.476382367017255	0.473105374104182	0.469193940617575	0.465739389734132	0.459726650872845	0.453193952848252	0.465214713843421	0.49429609718902	0.52542117110449	0.54291826369619	0.542982368106982	0.543757104230019	0.536121652726131	0.521365286121193	0.545261725540961	0.597700080111864	0.608063122953649	0.57640733532305	0.550154199976603	0.524841193163286	0.501721280527128	0.498544761559599	0.490946438656358	0.479591898758575	0.495871246997904	0.523993275666401	0.529368192407298	0.524501751890679	0.518117893238432	0.489475653800122	0.466017739912022
REACTOME_FORMATION_OF_FIBRIN_CLOT_CLOTTING_CASCADE	0.466533735681739	0.464990859223906	0.470863170023552	0.456518294754862	0.438493482607305	0.446691534531327	0.454193325487128	0.449644062748899	0.446775931229931	0.439359909340517	0.436093043613419	0.434375335475895	0.429213673880794	0.46205118304592	0.51892841343462	0.535415639253076	0.505430473659751	0.481198465308192	0.480901324824135	0.481929115688712	0.477432626155604	0.468656776984211	0.454537801552125	0.441864715569257	0.453067403056928	0.485085652023375	0.52254793810861	0.546453312480496	0.544959311625799	0.540470587441347	0.535396101851137	0.526967722190347	0.551116743891995	0.60036192350347	0.61089093033702	0.582513684161708	0.557202099719499	0.528940199288045	0.498634370275136	0.48601985209563	0.474192663424466	0.466539173681042	0.490444025070026	0.525276539528489	0.534650457648572	0.530080305110241	0.52057808737018	0.490058200558439	0.468876344416669
BIOCARTA_AHSP_PATHWAY	0.475934430166894	0.472647916231499	0.476832062979134	0.455132708935335	0.430028854866706	0.438890368374056	0.451977146308595	0.451217235027838	0.446769505192592	0.436223005911772	0.429801030244675	0.4245066268648	0.418740706141995	0.453358147302672	0.513202849546881	0.534040048187863	0.506769926038408	0.485016138192115	0.488602144199384	0.49106695757115	0.484852614441336	0.471210408859601	0.448416655244712	0.427797738437096	0.43670468073063	0.471861730308094	0.516964090310664	0.548274062821147	0.545364471992558	0.535117724365266	0.532354067806648	0.529811462441281	0.552172411713301	0.595820271336802	0.607147391819058	0.586259268000797	0.565665464384698	0.534379804482313	0.494605461399937	0.470535053866058	0.453464059645624	0.450163833848721	0.483981261851259	0.52759153854641	0.540635603405089	0.534714731810742	0.52166215314731	0.490553145911808	0.473458802880811
REACTOME_METABOLISM_OF_PORPHYRINS	0.488775047642003	0.482037570717378	0.483814815364005	0.455256081628972	0.422894056376345	0.431026707638806	0.448735040494636	0.450812769548213	0.443036963423315	0.428554520791553	0.419954722632116	0.413307588807389	0.40926523249785	0.446213840150552	0.507611799383292	0.532436427617358	0.510110399399346	0.492314073011067	0.498201644722997	0.499736131889348	0.491471045884585	0.474157048997058	0.442960783410847	0.413132596578871	0.417937652594001	0.455684634179155	0.509077241993653	0.548206557727049	0.543638225941073	0.527044160712724	0.526136129548291	0.528604039997757	0.547253279318088	0.583431089672515	0.596089297091342	0.585988158359672	0.573177148876745	0.53928914144016	0.489446584035743	0.453448746070189	0.430087670935852	0.430316050939285	0.474707570863306	0.528420621776102	0.544904441108908	0.53642964559041	0.519782262353816	0.489738332515349	0.479064435510787
KEGG_PORPHYRIN_AND_CHLOROPHYLL_METABOLISM	0.506094694488818	0.494276189804736	0.492627379895932	0.457864488359331	0.418486129238829	0.424462978939765	0.44573751096008	0.449946052562196	0.437339638302813	0.418222136681999	0.408865101007039	0.403399776877481	0.40273235000522	0.44169178618494	0.502764781810767	0.530295314653681	0.513877067454917	0.500796883488112	0.507755911002921	0.507276375723268	0.497652692449418	0.47836299384563	0.43969698506435	0.39993756880451	0.398527021209748	0.437355273666664	0.498779395742827	0.545610359693649	0.539144012286023	0.51599905962652	0.516525645242197	0.522937433324404	0.536664654226126	0.564526282823471	0.57864133038487	0.580681470068336	0.577200158347761	0.541679108290349	0.483301232111207	0.436758918629866	0.406147194672763	0.407517096007329	0.46117912214715	0.525291832499552	0.545299787540051	0.533885392980802	0.513996112168424	0.486669930427855	0.484683989553729
REACTOME_MYOGENESIS	0.528133702306176	0.510173574092	0.504027909964042	0.463890804406219	0.418362407646819	0.420891227327893	0.444326475339967	0.450120891471211	0.431833034695462	0.40773452924131	0.399364107659621	0.397578322872451	0.400822200477814	0.44047261018407	0.499240474319033	0.527383010785148	0.515952906693543	0.507290021910471	0.514964742089415	0.51321471097852	0.503891331069655	0.48442815505052	0.439561720902078	0.389589919621808	0.379675624294586	0.417124216855446	0.485267851533421	0.539260022228953	0.531170524751746	0.502263158471897	0.504197662619579	0.513642636557805	0.522413207188936	0.542384193784544	0.557410058353887	0.570344510733858	0.575756353000408	0.540108506487166	0.476834573910618	0.422859964063645	0.38425247157586	0.383109958692639	0.442828524362068	0.516448579367615	0.540514862281674	0.526876175144413	0.504495217371467	0.481154447381042	0.489334986614854
REACTOME_PLATELET_ADHESION_TO_EXPOSED_COLLAGEN	0.554195893225135	0.529924248895696	0.518420198334837	0.473911704006444	0.423783761785377	0.421795164101974	0.445366382394736	0.452183896364019	0.428340919072823	0.39955183687832	0.394053100173071	0.398044824161166	0.404469387908634	0.442597054675977	0.497331876887693	0.523519081774135	0.514182489727957	0.508549102083209	0.517773299676786	0.517329268054704	0.510512282787175	0.492343258285681	0.442581567667543	0.382454961843061	0.361810338456132	0.394719428942667	0.467243685870099	0.52754346976315	0.519032981544772	0.486612899151115	0.490649642499633	0.502690810659507	0.507782923748333	0.521461238701993	0.536079564846362	0.556046037277611	0.567980001083615	0.534155386633352	0.47121721762594	0.414140329711561	0.367139730749739	0.359190513785804	0.420307651395092	0.50135773612564	0.530411168608077	0.516411380138445	0.492675787753585	0.473961227349026	0.492432849730613
REACTOME_AMINO_ACID_AND_OLIGOPEPTIDE_SLC_TRANSPORTERS	0.582787284528835	0.552960325792448	0.535628739461039	0.487845278811636	0.435181541029769	0.427866810682209	0.448882091569608	0.45597372848058	0.427756588604192	0.395377687573347	0.394571673583994	0.405781088388189	0.413607363348871	0.447413506192806	0.496835103624443	0.518544421337501	0.507062182489118	0.50236514064079	0.515116052466765	0.519747608132772	0.517471755928533	0.501360268730832	0.447905649293057	0.378023445831771	0.344788522745333	0.369752908554957	0.44352703150297	0.509044309343945	0.502335794924345	0.470153512684679	0.477804567931667	0.492629332010122	0.496378277734246	0.506130487920515	0.518394597398759	0.539608894208031	0.554302978921949	0.524491620871417	0.4678455527286	0.412485532525425	0.357171606551008	0.338303184202377	0.395515135167545	0.480929617761777	0.51599948851057	0.504337633372196	0.480696126144507	0.466613165755963	0.494007151620878
REACTOME_AMINO_ACID_TRANSPORT_ACROSS_THE_PLASMA_MEMBRANE	0.611914867435484	0.577982025260431	0.554815229358638	0.504778618269245	0.451770699782035	0.4386367386583	0.454065414025349	0.460440609255983	0.4298344472907	0.395730148854751	0.401194681056169	0.420329326018401	0.427258160899753	0.45378443946101	0.49703051963117	0.512339171132932	0.494353451556553	0.488508826212865	0.50747363965229	0.521024373225917	0.524357689249267	0.510159373857304	0.454164404131051	0.375417108531929	0.328435187472033	0.342367983282097	0.413909179694013	0.48336286236242	0.481353024726029	0.454106871996244	0.46744180610741	0.485775303156504	0.491005140406512	0.499396563932489	0.507117392709473	0.523113713480854	0.536276077057552	0.51258468021007	0.467890845236797	0.418799022138949	0.355840162393147	0.322965502175535	0.371296331751639	0.457410968527087	0.499152922707219	0.492683527147892	0.47069287886391	0.460815100927932	0.49464209407696
KEGG_CIRCADIAN_RHYTHM_MAMMAL	0.639403962621484	0.603133061043632	0.574563986719238	0.523027245990927	0.471517628945428	0.452490426941383	0.459624096267782	0.464156011145966	0.433450784402464	0.399978617374144	0.412932158662122	0.440066497138613	0.443928432764534	0.460502175670671	0.496934361769363	0.504928709025618	0.477345826824743	0.469042129535402	0.49689784840229	0.522065980662993	0.530549142251356	0.517240108152758	0.459966897836208	0.373967880978913	0.313113650011371	0.313819418488747	0.379872495686521	0.451822991593737	0.457348462483366	0.439628328501489	0.460693053479135	0.483505671117926	0.492834358758303	0.502061531116607	0.503335057144606	0.508424124183425	0.516170661891797	0.500227404795196	0.471878806729539	0.432686752348718	0.363397763952162	0.315140980376798	0.350880879103851	0.433965349032447	0.482170389260963	0.483018136520516	0.464014328783082	0.457787199237454	0.495169456568044
REACTOME_APOPTOSIS_INDUCED_DNA_FRAGMENTATION	0.663165432029869	0.626284249214236	0.593127503929672	0.54046213926685	0.491550503698222	0.467078446173723	0.464274347496083	0.465941086714821	0.437197573066898	0.406821270036439	0.428072218911306	0.462827471684931	0.462119805849078	0.466745877098724	0.495749627704356	0.496652925973775	0.458632698795654	0.447788194626061	0.486377786443185	0.523813952511571	0.53539009659578	0.521348482135216	0.464297220532511	0.373544636020535	0.299981681001172	0.286640908277526	0.344773058942906	0.417659836825717	0.432610015317821	0.427681174274714	0.457799135588605	0.485921913644765	0.5011567152178	0.512624288291474	0.506329838770984	0.496875197963087	0.496521542146759	0.489120783126669	0.479498554272969	0.452440216497989	0.378738307258286	0.315804271845346	0.337186353524034	0.414010090432864	0.467299057609411	0.476072595425222	0.460825062795091	0.457833754985571	0.49627734475301
BIOCARTA_DNAFRAGMENT_PATHWAY	0.681420345998628	0.645386010216129	0.608777807267726	0.555030170788675	0.508914210778729	0.479971576063007	0.467140538508162	0.465311693398909	0.44002467441683	0.414962507233063	0.444891513296036	0.486570028759895	0.480704178921838	0.472362358013811	0.493305967698236	0.488307756018829	0.441475686633475	0.429158443262644	0.478775085387992	0.526768291286923	0.538261336953842	0.521753658490985	0.466658871315896	0.374469223764478	0.290741820494008	0.264206825045442	0.313265434222405	0.385469791110145	0.410082959718161	0.418965984092831	0.458191843879393	0.491974300240103	0.513769654386842	0.527901240113147	0.513997427415463	0.489158696714994	0.479706896267547	0.480627061407694	0.489726039505655	0.47537832653041	0.399607381402188	0.324733163731802	0.332171532755625	0.400461326396942	0.456311078332186	0.471731822267365	0.46024756269814	0.460353582065698	0.498235414937637
SA_PROGRAMMED_CELL_DEATH	0.692901514398454	0.658821232941804	0.62015615943477	0.565284415887868	0.521404923376255	0.489328535517277	0.467921169194214	0.462562569455259	0.441632383991453	0.423648848099678	0.462184681448661	0.509780120588306	0.49899683911155	0.477822484033454	0.490249418419875	0.481146796848278	0.429000876278635	0.416845059633388	0.475820826427399	0.530603859371388	0.538560781974683	0.518302247356061	0.466984351194915	0.377128513022899	0.286985503561565	0.249787828197689	0.290092236180714	0.360052992926194	0.39269961385369	0.413900474943966	0.4608215900183	0.499922594915081	0.527773178723627	0.544084592319854	0.523606555587256	0.485362388855791	0.467598973447784	0.475675137753624	0.501191863188841	0.498484483972392	0.42312595683494	0.340604634010503	0.336433537000917	0.395105742309058	0.450226519510694	0.469342419841293	0.460938354342625	0.464257966495214	0.500856634168763
REACTOME_RNA_POL_I_TRANSCRIPTION_INITIATION	0.697014303878516	0.665662259273614	0.626493085847581	0.570705157849195	0.52816140228753	0.494354428123245	0.466824076664552	0.458507441559832	0.442446983533676	0.432799638561804	0.479377014942559	0.531483112767497	0.51653911427134	0.483869256601267	0.487857558121925	0.476676521214819	0.423501599660844	0.412908696677112	0.477648967232413	0.534150704098002	0.535711595846475	0.511317761851985	0.465458590457747	0.381574676924147	0.289478892839381	0.245477529048801	0.278683006620315	0.345088405428228	0.38267404165965	0.412650702949258	0.464568462934679	0.507898421727383	0.540420850571443	0.55781935857804	0.532605079194532	0.485101836488019	0.461307572060895	0.474733882934305	0.512614458102642	0.51914766179553	0.44648752480887	0.361364391738538	0.349167329581205	0.398296376351737	0.449250203100127	0.468169560785299	0.461793648108003	0.468547534373882	0.503672203398749
REACTOME_RNA_POL_I_TRANSCRIPTION	0.693913562452338	0.665756812452404	0.627623252936356	0.571676625043849	0.529783356143743	0.495414430024162	0.464371693780353	0.454046577598968	0.443221795943139	0.44268772411867	0.496215014797762	0.550948331690262	0.532766359773263	0.49103915655799	0.487549754455786	0.476269777276458	0.42601902924761	0.417530074069447	0.483039465064271	0.535826992552337	0.529308425578799	0.501475101651887	0.4624106848326	0.387385677504996	0.297779380171158	0.251461316666768	0.280121094183571	0.342165835505737	0.381042649354662	0.41520137736025	0.468577269920649	0.514357270329747	0.549718972121051	0.566931048461454	0.539211438031722	0.487697233329646	0.461056496528276	0.477792478484358	0.523107391838748	0.535746602433682	0.467588902343054	0.384720275720715	0.368459002693251	0.409042056400966	0.452924394389827	0.467803929720523	0.462444830645526	0.472735094989257	0.506183598313025
REACTOME_RNA_POL_I_PROMOTER_OPENING	0.684467359598324	0.659640149245473	0.623829243914957	0.569153565263681	0.527950250493767	0.493791383536626	0.461190199562737	0.449778878379298	0.444485914180219	0.45336490220885	0.512247743309326	0.567320227278282	0.546786197923241	0.499302699969099	0.490317375416535	0.480711643030599	0.436222534454689	0.429340812633986	0.490159966785981	0.534344862267552	0.519389918152749	0.489732400938758	0.458320153311531	0.393855610541263	0.310377592797434	0.26594565664611	0.292877976849577	0.350518987205389	0.38758890743288	0.421427768054012	0.472422274090523	0.518317313724007	0.554640181478338	0.570633398871081	0.542653119750964	0.492357431634204	0.466227788238969	0.484347880066807	0.532247368926704	0.547854273675319	0.485351544365936	0.408554553950149	0.391751416268619	0.425396582856659	0.460416749370426	0.468368880946742	0.463344241472909	0.476918691059851	0.508042565559973
REACTOME_GLYCOSPHINGOLIPID_METABOLISM	0.67010657194832	0.648341214101798	0.615638512661383	0.56420109395168	0.524720805787942	0.491194247680439	0.457852055120806	0.445813790371815	0.446123651943605	0.464161783878031	0.526412228699335	0.579417443287395	0.557409671612066	0.507996554299138	0.496326919764155	0.489837635744491	0.45251996433466	0.446029521730432	0.497375955305305	0.529341867544618	0.506693223720153	0.477303080719182	0.453861850294068	0.400356484062511	0.325262209230648	0.2857549478664	0.31337583436327	0.367480772108076	0.401101603818913	0.43112379481653	0.476088468931229	0.519393914806329	0.555007494255166	0.569282364640884	0.543063073764013	0.498327023747088	0.475556546062975	0.49343491973968	0.53991218132959	0.555992921113451	0.499618675278634	0.431112920529405	0.416292731991776	0.444958042589162	0.470814716709956	0.470477407677138	0.465466467579175	0.481527122307974	0.509093051155552
KEGG_SPHINGOLIPID_METABOLISM	0.652573344822486	0.633166182678111	0.603697847807814	0.557625656275569	0.521800557215946	0.489197730579123	0.454791276637685	0.441825355774277	0.44729082572412	0.473558491747994	0.53698432537741	0.585836736149643	0.563432382865358	0.51606014393417	0.504848324564656	0.502410399251719	0.472331209439214	0.464929669727652	0.503754836876535	0.521633087686074	0.492712218332106	0.465589690445798	0.449878257614958	0.406621881051828	0.340596037240413	0.307310921766792	0.337105103922858	0.389399940038439	0.419797583869931	0.443967816208614	0.479817291932661	0.517697042595017	0.551216114614499	0.563903784785644	0.541158788643524	0.504951719100356	0.487396418698211	0.503726338516786	0.546010307425257	0.561080777977824	0.510725984657719	0.450982248202765	0.43946805882559	0.465309741959345	0.483314720060911	0.474989833265068	0.469829001788687	0.486939465822668	0.509316973602606
KEGG_OTHER_GLYCAN_DEGRADATION	0.633593315073837	0.615507098876327	0.588762915819014	0.549825300968926	0.520035173497801	0.488797416959353	0.452282692632852	0.437289289582493	0.446708057049004	0.479540646809716	0.541981483559666	0.585347550247925	0.564042134599361	0.522442903979287	0.514504681142282	0.516313797891817	0.49250704917659	0.483456109269619	0.509130387754187	0.512986083471536	0.479471076283813	0.456022276171371	0.447236007366015	0.412793427670892	0.355186049898453	0.327586363070209	0.359851616785449	0.412641647679748	0.441734325380788	0.459452371279466	0.483892836135467	0.513662247692836	0.543960840707077	0.555744262513462	0.537868871370511	0.511646434267183	0.499961044520797	0.51370434254549	0.550277868450761	0.563869249979297	0.519017546910855	0.467009442817856	0.459040714315646	0.484333662779721	0.497264399319454	0.482683522906722	0.4770765267392	0.493213539995645	0.508774864629855
REACTOME_RNA_POL_I_TRANSCRIPTION_TERMINATION	0.61453567216219	0.596685918589398	0.571742287513494	0.540851642153868	0.519261331206211	0.490200495951542	0.450463735899218	0.431786176213553	0.443195898709349	0.480308809516128	0.539876297538731	0.57742249657761	0.559181243116595	0.52648933220385	0.523715486210247	0.529041125017758	0.509886597477369	0.499407427264083	0.51383359799598	0.505547817301448	0.469071516906127	0.449818676189965	0.446624506713641	0.419249902078732	0.368596634916959	0.34470657225716	0.378626741473644	0.434354855588248	0.465107314342657	0.476830797631522	0.488444230231223	0.507866547840185	0.534059542366484	0.545994057395492	0.534036589380118	0.517803650770246	0.511498350154033	0.521888324422123	0.552283651881059	0.564670592041469	0.524595303436392	0.478334077257143	0.473387792319034	0.500422317817237	0.512097979972834	0.493951567854633	0.487276686949866	0.500041934018721	0.507593791537004
REACTOME_ROLE_OF_SECOND_MESSENGERS_IN_NETRIN1_SIGNALING	0.596178974444953	0.577839538460738	0.553701636038563	0.530586014395546	0.518500791225992	0.492870392839628	0.449365555574611	0.425241599359545	0.436206093077784	0.475016803987677	0.530298854023541	0.562663362036427	0.549712939275938	0.528148445778933	0.531158325123363	0.538343517760465	0.521923305791611	0.51118997444394	0.518303241369239	0.501175366346752	0.463180444407212	0.447747859628699	0.448401373115562	0.426365562476588	0.38096215369612	0.358078093232348	0.392079946283652	0.45284902895262	0.488406690494061	0.495122385907389	0.493321339252648	0.500867252714604	0.522372851942295	0.535686518188614	0.53025173965644	0.52272023150267	0.520427316549651	0.527091950818369	0.551664116414851	0.563500782158941	0.527427991409517	0.48459116689719	0.481766295274869	0.512646420495858	0.527256842163728	0.508615234343856	0.499927643459852	0.506885977157825	0.505976585942825
BIOCARTA_NO2IL12_PATHWAY	0.578704613490966	0.559862103746697	0.5357753829454	0.518922711617899	0.516376881957845	0.495752808904121	0.448914486882322	0.41800221247348	0.42610515470882	0.464179632748387	0.514372705439077	0.542893153904558	0.537309962332952	0.527949307225685	0.536096452413859	0.542824619173441	0.527216132077141	0.51796603256289	0.522760773483081	0.500912086814443	0.462641361630601	0.449986198005753	0.452552592509897	0.434344018144429	0.392675247691517	0.36812795116002	0.400390664090516	0.467584295745877	0.510456823250283	0.513182314917346	0.498074278437809	0.493098609235252	0.509770090181113	0.52568152599553	0.526790771998176	0.525613937407187	0.525493010230061	0.528660973569536	0.548462995913618	0.560505611245572	0.527705366072576	0.486176895102621	0.484544261543925	0.520900806662098	0.542184320724392	0.525891130636796	0.514082202196543	0.513142141254193	0.504168398873467
ST_IL_13_PATHWAY	0.561944770306384	0.543408351477746	0.519000176590083	0.505892787500219	0.511589652664328	0.497572940109065	0.448885679850702	0.410713915638926	0.414083834429444	0.449546222924454	0.494485581392617	0.520811042624852	0.524079483498669	0.526779858651731	0.538482818034909	0.542263717565598	0.525750279496042	0.519676626392849	0.527047933939088	0.504757014594904	0.46732701286869	0.456112499428847	0.458756827495295	0.443180462927584	0.404120795937947	0.375848223095229	0.404793497494383	0.478884274883323	0.530380827547695	0.529814982389123	0.50203985932012	0.48485343333826	0.497094770441119	0.516636472255638	0.52361715450678	0.525745585697734	0.525950993654927	0.526616963217568	0.543361883775945	0.556358056610585	0.526161837820438	0.484381260694376	0.483266045539179	0.52598764643695	0.556425092540888	0.5445130192324	0.528497312140003	0.518229194029501	0.502357389295505
REACTOME_CHOLESTEROL_BIOSYNTHESIS	0.54575699227783	0.528922349494482	0.504125634534362	0.491707397655941	0.503303948336439	0.497119324584214	0.448842811639947	0.404061341974755	0.401746387450789	0.433499144620873	0.473573093328329	0.499307107546002	0.5120380216992	0.525568305800684	0.538832095379444	0.537547046950128	0.518739762699627	0.516909259474693	0.530651697019309	0.511760743272021	0.476248884429558	0.465225500988114	0.466489593587872	0.452710718725776	0.415539415391716	0.382344997888932	0.406956905430283	0.48752268586086	0.547537422796003	0.543908247604339	0.504513901134552	0.476351830295519	0.485115500295335	0.508935598605594	0.520412110388767	0.522595898566508	0.521719248457397	0.521633563725574	0.53762408218849	0.552327267538725	0.524110205616052	0.481236315766927	0.480443160024477	0.529551659833597	0.56977502542841	0.562972361979725	0.541787598638442	0.521599672207132	0.500566545188345
KEGG_TERPENOID_BACKBONE_BIOSYNTHESIS	0.53030079558278	0.516633953588338	0.49146399469473	0.476731810846115	0.491366485178617	0.493488282744216	0.448148421614065	0.398506475833812	0.390585198030118	0.418273131488112	0.45423640922576	0.480704909699995	0.502616257352156	0.524986749839667	0.537935377866589	0.530256355850179	0.508140302313077	0.510659513058992	0.532893921436935	0.520381648246763	0.487850749817726	0.476125585045307	0.475107806589753	0.462675289207052	0.427012909848148	0.38852458899814	0.408424581361993	0.494331964571661	0.561477959700928	0.554580398635376	0.504967907902413	0.467862217741437	0.474475653185431	0.502623047287115	0.516641171738664	0.516013440768124	0.513404297690193	0.514823626606827	0.53272377484844	0.549917200506018	0.523101821401469	0.479068359613161	0.479055305452399	0.533790719561679	0.582369627915514	0.579813205322584	0.552619139118565	0.52276787998642	0.498632663664903
BIOCARTA_CTCF_PATHWAY	0.516049709699307	0.506503287001998	0.480833955395174	0.461424714847235	0.476343540091729	0.486301002539822	0.446125229939784	0.394175623130618	0.381587860607591	0.40534963522505	0.438082270254926	0.466240495752692	0.496370825692791	0.525280477597105	0.536552326392969	0.522118700363604	0.496056005677304	0.502097458668705	0.533221260054391	0.528965462287432	0.500369842130194	0.487500291124442	0.483899983391768	0.472754416265615	0.438509501744455	0.394958340699413	0.41026373109999	0.499945973458811	0.571957165825083	0.561333544320006	0.503251991278761	0.459812598870305	0.465661160354243	0.497410996882122	0.511678463392207	0.506271322099051	0.502152603257515	0.507399116729064	0.529809316970189	0.550233902708149	0.524351423670994	0.479886607798901	0.481856071489292	0.540935192103913	0.59461247065153	0.593902316191999	0.559967061919814	0.521431932217733	0.496320712798281
KEGG_PHENYLALANINE_METABOLISM	0.503562412395408	0.498174854232336	0.471645686983873	0.446291130702652	0.459422924138541	0.475887186652791	0.44236497984811	0.390964623537556	0.375135834279913	0.395262994552729	0.425536719821755	0.455970950933103	0.493001668632702	0.52627988447071	0.535218866335105	0.514566396717116	0.484289362594174	0.492431160751374	0.531487040475748	0.536181182580522	0.512157858420816	0.498083345835711	0.492127363032774	0.482567645636812	0.449912742510824	0.401883829103151	0.412965179324588	0.504721863183737	0.578992825033899	0.564182720244708	0.499717086969915	0.452831373430878	0.45899545762958	0.492799211792377	0.504991087726011	0.494025425191453	0.489369284420996	0.500329887161705	0.529247579963199	0.553410533812744	0.528207239325113	0.484817480149628	0.490657768729977	0.552597523619237	0.606929249474777	0.604599618382969	0.563384625736835	0.517665136751458	0.49352066959019
KEGG_TYROSINE_METABOLISM	0.493217904483846	0.491051661505383	0.463145267964305	0.431885606226793	0.442230319486342	0.463370676011952	0.437058235409072	0.388798778410551	0.371190811788293	0.38783051605339	0.416136890102934	0.449103343013895	0.491652827368998	0.527584451485787	0.534239552962831	0.508558982933352	0.474162391256013	0.482868508564237	0.528096944439951	0.541271775477962	0.521899127261636	0.506791134241084	0.499086326089312	0.491648203154394	0.46097960969713	0.40925327199744	0.416537472019895	0.508803743508647	0.582920949807166	0.563698151560119	0.495197914758983	0.447687152068748	0.454656786618722	0.488275914314367	0.496342464558222	0.480213571417116	0.476417846830117	0.494130308247845	0.53046284376037	0.558406925895153	0.533941014217504	0.493782971480186	0.505799703925642	0.569190062756564	0.619439091317733	0.611777999145343	0.5631583272784	0.51205338951137	0.490403058840481
KEGG_ONE_CARBON_POOL_BY_FOLATE	0.485142583386684	0.484547842911873	0.454768833242441	0.418858368985093	0.42658420508802	0.450555790644905	0.431145424455391	0.387878796217283	0.369619526002039	0.382620863741087	0.409090850126887	0.444557425452687	0.491365537203067	0.528837111450359	0.533821853428937	0.504644735177324	0.466557162355874	0.474590880684016	0.523928576746956	0.544057914554981	0.528714656332687	0.512848891167977	0.504197261191114	0.499410205869411	0.471231223841288	0.41675372239245	0.420676818564208	0.512231786181018	0.584369872317695	0.56089732616475	0.490832946079379	0.445138765293581	0.452703516381992	0.483518278222278	0.485938569079029	0.465943058208991	0.464417513823302	0.488843679046418	0.532146442990656	0.563320389612047	0.539988535067009	0.505541680861016	0.525978547672827	0.589637924623651	0.63169773452806	0.615685759123874	0.560227966681441	0.505648469311782	0.487427855649519
KEGG_ALANINE_ASPARTATE_AND_GLUTAMATE_METABOLISM	0.479393148823405	0.478439300591267	0.446471083040809	0.407984447658445	0.414195418004544	0.439556546014541	0.426138514142458	0.388740148211063	0.370455439379497	0.379395291659202	0.403813849419058	0.441503699264823	0.491498783949552	0.529960235845165	0.534221901078385	0.503107934374582	0.462016305919313	0.46864458333199	0.520031784303614	0.544735396248463	0.532171265960938	0.515893920824895	0.507095988310884	0.505146161503895	0.479858235958268	0.423794534804664	0.424909316838728	0.515001784894495	0.584107118911516	0.556975655572452	0.487756247411272	0.445740274713423	0.453090794839445	0.478507370676552	0.474446358884167	0.452387960430611	0.454190755974873	0.484209389767641	0.532751098324172	0.566095472063898	0.54455996665874	0.518091014762539	0.548534562552757	0.611542341632012	0.642651366729964	0.616705362161826	0.555854094472433	0.499704601281982	0.485193343163178
REACTOME_AMINO_ACID_SYNTHESIS_AND_INTERCONVERSION_TRANSAMINATION	0.476235323834741	0.47310833650168	0.438853213887599	0.400098044493614	0.406336035846663	0.432232256653154	0.423625785014852	0.392060197334536	0.373956413220234	0.378314994019679	0.400214720333358	0.43966640730217	0.491951696555155	0.531230138867613	0.535768907194727	0.504045233155154	0.460775230431106	0.465737966214726	0.517224509585245	0.543582274847073	0.532218388793127	0.516009796692802	0.507692683447054	0.508109971656092	0.485769342621048	0.429535720853844	0.42867518232889	0.517040641810753	0.582786522213074	0.552948387262854	0.486756602757482	0.449661430520395	0.455668399666814	0.473518823614476	0.462866398693189	0.440689287685485	0.446329357801937	0.479929481254394	0.531072235185279	0.565326854616367	0.54635924228242	0.529301202340369	0.570149020594821	0.631791622800431	0.650854382934075	0.615117535751052	0.551160088709962	0.495296320509074	0.484204635727767
KEGG_ARGININE_AND_PROLINE_METABOLISM	0.476258858846762	0.469485371713216	0.432978341152312	0.39589766972009	0.403546350484385	0.429620083544919	0.42465567439405	0.398300846612359	0.380448433846499	0.379857138896365	0.398660926272931	0.439307714054976	0.493106901001045	0.533137605442836	0.538726345313395	0.507326227225356	0.462720832357348	0.466035700049518	0.51575416116763	0.540706316647511	0.529068926678041	0.513643428441481	0.506172171403218	0.507715079057585	0.487863909265391	0.433044845154313	0.431394960916714	0.518137309174129	0.580693123734358	0.549338597232035	0.488028251330713	0.456581153300074	0.460163873381735	0.469016469959619	0.452313805609568	0.431848633794286	0.441296904226262	0.475923188318435	0.526694079672753	0.560802008950764	0.54509021460593	0.537558250171556	0.587751550539043	0.647432355690821	0.65488962668719	0.610991524705552	0.54676126002838	0.492985666455935	0.484672485841261
BIOCARTA_CFTR_PATHWAY	0.480183641050278	0.468655004088068	0.429918217435621	0.395672272443844	0.405475871479884	0.431597035134971	0.429283175791399	0.407377456408632	0.390066477122542	0.384534042963802	0.399705960594329	0.440950689959905	0.495534878973687	0.536094675051385	0.543074740590767	0.512521088206769	0.467371367649422	0.469079745158716	0.515165297397836	0.535923155257978	0.523048135307567	0.509405147537406	0.502927840199231	0.503793317327127	0.485464476981501	0.433588848322551	0.432567410264687	0.517903809143335	0.577603484375105	0.546041549176166	0.491111397143565	0.465692631731746	0.466169271361802	0.465518756004611	0.44380535627468	0.426627634537063	0.43949216269845	0.472470806698824	0.520136300821604	0.553547558060225	0.541520759766693	0.542179603618535	0.599330283945361	0.656489439208212	0.653835865543256	0.604263731994642	0.542652279379957	0.492674182119625	0.486416416307361
KEGG_FOLATE_BIOSYNTHESIS	0.488455318350018	0.471314617303175	0.430235817414283	0.399069641377035	0.410930803078025	0.43692176739207	0.436495546582387	0.418532736803505	0.402543101901515	0.392582068042727	0.403743955520495	0.444995485387883	0.499606758038006	0.540143417560869	0.548375525345719	0.518919717241463	0.473965802444881	0.473906171521296	0.514422757100767	0.528795842948421	0.514459568115026	0.503826124949187	0.498440476426338	0.496768763397792	0.478690179827913	0.430941160562826	0.431896319264386	0.515820817087096	0.572838179804842	0.542422924334214	0.495045659603689	0.475827033335078	0.473153977255796	0.463501989780557	0.438133802703101	0.425483153947914	0.441242441964844	0.470190006493374	0.51264906802295	0.545367295797627	0.537083623974262	0.543454179346521	0.604352409549207	0.658431222840084	0.647597833656925	0.594959971989662	0.538380838742529	0.493675469975835	0.488886520712359
BIOCARTA_ETC_PATHWAY	0.50090803570588	0.477391548119881	0.433664717100446	0.405034815718019	0.418131423689869	0.443642433959633	0.444550839147247	0.430477276677286	0.417137506352731	0.403751947595825	0.41073952573295	0.451400874110405	0.505201748391533	0.544834653022248	0.553840106833157	0.525695934044602	0.481654326473156	0.479314468720047	0.512238092033039	0.518817171601389	0.503534852885685	0.497192772930887	0.493131258291923	0.48759030611087	0.468516677859229	0.425518452198459	0.429385757439565	0.511373975233095	0.565508274399152	0.537608559823165	0.498672067422301	0.485666610917177	0.480516225645695	0.463361539011367	0.435844804280328	0.428556897415661	0.446739341723831	0.469845219840644	0.505733604378516	0.538083634082154	0.533209101449705	0.542317179200043	0.603655764459561	0.654126211425072	0.636969067563422	0.58342916382596	0.533386863783755	0.494950008918579	0.491280367681894
KEGG_BUTANOATE_METABOLISM	0.516741589046172	0.486043609628729	0.439150057985464	0.411978668220094	0.425106447601215	0.449702101139658	0.451568213454	0.441713503636873	0.432696285073993	0.417238531280949	0.420103208732297	0.459546561696499	0.511639154757663	0.549351239323355	0.558599658371881	0.532150655709983	0.489688173998184	0.484165205609513	0.507480239392325	0.50568028136044	0.490511398877875	0.489551310600198	0.487233525418039	0.477380139499457	0.45641477310541	0.418229726953041	0.425342207018595	0.504248219413656	0.554885391381717	0.530848432484267	0.500963578119545	0.493990059867443	0.487667951025127	0.46540799459704	0.437266252956441	0.435704154990355	0.455947229522764	0.472051629290355	0.500571335508853	0.532814417440887	0.530697094953355	0.539823953685895	0.598898667443601	0.645360703150595	0.623415204868673	0.570450390598945	0.527325058901422	0.495403699802647	0.492723220869259
KEGG_VALINE_LEUCINE_AND_ISOLEUCINE_DEGRADATION	0.534841812444018	0.496035537718245	0.445222134989175	0.418133001124395	0.430107619751664	0.453506265682746	0.456107537370185	0.450878957595148	0.447775748471878	0.431720846054324	0.430712373940109	0.468301266041634	0.51784396054223	0.552804342185891	0.562035312907085	0.537897865732138	0.49750142795919	0.487586620905462	0.499534080209565	0.4895510291661	0.475812583530269	0.480883219118179	0.480733004917554	0.466937442506757	0.443715450832682	0.410094936889815	0.420284652939286	0.494531005381235	0.540778362132723	0.521818320200315	0.501266085944747	0.499884842494919	0.494130666576963	0.469859717162261	0.442521087276928	0.446522786810965	0.468514534064151	0.476984141394905	0.497587745547997	0.529583642881169	0.529393048701671	0.536658488995104	0.591836650351259	0.634163957371168	0.60868389951105	0.557152349867477	0.520233708798487	0.494161188498124	0.492478400320508
REACTOME_BRANCHED_CHAIN_AMINO_ACID_CATABOLISM	0.554233911360333	0.506259569431468	0.450503549955635	0.421966490278106	0.431932002907324	0.454259691515208	0.457511046193417	0.456971715882262	0.46077821584208	0.445490375450856	0.441057208111658	0.47624926282867	0.522644856894301	0.554532793194557	0.563983902747144	0.542891139751248	0.504664512079055	0.489047145702514	0.488496967610924	0.471233203402378	0.460225579976069	0.471349092614375	0.473410504333555	0.456361907414993	0.431042637051041	0.401848137691575	0.41483183212162	0.482868049567946	0.523786363559761	0.510758454296453	0.499385010289886	0.502875533043251	0.499610408670019	0.476807530885407	0.451490259764927	0.460357422006404	0.48372024681778	0.484217496639227	0.496330777953236	0.527402874023182	0.528271942711975	0.532870952257321	0.583734490221651	0.622226619286409	0.594402229002897	0.544785673681477	0.512511910864276	0.49075205157698	0.490141384113186
REACTOME_FORMATION_OF_ATP_BY_CHEMIOSMOTIC_COUPLING	0.574375709888182	0.516101981077245	0.454105691004225	0.422516516398238	0.430080488029464	0.451995896870249	0.455916707049622	0.459422881075167	0.470124613006432	0.456691835088228	0.449505175147332	0.482001066582186	0.525070727629401	0.554257560250247	0.564718280018067	0.547299238395386	0.510793362916831	0.488335257507136	0.475159897006837	0.452130332296664	0.444941192270964	0.461451026822508	0.464982723704761	0.445029323422632	0.418141376583671	0.393756743790953	0.409640341192202	0.470505495849514	0.505323819439959	0.498417992631652	0.495525451731283	0.502946838432962	0.50402070028412	0.48615191972008	0.463747468246003	0.476295743878261	0.500495596057904	0.492787150498059	0.495715803593414	0.524753858382898	0.525854427962825	0.527919962972956	0.575112012785989	0.610595980869425	0.581792059413581	0.534448818013071	0.504752833906428	0.485172346318916	0.485755314688565
REACTOME_LATENT_INFECTION_OF_HOMO_SAPIENS_WITH_MYCOBACTERIUM_TUBERCULOSIS	0.595121912791889	0.525481617169827	0.455763656073824	0.419537648512728	0.424736161833121	0.447348497997493	0.452006948806364	0.45807625389887	0.474518112890391	0.46370547629198	0.454672337413864	0.484520165224684	0.524560895783655	0.552064899605397	0.564754603584097	0.551341716305134	0.515531621427086	0.485519395579396	0.460788922164458	0.433972657033028	0.431371763701571	0.452003273550559	0.455289569932718	0.431965398674262	0.404203276712012	0.38574214698274	0.405397790917645	0.459153414637357	0.487378116849338	0.48584738788308	0.490149416133328	0.500472829401495	0.50743767442014	0.497531155715206	0.47851759985238	0.493202921251163	0.517550894455074	0.501471854167189	0.494531530129961	0.520250222119346	0.520770141467399	0.520969631485564	0.565844004910312	0.599670595563898	0.57155264734331	0.526864703120745	0.497519930310864	0.477811635750901	0.479793972140012
REACTOME_TRANSFERRIN_ENDOCYTOSIS_AND_RECYCLING	0.616418759991597	0.534602431920668	0.455716930983075	0.413447615250558	0.416596295690517	0.441195823823695	0.446648836103611	0.453157095534661	0.473296281613026	0.465621612194057	0.455836556079157	0.483405836851898	0.521078235859923	0.548310789697427	0.564645680684598	0.555211710771601	0.518657155482437	0.48092606829802	0.446782258545895	0.418376812086928	0.420776851024394	0.443903262699294	0.44444551804708	0.416437564249443	0.388498833916654	0.37768468618295	0.402796703501656	0.450644688842343	0.472053317579486	0.474128293915377	0.483827577439423	0.496088728615974	0.510001401047592	0.510269257958105	0.494699840064073	0.509823557201393	0.533590799750937	0.509191076628074	0.491990021662864	0.513219566678633	0.512276789353928	0.511315241624021	0.555493373602438	0.589395842109755	0.563883609550289	0.522261161171417	0.491152871922468	0.469276598882405	0.473005395534069
REACTOME_INSULIN_RECEPTOR_RECYCLING	0.637955812502459	0.543621764807658	0.454464783066802	0.405125517026	0.406627078503944	0.434328390669555	0.440584198400605	0.445259794951956	0.466757826509554	0.462645112309439	0.453257054477397	0.479066633548193	0.515147018868656	0.543558350975843	0.564896623765698	0.559129969861364	0.520250776810903	0.475114955308841	0.4343120440221	0.406391296606878	0.413838880035624	0.437800601790014	0.432880610987282	0.398461819883022	0.370959997936346	0.36968914479058	0.402409607021003	0.446447955424222	0.461036235496468	0.464134101218156	0.477135276107251	0.490550439561737	0.511810682172295	0.523380169004517	0.5109624676716	0.524928020503183	0.547536678841512	0.515341269893774	0.488095484239182	0.504022613878761	0.500605249287634	0.498795150877116	0.543707037475777	0.579526157690923	0.558583899144132	0.52035963737818	0.48566721596945	0.460185601202637	0.46617629460895
REACTOME_IRON_UPTAKE_AND_TRANSPORT	0.659004789072106	0.552447886525807	0.452549137599888	0.395656154658864	0.395825920848323	0.427253929257834	0.434267421861692	0.43531800842107	0.456282154325755	0.456220780863467	0.448244767418714	0.472716520586807	0.507815206224259	0.538572612313022	0.56600729974776	0.563453699338817	0.520793157170197	0.468804085797247	0.424061601008703	0.398206933507747	0.4103785019707	0.433814924065089	0.421246548127346	0.378977167851745	0.35241472462453	0.362147265644638	0.404472238711833	0.447187943338592	0.455156120479904	0.456378305762836	0.470596587475542	0.484618000879505	0.512872471745505	0.535664183519368	0.525890383925177	0.53744015506918	0.558646533808552	0.51991293319769	0.483699121846041	0.494050638928155	0.487068620259125	0.484064607273478	0.530529563405742	0.569847424093079	0.555163605903335	0.520446153876453	0.4807753228737	0.451024055878939	0.459921146514965
HALLMARK_OXIDATIVE_PHOSPHORYLATION	0.678534576143203	0.560760690334513	0.450451611277168	0.386109951755014	0.385066129871071	0.420189621759225	0.427872442562424	0.424503366099794	0.444109602237063	0.448751870722552	0.442898950711642	0.466154649292203	0.500508946444382	0.534292566529952	0.568516464422144	0.568698451418795	0.521082194917765	0.462730730580297	0.416141353540056	0.393159800543341	0.409354189955857	0.431432763721201	0.410231059561904	0.359629012151017	0.334397745093479	0.355597699672865	0.408689867668086	0.452368760643374	0.454178705928875	0.45096140133108	0.464650387309931	0.478979398587334	0.513144728471822	0.545911929797932	0.538163362254264	0.546498570216667	0.566472776300564	0.523337012894205	0.480244035394522	0.485441807686379	0.473909256803631	0.468635548358933	0.516542783696601	0.560300161701398	0.552931152237545	0.521492996916921	0.476013487893676	0.442118276616522	0.454586042767381
REACTOME_MITOCHONDRIAL_PROTEIN_IMPORT	0.69551731216704	0.568194839518617	0.448593721220147	0.377408287939056	0.37505766805494	0.413214445628192	0.421429083578932	0.414041043250487	0.432801022309203	0.442958747062068	0.439559736771824	0.46135644656198	0.494758763303647	0.531681598675649	0.572906530204516	0.575376179488006	0.521970259955036	0.45749356911567	0.410210144852527	0.390039695569096	0.409172490781206	0.42963529931092	0.400369822603753	0.342298527275462	0.318686467608814	0.350514737508226	0.414212314556114	0.460441102827922	0.456895372515889	0.447601975181553	0.459619423783618	0.474214418482345	0.512660736547683	0.553187294674528	0.546752307581117	0.551467023939278	0.570707050166731	0.526149268839912	0.479313874887583	0.480597678882267	0.463875271294515	0.454627941569167	0.502792705758159	0.550987697735635	0.551057041765147	0.522315525090642	0.470927752145043	0.433720719610929	0.450290457971734
REACTOME_PYRUVATE_METABOLISM	0.709245762218931	0.57453723162939	0.447364804515592	0.370269599732401	0.366393767521461	0.406482693048248	0.415007002916488	0.404988424977408	0.424552357246771	0.441087730820716	0.440146053946046	0.459977511659564	0.491837975573061	0.53144669082742	0.579344546116069	0.58368352415578	0.524034499900051	0.453451030414786	0.405749105437442	0.38758341368815	0.408199060131558	0.427212601581978	0.391940861721746	0.32860345288118	0.306803368477667	0.347165255416611	0.41983837380051	0.46921624409461	0.4614741348987	0.445741940435052	0.455697080295094	0.470794149824015	0.511674779203011	0.557111501285328	0.551120217095244	0.55196475800724	0.571051741576877	0.528653979139665	0.482142571569727	0.481586386561247	0.459559567226509	0.444251967076038	0.490521658503284	0.542094337675227	0.548652733894819	0.521771203175426	0.465263916791853	0.426143453603627	0.447054229547662
REACTOME_PYRUVATE_METABOLISM_AND_CITRIC_ACID_TCA_CYCLE	0.719508132491976	0.579811522204489	0.447103246028214	0.365190214785958	0.359598610747202	0.400361156027292	0.408845654175217	0.398046192565258	0.420606103709369	0.444238480328298	0.445587042514008	0.462908378388328	0.492416547434819	0.533738838733284	0.58739409158818	0.593203203452443	0.527339520858418	0.450719314937258	0.402359953287298	0.384940312055614	0.405270949327237	0.423148496874144	0.384976225866405	0.319552167552147	0.299670037827685	0.345582860853982	0.424370506918146	0.476479019082898	0.4659645275376	0.444725725342762	0.452989846003673	0.469115108346924	0.510753297971505	0.558044829602787	0.551392918590186	0.54797759734095	0.567252428226156	0.53075894213868	0.489225646183076	0.489534015740492	0.462623000761397	0.43914627199943	0.480790740452139	0.533775808839827	0.544915397649243	0.519011482101045	0.459121981378524	0.419862535848677	0.444922651830398
REACTOME_TCA_CYCLE_AND_RESPIRATORY_ELECTRON_TRANSPORT	0.72656866823268	0.584215281626972	0.448009595749928	0.362409913709952	0.355089723857368	0.395382506514069	0.40334769517503	0.393449756090503	0.420949630866352	0.452015645059707	0.455505250490214	0.469998207715812	0.496345133756677	0.537998166043678	0.595907822475949	0.602817376936417	0.53140710403137	0.449248071535421	0.399937025478852	0.381903307499588	0.400012269355871	0.416940274727213	0.379364527569937	0.315421497436095	0.297478935720462	0.345617626314369	0.426953356027562	0.480573408634089	0.468811999106235	0.444038063830992	0.451633267774534	0.469560944196174	0.510757221810907	0.557078974165957	0.548435195671399	0.540030487728272	0.55931418785026	0.532049418156155	0.500125302405775	0.504144815915573	0.473126357616468	0.439794156206153	0.474136319443156	0.526100059949811	0.539354722873819	0.513760989152295	0.453047780112472	0.415541600697712	0.444026058664769
HALLMARK_PEROXISOME	0.730998525512738	0.587964378213789	0.450031346881358	0.361849698340143	0.353037768006972	0.392014121755154	0.398923942810856	0.390954174407716	0.424369228440846	0.462583951681728	0.468218688765394	0.480010323300664	0.502637117222431	0.543045110019026	0.603237787114385	0.610944064755035	0.535407349391186	0.448909361943561	0.398625790428547	0.378813845211287	0.392848298094704	0.408750862934511	0.374982943292802	0.315834787526882	0.299761498110403	0.347002114497361	0.427256510868044	0.480767735956621	0.469242448756493	0.443540673762374	0.451938587729869	0.472560635080674	0.512701282209109	0.555808771126887	0.543760809178992	0.529310931071756	0.54778049029383	0.532034124597478	0.513506096371491	0.523518285090093	0.489238844002061	0.445261509621504	0.470413930182301	0.519090883854908	0.532044542683797	0.506534429007132	0.44802779591735	0.413959088882147	0.444562621369152
KEGG_PEROXISOME	0.733438070094031	0.591130553898251	0.452788308863768	0.36306348458735	0.353207995307481	0.390373734914376	0.395774943451058	0.389908852041364	0.428812544244206	0.473088977267521	0.481051369713395	0.490820652952638	0.509650409125482	0.547392746891199	0.607725919203091	0.616044072982741	0.538489242880848	0.449549543120136	0.398606966600109	0.37622052526282	0.384749962609668	0.399357948070188	0.371801276305078	0.319977259512062	0.305602092472811	0.349417258696576	0.425469788979527	0.477320228467361	0.467416804079288	0.443606839016599	0.454471018382124	0.478586438261934	0.517514463324154	0.55592638738107	0.539243737964122	0.517608447537878	0.533881004785799	0.530412536914819	0.527385790305863	0.544392419805735	0.507511311523258	0.453405994784538	0.468915368336559	0.512863038979039	0.523776739312998	0.498660782673765	0.44534258704233	0.415847159834545	0.446729481699259
REACTOME_RESPIRATORY_ELECTRON_TRANSPORT_ATP_SYNTHESIS_BY_CHEMIOSMOTIC_COUPLING_AND_HEAT_PRODUCTION_BY_UNCOUPLING_PROTEINS_	0.734357343943575	0.593535395459889	0.455594583007288	0.365276404405313	0.354924730183908	0.390088489369092	0.393753701575978	0.389418591793371	0.431944110070979	0.480334907749891	0.490896990507679	0.499838474463589	0.515428002285837	0.549655679571909	0.608276108547449	0.617199609382348	0.54011876333775	0.451003774165503	0.399856391579539	0.374500621983235	0.37685294878892	0.389937557156488	0.36992936145026	0.326879406934496	0.313939482585014	0.352577183555557	0.422177118403845	0.47128484959283	0.464316982563467	0.445058625494706	0.459962529610287	0.488041208970869	0.525756129936899	0.558746934069898	0.536676640045992	0.507010810088491	0.519411490789589	0.527225734194986	0.539541522702657	0.562817982478727	0.523704559139353	0.461519102691724	0.468717555719387	0.507769612054181	0.51599605441395	0.492023972609102	0.446258992493978	0.421666178467918	0.450628780525915
REACTOME_RESPIRATORY_ELECTRON_TRANSPORT	0.733862018312532	0.59472989267386	0.457597114827296	0.367562765240755	0.357256817554168	0.390429585589436	0.392422400858865	0.388580915334024	0.431756989898814	0.481575468960274	0.494946630659972	0.504599618596279	0.518141462097971	0.548914173839758	0.604761442928385	0.614516483627548	0.540298189166705	0.45310839905452	0.402047425376395	0.373662936047058	0.370132142536963	0.38177535837192	0.369609803886734	0.33569285268239	0.323874740655458	0.356335334309845	0.418198218712119	0.46416288032782	0.461395602330471	0.448881455234194	0.469039497041346	0.501040620454286	0.537366112864798	0.564807217601834	0.537302737329446	0.499432138370439	0.506361169510586	0.522845542690975	0.547980623809172	0.575101222253447	0.533929306371879	0.467168017279705	0.469099102086758	0.504455339829155	0.5104829389372	0.488556833036213	0.451619009250534	0.431364665390776	0.456161361439422
KEGG_OXIDATIVE_PHOSPHORYLATION	0.731597132641338	0.594075121702553	0.458014275534561	0.369150812467443	0.359393904712639	0.390689208475111	0.391302310402156	0.386761425410348	0.427105369107834	0.475250106679324	0.491442450882885	0.503429901310086	0.516566574782343	0.544944023976478	0.598103893151201	0.609172033570612	0.539587089521526	0.455735847498438	0.404668328390278	0.373433578590067	0.365262084941152	0.376018974091767	0.371176829587928	0.345875639933591	0.334879342432689	0.360766780829047	0.41444597173737	0.457511598668614	0.460089039428937	0.455796372551241	0.481858658736575	0.51717589418378	0.551536576005244	0.573663921308586	0.54148098175881	0.49615399882022	0.496449435078689	0.517860093608315	0.551373067808275	0.578725900876155	0.535703831656845	0.468907057559313	0.4698171358386	0.503747279220246	0.508883220075441	0.489672484555244	0.461474893439333	0.444209205980638	0.462923349508583
KEGG_PARKINSONS_DISEASE	0.72681198318677	0.59093504059162	0.456425782422327	0.369761140019737	0.361050802891651	0.390606648885069	0.390192496191576	0.383831907598624	0.418034471598182	0.461480699643968	0.480262621872757	0.496007240941201	0.510485427686161	0.538285469305916	0.590015990652997	0.603081096994444	0.538914364028931	0.458834868154778	0.407283935964935	0.373555000689553	0.362686567299992	0.373556260491788	0.375005409400274	0.357222566097492	0.346813718815994	0.366161016218088	0.411799944876516	0.452598716513252	0.461338887366958	0.465852566920046	0.497820696735089	0.53538911123239	0.566772159663909	0.583955882874102	0.548605581434226	0.497567436080489	0.490778266954984	0.512955801800807	0.549347753011588	0.572951371652875	0.528553016619654	0.466586659335072	0.471106954131182	0.506398703643121	0.512271618798736	0.49587793112089	0.474948885473004	0.458780953629404	0.470145764211534
REACTOME_SYNTHESIS_OF_VERY_LONG_CHAIN_FATTY_ACYL_COAS	0.71862197884203	0.584962119712502	0.453031353491456	0.369832158329411	0.362685403546911	0.390601056631021	0.389378596675821	0.38027751814827	0.405811389053274	0.442160849312371	0.463124642480002	0.483613265929922	0.500874809295178	0.530154670586277	0.582524383128071	0.598308145218124	0.539243643831094	0.462430449886247	0.40977612068286	0.374105504632277	0.3628086217459	0.375032650227051	0.381464768301954	0.369735954879302	0.359744915344129	0.372896683979089	0.410984570225686	0.450165561843758	0.465269480060218	0.478211420820889	0.515516214671149	0.554061999531331	0.581146645150155	0.593709364486189	0.55730361922938	0.503203980948202	0.489724518708009	0.508852918218413	0.542574729884368	0.558895565429374	0.513956540068407	0.461173772405237	0.47341496884867	0.512782269182134	0.520914971875398	0.506728496509918	0.490414029183929	0.473192914275416	0.476737702946226
KEGG_BIOSYNTHESIS_OF_UNSATURATED_FATTY_ACIDS	0.706417501558935	0.576390903197742	0.448768063296597	0.370493623846079	0.365379000029935	0.391656768779292	0.389597605063825	0.377100796098357	0.392618443078157	0.420553184409722	0.443266762452859	0.468916790419433	0.489756261112514	0.522202366487423	0.577445446943934	0.596444813648852	0.541210113959851	0.466554726137906	0.412414247545161	0.375643152327438	0.366153756101522	0.380940635005503	0.39087423397999	0.383408622022694	0.373656138526985	0.381239065837395	0.412456750078606	0.450333166578356	0.471118143640738	0.491220882052457	0.532959204700224	0.571320389113105	0.592690158352451	0.600789248549493	0.565824454984154	0.511996357029732	0.493048193536833	0.506268062396234	0.532593212915894	0.539098687777129	0.494714164670556	0.454212725700412	0.477015181821068	0.522654551809591	0.534280028996646	0.521093032804747	0.505933883487394	0.485490504039553	0.481475747265679
REACTOME_EFFECTS_OF_PIP2_HYDROLYSIS	0.69026265481402	0.566194266293061	0.445186881908155	0.373231978842874	0.370376883812292	0.394877447571942	0.391739348609557	0.375514309317006	0.380964819408975	0.400463303971942	0.424638404607571	0.455286557288802	0.479680501571702	0.516133245001613	0.575953970145057	0.598163855759211	0.544861167406524	0.471133083246908	0.415721400346642	0.379093383772079	0.373390037108127	0.391679905965947	0.403450648316934	0.398035010258506	0.388202646878974	0.391149358303436	0.416320837183013	0.45264641727857	0.477425708614906	0.502763894715621	0.5480361708122	0.585449964287557	0.599789157390034	0.603361559399122	0.572464842796164	0.522602884209198	0.500080221001552	0.505828973099855	0.521406948887234	0.516741473931654	0.474007679033656	0.447190512812752	0.481710458792216	0.535074282813393	0.551195337275967	0.537535256743184	0.519764415665203	0.494106389343278	0.483320196777065
REACTOME_G_ALPHA_Z_SIGNALLING_EVENTS	0.671073443429691	0.555965114197316	0.444064481804848	0.379328851094236	0.378453008398043	0.400887733447962	0.396392906645138	0.376503267515487	0.372980591509944	0.385231985235827	0.410837926859942	0.445832205113368	0.472974037971989	0.513243885140602	0.578320622908552	0.603068117789054	0.549593479888853	0.475895940223278	0.420234360915839	0.385459292825651	0.38519297507755	0.407526662665677	0.419245718430915	0.41314642242271	0.402642354558458	0.402188695921856	0.422284976062267	0.456213484252206	0.482407875156748	0.510764547054423	0.559012478636826	0.595267908428943	0.601479691366751	0.60024322514306	0.575877950969988	0.533627677263959	0.509848038134313	0.5079004929388	0.510947576784081	0.494790927739983	0.454513169798649	0.441068193582531	0.486760179896912	0.548485837327422	0.570026410100875	0.554591217854011	0.530702905928511	0.498208110824249	0.481764451463563
PID_TXA2PATHWAY	0.650425750829768	0.547490859470884	0.446850381985603	0.389285688640668	0.389369800720988	0.409345125973512	0.403432553609588	0.380417585928624	0.369829398300203	0.376890675108711	0.40417012850771	0.442515254478991	0.471010333884661	0.514002999270657	0.58383995303867	0.609831496948813	0.554300228919605	0.480386564354962	0.426314007364288	0.395532098419682	0.402049623720231	0.428533978466073	0.438091616417683	0.428092669761094	0.415969296831586	0.413548671359589	0.429663545949903	0.459884956593192	0.484383919976138	0.513691509949849	0.564926083755605	0.600322269334324	0.597560467178762	0.591063640311401	0.575190334517495	0.543672653019954	0.521094879321113	0.512373214551195	0.502571593738049	0.475339190560876	0.437841914999662	0.436121919701061	0.491051914923543	0.560929409591023	0.588792611393129	0.570850143291056	0.538177089819536	0.49782628049495	0.477085351945055
BIOCARTA_CTL_PATHWAY	0.630015390207192	0.54214880850572	0.454155416101137	0.402494459369957	0.401697314911948	0.418799063415464	0.411845746547714	0.386773191400301	0.371457921267155	0.375783289485839	0.405166421564531	0.445665607753705	0.473795422132927	0.517834858945476	0.59094712627549	0.616540469126054	0.557664567120602	0.484084631355528	0.434109430120984	0.409749522107155	0.42412203691146	0.454438476507534	0.459580346531098	0.442210431388406	0.427166592895836	0.424179611387718	0.43742885187113	0.46243704676067	0.482150483571959	0.510916619917835	0.565753495435241	0.600871447672095	0.588520555127817	0.576229133697392	0.569958224900772	0.551299746799562	0.532273412901781	0.518541966964151	0.496764059078131	0.459304102911424	0.424419842051872	0.432078335025616	0.493423480072869	0.570334084772188	0.605280540048567	0.584924870775838	0.54212490544978	0.493751997224389	0.470388517627695
REACTOME_SYNTHESIS_OF_BILE_ACIDS_AND_BILE_SALTS	0.610996500235021	0.540377083350732	0.465502188997987	0.417330785997302	0.413123451086251	0.427005840378916	0.419922574116079	0.394375850951407	0.37677702092037	0.380768683745152	0.412715011420108	0.454071165129663	0.480043141087609	0.523227654876835	0.59751390225919	0.62112190909234	0.558498086710603	0.486597447208271	0.443655120857379	0.428214827745195	0.451212647165616	0.484624066751194	0.4830815084992	0.454976668659869	0.43544104798657	0.432952323063975	0.444316283258837	0.462752965235875	0.475233116896524	0.502845837498574	0.562318909092211	0.59768354281705	0.575337344180189	0.556743391981584	0.560073114953496	0.555064510064523	0.541652028856664	0.525193317108137	0.493150537618273	0.44651820767279	0.413738711059889	0.428410039469456	0.492996830261318	0.57486738656964	0.617278204876981	0.595490088601713	0.542814161611663	0.487283855115109	0.463422055476161
REACTOME_SYNTHESIS_OF_BILE_ACIDS_AND_BILE_SALTS_VIA_7ALPHA_HYDROXYCHOLESTEROL	0.593538694942974	0.541482783692654	0.479457901710116	0.431660157325534	0.421176597606161	0.431620526786939	0.425775615423206	0.401745017424644	0.38419035887998	0.389873118581506	0.424686665038387	0.465561798887442	0.487706281051362	0.52817135834087	0.601295526587299	0.621771249979965	0.556035032294513	0.487829638050828	0.454977726488583	0.450754144952265	0.482762843551953	0.518121024775195	0.507770358452092	0.466065818550647	0.440333166961318	0.43879374458702	0.448978873742726	0.460004658097891	0.463992398898713	0.49081057113647	0.555998382046519	0.591750290633936	0.559231516283664	0.533972589602603	0.545730025135899	0.553741205416891	0.547614909374368	0.530923139355414	0.490793414746192	0.436101650690832	0.40479820106284	0.424622580804784	0.489409359967784	0.573310879753938	0.622992776785748	0.601500706998333	0.540734386009926	0.479938910436043	0.4582203853538
KEGG_PRIMARY_BILE_ACID_BIOSYNTHESIS	0.576871772511177	0.543910687382577	0.4940999984507	0.443553261140802	0.424087640921887	0.431013923081367	0.428003051833096	0.407674395548318	0.39224220627083	0.401090128718915	0.438755605751306	0.477815532129172	0.494735761270946	0.530788996754246	0.600459065245824	0.617330938074371	0.550129779450498	0.488050254143132	0.468082319994336	0.476864627963623	0.517779839967561	0.553581312520101	0.532631281467117	0.475296259313279	0.441686740404331	0.440774918073215	0.45017156316468	0.453817098096299	0.449585401936554	0.476766564237525	0.548321827905536	0.584015605626126	0.541455931562482	0.509437583255461	0.527498386007484	0.546713930477081	0.549097785987999	0.534575814944996	0.488632851410756	0.426941169958207	0.396540165047022	0.420412361220731	0.482885895962824	0.56538793160597	0.621553647569671	0.602529841935383	0.536588906049229	0.473212851666217	0.456692564763667
REACTOME_ALPHA_LINOLENIC_ACID_ALA_METABOLISM	0.559834342140452	0.545867947480442	0.50761045042095	0.451903621076764	0.42143474607465	0.424882976983548	0.426221377182169	0.411693357895196	0.400119204575584	0.41300795758464	0.453092554480466	0.489069248695412	0.499762658348721	0.529937419628692	0.594074668821426	0.607576322928055	0.541332442186586	0.487823540453115	0.482782830041564	0.505517760005424	0.554673529267028	0.589219824598813	0.556439084427083	0.482520111201251	0.439546856204039	0.43817485713742	0.446937361559272	0.444373787703022	0.433792752306328	0.46288448114085	0.540587418641629	0.575181718936345	0.523149441691675	0.484668362695752	0.506432640938528	0.534353775852169	0.545972582037304	0.535617011287997	0.485887302586459	0.418103582091775	0.388142400366893	0.415665753295567	0.474147969669886	0.551920226851763	0.613364049043489	0.599022071859495	0.531312971433837	0.468418816783699	0.460270380590069
REACTOME_PEROXISOMAL_LIPID_METABOLISM	0.54164273627756	0.546002717855536	0.518731653393636	0.456678175844674	0.41428644375798	0.4143831223827	0.421224868999657	0.41422476513924	0.407818713963342	0.425065248154845	0.466726307923444	0.498516571130313	0.502466585892494	0.525563677941397	0.58242297447198	0.593343647986917	0.530822155854906	0.487826477378816	0.498470398708729	0.534948122585641	0.591128437344516	0.622806217530801	0.577772495757442	0.487535093469321	0.434076481021914	0.430561366121625	0.438771900282433	0.432422387275236	0.418733227802923	0.451130231977506	0.533582533730648	0.565605664566372	0.505233095773226	0.461094854312031	0.484094210641291	0.518145298539755	0.539165929098598	0.53427167339147	0.482272711070511	0.409081940367983	0.37914054223924	0.410351518664369	0.464190841421435	0.534695371930044	0.600071656282106	0.592263074096635	0.526024418272115	0.466597735092087	0.469696246992987
REACTOME_DESTABILIZATION_OF_MRNA_BY_KSRP	0.522445550407408	0.543791569057871	0.526880414194548	0.458687750412569	0.404758036524001	0.401695092497908	0.414669769213939	0.416351976418838	0.415937479531981	0.43740599723489	0.47953238573789	0.506335728135627	0.503551321221052	0.518698582065432	0.566989790511783	0.576418100713394	0.520177655132128	0.488615977449575	0.513987950872026	0.562648791777749	0.624208516473702	0.651835403996496	0.595127081969313	0.490063683783852	0.425529782163303	0.417898282344306	0.425743336984575	0.419163748938559	0.406507580793184	0.442926337452132	0.527468687057233	0.555270671148662	0.488306234215437	0.439915597776357	0.462371719041991	0.500410513796222	0.530395745188882	0.531366567568689	0.478000406752104	0.399860616831683	0.369423696042296	0.404392123381044	0.453979605065687	0.516021363752365	0.584106064970413	0.584033291152386	0.521888440040953	0.468492967823109	0.484984329753431
REACTOME_ACTIVATION_OF_GENES_BY_ATF4	0.503348536412342	0.539450005205429	0.531885970119656	0.45897073761751	0.39513817258373	0.389172236253659	0.408374445071908	0.419259398592478	0.425173234879379	0.450440799275892	0.49192368008453	0.513415481151623	0.504400661373682	0.511098863972447	0.550094755055083	0.559134073773818	0.510991458537892	0.490421304160065	0.527748295853474	0.585732875429804	0.650816338287188	0.673936823857252	0.607145828087724	0.489784832441854	0.414242639520144	0.400624666567233	0.408526005866827	0.406032341049135	0.398828526700323	0.438957957464059	0.521846884981612	0.543825184347161	0.47253495827349	0.421910996303534	0.443078497862913	0.483660633267082	0.521584294373069	0.527951414082861	0.473611501978326	0.390845718387008	0.359167848777749	0.397577985820349	0.444132540161228	0.498088449088618	0.567973769688811	0.576127401485015	0.519979450614134	0.474595185224569	0.505542526300299
REACTOME_PERK_REGULATED_GENE_EXPRESSION	0.485921504678344	0.53346274145494	0.533519642004807	0.45805705223301	0.38692534446719	0.378397085331393	0.403494416673134	0.42354343575093	0.435728348775376	0.464294778828414	0.504372399311606	0.520902937802716	0.506571190310075	0.504663196696607	0.534223278803777	0.543740443378892	0.504398886427549	0.493026872868233	0.538112430400059	0.601635123136776	0.668440882135611	0.687441127892682	0.612910572495024	0.486371721718301	0.400568505172142	0.379610820427435	0.388285568713029	0.394385369649502	0.396689546815882	0.439139124352159	0.515975519819627	0.530703975530729	0.457589223444089	0.407240281803262	0.427431562948652	0.469788563286323	0.514160482014741	0.524862818155433	0.469752213576442	0.382721626105506	0.348743370109028	0.389540474925938	0.434671159876091	0.482366778628684	0.553642679230793	0.570020991009267	0.521255249474327	0.485252807476504	0.530399502902342
REACTOME_DESTABILIZATION_OF_MRNA_BY_TRISTETRAPROLIN_TTP	0.471513123257925	0.526060231890835	0.531112611347532	0.455449339571023	0.380162384805209	0.369528141603744	0.399906193780693	0.428664195151936	0.446846339502184	0.47834897050674	0.516921888688946	0.529711100373202	0.511289849136759	0.500815788866233	0.521260449689075	0.53171128621396	0.500667257612211	0.495784067636403	0.543900633017447	0.608925075479455	0.675946928316195	0.691907300032901	0.612195204322782	0.479514572790746	0.384738196095504	0.355934269040584	0.366376411893551	0.385127566305957	0.400107247893457	0.442700229528683	0.50906540281675	0.515339960708642	0.442716532061185	0.395331430211561	0.415615018308366	0.459411396550872	0.508521084367806	0.522400911395655	0.466980102806309	0.376279412401761	0.338603989116756	0.379767809444523	0.424913642302992	0.469265002586722	0.542283169441192	0.56686190888718	0.526677309293637	0.500799559480171	0.558448276178885
REACTOME_DESTABILIZATION_OF_MRNA_BY_BRF1	0.460784902756073	0.516989113464257	0.52353003387401	0.449586542049591	0.37334948753891	0.361215164776766	0.396082280590197	0.43279527404992	0.456692803429321	0.491071638031315	0.52887107824551	0.540129187325106	0.519092148026518	0.500060265153988	0.511897314648843	0.523256559004369	0.499016676786093	0.497752088567338	0.544817745082832	0.607895959877486	0.674088134863131	0.688395145668468	0.605594743924076	0.468961850761158	0.366721554921243	0.330536010621668	0.343904968444782	0.378338592618587	0.407968695453915	0.448328479699351	0.500542378387271	0.497426152633939	0.426996297834516	0.384983947660554	0.406650733894593	0.451642065852162	0.503860833501132	0.520220941790568	0.465641828479161	0.372246471602369	0.329168962578569	0.367656903029342	0.413566873752791	0.458159678538437	0.534401944671812	0.567717615036312	0.537367313876407	0.521608104000529	0.588616415086234
REACTOME_MRNA_DECAY_BY_3_TO_5_EXORIBONUCLEASE	0.453686268593555	0.505718053740507	0.509580716878221	0.438357842031625	0.363993469165401	0.351142777184591	0.389569614235636	0.433215671456964	0.462700440684889	0.500268356869098	0.538796875263921	0.551665484001775	0.529683906910038	0.501849302512327	0.505439045868194	0.517241134142594	0.497779735489259	0.497923487690354	0.541585504675462	0.600640003292116	0.665495702466033	0.679343978180358	0.594484683416366	0.454633024309218	0.346231475554303	0.303938058772869	0.321335036359824	0.373038621897259	0.418044185449695	0.454315927700883	0.490177083957859	0.477128855645197	0.409717278064777	0.374731764711945	0.398712655208122	0.444424330304205	0.498442597777061	0.517448999922665	0.465816798212498	0.371140662946244	0.320738016493965	0.352626364155233	0.399034022504942	0.447750525339116	0.530169750491864	0.573799476400331	0.554600727059627	0.547987869096608	0.61991678366378
REACTOME_SLBP_DEPENDENT_PROCESSING_OF_REPLICATION_DEPENDENT_HISTONE_PRE_MRNAS	0.449781154790349	0.491926750997707	0.488688739539389	0.419989484172619	0.349598767773908	0.337011589439324	0.37794614716683	0.427189085018831	0.462333558031938	0.503731994213737	0.544968132692692	0.563184961757796	0.542040871386192	0.504801967510947	0.500091096922462	0.511558991105585	0.494868543843213	0.495456042479697	0.535691952575404	0.59050904362954	0.654071222166107	0.668040882418338	0.580797244882673	0.436805555152114	0.322966303939697	0.276224062899801	0.298366028969926	0.367267050614786	0.427258074831286	0.458732134389916	0.478047542708692	0.455144383315248	0.39073166376777	0.363386466127118	0.389843617858644	0.435354717988473	0.490224129426818	0.512961479535943	0.467302496715651	0.373167443996705	0.313486890704974	0.334325024529048	0.379901774236028	0.436588701723232	0.52966527952806	0.586375949167383	0.579496052716323	0.579924739897253	0.651405980215003
REACTOME_TRAF6_MEDIATED_IRF7_ACTIVATION_IN_TLR7_8_OR_9_SIGNALING	0.448626696401494	0.475942327841097	0.461482733691683	0.393943128699452	0.328722148061131	0.317578916485357	0.359910948688476	0.413051939371294	0.454032615578064	0.500076832887686	0.546010807727669	0.573280687808643	0.554685809639333	0.507171036132422	0.493604987586186	0.503817391719168	0.488378110153367	0.489830025156918	0.528842577146316	0.581116532948836	0.643934249995569	0.657793356949702	0.566629101996797	0.416291508029157	0.29704258607795	0.247358466430932	0.274223581670737	0.358582227175684	0.432278529082559	0.459681902650099	0.464393564326533	0.432558867014464	0.370630101495707	0.350567323090661	0.378833192112242	0.422713600992672	0.477640632169711	0.505741069919064	0.46962699755119	0.378165570366249	0.307551124508646	0.312923335450809	0.355506202638241	0.423601624441237	0.532875636869245	0.606301916270465	0.612451844988287	0.616771569518696	0.682136062878277
REACTOME_IRAK1_RECRUITS_IKK_COMPLEX	0.449923474873533	0.458827982872342	0.42997299199307	0.361433743035813	0.301673986774962	0.293334758085855	0.336060200783983	0.391083467046768	0.437964613668046	0.489397106271185	0.5415149832824	0.580703224612367	0.566030778484588	0.507377092285057	0.484032795101588	0.492072452223853	0.47709975026094	0.480887143637021	0.522344910052628	0.575250298699669	0.63826696644501	0.651038993103625	0.553746789654098	0.394472625204523	0.269415247597655	0.217706683062613	0.248282882890762	0.344899089331887	0.430352723038301	0.455674459495833	0.449480247768306	0.410576727091257	0.350661145234002	0.336991610617198	0.365894195108289	0.406318069309555	0.460292081589028	0.495224952504426	0.472096026707526	0.38559462353585	0.303139336482396	0.289388861817498	0.32641191041669	0.408474086119228	0.539504160033226	0.633385579666462	0.652590390497026	0.657066236773293	0.711186294496634
PID_TOLL_ENDOGENOUS_PATHWAY	0.453361224180662	0.442052079590927	0.397180638328843	0.325322877680346	0.270581117468128	0.266516987012362	0.308985403167255	0.363757361001591	0.416228242029063	0.473415904895984	0.532265561801378	0.584652866172673	0.574674859551328	0.504428061316796	0.470332613722725	0.475376496176128	0.460779060345489	0.468767103776019	0.516695098598252	0.574121853031799	0.638472375063595	0.648688982580787	0.543128801898806	0.373108329628026	0.242025851686096	0.188456049045208	0.220724615604691	0.325357494000158	0.420131577375759	0.446024028098202	0.43356509047789	0.3902522518287	0.332434023895891	0.324375213821745	0.352817447919619	0.387850905704291	0.439308438584782	0.481569691950106	0.473895102672356	0.394562756758173	0.300582741965395	0.265585465548515	0.294609009732162	0.391796644170224	0.548778952475807	0.665976762358175	0.697536226597042	0.69861936959418	0.737798182604878
REACTOME_MRNA_PROCESSING	0.458316763326184	0.426919080528993	0.366349811997159	0.289410658243992	0.238789477817471	0.240440456945875	0.282596191906981	0.335202899116384	0.392374459572389	0.45501793039201	0.519973816665864	0.584844350129116	0.579605345885481	0.498123782745774	0.452668070380563	0.454013251146734	0.440085963751785	0.453805260006217	0.51153407129136	0.577229047881018	0.643954063811289	0.649953635296533	0.534721942470653	0.353947290528418	0.21751425595143	0.161643708148691	0.192854158275841	0.300812369876634	0.402130443223561	0.431104114704577	0.416971291688154	0.372337885235471	0.317525311828217	0.314951442013098	0.342493655809568	0.370510956414863	0.417256265527559	0.465761937120558	0.474256233224762	0.403913832006189	0.300263352069746	0.24406086797364	0.263276809118666	0.374938538603207	0.559437899664611	0.701071549772194	0.743721425305223	0.738881774259384	0.761546640628844
REACTOME_PROCESSING_OF_CAPPED_INTRON_CONTAINING_PRE_MRNA	0.463669848578884	0.414073366126936	0.34007136567757	0.257414367695987	0.209870911887753	0.218420496329046	0.260913577841074	0.310046811663333	0.370416461560096	0.437379028662834	0.506677991740333	0.581413030283762	0.580320911734329	0.489048510624049	0.432375356865442	0.429422295731156	0.416384302677064	0.436463115725748	0.505957583111817	0.582820951620871	0.652557994291071	0.65271780756501	0.527534806941493	0.338283927511202	0.198533898401645	0.139687192583984	0.166862699410514	0.273661244126725	0.378568302671379	0.412283556080721	0.400174326128215	0.357266977645528	0.307120679454606	0.310781319339973	0.337973660466131	0.358094464696033	0.397583628853946	0.449515007047538	0.472661902150951	0.412401401399379	0.302447518989632	0.227507056650515	0.236094361314626	0.359655705068578	0.569924084882622	0.734946510106548	0.787141387111933	0.775447701469591	0.782424597829709
REACTOME_TRANSPORT_OF_MATURE_TRANSCRIPT_TO_CYTOPLASM	0.467930537224071	0.403330500636236	0.319676513268036	0.232050911795611	0.18666581257465	0.202760834164169	0.246829607560055	0.292091037455805	0.353744016596576	0.423116689804856	0.49416896415872	0.57482389173618	0.57692274729295	0.478416357293352	0.411658405283466	0.403883480453987	0.391431498171087	0.41733084698266	0.499005920425051	0.588687015522172	0.661425400651221	0.654297860152869	0.52004930925186	0.326637077912199	0.186916886210573	0.124581669554619	0.145098136656451	0.247032687754959	0.352599228146288	0.391504610357237	0.383780783363121	0.345190349353018	0.301774853380178	0.31311753079729	0.341446252768614	0.353836453007171	0.383740874544056	0.43492826034535	0.469015608436008	0.418945812284256	0.30711945065004	0.218034361462161	0.216257258831776	0.347518938377252	0.578680955486202	0.764051387645364	0.824254067778952	0.806475912056922	0.800745581988227
HALLMARK_MYC_TARGETS_V1	0.469674125516541	0.393898243892194	0.305114385598112	0.214564380701156	0.170743618509829	0.194235543020997	0.241344247704647	0.283346115542375	0.344377114324388	0.413839788998462	0.48374178127191	0.565894739582241	0.570181301857226	0.467832180158079	0.393099674493274	0.380042820154642	0.367100790983532	0.397187797488996	0.490110034140302	0.592898478856428	0.667862602830818	0.652258526323737	0.510782981587009	0.318672584573519	0.183029916350052	0.117119059943098	0.129174547775786	0.223677663112697	0.327244790368979	0.370647585712909	0.368343012374713	0.335960978262174	0.301309229686358	0.322049018130665	0.353534252094076	0.359419936531129	0.378223630703943	0.423957957757757	0.463692078980241	0.42290936992897	0.313910798060758	0.216508617450822	0.205509288902001	0.339329826088985	0.584395546988435	0.785781998339395	0.852666524199434	0.830870702000389	0.816875957177575
PID_TELOMERASE_PATHWAY	0.468080191571626	0.38484147753298	0.295293614582502	0.204801045555294	0.162418192161576	0.192232942518172	0.243553066346066	0.28374948607244	0.342781940402451	0.410198675102247	0.476312026078308	0.55589031668757	0.561517040895738	0.458993549047939	0.379074928423798	0.360355739156523	0.345146446967178	0.377060063281267	0.479336688728647	0.594243321646398	0.669917408091053	0.644993083231035	0.498773792421318	0.313382504673318	0.185594103234861	0.116490972030021	0.119333060097728	0.205049089225036	0.304477340299822	0.350946345426974	0.354072457977329	0.329031309417946	0.304827060844379	0.33651415270249	0.373140009646441	0.374475804965327	0.381828444759337	0.417838143065706	0.457417145779507	0.42427924083494	0.322162847134948	0.222205864099448	0.203541762674388	0.334740808981217	0.586114290960041	0.798869431564933	0.871400778359858	0.848219007075154	0.830931999597248
PID_MYC_ACTIV_PATHWAY	0.463290286857218	0.375538301905905	0.288674172677029	0.201673769301968	0.16116228957956	0.195393197120129	0.251301422643813	0.291569212228769	0.348171686040381	0.412224237018813	0.472663425106081	0.546514311305311	0.552804045985571	0.453343242168617	0.371175578226607	0.346538146884526	0.326985554366655	0.358198043299426	0.46739226967191	0.592315038156784	0.666582916326926	0.63194299185498	0.48381791426921	0.309431180325511	0.192046111977075	0.120462020236686	0.114338526859062	0.190949465912544	0.284813651379831	0.332701611691786	0.340612270480477	0.323342011334299	0.31082354892709	0.35460771511189	0.397815115339543	0.396700532998565	0.393368911460735	0.416652661973808	0.45100755072079	0.423662588793758	0.331085752889808	0.232938328667313	0.208018101731163	0.332264228646164	0.58327109945661	0.803350850032022	0.880758468293136	0.858614742248293	0.842626046532264
REACTOME_METABOLISM_OF_RNA	0.456386149904726	0.365919574924352	0.283839570911267	0.203726707284349	0.166105041965805	0.202357266141449	0.262141002307137	0.304215410189219	0.359018546019669	0.419618283617375	0.473517896607415	0.539642094897365	0.545965750907955	0.451717410927844	0.369775686887708	0.339148724333865	0.313482701041369	0.341927977478169	0.455442118616381	0.587388259416112	0.65775477575984	0.613523578207543	0.466422812057464	0.305529896221575	0.199294281879708	0.126043602192863	0.111940341364934	0.179845790368426	0.267520933532384	0.315398353481019	0.327038037852165	0.317349999223037	0.317385373350333	0.374010583511061	0.424427606151047	0.422500387240312	0.409965397390247	0.419241972060162	0.445077419389859	0.422074466873399	0.339939868103663	0.245638075932285	0.215266293200689	0.329725071184579	0.575720538411638	0.800269228645157	0.881958124996777	0.862520623965696	0.851370169400337
REACTOME_METABOLISM_OF_MRNA	0.44900078453152	0.356439810838708	0.279867332937341	0.209563981997929	0.176351572363058	0.212265716419893	0.274160137657651	0.319087539683033	0.37351124873862	0.431792115794841	0.479296347990249	0.536808776761974	0.542463265326648	0.454098640545961	0.373895674565952	0.337441703051509	0.304784365505335	0.329407156931261	0.444849460720908	0.580252818712627	0.64412059209812	0.590909603310561	0.447560834967498	0.300720731920813	0.204579400780895	0.130392548377535	0.109679995815966	0.16965206120756	0.251260833104308	0.298149475776937	0.312157560543396	0.309304402075713	0.322480350621912	0.392380721598878	0.44984205044477	0.447907181196629	0.427821593153699	0.423510772185436	0.439838747442336	0.420592625376397	0.348168312386566	0.257209350695641	0.221417899408348	0.325018057844727	0.563818012390993	0.791289824331334	0.876729534470197	0.860721372058217	0.856586491714307
REACTOME_REGULATION_OF_MRNA_STABILITY_BY_PROTEINS_THAT_BIND_AU_RICH_ELEMENTS	0.442783697284258	0.347887088225465	0.276463508157615	0.218067188987064	0.191060982689265	0.224855468318903	0.286406571004592	0.334178481803349	0.389848031881454	0.447717348422374	0.489723409617702	0.538673879786807	0.542889189167559	0.4596100200797	0.381464590786922	0.339588655096015	0.300304963819653	0.321394623845301	0.436940986701642	0.5721026621132	0.627068828424842	0.56579707421008	0.428362251336886	0.294513840995969	0.206143022155597	0.13159294092604	0.105702442006207	0.158603773890784	0.234835601470927	0.280251518361516	0.295023863462772	0.297744044306559	0.324313489288509	0.407626871543145	0.471405963017894	0.469448863814187	0.443210061824425	0.427029355450827	0.435072968925302	0.420010986376676	0.355440738775987	0.265344302839974	0.223568904418639	0.316862001138615	0.548484030552262	0.778346384883909	0.86696465531157	0.85430720370512	0.858043563015391
REACTOME_CDT1_ASSOCIATION_WITH_THE_CDC6_ORC_ORIGIN_COMPLEX	0.439014160118771	0.341199931657161	0.273928867073775	0.228460641484689	0.209393795979633	0.240240157835568	0.298857501960546	0.348333167366208	0.406408876115063	0.465831067078172	0.503593197567207	0.544761165665685	0.546875142766109	0.466820914709423	0.389954425242241	0.343257524355943	0.298953037422582	0.31817399505079	0.432874056125143	0.564470708256621	0.608581412526867	0.54016962068075	0.409863967282144	0.286888300162644	0.203518354703104	0.12906109160322	0.0992602010097614	0.145857798192501	0.217709734853986	0.261605621264785	0.275446208397276	0.282040699876009	0.321679745217451	0.418071118665458	0.487173948549898	0.484712553598285	0.453306288028864	0.427688767964825	0.430263657610395	0.420617268258069	0.361605494475787	0.26899985259633	0.220506571987761	0.305210894004617	0.531132410695753	0.763340716691948	0.854446095249394	0.844597137762122	0.856034585574862
KEGG_PROGESTERONE_MEDIATED_OOCYTE_MATURATION	0.438535808175011	0.337389361167885	0.273032959704854	0.240307613174338	0.230472646383449	0.258575879277521	0.31207312740541	0.361202610554842	0.421889344927844	0.484192360644242	0.518927592258335	0.5536439451821	0.553374834918461	0.474288419732668	0.397198679906446	0.346390594107647	0.299582134671909	0.319691066578336	0.433616022288119	0.559137501641107	0.591028222456691	0.516050519869849	0.392867039247084	0.278200497631506	0.19741674637932	0.123483267399119	0.0907544908138272	0.131617203260554	0.200129771246375	0.242832567245002	0.25425639573599	0.262745082636841	0.314210342911512	0.422542557123254	0.495917630977197	0.492485689678737	0.4565970292065	0.424160663257188	0.424811054090832	0.422158305135064	0.366578563042279	0.268374412016542	0.212734244194219	0.291134249183431	0.513400689929627	0.747894864233153	0.840660665759318	0.832984700434028	0.851332827489501
KEGG_OOCYTE_MEIOSIS	0.441946196234152	0.337528705667016	0.274823921255612	0.253461024593619	0.253402625442041	0.279773562501601	0.326725371612605	0.372989962806892	0.435406147808782	0.500873447490799	0.533494352836943	0.563492424799705	0.561179843918785	0.481116417328527	0.402101920946137	0.347914069209747	0.301508955855919	0.325827639212985	0.439968232100333	0.557943319009095	0.576835968610671	0.495246459290104	0.377899360124646	0.269041254533145	0.189310213459118	0.116368861917345	0.0813583055232746	0.116812944958211	0.182868502362848	0.225052343236317	0.233182286125871	0.241554856015937	0.302422974763282	0.420432564896756	0.497023978420699	0.492540095321083	0.452805631508197	0.416032225740024	0.418231120767571	0.423971700653071	0.370214594093297	0.264445739738104	0.201856673797714	0.276254709813721	0.496765370329334	0.733192535194072	0.826731265773967	0.820783606171289	0.845002800889439
REACTOME_APC_C_CDC20_MEDIATED_DEGRADATION_OF_MITOTIC_PROTEINS	0.449786215740933	0.342684833006405	0.28036977429195	0.267937820661542	0.277285406682872	0.303305425435029	0.343150540790432	0.384079094648428	0.446501365971818	0.514370182888719	0.545414247452083	0.57269699354733	0.569399773414209	0.487280133789856	0.404973259284727	0.348114594362946	0.304862468893557	0.336623513371306	0.452523595491876	0.562484673248583	0.568098574931416	0.479143837670157	0.365255025417587	0.260066659178139	0.180871037767064	0.109413910487631	0.0724251406326967	0.102561614359873	0.166779749577544	0.209441303043039	0.214353132170934	0.220887030115888	0.287552728795977	0.411717049166722	0.490379703390782	0.485250296231881	0.442497663104276	0.403654246482517	0.410271451535407	0.425195473245378	0.372203113993221	0.258320109535964	0.189683713936131	0.26206607522959	0.482241244390963	0.719975990464028	0.813498764309479	0.809171381641483	0.838205134431807
REACTOME_APC_C_CDH1_MEDIATED_DEGRADATION_OF_CDC20_AND_OTHER_APC_C_CDH1_TARGETED_PROTEINS_IN_LATE_MITOSIS_EARLY_G1	0.462484850180864	0.353697426243445	0.290449845553931	0.283701139788782	0.301143266111746	0.328081081414509	0.361011680921899	0.394627561253214	0.454977219212872	0.523791828401136	0.553545341072794	0.580266263724329	0.577678433456623	0.493575393638859	0.407376512153769	0.348549715897911	0.310583870205661	0.352272782782647	0.471483095155428	0.573747121364926	0.566251086223561	0.468634312909903	0.35508141191169	0.251823873041231	0.173432921590998	0.103898348246771	0.064942093213506	0.0896785756072184	0.152399722434695	0.196764654597399	0.199628849700864	0.203215492482701	0.271228352085452	0.396939942598589	0.476299050241614	0.47125384864621	0.426627955788307	0.387852449070439	0.400926795596511	0.424951663118684	0.372017050306056	0.250696105301035	0.177499848898516	0.24949450379174	0.470344176424717	0.708723215085758	0.801724390667476	0.799252688750035	0.832082019415142
REACTOME_REGULATION_OF_MITOTIC_CELL_CYCLE	0.480030523847687	0.370846048949754	0.305268348280457	0.3004044421714	0.323758831343049	0.352389339068426	0.379130138415669	0.40422784203726	0.460600952706905	0.528751685532514	0.557501439333018	0.585867516757133	0.58609175984977	0.501243250432288	0.411597042715924	0.351554232469719	0.320065712003016	0.37286192321212	0.496367050046354	0.591784643172517	0.571906367144398	0.464191356951962	0.347484361857401	0.244606081874383	0.167612034382671	0.100298265562299	0.059226385790411	0.0784451327549732	0.139764216565469	0.187079310975661	0.190027247805277	0.190434983818999	0.255116182640719	0.377155435467491	0.4555027009639	0.451276587558098	0.406231048200997	0.369657720835137	0.390381557341348	0.422444069004387	0.368926753805269	0.241647165847793	0.165790702543764	0.238881656646335	0.461331629213485	0.699924076720127	0.792298116922134	0.792158038983357	0.827712105521177
REACTOME_AUTODEGRADATION_OF_CDH1_BY_CDH1_APC_C	0.50160472882007	0.39357405451214	0.3242897291354	0.317210834324672	0.343551343791199	0.373969962222243	0.395550882545473	0.41177211496547	0.462850390791297	0.529100653447285	0.557404262691336	0.589601488040756	0.594860240996847	0.511472213111443	0.419962215686587	0.359552803908818	0.334593670493438	0.397991051129173	0.525771375896255	0.615571424489165	0.584874247764194	0.466025345533191	0.342608626051517	0.238381439567005	0.163184743680689	0.0982102653244328	0.0549325480714083	0.0686670749529357	0.128478712334088	0.179720779848611	0.185479251766333	0.183484926496561	0.24064695449456	0.353829625772887	0.42911778577652	0.42612716028013	0.382313936053252	0.350137497495419	0.378929657797933	0.416986996323846	0.362091599210889	0.230751278582529	0.154432094362784	0.230288424949422	0.455535062375885	0.694279906285245	0.786300941831791	0.789047382560156	0.826063861318896
REACTOME_APC_CDC20_MEDIATED_DEGRADATION_OF_NEK2A	0.525519485711621	0.420458469419764	0.346263530831836	0.332794215371198	0.358647740828314	0.390306326438505	0.407892214946466	0.415640422775714	0.460912853015547	0.524760551479175	0.553614648445106	0.591734310912058	0.604091912523225	0.525007498042637	0.434255053421564	0.374417675417351	0.354830657226613	0.426507577200418	0.557352560747655	0.643109163293053	0.604301459791912	0.47418254773298	0.340640299499635	0.232828617873472	0.159257475897831	0.0965861736849754	0.051304061929082	0.0599164199402633	0.117956810548305	0.1735665388899	0.184992559523784	0.182329569858742	0.228876709217038	0.328699737978502	0.398655320565052	0.396784902708459	0.355889572574604	0.330324645187314	0.366917450876839	0.408038443440943	0.350743156257794	0.217448572902198	0.143115415276752	0.223832139033137	0.453513261122165	0.692654817235349	0.784823771743304	0.790938568605157	0.827890230791551
REACTOME_INHIBITION_OF_THE_PROTEOLYTIC_ACTIVITY_OF_APC_C_REQUIRED_FOR_THE_ONSET_OF_ANAPHASE_BY_MITOTIC_SPINDLE_CHECKPOINT_COMPONENTS	0.549650053477652	0.449501431586934	0.369432653811195	0.345555256917007	0.367224869897001	0.399160347312688	0.413955376137696	0.414229745536167	0.454041988793533	0.515838222711219	0.546650652086331	0.59257956000012	0.613716662492102	0.5420054674142	0.455359697911776	0.3970330409108	0.380532712250121	0.456531065556164	0.588145004486568	0.671786490372094	0.62883852773972	0.48848081674722	0.341699164618784	0.227474876772363	0.154679424413162	0.0941839926278866	0.0475265078601791	0.0517917096333495	0.107688190953129	0.167458635141737	0.187122652103286	0.186224078413367	0.220458024932629	0.303589389493578	0.365930964295881	0.364488079284931	0.328047269477921	0.311190475313729	0.354726015827001	0.395303913237164	0.334454296674012	0.201448040512375	0.131724620305988	0.219793537286407	0.455860819927627	0.695733725045775	0.788574365783448	0.79839184939967	0.833568088997279
REACTOME_APC_C_CDC20_MEDIATED_DEGRADATION_OF_CYCLIN_B	0.572238527481295	0.478645790390875	0.391852611994958	0.35398925911218	0.368042218645123	0.399230175813826	0.412444231279659	0.406672945448049	0.442158472662941	0.50298196552262	0.53732181643396	0.592575453670192	0.623631833037134	0.562135438203167	0.483159793788275	0.427121351399873	0.410564995466278	0.485801155509136	0.61516406484031	0.698898023643051	0.656773269836762	0.508290015228086	0.345650455785532	0.221890053552889	0.148558424379376	0.0900740202954906	0.043036797961131	0.0440744579614706	0.0974205751312918	0.160613378307896	0.190526780439509	0.194090730659206	0.215660557069335	0.280190757595238	0.332915919180407	0.330752273103205	0.299976431851987	0.29360382414146	0.342771258219383	0.378906638533639	0.313436020105125	0.1830261802448	0.120486394852754	0.218426620920247	0.462741520229355	0.703527970193629	0.797437222455045	0.811182550332875	0.842943213610348
REACTOME_CONVERSION_FROM_APC_C_CDC20_TO_APC_C_CDH1_IN_LATE_ANAPHASE	0.592674411951804	0.506298247761978	0.411728929472949	0.35707758146381	0.36094865491129	0.39068681541993	0.403537278397161	0.393448518303738	0.426379733279029	0.487725213637946	0.526918442375514	0.592443745697823	0.633942580931233	0.584826055026499	0.51664271428958	0.463317408949162	0.443171612217247	0.512225742686441	0.636109783111518	0.722179949154543	0.686141629603405	0.532299884490661	0.351936000977814	0.21586440612204	0.140683546361917	0.0840172184769524	0.0376931218426426	0.0367510509573241	0.0872084686914019	0.152863957752493	0.194367624174883	0.204831206943406	0.214395642530774	0.259845636458983	0.30152615225109	0.297280711061612	0.272902120957977	0.278245113546927	0.331480692224867	0.359536782871962	0.288743298226817	0.163121711683513	0.109884046946898	0.21962739932431	0.473426858831245	0.715000537945986	0.810213225133944	0.828129419534056	0.85526219740781
REACTOME_PHOSPHORYLATION_OF_THE_APC_C	0.611815987985932	0.531646162168669	0.427703032217651	0.354567913098983	0.34711692006543	0.375329548763059	0.38904684279833	0.376560751301056	0.409123521322316	0.472502074557145	0.517222436156328	0.593246663054272	0.645118172406638	0.609512248310193	0.554144821268953	0.503447781745954	0.47638410238738	0.534414955430833	0.649924431083321	0.740220193934136	0.714877850251916	0.55847636866066	0.359548189341467	0.209501686510215	0.131674434141155	0.0765719083380978	0.0317762798744287	0.0299448026420134	0.077347812030545	0.144658849155149	0.19843003526804	0.217485245240419	0.216242260744898	0.243373989097745	0.273379789183804	0.265764913458811	0.247936138149263	0.265489197126825	0.321224688514516	0.338462393300977	0.262255572878611	0.143199846877365	0.100448216417907	0.222717279648306	0.486161347501617	0.728067703981634	0.824716071945401	0.847200218214249	0.869251459805651
REACTOME_LATE_PHASE_OF_HIV_LIFE_CYCLE	0.631632587482751	0.554662467239581	0.439049955289481	0.347055256566829	0.328860537386031	0.356225795712663	0.37203243353645	0.359125655015554	0.393609125225033	0.460174466093572	0.510202273561094	0.596213594470687	0.657922221336396	0.635757037356629	0.593667730345315	0.544948636760982	0.508426613477451	0.551983786315252	0.656991903107291	0.752639519719533	0.741050012863713	0.584331740001733	0.367211618396657	0.20318894073874	0.122778541785903	0.0688836204159894	0.0258491406425349	0.0238252719139443	0.0682496761830332	0.136838338537248	0.202955039956391	0.231244824263096	0.220500237120855	0.230999229743293	0.24957835954689	0.237624785942237	0.225897011455838	0.255318001035014	0.312228959885016	0.31734039898376	0.23636578819702	0.124928108343287	0.0925632907097618	0.226519587765915	0.498512632478484	0.740064407644625	0.838256160885658	0.865908778877216	0.883351301658293
REACTOME_HIV_LIFE_CYCLE	0.654295327756937	0.57583349140828	0.445764012550817	0.335846334222603	0.309069545247211	0.336917720870292	0.355962538684299	0.344473134555287	0.382896805899838	0.453197567694426	0.507457941015398	0.602352489419442	0.673091958461205	0.663186677035538	0.633183264676423	0.585315879012124	0.537982698923763	0.565487544088092	0.658883452638314	0.759996059249917	0.76314669021372	0.607454593526663	0.373719103766804	0.197450178386817	0.115389251050309	0.0622414291488017	0.0205382482309673	0.0185395155181086	0.0603065972055543	0.130292688477022	0.208309353831822	0.245390672285179	0.226291082806	0.222401017877118	0.230587912891466	0.213789771703577	0.207193769341885	0.247345560674317	0.304534845050638	0.297876058373648	0.213447369473329	0.109768920769886	0.0863762483658377	0.229718322505962	0.508092543783528	0.748522370721092	0.848363929304084	0.881892313835828	0.896048629962273
REACTOME_HIV_INFECTION	0.6811249812087	0.595744455783661	0.448503613272927	0.322652984605449	0.290467542003491	0.320473416186288	0.343727398827721	0.335122479646665	0.378874516109688	0.452788383149153	0.5096593302369	0.612005409005057	0.690885715360224	0.691273561607596	0.670847409647369	0.622458235727732	0.564239223015878	0.575998107081286	0.657717014250015	0.763433329075703	0.780295914697764	0.626072710127459	0.378264656704646	0.192736461989132	0.110489478921215	0.0575868190414024	0.0163187080894834	0.0141762658718484	0.0537895764891439	0.125640674096279	0.214655439580947	0.259224262460642	0.232699466381979	0.216892274051747	0.216285200933432	0.194634659088432	0.191865474628105	0.241004377423838	0.298062801152851	0.281469354500911	0.195295758650021	0.098632633029916	0.0818186924946559	0.231316275721007	0.513321360150537	0.751935660487273	0.85347984453134	0.89346845798537	0.906201456924524
REACTOME_HOST_INTERACTIONS_OF_HIV_FACTORS	0.711870039354958	0.614684541958143	0.44837298266318	0.309196313193373	0.27495644247931	0.308727128783102	0.336876308716524	0.332058404056615	0.381650291551288	0.45849364014699	0.516256383996564	0.624566996535425	0.710716005980262	0.719097001985551	0.705089811462605	0.654862072410571	0.586722528355929	0.584490796002748	0.655352950604902	0.764167026622857	0.792282814913164	0.639372548576584	0.380599650013062	0.189232183633867	0.108264956943685	0.0551831254495148	0.0133770868052704	0.0107559091402662	0.0487982938164967	0.123048890656458	0.221764800432605	0.272047158827773	0.238925380880053	0.213675843513528	0.206175309125385	0.180121865696142	0.179797350413968	0.235853965558834	0.292767492469847	0.268992961032816	0.182772886857664	0.0917199119503301	0.0787000814927185	0.230960491470262	0.513880770372008	0.750179669216976	0.85333484245264	0.89996491645858	0.913239022490693
REACTOME_REGULATION_OF_GLUCOKINASE_BY_GLUCOKINASE_REGULATORY_PROTEIN	0.744611372577313	0.632396071902608	0.446560787416244	0.296814059126464	0.263253786266548	0.301956486844304	0.335343182842385	0.334582911092467	0.389604175956324	0.468355213665871	0.525609634458413	0.638522192785148	0.731075878053343	0.745253059147726	0.73462167832436	0.681575336805951	0.605055313185146	0.591319540279433	0.652730963297956	0.762968985343174	0.79931380383798	0.647413488145215	0.380926765901321	0.186752216996544	0.108051491956106	0.0545769079334735	0.0115949828399193	0.00823969037032657	0.0452750800253042	0.122251517060055	0.229046911050537	0.283212553686115	0.244413318528709	0.212102905395387	0.199701511337608	0.170088043133774	0.171023867322845	0.231878838804218	0.288794760372486	0.260764388830703	0.175787150121555	0.0886056740152864	0.0768169188154403	0.228993591855393	0.510670632791567	0.744413599537872	0.84887309570779	0.901703331426143	0.91716600675319
REACTOME_TRANSPORT_OF_RIBONUCLEOPROTEINS_INTO_THE_HOST_NUCLEUS	0.776280121675641	0.648021368996028	0.443924940670635	0.286161811421766	0.254891827503944	0.299047284242813	0.337697966107668	0.340736837756144	0.400024216807464	0.47957230695998	0.535481937695888	0.651810931122297	0.749839002359796	0.76802756511594	0.758453978516618	0.702113293984622	0.618817130002463	0.596041581535644	0.649610167180901	0.759823173273421	0.801607738377259	0.650684656891576	0.379586139577543	0.184767011892836	0.10862124189897	0.0548445291296538	0.0106466689327781	0.00655722700749579	0.0430795671309013	0.122751142854166	0.235775207522118	0.292243416924745	0.248934672305806	0.211849066577963	0.196511346554363	0.164520560338097	0.165953049835384	0.229613362349975	0.286525070362269	0.256664390652205	0.173571929994498	0.0885088155945996	0.0760374522486191	0.226247554154782	0.505339671235308	0.736540644026213	0.841768699642006	0.899665985557265	0.91838121731409
REACTOME_NEP_NS2_INTERACTS_WITH_THE_CELLULAR_EXPORT_MACHINERY	0.803506307262995	0.66023163572709	0.44066935461732	0.277091873865597	0.248522184296536	0.298013094210363	0.34174975943545	0.348042014966193	0.409998076390594	0.489345354668614	0.543676114000255	0.662379211733996	0.764832012200808	0.785805990247486	0.775991519095779	0.7164059238705	0.627632692367214	0.597696598353218	0.644811234604722	0.753877691847971	0.798995899461882	0.649532288452256	0.376696153713809	0.182541061130124	0.108660873327808	0.0549912582293841	0.0101587850915039	0.00564999111295257	0.0421030764279211	0.124112837500212	0.241408370684162	0.298974086747855	0.252609722676161	0.212955735115146	0.196562763582662	0.163668910163226	0.165366495411253	0.229999854616326	0.286445134634417	0.256292340778507	0.175088374288084	0.0906117270841484	0.0763434777325787	0.223718682466212	0.499648779017726	0.728490207521987	0.83375924101768	0.895007136070008	0.917399861129948
REACTOME_GLUCOSE_TRANSPORT	0.82342328629319	0.667480783669548	0.436258541636134	0.268772248991913	0.242408655168359	0.296655574451198	0.345238677079367	0.354238609909919	0.417188542690978	0.495569146777469	0.548580946027201	0.668709454284906	0.774444446284777	0.797549839200109	0.787180031364472	0.724830181946176	0.631459709781799	0.595416233508541	0.636846798166053	0.743714500087124	0.790725409232602	0.643742125418099	0.371932906670723	0.179332719653165	0.107228833414196	0.0543207228580643	0.00986079426680162	0.00551988062485978	0.0423851694901836	0.126230522597826	0.24585963846541	0.303639466771098	0.25586113820689	0.215742860819829	0.200046588407055	0.167934710296043	0.17016410215565	0.23402186255334	0.288898305214378	0.259073590254568	0.179355465886103	0.0942883725874719	0.0778268885783094	0.222285051885165	0.494954894207947	0.721631324866971	0.826080016017257	0.888624640384765	0.914603993674995
REACTOME_TRANSPORT_OF_MATURE_MRNA_DERIVED_FROM_AN_INTRONLESS_TRANSCRIPT	0.834158520971627	0.668319536169636	0.429642727663309	0.26005392591937	0.234986918788203	0.293179008572514	0.346405136323648	0.357790602890208	0.420272442493938	0.497194326700126	0.549484498331194	0.670162529052668	0.77803263870547	0.803114425369857	0.792601837109384	0.728260899781915	0.630894717204276	0.5890591888149	0.624665205816914	0.727850397710605	0.77558463238351	0.632483140808396	0.364569207040648	0.174598456966577	0.104024014422311	0.052636042449385	0.00967043669373111	0.00626533159628021	0.0441891066345249	0.129458877367767	0.249583404268354	0.306836761401524	0.259299200720817	0.22065341565992	0.207207060647626	0.177617638184826	0.180963665287532	0.242276584773341	0.293852200095344	0.264312996206771	0.185603062304877	0.0991703910869198	0.0806473201587816	0.222559679624902	0.491987831542313	0.716525176219206	0.819213641200545	0.88096108072244	0.910122334133538
REACTOME_INTERACTIONS_OF_VPR_WITH_HOST_CELLULAR_PROTEINS	0.8349498113881	0.661716270965921	0.419742725882502	0.25000474965336	0.225379925903721	0.286648924879722	0.3443465904153	0.358105236364055	0.419035563091193	0.494269334609113	0.546641906582146	0.667065912851146	0.775984745206037	0.80325358395173	0.793408044238252	0.728020040707458	0.62726677759232	0.57953811780732	0.60819782251885	0.705312490724225	0.752346642806589	0.614661914321918	0.353786998190937	0.168166490141122	0.0994131631876403	0.0502342244305359	0.0096977497305729	0.00809036902872018	0.0480042069807973	0.134560126381497	0.253429993697883	0.309338303233861	0.263557828556637	0.22810752893069	0.218187507711845	0.192673856563694	0.197746769462983	0.254684803612596	0.300825539929448	0.271251716514259	0.193274110229674	0.105078962682314	0.0849629179228081	0.22487505184995	0.490923215086134	0.713050635558564	0.813016057397278	0.872086364314234	0.903872774039192
REACTOME_METABOLISM_OF_NON_CODING_RNA	0.8260033019088	0.647339508498067	0.406024874945133	0.238435064117252	0.213754834811553	0.277242614146131	0.339167791442718	0.355535742055547	0.414248317944377	0.487783566068341	0.541158451459855	0.660575882710153	0.769470793749388	0.799309122401442	0.791052279826391	0.725649936976556	0.622388884333454	0.568652728698337	0.588502478903802	0.676118142070771	0.720407763871509	0.589574165697552	0.339171306240642	0.160368039659761	0.0942760098265863	0.0477511653373624	0.010190964523373	0.0112836813840189	0.0544678759718722	0.142490603369111	0.258335121377218	0.311822908686767	0.269124815700213	0.238413455240482	0.23298015884336	0.21261583289127	0.21971398657577	0.27046158496986	0.309026108864619	0.279176944182669	0.201975933657141	0.111912354842808	0.090851649676943	0.229331316373369	0.49162828156972	0.710780130136679	0.80711540140117	0.861982189745661	0.895721470245085
REACTOME_INFLUENZA_LIFE_CYCLE	0.808269088960241	0.625753867457669	0.388941684181418	0.226201922982237	0.201408576933063	0.266258761247309	0.331954134713693	0.35125206667628	0.407442612088689	0.479418092321299	0.534744592400464	0.652383937070321	0.760019343483493	0.792728804866634	0.786902245856091	0.722550872583939	0.618033907489479	0.558497639954681	0.56748304451859	0.641527106692539	0.680417869295711	0.557623665080758	0.321218478307842	0.152115882069819	0.0897770262237129	0.0459580800914808	0.0114663151283995	0.0161764346567638	0.064226181167185	0.154113379379977	0.264999814957121	0.31466144553548	0.276220924088415	0.251723925779525	0.251452078221998	0.236569327318283	0.245391795750768	0.28832920159653	0.317621681797375	0.287564036636086	0.211456589635969	0.1195713146057	0.0982455850784349	0.235840385907992	0.493921751797621	0.709402372066698	0.801369950615921	0.85085807806976	0.885657561872957
REACTOME_ANTIVIRAL_MECHANISM_BY_IFN_STIMULATED_GENES	0.783254630989354	0.598476258981847	0.37005602193389	0.215138928258545	0.190514010580952	0.255863335793471	0.324572405807232	0.347007796756111	0.40062482280695	0.471231953157503	0.52936421297777	0.644339337142874	0.749098482344796	0.78462357118373	0.78187943907421	0.719625795739859	0.615376924745819	0.550738400387166	0.547347312991449	0.604001180126656	0.634676581020924	0.520835505253934	0.301663251506405	0.144899452201321	0.0871506987446744	0.0455919823504906	0.0138544470498767	0.0230899436957352	0.0777658536272903	0.169940253587194	0.273720459065399	0.317880651213197	0.284764355316004	0.267983753036127	0.273337853906043	0.2633896000859	0.2728976267421	0.306829172592054	0.325980376446465	0.296162502700869	0.221601511030738	0.127946327024007	0.106904389144546	0.244147301118483	0.497735159879089	0.708999181061936	0.796154642084411	0.839317526287633	0.873880387716845
REACTOME_METABOLISM_OF_CARBOHYDRATES	0.752892308094788	0.567848834580641	0.35178997861135	0.207607213385975	0.183560590016671	0.248586982938031	0.319289714161344	0.344789477667696	0.395900700542426	0.465268097733296	0.526798066592855	0.638059035632505	0.737841091184504	0.775539199793541	0.776270218307051	0.71709323200613	0.614685219132312	0.546115504325153	0.530053540196882	0.566877845249015	0.587111446119577	0.48292995523477	0.283459350271518	0.140649104050095	0.0875300384638362	0.0472513879468508	0.0176697668110368	0.0322767951050224	0.0952484912430421	0.189971728701177	0.28443256513082	0.321325359423209	0.294414774905738	0.286827723631722	0.298111445414624	0.291716996133538	0.300208558267999	0.324560101930716	0.333737077693849	0.30494125831058	0.232392344839662	0.136937089070602	0.116454616943724	0.25386654546701	0.503147798601968	0.710069597435971	0.792331897782647	0.828273395965802	0.860754421697881
REACTOME_SLC_MEDIATED_TRANSMEMBRANE_TRANSPORT	0.719402594423694	0.536719260862572	0.336885766018429	0.205828922048367	0.182644124006115	0.246660295604497	0.318238502473916	0.346364843158013	0.395023255402323	0.463107836735768	0.528204710082951	0.634611079410562	0.726973462289194	0.765505442164823	0.769770884760009	0.71455116263615	0.615409361456679	0.544399995018484	0.516948510442469	0.533817991139802	0.542756248716646	0.448840917963212	0.270339747977507	0.141440019150913	0.0918078265683243	0.0513461463478428	0.023187290290586	0.0438519196336598	0.116370164606863	0.213643468726836	0.296890202889946	0.324902325288946	0.304652551512878	0.307458151177875	0.324777722218683	0.319948146842356	0.325333632301941	0.340250550058074	0.34065931156217	0.313895837361027	0.243796953503063	0.146467998030129	0.126510860706887	0.264589539692786	0.51034083852344	0.71331871213943	0.790922507400936	0.818654846823972	0.846679546081034
REACTOME_TRANSMEMBRANE_TRANSPORT_OF_SMALL_MOLECULES	0.685091739912332	0.507973445783242	0.327767016271671	0.211256926987916	0.188832069418769	0.25134489083736	0.322829070339209	0.352828371413327	0.398974885568814	0.465499415530152	0.533832184252277	0.634363590895148	0.716913854581347	0.754292920359137	0.761725700851682	0.711253219127821	0.616611184214737	0.5447655766616	0.508655323280555	0.508121602379309	0.506793825901408	0.423737884822558	0.266019638608017	0.149066414254189	0.100523143556169	0.0580817174096254	0.0306104881096685	0.0577163693068081	0.140272847855663	0.239847658051453	0.310813379894229	0.328718042260711	0.314843511669111	0.328606576507379	0.351763582369354	0.346236151301109	0.346410304362642	0.352710263533148	0.346418891793123	0.322825527495564	0.255639156129971	0.156496717984311	0.136863450089933	0.276078030545745	0.5195421612564	0.719338373733753	0.792653117476516	0.811078623452655	0.831991108680206
REACTOME_ANTIGEN_PROCESSING_UBIQUITINATION_PROTEASOME_DEGRADATION	0.652084479375131	0.484024208848718	0.326004483919708	0.224202902453717	0.201809385391961	0.262449839430241	0.333270539551028	0.364297253400365	0.407757404526204	0.47223432861152	0.543030861432881	0.637050482090652	0.707934654151449	0.741718445310087	0.751447616613982	0.706471361885595	0.617494355634925	0.546323228183731	0.505129879476946	0.492036630921119	0.483387527508164	0.411797717599144	0.273247762624734	0.164591332011077	0.113793380614868	0.0674727969321612	0.0400306315318545	0.0734969244339046	0.165550745669361	0.267006451026055	0.325869584578392	0.332983462620915	0.324270896820447	0.348688275802699	0.377104495915333	0.368679394049015	0.361824856938232	0.360787143210909	0.350429339054037	0.331220920268031	0.267544768124007	0.167037550074062	0.147666356115206	0.288475383671597	0.531004459304494	0.728349033224804	0.797626487821791	0.80568646705151	0.816987129479151
REACTOME_CLASS_I_MHC_MEDIATED_ANTIGEN_PROCESSING_PRESENTATION	0.622067226641202	0.466394894021697	0.332026511385512	0.243814672733624	0.219907841935498	0.278197057105615	0.348363879141379	0.379875578885426	0.420504108697339	0.482366694958589	0.554599190245134	0.642014944199575	0.700262535646983	0.727837149050846	0.738504800977642	0.699808655212438	0.61778009627693	0.548518914671175	0.505766193696008	0.486225974958046	0.474647764831101	0.415106180207567	0.293003708703005	0.188018416349903	0.131320825366151	0.0793871201885685	0.0513935042246364	0.0905412078620038	0.19040281531721	0.293215888253014	0.34149637046784	0.337721592730411	0.33215727278702	0.366158767818248	0.398957267186717	0.385741671901558	0.370420533392734	0.363430811184681	0.351849821294545	0.338328430072498	0.279017901058221	0.178199417941468	0.159513821350867	0.302400126354337	0.545000753676819	0.74012254353461	0.805287258868196	0.802242645207202	0.802075684441239
KEGG_UBIQUITIN_MEDIATED_PROTEOLYSIS	0.596144107103035	0.455522611813549	0.345113304545914	0.268344283948501	0.24049484922256	0.295523030063719	0.365670221448361	0.39789352154398	0.435864949940578	0.494690632080883	0.567313481032176	0.648504259205114	0.694044822771171	0.712943832589846	0.722896106893009	0.691373597671783	0.617787416991947	0.551232035304098	0.509501859849824	0.489579390318415	0.480098462046826	0.433077769078589	0.324128229801165	0.218205606980717	0.152470035025106	0.0935995580722734	0.0644851332265052	0.107997097189271	0.212951178461855	0.316500233118833	0.356716856155253	0.342467697328311	0.337715765558255	0.379934537114001	0.416219089933357	0.396736533765644	0.371737512535666	0.359860046239963	0.349741369757485	0.343337453628402	0.289597178364986	0.190187309756604	0.173298298006705	0.318794123530242	0.561778747332504	0.754092797096536	0.814677774837914	0.800405594456562	0.787917316739094
REACTOME_FACTORS_INVOLVED_IN_MEGAKARYOCYTE_DEVELOPMENT_AND_PLATELET_PRODUCTION	0.574859088189096	0.450834126879873	0.363624507478725	0.295561155391304	0.260600120302427	0.31079187130095	0.382056838911194	0.416321364878348	0.452466482429422	0.508231119604627	0.580374184979585	0.65587190612919	0.689214168833779	0.697424450943158	0.705087433287144	0.681784742402674	0.618239539060935	0.554616593742643	0.514971860139549	0.499506079033452	0.496875129680625	0.462629188786204	0.363542565797727	0.25305385340616	0.176362963076476	0.10980873873819	0.0789280068586824	0.124962269805425	0.23166637475733	0.335177008892382	0.370136755074471	0.346182880007147	0.340250332162322	0.389660022822696	0.428891513194078	0.402079523971239	0.366139260461328	0.349745404534567	0.343285102289673	0.345569039300269	0.298970516025625	0.20319808792713	0.18982396704222	0.338501329086734	0.581424185870069	0.769554159245708	0.824810330652937	0.799966294317228	0.775407090002717
PID_RANBP2_PATHWAY	0.558343807846765	0.451046044573812	0.385363338624861	0.323168045794986	0.277608946272238	0.32076108890849	0.394509489397187	0.433226606137973	0.469231504896326	0.522493176656452	0.5935432229401	0.663616863075078	0.68537184800291	0.681579399481861	0.685915435570596	0.672013928391052	0.619928162146727	0.558857626773253	0.520779694614254	0.512691947493755	0.520624788175487	0.499066752477116	0.40700113628726	0.289903629884476	0.201926970808106	0.127574725393874	0.0941672599619241	0.14064069574646	0.245752057439134	0.348243840000606	0.380206126504335	0.347482863680262	0.339286203525234	0.395667092072354	0.437931781141994	0.403093368636632	0.354709431592263	0.33331494487207	0.331979584212984	0.344581234806951	0.306960904430387	0.217200928518717	0.209288080502377	0.361707895305576	0.603644987770931	0.785813638367522	0.834935317732964	0.800878730764374	0.765439671400199
REACTOME_SMAD2_SMAD3_SMAD4_HETEROTRIMER_REGULATES_TRANSCRIPTION	0.546483065414629	0.454562787938288	0.407980159713687	0.349138567964983	0.289842069775768	0.323519888890047	0.400998458541159	0.447184450277866	0.485472979045238	0.537375126313453	0.6069376522062	0.671306827869757	0.681817536725307	0.665539737202285	0.666391562264118	0.663110751158709	0.623392112338724	0.564011127406519	0.525873442231615	0.526104296272182	0.546798993011205	0.537371232258756	0.450121742205068	0.32601310148212	0.22788438556658	0.146195130869586	0.109442564911623	0.154426703550074	0.255307825634868	0.355623705468286	0.385653718025537	0.345094617309127	0.334682208486106	0.398647887355235	0.444633814077093	0.401407960858063	0.338933268284815	0.311350133261618	0.315786286274824	0.340199699784996	0.313411336277054	0.231701762158066	0.230862374117465	0.387492917435059	0.627566127652241	0.802219447556181	0.844583073648666	0.803071862762905	0.758562469055502
KEGG_PURINE_METABOLISM	0.539000423744876	0.459832687557721	0.429342958203868	0.371955615009001	0.296868862380368	0.319072774496836	0.401129367821666	0.457602228523101	0.500844616284121	0.552873863933076	0.620660113145352	0.678509562678792	0.677770969622459	0.64932899131049	0.647471535706748	0.65589687382912	0.628733414756321	0.569999369422352	0.529900976232971	0.537888686629558	0.571877454636193	0.573424075726768	0.489346496967746	0.358998389370017	0.252756536077534	0.164613817909437	0.123777368466884	0.16587234967803	0.261152708174885	0.358115052047578	0.385879154392889	0.338319117743597	0.326673150073227	0.399223796839943	0.449870401815799	0.39824995329503	0.320302937122207	0.285092304752337	0.295219838881501	0.332540846433222	0.318094936505832	0.24566205513503	0.252622866231911	0.413742648350227	0.651667272028547	0.818091959376587	0.853421859567342	0.806202371154294	0.754721901526471
BIOCARTA_RACCYCD_PATHWAY	0.535443155487774	0.465572944969143	0.447825789997817	0.390753284955351	0.299469015395062	0.309328097100508	0.396338344294889	0.464918558283747	0.515298714794757	0.568832556100193	0.634539082525057	0.684841957095633	0.672714226938394	0.633038765595632	0.629882514609201	0.650756204660248	0.635635380227648	0.576729986344498	0.533371963896212	0.54782020084764	0.594109370765414	0.604782795652057	0.522546877267702	0.387166645588883	0.274994082406017	0.181483773559904	0.136038961822922	0.17456169485378	0.264339053900269	0.357007942923384	0.38110094244122	0.327279269274148	0.315812677096835	0.397632313242865	0.4536073251558	0.393988473215328	0.300017606217554	0.256090181594343	0.271362824180921	0.322069295808956	0.320768422030841	0.257698863005117	0.271951148853625	0.43754899559769	0.673963139188802	0.832658605628676	0.861087985968102	0.809557340402053	0.753267591539397
BIOCARTA_HCMV_PATHWAY	0.535124777372352	0.470847963450478	0.462477561029646	0.405355350798417	0.299264763509638	0.297468186868935	0.389522582422288	0.470598863340151	0.5291227273584	0.584918824939364	0.648160272868271	0.690151667231061	0.666707381329605	0.617031986555909	0.614088539946569	0.647627242129323	0.643572974428608	0.584250255019934	0.537517173733172	0.557145351739598	0.613574661457689	0.630830659330359	0.549154575599608	0.409719950489346	0.293286994067939	0.195442208317482	0.145103113628842	0.179975855111971	0.265548583374475	0.353497934986645	0.372195199305344	0.312855569909125	0.302826215412591	0.393660522791705	0.454929367283593	0.38815470052887	0.278881824420284	0.226008645503104	0.245765193011821	0.30965497454883	0.321373711960369	0.266540829310119	0.286310670919902	0.455998685946301	0.692423065954835	0.845090377980623	0.867138237711337	0.812216295666222	0.753228149212853
BIOCARTA_TID_PATHWAY	0.537107102003032	0.475039960750949	0.473043948035889	0.416193589401679	0.298157175759153	0.286931664046512	0.384197466766491	0.476840547199804	0.542981989273394	0.600829045733454	0.661160840961665	0.694733966751323	0.660531353241813	0.602075569203889	0.600406147379736	0.646206861418624	0.652121187009727	0.592842281234874	0.543869581914086	0.567895344531291	0.631632508547383	0.652373389818241	0.56988069422618	0.426821503117194	0.30697615547068	0.205528617527512	0.150101821763545	0.181451621908013	0.264652977893317	0.348161684689927	0.360331681015846	0.296374949075778	0.288426922888625	0.386814007016094	0.452530429065371	0.379894500565686	0.257401436353577	0.196425154842226	0.220213235869672	0.296544689070083	0.320261941208919	0.271547005687026	0.294100792253166	0.467065769655562	0.705499734062189	0.854660857093478	0.871169745918729	0.813409784594428	0.753715887405098
KEGG_SMALL_CELL_LUNG_CANCER	0.54026850790225	0.477771969273661	0.479844877431795	0.424108383312569	0.297764824152289	0.280396423969865	0.383458045700999	0.485983989522108	0.557825622459094	0.61653973267364	0.673573894212273	0.699427661464889	0.655574864914812	0.589323633447394	0.589187211735486	0.646249534234575	0.661206165556289	0.602994656676474	0.55371882781013	0.581955370833405	0.650029993983199	0.670924757308749	0.586197505480447	0.439504978085277	0.316375056366174	0.211567732708704	0.150677693281397	0.178302356582204	0.260680715675852	0.340765614070168	0.346614961706699	0.27922672915658	0.273176717664591	0.376617936684501	0.445400127022707	0.3686046212728	0.235995344237298	0.168660763788547	0.196417345701384	0.284188100825861	0.318269527644368	0.273027902486194	0.295225315914182	0.470249159200896	0.712559524299112	0.860955969960059	0.873028274282115	0.812880892689752	0.754251277725789
PID_ATF2_PATHWAY	0.543452260433082	0.478841916985176	0.483560916175585	0.430081628629995	0.299047907634555	0.279130098481228	0.389108038629913	0.499782032230992	0.57458908445142	0.632395022499399	0.685971603541644	0.705468492124982	0.653471503601468	0.580114916254722	0.580932032364072	0.647782292629122	0.671156874813754	0.615240794356375	0.567647898781721	0.600258770531425	0.67003132243887	0.687972367016927	0.599776160863883	0.449411091141391	0.322804440331257	0.214325461448483	0.147148226658006	0.170092488817987	0.252258561414458	0.330534547921719	0.331912977860264	0.26258411690617	0.257466783648477	0.362932760202542	0.433390104125074	0.35444273124003	0.21520678475908	0.143693241831372	0.17572007307577	0.273942770202214	0.316554318988526	0.272193857891446	0.291127353426148	0.46669426677227	0.714031193247603	0.864017371787706	0.872959962141845	0.811038603910009	0.754845990019699
REACTOME_CYCLIN_E_ASSOCIATED_EVENTS_DURING_G1_S_TRANSITION_	0.54565544281513	0.47821096192265	0.485023989611126	0.434994668679195	0.302213720914475	0.282892850273323	0.401258069180376	0.518810319798478	0.593793145515586	0.6489411796067	0.69927891479513	0.714095152268526	0.655582248426663	0.575614063615764	0.576230706118625	0.651107729859692	0.682517072268121	0.629920375902702	0.585325899634701	0.62240962866454	0.691883861120027	0.704459933827849	0.612028433673612	0.458379225026172	0.328264733381887	0.215341124925172	0.140507121698846	0.15696538258695	0.238360388325095	0.316771843214629	0.316924745213222	0.247322732040556	0.241637755465411	0.346194599687856	0.417444243439239	0.338489827860417	0.195808119057546	0.122163935146726	0.158922248927286	0.266764448870496	0.316245439151939	0.270744463177137	0.284282414269606	0.458761219216938	0.711210536736123	0.864330765843562	0.871585207315519	0.808788311862245	0.755806370073777
BIOCARTA_TEL_PATHWAY	0.546207304839162	0.476054712621949	0.485098142911971	0.439498690717469	0.306881397703771	0.29033573089588	0.418505421412171	0.542289631146226	0.615254278356018	0.666593922026864	0.714328869163419	0.726042539034444	0.662490177771365	0.576405413601128	0.57553997504418	0.656602644054988	0.69571519932582	0.646968567884337	0.605620052124878	0.646844915227583	0.714775698115561	0.720600221604133	0.623832592015839	0.467992120175407	0.3348519621211	0.216487253660218	0.132242650468394	0.13986504282128	0.219019709366877	0.299523917247443	0.302387839187367	0.234108165587998	0.226180120615941	0.327517162353615	0.399439092308373	0.322513682975879	0.178743580950288	0.104444067297325	0.146268184382234	0.263008022011711	0.318070152761317	0.270286950930734	0.277376983035638	0.449237457780111	0.705811144873794	0.862650135549361	0.869667747629527	0.807083548585723	0.757354752994917
REACTOME_E2F_MEDIATED_REGULATION_OF_DNA_REPLICATION	0.544879572093257	0.472833455595377	0.484662994851724	0.444018398774884	0.312385460782571	0.299652033510172	0.438567802952946	0.568406721715026	0.638079370008305	0.685324624337618	0.731378148116167	0.74113981278341	0.673699507123369	0.582202700354207	0.578914714192538	0.664444119481232	0.710772344078662	0.665833974861305	0.626952613704317	0.671406137530464	0.73721641385574	0.7359892899803	0.635459866878779	0.479218668540156	0.344152316715511	0.219424328984759	0.124012702903123	0.120510707583305	0.195655999929989	0.279942819277378	0.289246801710958	0.223540393994638	0.211897990243524	0.308612368038171	0.381723282500915	0.308450955855403	0.16493198462225	0.090709304607353	0.137561273168312	0.262408680379281	0.322123859249954	0.271830172936692	0.272506764445434	0.440517722825396	0.69945034386909	0.859730954427815	0.867768012170035	0.806392108044594	0.759259291410318
BIOCARTA_CELLCYCLE_PATHWAY	0.541872732081659	0.469295867238261	0.484622175487301	0.448821711427782	0.318059346349079	0.309182272313526	0.459061407018371	0.594956942567257	0.660939323367957	0.704520053787684	0.749817182510221	0.758203781323048	0.687679020685535	0.591822374944735	0.585852897109072	0.674426407681315	0.727198771287195	0.68556425738978	0.647730482126473	0.694018377876837	0.75759058356815	0.749882875645746	0.646668409661161	0.492277406646256	0.356851068505327	0.22514546415417	0.117264431612967	0.101088374196167	0.170848945977252	0.260152950668736	0.278638892775497	0.21623359517188	0.199925824483712	0.291523509751563	0.366529187951928	0.297828053133288	0.155023293340819	0.0809927342560041	0.132339015742914	0.264222230287367	0.327856793184849	0.275527599416492	0.270666969362042	0.434035319109202	0.693256673270109	0.856087309789327	0.865949896715321	0.806339717689871	0.760675662820476
BIOCARTA_G1_PATHWAY	0.537655723226716	0.466343365727166	0.485827649053586	0.454049511944432	0.323379263844302	0.317753277548099	0.478080372444843	0.619959957675056	0.682436971993025	0.723053675671281	0.768203469561768	0.775290530453262	0.702259481667557	0.603466963564677	0.59535451340774	0.685960676987474	0.744110905087807	0.705012742953097	0.666667248188435	0.71316635693071	0.774593184751185	0.761467585018575	0.656898605556739	0.506747742940801	0.372668474073557	0.233746227563509	0.112910248241852	0.0837639792060568	0.147668351160663	0.242682959588686	0.271671842194359	0.212767789383977	0.191558261538433	0.278225703005292	0.35545022531931	0.291346220676477	0.149229203400149	0.0752198415691321	0.130036517579527	0.267439581750212	0.334239993781337	0.2807070267284	0.271640097216131	0.430071879134453	0.687698280715325	0.851872674358994	0.863708233417222	0.805740819052007	0.760321716917979
PID_FOXM1_PATHWAY	0.532710344767077	0.464762275408599	0.488877182241738	0.459650862145662	0.327947506099085	0.324696106544048	0.494371818506728	0.641942439918094	0.701345059155142	0.739503328856228	0.784598310512062	0.790210241594357	0.715239442220942	0.615220547405721	0.606176564487722	0.698233618421993	0.760475509983479	0.723062320221159	0.682898263140092	0.728012884316513	0.787378977772267	0.770019531465273	0.665488990802439	0.521835949498583	0.390569034803778	0.244454536493903	0.111161042860514	0.0702139510486687	0.128868273307798	0.229728203118529	0.269090088208484	0.213529957780044	0.187944176162542	0.270206385038411	0.349139305722962	0.288774776139927	0.147312156088722	0.0732448664863407	0.130099115315572	0.27099009969081	0.340018200890823	0.286118734955996	0.274227618940599	0.42790700983883	0.682624336251485	0.846923018185075	0.860188918824857	0.803057028942793	0.756953746876813
BIOCARTA_RB_PATHWAY	0.527306699532124	0.464931662850712	0.493862071563191	0.465275183841696	0.331397821781181	0.329649845110403	0.507135086388431	0.6598170356527	0.716619627848866	0.75242523807586	0.797078394253889	0.801107071229333	0.724959292987911	0.625551827124563	0.617159922669733	0.710415295321863	0.775332422623738	0.738764937848669	0.695903975618051	0.738220135048255	0.795457062474761	0.774943626490671	0.671838233353601	0.536631350981353	0.409080680564125	0.255869001332451	0.11156895755304	0.0613513782832149	0.116271710969208	0.222553309074077	0.270981987116875	0.21852008838637	0.18975420615575	0.268153465848409	0.347301260397878	0.289170064406451	0.148741582278711	0.0749002423477986	0.132044825514755	0.273897772805822	0.343973081973916	0.290300953182776	0.276696356561774	0.426181476361031	0.677444332737087	0.840925182367893	0.854624681530205	0.797112609146551	0.749958421321327
BIOCARTA_P27_PATHWAY	0.521444868487804	0.466657029058812	0.500216702276098	0.470242742076298	0.333348645755169	0.332340368055467	0.515674329816594	0.672558023634024	0.72728867599339	0.760633421395648	0.804258423814742	0.80690316532606	0.730627428105253	0.633616205561848	0.627467899232828	0.721792976011428	0.787881364250837	0.751347419780542	0.705337085253052	0.743673763139113	0.798503915683278	0.775760265520533	0.675468087831657	0.550214936372358	0.426562346192036	0.266309684875982	0.113257450245418	0.0573133995671785	0.11052274426559	0.221231366386	0.276653942752087	0.227211688563609	0.196933307986982	0.271835642997684	0.348948874953737	0.291318873775598	0.152953620144154	0.0800553281562654	0.135504278530444	0.275404794924053	0.345162202051294	0.2919757309009	0.277310115751069	0.42334628759174	0.67136062733051	0.83362002775344	0.846786280214707	0.787752336403283	0.739799299092473
BIOCARTA_SKP2E2F_PATHWAY	0.515008214077919	0.469220279172615	0.506782161623015	0.473680205734492	0.333483091960962	0.332494195453566	0.51919002679864	0.679000816676195	0.732422248328882	0.763470184202402	0.805681366597511	0.80748663239536	0.732311628913667	0.639250156956121	0.636624334395713	0.731759278663427	0.79740642441124	0.760103229969311	0.710861298958834	0.744305417477277	0.796274267446237	0.77211612589613	0.675992823085426	0.561598858608607	0.441353392079768	0.274180252021227	0.115243646915348	0.057642425259126	0.111183037199638	0.224741099287643	0.284721871230927	0.23853618469613	0.208613007087371	0.280183728119979	0.352803338431071	0.294233604369794	0.159614072252453	0.0886731590966679	0.140268973240862	0.275089720644598	0.343116964951984	0.290398843373759	0.274832858424711	0.418100199966361	0.663593440767297	0.824944529450591	0.837225972913885	0.776133571482327	0.728106964982873
BIOCARTA_P53_PATHWAY	0.508031117204346	0.471611087918921	0.512069288764821	0.474789345896893	0.331730211690491	0.329938224513599	0.516884315681667	0.677996398495318	0.731325768293568	0.761037827646115	0.801975141821027	0.803632162437032	0.730667505996523	0.642700412922478	0.644341104360139	0.739665214121824	0.80310052379933	0.76424242248714	0.712068599166373	0.740094711599186	0.788682707411812	0.763855933964575	0.673056119626002	0.569611012109005	0.451852766129265	0.278259033768893	0.116722128210097	0.0615209108377354	0.117020897159859	0.231310752825187	0.293392472514507	0.251024276636703	0.223212338569889	0.291518828963718	0.357681001561356	0.297520997342904	0.16879148048101	0.100855515073872	0.146360024170797	0.272981185449845	0.337968909852522	0.285578561668279	0.268885477532165	0.409730180395208	0.653561600199716	0.81505990577687	0.827186382814619	0.764503131114935	0.71735353099621
REACTOME_INHIBITION_OF_REPLICATION_INITIATION_OF_DAMAGED_DNA_BY_RB1_E2F1	0.500889084678885	0.472806082325212	0.514593416220695	0.473110477251897	0.328434646751695	0.324813949122213	0.50834787844798	0.668900411267052	0.723908984950961	0.754307318375021	0.79472425350253	0.79672823239171	0.72657899017619	0.64424927499053	0.650232485394469	0.744625818982252	0.803905409352908	0.762792071433214	0.70848806658987	0.731200138013392	0.775998972604451	0.751140454181075	0.666323628877818	0.572900895473747	0.456630808263732	0.277867327311256	0.117203828552339	0.0679394927449516	0.126330879762932	0.238853813320587	0.300852158663894	0.263090854544881	0.238716018169404	0.303853904153083	0.362739248440196	0.301505282213943	0.180985088584676	0.116866199726795	0.154098427964643	0.269632393011609	0.330461430819137	0.278283204636391	0.260040843922174	0.398270091503973	0.640995751332171	0.804277840159209	0.818210558843798	0.755537909880832	0.710224927695233
REACTOME_G1_PHASE	0.494249793870206	0.471961968485168	0.513141333986451	0.468638297137577	0.3243933267246	0.317763412992029	0.49400913780668	0.652128720052989	0.711003431953533	0.744990830311688	0.786069711759505	0.788423784740324	0.72089030325646	0.643934623487241	0.653582614212168	0.745411022911431	0.798488669195879	0.754627099304448	0.699666097899552	0.718099855522056	0.759026574481352	0.734559505475868	0.655587404097831	0.570176692339203	0.454637347816876	0.272901185049962	0.116482065050829	0.0757634777795277	0.137194639871641	0.245368944093793	0.305652114984987	0.273392122199279	0.253076855723778	0.315215834107467	0.367542674215008	0.307088536733843	0.197000751332647	0.137111113765566	0.164125631665734	0.266102994487668	0.321822558848934	0.269813328171343	0.24960353666835	0.384427592563151	0.625975653354322	0.792946855402389	0.811626596292148	0.751508934609802	0.708911325704944
REACTOME_G0_AND_EARLY_G1	0.488769706658595	0.468478685657222	0.506918735901463	0.461751712307128	0.320712785502707	0.309953880700941	0.475360750667655	0.629417847709241	0.694362365100691	0.735121111410598	0.778134046304541	0.780302362993981	0.714327805500662	0.641511336353069	0.653331501811316	0.740545737226977	0.785438780236538	0.738674308892821	0.685295593731616	0.70164160828921	0.739143783361685	0.715174728502159	0.640953206109145	0.560621230513977	0.44546762273422	0.263750667722185	0.114489603473013	0.0837513101599973	0.147679833148082	0.249231494558164	0.306972983326211	0.281128536284461	0.26464319140777	0.323962901527829	0.372007391225191	0.315432789027536	0.217707931143	0.162038171272235	0.177305241313665	0.263800961612949	0.31351625189694	0.261609601699583	0.239146520081088	0.369317021891363	0.608909086365034	0.781370913194909	0.808122054134683	0.753580013029698	0.714537415570003
PID_E2F_PATHWAY	0.484688291484214	0.461990266527474	0.49562691527078	0.453046429681845	0.318545681229733	0.302889456316238	0.454773361378255	0.603552285557638	0.676222798332822	0.726421598767901	0.772445778059052	0.773654691279895	0.707592714570411	0.636684013266048	0.648361020422252	0.728668123712888	0.763678606993582	0.714277674820766	0.665385997048273	0.68297549705158	0.718155073647003	0.694437900675456	0.623000034684801	0.544287098181109	0.429560744085105	0.251155983768226	0.111162507530658	0.090616284201954	0.156021756495634	0.249356187002735	0.304682663069718	0.286154993349935	0.272480522672538	0.329072450271377	0.376322337531857	0.327598813350911	0.243732486567664	0.191923847989738	0.194455837237497	0.264166903189876	0.306924154327306	0.254841899132102	0.229997484811602	0.354130726529565	0.590493710438446	0.769803421869878	0.807562359557259	0.761470675004471	0.726875358128088
PID_P73PATHWAY	0.481552078447061	0.452373658358897	0.479539002607028	0.443206493665855	0.318829623930254	0.298069428561171	0.434920529225726	0.577604313791482	0.658568825502906	0.719705142955151	0.769563309213443	0.769366211345897	0.701507942859856	0.629501102863012	0.638011645573655	0.70906726476838	0.732995009990817	0.68164613517933	0.640467953868092	0.663417423209087	0.697987843052899	0.673972720933266	0.602794802580795	0.522252552159678	0.408204562063289	0.236053916486711	0.106406333575322	0.0951909284478337	0.160827554390327	0.2452494624707	0.2991749492415	0.288827767765695	0.276472821633231	0.330339572265242	0.380900590503228	0.344250011060801	0.275145960047931	0.226559433652707	0.215939286158964	0.268241726528492	0.303022766515026	0.250125358154617	0.222892281542031	0.339905383670123	0.571698383851957	0.758514408486087	0.809094670138769	0.773562138743713	0.744385285995377
BIOCARTA_ARF_PATHWAY	0.478247248705384	0.439812714198012	0.459573759004525	0.432983209354294	0.322136715895074	0.296637937648729	0.418059634770491	0.554022222655121	0.642457336037273	0.714600860049296	0.769038759029236	0.767885504015328	0.697068030639273	0.620694146935059	0.622605244039009	0.682194979055692	0.694494574199867	0.642238632367511	0.611794224559105	0.644318013100712	0.680335722806473	0.655275154941533	0.581734178440636	0.496453143142335	0.383313699070011	0.219451951969668	0.100182004505752	0.0966751529044239	0.161299256643544	0.236991642117628	0.291076384374146	0.289653888792666	0.277167668839265	0.328395440742569	0.386319259229877	0.365454159646547	0.311215836170457	0.264934054377546	0.241243267621871	0.276241982482498	0.302126852745261	0.247439105179782	0.217914674955362	0.327460572451454	0.553757650303268	0.747891316701115	0.811478398557151	0.78738260441281	0.764556656939358
REACTOME_G2_M_DNA_DAMAGE_CHECKPOINT	0.473370363121326	0.424871193207859	0.437273707141445	0.423227888864246	0.32866456610073	0.299178620979838	0.405509772183627	0.534023967995954	0.627799911900525	0.7098071159817	0.769730187315079	0.769218801981046	0.69529007667116	0.611734154631467	0.603682246103916	0.649898266538778	0.650770644076718	0.598903611689322	0.58144345703056	0.62698116434766	0.666371625079522	0.639446019928881	0.561306346927887	0.469292739540395	0.357069076691858	0.202343026631389	0.0926449920393202	0.0948738082290111	0.157418846665171	0.225189150126192	0.280980957409452	0.288936098872263	0.27544122055315	0.324476951551969	0.39315456677148	0.390559113021767	0.350291088738125	0.305085218588507	0.268784548843382	0.287336102713783	0.303781451917226	0.24623762053338	0.214686434768854	0.317457582643154	0.538119715869823	0.738515845854748	0.813526814304104	0.800315721693629	0.784477650466881
BIOCARTA_G2_PATHWAY	0.46580461872453	0.408489310938971	0.41458235769035	0.414854520395944	0.338314270377716	0.305728442267757	0.397566457260751	0.517609573093155	0.613780683331552	0.703823224143225	0.77032465145253	0.77291894843689	0.69687968543965	0.60449252024466	0.583752115089342	0.615198720652041	0.605635450667314	0.555620389587515	0.552203444572673	0.612617477946893	0.65662286507597	0.627072163357129	0.542914862597694	0.443239539239992	0.331569959653988	0.185654640773201	0.0842374079089274	0.0903055044540216	0.150010946879727	0.210917363896142	0.269362223792512	0.286630191951395	0.272142742703362	0.319979701483558	0.40167815223114	0.418131596999202	0.389900169027606	0.344281061515991	0.296133065103151	0.299798694461193	0.306881143099811	0.245693618862623	0.212663561408138	0.310447447445537	0.526273089970989	0.731159370595029	0.814522515154214	0.810330289568512	0.801511455625305
PID_AURORA_A_PATHWAY	0.45526401176513	0.391853394608325	0.3934162166981	0.408652948458319	0.350761819604816	0.315956225554816	0.393840379730999	0.504157033637817	0.599722071310045	0.695839851682329	0.769847355517442	0.77808905217908	0.701853736781806	0.600599044836578	0.565584029414461	0.581630226367565	0.563419800945027	0.516808237965817	0.52715637823795	0.60227714572144	0.651029131418342	0.618299608087745	0.527835633062528	0.420558863084846	0.308614497150343	0.170220397437945	0.0756676121145808	0.0841126003361642	0.140623357180919	0.19564946044585	0.256710188945859	0.282515553529307	0.267880973504405	0.315958487411731	0.411525158404521	0.446012804708026	0.427104235285475	0.379574059963432	0.32067950851035	0.311575608976552	0.310036635920209	0.244998711028483	0.211389280290587	0.306809329606713	0.519429685522371	0.726657842687557	0.814469204712958	0.816517654706158	0.813902413527442
PID_PLK1_PATHWAY	0.442555292268396	0.376165156712531	0.375176466056928	0.405000976587564	0.36545471844901	0.329350202099181	0.393755427458125	0.493215179016814	0.585901847077638	0.686328777309777	0.76794867055539	0.783461009758787	0.709325863063172	0.600775168016182	0.551310271656779	0.552343932691605	0.528012895521385	0.48634629297619	0.509014402603551	0.596714138999053	0.649123456388461	0.613030656204935	0.51724323826251	0.403185962449519	0.289629127536692	0.156767843266611	0.0677872510897217	0.0777984112030784	0.131239822762911	0.18115400578033	0.243799630363138	0.27658735580347	0.263030153264529	0.312809102361003	0.421556327734996	0.471581936459096	0.459060751957192	0.408566808194548	0.340513515441097	0.321067833228644	0.312091444739417	0.243645057757681	0.210624748588464	0.306592334179631	0.518141354588407	0.72566956031492	0.814073816193196	0.819258164859862	0.821112952835386
KEGG_P53_SIGNALING_PATHWAY	0.4293980072229	0.362397341362858	0.360428428730121	0.403634831899746	0.381532754488292	0.345255449490063	0.396855365700112	0.484979785163722	0.573788503745194	0.676976547468704	0.764873047017992	0.787597989085786	0.7176091125001	0.604466191635628	0.54172955840587	0.529296616822359	0.501932351004815	0.46660344871808	0.499398491865221	0.596183953447459	0.650227395072879	0.611102441367422	0.512162348316481	0.392629918716131	0.275685018736131	0.145922930916595	0.0614366162707571	0.0729034676043942	0.123920277807618	0.169349591699131	0.231903577838727	0.269434232330485	0.257910763130587	0.310300429280715	0.430097495584662	0.492260757374799	0.483641269641178	0.430073690960161	0.355105815081509	0.32777530284288	0.312579595122512	0.241603422305034	0.210354328093578	0.309371555458368	0.522008457117651	0.728382823337725	0.814438009752529	0.819944112259854	0.823758109965947
REACTOME_LOSS_OF_NLP_FROM_MITOTIC_CENTROSOMES	0.417823856869995	0.351131292253206	0.348921073999005	0.403643599975181	0.397739798936613	0.362712448899954	0.402713816689048	0.480134343940937	0.565461745197894	0.669930649807781	0.761164236670424	0.789201940745256	0.724636775181866	0.609959698113312	0.536110115168695	0.512808830240263	0.485730072310654	0.457824205341556	0.498328295901827	0.600239431659866	0.653562188895684	0.612321560985869	0.513247718737782	0.389808149793348	0.267517920269681	0.138226966946838	0.0573350261306504	0.0707506637490467	0.120491857379764	0.162117947602911	0.222780897792246	0.262365006210767	0.253011820300172	0.307944986957122	0.435539948808443	0.506150645664294	0.499882382942525	0.44436629626685	0.365436836155874	0.332468435718807	0.311903089604428	0.239323238381029	0.21070020073669	0.314238464521384	0.529640859956059	0.734296617014457	0.816563498827745	0.820352275005572	0.823161180565299
REACTOME_RECRUITMENT_OF_MITOTIC_CENTROSOME_PROTEINS_AND_COMPLEXES	0.409389760123848	0.342535638787915	0.339949474847515	0.403745898493144	0.412428380153729	0.380214096835317	0.410531048426162	0.479144227114658	0.562466569417241	0.666703648508529	0.75727219942135	0.787420568779752	0.72853045295784	0.61493658959685	0.532560598890374	0.501643121121734	0.477948116856874	0.458114920963809	0.504141293796445	0.607627036846565	0.65824225113015	0.616326284133759	0.520435369114013	0.39481272655931	0.26549834209636	0.1341456296759	0.0560446486038198	0.0723254868566364	0.12236221320444	0.161085790953382	0.218384694690069	0.257192706293036	0.24911820817692	0.305507374343165	0.437045604832712	0.512563575026783	0.508091357763177	0.452882060787298	0.373491453952621	0.336793493898061	0.311134705032456	0.237538208242488	0.211790016527132	0.319970056670977	0.538940319904452	0.742200819035312	0.82087554375988	0.821911127657947	0.820727083264795
REACTOME_MITOTIC_G2_G2_M_PHASES	0.404572908072126	0.336489452619767	0.332883987765043	0.402757399780215	0.42374388448645	0.395614397203934	0.418745968504456	0.481456698198462	0.564718294873562	0.667286542553671	0.753244437945605	0.782006449693695	0.728062748367855	0.617205839472892	0.52880057197758	0.493578842627	0.47566961617911	0.464060837752333	0.513903298440342	0.61637522608591	0.663196810981774	0.622356786740919	0.532626789306993	0.406706342612912	0.269543497599952	0.134035385962622	0.05797368502337	0.078258193349048	0.130432944825489	0.167392430141348	0.220391093289857	0.255779542754552	0.24728196325144	0.303375508730783	0.434991175704004	0.512197223214192	0.509573937107463	0.457553705154964	0.381387242322221	0.342530994181036	0.311551805173024	0.236955356011757	0.213629459958393	0.325325587053906	0.547634780489333	0.750408662081544	0.826968137411155	0.825152234829448	0.817412623485678
REACTOME_CYCLIN_A_B1_ASSOCIATED_EVENTS_DURING_G2_M_TRANSITION	0.402662655385017	0.332797188383549	0.327606123116241	0.400056868642682	0.430008486125607	0.406395791074617	0.425027420506383	0.485145667224477	0.570088903433833	0.669922462266465	0.748611371917589	0.773231274023246	0.722830601634957	0.615336555483937	0.523037520341203	0.486304104521183	0.475509459513169	0.471766921407995	0.524181732200055	0.624104092351706	0.667112889038683	0.629069263842769	0.547581878444633	0.423463386144682	0.278994430635475	0.138039620585495	0.0633560373113175	0.0888155337603606	0.145033986442942	0.181475888333939	0.22974835057356	0.259569439363208	0.248672384560486	0.302603965849054	0.430895430897336	0.506845582226635	0.506124034384954	0.460110886108391	0.390599913317201	0.350910267730595	0.314148501898134	0.237976654302761	0.216041045082399	0.329365627752821	0.553882576153562	0.757172097665547	0.833660328386161	0.829537168414512	0.813508838905545
BIOCARTA_PTC1_PATHWAY	0.402216132832315	0.331399073906216	0.324641570367403	0.395853399607604	0.430220158220574	0.410320047971792	0.426801597799972	0.487293607583099	0.574943496254174	0.671641310434488	0.742470002515826	0.761590663985768	0.713135137653597	0.609014959742969	0.514666660641479	0.47833632626557	0.474717044862169	0.47795342568866	0.531913212785386	0.628493572629066	0.66848500756063	0.634515317599842	0.562111432002103	0.442116657167883	0.292502868540185	0.145922811593785	0.0721702576355457	0.103836694472197	0.165830996421628	0.202933966065114	0.24643729638578	0.269313394143372	0.254387680811348	0.304619621810823	0.426845099531532	0.498759068259851	0.499512729604976	0.461692000199231	0.401664575881735	0.362315932812538	0.319360659320486	0.240589907637545	0.218713625190638	0.331687339198059	0.55673005099913	0.761112224419316	0.839299963106103	0.833672989424848	0.808780705066139
BIOCARTA_SRCRPTP_PATHWAY	0.401838058364038	0.332469718743514	0.324928095231377	0.391136216006213	0.42447923244053	0.406239465733956	0.422143725986264	0.484979971792032	0.575384850175469	0.669273041972585	0.733702793885168	0.747474091687858	0.699732744909135	0.599108882987259	0.504597246909749	0.469646478888334	0.471991998004793	0.480720408788089	0.535068282235523	0.627770716833257	0.66580671561366	0.636351288940967	0.572550054965081	0.459103481405643	0.307994323238141	0.156902546399482	0.0840205438961275	0.122637517473603	0.191749476030645	0.230524896663875	0.269521646875863	0.285050729391	0.265284008915292	0.310740101488912	0.424701199127044	0.48994168138721	0.491182600058667	0.462894291797822	0.414421285154612	0.376454556612759	0.327086107343064	0.244466599721595	0.221348275200997	0.332497165732161	0.556257466372549	0.761486396464903	0.842162089072278	0.83578319180418	0.802839729425628
SA_G2_AND_M_PHASES	0.400879820479701	0.336343944076557	0.32932549755963	0.38730972415678	0.414118893733238	0.394683623169172	0.410614378070991	0.476406445567783	0.568618476958531	0.6604721738259	0.721267463467175	0.73102015558567	0.68365920049476	0.587502247892342	0.495112673350458	0.461732712844905	0.467704410445431	0.479741174646445	0.532914087447425	0.621061386711521	0.657877855319421	0.632273891727671	0.575418210286914	0.470771830006344	0.322791653735363	0.169576394021507	0.0980520214725735	0.143980355484143	0.221022259642291	0.262338360792797	0.297416898495724	0.306246556989043	0.281813222073423	0.321710406930348	0.425467740183322	0.481692382414214	0.482218143017324	0.464120748968376	0.428541320435653	0.392766583530147	0.336902160230726	0.249183218931762	0.223815267627996	0.332479617560178	0.55335892149065	0.758198592574728	0.840807323039923	0.834255179396179	0.795545705177029
REACTOME_RECRUITMENT_OF_NUMA_TO_MITOTIC_CENTROSOMES	0.399737722992698	0.343309450986363	0.338098270870676	0.385642710910996	0.40140287356112	0.377885531507697	0.393611019622439	0.461629757095072	0.553858298680169	0.644379725510859	0.7045244325195	0.712278383654705	0.666209300585886	0.576742027518978	0.489273545443569	0.457077218176178	0.463457389410729	0.475898643237167	0.525861105014112	0.608515322952282	0.644156312064235	0.620608915462088	0.568153339940417	0.473998942499482	0.333969214922845	0.182034474540306	0.112975177473176	0.166195442749368	0.251428455952617	0.296094077333039	0.328208636225574	0.331912926406062	0.303828684856397	0.337409680094343	0.429087326570601	0.474550272978343	0.473506237767875	0.465919993964128	0.443926760739561	0.410753170020636	0.348293141126588	0.254420735997262	0.226211660580227	0.332475389743943	0.5492340127402	0.751586155966267	0.834340748894338	0.828115851479974	0.787260678723674
BIOCARTA_RANMS_PATHWAY	0.399691513195775	0.353406047662905	0.350632237968858	0.386756126603958	0.388854707300248	0.359172342153628	0.374045981998475	0.442605119079031	0.532500107883313	0.621806813797862	0.683571407266753	0.691601547718769	0.648976400259675	0.569497340316134	0.489986334995207	0.458168681198135	0.461223344099519	0.470620507839204	0.515063578357457	0.59122278075935	0.625064510522864	0.600913613626034	0.549775393827536	0.466852061616418	0.3389355826777	0.192187942922175	0.127226997087145	0.187444733338495	0.280666727369396	0.329455369316884	0.35986345125741	0.360604462265305	0.330361137524976	0.356779495745522	0.43467629142583	0.468574193528508	0.465907758606858	0.46905093451173	0.460700326204869	0.429999380389889	0.360745275350448	0.260029754958605	0.228760460458943	0.333059033613027	0.544782292552923	0.742110845482806	0.822559935541156	0.817323918781303	0.778862331497831
PID_P53_REGULATION_PATHWAY	0.402463852586691	0.366387109393473	0.365558700077457	0.390390508090426	0.378496696670581	0.341978820382121	0.355509166138304	0.422603625758813	0.507662849597373	0.595041958904519	0.659503372570974	0.67002166712601	0.633766462046946	0.567860169844802	0.498980698110859	0.466463525460237	0.462462580086724	0.465265612590737	0.502023545064286	0.57102611176012	0.602165779516309	0.574411014349404	0.521337116651369	0.449164807172208	0.336121045494977	0.19824576630379	0.1392292935935	0.206015754151247	0.306694182693445	0.360235984492813	0.390286132423285	0.390328379663233	0.359456562416914	0.377945365985211	0.44098299803232	0.463710928189913	0.460276059984263	0.474202290740592	0.478802495154768	0.449922097698699	0.373694745516558	0.265944184455655	0.231590388567829	0.334176821515398	0.540144972569107	0.730103590815675	0.805972335528301	0.802785015535393	0.771512403738985
BIOCARTA_ATM_PATHWAY	0.409740533352703	0.381888844111132	0.381264995524771	0.395587862744026	0.371356569983166	0.32894009063463	0.341315619593273	0.405330908870476	0.483404324027634	0.567433007461577	0.634454298013683	0.649337036090501	0.622277654389343	0.572634573715903	0.516019163330125	0.481686926123965	0.467588433009912	0.460809082841034	0.488375036975184	0.550329961708188	0.578142271648881	0.544083561711199	0.486011563392591	0.422844002674444	0.325531130107004	0.199180808641894	0.147659172358152	0.220510005355748	0.327869478187022	0.38645278591136	0.417308167458106	0.418530539054752	0.388226399191403	0.398474785088319	0.446778970634773	0.459986259831299	0.457266175576446	0.48152983419565	0.497491526420898	0.469481857643121	0.386431048696039	0.272017257076158	0.234512555672902	0.335015461594316	0.534597598076207	0.715668244080319	0.785649945585727	0.78604136277771	0.766253419427792
REACTOME_TGF_BETA_RECEPTOR_SIGNALING_ACTIVATES_SMADS	0.422775252078084	0.399675476138849	0.396545557886838	0.401210150392825	0.367463508085438	0.321450733282537	0.333832220960888	0.394105068619335	0.463885384703668	0.542810550621648	0.611285649979178	0.631784108102849	0.615624194337168	0.582877339403016	0.538641964099419	0.501726317987269	0.475919056861322	0.457843766734535	0.475846940226033	0.531927026228686	0.556524603060206	0.514323359031149	0.448715292780057	0.391720449937837	0.308900092649965	0.194994778305678	0.151647627748706	0.22987465165851	0.342881097040758	0.406295395091189	0.438754389230347	0.442319051061669	0.413220928306103	0.415726306256356	0.451003914622159	0.457400809952113	0.457020218983879	0.490301465786492	0.515124434126789	0.487136480623033	0.398088111354672	0.277889939132758	0.23691832641918	0.334191335792507	0.526859737709552	0.698775098881954	0.762938335001433	0.768713186639036	0.763579466852417
REACTOME_DOWNREGULATION_OF_TGF_BETA_RECEPTOR_SIGNALING	0.442058223092101	0.419721937334082	0.411026308053853	0.406508076126444	0.366270007422709	0.31978323311173	0.334247633328241	0.391281158832476	0.452595150541934	0.524747524677187	0.592911030706533	0.619400766411671	0.613938158827966	0.595948770601013	0.562602285905592	0.523133568374546	0.486011622330285	0.456725149078733	0.466247611344755	0.518753484638659	0.541151353207562	0.490150727451127	0.415265673781374	0.360857264345749	0.289290865540955	0.18665362006637	0.150864615067494	0.233354326920373	0.35061895725665	0.418164095139537	0.452686119306279	0.458958403471922	0.43110221893322	0.427262597506109	0.45269691542758	0.455634618698996	0.458911807352682	0.498891220790333	0.529436534512672	0.501162218038715	0.4077894184301	0.282975236364465	0.237864625198101	0.330208052226404	0.515701766382008	0.679499851922216	0.739136912009341	0.751933174198123	0.763173260717332
HALLMARK_SPERMATOGENESIS	0.466999969725475	0.441971820483951	0.425088238261911	0.411400570197003	0.367191024078689	0.323538641906914	0.342669252773575	0.397900891335082	0.451638562645084	0.515698951473354	0.581437092771285	0.61336292499513	0.61628545554373	0.60816195910252	0.582913287198879	0.542045383131997	0.496158300806572	0.457663587559651	0.461299339060494	0.513469696346775	0.535401072084284	0.476147336017283	0.391211909747246	0.335421168236666	0.270216031972698	0.175705327727321	0.145502743952466	0.230505500763196	0.350213948072595	0.420900544300032	0.45779584770081	0.466496088970623	0.439437444008703	0.431297434668627	0.45091010291438	0.453815488198363	0.461527640957447	0.505172746865361	0.538239049687863	0.510228881577749	0.414901226578417	0.286577405650159	0.23632858848547	0.32200433383158	0.50058385894345	0.658302692195171	0.715321183875019	0.736081427203694	0.763967183099421
HALLMARK_HEME_METABOLISM	0.495684296759944	0.465843477285886	0.439304996958518	0.416294589523503	0.369918564765821	0.332068529793369	0.35829770881296	0.413465465260319	0.461123764253509	0.516210016179266	0.577435732644307	0.613587710021799	0.620973546019753	0.615855287233643	0.595198259817604	0.555224191015027	0.504860272610797	0.460700700505678	0.462290758394896	0.517875045786002	0.541354102667669	0.475377501523958	0.380625086352584	0.31943179805256	0.254591011822717	0.163742585482518	0.13620362645463	0.221357594066126	0.341353764483419	0.414201884864628	0.453812455826923	0.464283628392597	0.437348110743221	0.427112507585442	0.444803657950393	0.45058203790742	0.462954939986156	0.507147100253668	0.540203979197843	0.513942618281753	0.419263613820389	0.288096388085195	0.231542689144766	0.309375175986078	0.482041264463588	0.636209384630609	0.692399047728865	0.720985802183833	0.764539690347344
PID_BMP_PATHWAY	0.524858627588305	0.489786451025247	0.453720737056258	0.421569578287886	0.374363443817937	0.344628110851998	0.379517110714232	0.435817062587258	0.478814286364715	0.524485069959128	0.57963694752242	0.618742687702901	0.626111613682123	0.616501130200919	0.596906706821805	0.560915480413712	0.511194898325279	0.465663156634946	0.46970334825687	0.532347428744169	0.559159972479707	0.488643017616586	0.385217551878404	0.314818762880306	0.243938921065485	0.151946071240134	0.123966254862513	0.206661869731687	0.324754994071566	0.39904664526368	0.441737205209651	0.453184153978639	0.425783752092693	0.415332757871466	0.433960578632947	0.444485227214346	0.461289750147376	0.503524671949015	0.535349105665009	0.513065739888403	0.421262812258638	0.287222953322908	0.223286464821537	0.293114547655328	0.461653908133179	0.614775002469028	0.6713110367882	0.706451106463953	0.763659284340515
PID_SMAD2_3PATHWAY	0.550321443264451	0.511230285419209	0.467410698740731	0.427065834555633	0.380342507511152	0.360275370422858	0.403944718396583	0.461259754183927	0.50028064469578	0.536556588409956	0.585149779844608	0.626587099268723	0.630147287089426	0.609425929625295	0.587992021940234	0.559284976535197	0.515049599028462	0.472230716901366	0.483053886755912	0.555601985465077	0.586905164883852	0.514363713597445	0.40410911804673	0.321143160553401	0.238166499321181	0.140892642565265	0.110048203391942	0.188052900537838	0.302497706866187	0.377880630289691	0.423785310131761	0.435390687197497	0.407319866749583	0.397930283320182	0.418753898739345	0.434547804607324	0.455172887185769	0.494024950114406	0.524992973382033	0.509278827819744	0.421679804529138	0.284028087065418	0.212021493479557	0.274856194721092	0.441643565760622	0.595796152290689	0.653144051922662	0.692731657601805	0.760671984896733
REACTOME_CDC6_ASSOCIATION_WITH_THE_ORC_ORIGIN_COMPLEX	0.567709507657986	0.527068293827218	0.478597511912429	0.431899478479599	0.38727638706261	0.377718442501751	0.428618077101169	0.485089301609786	0.519688350431784	0.547086346086999	0.590099092823056	0.634439052003065	0.632132203600355	0.595877982991488	0.570834881002802	0.552319411131439	0.51719158435855	0.480158088882433	0.501101000665379	0.584975292669408	0.621118800128743	0.549163472671463	0.434336605652618	0.33607706014455	0.235961455708011	0.130664871012112	0.0958457347135949	0.167951769771329	0.277943126070994	0.35437673713435	0.403018644394522	0.413928682080897	0.385542796646416	0.377875870837377	0.400503201477088	0.420691948784126	0.444157345620082	0.479320097426565	0.51121605517581	0.504568732331944	0.421357435437681	0.278896730629504	0.198813107583495	0.256709298239164	0.424311453851962	0.580863575363437	0.638967196208311	0.680575390892073	0.755503900532659
REACTOME_ASSOCIATION_OF_LICENSING_FACTORS_WITH_THE_PRE_REPLICATIVE_COMPLEX	0.5734828126359	0.534510524338856	0.485257516313965	0.43470337726729	0.39411182970073	0.39531504140699	0.450445501211076	0.502558820464487	0.531118653518216	0.550592805715908	0.590448389519027	0.639590172421602	0.631642588503554	0.578457235472571	0.549465938308529	0.543229083538896	0.519129198069518	0.489542264822248	0.522348369951045	0.617184860518649	0.657766559025527	0.588940346199037	0.47189161643513	0.356399300856487	0.235569165524164	0.121143907989395	0.0827378211620752	0.149164496963382	0.255152048045634	0.332763163211234	0.382763194243204	0.39200747474006	0.364208304109535	0.358474566889824	0.381247633722093	0.403819341145046	0.42880383826041	0.460724755030038	0.49609318671968	0.500494934400751	0.420818065419435	0.272334532754513	0.185067961143328	0.240838804424728	0.411565626225388	0.570943604751891	0.629412124169138	0.670764040473679	0.748293635800901
REACTOME_G1_S_SPECIFIC_TRANSCRIPTION	0.565789615969622	0.531930351089694	0.485876435759779	0.434135563987122	0.399512001715177	0.411285795708263	0.46685613614619	0.51006384445148	0.530072368464235	0.542762973690527	0.582809963626833	0.639632245020409	0.628491551434768	0.560177219737704	0.528379241726729	0.535539904682464	0.522753953258134	0.500951638694226	0.5455902484301	0.649253722585971	0.693336652070164	0.629977548271884	0.512840130275911	0.379044985544673	0.235554425435007	0.112295276460596	0.071899396444558	0.134284609294432	0.237968369290279	0.316905033718388	0.365965511745396	0.372394359497395	0.346406420271873	0.342556070882041	0.363179147763551	0.385524187552158	0.410523595257477	0.439828919089745	0.481050917958597	0.49764028019523	0.419998270844553	0.264747132957745	0.172191161563411	0.229110647314497	0.404679348120259	0.566173035446036	0.624247924725506	0.663444789845881	0.738918752195451
REACTOME_E2F_ENABLED_INHIBITION_OF_PRE_REPLICATION_COMPLEX_FORMATION	0.544932177363785	0.519342850055542	0.479971038635086	0.42937687817783	0.402208955439013	0.424054728353544	0.476417823402344	0.50615591945062	0.514699599436764	0.521517570708845	0.565144350359406	0.632783986651655	0.622483904968142	0.543543911915248	0.511337452819162	0.532151800742605	0.529831425429288	0.51528913858409	0.570217759233005	0.679206918547445	0.725586592756997	0.669660232253334	0.554079716661242	0.401774475005009	0.235219461316098	0.104297563821404	0.0641135309456308	0.125096776825945	0.229079236785579	0.309423022991976	0.354643805406633	0.356939405261662	0.333935737529896	0.331768943605281	0.347975375895809	0.367603382553339	0.39126904429489	0.418248502085518	0.46662876569221	0.495481461930927	0.418232557295889	0.25631110698668	0.161289074312781	0.222844914434094	0.404253393202534	0.565937376997298	0.622255060139719	0.657716575401363	0.726755144904453
REACTOME_DEPOSITION_OF_NEW_CENPA_CONTAINING_NUCLEOSOMES_AT_THE_CENTROMERE	0.513305794135126	0.498354566830251	0.46817387604775	0.42040288747411	0.401365569218265	0.432575941769457	0.479172152116444	0.492012017814151	0.486379238793378	0.487598699772488	0.53729923078477	0.618292662947327	0.613408677407605	0.529970398037202	0.500520075066477	0.534631577146851	0.54148374160442	0.533409392500641	0.596152721834147	0.706293369240065	0.753722925166526	0.706605666218386	0.593534659113088	0.423288189470404	0.234577773736671	0.0974781253969684	0.0596264846074596	0.122165911698476	0.229353682509999	0.311106320651321	0.34954869978214	0.346322951285283	0.327017520982746	0.326205292490018	0.336324444163225	0.351593049981132	0.373184485594907	0.397560301266638	0.452728012564793	0.492748435546794	0.414523560611929	0.247007184121903	0.153003774970409	0.222656750332886	0.410248696920381	0.5691485299457	0.621530815370848	0.651773941865553	0.710849396282176
HALLMARK_MYC_TARGETS_V2	0.474858364526129	0.471670143748144	0.451931628293058	0.407974272924316	0.39683010419306	0.436542734500379	0.476565284659461	0.471187083884005	0.449483705331295	0.444559492446717	0.501289352278726	0.596836519346382	0.601276945086296	0.519654560708411	0.49620095550105	0.542910076075959	0.557825187598257	0.555650992813873	0.623492987607943	0.730749375502122	0.778084492868748	0.740332753753438	0.629917325093407	0.442937818572661	0.23402886453025	0.0921339052394403	0.058091289567573	0.124721144087139	0.237643072724474	0.320766747905001	0.350092860856719	0.340056031615278	0.324396656468566	0.324471163595594	0.327827213196829	0.338494802411061	0.358289195762084	0.379359946173777	0.439197469225823	0.488135045637882	0.408013295503626	0.23679561704398	0.147493096386727	0.228358517602144	0.421979480781508	0.574549012622675	0.620086579574329	0.643546846456392	0.690404514344983
REACTOME_RNA_POL_I_RNA_POL_III_AND_MITOCHONDRIAL_TRANSCRIPTION	0.434245611752893	0.442397162596514	0.433032655931243	0.393420866958203	0.389220709997571	0.436436342675372	0.47102539747256	0.448739129155816	0.410403347256902	0.398130377003624	0.461151743277612	0.570698757298012	0.586621666454314	0.511840776714294	0.496948779050281	0.555414693218683	0.577861867583008	0.581492928115407	0.652094284944455	0.753318263804074	0.799597841889425	0.770787705044559	0.662381967967434	0.460367396401009	0.234000383259237	0.0883682173936023	0.0586360936518639	0.130860966717083	0.251081732297358	0.335550479963322	0.354554545606484	0.336731206285238	0.323796394456095	0.324169469934824	0.321276614013288	0.328725851224531	0.348214665982529	0.365298195800338	0.426433332203492	0.481055672166291	0.398469271776213	0.225834274943702	0.144513182639262	0.238938831277022	0.438075289138718	0.58090239332908	0.616426566689004	0.631473349155474	0.665277083811964
REACTOME_NUCLEOTIDE_EXCISION_REPAIR	0.395917462185729	0.413407789788238	0.413188924852788	0.378333897622207	0.379814556330789	0.433407791636805	0.465346859986408	0.430010200156964	0.376093558855806	0.355047361169361	0.422249072324728	0.543475687101852	0.570614403104092	0.505267657493352	0.500203382587453	0.569547042524637	0.599674318671775	0.609479016912146	0.681301883228833	0.774770758309344	0.819275575207229	0.798010901266653	0.690354418167205	0.475360169450029	0.234770220019317	0.0860465273900421	0.06006878743536	0.138035772589468	0.265802587622691	0.351615818073315	0.360511047681213	0.334479097774293	0.322616590944793	0.322634997865332	0.315157658033553	0.322219840610092	0.343988082779092	0.356954773320748	0.41564930580784	0.472100321653677	0.38657261871094	0.21461768002543	0.143545497400949	0.252672833893042	0.456525516387565	0.587048388272933	0.609843002483395	0.615003721413694	0.636192876354775
REACTOME_TRANSCRIPTION_COUPLED_NER_TC_NER	0.363368798591996	0.386928256194442	0.393793398349477	0.364250126372802	0.370249862871973	0.429005822727151	0.462057128595401	0.419411187955671	0.352514713011588	0.321574107052314	0.390083729549885	0.51926907935447	0.554863590398687	0.498609022869241	0.503026332953002	0.582348626931849	0.6208152669784	0.637427285638611	0.709919498667976	0.795567791027434	0.837892230392744	0.82204350454782	0.713603509982284	0.487939929558939	0.236511710698178	0.0848909557558313	0.0611852324211528	0.143698665710385	0.27788811313394	0.365013005942867	0.365414776532063	0.331531323600217	0.318697614182084	0.31769480730598	0.308154237860687	0.318569071461453	0.345856935606613	0.355502755704124	0.408631587679757	0.462964298184053	0.373866122098101	0.203958730026694	0.143929569439173	0.267404342147576	0.474920600071775	0.591910538365909	0.600370474917466	0.594650975293499	0.604584425101319
REACTOME_FORMATION_OF_TRANSCRIPTION_COUPLED_NER_TC_NER_REPAIR_COMPLEX	0.338726800531748	0.364402901467902	0.375850790825799	0.352372997023371	0.362103042822727	0.424798180467634	0.462903017080282	0.419509709455688	0.343352939000725	0.302086392878845	0.368934763510246	0.501591087431208	0.540962844992115	0.49080488368658	0.502842104514571	0.591189075249815	0.638809246343991	0.662833455050302	0.736370320956863	0.81568723142924	0.85583107817758	0.842986800466104	0.732403947701095	0.498556373123956	0.239443733738344	0.0846466645475803	0.061096368606641	0.145955836434768	0.284315538860061	0.372567876613091	0.367194229574661	0.326745925442838	0.310939800186	0.308237118295032	0.299493726893469	0.317131101486288	0.35317559530343	0.361256047842668	0.407061440367882	0.455871168509791	0.362362058416505	0.194814767267275	0.144988013563162	0.280970337376255	0.490896353702002	0.594565560838432	0.588546858170687	0.57168949879846	0.572187033209796
HALLMARK_DNA_REPAIR	0.322733883730555	0.346577653007908	0.36001442975896	0.343372242564558	0.356469832075623	0.421986226805323	0.468546400832936	0.430607703470482	0.349334113921887	0.29812465358412	0.360775409419515	0.492397738201916	0.530016836180508	0.481274408957595	0.498035675948329	0.594341300079438	0.651642492074593	0.683340300140725	0.758950128787224	0.834584551543656	0.873040389008529	0.861059765457035	0.747573034237064	0.508123019632906	0.243916037339477	0.0852146353578265	0.0594607691801371	0.144024275299418	0.28364837378879	0.372576613197921	0.364752290605331	0.319946792888493	0.299599091729651	0.294447564485752	0.289061950335706	0.317085885896803	0.364400784461813	0.373300256788729	0.411722074586246	0.452745254930244	0.353955105133933	0.188030279696982	0.146138586912702	0.291655736332838	0.50265219034304	0.594411559239178	0.575190319897627	0.547758872825026	0.540643726611483
REACTOME_GLOBAL_GENOMIC_NER_GG_NER	0.315050448805366	0.33369969099537	0.346672469411961	0.337324785526146	0.353714351811168	0.42114640783968	0.478519830210114	0.450861761614939	0.368281498866906	0.308199720164358	0.364861342052699	0.491639166450882	0.522386448144049	0.47004357631297	0.488318520097032	0.591349059176481	0.658158614934058	0.697169701821194	0.776098561344052	0.851272680928739	0.889063120841724	0.876558458838375	0.760265198692735	0.517793178278873	0.250334841928799	0.0866750092008851	0.0565333502871759	0.138351967130527	0.276292285680803	0.365159469016661	0.358245602097081	0.311974719678087	0.286175198196217	0.277682242235603	0.277319459774311	0.317479745568827	0.377244574920495	0.389415405093382	0.421973864395189	0.454494310587341	0.349861999460852	0.184096212821351	0.146978011297012	0.298528023267446	0.509346544008352	0.591370951431981	0.561307039584879	0.524583315158047	0.511314282197754
KEGG_NUCLEOTIDE_EXCISION_REPAIR	0.314701777272051	0.32573609784745	0.33607103463734	0.333856897381646	0.353507318256739	0.42220327617191	0.491446243701096	0.476871268702026	0.395858269731992	0.328391240044849	0.378124404444711	0.497487384748816	0.517766361249155	0.457800490867209	0.474808487285366	0.58312913366247	0.65830003022759	0.703454772173745	0.786662629197519	0.864527551446673	0.903143222801688	0.889727053713562	0.771580537830269	0.528548045143583	0.258963610255908	0.0891990912500293	0.0530164310556963	0.130372158666013	0.264260116956593	0.352186812249668	0.349058809841634	0.304428472094938	0.272936184786805	0.26005223573803	0.265104625086898	0.317304628237506	0.389001477901772	0.406395204548901	0.43574851643314	0.460684989113358	0.350282897280773	0.183005801251665	0.147311989048497	0.301535699268652	0.511215143169842	0.586009442333157	0.548093151873828	0.503852846332204	0.485326707177414
REACTOME_EXTENSION_OF_TELOMERES	0.320478867310112	0.32255063960179	0.328477848227551	0.332479397637081	0.355150201990369	0.424643543192184	0.505464905924011	0.504557513979687	0.426748047540405	0.353516460116169	0.396198578424129	0.507108480501747	0.515525787315643	0.445849875798725	0.459801671436128	0.571782808558669	0.653145410385595	0.702426683364817	0.7901395050208	0.87320471359786	0.914411724510142	0.90061963308783	0.782161657806245	0.54079346775285	0.269721077445873	0.0929143003338568	0.0497866135933831	0.121998809954693	0.250535133173532	0.336776145315716	0.339442383694102	0.299162575312624	0.262234561795075	0.243863504293166	0.25341399468666	0.315639008775356	0.397014013863145	0.420706738680963	0.450063685345748	0.469692079622955	0.354373294997334	0.184240348474381	0.147115260618909	0.301346212201211	0.509376776316446	0.579477173841797	0.536907375384089	0.487173653049448	0.463763407673961
REACTOME_TELOMERE_MAINTENANCE	0.331177926254088	0.324013285144334	0.324349784788711	0.332990167333068	0.358032764124057	0.427866354946253	0.518743444164122	0.530100657697025	0.455925302064663	0.378483899182885	0.414693947196337	0.51763962833399	0.515114132505135	0.435920370775951	0.446258873155239	0.56012799964155	0.644701296254758	0.695405240506263	0.786856170418521	0.876594642211397	0.922116708212233	0.909030777157657	0.791954708412276	0.554151349707096	0.282092658166098	0.097803343263153	0.0476188308815129	0.115057539243396	0.238233463148042	0.32246294972678	0.331872005243484	0.297683808063087	0.255828938958258	0.2310775483256	0.243224932134928	0.311841463433738	0.399194664677809	0.429300833602487	0.461837068943791	0.479199300492978	0.360493416697869	0.18687500864231	0.146437775290163	0.299001687200792	0.505413972578599	0.573257110150678	0.529115813339314	0.475967430938037	0.447811309361504
REACTOME_LAGGING_STRAND_SYNTHESIS	0.345676456046614	0.330034294974037	0.324407719156233	0.335731003646244	0.361987588494699	0.431499524609192	0.52992429541171	0.550704091676127	0.479681748686838	0.399436808805729	0.430298604643313	0.52699736841284	0.516319468076426	0.429805865211535	0.43708689572193	0.55101218590766	0.635435904506733	0.684546943252474	0.778009878050778	0.874695491238111	0.92582136810284	0.914523617533717	0.800220209736513	0.567523231112999	0.295197673298753	0.1036855330081	0.0470123282734588	0.11084519291595	0.229811569042899	0.312254924334533	0.32829823018729	0.300635265734152	0.254419628383759	0.222934808991253	0.235391028996878	0.305757406602291	0.39449840203453	0.430335841698562	0.468689960725501	0.486826843020105	0.36662426233579	0.189771916904616	0.145308667899549	0.295534853301057	0.500882901822652	0.568786133894705	0.52580631076065	0.471267208545111	0.438733237916857
REACTOME_PROCESSIVE_SYNTHESIS_ON_THE_LAGGING_STRAND	0.362923485586607	0.340519589746162	0.329514471285817	0.341517203528397	0.367351263695679	0.435535194850771	0.538374368215873	0.565016183967244	0.496185264827529	0.414412923761733	0.441410366225885	0.534268898022182	0.519263170250878	0.428888703291836	0.434357732474947	0.546530708268368	0.627613383602911	0.672352580594248	0.765500148600078	0.868284428163564	0.925489511968163	0.916529887938853	0.805767104892328	0.579383700443815	0.307979321062616	0.1102780509922	0.0481593275387471	0.109931211707898	0.226531635868044	0.307843855151751	0.32953596053306	0.307554455723423	0.257540143502571	0.219823153924516	0.230607371185617	0.297879145772493	0.38323885217905	0.423619581949517	0.469489299900895	0.490682047564411	0.370826739779351	0.191823825076768	0.143701107041445	0.291686510016365	0.496902419108025	0.567058429179651	0.527460385197151	0.473449666700816	0.437608361936391
REACTOME_DNA_STRAND_ELONGATION	0.38192644926454	0.355254409700622	0.340337114902334	0.351224307422022	0.374703153629455	0.440236480043941	0.544174610178933	0.57313991585495	0.505503725636145	0.423429031051629	0.44819864964317	0.539639201647825	0.524161825906298	0.433672099925006	0.438663806867936	0.547346801292212	0.622589329386402	0.661029694990471	0.751544395664242	0.858730685740625	0.921415647185491	0.914468092307902	0.807307090237996	0.588192261405524	0.319451419597946	0.117303056933646	0.0510280271991763	0.112203235583145	0.228301119294711	0.309222170399941	0.335029730627199	0.317018636515823	0.263833805499195	0.221393978702963	0.229416137742348	0.289391506542715	0.367156845859472	0.410668023728013	0.464519058188304	0.489722484515506	0.371650760276489	0.192212498423743	0.141595344475608	0.287808112755147	0.493921159214537	0.568324260030888	0.533708665025501	0.48200494700152	0.444907355084399
KEGG_DNA_REPLICATION	0.401763609494404	0.373746528954083	0.356913624617671	0.365225883929573	0.384434716382595	0.44588075227583	0.547873832199139	0.576272065154143	0.509171845313559	0.428065908152605	0.452180787952354	0.543983624601531	0.531010234837767	0.443501664348225	0.448830108897151	0.552356183169973	0.620316507433273	0.651901836591983	0.738159675913039	0.847588747947512	0.914018460618658	0.907829928966703	0.803803661547337	0.592798836628899	0.328939402745863	0.124601901382588	0.0554941830311355	0.117073922051505	0.23387962212588	0.314821609106248	0.343099269761162	0.327150200265529	0.271614629006138	0.226855134799005	0.232214741390252	0.282049726212318	0.349185740476874	0.394381164499161	0.455308743495798	0.48391079113912	0.368438082832705	0.19064287038568	0.139127303933136	0.283953521807444	0.491701191439587	0.571976215836662	0.543280773315567	0.495459664213539	0.460073433137819
REACTOME_RESOLUTION_OF_AP_SITES_VIA_THE_MULTIPLE_NUCLEOTIDE_PATCH_REPLACEMENT_PATHWAY	0.42159325987723	0.395087515911809	0.378337704492089	0.382985695912716	0.396390755838988	0.452473651538089	0.55010484336808	0.576103927794974	0.509474930225598	0.430733860831452	0.45550768811982	0.548339185241234	0.539373465571	0.456636817213215	0.462154801778944	0.558903877132999	0.619310627527022	0.645090665290472	0.726664568852067	0.836096986538907	0.903574199536406	0.896212735828986	0.7947111029448	0.592732846100601	0.336260837080982	0.132226433550441	0.0614611575242292	0.123740411898911	0.241344506770728	0.322108406315105	0.351570417671315	0.336297088043713	0.279508933960279	0.235331048579407	0.239248196874769	0.27788311343257	0.332921464920386	0.378419966995113	0.444223914886232	0.474184804285663	0.361484008147957	0.187506915474889	0.136763278655244	0.280100306276382	0.489509876350189	0.576680782428915	0.554213364735773	0.511543409095053	0.481324013742291
REACTOME_BASE_EXCISION_REPAIR	0.440617093098119	0.417900025305934	0.402747040119419	0.40303170412121	0.409765363341838	0.459563295105874	0.551197986699594	0.574163415251499	0.508656593356068	0.433833752990183	0.460181599289411	0.553446548791483	0.548402830349539	0.470718277578549	0.475199047782615	0.563601418627072	0.617188587513278	0.639622217335806	0.717367255574659	0.824750725118192	0.889998479854709	0.879313693302958	0.780047856162467	0.588293494184736	0.341790182960906	0.14048570837222	0.0689427346315032	0.131419799464318	0.2486596724714	0.328414301421156	0.358530118045703	0.343608652000968	0.286942626744442	0.246184086811627	0.250602132645201	0.278786477489034	0.321890264506508	0.366423719913468	0.43393652831114	0.462269219757303	0.35203025873552	0.183927031134219	0.135418876132082	0.276411317373301	0.486477500066718	0.580762138210347	0.564312079753629	0.52762498943276	0.505829385393129
KEGG_BASE_EXCISION_REPAIR	0.457993622741853	0.440419579064396	0.427658007620563	0.423323389389747	0.423275905652313	0.466224235627085	0.550922931403081	0.571279681741648	0.508241519872527	0.439015484078344	0.467401464195375	0.55946920215053	0.557052761787295	0.48349799085011	0.484919657777004	0.563535572816921	0.611642823204092	0.633938880510821	0.709548829610167	0.813104222472193	0.872781353273291	0.856935506030352	0.760314957231361	0.580409269215535	0.346364119685637	0.14993373409585	0.0781175518920783	0.139537159837145	0.254199838118089	0.331718745177353	0.362899229646216	0.349258477067524	0.294296117269971	0.259217920644672	0.266227553157299	0.286114751547677	0.318783108289748	0.361232117643939	0.426871099253459	0.450347323996982	0.342069205282172	0.181634463535307	0.136446772549063	0.273446021044186	0.482043567185104	0.5827704310469	0.571776001156267	0.541343525360924	0.530271028700505
KEGG_MISMATCH_REPAIR	0.472758225439836	0.460718304424281	0.450523437532734	0.441812564879009	0.43548899263554	0.471208530749672	0.548452570995643	0.567316473027396	0.508624820791076	0.446702983823465	0.477183585187126	0.565910327859745	0.564358544111462	0.493542466086113	0.489734089528834	0.557421501898456	0.601472060139026	0.626612212843603	0.701749738621804	0.799889933645633	0.851140731981785	0.829066131085474	0.736335730214522	0.570314504508709	0.351030379148584	0.161294388939311	0.0893708337377619	0.147870477492615	0.257118243590035	0.331139318313502	0.36461476285442	0.354220604091699	0.302673229279047	0.274708542511862	0.285997711528068	0.300397275931391	0.324854316850626	0.364271258974269	0.424701551521463	0.440621834481303	0.33396286762887	0.182661137721724	0.141447960590325	0.272244042762811	0.476373130844948	0.582078068425471	0.575800717252803	0.551247089049506	0.551601160306027
REACTOME_EARLY_PHASE_OF_HIV_LIFE_CYCLE	0.483843404556589	0.47703323926037	0.469298438079571	0.456924837343007	0.44512570559066	0.47321286600852	0.542583776516726	0.561259809007493	0.509030560976428	0.456009540829425	0.488351038509865	0.571705252923337	0.569615208372729	0.500592378196087	0.490056461441644	0.546185446210208	0.587197827038658	0.616949003410453	0.692265421587772	0.783446753833054	0.824389912390006	0.796069907260149	0.709126536419666	0.559172967617531	0.356712608546693	0.175329449685469	0.103308416955205	0.156636228958219	0.257482674858017	0.327005515566601	0.364399385070673	0.359711935803339	0.313374778928743	0.293232535278499	0.309741973484173	0.321234541950259	0.339645458043194	0.375233326247887	0.427973701004839	0.434831393687194	0.329926043569308	0.188870042679844	0.151910921676654	0.27422538004515	0.47059102739708	0.579280570749149	0.576920134531142	0.557186036416993	0.567714324483044
PID_CIRCADIAN_PATHWAY	0.490269619294079	0.488124644618525	0.482819848221724	0.467779876056433	0.451239348651103	0.471193517051289	0.53217515059069	0.551660313398227	0.50787369708152	0.465092264219537	0.498912992480979	0.575466584287949	0.572387769883409	0.505403341047064	0.488018918326364	0.532649741611304	0.570939178335606	0.605225269261317	0.679693444015409	0.762349070054457	0.792430275163364	0.758960744185195	0.679880782814337	0.547809187549914	0.36391052738126	0.192657532660181	0.12068206574805	0.166454120066647	0.256141901314999	0.320537371133386	0.363274861085062	0.366566513051772	0.327279554329959	0.315310384141233	0.337180679103622	0.347370501683641	0.36110866902053	0.392132622463548	0.435943216999115	0.433837971230355	0.331483845008404	0.201417579790146	0.168748344159316	0.280890500970576	0.466689829435523	0.576185342284302	0.576883521850996	0.560252285967301	0.577769848541557
KEGG_LYSINE_DEGRADATION	0.491486164112354	0.493562266156639	0.490900004391837	0.474135938880391	0.453266289380124	0.464657529833545	0.516679987025913	0.537320572846466	0.50345366891715	0.47187254152122	0.506751472888194	0.575861508998203	0.572416273371986	0.509144664090396	0.486444281109816	0.520382013076307	0.555549723431725	0.592456208296959	0.663368100954779	0.73605340968495	0.756206443118327	0.719644919809209	0.650061873155516	0.536652859799334	0.372540282024914	0.213530614528663	0.142152506644833	0.178117935793349	0.254340452774992	0.31327670311951	0.362062163321499	0.374826407871432	0.344372328326641	0.34096390015191	0.36773967069137	0.376892212337141	0.386097557669233	0.41175351979382	0.44671471735639	0.43742364854868	0.339061550670853	0.220306385650439	0.191865220563586	0.293366323455641	0.467049044945244	0.575291652454433	0.578022656871566	0.562228173583616	0.58206620447772
REACTOME_POL_SWITCHING	0.487720977188659	0.49382613342338	0.494139007715544	0.476167720990771	0.451010393729548	0.453850987829941	0.496586018169008	0.518006121522653	0.494774880569517	0.474901220138006	0.510414682653994	0.572068988721609	0.569556712452046	0.512658287158444	0.487497990969001	0.512178094658351	0.543383802070354	0.579832750596202	0.643566942602863	0.705354715326402	0.717934141078563	0.68097292645953	0.621502781100644	0.525883244197417	0.381951189052335	0.237588830012361	0.167877822765796	0.192166445882269	0.253180965684026	0.306485879693691	0.361070784016865	0.383707189100173	0.36359691933026	0.369359621736317	0.400323894052338	0.407503740528962	0.411093363953282	0.430408954956132	0.457703711258323	0.444393924227943	0.351858487568282	0.244204493287201	0.219921560644043	0.311919608758734	0.473658981590029	0.57888616245606	0.582306592362691	0.564749449905245	0.581585290540615
REACTOME_PACKAGING_OF_TELOMERE_ENDS	0.480126761412202	0.490135564906992	0.493532373155764	0.474207408310328	0.444601104629257	0.439760622157295	0.473562463352532	0.494900494124662	0.482189809629397	0.474043788728068	0.509738010418111	0.564201573244237	0.563862230382737	0.515949539382569	0.491625988364151	0.508857540637337	0.535263341624967	0.568117996496158	0.621456183845405	0.672486039115317	0.680960021655406	0.646474961539091	0.596368303752103	0.515651046589428	0.391078682572889	0.263651954592715	0.197037548163116	0.208375809933266	0.253110329000892	0.300715212487354	0.360046718972197	0.391890708431497	0.383066365902647	0.398705886269593	0.433191443773213	0.436823383196722	0.432955160539081	0.444809255396786	0.466313786421489	0.452970949448865	0.368073584879456	0.270639722191318	0.250413426416206	0.335612427283054	0.487317000503153	0.588111433515862	0.590493376552469	0.568570288834079	0.577480316807523
PID_P38_MK2_PATHWAY	0.470563685969092	0.484007658455714	0.489995257546513	0.468528409074786	0.434410020236496	0.423875355396745	0.450195442330455	0.470580287075558	0.46757628943547	0.470685600966849	0.506039915522229	0.553529828294519	0.555784596214749	0.518153821442744	0.497270005241962	0.508931622106086	0.530142774364014	0.557313596265579	0.598825482134107	0.640799730171149	0.6492355062235	0.619777390340692	0.576889808966851	0.506224391080754	0.398655815701853	0.289645350465384	0.22751200675619	0.22540004986534	0.25362511177964	0.295653737315123	0.358305938373502	0.397931773176971	0.400498255626358	0.42646468242261	0.464030854961083	0.462639201683555	0.449451797658028	0.452752528454892	0.470587715910304	0.461322365943132	0.38541128858007	0.296536244474369	0.280085373301203	0.362262757098694	0.50715361691131	0.602465496086597	0.601823609583586	0.573316130222486	0.570784192787314
SA_REG_CASCADE_OF_CYCLIN_EXPR	0.461039658938492	0.476679584948069	0.483954310145272	0.459203844888317	0.420898438558723	0.407743287359359	0.42935794659545	0.448465149920393	0.453927035612074	0.467338129880151	0.501789372606956	0.542372060365984	0.546355222268803	0.51797091015871	0.50148653703161	0.509295472759187	0.525634923331882	0.546759046381621	0.577713034933716	0.614102952360772	0.626536358375124	0.603851192464344	0.564908057980412	0.497970215547644	0.403419484781836	0.312758196348407	0.25594219109595	0.240779921482855	0.25332175833991	0.290262553057759	0.354915134517045	0.400541583751177	0.413658309901373	0.449791350373733	0.490232321304001	0.483049653626068	0.459391696146829	0.453372248580765	0.469557720786383	0.467997386800817	0.40167337755432	0.318910967783392	0.305553633728865	0.388779496040991	0.530758772283024	0.620043663256817	0.614479850486743	0.577882297366541	0.562456730100562
PID_DNA_PK_PATHWAY	0.453039588978803	0.468638224640012	0.475163945028508	0.44606876561568	0.404429836574741	0.392480233521947	0.413438336949975	0.431926690688272	0.44448547229679	0.466793526083869	0.499858374013315	0.533621651495229	0.537176325921895	0.514321990266774	0.501163941651071	0.50659991103998	0.519129042225796	0.53558650412051	0.56002203439705	0.59583321435266	0.615662866896488	0.600339642851989	0.561383211264694	0.491197563234711	0.404289503389603	0.329870500640552	0.278266241278465	0.251402442192291	0.250283706852028	0.283103499315062	0.3488293095286	0.398648521332932	0.420651737714172	0.466032152033684	0.509253504475757	0.496461412462543	0.462334966862015	0.446860076932381	0.46315371977514	0.472096766812065	0.415211831036646	0.335480496288767	0.32393847141017	0.41179637017876	0.554914129616844	0.638460976616732	0.626631095285389	0.581282133505945	0.553658337484952
KEGG_NON_HOMOLOGOUS_END_JOINING	0.447071531220072	0.459499265735776	0.462853455313003	0.428829672509429	0.385162381928367	0.37845687976898	0.403734613274788	0.423393746030853	0.441770452776159	0.471184607468638	0.502648202303124	0.530032245817397	0.530139666485968	0.506890241409764	0.494260388463086	0.49863694556169	0.508935100319461	0.523254351308262	0.547192668100777	0.588303698415982	0.617857102829538	0.609190587933552	0.566075645921079	0.485979629075399	0.400532480209666	0.338183907305311	0.290624204543936	0.254294305684027	0.242670733153578	0.272752827398585	0.339008746517918	0.391341709405735	0.420063091571088	0.473147476584621	0.518983906768194	0.501521250134661	0.458095962938982	0.433858094357634	0.451779127223209	0.473168674000843	0.425105899194144	0.344991257212061	0.333325247781822	0.428404242881226	0.576623441192622	0.655990322920844	0.637516312081767	0.583471125677296	0.545978564041301
BIOCARTA_SARS_PATHWAY	0.442660699018509	0.448332570740896	0.446189200368932	0.407338098239006	0.363141866802863	0.365334659931984	0.400243453153765	0.423776084151168	0.44687015811965	0.481337880254207	0.511417504392751	0.53348957158892	0.526939494578156	0.496295418545074	0.480514876729834	0.485100857303006	0.494896044864965	0.509847759936943	0.539957345827121	0.59221106351459	0.632577281854654	0.628690799172257	0.577537709879954	0.482080411951031	0.391922080434594	0.335898579100875	0.290353455863956	0.247482911014226	0.229316018909444	0.258213234235904	0.324612744002409	0.377918617843075	0.411083320306897	0.470034899313725	0.518081872195585	0.497148119727106	0.446388925078831	0.414916625400439	0.435871712742636	0.470992894033877	0.431080799373683	0.347236723826974	0.332976471555486	0.436743534775882	0.59396365861468	0.672285238593377	0.647944054942192	0.585657749764673	0.541366500469326
REACTOME_INFLAMMASOMES	0.438785777178209	0.434305380859616	0.424880445733457	0.381955412576827	0.338603187792044	0.352439980551047	0.401870320586154	0.432357094898946	0.459233168170584	0.496641178457592	0.526026893444754	0.544511252650817	0.528568188301634	0.483862768018429	0.461384343718326	0.467441673770274	0.478218883992753	0.495990090628229	0.538201130773768	0.606509032677136	0.657637453624812	0.655844736028789	0.593422523266225	0.479036885286726	0.378871153774343	0.322735288596735	0.276745831304535	0.2306298766446	0.210153533131614	0.239259566893406	0.305324526553883	0.358180392630746	0.393753106754779	0.45678701740889	0.506296908896027	0.482799933928417	0.426904971139485	0.39038047614284	0.415772762567706	0.46547098378619	0.433308366126602	0.342866141752328	0.323324511860783	0.436285253445289	0.606377543243805	0.688273544448118	0.659887910030777	0.589890763800995	0.541700745059835
REACTOME_THE_NLRP3_INFLAMMASOME	0.434526136396373	0.417340698920562	0.399654909779894	0.353837452406243	0.31232661672454	0.339271525052904	0.406888880211376	0.447093177165879	0.476944241018892	0.515389036501138	0.545119668307491	0.562130236195537	0.535008225666833	0.471149384737695	0.439348952908068	0.44799896679107	0.460700771415774	0.482454368624511	0.540968102791104	0.628655740026474	0.689629260364967	0.68694689983287	0.610990814000204	0.47634295698492	0.362467107787566	0.300123134069382	0.251314746457744	0.205228713622894	0.18635979073242	0.216644709255109	0.281719745161792	0.332888771052641	0.36928608925625	0.434868474041273	0.484732540395091	0.458930266826902	0.399830321531835	0.360782521425215	0.392005338911366	0.45673828632468	0.432248425004316	0.333133902914454	0.305817527759315	0.427757510824298	0.614342884827073	0.705296012719067	0.675377100430099	0.598126700294203	0.548178036954287
KEGG_ANTIGEN_PROCESSING_AND_PRESENTATION	0.42960861157779	0.398474934458657	0.372360265314086	0.324951479455999	0.285814830804568	0.325864944671251	0.413411818221487	0.465134239592386	0.497291325827106	0.535371839011046	0.566590146203687	0.584178985253145	0.545251173550497	0.459475638083327	0.416986912821977	0.428924694471222	0.443817265072227	0.469737060513908	0.546657418419671	0.65516973670531	0.724521995049917	0.718201017530965	0.62764837605772	0.473622387363776	0.344335009416987	0.270956390960821	0.217480709420737	0.174305885702661	0.16016696379815	0.192077241626181	0.255466327521208	0.304089761755714	0.340246767592039	0.407089210971625	0.455899412403796	0.427374056518215	0.36648635503617	0.327462112443315	0.365756910868261	0.445428312829118	0.42860670192529	0.319682301054168	0.282665902506452	0.412795663180913	0.618684724580148	0.72400917573359	0.695290666489164	0.61127401450475	0.560834027625203
REACTOME_S_PHASE	0.424636041787773	0.379756712914891	0.345617433491528	0.297749793500133	0.261137812764683	0.312845980081499	0.419725169731497	0.483393854129299	0.517394797904818	0.554438329792175	0.588127346690034	0.607861669590822	0.557630768739518	0.449649453641124	0.396235355594357	0.411420633358113	0.42814520748552	0.457850798254274	0.553405592487865	0.682375709192566	0.758353876293136	0.746299838838639	0.64138502823443	0.470704945045958	0.326312748418911	0.238955971955403	0.179766925377804	0.14171599473606	0.134380959717223	0.167915401687195	0.229158958809997	0.274998496391386	0.310319655953851	0.377217884344641	0.42338246198227	0.391328182141246	0.329623858761691	0.292935826831046	0.339187419447528	0.432883542137683	0.423370769478773	0.304361344479728	0.256500313541831	0.393461155113459	0.619941904246285	0.743682601462523	0.718699954587158	0.628703422179074	0.578450938438522
REACTOME_G1_S_TRANSITION	0.42096261800677	0.363758800084028	0.32217257812455	0.274609489404185	0.240487162672324	0.301204457956039	0.424488527822174	0.499086705454224	0.534751801861049	0.570870317595985	0.607667727963359	0.630426573471354	0.570329097788352	0.441933482409825	0.378071816263776	0.395570436769565	0.413348609307669	0.446431560835433	0.559564252453567	0.707173321306059	0.787923284010863	0.76892089599668	0.651060593569316	0.467605372354404	0.310027507565238	0.207816758006395	0.142750366790695	0.111239922020176	0.111720756442436	0.146623480466102	0.205766311680147	0.249360824354295	0.283586109998657	0.349204973104834	0.391084029167698	0.354760648763432	0.293061586973896	0.260669109806421	0.315263165713691	0.421110417742764	0.417818308080841	0.289043601708686	0.22996103635387	0.371780308668315	0.61809440132657	0.762246492135208	0.743061891793896	0.648430255892207	0.598899426374262
REACTOME_SYNTHESIS_OF_DNA	0.420331524553606	0.352937748204426	0.304234247436769	0.257282524774198	0.225649050039102	0.291968493749662	0.426884286568622	0.510209211898368	0.54764725254332	0.583560260515903	0.623690393393098	0.649747492475489	0.581863196407933	0.436188777529786	0.362618070499857	0.380718222451112	0.398637086564507	0.435059727805765	0.564108927533099	0.727629385379646	0.811345591310092	0.785076976070301	0.65653033079235	0.46447233132944	0.296540238348398	0.180416920358003	0.110089845959285	0.0857526329192587	0.0941663229735144	0.130158467667731	0.187890605953384	0.230514908576117	0.263517131685434	0.326216175914635	0.362251718060245	0.32140885672327	0.260735661011238	0.234253037314712	0.297092531864087	0.412408598842476	0.413404004390438	0.275411106337836	0.205288503864087	0.349417814219602	0.612707228409365	0.776997378425478	0.765090496763736	0.667812849040524	0.619745240970977
REACTOME_MITOTIC_G1_G1_S_PHASES	0.424435431827834	0.349086465858661	0.293054228294063	0.246587111774962	0.217630054509131	0.285958339409291	0.426757836962952	0.515915611264612	0.555418434982434	0.592069858450713	0.635370167416811	0.664678505272681	0.591396943795088	0.432089432529551	0.34951235278269	0.366116224435969	0.383392666395595	0.423582860635711	0.566809634382166	0.743209014166843	0.828306471741181	0.795219491881852	0.65860001100854	0.461565369357672	0.286203826147204	0.158344742567945	0.0839153264557328	0.0667025045823637	0.0825213122604882	0.119510350477179	0.177148945555459	0.220555663016439	0.252090589034374	0.309851018290281	0.338686671417151	0.293799173617864	0.235580407114452	0.216348115545397	0.287027559322224	0.408773617877226	0.411500166215964	0.264738475083941	0.184022648887783	0.327539774421381	0.603323905159014	0.785547186186983	0.781829829522769	0.684394185934874	0.638856726176324
REACTOME_ORC1_REMOVAL_FROM_CHROMATIN	0.434513199393561	0.353007564895702	0.288842375548875	0.242419578340302	0.216550907422995	0.283683316853245	0.424688511917312	0.516681143449767	0.558535073005059	0.59663506636192	0.642628158661017	0.675130394920362	0.59881428632203	0.429325694995694	0.338354067136007	0.351513147296529	0.367633299787775	0.412245028836533	0.568073484528555	0.754554908158303	0.839886420111221	0.801002691567584	0.658785545226763	0.459243783724662	0.278758603885236	0.141854591615183	0.0647160514493252	0.0540335991313563	0.0763323713997175	0.114558176190296	0.173907825370808	0.219937894760224	0.249405120526576	0.299895223046696	0.320502690549989	0.272749000813224	0.218770517880021	0.207896210573836	0.285922731694377	0.41128134944071	0.413045820348003	0.257723634764304	0.166894621042371	0.306852829912008	0.589863245843711	0.786570183858277	0.791463154481002	0.696537368385387	0.654811242786742
KEGG_CELL_CYCLE	0.451028010012449	0.364396059822726	0.290919627311811	0.243985462243879	0.221761889662332	0.285324369062711	0.421878804506758	0.514137771129192	0.558439118176231	0.598117410007359	0.646096531994871	0.681896881565605	0.604581187252656	0.427748934581647	0.329058964422225	0.337451104304672	0.35211017964632	0.401541181157596	0.568501845546463	0.762882584589039	0.847974467691703	0.804716634258454	0.658877286897473	0.457887619484246	0.273548808764351	0.130171916900607	0.0516710277725434	0.0465219450569478	0.0741732333206608	0.114256546260161	0.177399246939499	0.227601039021026	0.253912456142824	0.294719195367528	0.306556617645823	0.257572183211644	0.209661493055523	0.207954998277138	0.29285502277891	0.419670004719753	0.418214036380259	0.254409007498314	0.153915844445785	0.287748311100889	0.572837609853194	0.78010950099413	0.793637965534633	0.703696961770976	0.66704573452279
REACTOME_ASSEMBLY_OF_THE_PRE_REPLICATIVE_COMPLEX	0.473448194061477	0.381860647665801	0.297935720205557	0.250064247142315	0.232045527922202	0.290711019311211	0.419808741851233	0.510565829025243	0.557137604193007	0.597861164597853	0.646987502382054	0.686314710513817	0.609479576773992	0.427430664014892	0.322021263838142	0.325196992289721	0.338031626484725	0.391862083834555	0.568334654873707	0.769220359630328	0.854469405072302	0.80854658255896	0.660389491301097	0.457692087594287	0.269694154431901	0.121941983834228	0.0432177088661301	0.042354349649413	0.0741601631698252	0.117024615507037	0.18606458354949	0.241439838698294	0.263089529386769	0.292124555861664	0.295335441007151	0.246844384291359	0.206397864620524	0.214183969743328	0.305383693606484	0.432259712794943	0.42622181299748	0.254209565741217	0.144590602999809	0.270456972184164	0.553339161968175	0.767463638900473	0.78935943047672	0.70637280599064	0.675819582512659
REACTOME_M_G1_TRANSITION	0.500178720970678	0.403053264489421	0.308043489811298	0.259177832040519	0.245798336886077	0.299261663591886	0.419738735338507	0.508185706887056	0.556647734093335	0.59744057244747	0.646861700177048	0.689867176785263	0.614310942236974	0.428616627788176	0.318038058402742	0.316374313411103	0.326575238487315	0.38311397310047	0.56702848604221	0.773804916556065	0.860576962711508	0.813920156760755	0.664065926405683	0.458386448374896	0.266134896005777	0.115626866648419	0.0376200941404277	0.0397181043955717	0.0744897196418371	0.121155841181036	0.197924092196499	0.258841616394039	0.274204280575523	0.290238841928385	0.285860032595186	0.239309328428274	0.206833081178469	0.223702392298902	0.320202162523609	0.446239816387801	0.435378449816512	0.256042577330125	0.138151215569939	0.255142944748581	0.532848299425865	0.750822476085825	0.780642491670008	0.705890866464505	0.682089399109669
REACTOME_CELL_CYCLE_CHECKPOINTS	0.528715236346608	0.42494682578179	0.319053230010536	0.269665907819301	0.261174151144507	0.30994267717483	0.422259495292663	0.508512817345871	0.558481339374775	0.598343978700242	0.64732606019049	0.693835072427762	0.61965071641038	0.431575570879126	0.318010077214216	0.312440227582628	0.318425517970642	0.374535801339803	0.563193707827726	0.775893629268606	0.866476156950818	0.821183591546546	0.669640858566815	0.45904763138158	0.261621274279086	0.109770564330739	0.0333730228473846	0.0372146967664379	0.0738189661864457	0.125120970651251	0.210860088720299	0.277095595881	0.284872651270822	0.288073124532808	0.278172519961967	0.234466760017576	0.209294577674956	0.233911034993547	0.333919144962414	0.458253886166922	0.443402398617332	0.258541936215889	0.133746697593197	0.241921223884815	0.512964826202831	0.732822584738201	0.77008761034014	0.704127654255849	0.687343994297143
REACTOME_G2_M_CHECKPOINTS	0.556052530095815	0.444308153203861	0.328669060698105	0.279770884440495	0.276240535563659	0.321336027864666	0.427094601159831	0.512026990410316	0.563350022184617	0.601681872520144	0.649723246048896	0.699063936621456	0.625699858167428	0.436375866890408	0.322495015505309	0.314167741809287	0.313534643149539	0.364865441070131	0.55498752594758	0.774081635227222	0.871457505416618	0.829704178174313	0.675977668615657	0.458202000087204	0.254812965948051	0.10317369190742	0.0294015479077185	0.0340269184090243	0.0714190126447597	0.127746079901525	0.222837178352803	0.293656070871894	0.29329617487135	0.285562091126346	0.273200155161215	0.232585135422949	0.212873589152552	0.242967292362718	0.343731896383596	0.465144095637394	0.447948948338133	0.260327886870407	0.130571015705597	0.23083574380359	0.495153655794711	0.716111881864953	0.760443518224675	0.703206733369842	0.693375955438743
REACTOME_ACTIVATION_OF_ATR_IN_RESPONSE_TO_REPLICATION_STRESS	0.579270901337859	0.458326367067777	0.334870764149437	0.287830504482364	0.289194573130941	0.331856200847442	0.433243779880238	0.518255488371121	0.571161496900897	0.607988674769046	0.654875506687497	0.705863641175244	0.632240711431556	0.442660289989556	0.331251259093128	0.321272691806452	0.311182806729242	0.352841602154653	0.540857873441158	0.766985350287741	0.874418275858016	0.83830462650001	0.681549029340511	0.454288503044934	0.244605278903853	0.0950592847056399	0.0251077411261561	0.0298878433650456	0.0671528962324384	0.128328223230622	0.232151041948493	0.306365988678557	0.298266707471242	0.283172564259785	0.272104028812869	0.23420260985507	0.21721874037828	0.249842535349096	0.347866074288852	0.464680675642127	0.447208819110871	0.260284283574068	0.127952293483335	0.221851570981926	0.480559852130752	0.702948170561757	0.754153397137115	0.705138108484363	0.70194209610441
REACTOME_ACTIVATION_OF_THE_PRE_REPLICATIVE_COMPLEX	0.596115747479307	0.465237271717197	0.336385942946355	0.292584926767568	0.298620807980404	0.34006052088549	0.439378203831018	0.526159659278728	0.581228703057264	0.617134584617299	0.662920962958681	0.714011882269914	0.638678391540341	0.449514819619119	0.342954910694348	0.332300657566075	0.310284715261158	0.337848310172652	0.520344734764444	0.753978934212961	0.874446936259721	0.84579974729729	0.685064227270901	0.446350103479421	0.230631641122597	0.0852575825233242	0.0203433342159666	0.0249599027929597	0.0613845716578005	0.1267485321083	0.237747903577343	0.313735578085016	0.299107354362445	0.281350364924735	0.275461639759289	0.239440470138284	0.222082965530784	0.25411337192067	0.34576293160732	0.456092917954684	0.440392829455422	0.257778296210007	0.125422183143256	0.214888231157519	0.469908085144677	0.694851238871965	0.75290050173863	0.711394277205626	0.714316673589536
BIOCARTA_MCM_PATHWAY	0.605366559811404	0.46473153905056	0.333096004335836	0.293504770477316	0.303713569385258	0.344925427915944	0.44427093374342	0.534572546698724	0.592522011473914	0.628324123027462	0.673257760467433	0.722822426613077	0.644148988652682	0.455527375511175	0.355270025492582	0.344860960517543	0.309816392904137	0.320417165929224	0.494577237174894	0.735636670492372	0.871213799837236	0.851392668725372	0.685980062904256	0.434656920556088	0.213725274602268	0.0743511505191905	0.0153568976775547	0.0197138865185583	0.0548928272805288	0.123567929813154	0.23953349470812	0.315248091462228	0.29566309528861	0.280098310319513	0.282685659982552	0.247519529689155	0.226961399656169	0.255715590443382	0.338035729850035	0.440241412528716	0.427935754515744	0.252758847501887	0.12276062616159	0.20987669304484	0.463474918151674	0.692362973751241	0.757241196114331	0.72249889653757	0.730837097059101
REACTOME_DNA_REPLICATION	0.606890699625996	0.458000674253774	0.326209072093603	0.291007148902021	0.304380537350705	0.34597200646321	0.447048978226185	0.542446050968951	0.603817357299198	0.640161245860874	0.684607667084189	0.73126175986791	0.647691881174971	0.459090289916963	0.365363933117286	0.356228277550038	0.309233688268224	0.302357516335804	0.466215516350105	0.713669942267169	0.865008179052498	0.854792255402725	0.684691781538453	0.420954434743983	0.196077789327049	0.0636786920115766	0.0107195483610267	0.014833033992243	0.0487835307384041	0.120012634480107	0.238495712452904	0.311540781067009	0.288332868100075	0.278857854073515	0.291938865201765	0.256723850003418	0.231031683961039	0.254801892051286	0.326207034310503	0.419346251669475	0.411339547800941	0.245701383163983	0.119995090818745	0.206797297038777	0.461115107257546	0.694990071639301	0.766456172299292	0.737770951006601	0.750609744821354
REACTOME_MITOTIC_M_M_G1_PHASES	0.601433498976172	0.447419385358795	0.318110507245518	0.286460655345385	0.30119645708378	0.343214369668478	0.447188790854458	0.548825538945813	0.61371003670341	0.650791775724389	0.695211937303441	0.738123211824864	0.648484994130243	0.458906642113742	0.370779678656522	0.364198251625467	0.308779621823391	0.286451222212994	0.438832585005639	0.690392350238145	0.85645669307085	0.856070682017842	0.682354593586968	0.408185451041371	0.18094215183912	0.0551286411609093	0.00720957067324342	0.0111121019228215	0.0443390840922095	0.117750121280851	0.236486654618308	0.304291794299733	0.278049348703833	0.276690818110292	0.300558149344534	0.264800456525552	0.233374114711671	0.251689198748648	0.312242240084454	0.396321198902995	0.392708594147435	0.237420917262302	0.117342792848664	0.205669452083777	0.462331138224275	0.701372070524026	0.778706816808223	0.755352296043068	0.771523746705101
REACTOME_MITOTIC_PROMETAPHASE	0.590305197640931	0.435990914770546	0.311906878655159	0.28195035147242	0.295241540643246	0.337010341290718	0.444354300176159	0.552675979458022	0.620596584292461	0.658153246491723	0.703153166099742	0.742261282038054	0.646107406227809	0.454538301577367	0.370367907757074	0.367917424822478	0.309589271116087	0.275823733492054	0.415981529464448	0.667975484946187	0.846122620723836	0.855406235551057	0.680448496977558	0.399763328878678	0.171921637997299	0.0507357642983668	0.005644674645628	0.00931416249899669	0.0427632015664047	0.118445333075741	0.235656434586758	0.295761057845779	0.266121649754021	0.27262328538832	0.305782009193668	0.269574559088295	0.233275511667787	0.246793126483013	0.297960427786227	0.373924240320437	0.374153805615666	0.228826948608458	0.115111821582486	0.206501900974553	0.466383913979446	0.709641596575909	0.791468319209722	0.772546570586088	0.790614141240548
REACTOME_CELL_CYCLE_MITOTIC	0.575122578101756	0.426724473906924	0.310757105443795	0.279838583668333	0.287889656397219	0.32793651491552	0.438271974981733	0.552799041031173	0.62278560414838	0.660341797616149	0.706751587205253	0.742847892489108	0.640740965913762	0.446749423969218	0.364864039452336	0.368318396908795	0.313506633699438	0.273196094982145	0.400311877460987	0.647848879555054	0.834238818047837	0.852892700187506	0.680288459978557	0.398651602618769	0.172054581932874	0.0521740411151734	0.00667874822341765	0.00998699757929546	0.0448592664797997	0.123224052634883	0.237724286477593	0.288116761469803	0.253942700356816	0.265975693603493	0.305484642567304	0.269505497315943	0.230417019236831	0.240492255308868	0.284505677788885	0.354039772220737	0.357294623013232	0.220712314496389	0.113598332500253	0.209239837780487	0.472436149561039	0.717867965583242	0.802098725263708	0.786376070061275	0.804684738951592
REACTOME_CELL_CYCLE	0.557667620897662	0.422077432259528	0.317126649049376	0.282204831679334	0.280593873436766	0.316757452175349	0.428782270955906	0.548019115654227	0.618831695611358	0.656045305719398	0.704936244724095	0.739571482277038	0.633202675405236	0.437430073410023	0.356782459780006	0.36788627366626	0.32258035035367	0.280218887823435	0.393037856389547	0.630505189833211	0.820740986320772	0.848534294095935	0.682669050300497	0.406558989585524	0.182977631512619	0.0602832352291919	0.0106086315441329	0.013292045618291	0.0507612291919345	0.132266418540306	0.24339401973681	0.282813387801637	0.242660278299759	0.256555115437595	0.298671377098256	0.264005292628919	0.224886023812573	0.232988430372152	0.272109735656289	0.33737657428291	0.343032849170346	0.213639563601647	0.113013622940594	0.213739144752481	0.479698601083823	0.724446762578448	0.808366910051751	0.794196082190325	0.811018358772222
HALLMARK_E2F_TARGETS	0.539813192969936	0.423536935805922	0.332127765646515	0.29028689834865	0.27467983484955	0.304453875121749	0.416042156132765	0.537607792047895	0.608017624873848	0.644917572854484	0.697474205009941	0.732700766197511	0.62475229939358	0.429052343415353	0.349587493832394	0.369765079273129	0.338333845932617	0.297038985369912	0.393881823409777	0.615753564812352	0.805589691535823	0.8424226074531	0.68774418373391	0.42349671247565	0.204426293671455	0.0747710554101234	0.0172518037497772	0.0189237625994129	0.0598558731221825	0.144737477790954	0.252188105926106	0.280287092938012	0.232953589243104	0.244679091623427	0.285625463452633	0.253492170787395	0.217102588319807	0.224303312562204	0.26029015587062	0.323684808618546	0.331632956074696	0.207929332222704	0.113450829509118	0.219768753019437	0.487534226436594	0.728336040127075	0.808818829181518	0.794222111302563	0.807997676732406
HALLMARK_G2M_CHECKPOINT	0.523409875576482	0.431382396310668	0.355124051842571	0.304075044193751	0.27114151191907	0.29220195502846	0.400703784437012	0.521699498528238	0.590738900303574	0.627725137573466	0.684972739239801	0.722986981022019	0.616729009715373	0.423842811166676	0.346451280160759	0.376543157139212	0.361057744346488	0.322199650480195	0.401428382996501	0.603241970713935	0.789193350249454	0.834973621611531	0.695131961060462	0.447817140130366	0.234240330640134	0.0942031456322965	0.0259507232217118	0.0261782713038834	0.0709734529282518	0.159127615295374	0.26279256807213	0.280095301220493	0.225021336261899	0.231080652207669	0.267734325929315	0.239250434754	0.207785229575288	0.214487782091731	0.248418873183524	0.312347477436225	0.32299659455768	0.203703783191535	0.114877976585512	0.22702125669645	0.49549073530624	0.729123295460077	0.802962905442043	0.785891776933537	0.795509362274324
REACTOME_CHROMOSOME_MAINTENANCE	0.51005678450694	0.444660320047727	0.383749168828593	0.322204355363103	0.270455853258522	0.28121623657458	0.383876611026551	0.501387982201766	0.568503648147678	0.606135378426458	0.66864289761336	0.711448615761058	0.610166891763034	0.42301573543918	0.349120174864286	0.389233729704681	0.389434189013741	0.352919046045651	0.413705826753731	0.592953227769117	0.772666095483673	0.827050323067885	0.70414817176542	0.476702222555271	0.268901146450748	0.116324655272517	0.0357300290177938	0.0341759287604999	0.08280969002648	0.173888340980505	0.273765306097818	0.281423792170248	0.218794045769875	0.216778603867377	0.24711181002501	0.223180366687183	0.197986349735601	0.203956657747461	0.236383925806411	0.303026040364331	0.316948194396031	0.200927698539213	0.11714117789327	0.235119020690849	0.503274513521277	0.726984552044066	0.791328691974774	0.770040770672525	0.775062223602762
REACTOME_MEIOTIC_RECOMBINATION	0.500772093565335	0.461385892070284	0.414386817304673	0.342221794044648	0.27247207124687	0.272472004223846	0.36681654738497	0.478355076546004	0.543423527790765	0.58215283301982	0.64990120950524	0.699123360042939	0.60555043385065	0.426395924986941	0.357357567843228	0.406874176781926	0.420694288919464	0.385700306369462	0.428775740942064	0.585413388473925	0.757720604502504	0.819841946633964	0.714037575820946	0.506926569568381	0.304452370857763	0.138647331436842	0.0455809355553545	0.0421781972652701	0.0944338937055606	0.188104921381881	0.284288765220195	0.283721379678462	0.214280830236151	0.202981577440397	0.226160541796581	0.207489005514539	0.18910742172757	0.193733743893832	0.22499942909889	0.296040181501808	0.31338845066639	0.199423285859128	0.119978008462749	0.243626019565223	0.510712268679676	0.722614325155997	0.775448848927535	0.748882212190798	0.749590326267875
BIOCARTA_ATRBRCA_PATHWAY	0.495684492339839	0.478945251747817	0.443001081834373	0.361180810021091	0.276447206283519	0.266434369356346	0.350485951417147	0.454185746836453	0.517377852513026	0.557405461922769	0.629954879601326	0.686861413225613	0.602785509609097	0.432571560542941	0.369148051556537	0.42686244812366	0.451270335456952	0.417104164156467	0.445139999992174	0.581504274286151	0.746178060991839	0.814498876236762	0.724099365958762	0.53562417534004	0.337493507875862	0.159115580369332	0.054788412860173	0.0498924393925575	0.105687760578679	0.201919124386582	0.294629416554862	0.287175506551659	0.211895468511325	0.191044892598157	0.207195927598968	0.194353444868617	0.182776565111059	0.185418157637378	0.215954384976112	0.292332073396824	0.312285572596841	0.198882425961914	0.123057709965256	0.25208556609449	0.517734744099386	0.717147817914373	0.757741043705612	0.725749043780288	0.722941165481586
PID_BARD1_PATHWAY	0.493923461193691	0.494623307020175	0.466068052374646	0.376389561251287	0.28126391778051	0.262956426699538	0.335251506023344	0.429768178814329	0.491294847290742	0.532623010097662	0.609534129526092	0.675193199074423	0.601340332791833	0.439467397052682	0.381504151751159	0.445818544327162	0.477677035649078	0.444430145056394	0.461852366987835	0.581967626993453	0.739283578705062	0.811668965819659	0.733680928811926	0.560793488726099	0.365881281791786	0.176601807315608	0.0631801057582897	0.0576478145456295	0.117308478980326	0.216513319409049	0.306101952733097	0.292822982815369	0.212605643987582	0.182443434463099	0.192196461871784	0.185599467063519	0.18056107458676	0.180851035847794	0.211343900899954	0.293092761305317	0.313579330242393	0.198922288100307	0.12606318381807	0.26008735246482	0.524366130950446	0.712011770923702	0.741191299269984	0.704541520019084	0.699093757281594
KEGG_HOMOLOGOUS_RECOMBINATION	0.49384582774313	0.50614939828003	0.481320134693139	0.386073190756023	0.285786411006197	0.261432955964233	0.320937423082546	0.405180675974723	0.465009016058014	0.507618142587181	0.588886685769816	0.664274195865036	0.600441800373539	0.445060500819566	0.391494555360303	0.460582779912947	0.497280605575062	0.466080850011194	0.478339360370895	0.586839566881225	0.737136380577339	0.811162084548609	0.742102951709653	0.5814039111385	0.388891730844231	0.191035521997005	0.0711885378704534	0.0663569712726513	0.13070437284341	0.233642626810674	0.320551746817479	0.302251379831181	0.217814320932004	0.178693516183561	0.182676952391331	0.182452293788723	0.183611508471725	0.181641890888832	0.213029776654721	0.299274117225774	0.317104014884751	0.199206757819838	0.128806524785399	0.26733995550125	0.530666286689723	0.708615447511483	0.72875430540935	0.688879909060064	0.68123263130875
REACTOME_FANCONI_ANEMIA_PATHWAY	0.493593556149996	0.512146311611266	0.488096012904193	0.389740103461825	0.289227499041556	0.261149465372772	0.307243966443308	0.380192340839957	0.4378585571157	0.481844970924818	0.568041001054381	0.653910300669675	0.599237444841632	0.447952647937122	0.397097519048663	0.468998113401558	0.508721967807004	0.481533709551347	0.494060585141805	0.59509536405318	0.738511796840013	0.811928805641323	0.748623525911556	0.597161477705432	0.406851510376694	0.203133933483592	0.0796840183269448	0.0772446768242147	0.147435919060947	0.254880904289941	0.33956778757783	0.317016409741273	0.228991987545856	0.181176043908798	0.179634692318741	0.185404411331164	0.19238694514929	0.188773249489387	0.222112219011251	0.31120714749804	0.322585740332052	0.199600238321751	0.131338995059021	0.273715057594373	0.536600881428559	0.707884941699938	0.722532973954172	0.681116613563271	0.670908510130964
PID_FANCONI_PATHWAY	0.491792496246574	0.512380985639134	0.48724409980978	0.388151053077273	0.291366168046084	0.261639501796351	0.294298871144348	0.355106855826234	0.40973190277261	0.455274207106496	0.547213876529474	0.643678292655029	0.596915185682474	0.447639463621618	0.397636285117489	0.470298245144896	0.511959833231066	0.491033195575014	0.508214848032018	0.60469680315991	0.741179531544889	0.81238974354697	0.752514844364035	0.608138861159207	0.420495875271731	0.213885886326456	0.0896280527117902	0.0914085353833237	0.16856853533323	0.280864443137775	0.363746111385783	0.338014376791282	0.247190221327287	0.190877577520418	0.183517818852818	0.194210711312944	0.206560151746165	0.202416360193702	0.238673126240455	0.328435418878278	0.3296866034023	0.200270131945551	0.133998195184151	0.279247240919538	0.541897831912868	0.709810529605809	0.723013962939692	0.681542785717253	0.667586236203174
PID_ATR_PATHWAY	0.488081218024197	0.50774664926481	0.480678156744758	0.382929439534841	0.292502842671581	0.262841799478625	0.28299109992668	0.331416366663588	0.381946004915027	0.429091532592283	0.527147043614462	0.633139955106643	0.592831774760853	0.44448012345805	0.39376457566353	0.465111947392586	0.50805908863274	0.495228391920369	0.519675865788715	0.613057392932259	0.742598511171523	0.810976709932126	0.753234754343618	0.614487845620979	0.430401653724369	0.224037128004421	0.101673132465189	0.109352643680359	0.194128382464924	0.310833484984829	0.39230624460199	0.365064059547072	0.272626386379611	0.20813338097837	0.194201293726236	0.20798792285893	0.225101096807818	0.221949308948931	0.261788166238643	0.349749278792859	0.338020114685081	0.201649281797812	0.137344626952991	0.284100658891081	0.546013018207066	0.713284697227332	0.728756901696877	0.688188915185772	0.668833509078177
REACTOME_DOUBLE_STRAND_BREAK_REPAIR	0.483195892702685	0.499965557766289	0.4707738719931	0.375970050881759	0.293159654772541	0.264959800902459	0.274836716594612	0.311796574421672	0.357376433115041	0.405767750300588	0.509167042064557	0.622095717343182	0.586683612407091	0.439479802101189	0.387132642608774	0.455206096318143	0.49889056022736	0.494952975241922	0.527222901864068	0.617759543394679	0.740708688229386	0.806647589251429	0.750595577638876	0.616341202745246	0.436733494852516	0.233785312338181	0.115861133771201	0.13067151802888	0.22287937060541	0.342672738674434	0.423223642693875	0.396858361647293	0.304496949867499	0.232473574276486	0.210990145167772	0.22537979183633	0.246466575410066	0.246084422107646	0.289712408542031	0.373349556833097	0.347086511611472	0.204226438936673	0.141978883719739	0.288524444827105	0.54829756985403	0.716431953806454	0.736816602074302	0.697448947537668	0.671197522042215
REACTOME_HOMOLOGOUS_RECOMBINATION_REPAIR_OF_REPLICATION_INDEPENDENT_DOUBLE_STRAND_BREAKS	0.478538234839556	0.49108784788552	0.45980736547783	0.368864510794232	0.29367217533783	0.26811387550259	0.271402752797436	0.299347560827234	0.339667212782988	0.38837537709792	0.494889778018559	0.610770829203108	0.578679237851179	0.434013554448622	0.379922423622124	0.443102201083276	0.486841072507106	0.491207597165135	0.529979609834589	0.617261117184797	0.73452201821195	0.799168639799884	0.744827280019063	0.613870966776114	0.439326409471896	0.242762292054823	0.131540816937513	0.154032849144393	0.252539126396052	0.373461719090466	0.453824566228725	0.431277733813252	0.341063780853752	0.262622138211819	0.232669819914765	0.244749164028531	0.268818576129914	0.273026335715919	0.320152380825644	0.397086873017944	0.356156629173579	0.208230061974048	0.14828607290418	0.292804249477219	0.5483296375102	0.71737151686964	0.743825922106444	0.70538086714094	0.671508474752394
REACTOME_DNA_REPAIR	0.475418460179413	0.482943500752903	0.449582315141816	0.362544806808676	0.293899708643054	0.272026618717939	0.273598150599346	0.296436804161109	0.33187870962208	0.379450466939405	0.485677267486714	0.599825645693078	0.5696104512859	0.429569707319269	0.374400564824684	0.431647826946649	0.4745318025136	0.485254101832754	0.527871069859995	0.611357356648921	0.724335900099644	0.789094512672869	0.736505843260346	0.607399373629569	0.437957619815662	0.25025080503533	0.147548973769667	0.177508600301853	0.280389116770361	0.400333377370804	0.481585251270677	0.46589674148305	0.379933538149797	0.296621210530113	0.257597770933122	0.264364617811662	0.29023218622525	0.300649152885038	0.350591915982165	0.418764695884882	0.364208654524575	0.213353708118913	0.156200222866452	0.297197233659638	0.546234025947377	0.715067194297958	0.747278290159984	0.709153931502785	0.668096592700225
PID_ATM_PATHWAY	0.474342528373398	0.476731529022614	0.4412985044741	0.357252203429235	0.293241883402789	0.275986036280881	0.281239492786602	0.303736691525001	0.335244447491524	0.379951758537991	0.482088826976541	0.590148416328166	0.560726562360339	0.427526220490015	0.372552494164907	0.423566141820608	0.464489298542655	0.478659757922199	0.521901411974473	0.601285729574632	0.711574565691789	0.777530649453956	0.72641223024278	0.597481593445185	0.432623837508081	0.255516738022943	0.162604512776352	0.199163864621822	0.30407148004268	0.421302311553278	0.504788234320877	0.498453303322675	0.418399360824503	0.332019159263919	0.283816369688783	0.282560298937546	0.308889691844979	0.326722318480475	0.378663321066289	0.436500804569881	0.370028122215928	0.218680879428927	0.165091408631245	0.30184028672721	0.542778937072787	0.709813622952707	0.746387801862983	0.707978433323877	0.661382498538361
REACTOME_REMOVAL_OF_THE_FLAP_INTERMEDIATE_FROM_THE_C_STRAND	0.474696358809135	0.472875740779347	0.435618675625943	0.352799318898549	0.290990334720443	0.279165979829508	0.293134991403321	0.319918225195292	0.348611169820482	0.388791355094666	0.483565319541079	0.582488682011413	0.553395353728957	0.42893796903497	0.375793417162972	0.420996011024727	0.4587461766799	0.473170739906421	0.514128536864589	0.589493044845297	0.69840159987837	0.765844116442267	0.715428000469428	0.584942051416782	0.423711401841537	0.258137119997773	0.175779628101917	0.217691685535839	0.322277922572062	0.435736184513421	0.522770911435697	0.52712188914168	0.45376436644842	0.366098466007708	0.309187200984476	0.297863527059981	0.323264248044307	0.349190978830266	0.402517127892674	0.449091122695657	0.372495525739253	0.22288218745854	0.173840323924684	0.306653502498044	0.539155257801008	0.703082032333769	0.74210597163458	0.703088443964413	0.653559417981577
REACTOME_REPAIR_SYNTHESIS_FOR_GAP_FILLING_BY_DNA_POL_IN_TC_NER	0.474975387589226	0.471161124575745	0.432832156887514	0.34896969709392	0.286846369006983	0.281141868594855	0.307607464685774	0.342069600183637	0.368724944589175	0.403072385680027	0.488451263123863	0.577065055255114	0.548637092200042	0.434320281204755	0.38474051120903	0.425080251631765	0.458441335783082	0.470408715963054	0.507316437436412	0.579154657873298	0.687271994464789	0.75545731815698	0.70452713216843	0.570877703608629	0.412036541501263	0.258230035370604	0.186869227380829	0.232844246346468	0.335073339729462	0.444307154017086	0.535714411245673	0.550580443853842	0.483657102676439	0.396180367228574	0.331578678195557	0.309100229124946	0.33228159927846	0.366456045458478	0.421081320415973	0.456249835335623	0.370954253040361	0.224619151732774	0.181093327687003	0.311297442446978	0.536538458022061	0.696803221754536	0.736329523205177	0.69683337236622	0.64751594085796
REACTOME_UNWINDING_OF_DNA	0.473428322464239	0.471047377971485	0.43301346391067	0.34585435492085	0.281320984538722	0.282285145855402	0.323117711799159	0.366530927578319	0.391098416745022	0.41881511391133	0.494297064245377	0.573298696060886	0.546688731464215	0.443451925363245	0.399064885572395	0.435715438180282	0.46356697185023	0.471496029630807	0.504336706255834	0.573538507898614	0.680518217991839	0.747747250446414	0.694823443819595	0.556620356517285	0.39877523331413	0.256519336257288	0.196504912467831	0.245487005756969	0.343749242227219	0.448494735682004	0.54414559939695	0.567976506843465	0.506380584602103	0.420044112797434	0.34913652948273	0.315493281037587	0.335437653603036	0.377567098686521	0.434091724936952	0.458585205244965	0.365466641421964	0.222979792580802	0.185619772782467	0.315243856480569	0.535667870288842	0.692472392341436	0.730762238601015	0.691384812322372	0.645516963416816
REACTOME_MEIOTIC_SYNAPSIS	0.468780128084513	0.471993825754432	0.436118062216658	0.343979553134441	0.275783480951738	0.283768486046329	0.33862983669366	0.38971361748872	0.411018223873145	0.431809537033991	0.498302323036987	0.569786710151457	0.546765629053488	0.4552641193633	0.417479181960285	0.451577802376954	0.47299973996482	0.47676170763432	0.50745981934033	0.575298756827981	0.67997521447626	0.743966284647958	0.687557208681196	0.543617109403377	0.385300140233925	0.254199807005065	0.205954128541535	0.257262837746162	0.350299897073822	0.449900771176218	0.548440604746509	0.578906657148846	0.521265633570657	0.436406005598725	0.360609623573774	0.316757392568021	0.332858051863911	0.382277402186654	0.441865370170638	0.457262621280741	0.356800108040278	0.217758522521672	0.186655192998039	0.317967511028509	0.536656699404165	0.690529289469757	0.726040250247558	0.687721826930449	0.648260600370972
REACTOME_MEIOSIS	0.460676950436594	0.473648365747312	0.442008192646881	0.344195651514233	0.272112800289699	0.287140971237234	0.353575801998659	0.408631676638554	0.424369804244323	0.438335259097044	0.497787251855853	0.564559192416901	0.54713877499514	0.467904295721979	0.437918020473283	0.470459852672737	0.484845775011145	0.485649091353855	0.51772851508625	0.585819681411141	0.686630530825402	0.745081418908649	0.683920291381974	0.533200543054436	0.372941320226984	0.252622202883629	0.216672380733836	0.27001757728096	0.356760351970304	0.449690749104357	0.548576371195847	0.583442761893155	0.528888239998886	0.445280127972675	0.365625775567296	0.313170461768923	0.325301653248876	0.380988519906685	0.444937425382931	0.453473766667645	0.346128658058259	0.20947856393681	0.184120352867324	0.319187439343522	0.539090704327929	0.690277041827888	0.721532500426146	0.685354208543652	0.654711899445063
REACTOME_PYRIMIDINE_METABOLISM	0.449661656497334	0.475838433992598	0.450429688389418	0.347402728600874	0.272111372344093	0.293684421966312	0.36755364613539	0.421134598520011	0.428192589687726	0.435684267293771	0.490643691147701	0.555576501400142	0.545551542109001	0.479041312764489	0.457924744309105	0.489831712179367	0.496988426051508	0.496866521911353	0.534622989741978	0.604794238250238	0.700351365137641	0.751516067674448	0.684729135898317	0.526290029674676	0.362714729579825	0.252884746061045	0.229776141204375	0.285221349964928	0.36466895080921	0.448375576893956	0.54421932917145	0.582152073444231	0.530976901075962	0.448004965119877	0.364779917743712	0.305579680268242	0.314109730698284	0.37466097077664	0.443778122602114	0.447962835589805	0.334594939602457	0.199178579098151	0.178647452882104	0.319035140130204	0.542303438967236	0.690300267633109	0.715836661701084	0.682827451034809	0.66271585275155
REACTOME_PROCESSING_OF_CAPPED_INTRONLESS_PRE_MRNA	0.436748648102757	0.478412012364656	0.460966003490588	0.354234362476525	0.27693969833879	0.303872653948747	0.380033565210159	0.425985176747017	0.421019070340349	0.42252584126551	0.475735138025507	0.541334377642016	0.539881847451633	0.486401882116889	0.475186544649903	0.507453424258919	0.507643061064344	0.508737270021796	0.556170221142425	0.630228414975652	0.719813731861953	0.762904346282753	0.690085853156174	0.523140603448873	0.355097795203576	0.25546491804698	0.245627694455893	0.303585274796219	0.374814699342069	0.445955058141006	0.535060694528923	0.576036690423859	0.529943261745598	0.446835420793191	0.359454063757634	0.29530004578407	0.301082617585236	0.364738916694526	0.438757312702451	0.440849705410976	0.322948645398347	0.188074592359015	0.171404007383909	0.318049206738952	0.545648685995792	0.689118122419062	0.707643771406523	0.678669002435518	0.670034679255083
REACTOME_PROCESSING_OF_INTRONLESS_PRE_MRNAS	0.422874751208656	0.481057326800925	0.472996571323871	0.364806143000325	0.286781689251668	0.317170129683399	0.390278148946016	0.422896650293071	0.403030419553861	0.39911537598618	0.453173928871139	0.521382351940111	0.528847020068517	0.488413313105759	0.488087623413791	0.521854553448045	0.51573942337185	0.519641417848938	0.579499718744477	0.658941620585453	0.742741366217688	0.778024797886589	0.699218585132969	0.523265767641653	0.349933799481325	0.260021491618453	0.263665684069334	0.324954580949283	0.387269973972168	0.442265854546547	0.521195647382416	0.566365678678615	0.528163886378839	0.44421738440951	0.351414378798513	0.283895320845743	0.28825326893545	0.353058332952187	0.430350556287003	0.431827524103159	0.311420853128424	0.177231463400151	0.16376834194025	0.316985814169375	0.548651643134222	0.685763510235237	0.696512985253438	0.672268545702586	0.675306048757986
REACTOME_REGULATORY_RNA_PATHWAYS	0.40854201715427	0.483236531896549	0.485691089894155	0.378592959494666	0.300815352420456	0.332207790600251	0.397497337972771	0.412524905290171	0.375981171118796	0.36727095368765	0.424369625006696	0.496565223480229	0.512499199978259	0.484729102061247	0.496104751161161	0.532554087106661	0.521041223194381	0.528412338882611	0.601656949580042	0.68741679737921	0.76642949246122	0.795008491822819	0.710613930191067	0.525582913116766	0.346501622121864	0.265439613158962	0.282514705021241	0.348433949311731	0.401586709205754	0.437306929120482	0.503345506074348	0.554442193851523	0.52729067869493	0.442042160625765	0.342348381942833	0.272887816437978	0.277556113682394	0.341661654216565	0.419409925909062	0.420605830888834	0.299861741471991	0.16734911569567	0.156963702749176	0.316537406897009	0.551036490213845	0.680087408456132	0.683206005447416	0.664279008296626	0.678513908069455
REACTOME_MICRORNA_MIRNA_BIOGENESIS	0.393820269658191	0.484291686397658	0.498065404665509	0.39445620095978	0.317434706269208	0.347198114588285	0.401105785169836	0.396343977355411	0.342841028583332	0.330048080330259	0.391784586603097	0.468888088508883	0.49231191396713	0.476402603938035	0.49988237763046	0.539977008900879	0.524012137096735	0.534561266654819	0.620361089281194	0.712673892925588	0.788366053215953	0.811759086697156	0.722393803129338	0.528714362886049	0.343720881008459	0.270108205873452	0.300314665115606	0.372634884313018	0.417009777902642	0.431380895409236	0.482826425075031	0.541389111888924	0.527868619355149	0.441197021158756	0.333535268088146	0.26349109055737	0.270457997722932	0.332485715855788	0.407285301992899	0.407356461117491	0.288047729463184	0.158716027159673	0.151778792486633	0.317100839806174	0.552701667166119	0.672745303820183	0.669481216050771	0.656393877101671	0.68081832729441
KEGG_RNA_POLYMERASE	0.378639053503616	0.483661424775957	0.509092825768211	0.410802632795056	0.334602292159002	0.360384276484019	0.40091740237851	0.376372209054581	0.307201895924282	0.291154235849014	0.358445584742273	0.441052497974982	0.470811965238383	0.465589325818918	0.500917091389922	0.545106718753802	0.525504239682929	0.538259652784696	0.634422176515262	0.732827468423222	0.806696734732931	0.826396514528028	0.732757945072292	0.531304461145619	0.340415794266954	0.272342922548441	0.315156878839026	0.395943975583279	0.432625899103398	0.425033838381465	0.461311540793767	0.528032356212229	0.529392843170568	0.441571721946719	0.325762025547855	0.256462371183229	0.267678796083487	0.326997675150486	0.395697959996361	0.39295416502023	0.276008390351568	0.151322683627402	0.148471156292925	0.318700761346117	0.55370469820758	0.664942559140232	0.65749871730992	0.650653839525191	0.683875056867811
REACTOME_VIRAL_MESSENGER_RNA_SYNTHESIS	0.363122623118895	0.48105968166409	0.517818772324587	0.425818394584437	0.35020692687118	0.37035756898579	0.397180267437915	0.35480482858949	0.272612397648132	0.254267598556267	0.327366627479044	0.415841807527438	0.450900174900749	0.454862958048082	0.500937053540103	0.548987210099851	0.526375060202062	0.540098409215717	0.643706155995723	0.747161984667601	0.820368842169232	0.83753570181628	0.740300347710677	0.532229879767289	0.335555087160501	0.270822572435215	0.325502464046796	0.416763153633286	0.447458362885283	0.418899925531015	0.440532049415856	0.514920206887445	0.530735613578001	0.442450132631603	0.319459536877386	0.25211898533022	0.269125985957748	0.325934408929402	0.38643663974916	0.378933919314856	0.26423553600832	0.145069462842266	0.146869784962128	0.321080757133527	0.554260591965866	0.658066478562756	0.649128521607187	0.648628044986704	0.688974978172207
REACTOME_RNA_POL_II_TRANSCRIPTION_PRE_INITIATION_AND_PROMOTER_OPENING	0.347715082675702	0.476477109667607	0.523406620803208	0.43769864744617	0.362335116873768	0.376170564520085	0.390450524663186	0.333656220030749	0.24202604078381	0.222454359246326	0.301060424403691	0.395577029830955	0.435130638698697	0.446415927374311	0.501211517748541	0.552243840443094	0.527145350046172	0.540729840282369	0.648752009896754	0.755806237875501	0.828974127484736	0.844333200185453	0.744113103078773	0.530666237773658	0.328412191620803	0.264903937521827	0.330480061574283	0.433722221333835	0.460572270975736	0.413588130381052	0.422062415445412	0.502457644053567	0.530727629801626	0.443048336515613	0.314923719192235	0.250483108634882	0.274084438683805	0.329279717970465	0.381040818513424	0.367215813554179	0.253692677235766	0.139964749867616	0.1466015557936	0.323884660744737	0.554715341793361	0.653329711850244	0.645445972890656	0.650832824834773	0.696381599924272
REACTOME_FORMATION_OF_THE_HIV1_EARLY_ELONGATION_COMPLEX	0.332998283018284	0.469974998477903	0.525082101171377	0.444811233542348	0.369420918818576	0.377270465704717	0.381369063573735	0.314488627564253	0.217466400306338	0.197800168202492	0.281244337956148	0.381800642012925	0.425210198925822	0.441469580834954	0.502078823946249	0.554798803327901	0.527795355762975	0.540539991600622	0.650281364987929	0.759260499166228	0.832466715231201	0.846383864641725	0.743732193934539	0.526065949869054	0.318629923642912	0.254723125462395	0.330005319200497	0.445881303736432	0.471244579479546	0.409685801652461	0.407248389388913	0.491080152560831	0.528646955998604	0.442935634077552	0.312466954471347	0.251458614959256	0.281582112948699	0.336496347472169	0.380608810780617	0.359717760785798	0.245621137361924	0.136215004172507	0.147314109124486	0.326814695327293	0.555462262242693	0.651517668660905	0.646574487784243	0.656608710422367	0.705134644610295
REACTOME_ABORTIVE_ELONGATION_OF_HIV1_TRANSCRIPT_IN_THE_ABSENCE_OF_TAT	0.319313595260876	0.461386010911045	0.522030420383109	0.445794398625907	0.370304678452548	0.373347854723965	0.370428586610486	0.298245300038785	0.199900448417555	0.181259396673706	0.268742062287856	0.375218692921834	0.421845729853594	0.440106518286969	0.502893230268046	0.555895579223605	0.527760097124498	0.539477754524321	0.648839437995749	0.758042654098172	0.830964762759491	0.843620940143583	0.739058401516866	0.518142463514573	0.306210621281137	0.241072225466322	0.324723442836118	0.452923684999931	0.479193685840406	0.407855556914006	0.397232548925143	0.481369281457294	0.524445068034843	0.442178393118766	0.31241159286922	0.2549363285414	0.290765373449062	0.346894867819431	0.385768239702417	0.357986026264687	0.241220032325304	0.134166648725963	0.148786118511436	0.329683425806392	0.556808770349896	0.65288681315899	0.651871014018369	0.664458262499741	0.71337422500292
REACTOME_MRNA_CAPPING	0.306430845781018	0.450123748713969	0.513372934536223	0.43965370642429	0.364277749978892	0.364222438078235	0.357817597186048	0.285178686084806	0.189260451147351	0.172670813744039	0.263520081187815	0.375818017007312	0.424890274927614	0.441527689974689	0.502402039192315	0.554430390749265	0.526128948387801	0.537099141320983	0.644695395713114	0.752595625709067	0.824748135667284	0.836324517611451	0.730357254603822	0.506926102014632	0.291474816545624	0.225127986860243	0.315828114343387	0.455301964504661	0.484792414563929	0.408933092567158	0.392981381445327	0.474041900998642	0.51867251301499	0.441201661442199	0.31493928195706	0.260771798882148	0.301116671713147	0.359955391618224	0.396754499808069	0.362945417313864	0.241331614441731	0.134143129456009	0.150893236330815	0.332347636537848	0.558838076781679	0.657208580133878	0.660317088049857	0.67265637304589	0.719019034466527
REACTOME_ELONGATION_ARREST_AND_RECOVERY	0.293494981882023	0.435273055086683	0.498339562317056	0.42593151171818	0.351183143646786	0.349858883251833	0.343413629207398	0.274888941848625	0.184588561250008	0.170913439399724	0.264807316299784	0.38303453859981	0.433622886354396	0.444554042188973	0.499375979158019	0.549467491081362	0.521996481028384	0.532804704292189	0.637985086009306	0.743425578500225	0.814409401758406	0.825217460838671	0.718334258453582	0.492879276808417	0.275028594766002	0.208160874197839	0.304831097076756	0.454265397027614	0.489145030897799	0.41392445955061	0.395241209474296	0.469815618468444	0.512194876968682	0.440489302942042	0.319890685048931	0.268657630823232	0.312434618064758	0.375455233628082	0.413505117208668	0.374816606537487	0.246259126495042	0.136280880220312	0.153489181120236	0.334584849782804	0.561321471246717	0.66390680192072	0.670919654566005	0.679855437041522	0.720498220924774
REACTOME_FORMATION_OF_RNA_POL_II_ELONGATION_COMPLEX_	0.279341683674769	0.41599227260126	0.476640953772821	0.404949330775402	0.331574487586567	0.330530295195699	0.3269640622984	0.266522082876713	0.184334791805635	0.174224019594808	0.271292074696996	0.395886532226174	0.446995033041665	0.448128493209393	0.493220601814685	0.54074088651914	0.514862830214981	0.52618073555665	0.628968122618536	0.731310030278059	0.800995206363245	0.81151457705744	0.704173803140043	0.476981206556592	0.257749556830315	0.19133856682551	0.29333935868566	0.451692101663581	0.49392305822531	0.423844760526928	0.404413135701472	0.469221036036223	0.505861930320229	0.44029409068608	0.326637277427512	0.277981548114711	0.324624347540943	0.39336489397382	0.435692275379605	0.393176798081143	0.255774526696364	0.140468035569878	0.156314970881036	0.336013461151633	0.563724313316729	0.672213376032652	0.682948806449703	0.685440905782074	0.717240833641948
REACTOME_RNA_POL_II_PRE_TRANSCRIPTION_EVENTS	0.263084274765506	0.392080040786402	0.448891324754941	0.378015514400307	0.306850137913986	0.307057181209223	0.308426750981404	0.259153103314001	0.186830006099732	0.180685554052869	0.281408246599127	0.413059116442026	0.463764315336915	0.451634620538125	0.484325286570256	0.528943585055137	0.504950289119036	0.517312705397318	0.618232580358146	0.717385422653473	0.785959387139286	0.79677179946874	0.689400424340134	0.460664670096914	0.240760561965069	0.175667507381463	0.282860769030713	0.449699150673833	0.500935684303927	0.439411123289474	0.42038945001264	0.472451767587649	0.500282411689928	0.44049780811762	0.334114823452418	0.28778338453801	0.33744281880688	0.413589507250928	0.462660284123963	0.417079944002096	0.269273085118737	0.14642767049373	0.159033592614576	0.336145019023552	0.565323392288461	0.681280935777493	0.695929501104531	0.689522143988174	0.70975677008322
KEGG_PYRIMIDINE_METABOLISM	0.244727841012593	0.364443719317434	0.416846966508059	0.34743825873887	0.279242036351159	0.280990937498808	0.288353396961329	0.252273913289986	0.190850421766234	0.188798471881611	0.293679645706525	0.432976949358928	0.482539836567369	0.454969726204664	0.474027230851336	0.515674551363889	0.493301961332035	0.506934403658439	0.60672249765527	0.703007016283716	0.770854666447806	0.782484310324311	0.675502792134087	0.445539256381607	0.225341668800008	0.162035066284488	0.274637248314718	0.450099481197466	0.511532123897954	0.460673379526014	0.442410615824832	0.479304692602914	0.495773624424106	0.440670267761171	0.341031270072644	0.296878896225194	0.350353210947135	0.435693581698261	0.493290908045871	0.445143707046904	0.285960353486033	0.153897262604077	0.161406751201333	0.334590499567086	0.565419451126233	0.690235642729464	0.709428024551816	0.692613180950157	0.699334765274122
BIOCARTA_DREAM_PATHWAY	0.225533438836485	0.335228306412237	0.383284485582259	0.316247477030051	0.251586378036218	0.254615267672684	0.268132012391524	0.246181899236908	0.196059805442053	0.197929947169374	0.307020881816318	0.453905570051503	0.501817568831066	0.458417687001559	0.464221467453616	0.503035045614049	0.481580898670421	0.496324601967415	0.595564994595443	0.689426157889526	0.756863921132322	0.769555994627165	0.663418441409818	0.432954081970653	0.212757866668292	0.151272165500292	0.269509490374797	0.453868671891488	0.526033557987653	0.486708800674761	0.468991289642055	0.48919927813849	0.492445519167723	0.440269097407715	0.346173607816644	0.304123429556505	0.36256078402762	0.458731919158376	0.525870987239011	0.475567774827158	0.304959512478881	0.162791076289122	0.163528505843189	0.331347706774299	0.563588121438274	0.698199238553299	0.722779997967368	0.695196541631209	0.687547422224973
REACTOME_MRNA_SPLICING	0.207957045962935	0.307521094595162	0.351524993139985	0.287679470249144	0.226908960488148	0.230708138893854	0.249922823393675	0.242037460636076	0.203087500348277	0.208417718550471	0.320869901480882	0.474095198500694	0.520071958759363	0.46242303855822	0.456779585732533	0.493007149756567	0.471602096880841	0.486964640370658	0.585783173188873	0.67745773657893	0.744406641210733	0.757898743213396	0.653117224932104	0.423576616975328	0.204042846215936	0.144169852776833	0.26783500462923	0.460813448551396	0.543408750869143	0.51550286869272	0.497946757027541	0.501225270429647	0.490306091536966	0.43885384041954	0.34868692164196	0.308701855059682	0.373186189857128	0.481243158362269	0.55806301612345	0.506138503022138	0.325303908485536	0.173237806679634	0.165974097783398	0.327027138531531	0.559878993226135	0.704326080562355	0.734939864945494	0.697404875340694	0.675812117243509
KEGG_SPLICEOSOME	0.195177209117433	0.284748622630059	0.324796258032099	0.264610915863338	0.207952196522542	0.212110436467721	0.236248570809243	0.24149587505732	0.21314739041514	0.221242798514169	0.335096243774212	0.491956520297851	0.535919416593839	0.467373026063835	0.453007545413307	0.486854682673935	0.464766032999027	0.480086183318378	0.578034417995	0.667322082996277	0.733049104461196	0.746414471955663	0.643542034164307	0.417209450027515	0.199831860778482	0.141432544642506	0.26948648016046	0.469570437003113	0.561326340602634	0.544088307834207	0.526539690210532	0.514178730097995	0.489281338682048	0.436198165068855	0.348221736732688	0.310316443382067	0.381463800599263	0.501394861640272	0.587062348051748	0.53433293077101	0.345883065481027	0.185469386623847	0.169758939644134	0.322881189389734	0.55487261109302	0.707879742168151	0.74456696749994	0.698972546465412	0.665179516811875
REACTOME_TRANSCRIPTION	0.190399697310065	0.270004608623517	0.305683760886229	0.249145050208449	0.196792914575178	0.201235754183881	0.229380058145767	0.246059346156099	0.22735789580575	0.237414427418797	0.34975310595542	0.506248031119324	0.54831785350444	0.473464915856228	0.453350331046437	0.484799090625043	0.461639558276148	0.476301630819278	0.572479527372664	0.658725603154766	0.721784474936867	0.733442688993254	0.633025203760583	0.412981480369449	0.200331478126007	0.143596437363444	0.27394151699191	0.477943261337611	0.57658594092218	0.568944420765135	0.551758352627221	0.526593440331325	0.489122641252318	0.432266704613351	0.344933036924498	0.309216989743949	0.386877794644269	0.517239572247963	0.609963808049822	0.557610321136189	0.365469390104732	0.199648735988095	0.176117311789885	0.320594718397624	0.549555764808391	0.708335922181127	0.750331324526362	0.699442450501511	0.656352735481029
REACTOME_RNA_POL_II_TRANSCRIPTION	0.196187923192363	0.265521486813487	0.295819754587303	0.242443810416368	0.194641742485918	0.199682084239044	0.230777802932017	0.256474657793451	0.246110811717945	0.257374142089686	0.364825146664143	0.516244905631645	0.556735836354947	0.480686462912033	0.457440560329515	0.486111620045991	0.461879461337275	0.475473096302966	0.568797675661496	0.651083522360638	0.709535222757563	0.717512366063747	0.620058339378806	0.409860989330373	0.205440940070377	0.150955764318926	0.280448175138343	0.483474725986887	0.585816769490167	0.586595152116937	0.570719830800994	0.536819065625048	0.489274704041676	0.427120845221421	0.339401926028084	0.306121081207468	0.389235726798003	0.527047607191852	0.624276771152263	0.573873480275402	0.382914393457303	0.215778593423051	0.186221584865895	0.321918814076899	0.545058692667951	0.70547433730277	0.751297372626677	0.698458278892452	0.649786757205911
REACTOME_CLEAVAGE_OF_GROWING_TRANSCRIPT_IN_THE_TERMINATION_REGION_	0.213989981484772	0.272365000750304	0.295791087043797	0.244753715302731	0.201819269942291	0.208052449754726	0.240822141433906	0.272481041977429	0.26881150710275	0.280702322621249	0.380098913486423	0.5218388391719	0.561221353089852	0.48888441404649	0.464434211381474	0.489569438751579	0.46452495399872	0.476854936439862	0.566288553614179	0.643715799048317	0.695614995221851	0.69806830037374	0.604088152866168	0.407249828161859	0.214942709100779	0.163520982286414	0.288227325083096	0.484090928739703	0.586269340166436	0.594294953270464	0.581155982980469	0.543203389016204	0.488831966286017	0.420859309283877	0.332566758163015	0.3021198432645	0.388742841600367	0.529686869969905	0.628454431750943	0.581953043583677	0.397475039147682	0.233773050375015	0.200983006402121	0.328300637141084	0.542364231589972	0.699425362159718	0.747197562528253	0.695926720908099	0.645686969949809
REACTOME_MRNA_3_END_PROCESSING	0.243888898417135	0.290307061410824	0.305151897734989	0.255501020831118	0.217831562591629	0.225985259889815	0.258899437760182	0.292998550312277	0.294084840696975	0.30621763364269	0.395172899043775	0.523504688117565	0.56232565652656	0.497861295617012	0.473453878183585	0.494048975880015	0.468493687944154	0.479412351423069	0.563997294653457	0.635918170786523	0.679945786018217	0.675852638027525	0.585968777172002	0.405351427222383	0.228628229707792	0.18100326522524	0.296658318942633	0.478644802940256	0.576504183307193	0.590651316112905	0.581888890158492	0.544392331437781	0.486682210465781	0.41365537733836	0.325681701288716	0.298616254277808	0.386116946544516	0.524990623740302	0.622272017745547	0.581898307352194	0.409093086972327	0.253631017315825	0.220988772608498	0.340635692246989	0.542103577020078	0.690657242632931	0.738464490233284	0.691930857639895	0.643845530135997
REACTOME_MRNA_SPLICING_MINOR_PATHWAY	0.284506236958528	0.317807865074951	0.322467787214769	0.273373292977215	0.241456990848832	0.252301331137445	0.283722744736568	0.316592239944164	0.320272632387718	0.332340027856071	0.40952621441521	0.522097946500072	0.560890151323375	0.50744111639059	0.483930286618194	0.498974281713808	0.47302083252338	0.48215229587147	0.560844614430819	0.626952235119628	0.662998988647544	0.652796948848196	0.567854604497657	0.405113826153925	0.24626257252617	0.202805375490613	0.305392461865277	0.467211998713013	0.5567907293192	0.576010381384716	0.573159372658323	0.539686557313071	0.481835067915911	0.405860889958885	0.320233881029852	0.297248645869542	0.382691818537249	0.514003096017553	0.60691954587431	0.57490680010816	0.418413865744407	0.275541573094719	0.246514669178528	0.359176238695078	0.544494061521349	0.67990954806644	0.726017599507428	0.686457041585213	0.6434395840327
REACTOME_MRNA_DECAY_BY_5_TO_3_EXORIBONUCLEASE	0.333006835221442	0.352106201767902	0.345426914002328	0.296403343766786	0.270807157499944	0.285156471050272	0.313677649834619	0.341926091244973	0.345921893012399	0.357489373748353	0.422559183881498	0.518526858480556	0.557766671656776	0.517475590219613	0.495704911848725	0.504430972952537	0.477838163380367	0.484331911547349	0.55578318748227	0.616079740792108	0.645578137333004	0.631504605636282	0.552580505406309	0.407774760338747	0.267400250617515	0.228011820128979	0.314356475505207	0.451051733662248	0.529084059535771	0.552457969799987	0.556671268768509	0.529326753874794	0.473815698550919	0.398081209032532	0.317735385990797	0.299707730962213	0.380384071429288	0.498971780471943	0.584763689490742	0.562884289807229	0.426453204661521	0.299779756426605	0.277510214017857	0.383548146729125	0.549394953566682	0.668090980838234	0.710929616399459	0.679145826601559	0.643019876339695
KEGG_RNA_DEGRADATION	0.385250921155392	0.389488127690305	0.371107800377495	0.322132812551793	0.303400804118519	0.322158530618806	0.347042238632177	0.367992766040117	0.370038933482577	0.380352610480063	0.433597558735449	0.513431775039616	0.553580412957546	0.527800462512861	0.508883155072554	0.510937589725055	0.483055288491494	0.485502458030012	0.547989939540852	0.602718555698947	0.628591692004824	0.614551361535785	0.542799927485923	0.414244462594095	0.29117362917819	0.255399297679763	0.323648451761088	0.432244060258112	0.496563977562627	0.523386561479065	0.535279434063629	0.514564486063364	0.462938397411615	0.391133525804047	0.319390491880439	0.307414000948404	0.381422056047685	0.483008739096759	0.55884746800417	0.547815347252194	0.434043188715867	0.326411544076892	0.313514871180224	0.412811629644497	0.556410729362445	0.656166207995782	0.694157558158791	0.669290000400115	0.640844277623604
KEGG_BASAL_TRANSCRIPTION_FACTORS	0.436214096854028	0.42579493801287	0.396433360573708	0.347907231616975	0.336338050869419	0.360507849611681	0.382068388027429	0.394086561172583	0.39207297815701	0.399989565332286	0.441929588776052	0.507031231851885	0.548630842541647	0.53817432995093	0.523540951365733	0.519030893826268	0.4888702092622	0.485441615612517	0.537059098422488	0.586673906470468	0.612892281284259	0.603849232814097	0.540222220638809	0.424631532410023	0.316211025802191	0.283505061299852	0.333376746084308	0.413129791589439	0.462874022833915	0.492728310884933	0.512369791167077	0.497436119169738	0.450305502200227	0.385871933243174	0.325755034319928	0.321140391167634	0.387854002411091	0.469463030338599	0.532283939064596	0.531227406951986	0.441357094615829	0.354992567674385	0.353561876775865	0.445537758622489	0.56497849328711	0.645055591982835	0.676474610960488	0.656159127854556	0.635492029183256
REACTOME_TRANSPORT_OF_ORGANIC_ANIONS	0.480752688163429	0.457133071226678	0.418717825781624	0.371270512160727	0.366641612227388	0.397259993846115	0.417015751472286	0.419635598891151	0.411746523291476	0.415844413076219	0.446942179509358	0.499219551955561	0.542959341475542	0.548235215531392	0.539440241390626	0.528887210020162	0.495306383113709	0.484072538308685	0.523132315769814	0.568313239216994	0.599174581356264	0.600237971786469	0.545196319732235	0.438118300964532	0.340778002004322	0.310776059379282	0.343519050430194	0.395754085467113	0.431314100438865	0.464086686293637	0.491105113795324	0.480278316737854	0.437497907505717	0.382943639868857	0.3365528788618	0.340742559707755	0.400986707882419	0.461172280801676	0.507719479334302	0.513976829890912	0.447796592923986	0.384475779663581	0.396165285062032	0.479912260452678	0.574417378070443	0.635558840359671	0.658603677886121	0.639513378594711	0.626480642527255
REACTOME_TRANSPORT_OF_VITAMINS_NUCLEOSIDES_AND_RELATED_MOLECULES	0.514626374252844	0.480625737968122	0.436132775656165	0.390353230819643	0.39174064452965	0.429742384299	0.450231292777274	0.444041975551275	0.428882785386455	0.42773300520721	0.448337286023744	0.489858842974942	0.536528289924648	0.557500796031697	0.555889104384293	0.540150780872226	0.502122271392441	0.481446503602644	0.506917603728952	0.548574104078324	0.587898576380562	0.603362607776173	0.556709834960448	0.453198811210635	0.363111874488606	0.335780318408375	0.35386497224652	0.381500514438424	0.404248444213653	0.440040470545442	0.473774831306248	0.465147581137184	0.426076267246779	0.38258299526754	0.350749887402581	0.365130028829599	0.420965740353012	0.459824383288019	0.486990609379337	0.496401155591098	0.45231446689395	0.413408976297009	0.43943785506603	0.513887780136814	0.583958065183387	0.628293472245285	0.64141278156867	0.620019756477384	0.614555139307446
ST_JAK_STAT_PATHWAY	0.535495663278425	0.494979240571953	0.447940611067857	0.404134849451829	0.409962019581	0.456025282909351	0.480289864704392	0.466615169796074	0.443314492742474	0.435821050294507	0.446317922703217	0.479090428187788	0.529403065595338	0.565422338977175	0.57180848360329	0.552016801235423	0.508914475041381	0.477797201916517	0.489590475430461	0.528791590663994	0.579234845266803	0.61181723150301	0.57271724169133	0.468124461676352	0.381812590578344	0.357421264442024	0.36405908761144	0.371002946487619	0.382881420427485	0.42181624523782	0.461449157247555	0.453360655554015	0.417111962514259	0.384537528211951	0.366856891271721	0.392498544985758	0.446660467992405	0.465628649377387	0.471012134676423	0.478681966903003	0.453982122498062	0.440311879535003	0.481310056026151	0.545392881716547	0.592788656623206	0.623630274941252	0.625983990165947	0.599306129506256	0.601474539699324
REACTOME_REGULATION_OF_THE_FANCONI_ANEMIA_PATHWAY	0.543519976772178	0.500667957623844	0.45444324845309	0.412505647436269	0.420839451787171	0.475257605461815	0.506136338338783	0.486602413936609	0.454874064156555	0.440565628363749	0.441617905821758	0.467479167379663	0.521836184837551	0.571481290471045	0.585974003004531	0.56349323533659	0.515319156842578	0.473604442988211	0.472603614631605	0.510421485979198	0.573059553953059	0.623491456576379	0.590639562353743	0.48134425066303	0.396124967841269	0.375083880209512	0.373712260649933	0.364296093312208	0.367390393960555	0.409369671548313	0.454010015684373	0.445317137764933	0.41095145256154	0.388164739092527	0.383330634847626	0.420729267171459	0.475897778212385	0.477387873259681	0.459861271457542	0.461171442076097	0.452473641625061	0.464022692969682	0.51978567339341	0.572590259082498	0.600145882698942	0.621625097824594	0.613451958064942	0.579576660296374	0.589384634196438
REACTOME_ACYL_CHAIN_REMODELLING_OF_PE	0.54127197364653	0.499658776411049	0.456699902170526	0.416127024480327	0.425101788074434	0.487708406063264	0.527158513689793	0.503278771913785	0.463425445302959	0.442601980079481	0.435330262429447	0.455909362860438	0.514216144195268	0.575297262886543	0.597328810430616	0.5737003749202	0.52117342030968	0.469580768724377	0.457442768940906	0.494761092054124	0.56901777198085	0.636028242309299	0.607884609944422	0.491783660449213	0.406007538041106	0.388666274572278	0.382523816239196	0.361081539912246	0.357276967376282	0.401764466398201	0.450479434629698	0.44062738254134	0.407290464655491	0.392664193425686	0.398921028418116	0.44781044495491	0.505961664167881	0.492927373374015	0.452988793018696	0.444500554055757	0.448213954354647	0.483857351719198	0.553186948780626	0.594157064406772	0.605452320086868	0.62197788455123	0.604670148362387	0.562949440809453	0.580071598438839
REACTOME_ACYL_CHAIN_REMODELLING_OF_PC	0.532930000281423	0.494751011397863	0.456129248316635	0.416153217121291	0.424337567649927	0.494491324311029	0.543166768120132	0.516061263146197	0.468907023195775	0.442601301154603	0.428608562291588	0.445303552904251	0.506925951565211	0.576710576621009	0.605243161001968	0.582079419118452	0.526541504333462	0.466534819068443	0.445370265180061	0.482738581039318	0.566632810433405	0.647280023847063	0.622278216079494	0.498918306326247	0.411988383013173	0.398494566842472	0.390362286326332	0.360976806461541	0.351760116359385	0.397662637236087	0.449470849322589	0.438431018054774	0.405472243860073	0.397347625981641	0.4128642194063	0.472159326398996	0.534192218746377	0.509725545133641	0.449489146106718	0.42945131178339	0.442162252263666	0.499567346432254	0.580363502815501	0.609525313115935	0.608459802425512	0.624063009222058	0.599887204592707	0.550817235970988	0.574422225829421
REACTOME_ACYL_CHAIN_REMODELLING_OF_PI	0.523001447621284	0.488744457907633	0.454121940379931	0.413911374420749	0.420473734029461	0.49709785498465	0.554308376709787	0.524622294703134	0.471377682144627	0.441156435366031	0.422387659361999	0.436336164838924	0.50021074934431	0.575818874447043	0.609633577581784	0.588448049733714	0.531600820038369	0.465144383876963	0.437206856068845	0.474797204452729	0.565407155669095	0.655646337161887	0.632337323115505	0.502691176778512	0.414895454488788	0.405157465435793	0.39727632874848	0.363663290830821	0.350079894071579	0.395759150597773	0.449592962983253	0.437736898839766	0.404828707567868	0.401833476447781	0.424898154511817	0.492780748539435	0.558498297390976	0.525539238658276	0.448375567360212	0.416724589608695	0.435414123290595	0.511197104213198	0.600828817328227	0.618984883902301	0.609327942492599	0.627048364955967	0.598616813219816	0.543501074965549	0.572280286227032
REACTOME_ACYL_CHAIN_REMODELLING_OF_PS	0.515031260002514	0.483715690271867	0.451767151399695	0.410633263752991	0.415269981025393	0.496932255219118	0.56095956624438	0.528974648372369	0.47106224949738	0.438739459624172	0.417247395564976	0.429301933364258	0.494147504119584	0.572973287786703	0.610922271395654	0.592916911236926	0.536460210460791	0.465735828930803	0.433209673009279	0.470875175056635	0.564868169842541	0.660208917292537	0.637348839926328	0.503355161637461	0.415577177695841	0.409314257439403	0.403434893505975	0.36891312182459	0.351659499468367	0.395072150836248	0.449717380110986	0.437665138502114	0.404907991379224	0.406096734196917	0.435142078728313	0.509258728526902	0.577642094250501	0.538839947467141	0.44881692384835	0.406777497572137	0.428874646590811	0.518960069714092	0.614769186144222	0.623562419825413	0.608574983882782	0.630070206265571	0.599769707929066	0.540303328223857	0.572688466041816
REACTOME_ACYL_CHAIN_REMODELLING_OF_PG	0.510767083391231	0.480647520765457	0.449753831322437	0.407296350259311	0.409990479959403	0.495002758544277	0.563620196083337	0.529491173838959	0.468376429508744	0.435726041438846	0.413445175698262	0.424189150103956	0.488743288744772	0.568751403805709	0.609876193543268	0.595728639779926	0.541006936885357	0.468172211910059	0.433089662577144	0.470476995694363	0.5645553228117	0.660651185516064	0.637256183771294	0.501304639795675	0.414700853198918	0.411527606888142	0.409018825359227	0.37652296030486	0.356138234353873	0.395078459580079	0.449113942178725	0.437571899677869	0.405540140354688	0.410384953465626	0.443916453892908	0.521623043579494	0.591243506021606	0.548960655046862	0.450298351227203	0.399828124450804	0.423158310952161	0.523189763988253	0.622891976608416	0.62467612517711	0.606898875023321	0.632398247234471	0.601973862050432	0.539881002324105	0.574354906720619
KEGG_ALPHA_LINOLENIC_ACID_METABOLISM	0.51006480201161	0.479516497500476	0.448446458811787	0.404581912032285	0.405312272064566	0.491828804443392	0.562817328280583	0.526829890502613	0.463897212648873	0.432433577372852	0.411039916103707	0.420875899994818	0.484100502491995	0.563912228922409	0.607391076646591	0.597090595231849	0.544849431417397	0.471898473475838	0.436169495894293	0.472829608520868	0.563994156023387	0.657034118952105	0.632406856274747	0.496929828380917	0.412665337479838	0.412161292688037	0.41410419318405	0.386207317389607	0.363318997553864	0.395726119679794	0.447503125307184	0.43710615943518	0.406791569215075	0.415070653764596	0.451579555660137	0.53015997531059	0.599554548141519	0.555962763677906	0.452675694978507	0.395995468331791	0.4186958303147	0.524341852530079	0.626150263053695	0.623690883095014	0.604949539366864	0.633539187506855	0.603931446042974	0.540747494063478	0.576134006103684
REACTOME_SYNTHESIS_OF_PA	0.511492432261512	0.479743470029895	0.448066295499161	0.40291564240781	0.40143106523383	0.487537311315176	0.559025633563851	0.521767958513847	0.45825496282584	0.429110952574944	0.409988463462909	0.419298182094119	0.480534420117891	0.559320592799149	0.60428495332701	0.597058222305593	0.547370173003037	0.476115657374638	0.441628743443802	0.477101397286358	0.562721213560022	0.6495611976987	0.623268192310458	0.490517476075199	0.409625543642161	0.411370548424584	0.418590365288373	0.397513195981448	0.373079733428074	0.397360932479293	0.445062024703683	0.436243388483594	0.408880622778161	0.420509320251454	0.458425374850366	0.53524094035097	0.603129455358422	0.560324029253997	0.456111634694712	0.395447963499891	0.415894252070234	0.522980134276861	0.62544796612286	0.621568872630335	0.60317693337822	0.633273747143612	0.604680780837757	0.541702577624393	0.577345759036816
REACTOME_SIGNAL_AMPLIFICATION	0.513272794114283	0.480743348501084	0.448860408383242	0.402537426928272	0.398272616797007	0.482073635584784	0.552623687443104	0.514989907874848	0.451960626481594	0.425857825659445	0.410139163401398	0.419472689055649	0.47855008383608	0.555832644334062	0.601156530478896	0.59550670673404	0.547861548490056	0.480003541009716	0.448745080361818	0.48263338252051	0.560397741278455	0.638468323985704	0.610245217954259	0.482231228893149	0.405610337788743	0.409197212201074	0.422226239657772	0.409816336714222	0.385293511638304	0.400594279416499	0.442382955098869	0.435291521542308	0.412084238461271	0.426927974066248	0.464645089257971	0.537224295638512	0.602535977799185	0.562589807077161	0.460909138140964	0.398430862627039	0.415182998448814	0.519692175911573	0.621436135304255	0.618761360803876	0.601838170964674	0.63165953537557	0.603710371806223	0.54205749343714	0.577834679302323
REACTOME_ADP_SIGNALLING_THROUGH_P2RY1	0.514068662671742	0.482271203333813	0.451145498369382	0.403553279539389	0.395712137739062	0.475437873165076	0.543902011458623	0.506901493882856	0.445227392716709	0.422516672115038	0.411142332799182	0.421367163434485	0.478672414332927	0.55416425694054	0.598350975525891	0.592208961166556	0.545703480601999	0.482908049170895	0.45704048648497	0.489106362552943	0.556988980617322	0.624109565745131	0.593703286783863	0.472205376397207	0.400707759906615	0.405755364364978	0.424762696501053	0.422438201846066	0.399790920185811	0.406133793408138	0.440363382769572	0.434831756731028	0.416628830059347	0.434339047088636	0.470331683527594	0.536453167914575	0.598214636495379	0.563113936828441	0.467288128364579	0.405124563996751	0.416879750105834	0.514936509040844	0.614453364212723	0.615342278825534	0.601136561834888	0.629025644976626	0.600945208661266	0.541617571612522	0.577762654001725
KEGG_LINOLEIC_ACID_METABOLISM	0.513256130696558	0.48439513519151	0.455183989704762	0.405945804090446	0.393726056405346	0.467860605781554	0.533115896164145	0.497538555161139	0.437874466396739	0.418628190222181	0.412378250785431	0.42472308618299	0.481218796430432	0.554790934669804	0.596045043825042	0.587009088373442	0.540548034529577	0.484449593857205	0.466284219534743	0.496569943565785	0.552923395423009	0.607196610223546	0.574200808857857	0.460747559611584	0.395272151471108	0.401451889539931	0.42619992770576	0.434869565268423	0.416375295462557	0.414599822402445	0.440018874710252	0.435575344969743	0.42257406281054	0.442491635051769	0.475515830974931	0.533336804577309	0.590515404413069	0.561958410364685	0.475173485849767	0.415397817505631	0.420952862871318	0.508890489523619	0.604592423530056	0.611246321552895	0.601360830440963	0.625941177925903	0.596652449306003	0.5404743500539	0.577231243628943
KEGG_ARACHIDONIC_ACID_METABOLISM	0.510685338090167	0.487169339258031	0.460957255583339	0.409550410529375	0.392436856751419	0.459854900216334	0.520553998916842	0.486616853646018	0.429392413895855	0.413534965228502	0.413015195548473	0.428976273384929	0.486142473886383	0.55791800355276	0.594408171170436	0.580037922750041	0.532484160182424	0.48456012686025	0.476372796376531	0.50530415788429	0.549120655631801	0.589038175188972	0.55280768915896	0.448573106992283	0.390075503489388	0.397142658391089	0.427019902428143	0.447008305464131	0.434864428892785	0.426352677390394	0.442242720390613	0.438166194314137	0.429740815077684	0.450905886512012	0.4802362209877	0.528468369390322	0.579856378641954	0.558950478355703	0.484067394865472	0.428595424497643	0.426848538583048	0.501404277659045	0.591842609565348	0.606441649947499	0.60287564777798	0.623103264552638	0.591300350431255	0.538723793367311	0.575918023683875
KEGG_ETHER_LIPID_METABOLISM	0.50626964095949	0.490284562477933	0.467983004779054	0.414032244478378	0.392057246779406	0.452128842384595	0.506594611551603	0.473734672249233	0.419199821786654	0.4066540821468	0.412243270533759	0.433366778134923	0.493033557364111	0.563515455678133	0.593742363492564	0.571877688322387	0.522151824275285	0.483485895613001	0.487167742430278	0.515559156398547	0.546811602254154	0.571577811310438	0.531293784391101	0.436930983997479	0.3863057695343	0.394108957521542	0.428243677054108	0.459257861221381	0.455097786461482	0.441354006229633	0.44756288678794	0.442989545515052	0.437739361670617	0.459024170680211	0.48463365699784	0.522701612229985	0.566889028744463	0.553839164335208	0.493060500153881	0.443497872530528	0.433533435644988	0.492138629696999	0.576267964155354	0.600955057035709	0.605910105515785	0.621107199635837	0.585386522849152	0.536252166398657	0.572942346237858
REACTOME_PLATELET_SENSITIZATION_BY_LDL	0.499835124333774	0.492994826425601	0.475321093383584	0.418908522036402	0.392782131297593	0.445402627961712	0.491742242729753	0.458694959868527	0.407038921478396	0.397844322563659	0.409623108679497	0.437217236392887	0.501275130948054	0.571373257745424	0.594499661368642	0.563579008486182	0.510763798370346	0.481783821056385	0.49839017865608	0.527284324140278	0.547161398343917	0.557090671213999	0.511990283876688	0.427487448496055	0.385343505590841	0.393783216226683	0.43118814884236	0.472350016514796	0.476846230060048	0.45908208742669	0.45595653399565	0.450037104081615	0.446094933187241	0.466437960067072	0.489016751986997	0.517101292704089	0.552548080506463	0.546468167241892	0.500993929925842	0.458510952445579	0.439785497447951	0.480872155898363	0.558198309665117	0.594799860200298	0.61024295737028	0.620139301430292	0.57925839132972	0.532702395534242	0.567101460991126
KEGG_RENIN_ANGIOTENSIN_SYSTEM	0.491426532696822	0.494430009172385	0.481812632229865	0.4236399368624	0.394693242479907	0.440214211780629	0.476651203152293	0.441854508864635	0.393368223182153	0.387714490197748	0.40540291521713	0.440257095760673	0.510275087384993	0.581138567855076	0.597145546183997	0.556486926016585	0.499995361880975	0.480304970695249	0.509634730952659	0.539974454782632	0.550813456770542	0.547566941163311	0.497275148841255	0.421932776611229	0.388337662707654	0.397263922044555	0.436937247007108	0.486882305545116	0.499613251800779	0.478518910677514	0.466776527251785	0.458851993620413	0.454394434746509	0.473071571627507	0.493826201833531	0.512726064130906	0.537923470184351	0.536893222628032	0.506727793586411	0.472027610047818	0.444617014794155	0.467852124438594	0.538398390089767	0.587929870100325	0.614989137844333	0.619725106274056	0.572976836358479	0.527651296741503	0.557440794137716
HALLMARK_KRAS_SIGNALING_UP	0.481867290959646	0.494125187989341	0.486456645187296	0.427768710630184	0.397719256067884	0.436792341887148	0.462130956710895	0.424351286065528	0.379556113105747	0.377701206132037	0.400639794051599	0.442833510998141	0.519669851475682	0.592339692390556	0.601943455681603	0.551926203647642	0.491734010351981	0.480130580001831	0.520494834023694	0.552714667921051	0.55754502403468	0.544007707774836	0.488847477871478	0.421428211762376	0.395718059183655	0.404793309384664	0.445731058155752	0.502749683996585	0.522408065415044	0.49822623221794	0.478828098763512	0.468567009330038	0.462364028563544	0.479202839345266	0.499469006368785	0.510299247451125	0.523995856584807	0.525409622119548	0.509424202782078	0.482814251819034	0.447624838527367	0.454001852405723	0.518145828493081	0.580304648629243	0.618671266910891	0.618698799750455	0.566291663403445	0.520920775366095	0.543921047590801
REACTOME_PD1_SIGNALING	0.473106890059625	0.492424566912619	0.488738792308865	0.431040220174943	0.40165062292824	0.435032363473433	0.449104056650087	0.408054773192776	0.3677108905723	0.369810483998763	0.397022999233653	0.445890214566445	0.529420757519213	0.60443469755735	0.608800772225056	0.550875736425413	0.487736773315694	0.482430672385117	0.530729918812082	0.564421211288074	0.566218111162602	0.545969877766852	0.487110498412959	0.426125526212317	0.406856871952	0.415446763221442	0.456593140516638	0.518783115818554	0.543645024504677	0.516522765139898	0.490605029113888	0.478056155212964	0.469849409060344	0.485291706011024	0.506085429841422	0.509919655114925	0.511369069520167	0.512500962004372	0.508742527122167	0.490261527606894	0.449090874665096	0.440838209860094	0.4991335516918	0.572038509489957	0.619614110680746	0.615489769264129	0.558773462892164	0.512867162718699	0.527840752480056
REACTOME_TRNA_AMINOACYLATION	0.467967765367441	0.490477914066267	0.488751550042803	0.433445346684983	0.40617990777138	0.434563192934869	0.438488066146626	0.395172407739555	0.360121935697041	0.366054215855077	0.396412421955641	0.450687339135119	0.539768217303826	0.616904427207593	0.61728295439372	0.553771769453338	0.489291048201308	0.488252549569474	0.540386407968452	0.574193210834784	0.575104403474798	0.551629005464064	0.490972004955392	0.434992176767571	0.420065531585716	0.427232922524542	0.467457627048759	0.532868633163339	0.561314347324347	0.531757379556417	0.500648676883941	0.486204616054806	0.476748234186813	0.491702054992038	0.513374766976874	0.510981880525177	0.500150845446686	0.498753566300513	0.50488521993202	0.494414513732946	0.44978857916978	0.430087158026924	0.483157151095084	0.563512149927046	0.616515646336628	0.608671438176775	0.550078512300654	0.504489148375166	0.511747906409418
KEGG_AMINOACYL_TRNA_BIOSYNTHESIS	0.469284707205905	0.489803503719676	0.487070110702058	0.435168788277201	0.410947361129251	0.434874025712209	0.431016859022691	0.387614195939694	0.358488322200586	0.36776577887789	0.400227866571167	0.458337440001557	0.551050887608532	0.629351388436065	0.626787348394973	0.560506835284097	0.496981649670446	0.498290009956184	0.549811255366987	0.581642805574114	0.582493704817796	0.558393219583965	0.498185656324319	0.446051808073854	0.432985373659036	0.437632247590451	0.475824443420605	0.542593638352036	0.573452506741215	0.542639470485221	0.507936382725504	0.492240638392775	0.482963635765035	0.498454898783082	0.520582151010257	0.512378779150171	0.490057535225059	0.484789094765941	0.498505300862785	0.495813591472834	0.450608665029583	0.423143464263128	0.471649154385439	0.555328925358506	0.608939817483459	0.597567746167619	0.540244486346437	0.497272087080848	0.49880342651595
REACTOME_CYTOSOLIC_TRNA_AMINOACYLATION	0.47884567477655	0.491666083378887	0.484488050492287	0.436490571753818	0.415601574238834	0.435476051884242	0.427077117820198	0.386375599617542	0.363263652013403	0.375069177456948	0.408902730881896	0.469311185527676	0.56343621111465	0.641524953414775	0.636755617429168	0.570580693157595	0.510622094231952	0.512702022730793	0.559543031498733	0.587069438978629	0.587343418002361	0.563823791890989	0.506100737537147	0.456969944347975	0.44326292253625	0.44439456527149	0.479687541134854	0.546171069621367	0.578767948688464	0.548545156120793	0.512164655075861	0.495996869918611	0.488400237957296	0.505119119040879	0.526656433621068	0.512903177258677	0.48069287276969	0.471247355375049	0.490545474722648	0.495260476258537	0.452202450056673	0.420609669185027	0.465224832001609	0.548098728850953	0.597508326494676	0.582653186173568	0.529872574313837	0.492802427935323	0.491817887812042
KEGG_STEROID_BIOSYNTHESIS	0.496697186718348	0.496622599197897	0.481777847693377	0.437714122671389	0.419896232224815	0.43608031615574	0.426656924977815	0.39123039805173	0.373436686109507	0.386741644277775	0.421614228830708	0.483097580225957	0.576650245399968	0.653220324409625	0.646779050010528	0.583284248400327	0.529336857268076	0.531028887561456	0.57010352095205	0.591386204198717	0.589679126300783	0.566462411729465	0.512508109430612	0.46577202375641	0.449277592754559	0.446286039570207	0.478317819321272	0.543208802124279	0.577152652565493	0.549690606054375	0.513803396099355	0.49795372742955	0.492970721828844	0.510874347891312	0.530505130761233	0.511658559722872	0.471854002121766	0.45881077629946	0.482083909939064	0.493622916257906	0.454804064300736	0.422112741452679	0.463435083814825	0.542155486669153	0.583716274378742	0.565553126254558	0.520079022625073	0.492280418650303	0.492330580222773
KEGG_TRYPTOPHAN_METABOLISM	0.521162818775381	0.504457811829611	0.479588704381677	0.439161568584419	0.423813139549556	0.436755351071315	0.429451280666686	0.400885325929252	0.386873923323009	0.400551965128427	0.436416280790825	0.498174539806144	0.589825817970845	0.664087026210823	0.65653348861577	0.597806158793327	0.551726856166498	0.552211378085556	0.581736595479856	0.595785869631189	0.59055166945001	0.566220192503851	0.516253954201035	0.471434869964846	0.450662469532918	0.443489535296365	0.472538501313513	0.534941987232162	0.569822029288225	0.547082528439278	0.513878426967917	0.499009392556232	0.496581874679079	0.514722395290225	0.531253066662461	0.508300488250384	0.463707081594665	0.448222073303464	0.474214543447734	0.491719294435749	0.458265388917173	0.426455235739912	0.464846559649599	0.537366661579435	0.569466388925391	0.54861901285837	0.51219368079391	0.496095045086606	0.500071594055135
KEGG_GLYOXYLATE_AND_DICARBOXYLATE_METABOLISM	0.549495705223959	0.514468218015476	0.478473944313751	0.441210621970594	0.427650366529289	0.437997648293439	0.435069613910194	0.413511855476577	0.401075732773556	0.413952253455081	0.450760039170425	0.512352636453142	0.601575883140461	0.673467174716955	0.665608302041001	0.613232608819771	0.576043555495317	0.574687005165003	0.594163952242814	0.60123887010022	0.591554048051702	0.564204094181994	0.517422475471267	0.474145637536934	0.448427624222806	0.437503931311105	0.464371111863811	0.523806130048242	0.558985914792241	0.542233750218542	0.513564542382827	0.500078375143513	0.499118035374084	0.515790629962273	0.528445044735593	0.503040892360532	0.456749560464741	0.440234654736128	0.467936470925196	0.490247254590238	0.462212074843835	0.431998147086723	0.467423654320355	0.533137854492794	0.556516591646488	0.534234019281092	0.507305102623911	0.503603450764523	0.512982630405064
REACTOME_FACILITATIVE_NA_INDEPENDENT_GLUCOSE_TRANSPORTERS	0.578742841198469	0.525844977546864	0.478943339962584	0.444301455461108	0.431993939147214	0.440643569177188	0.443214433654179	0.427385046149334	0.414006458111587	0.424857217595481	0.462243220810245	0.523414787526618	0.610319632795538	0.680392517304418	0.67337175048882	0.628499931622973	0.60033416160997	0.596538677064984	0.606454374229215	0.608013670737672	0.594105287225434	0.562109195924772	0.517075322407326	0.475140556952087	0.444627041601588	0.43058437948352	0.456219716814958	0.512550126471164	0.547179734278236	0.536740506902383	0.513771743312812	0.501732366052012	0.500474183652876	0.513645847501648	0.522169106048372	0.496471718201782	0.451587895578581	0.435468801594784	0.464019076601191	0.489703109659987	0.466189573519192	0.437090324517177	0.469057614423761	0.528598221645551	0.546031930486923	0.52411316760069	0.505840739644001	0.513198469753113	0.52776578182393
BIOCARTA_VITCB_PATHWAY	0.606359514027505	0.53789287307562	0.481431499416454	0.44885629962797	0.437537102207368	0.445604693725518	0.4537105356359	0.441336396644346	0.424658241047278	0.432230856070838	0.469337770746343	0.529835693873967	0.614763605187943	0.683784824088726	0.678988172371255	0.642391666735167	0.622568332350289	0.615695134803986	0.617110692825908	0.615448757945951	0.598818935991451	0.56146528080053	0.516691391749021	0.476177823837447	0.44166229483637	0.424934872406122	0.449955217430216	0.503296603984294	0.536548609164314	0.531892567324613	0.514912527381106	0.504071057776318	0.500661372613756	0.508518159176675	0.513088590504679	0.489329850371501	0.448648636636649	0.434214505698546	0.462856032703475	0.490288691442256	0.469729168426014	0.440391671415212	0.468048948344783	0.522860527167838	0.538356537366174	0.518853688693701	0.507375096220006	0.522668503642485	0.540764765923395
REACTOME_SIGNALING_BY_BMP	0.630366560570593	0.549993171282426	0.486160962370856	0.455123025585747	0.444804833143412	0.453505956273618	0.466361707673791	0.454864479969665	0.433174749631455	0.43630452491375	0.471843303907757	0.531297959833319	0.614338961205007	0.682781808368412	0.681596328971267	0.653630646059695	0.640781670815953	0.63019761510145	0.624428378307736	0.622136314768013	0.605238572670322	0.563043617607872	0.517530648526422	0.478823451845762	0.441443498811438	0.42194804354992	0.446280980326746	0.496952351367251	0.528382786408585	0.528468888870668	0.516930867629904	0.506854747581195	0.499931489779765	0.501345467321082	0.502374797679494	0.482316717673672	0.447968903816024	0.436281608596801	0.46437725183901	0.49186455164235	0.472361899087745	0.441039788941112	0.463408572798262	0.515239874827829	0.533031564213903	0.517878661016798	0.51076584826895	0.529764104523348	0.548900229231505
REACTOME_SYNTHESIS_SECRETION_AND_INACTIVATION_OF_GLP1	0.649179683614606	0.561431638309131	0.49298842530484	0.463028178141485	0.453918531315152	0.464384876231174	0.480731152850314	0.467940561239628	0.440572211995699	0.438400682825873	0.470907808845573	0.528782621589547	0.609393935897832	0.677035785390587	0.680555965116841	0.661047232587546	0.653263659712604	0.638528579376665	0.627062678658134	0.626500059027523	0.612055889928996	0.56662758390001	0.520142662599069	0.483794782825584	0.444685459965552	0.421758574862871	0.444613830694856	0.493174450999784	0.523049830468421	0.526760034245568	0.519515752826181	0.509755644395018	0.498816119845091	0.493607008013867	0.491551005144174	0.476032307553403	0.449171132005342	0.44100106933133	0.468093951627445	0.494016273771487	0.473655787103609	0.438695039369915	0.454942099550794	0.505372040755405	0.529017177376074	0.519755607076265	0.514568549830547	0.532806671895461	0.550387895755263
REACTOME_INCRETIN_SYNTHESIS_SECRETION_AND_INACTIVATION	0.661418457491138	0.571307970029295	0.501368217431729	0.472148072492409	0.464533530820738	0.477603586352795	0.495998208120933	0.4806768305892	0.44823092199143	0.440459036752118	0.468615888109024	0.524191516858605	0.601053746584131	0.666852383145792	0.675642294430461	0.663767045101313	0.658791324761667	0.63995111953484	0.624607012916072	0.627537501005607	0.617701888068647	0.571185973606369	0.524167052386098	0.490586152412122	0.450576759491083	0.42324767521835	0.443477323185944	0.490823339525494	0.520254443323692	0.526726323877156	0.522321133064269	0.512521932633768	0.498003202205695	0.486997199010656	0.482285315988827	0.471017926965617	0.451635808946255	0.447412370265298	0.47328977690379	0.496237216524817	0.473311909578088	0.433511157748639	0.443150686069421	0.493234370509529	0.525034723011628	0.522733511155999	0.517552342541409	0.531144118491648	0.545057252947707
REACTOME_SYNTHESIS_SECRETION_AND_DEACYLATION_OF_GHRELIN	0.665931682997886	0.578662227915152	0.510509871369287	0.481853391536522	0.475989193716102	0.492019171943302	0.510997179737607	0.493037683652442	0.457352419259108	0.444423376592996	0.467304312561888	0.519669800076704	0.590824079239337	0.653127078490312	0.667118860705635	0.661373102684303	0.656878362027114	0.634760921005211	0.617919362421689	0.625369428885937	0.621021352355714	0.575323151235349	0.528455976400255	0.497501903343859	0.456935105665856	0.424461235740915	0.441188093829705	0.488625801439663	0.51941237295405	0.528143757392553	0.525044607784088	0.514946438030162	0.498078752194484	0.483050783466607	0.476176061923874	0.467846706865302	0.454786474814514	0.454568669976776	0.479282437533058	0.498145956289865	0.471271820173855	0.426038169975736	0.429000828223388	0.479096927640764	0.519925053834061	0.525284100324859	0.519102604741033	0.525306255882062	0.534231741792196
REACTOME_GLUCAGON_TYPE_LIGAND_RECEPTORS	0.662057693615617	0.582778153064157	0.519683402361142	0.491577997124828	0.487581425568673	0.506312414693064	0.524428273457667	0.504699101755069	0.468529042656575	0.451657119916416	0.468854185909965	0.51692025519296	0.580127252449585	0.637129371486368	0.655690303788176	0.654021646152474	0.647973928608542	0.624336290414526	0.608995326517236	0.62128789398365	0.621694548083381	0.577775090216503	0.531431884250825	0.502086136071598	0.460806071560048	0.423263392757786	0.436520437457038	0.485725737317106	0.519929694493886	0.530650255429633	0.527358497710019	0.51671504822051	0.499270024655311	0.482835970298334	0.474551987573149	0.467174637764815	0.458345074523033	0.461821445798245	0.485632824581487	0.499622480816344	0.467747292207022	0.417043226776731	0.413620684924435	0.463431304466177	0.512928496645358	0.526473408550407	0.519368570851041	0.516828514366266	0.520276661262912
REACTOME_RESOLUTION_OF_AP_SITES_VIA_THE_SINGLE_NUCLEOTIDE_REPLACEMENT_PATHWAY	0.649958079406974	0.583493465935208	0.52852141820838	0.501068796341386	0.498784257032218	0.519286592649679	0.535126991449937	0.51506794492147	0.481515609711664	0.462534953252859	0.474190786426795	0.516770157179708	0.569961425931252	0.620226404765135	0.642370772915879	0.642486071681523	0.633511589735097	0.610901699096969	0.600362950605052	0.617215256661372	0.620190010888126	0.57772043676978	0.531524968268109	0.501818198587919	0.459332595561049	0.418000248931212	0.429097236161002	0.48192135822547	0.521307977027551	0.533730720795877	0.52883008401551	0.517333984332149	0.501358474064102	0.486792382278409	0.478288441554091	0.46968601293684	0.462436928474906	0.468958043600611	0.492207559435825	0.500794849098777	0.463129919592175	0.407278938615601	0.398009527325599	0.446815265683556	0.503837475019819	0.526093899020198	0.519144124840957	0.507839256619061	0.506007390405809
REACTOME_BASE_FREE_SUGAR_PHOSPHATE_REMOVAL_VIA_THE_SINGLE_NUCLEOTIDE_REPLACEMENT_PATHWAY	0.630831344920636	0.581347624579917	0.53715255190957	0.510455512306632	0.509270103868822	0.52997949196962	0.542255263138349	0.523414239934907	0.495250556126948	0.476315471388483	0.483115848873839	0.519099786009234	0.560782361069054	0.603629390173568	0.628297114169034	0.628078078066445	0.615708080843696	0.596999479475908	0.594185682707996	0.61477726812772	0.617270209564804	0.57478890135155	0.527540287053081	0.494870488012618	0.450650579279565	0.407994703772387	0.419427379490904	0.477586952979896	0.523143911443806	0.536762468518386	0.528995591421235	0.516295065644448	0.503848656022967	0.494734772041457	0.487650023667747	0.475932565648151	0.467511295794945	0.476149079213761	0.49908326951824	0.501900871289298	0.4578354008721	0.397302921750358	0.38288043105378	0.429893619396994	0.493032622680858	0.524589535971734	0.519576272808387	0.500574676512028	0.494144729486221
REACTOME_TANDEM_PORE_DOMAIN_POTASSIUM_CHANNELS	0.606898688845401	0.577500619815852	0.546086406469303	0.520064819126052	0.518704755969786	0.537567553496268	0.545344095973453	0.52905328693735	0.508126207239886	0.491330870594967	0.494464870941971	0.523072130419202	0.552594442835588	0.588218004997196	0.614508390142321	0.612403093112956	0.597083108025883	0.584781282860238	0.591408006279009	0.614405185636315	0.613313909267107	0.568825815175166	0.518871147780644	0.480709305638818	0.434554633489161	0.393778336580406	0.408681463347649	0.473433563373287	0.525152141863146	0.539206759494357	0.52763276246356	0.513452794274462	0.506321904194383	0.505992312631501	0.502200345888101	0.48613644408088	0.474138628098672	0.483759168364967	0.506358950164646	0.503116692686143	0.452195727017325	0.387467757048217	0.368728349061509	0.413442964230705	0.481441929504691	0.522852183421417	0.521825700611143	0.496966103723164	0.486924194812924
REACTOME_MITOCHONDRIAL_FATTY_ACID_BETA_OXIDATION	0.581152936433924	0.573468725084822	0.555903719213415	0.530057624780888	0.526455644159919	0.54119598594259	0.54422281651516	0.531520540601831	0.518435875918681	0.505436983793768	0.506484690159324	0.527506817063157	0.545161722312335	0.574470088470408	0.60173268884178	0.596981291962328	0.579811682985079	0.575347154778069	0.591295392740108	0.614903352430711	0.607837263670715	0.559617102520835	0.505559110238275	0.460359321090284	0.412725362366935	0.377034739693977	0.39837345984903	0.470294375939214	0.527280265989574	0.540899456781004	0.525093491239308	0.509389278047865	0.508768650871932	0.519613481577216	0.52082871786194	0.500051237652561	0.482787074192388	0.492123132501911	0.513972422835122	0.504442205547206	0.446473192850107	0.378106070391631	0.356092677681714	0.398507098468238	0.470435782879599	0.521954407896913	0.5267685168909	0.498366704340532	0.485868498411328
KEGG_FATTY_ACID_METABOLISM	0.556910495430128	0.570775074163454	0.566908408833647	0.540101588810474	0.531449787823051	0.539940514127506	0.538941085606537	0.530693723651679	0.524850234587838	0.516576845191228	0.517288763045235	0.5312397306342	0.538226180672621	0.562493533164393	0.59024894481014	0.582866017587561	0.565153159104195	0.568408036838278	0.591591268066505	0.613728965447069	0.599514956347285	0.546804178952951	0.488255480374971	0.436243941155126	0.388418701332086	0.360270375295382	0.390078460781292	0.46903282515714	0.529864914827157	0.542270431453576	0.522451932827453	0.505484523792424	0.511677310357114	0.534548209617369	0.541905855066309	0.516934293611771	0.493651634339178	0.50137248280478	0.521595105008275	0.50567760757977	0.440962811142894	0.36978382896091	0.345829640639523	0.386465274592425	0.461621885380632	0.522854045206003	0.534779597770848	0.505408238177036	0.491671836903327
KEGG_LIMONENE_AND_PINENE_DEGRADATION	0.537228565256747	0.57060641604378	0.578914076966645	0.549307050951414	0.532371684081645	0.533037499264802	0.529778786275358	0.526832091578422	0.5267496583897	0.523267956098419	0.525259168708772	0.53336567112159	0.531637970369404	0.552122128358128	0.57988334386635	0.570431577583835	0.55321992184651	0.562465575245919	0.589280087922373	0.607912263968823	0.586750081863968	0.530098806082621	0.46814204895187	0.411640389091733	0.365678277839718	0.346271241555185	0.385225408614989	0.470543093618118	0.533698063823738	0.544314118639243	0.521287460821855	0.503549416925803	0.515788745543171	0.549740361980567	0.563520853408674	0.535615235648316	0.506550581489778	0.511344497274828	0.528633734389592	0.506469310212767	0.436068293071039	0.363411254193987	0.339154732375643	0.378870883235732	0.456500426821173	0.526102191497241	0.545613379428745	0.517945252045697	0.504140210579528
REACTOME_APOBEC3G_MEDIATED_RESISTANCE_TO_HIV1_INFECTION	0.524298256128919	0.57354753454721	0.591262038038198	0.556519625512576	0.528200236445641	0.52033594031917	0.517351624635299	0.52052504947614	0.524297539441999	0.524859388295939	0.529305111370325	0.533328202367203	0.525350426863419	0.543016191279581	0.57014516660129	0.55943232267494	0.543208046862047	0.555493836124849	0.58169592410524	0.595247589801068	0.568543912050307	0.509708024235205	0.446830950889938	0.389909792392025	0.348296805369578	0.33746291540041	0.384937259008281	0.475735344975356	0.539896905779294	0.548262851468668	0.523128013465984	0.505136506731082	0.521632018118144	0.564127550888236	0.583722210718831	0.554610275485624	0.520874548291138	0.52156606520102	0.534327557044704	0.506386305636753	0.432254139317226	0.360071870606468	0.337337054708653	0.377016507301028	0.456014651846165	0.531609626761689	0.558392157751209	0.53505313817207	0.522166447303115
REACTOME_INTEGRATION_OF_PROVIRUS	0.518994723432978	0.579458550341414	0.603047572548098	0.56084562270153	0.518847550611794	0.50273410157956	0.502715310531489	0.512565720530375	0.518257753325351	0.521508847919376	0.528943704125419	0.530876579875992	0.519302017975312	0.53472600698735	0.560442942244009	0.549294834026632	0.533981920443555	0.545864444775493	0.567558266274547	0.575254169313048	0.545237506591116	0.486718738832567	0.426218852518974	0.37373005804575	0.338849657956688	0.335342354603111	0.389884855249915	0.485414227551527	0.5495797351735	0.555093811111583	0.528794904962239	0.510852768938529	0.529105434626356	0.576616199116119	0.600711336873129	0.572253927475903	0.53559481515499	0.53130054564774	0.537907088594957	0.505005458134347	0.42987812174056	0.360618976420848	0.341162580561074	0.381382911652307	0.460140686314507	0.53854328632337	0.571700891514867	0.555073305305205	0.543762130239124
REACTOME_PYRIMIDINE_CATABOLISM	0.520782119271864	0.587548760815542	0.613433463229248	0.562126385077421	0.505536228058212	0.48229676444652	0.487326538658126	0.50378004340908	0.509667537581375	0.513947634660157	0.524228320462323	0.525950320717865	0.513273322996021	0.526726516781608	0.550297892298111	0.539493026419662	0.524728758551196	0.533119641009693	0.547530505888883	0.549505316897379	0.518740488163947	0.463172184438786	0.408255428415368	0.364544885999204	0.338100142820562	0.340146659572812	0.400155641479995	0.500043514027475	0.563463055339987	0.56510199883415	0.537970147227445	0.520020073672385	0.537351182788282	0.58612133210618	0.612988720036512	0.586864003968317	0.549372023379269	0.539662851671146	0.538773266101444	0.502002699458705	0.429008048058253	0.365257329285286	0.350462921341757	0.391263345533841	0.467712947788487	0.545407092711457	0.583768102840595	0.575724834388667	0.566199337123282
KEGG_BETA_ALANINE_METABOLISM	0.528062303309979	0.596649420262678	0.621903258966719	0.561088396718028	0.490642713811565	0.461876279650141	0.47278118553714	0.494848849542959	0.499515460440744	0.503171083725883	0.515594829170219	0.51857099102539	0.506830464020087	0.518475168644912	0.539499918635314	0.529843057906903	0.515387697790163	0.518259154934311	0.524086101683099	0.521203870639187	0.492107147426007	0.441699409116696	0.394618034476035	0.362358686453023	0.3449392700052	0.350850911573356	0.41517394320119	0.519478762145233	0.581535819225427	0.577727323129407	0.549198047831626	0.530848188374658	0.544996700674807	0.591707753439132	0.619479839619133	0.596965110746494	0.560797867037732	0.545809785128891	0.536656897206157	0.49724421732592	0.429345057144597	0.373351200183636	0.363991907402017	0.40480402041335	0.476619239725405	0.550315226286693	0.5927048666566	0.594319894997392	0.586318931715409
KEGG_LEISHMANIA_INFECTION	0.538844560943342	0.605598284880818	0.628354109472363	0.559077394133932	0.47701077086011	0.444327595652428	0.460393905800858	0.486168516558766	0.488538039236489	0.490186550249205	0.503708238755042	0.50880714586816	0.499423804536846	0.509540075979825	0.528197694529994	0.520630356787657	0.506706597379412	0.503440946324554	0.500750824685783	0.494199818953114	0.46863154692022	0.424814226072572	0.386351639922349	0.365897583410096	0.356838578065214	0.365478871544785	0.433721243409644	0.542790371284324	0.602922343400504	0.591676798303435	0.560308791386736	0.541019260853776	0.550620397623841	0.592781433242799	0.619650624860348	0.601550951361389	0.568732514632745	0.549178109624303	0.531723264181075	0.4908560618667	0.430306795941691	0.38356676002497	0.37973265627398	0.419487921735345	0.484345692776472	0.551413054011066	0.596785903240341	0.60811733199184	0.601026091495675
KEGG_PRION_DISEASES	0.551426317245842	0.613573718820137	0.633013114674872	0.557517389044147	0.467035202767596	0.431654436498604	0.450815985799573	0.477804766621609	0.477178760544477	0.47589104581937	0.489368174137518	0.496833333057016	0.490622178638462	0.499790276946798	0.516935441212445	0.512573818563931	0.499978358161102	0.491270041388502	0.481036565158495	0.471854200287868	0.450846398026896	0.414145859300138	0.383596927216852	0.373063786452638	0.370641840530238	0.38162198400867	0.454090418877258	0.568276345201107	0.625963652029192	0.60524539456467	0.569057459891263	0.548396917167092	0.553190368647544	0.589232269007438	0.613589376257445	0.600306391326367	0.57261567968968	0.549689384748003	0.524593845924181	0.483245615150099	0.431228898239384	0.394269491989423	0.395477554241768	0.432855262782386	0.488691808276239	0.547355042545784	0.59476357641313	0.614806514208458	0.607914473676433
PID_ANTHRAX_PATHWAY	0.564752739257621	0.62022063968673	0.636234110675501	0.557369571989371	0.461942247087938	0.424487657324858	0.443908496208413	0.469582983562768	0.465690846315747	0.46107945758988	0.473487462430365	0.483049988882052	0.480382612180543	0.489574706080858	0.506634023187264	0.506679376997069	0.496632460761448	0.484010901674139	0.467480870755139	0.456170824610417	0.4398271729839	0.409940487344695	0.385543039325373	0.381552477148537	0.383446186810062	0.397023296721458	0.474372679204107	0.593695603586112	0.6484830028992	0.61669528767958	0.573715414941156	0.551565377398494	0.552285447122138	0.581463944313884	0.602025162691149	0.593697056081087	0.57260448414015	0.547815469166864	0.51626763640391	0.475062914338292	0.431589190746557	0.40398194162379	0.409403008249428	0.443149728935239	0.488397262643484	0.537715003514486	0.586178278085311	0.613033300754276	0.605864011478121
BIOCARTA_ERYTH_PATHWAY	0.578303893990569	0.625512294764193	0.638265352463881	0.558830384241273	0.461573500948191	0.422128264583723	0.438963064111365	0.46130590834647	0.454321810117616	0.446532546820683	0.457117288448734	0.468197438768649	0.469231348373974	0.479790922863883	0.49849127762882	0.504030022527137	0.497854903442975	0.483031487969754	0.461119480019759	0.447462092913414	0.435038599468897	0.411046864935233	0.390676962767214	0.389472278916526	0.393326310110404	0.41008391178417	0.492825455431993	0.616669815449983	0.668170621099671	0.624595693128877	0.573433734855984	0.55004722605032	0.548074049173842	0.57033081396489	0.58627997914631	0.582889197693275	0.569464851361545	0.544440922991175	0.507942775311074	0.467110308873567	0.431166582258114	0.411718423838771	0.420415926716053	0.449653252035686	0.483462413664552	0.52319697846695	0.571578458859244	0.602804005494761	0.595400298722982
KEGG_GRAFT_VERSUS_HOST_DISEASE	0.591636499769006	0.629437262878816	0.639072609546061	0.561351062933648	0.464702830299621	0.423090527022473	0.435164079511911	0.453009503481842	0.44348872136406	0.433108503286049	0.441469367743776	0.453398492410805	0.458271942264079	0.471778590294191	0.493782732874353	0.505541556098958	0.504323299373017	0.488614123189138	0.46150120143141	0.44457869154566	0.434717648952447	0.415386719984701	0.39727459324596	0.395806273607256	0.399715500853516	0.420169454415167	0.508218600302074	0.635135204749248	0.68300542501998	0.628081930089054	0.56833479471904	0.544227667048321	0.541165843567824	0.557056889690009	0.568179847158914	0.56954552314796	0.56427699578288	0.540560409053473	0.500768280941752	0.460218674204984	0.430089833320721	0.417112022494557	0.428209061160442	0.45265250161723	0.475078214554309	0.505559125115449	0.552542229767958	0.585592935592544	0.578639123472302
BIOCARTA_INFLAM_PATHWAY	0.60390682208509	0.631699701495361	0.638272183512028	0.563897317058068	0.469659218195758	0.42583829040167	0.432043628829401	0.445114856464648	0.43384497742743	0.421760646351348	0.427883013337313	0.440092235131947	0.449009902137257	0.467046834763734	0.493589114799731	0.511720772891498	0.516059575023718	0.500071321483554	0.46712068309776	0.445525228125227	0.436584941116286	0.420702118667678	0.403950771460947	0.400578891628208	0.403355562507693	0.427631541948951	0.520035774550131	0.647702505924836	0.69161441838629	0.627007397160667	0.559385736189734	0.535118318719607	0.532472394032342	0.543185828301038	0.549940262331241	0.555585609866306	0.558117499654102	0.536950443442836	0.495589517734401	0.455107506214006	0.428774930529291	0.420353262413021	0.433105954524412	0.453146928129171	0.465239768350133	0.487260847808091	0.531441770914807	0.564064254748794	0.558774284165701
KEGG_TYPE_I_DIABETES_MELLITUS	0.613698612835924	0.631609668173163	0.635188407064894	0.565287187635139	0.474931503352356	0.429353957856516	0.429687720221367	0.438362281072774	0.426172607547196	0.413430202230969	0.417701696297954	0.429858322938187	0.443050928527726	0.466919565915718	0.49853494575332	0.522494069479292	0.532379023184827	0.516000425806598	0.476007762505923	0.448181780510962	0.438590206898627	0.42526685422835	0.410034766212405	0.404669393446979	0.405850411270278	0.433529021484849	0.528447170319693	0.653818818589242	0.693471197116751	0.621947912457392	0.548134286462782	0.524090821771443	0.523127093741708	0.530526273155235	0.533995209092505	0.542967415872529	0.55187379682935	0.533981861461052	0.492771291000649	0.452248126694093	0.42777813676592	0.42201253310634	0.435826007411012	0.452476732991755	0.456225153648911	0.47095351408832	0.510996632437205	0.541467228927188	0.53924658848475
BIOCARTA_LAIR_PATHWAY	0.619285517966195	0.628227074545783	0.629008475227374	0.564461783419174	0.479510765461303	0.433317069070732	0.428599250346703	0.433523026228171	0.421113095481436	0.408818654235245	0.412058449454249	0.424163344881859	0.441767056847975	0.472223771986786	0.508649801396064	0.53719234836797	0.551945593514902	0.534538807642726	0.486223048103082	0.450873172021726	0.439436075651386	0.428289965052297	0.415607356365294	0.40932965346047	0.408980533894261	0.439133293292762	0.534064589001585	0.653709043812502	0.688880652046654	0.614028439987489	0.536373782187777	0.512643598209162	0.514411978854057	0.520994012411565	0.522704545633305	0.533471239704416	0.546232741879727	0.531661523747894	0.492167792713844	0.451760229906423	0.42760904767282	0.422818210143663	0.437263056010659	0.452012384433839	0.45013211103903	0.45899241008842	0.493758103853802	0.520899976793528	0.522872100290974
BIOCARTA_LYM_PATHWAY	0.619199163266848	0.620678670447346	0.618973354994292	0.56061460646714	0.482898684972217	0.43788993623455	0.429309264445568	0.431009314705084	0.418840088142898	0.408111652582214	0.411614069361623	0.424083416060133	0.4460266302512	0.483134228320474	0.523429840848467	0.554743242431919	0.572973892525926	0.553588694557968	0.496135053454025	0.452639645207962	0.438747531494466	0.429898112146685	0.421198774006248	0.415581427114545	0.414015088312042	0.445390886274224	0.537590410323792	0.648165276783088	0.678782778636534	0.604606627917181	0.525796091632816	0.502204490206844	0.507608400725574	0.516281188471202	0.517907623558707	0.528425260132847	0.541747037047734	0.529850907061785	0.493252689387332	0.453380056115159	0.4285602824391	0.423443864722927	0.438308274285007	0.452958253292738	0.448587822101796	0.453114843938514	0.481693088622044	0.504691004381233	0.511238349339175
BIOCARTA_GRANULOCYTES_PATHWAY	0.612807951620096	0.608479211151021	0.604532637999443	0.553182119840733	0.484871348865901	0.443284145828215	0.431942420394592	0.430563416607976	0.418823141106599	0.410769328899352	0.416326425811338	0.430065510697102	0.456053002614969	0.499223070282361	0.542084625219076	0.574027650157053	0.593591270541587	0.571066582462944	0.504504890264365	0.453204608840243	0.43690276114995	0.430777368860518	0.427315093917311	0.42372563507009	0.421254387444564	0.452538063541382	0.539512880800873	0.6382985201239	0.664487555796255	0.594932463215534	0.517702919883194	0.493959798286735	0.503752841906429	0.51740372305051	0.520400852611729	0.528358732839364	0.538828083863104	0.528496303875634	0.495347096533763	0.456525636911707	0.430614698945963	0.424351154771863	0.439716514979567	0.456247903465611	0.452636175012944	0.45432890686723	0.47597943021104	0.494093879567095	0.504575846743905
REACTOME_AMINE_COMPOUND_SLC_TRANSPORTERS	0.600623327225312	0.591703850895861	0.585416976466519	0.541757471092977	0.48517740390797	0.449347093788875	0.435939345699154	0.431167125520166	0.419800151378057	0.415485705988019	0.425331247546778	0.441778099769111	0.471420362034671	0.519663753608361	0.563842688880724	0.594244405487325	0.612278399909472	0.585221678072266	0.51049118194881	0.452749033302897	0.434660136586406	0.431690640717678	0.434038976203941	0.433153935261112	0.429940415671265	0.459992923669931	0.539954229749673	0.625344375847214	0.647469692113104	0.585938515638622	0.512853423692695	0.488728347389758	0.503386228805998	0.524315702351836	0.529543776185778	0.532687418374128	0.537589333905287	0.527699471690057	0.49783220180093	0.460449373087627	0.433478075366461	0.42573953142396	0.442025476486807	0.462485608256488	0.462729173779888	0.462954406043036	0.477022711432986	0.489353384926654	0.502113989123571
REACTOME_NA_CL_DEPENDENT_NEUROTRANSMITTER_TRANSPORTERS	0.584210976553531	0.570960336674463	0.561637793601498	0.526023421311511	0.48335693974356	0.455368850144703	0.440050488909214	0.431209698495316	0.419986595920941	0.420355994829083	0.436979898502499	0.458071156260007	0.491132512270472	0.543450225119962	0.588123423708082	0.615067355197408	0.628200948222679	0.594967940485616	0.513672991144665	0.451648717680625	0.43276714669994	0.433106381636944	0.4408980105355	0.442525049986433	0.438528022058205	0.4665279150133	0.538683504012777	0.610546829834774	0.6292890335391	0.578254761302053	0.511495325979801	0.486925661336208	0.506449424706574	0.535830651729784	0.543244292034443	0.539635311923735	0.537619246765626	0.527570090357093	0.500247284794499	0.4644325067747	0.436749465735533	0.427642952728651	0.445557065815988	0.471912447547658	0.478741815436923	0.478711580381574	0.484613602521848	0.490043006712212	0.502719356975904
BIOCARTA_KREB_PATHWAY	0.565780758278278	0.54722507331736	0.533476191094298	0.505796952184523	0.47880376104474	0.460206863719862	0.44260752299497	0.428853400711623	0.417456950680846	0.423211876434891	0.449028636150435	0.477034396683514	0.513697898152242	0.569472533972381	0.614422443097927	0.636439910811901	0.641224978896494	0.600073501995379	0.514102365895925	0.450298903695898	0.431705714184825	0.435080827450874	0.44704693012681	0.450218342491593	0.445184171095291	0.470624912313555	0.535235940463221	0.595085003218314	0.611597217782395	0.572407636622572	0.513551800824639	0.488648809137745	0.512438398689122	0.549992888890208	0.558470309053683	0.54657580492313	0.537880268611665	0.527964064280692	0.502256026388937	0.467966265078243	0.440188101255374	0.430162919276135	0.450519033905595	0.484410371868075	0.499981070609156	0.50078068322307	0.498107204237814	0.495467200358634	0.50549376310601
KEGG_AUTOIMMUNE_THYROID_DISEASE	0.547645244379963	0.521660224507658	0.501527616720187	0.481220448706145	0.471073523508809	0.462694149176124	0.441990678752288	0.422485923473565	0.410583628288816	0.42203297334839	0.458937565569049	0.496136011431904	0.53714634455325	0.596377852705123	0.641915418991178	0.658042396080922	0.651539725333195	0.601055260803165	0.512313502483649	0.44906205682167	0.431632276725544	0.437387616546627	0.451653807880615	0.454877846970409	0.448331880946293	0.470888746530901	0.529078943334912	0.579996320554433	0.596112984976274	0.5690370184343	0.518854141823822	0.493852962124758	0.520795343491082	0.564824368986027	0.572201451732864	0.55080340776832	0.536911383006368	0.528317182854791	0.503565459263512	0.470884920341023	0.443982265754767	0.433744999977616	0.457171556484166	0.499567554511854	0.525221595411981	0.527825708512402	0.516533232889834	0.504921682193077	0.510050391834538
REACTOME_CITRIC_ACID_CYCLE_TCA_CYCLE	0.531730822789633	0.495492427845558	0.466809460562669	0.45303021867747	0.460295146288414	0.462163659151561	0.437148694805222	0.411144567571176	0.398418810742665	0.41533394866171	0.464231116967852	0.512450232603767	0.55902819728146	0.622315418376439	0.668995699044461	0.678704955446137	0.659055145599893	0.598769545748298	0.50919808876959	0.448278842181935	0.432459502817734	0.439764227356303	0.454292942040814	0.455849042899333	0.447085094081258	0.466431818296912	0.519806986191572	0.566082898522332	0.584453094548609	0.568936772744588	0.527279354577862	0.502524936572812	0.531352755054126	0.579145729574497	0.582484284774336	0.550503371380389	0.533351154012717	0.527753614032245	0.50392631429361	0.473442419372119	0.448897427780568	0.439340867085574	0.465961362174388	0.516802308529785	0.552824048345524	0.558036583658964	0.53861866450646	0.517714585416561	0.516377737892087
REACTOME_NEGATIVE_REGULATION_OF_THE_PI3K_AKT_NETWORK	0.519244419851672	0.46994846649449	0.430850619082266	0.422734046267441	0.447437274474815	0.458831313535885	0.427991287238642	0.394810509014223	0.380932601100132	0.402448213822761	0.462882759610923	0.523014259649652	0.576536370535315	0.644816272101244	0.693094813792429	0.696172906828371	0.662948516619427	0.593889977720038	0.505720246263354	0.448236068759283	0.433959736808181	0.442102790993638	0.455158861056446	0.453374804681935	0.441489982108775	0.457182242470956	0.50736842146633	0.553829577923453	0.577798410380897	0.572826981811049	0.538707661748374	0.514742490091239	0.544572942746489	0.593074903881525	0.589138658894036	0.545519750981584	0.526590800053781	0.525487785360816	0.503283376461733	0.476327179837408	0.456200748749323	0.448308627580629	0.477510526702388	0.535502474677403	0.580959012667666	0.589256932054786	0.562781282984748	0.533011774064976	0.524439983239595
BIOCARTA_FEEDER_PATHWAY	0.510522950832916	0.446184032813832	0.395634847982759	0.392511213196062	0.434193574798401	0.45379420029571	0.415484039655292	0.374490914100885	0.35905637660706	0.383659618349856	0.453688192724748	0.525344829003095	0.586906671979684	0.661072002884661	0.711073178596016	0.707532843043324	0.661731497595029	0.586569831249766	0.502544289500549	0.449019469352474	0.435785019902939	0.444465762710714	0.455006792702177	0.448512436490082	0.432546672357536	0.444063496156867	0.492287784511475	0.543376437530213	0.576503435660261	0.580943842903587	0.552833325448008	0.530567851009676	0.5614039163664	0.607924679717113	0.593774167935813	0.537552759615646	0.517244741869094	0.521338217413504	0.502008410787182	0.480587237029978	0.467332683024765	0.46201321665895	0.492410964325652	0.555119953043441	0.607896267416313	0.619224846599625	0.587189369757368	0.549685894344893	0.533808474044171
ST_PAC1_RECEPTOR_PATHWAY	0.505060842188756	0.42515438210817	0.36331449423185	0.364754681876754	0.422415826242795	0.448555864230891	0.401364062901635	0.352046954033991	0.33452084415941	0.360162733321859	0.436569828649647	0.518063428465965	0.588127497455527	0.668694569500301	0.720193760404237	0.710274489326633	0.653938340580934	0.576495173219378	0.499715502437122	0.450276594762039	0.437383629458813	0.446920066379716	0.454848447051639	0.442820642263004	0.422013793222301	0.428959553625291	0.475779759307197	0.534568343738506	0.579841395646679	0.592673116559678	0.568966309067597	0.549828603782797	0.582776393621684	0.625509898489766	0.599078591284652	0.529648750183004	0.507171065136812	0.516059388152887	0.50103352830641	0.487423460189467	0.483402558869777	0.481252273914841	0.510895861167439	0.575188692193234	0.632274559892265	0.645891727607379	0.609956218052394	0.566347201533127	0.543583176644002
ST_GAQ_PATHWAY	0.501700933321917	0.407441965316715	0.335735253066801	0.341370296957867	0.413283713529883	0.44424353442871	0.387555437457147	0.329799557301224	0.309528162432366	0.333862643194403	0.412726274416772	0.501456046240798	0.579767371887683	0.666732782816581	0.719329959374527	0.703559373982405	0.639132333810889	0.563288424516181	0.496528759671744	0.451018503120369	0.437894790978787	0.449296294727858	0.455538582045316	0.437925096246557	0.412017929554236	0.414382259625849	0.459632593312353	0.527068981418584	0.586055893751961	0.606458878739611	0.585975590884984	0.571915154717662	0.608975102274177	0.647177823695061	0.607678060190358	0.52516181322058	0.498968480388969	0.511254498146969	0.501707635019429	0.497840743052211	0.504678352903696	0.505757950417439	0.532561604087188	0.595293358247104	0.653274631183051	0.667739474201714	0.629460655739455	0.581613513122581	0.552669598392243
ST_WNT_CA2_CYCLIC_GMP_PATHWAY	0.498948081447301	0.393116985046324	0.313942865735723	0.323123723714239	0.406611007435325	0.440899294818708	0.375523456059242	0.310029881680692	0.286345972468914	0.307057507779388	0.384538136596633	0.477711940845773	0.563541370454592	0.656468352848026	0.709824091572485	0.689043752930937	0.618655865180944	0.54699196294487	0.491656076895316	0.44963305224663	0.436157259469708	0.451034618595877	0.457436309399197	0.435098398369051	0.40453228013768	0.402849381030345	0.445819389799655	0.520503480849499	0.592766650521337	0.62008194845626	0.602432683090329	0.595712526569742	0.639194128429602	0.673012055481122	0.621056773104579	0.526597283956756	0.49511846425524	0.508839132234539	0.505342283941051	0.512227274993403	0.530270241944983	0.53402460178928	0.556318353466071	0.615055859689233	0.670667802628195	0.68401117319148	0.644698519642069	0.594512225232747	0.560249285581275
BIOCARTA_CREB_PATHWAY	0.495325965765403	0.3817175170993	0.297895712266625	0.30936567898388	0.400700853729239	0.437257128678036	0.365860904267694	0.294536097551553	0.266932168859068	0.28207276385417	0.355191391765268	0.450630807346943	0.543233388469585	0.64149751602878	0.695477930918878	0.670736910107864	0.595622058868606	0.528321123169442	0.483524834303343	0.444228782242172	0.430934778063888	0.45124490250367	0.460289897449296	0.434977222367318	0.400851794078623	0.396137720525452	0.435945193545989	0.514594901022031	0.597617319051769	0.631207983500416	0.616880868386098	0.619692867314222	0.671480034765621	0.701552291748851	0.638966599792099	0.534782092007004	0.497109477550703	0.510269915492852	0.512611448021549	0.530010378228858	0.558144754539074	0.563567106392987	0.580629200717224	0.634183521011246	0.684759485454191	0.694797135214416	0.655523221713529	0.604803048508283	0.56616267172087
BIOCARTA_STATHMIN_PATHWAY	0.489688376466314	0.372396871898419	0.286544061629362	0.298322549608788	0.392929858661081	0.431202053850569	0.358291392682501	0.284374543895212	0.252674985058416	0.26092243668144	0.328074188352444	0.42477645043913	0.523826442512505	0.626884372844612	0.681532793297709	0.653834823531184	0.57405338378836	0.508555714792157	0.470869976930326	0.433283923878998	0.421348372493551	0.448995085129039	0.463380631792963	0.437480373119017	0.40123042892265	0.394695303613816	0.430759157218143	0.509276539553771	0.598944515823112	0.637974354463909	0.628079780339653	0.642097048403998	0.703055107394271	0.730097278590468	0.65950409279662	0.54864611439668	0.504896085766792	0.51589252542409	0.523089358935585	0.54954738025499	0.585470462062956	0.591497532367038	0.60391949364014	0.652543341972434	0.696255864623817	0.700954191055419	0.662654753160377	0.61303155521755	0.570980427307065
BIOCARTA_CACAM_PATHWAY	0.481441374426064	0.364225674156199	0.278283135470521	0.287872616520511	0.380865363426887	0.42074439418724	0.352053835146035	0.279818252131819	0.244276385154567	0.245057263354031	0.306099962231505	0.404308677432608	0.510072432838768	0.61762801456625	0.673001385313088	0.643006614111057	0.5575670408934	0.489195474682233	0.453322056513732	0.416395803405619	0.40736422208715	0.443703336005225	0.465821636355226	0.441902755622662	0.404809753895566	0.397476726646565	0.429960690008517	0.504771565961888	0.596238730804042	0.639388011748556	0.635111149745284	0.661107772979299	0.730842230797154	0.755392070067344	0.679736920018921	0.565639146131121	0.516906770600538	0.524717387440632	0.535166255434228	0.568326306774612	0.609154629399438	0.615148710584605	0.624921445798078	0.670159856530427	0.706061958354757	0.703868321997474	0.667420873937905	0.620258446266151	0.575728136899093
KEGG_OLFACTORY_TRANSDUCTION	0.470696010723397	0.356576826342757	0.271615035885463	0.276476938699334	0.363411697863465	0.405041604834321	0.346432516580093	0.280472960830061	0.241755328278861	0.235230462950634	0.291155759790814	0.391905909435793	0.505049637338318	0.617066596470877	0.673064503577335	0.640909961972765	0.548267063926938	0.471638028555959	0.431837149210616	0.394802760660509	0.390096451383691	0.435426489673866	0.466825500781274	0.447090555618834	0.409857305016151	0.402289529843374	0.432389130446252	0.50161765984549	0.590247811667624	0.635422238695171	0.637347985315594	0.674977983483962	0.751982347536453	0.774387854341123	0.696573004961354	0.582574260439228	0.530586954310189	0.534725144577945	0.546399483653575	0.583419785066056	0.62636580781442	0.632476468915014	0.64276097129955	0.687056694203544	0.715014005272947	0.705101536252504	0.671304779704854	0.62757744309561	0.581423950742365
BIOCARTA_PGC1A_PATHWAY	0.458383878348471	0.349471012901884	0.265745485803395	0.263839469787171	0.341429158429259	0.384951660905326	0.341144835323018	0.285459423254625	0.244531518539835	0.231483578107307	0.283838542027247	0.388186572401408	0.509315394384946	0.625914898034146	0.682229987968842	0.647588689583107	0.54636345837708	0.457059165111323	0.408761803469256	0.371373569689724	0.371716768513494	0.424873239245436	0.465794108734006	0.451604473922744	0.4142122844661	0.406503829359622	0.43648820472154	0.500589091279177	0.582693282273681	0.626843478379468	0.634393130597101	0.682164130672243	0.764227970141923	0.784824622124785	0.707544645708878	0.596567978949508	0.543250464590558	0.543554629005559	0.554153850519222	0.592042355535557	0.634891901572266	0.642139417109108	0.656780167041623	0.702982191737998	0.723587206912178	0.705996846183438	0.675456222967901	0.635637845676003	0.588669487844057
REACTOME_GLYCEROPHOSPHOLIPID_BIOSYNTHESIS	0.446303316247852	0.343733001008894	0.260851451915548	0.250993175480891	0.317520706720994	0.362845793777398	0.336420587254596	0.293606890393174	0.251566715609972	0.233234540654484	0.283536049421132	0.391834170701884	0.521006523380484	0.642335483932926	0.698567218041845	0.660935742304142	0.550605463766252	0.446474243794278	0.387414161469948	0.349959332595134	0.3549289257027	0.413121103352307	0.462229728825718	0.453854575957261	0.415782713524458	0.407827035251176	0.440805990544168	0.502471977235323	0.575685938612917	0.614889727826112	0.626103704929299	0.681538147927499	0.766208635993323	0.785534893333704	0.711288308559175	0.605763775663406	0.552904505454637	0.549267500746615	0.556280337540059	0.592060976001243	0.633317978057251	0.643372194315901	0.666288876434751	0.717190224061992	0.731677681032156	0.707340353287585	0.680334912812027	0.644370219858278	0.597464221053787
REACTOME_TRIGLYCERIDE_BIOSYNTHESIS	0.436980751333168	0.340836239333975	0.257890679825048	0.239787302735872	0.295099816812886	0.341800834893358	0.332811354977922	0.303656845362921	0.261558876889414	0.239438290619137	0.288782576395856	0.400327677959903	0.536798807217766	0.662937689474835	0.718797398533597	0.67787141528744	0.559179685827494	0.440814070771158	0.371258715809288	0.334305040962886	0.342190072799269	0.401194008890134	0.455615698971089	0.452276282110231	0.412972185410172	0.404863594369814	0.444311152488557	0.507713342964606	0.571019938572078	0.600932821057274	0.612729550420425	0.672682700684286	0.757605200734043	0.776491300880797	0.707653504617242	0.60964466836182	0.558748969320776	0.550885720044632	0.551614382934689	0.582376998966371	0.621121078103906	0.635880722950084	0.670497355862194	0.728471148589023	0.738576895125124	0.709179502996778	0.685592829978334	0.6529965083524	0.607260505320381
REACTOME_SYNTHESIS_OF_PC	0.433229060052263	0.342418263559837	0.258030210169629	0.232036173836254	0.277198609994314	0.324596111931096	0.330914693642561	0.314490406243329	0.273177565251717	0.248785565512613	0.297733765290884	0.410930482927799	0.553248921771016	0.684170810233051	0.739641838590502	0.695593467003624	0.570544605783483	0.440864854329638	0.362964789369946	0.326957533452798	0.335010449293281	0.389742493666867	0.44544861719011	0.44562325490567	0.404982716924482	0.397328846592019	0.446452679852132	0.516070998580891	0.569578315780557	0.586214823008414	0.595076808427437	0.656163418605738	0.739232480916199	0.758672949616856	0.697500714731732	0.608901356503184	0.561201574061023	0.548533488824551	0.540187907545172	0.563158811941365	0.598781182287816	0.61991713456612	0.668746775137869	0.735501116401689	0.743200414930263	0.710864006737827	0.690207582793961	0.660271485462114	0.617156969550584
REACTOME_SYNTHESIS_OF_PE	0.437410571613313	0.349606425471604	0.26195289211446	0.228731846185047	0.265556787881071	0.312983028126718	0.331196233056115	0.325352567021419	0.285299865608419	0.259908055003377	0.308594683976658	0.421520235029959	0.56791357883006	0.703460012734298	0.758802452098732	0.712335084939401	0.583811957348305	0.447056248286109	0.363722071481187	0.328625591494808	0.333633376513004	0.378997513471296	0.431485769717221	0.433352283914748	0.391974444572131	0.385949612131845	0.447050438720796	0.526459836687033	0.571068351482409	0.571696157458419	0.57455247313633	0.633613137764167	0.712979840224548	0.733825285289593	0.682319952544154	0.604964710134237	0.561490117217606	0.5431942124957	0.523156238110004	0.535906345989791	0.567899017034305	0.596497220782032	0.660923280112772	0.737378325244434	0.744520747142564	0.711318847496042	0.692807055781804	0.664833342912493	0.626115797246715
BIOCARTA_CK1_PATHWAY	0.450606018216623	0.362421326549894	0.269366945394014	0.229659537798604	0.260326848000084	0.307478271129089	0.333966881117278	0.335992134052123	0.29718231179194	0.271566141435239	0.319895517600371	0.430971297963584	0.579821440675723	0.719659824789253	0.775243647978359	0.727419278943639	0.598601868172119	0.459205439017153	0.373061615749007	0.338216193493534	0.337196949816847	0.368990003920836	0.414088565668594	0.415942998522743	0.375051789422175	0.372167783719545	0.446166454471237	0.53714113887321	0.574197822922593	0.558014404020451	0.552994839089074	0.607514995578498	0.681562898462547	0.704175756211621	0.66381948526799	0.599397197278023	0.561003593391154	0.536228792122991	0.502498269798188	0.503297600263111	0.531190585193373	0.567557265995106	0.64778590917203	0.734080867510204	0.742049246240936	0.709491345596954	0.692099449025958	0.665557469523642	0.633159912698698
BIOCARTA_CHREBP2_PATHWAY	0.472021017148381	0.379535648722762	0.278955697783206	0.233540614706904	0.260389755123324	0.307617351732934	0.339431744963199	0.346627325390549	0.308511994683331	0.282802143622549	0.330596582205545	0.439046387845269	0.589237426449991	0.7328031166285	0.788853980449898	0.740789032623956	0.614583963785407	0.476352911240945	0.38916975748115	0.353427192987235	0.344232931419977	0.359868775775379	0.394439172655507	0.394953462875362	0.356042770582646	0.357761423105728	0.444049432344764	0.546233822941889	0.577224056659078	0.545528923612569	0.532314932737631	0.580709260591029	0.648102732834941	0.672156331683742	0.643606839202073	0.59335426031915	0.560658937831794	0.528855215300706	0.480571040150873	0.468776187444222	0.492211421816619	0.53583637203969	0.630967659699859	0.726603451413621	0.736173387589864	0.704849741244993	0.687319983770748	0.661858422750688	0.637567803408203
BIOCARTA_BAD_PATHWAY	0.498926183371932	0.398531327038093	0.288802761019446	0.238588041497337	0.264005480320075	0.312394865661962	0.347679656559576	0.357710073717503	0.319320999107266	0.293041275101261	0.340069305373609	0.445976824375231	0.596993033898597	0.743459526390981	0.799849997080619	0.75241172007255	0.631035783147937	0.496773451231709	0.409462946813022	0.371537837369995	0.353222264201591	0.352114932199544	0.374464832868251	0.372720290108558	0.337094813419736	0.344469358377468	0.441140843235071	0.552339312122047	0.578639136766397	0.53441205894155	0.514085069954343	0.55578607507761	0.615622016748471	0.640162033283669	0.623020671971602	0.587279323869906	0.560512957551294	0.52176776993648	0.459619057230606	0.435925056434175	0.454784474383336	0.50442116288912	0.612593367537245	0.716690143404003	0.728203188976534	0.697767566166661	0.678593039463143	0.653905283048406	0.639069306668879
KEGG_APOPTOSIS	0.527228900194492	0.416580300178121	0.297110375111129	0.243207212465637	0.269451454943094	0.320613348098047	0.358553348182007	0.36956666514121	0.329801034804558	0.302118262842769	0.348017337227681	0.452003942463926	0.603792898415009	0.752121725196232	0.808317969155923	0.761928586719206	0.646688808881297	0.51818167084782	0.431151548946745	0.390039689475683	0.362969651802781	0.346545596000238	0.356474166883023	0.351802963123288	0.320207300274498	0.333695042308025	0.438073910960786	0.55499500621984	0.577696567100978	0.524745161668071	0.499244926792746	0.534580079528978	0.586578988079015	0.61034023143436	0.603094087187654	0.580903329474484	0.559749260288604	0.515003247427886	0.441355014152376	0.407788060152941	0.422283287513205	0.476093354994348	0.594669846607087	0.706276450221923	0.72009174148515	0.689633639856669	0.667088910929998	0.642692785044992	0.637976525406474
REACTOME_GLUCAGON_SIGNALING_IN_METABOLIC_REGULATION	0.552515770668114	0.431287020651426	0.302898878847475	0.246557543686163	0.275415031210024	0.331019106805949	0.371465595370328	0.38207274856396	0.340092160898632	0.310212712840105	0.354383265176398	0.457097934488817	0.609815293548297	0.758905809740882	0.814107270997853	0.768709817794119	0.659957407964839	0.538109007844533	0.451648265228207	0.406949155376209	0.372720692410278	0.344133372208002	0.34266016458793	0.334405971791301	0.306874908417705	0.326359338269111	0.435618519627244	0.554762081457229	0.574580343012064	0.516593607696244	0.488040679468749	0.517931481887366	0.562541549126513	0.584386091826157	0.584576768369711	0.573512063622515	0.557032000886247	0.508068647279583	0.426715843841	0.386354184706391	0.397025931252407	0.452742210007474	0.578518929808973	0.696881842037939	0.713921441302023	0.682601876252618	0.65487004594505	0.629895968564915	0.635145317575742
REACTOME_PKA_MEDIATED_PHOSPHORYLATION_OF_CREB	0.571211557063069	0.441365864836564	0.306388065024476	0.248783650563267	0.281093575331916	0.342289957598447	0.385309176229395	0.394523547396174	0.350124508154433	0.317699032540642	0.359261630018127	0.46093052200061	0.614702433954059	0.763608802584385	0.817034443122945	0.772219970966482	0.669445507198252	0.554389720831977	0.46883633832201	0.420868644080046	0.382094727506592	0.345742327797746	0.334654797193037	0.321992885571378	0.297959646670248	0.322927308141079	0.434579695378001	0.552948064135483	0.5702111365961	0.510063556109643	0.480208907715426	0.505764038391839	0.544063460044788	0.563345354464612	0.567949352029714	0.564360467938811	0.551086440802387	0.500257756663178	0.415842359628752	0.372355025074379	0.379988143629585	0.435075440445417	0.564496915531373	0.689202908137871	0.711336548790292	0.679024168837733	0.644407759135899	0.617485594912428	0.631715820092059
REACTOME_REGULATION_OF_WATER_BALANCE_BY_RENAL_AQUAPORINS	0.58145264610589	0.446902534026679	0.308900314277898	0.250869433839357	0.286102543894896	0.353038980176523	0.398590258870571	0.405779486801407	0.359565665477878	0.324948658740334	0.362828245719653	0.463048846579453	0.617833857762611	0.765969614973979	0.817180403107118	0.772429252864893	0.674481480574543	0.565637503835514	0.481275053978739	0.430962918451517	0.390955094809967	0.351870104416447	0.333238939363539	0.315161373455722	0.293767186690158	0.323545985170732	0.435680782559825	0.551131333054616	0.565854729779242	0.50536123793948	0.475319040057255	0.497416509251773	0.530785513975393	0.547484627949329	0.553422777342242	0.553082250090254	0.54128722532161	0.491029738188871	0.40825402892851	0.365380914180829	0.370880204344754	0.422713990230232	0.552108936068531	0.683059468220389	0.713116573137569	0.680739262948155	0.637886400400585	0.607190367335745	0.628701193932626
REACTOME_AQUAPORIN_MEDIATED_TRANSPORT	0.583380037751684	0.449117846564689	0.312322218520805	0.25420418449895	0.290339190512743	0.361967805542242	0.409805947799358	0.414644659397627	0.367883480638712	0.332144551704967	0.36529624433942	0.463137879878171	0.618691981859909	0.765925052695542	0.815046159081596	0.769996941504885	0.675405614761297	0.571550327928303	0.488367578935328	0.436962525061307	0.399292826820888	0.362439416993581	0.338212283877634	0.313699799006377	0.294180366789181	0.328156410607777	0.439439364573681	0.550696771918106	0.562744610034759	0.502860896526343	0.473132046889327	0.492089464597506	0.521740089335966	0.536322048298458	0.540974178791845	0.539968325557793	0.528039721482375	0.480318135544814	0.403133899919794	0.364191877971189	0.368464057828196	0.414580808703066	0.540455264304322	0.677690634432364	0.719018414689976	0.688455555519983	0.636523973183623	0.599990099213915	0.6265956130183
BIOCARTA_PLCE_PATHWAY	0.578774482770102	0.449742548583833	0.318335802841681	0.260037507056638	0.293904210322037	0.368176518233049	0.417946852295378	0.420329732211866	0.374494386108356	0.339168511629372	0.366906407631685	0.461263673990885	0.617163815635363	0.763730748682919	0.811457896350994	0.766096330857334	0.67344641768182	0.572905070423693	0.490432277296499	0.439185011930355	0.407131385851251	0.376662642661295	0.348394916089696	0.316703478101746	0.298699712087863	0.336457677827737	0.446017213611013	0.552514357223635	0.561846244303166	0.503146402959979	0.473829684427394	0.489242017120368	0.515773732027758	0.528863462822659	0.530469425397721	0.52604502541691	0.512825130587083	0.468679234533064	0.399627277860197	0.367065558596107	0.370921548004929	0.409383758008833	0.528807660834917	0.672247331101628	0.72790006962098	0.701432635590724	0.640153764080782	0.59583670949463	0.625182905042021
BIOCARTA_NOS1_PATHWAY	0.570208965620888	0.450259759196929	0.327723357872761	0.269023520578696	0.297094823806858	0.371495155747561	0.42290765633819	0.42280722684252	0.378945549525928	0.345603547623656	0.367946520827106	0.458019358981234	0.613703851928362	0.759940795517642	0.807286834610345	0.761962007028179	0.670224556941091	0.571214672428605	0.488593798321311	0.438485870173404	0.414430177432821	0.393020749455031	0.361765586139092	0.322699657682858	0.306363452325823	0.34771803285602	0.455044263077766	0.556781236580146	0.563758670034749	0.50696286318284	0.478015865486398	0.488792869759515	0.511938869119402	0.523975666405628	0.521852927446946	0.512942892280192	0.497908776412758	0.45725181473226	0.397084041062413	0.372089994420325	0.376148322074082	0.405993576464338	0.517058943932823	0.666242335331413	0.73803052216239	0.717554132106495	0.647215570218157	0.593711597483572	0.623640883101169
BIOCARTA_AGPCR_PATHWAY	0.560086848614032	0.451330335220468	0.340032074034458	0.281015340936607	0.300411434007934	0.372632658275783	0.425589199955526	0.422901295103663	0.381076256674048	0.350863004091468	0.368777893900521	0.454518501147991	0.609335221928722	0.755312277973684	0.803159424656159	0.758398875687205	0.667110859340934	0.568167119078773	0.484465832822088	0.436063010399344	0.420981696649149	0.4094093128245	0.375770449877367	0.3298254849562	0.315669666453833	0.360574861784891	0.465479470279731	0.56298879392462	0.568673018270224	0.515037946265814	0.48647989858283	0.491051306174025	0.509697628525553	0.520734279652483	0.515307116595538	0.502594547555082	0.485828021814967	0.447558838755799	0.395212107885523	0.377408997772403	0.381976402287272	0.403613259678431	0.505844601882032	0.659741645572922	0.747441422368649	0.733750112342491	0.65514960848022	0.591990889720424	0.620905501404502
REACTOME_METABOLISM_OF_VITAMINS_AND_COFACTORS	0.549977253866137	0.452653985737102	0.353754278946367	0.295178764701687	0.30450734752966	0.372996690634448	0.427590827040087	0.422053071258315	0.381110364246127	0.354415898720536	0.369836821547797	0.452199815575391	0.605472672540547	0.750683871750869	0.799313829851403	0.755505190323513	0.664730985299758	0.56505953589367	0.479687995495792	0.43311700821151	0.426329887207195	0.423466438830415	0.387795974529553	0.336122042140495	0.324676027836617	0.373029444660486	0.475621961114609	0.569989750183841	0.576329940980984	0.527807375209156	0.499813914312431	0.49641836470133	0.508867631515769	0.518595172479986	0.511273110213756	0.496835939181799	0.478835517015845	0.441217317363715	0.394136163589731	0.381479075514199	0.386415597727421	0.401762849293625	0.49628855215961	0.653215007594768	0.754208157248804	0.746630872446034	0.661051174977691	0.588979619942021	0.616148232312161
REACTOME_VITAMIN_B5_PANTOTHENATE_METABOLISM	0.540511865777809	0.453336267142857	0.36696765255341	0.310369570739647	0.31005455220023	0.37420096785785	0.430579798415009	0.421831303824583	0.379641117808859	0.356027573697958	0.371580876803352	0.452449236693147	0.603556716351455	0.746814368975908	0.795633424364132	0.752723511921258	0.662816920464669	0.562427406539423	0.475446273258629	0.430457320076058	0.429752474940775	0.433015972754576	0.395701140596176	0.339926185935371	0.33135673788799	0.382760883252627	0.483362946032632	0.576180124417992	0.585995967950307	0.545154631369014	0.518047647659739	0.505013062302732	0.509389505805032	0.517358853350109	0.510302469960486	0.497009169667596	0.478458418080393	0.439631245836411	0.394365153489034	0.383359198350817	0.387979046731918	0.400189932217645	0.489512521392007	0.647153562961682	0.756638541327467	0.753167350450183	0.662385934318494	0.583438237402501	0.609173734108958
REACTOME_FATTY_ACYL_COA_BIOSYNTHESIS	0.531822026994546	0.452589165865232	0.378162925834645	0.325599245150613	0.317554784122718	0.377448644619065	0.435591517141053	0.423367634426547	0.377489831628787	0.355901095095156	0.374368418667999	0.456121557861714	0.604544663948994	0.744139822897351	0.791755376872335	0.749135475781459	0.660414641169898	0.559965325224886	0.472120856213343	0.42819325744107	0.43033582622775	0.436488284560062	0.398226948457584	0.340231134383738	0.334115518222043	0.387697265442099	0.486664055229538	0.579815502896507	0.596529948025283	0.56628935717106	0.540459011628519	0.51642572650223	0.511110206674438	0.517037581776136	0.512822399817286	0.503668266915169	0.485264438492235	0.443731658336925	0.396672565315839	0.382959134221583	0.386038860081726	0.398817984444116	0.486173981295482	0.641707886427014	0.753437401149088	0.751287994828642	0.65758980498179	0.57495770572846	0.600579021906822
KEGG_PROPANOATE_METABOLISM	0.524213087535788	0.450407450048471	0.386870771498485	0.34035438331159	0.327148203068524	0.383049195959415	0.442562094366431	0.426938561044216	0.37546338978674	0.354627709680875	0.378295951884794	0.463124703006394	0.608405313553188	0.742463722822637	0.787114639009433	0.743789416821267	0.656286475724119	0.556709975126237	0.469169999404501	0.425635304380914	0.427136636704365	0.433175938195808	0.395124257063515	0.33684896879459	0.332220239373849	0.386611033700925	0.484117845625196	0.579428233106175	0.606583646163035	0.589822262853705	0.56563294808282	0.529738199099509	0.513764223943999	0.51778487526633	0.518957107157659	0.516463746340347	0.498844541639259	0.45380985980184	0.401899466509944	0.381101466154003	0.381042271849563	0.397774821034645	0.486285082617902	0.636605771283876	0.743939211478493	0.740317963451433	0.646446762146496	0.564108736798756	0.591617483226622
KEGG_PYRUVATE_METABOLISM	0.518651788120501	0.447849135203176	0.393768501549535	0.354585978656201	0.338457058618237	0.390251376922045	0.450288897408075	0.431865629240264	0.374095056063557	0.352949141469435	0.383061801091118	0.472255910571611	0.613837173546822	0.740699111165257	0.780870942164945	0.735875496749614	0.649292878460974	0.55137473623814	0.465290812843548	0.421463639053781	0.419390789642854	0.423254208100959	0.386969506462524	0.330290925977178	0.325941629873411	0.379466117871664	0.475374318724668	0.574234239946072	0.614894080374597	0.613989969286543	0.591721487977222	0.543805472647052	0.517191867772471	0.519966462153387	0.528510325926304	0.534233028967519	0.517969620697038	0.469472691628399	0.410710966832577	0.379283736226963	0.374415597208103	0.397460120835948	0.489411787614229	0.631452802129511	0.728428591182799	0.721219642401597	0.630204213277937	0.552359153898018	0.583838303840821
REACTOME_DARPP_32_EVENTS	0.516755779098348	0.446737461540422	0.400194658217865	0.368349907707725	0.350486544759419	0.397419195426945	0.456815699471264	0.436776201346787	0.373490405667792	0.351454797182932	0.387947452654567	0.48140783332495	0.618395115073674	0.7368449737788	0.771811744998292	0.724714667423171	0.638615994970863	0.542713801556167	0.45881708141185	0.414125912682878	0.406715099965023	0.407604842364226	0.374793422852674	0.321436424783628	0.316342374441399	0.367368174700885	0.461255362803237	0.564375947471394	0.620549096505802	0.63691608017635	0.616777709747982	0.557650615747457	0.521652062769471	0.524301284985213	0.541104932472537	0.555268481945362	0.540865400937824	0.489730291283552	0.423366849505319	0.379168508792708	0.368124277098003	0.398574173895497	0.495138975594983	0.62627681261678	0.70843491551983	0.696587148252489	0.611421716775768	0.541800162552772	0.578662011245683
REACTOME_OPIOID_SIGNALLING	0.52025892598395	0.448902439119852	0.407307388162531	0.381287475948643	0.361621700296244	0.402449427068421	0.460061663596333	0.440114441557254	0.373370468605896	0.350393898761693	0.391977259253831	0.488110577849583	0.619055412389873	0.728329714270498	0.758410744204307	0.709689376435527	0.623825190116376	0.529831772068102	0.448241846012571	0.402344266855149	0.389257187891727	0.387559721407726	0.359726420114374	0.311180539002598	0.3048639280409	0.352179621379859	0.443513808386728	0.550886467511206	0.623106694649053	0.656812358715768	0.639040769218188	0.570769812119939	0.52798930374943	0.531894353541856	0.556369844612444	0.577688904967151	0.56555559061842	0.513200919276608	0.439586131014143	0.381999921651027	0.364059945660397	0.402056786839095	0.503532520202324	0.621991534800635	0.686784621798685	0.670330597900641	0.593563581743946	0.534746741017509	0.577058185117516
BIOCARTA_NO1_PATHWAY	0.530218147881822	0.455324582076932	0.415317409095505	0.392261443120191	0.369787414037612	0.403287024947779	0.458443583096651	0.440686471537624	0.373301724051039	0.349715706087195	0.394228522203941	0.49021896647331	0.613050368263322	0.712696703041098	0.739168046214191	0.690291740023508	0.604879134467326	0.512400014231265	0.432710092776438	0.385571677849554	0.367767584432575	0.364682491756944	0.34281459276698	0.300244522823258	0.292956563644491	0.336023707890554	0.424353972550096	0.535375680131505	0.622532941377677	0.672108443635825	0.657122702877219	0.583204338664479	0.537470612101465	0.544005915574174	0.574032085028745	0.599813460122893	0.590221215301656	0.538386000683008	0.458571631596988	0.388224647487423	0.363545465585928	0.408942882662726	0.515320977726695	0.620449125791292	0.667219254431395	0.64701517314532	0.580372115012482	0.533290538102296	0.579414401480404
REACTOME_NITRIC_OXIDE_STIMULATES_GUANYLATE_CYCLASE	0.546365726554566	0.465593408000508	0.42318926328719	0.399411324764792	0.372819518497383	0.398413208646525	0.451283757283634	0.438013773728713	0.372983269197311	0.349293125101815	0.394161683947915	0.48648035537564	0.598671651393725	0.688420852012042	0.7131802037549	0.666358558252655	0.582147989469181	0.490761067474663	0.412329478324943	0.36424977760286	0.34357609282454	0.340634553806783	0.325020328883088	0.289205799223934	0.28192588917839	0.320915889464833	0.405928379261306	0.519573473746899	0.619039240748911	0.681579748698445	0.670127207353947	0.595368622001158	0.551293269752101	0.561555467979334	0.593836475916367	0.620437239422978	0.613508603862006	0.563945269489905	0.479209161710686	0.397510404634275	0.367188623866727	0.420181434862911	0.531664795670087	0.623950672056882	0.653566672828744	0.630929044459284	0.575118780184147	0.53889446682482	0.585581399988736
REACTOME_CGMP_EFFECTS	0.566932434613113	0.477928629599112	0.428954964535048	0.400671965417917	0.36900005602105	0.387203569689815	0.438897998557027	0.43235824554406	0.372411400363734	0.349150976433577	0.391798359821635	0.476770606430146	0.57574647890079	0.655536380146259	0.680696653094527	0.638379630683051	0.55644733251452	0.465898518861159	0.388198686373014	0.339779555922651	0.318451711591405	0.317082188136413	0.307292304474053	0.278645002193143	0.272984550732808	0.308628927928197	0.390008217668226	0.504938439336436	0.612964679726233	0.684550186851775	0.6777539500454	0.607747699215774	0.569971998592446	0.584555996856793	0.615338685009632	0.638939785829071	0.63470798033955	0.588899136493029	0.500383085389811	0.409141239002998	0.375102877563427	0.436464286702894	0.553601951032412	0.634385762346794	0.648704888069065	0.625106187078812	0.579906161021278	0.552121405990391	0.595015477769492
REACTOME_G_ALPHA_S_SIGNALLING_EVENTS	0.589034177620963	0.489739176365319	0.430473196110341	0.394540304949133	0.35759045578246	0.37006766082132	0.422369352892558	0.424432076130403	0.371810944030306	0.349517923590698	0.387641890933455	0.46194054174619	0.545628689801034	0.61579647982621	0.643351565966913	0.607651403809855	0.528996811315421	0.43925670835927	0.362146489162471	0.314211571234034	0.294339626954168	0.295566592110037	0.290562725082617	0.26923597452382	0.267343094508455	0.300722315010615	0.37790742693219	0.492498668871513	0.604808224523452	0.681161094225374	0.680393007125378	0.620622949182334	0.592914579726669	0.61177886081449	0.637715966608324	0.655212857071726	0.653739606491071	0.612700499546601	0.521284109106634	0.422549862328344	0.387286537343787	0.458084770507903	0.581433177120502	0.652398194252426	0.653724905422107	0.630622798097095	0.595224591990839	0.572565843055347	0.606941777827121
REACTOME_G_ALPHA_Q_SIGNALLING_EVENTS	0.609464485798897	0.498470254962099	0.426276505166587	0.38074130415381	0.339151098532825	0.348325871160078	0.403116648053128	0.414954307112626	0.371377554723057	0.350658753136952	0.382385860454562	0.443397163694281	0.510752781392093	0.57227450824419	0.60388774108236	0.576106573528972	0.501238100296293	0.4124459498222	0.336286537880656	0.289770610869064	0.27302295120686	0.277312063578257	0.275621366684583	0.261672241393531	0.266162966661147	0.298569376747532	0.370593867432986	0.482950103712149	0.595384804091576	0.672573997898542	0.679134575476516	0.633930262517701	0.618409225951774	0.640866452930782	0.659736320025326	0.669446292779775	0.670929349710518	0.635140939587218	0.541556533282629	0.437655763275794	0.40385809261313	0.484821443752447	0.614338399617095	0.676980217187457	0.667651769518511	0.646423858471069	0.619898975430237	0.598991995156343	0.620500374741215
REACTOME_GASTRIN_CREB_SIGNALLING_PATHWAY_VIA_PKC_AND_MAPK	0.625588944291518	0.502414300263836	0.416167421687283	0.36051370706315	0.315518208537759	0.32387707597574	0.382451237085397	0.404297788103169	0.371013272681008	0.352617152074043	0.376594346203546	0.422660850756563	0.473978977537996	0.52856967096066	0.565454791200214	0.545856673376994	0.474565860577366	0.38695013870104	0.312577132053479	0.268405952977765	0.255827174509907	0.263047414128545	0.262951062316136	0.256472377242489	0.270322498828478	0.303249334824199	0.368829282584849	0.476879543159248	0.585945737577561	0.660909935465159	0.675582880844865	0.647243739709951	0.644013598727708	0.668863849516745	0.679913425009383	0.681839358204672	0.686620831409937	0.6560897454593	0.5611696647494	0.45477386054593	0.424943304436893	0.515838013954184	0.650384604330343	0.705672592038759	0.687825029556959	0.669719262707528	0.651403463579847	0.629591405620661	0.634858547558075
PID_ALPHA_SYNUCLEIN_PATHWAY	0.636038076820511	0.501233244033036	0.401396986505305	0.336444057964962	0.289468772016143	0.298812550620798	0.361336727947469	0.39243412981958	0.37025718439292	0.355073405189172	0.370559308974518	0.401122644654476	0.438021062279647	0.487962069273161	0.53080471998423	0.51868945578624	0.450136542584739	0.363992673806724	0.292574309552961	0.251547514070035	0.243503322544819	0.252967317435985	0.252674107336362	0.253813031331377	0.280100554654244	0.315290737629737	0.373187735903716	0.474905477108809	0.578073715142116	0.648799267980665	0.671425558444598	0.659798437971074	0.667107057188205	0.692891219037394	0.696737416481451	0.69231277102253	0.700742356808392	0.675125849205995	0.580016414310144	0.474099498369062	0.450237146544485	0.54960719300284	0.686878063113022	0.735231437547071	0.710720936850457	0.696736006136784	0.686364123966815	0.662212866099817	0.649260106036395
KEGG_GLYCEROPHOSPHOLIPID_METABOLISM	0.64100160219667	0.496073736662104	0.384445839877919	0.311971274544391	0.264225038896042	0.275146849194002	0.34047256568146	0.379224696129551	0.368489778290807	0.357438846968084	0.364415056319275	0.380071352601022	0.405153762828051	0.452859598231887	0.501760816333173	0.495802334547708	0.428900156927935	0.344642077949786	0.277454039662577	0.240130752547783	0.236342303319683	0.246897763596897	0.24469195962812	0.253515966743142	0.29494427880454	0.334364792218469	0.383895992611713	0.477593296652796	0.573282853098364	0.638616650206994	0.66785937165954	0.670486831825082	0.685312621764156	0.710614431565108	0.708829030717157	0.700303442774136	0.712501010662116	0.691210483623996	0.597412099811726	0.495038842609966	0.47848532889978	0.583892456144467	0.720858999188378	0.762410693032559	0.732815972166661	0.723485483622781	0.721023646577264	0.694448210484265	0.662972554826573
NABA_ECM_AFFILIATED	0.642065306050242	0.48927193822217	0.368521647211922	0.290750852785948	0.242952842690497	0.254726894335834	0.320625909351034	0.364892573042214	0.365302240570368	0.359133881978399	0.358396569096115	0.360854488213372	0.37719171080389	0.424684988383818	0.479156404971304	0.477883151772495	0.411829543415532	0.330063973505573	0.268203174208785	0.23478567141967	0.234424954413693	0.244587094061771	0.23894927762268	0.255189573369916	0.313431587159686	0.359070510512258	0.400562126484191	0.48516545109494	0.572462966320409	0.631696377167013	0.66512002275526	0.677870136922889	0.696657429212868	0.720352663315806	0.714960995190688	0.704731949116964	0.720376879176276	0.702609454418035	0.611796458944177	0.515792501907784	0.507218378162312	0.615840367368607	0.749520264419781	0.784518311256737	0.751148908667853	0.746283525683959	0.751546820413711	0.723584778873845	0.675132847832898
PID_AMB2_NEUTROPHILS_PATHWAY	0.641652990253315	0.483720286207165	0.356887663883263	0.276014844666444	0.228318958957037	0.239220506654348	0.302952269823001	0.35037363648331	0.360801805968618	0.359863003035749	0.353009202776725	0.344921557025311	0.355550259754875	0.404085119539462	0.463143726313604	0.465390304141291	0.400123628178968	0.321671139177379	0.265753477226127	0.235981051321634	0.237813513952855	0.245939237216143	0.235642060027487	0.258407943979036	0.33343591010153	0.386927878926188	0.421944898048847	0.497183733573181	0.575459464521861	0.627908167886744	0.662388372911216	0.680334254273999	0.699586551763329	0.720951853730971	0.714043338580473	0.70421229975285	0.722503564257868	0.70722834185986	0.620916840664614	0.53351637368185	0.532973227021727	0.642230026551665	0.77044283025826	0.799601755304903	0.763478094830576	0.761980043093026	0.774223557495247	0.746581518840187	0.684578768975054
PID_CXCR4_PATHWAY	0.642233419223219	0.482036942557247	0.352124760324448	0.26999027866678	0.222094495113492	0.230010896713944	0.289020683542794	0.337291711537894	0.355659497771106	0.359707212881503	0.348930823133654	0.333573600131855	0.341172294999423	0.391180627587908	0.45355898006211	0.458732574261959	0.395110872647233	0.32093018339758	0.270861851360426	0.24396089887772	0.24653429607533	0.25103725455342	0.235214732217535	0.262798616667577	0.35243427682305	0.414633111506075	0.445922348909789	0.51242218643211	0.581050903837174	0.625832272842497	0.658189646402373	0.676483502479512	0.693065444889276	0.711719080022377	0.705236651490531	0.697495678167207	0.717355727499018	0.703341052726615	0.622546622215727	0.545094490874408	0.552001820281327	0.659888228646212	0.781690993764262	0.806359085838925	0.768183009858979	0.768053834421439	0.785736956783539	0.76027461712706	0.689817000113423
KEGG_CHEMOKINE_SIGNALING_PATHWAY	0.645528583843178	0.485758085697286	0.35546360537609	0.273431118833561	0.22480414535828	0.227910839705321	0.280440938621879	0.327522441613444	0.35087229535958	0.358990726653992	0.346666553120578	0.327476161098065	0.334259398431637	0.385617946910902	0.450041407233248	0.458126613455486	0.397751989579904	0.328788292282525	0.28372434234323	0.258484582788561	0.260366345727283	0.259955581323232	0.238135391611334	0.268002139632801	0.367892137691229	0.438556942147906	0.469739916950631	0.529044653583559	0.587373541567917	0.623465574945305	0.651135342555628	0.665698197080453	0.676895908199933	0.692622089782141	0.688267186900198	0.684022283580656	0.704492683817124	0.690449355289391	0.615469430560411	0.548212890007062	0.56122045394858	0.666220941002264	0.781899726616235	0.804006625824387	0.764168519858799	0.762771584951333	0.783614745060816	0.761908545756741	0.689245377597317
PID_ANGIOPOIETIN_RECEPTOR_PATHWAY	0.651987985977512	0.494822417671182	0.36637862647551	0.2853711727415	0.235508582726452	0.23279906670537	0.278262416222089	0.322559692339861	0.347386245064596	0.358036703789265	0.346177303372737	0.326219118336023	0.333965112303728	0.386400029015671	0.451831683196254	0.463169922895796	0.407936841949309	0.344965811498137	0.303531949008318	0.278557883350953	0.278606032733303	0.272505015230059	0.244586698165928	0.273574453448499	0.377671049557635	0.455393826750608	0.490495716627854	0.545022696069255	0.592583792598017	0.619105281969677	0.640647586287178	0.648604969069774	0.652122220174548	0.664688021863174	0.663834552751735	0.664366089905264	0.685031382990934	0.669863187707651	0.600241991315544	0.542229472244563	0.559033240676998	0.659758580931677	0.770465911883072	0.792299279641742	0.750951255684059	0.745484937377882	0.766804316908766	0.749873249659469	0.681610183225284
PID_P38_ALPHA_BETA_PATHWAY	0.660726330259796	0.507562808829931	0.382625333130247	0.303233616568768	0.251871405418016	0.243417832416659	0.282478839430797	0.3230046737101	0.345787055416366	0.356987642815102	0.34675159215364	0.328247870832773	0.338321767398321	0.391701036996672	0.457459815040293	0.472427459657036	0.42398267858808	0.367522943958628	0.328273422550966	0.302382931152697	0.299996556030669	0.288079490239698	0.254251076029096	0.278938324357056	0.380399724143344	0.462811549518188	0.505717900521821	0.558600568406795	0.595423963710411	0.611980408530229	0.627300958700588	0.627173407219417	0.621227626822196	0.630303263546864	0.633870061984027	0.640363052031806	0.661603546917942	0.644660289556382	0.579304355805184	0.528424269315701	0.5457301286634	0.640584168619862	0.747842585763424	0.771737716334436	0.728915903339853	0.716951708223532	0.736135716218464	0.724347319039992	0.666522292659172
KEGG_GLYCEROLIPID_METABOLISM	0.669948054576616	0.521238502378215	0.400775849614833	0.323362218232867	0.27061243226286	0.257535179559007	0.291913301719565	0.328398373928293	0.346182636328135	0.355793365947104	0.347242558780729	0.331298716083062	0.344587195433303	0.39895076278258	0.464675270661647	0.483403407533781	0.442711010974856	0.393026261911444	0.354986137868927	0.327627337378017	0.322885770663934	0.3056742143939	0.266288789714023	0.283438534741022	0.375729800912068	0.459931957010086	0.513858096342696	0.568616805790582	0.595446873125278	0.602378612756707	0.612629110850829	0.604310927393037	0.587865183450148	0.593099924271043	0.601424195589786	0.614824496162871	0.637761406329307	0.618957681799815	0.55632912371557	0.509540633033511	0.523362742825978	0.610514892893101	0.715799163449542	0.743816353694597	0.699557701833946	0.679457222713654	0.69439625232165	0.687525939687326	0.64478835204592
REACTOME_REGULATION_OF_IFNA_SIGNALING	0.67767090469987	0.532909675678207	0.417109818101838	0.341879524845515	0.288285963297967	0.272482798885102	0.30452991171161	0.33740578715588	0.348260998330369	0.354332399392769	0.346554082034074	0.333174071736506	0.349966932613313	0.405343919738418	0.470863989514168	0.493092108744788	0.460210937166105	0.417351813817669	0.380414138103055	0.351913254252719	0.345518595661055	0.324022804774515	0.279486832000839	0.286474833898013	0.364400237508779	0.447510995698128	0.514571246002289	0.574608084313327	0.592885528148777	0.591317710233879	0.598533668947747	0.583084022098169	0.556105697576856	0.557323241147033	0.570125682390337	0.590901425986574	0.617031790299992	0.596759987912031	0.535099962967231	0.488888294174694	0.495214204045862	0.572939513499207	0.677436751990533	0.711078521120679	0.665481647006144	0.636556930616208	0.645875992923662	0.643274299671521	0.618384961966453
ST_TYPE_I_INTERFERON_PATHWAY	0.682432124571353	0.54030922226469	0.428564015901829	0.355619874451048	0.302143756523416	0.285865439593472	0.317995067382085	0.348197824770284	0.351422469832766	0.352543932456583	0.344103926861849	0.332494218825907	0.352444023444849	0.408665567546089	0.473896161715818	0.498973598442387	0.473042243620691	0.436836940225399	0.401808637972059	0.373300754510103	0.366307880527577	0.341758726223382	0.292487516101713	0.287643327172177	0.348079754902486	0.427769213622786	0.50873461755125	0.57675082542362	0.588354622593816	0.580035242861128	0.586616604259135	0.56588279307741	0.529456442695422	0.526865203487109	0.543364218337496	0.571306570435116	0.601967483230221	0.580855537870063	0.518441397351748	0.469456946995365	0.465092279205065	0.53228429900362	0.636799527527879	0.676808325132398	0.63003273458999	0.592433562282623	0.595480701914974	0.59630065850735	0.590068879341435
REACTOME_TRANSPORT_OF_INORGANIC_CATIONS_ANIONS_AND_AMINO_ACIDS_OLIGOPEPTIDES	0.683696266910945	0.542393791527453	0.43342666691873	0.36283194137449	0.310770005826938	0.296145969540108	0.330234195789098	0.35885658117181	0.354906171170505	0.350469756534308	0.340022520801034	0.329086677432332	0.351370926186031	0.408092541924507	0.473043934556536	0.500036082712358	0.479391672690498	0.449316181206917	0.417536451897761	0.390565025291509	0.383988713806581	0.35755321096647	0.304014648579266	0.286830896428065	0.329028816138013	0.403919669677982	0.49822691916297	0.575743442225338	0.582609470196386	0.5695904940362	0.577738958905432	0.553858344427236	0.510037974105178	0.50434240352521	0.523490844479725	0.557663247350587	0.593546297177689	0.572204296257614	0.50765907161036	0.45340045357143	0.436662416173609	0.49319240233859	0.598100409558824	0.644376407136537	0.596623064281046	0.551055635599539	0.547711558096823	0.551147552294547	0.56277208964849
REACTOME_TRANSPORT_OF_GLUCOSE_AND_OTHER_SUGARS_BILE_SALTS_AND_ORGANIC_ACIDS_METAL_IONS_AND_AMINE_COMPOUNDS	0.681858518763064	0.53943229270787	0.431584189930285	0.36343309376493	0.314263930040819	0.302889606109723	0.339808039681156	0.367714536985068	0.357908042842755	0.348204319597079	0.335025310591247	0.32388638327907	0.347584080808807	0.40458014470803	0.469495790379285	0.49733837120847	0.479695474659676	0.454634888012197	0.427275500140184	0.403205505238678	0.397667571333914	0.370244518394998	0.313061015468119	0.284249201807631	0.309681861672336	0.379516736886755	0.485523807619436	0.572681659304466	0.576465313787788	0.560718980319382	0.571935765045738	0.546813183425395	0.498234929363543	0.490586068884174	0.511336017275793	0.550211679404839	0.591129053191918	0.570027300016864	0.502653001209447	0.441987779570446	0.412949783992497	0.459625634069704	0.564797488916798	0.61646570594434	0.56799182007684	0.515427432733979	0.505866974884544	0.511352028865578	0.538995501169477
REACTOME_IMMUNOREGULATORY_INTERACTIONS_BETWEEN_A_LYMPHOID_AND_A_NON_LYMPHOID_CELL	0.677938830234352	0.532701344225533	0.424311924234345	0.35877720085421	0.313944270436266	0.306631820942739	0.346067265984607	0.373620671907123	0.359732318528408	0.345833653288795	0.330086341356277	0.318469266443607	0.343021628409228	0.400613045302246	0.466151554400189	0.493811593757354	0.476473444843723	0.454482997709479	0.431793374269225	0.411271496548656	0.406833641121385	0.37898386415106	0.319032484419773	0.280425381063014	0.292266966163864	0.357790007827449	0.473187261533259	0.568900677454615	0.570812140164614	0.553885101903622	0.568620933890335	0.543516177785703	0.492914115633191	0.48471568700037	0.506213104899643	0.547972780971556	0.592965864571405	0.57249093909652	0.502522729483502	0.435858369978148	0.396047532840054	0.434164245400143	0.538881929467908	0.59450492077588	0.545686435318658	0.487179906681837	0.471706120526648	0.479015227628886	0.520376639237424
KEGG_CELL_ADHESION_MOLECULES_CAMS	0.673174715509049	0.523990145318979	0.413753660833559	0.351075288044991	0.311745094270725	0.308497752039602	0.349132103080386	0.376136577591203	0.359986501977119	0.343442919130237	0.326116254131582	0.31448266579266	0.340037727339978	0.399398073756905	0.466722847141344	0.493341934290178	0.473462916756486	0.451694587394951	0.432497304090501	0.415157065804036	0.411380045494095	0.383385101081491	0.321847674066553	0.276170532775011	0.278551250814073	0.341127445335362	0.463355085983386	0.565737342860632	0.566579121478972	0.549375286879033	0.566909023955253	0.542255763891363	0.492054268340134	0.484697394168077	0.506364738773738	0.549286609025049	0.597020258382613	0.57763100772678	0.506277821948644	0.435309800351596	0.387010730642401	0.417725558329689	0.520669448155359	0.578556098717692	0.529955124437237	0.466594995744232	0.445596484643072	0.45482234698706	0.507511611851462
REACTOME_BASIGIN_INTERACTIONS	0.668703390252165	0.51512919511556	0.402304287525637	0.342706857730599	0.30956563031557	0.309765613004183	0.349755809755474	0.375623517352631	0.358756962276002	0.341197926287587	0.323784874538442	0.313215825432612	0.34070984301457	0.403838153009905	0.474498529951122	0.499498088860247	0.474428038089403	0.449362762046332	0.431011255911927	0.415489735050485	0.411635081581796	0.383632786587163	0.321985900995611	0.272534419243136	0.269745466288214	0.330828723940212	0.457363321472407	0.564227519532088	0.564558037177237	0.547304169046604	0.565892475006099	0.541395674174524	0.493480247711567	0.488089010352799	0.509623052741946	0.552481652931339	0.601751513821622	0.584087257434469	0.513282937661534	0.440412641729396	0.385893000990923	0.40975075800421	0.509145898345548	0.567674410346391	0.520043853206518	0.452969134445461	0.426968438553439	0.438374913239	0.500018333937163
REACTOME_CELL_SURFACE_INTERACTIONS_AT_THE_VASCULAR_WALL	0.665419253587983	0.507678500680075	0.392091206846376	0.335651856030507	0.308800673079616	0.31152804109005	0.349106249590991	0.373157065960295	0.356661312700289	0.339427369137147	0.323499376977696	0.315420441902999	0.346388415023507	0.41570733841269	0.491283847765355	0.514410594210301	0.482116139813202	0.450128267347406	0.428952014974202	0.413147094423262	0.408379097384641	0.380511121694372	0.320473486922802	0.270739378634868	0.266543679978851	0.327166094425841	0.455620636499629	0.564842929092317	0.565130617335625	0.547519429033974	0.564798542556628	0.539751856068135	0.495404863322505	0.492646070545497	0.51399097864208	0.556378088062477	0.606522122448263	0.591344388678056	0.523263164088559	0.450915155577547	0.391881878660991	0.408711423769153	0.502645969445548	0.560519199846507	0.514705327914077	0.445101166150698	0.41481677522868	0.428620191577826	0.496770197967723
REACTOME_BILE_SALT_AND_ORGANIC_ANION_SLC_TRANSPORTERS	0.663977680177606	0.502801545690926	0.384668819528642	0.331181802655987	0.310154986837446	0.314513782356318	0.348487410575367	0.370243811800252	0.354707879819931	0.338614450333038	0.325452185679296	0.321340191322195	0.357578148584403	0.435308568086139	0.516913489703119	0.538211347095148	0.497702951086641	0.455825867262661	0.427899259043772	0.409334361000459	0.402823252749199	0.375343833082858	0.318793572544163	0.272073440182755	0.269231439403896	0.329686175749027	0.457775020636814	0.567404471395235	0.568054561611443	0.549497281046744	0.563040701229842	0.536721443560063	0.496632400371388	0.496608842707247	0.517946304901797	0.56042801069224	0.611483315242035	0.599437475395291	0.535950854276662	0.466053195367622	0.40349740554891	0.412681502111416	0.499514215993672	0.555896742370256	0.512660838068466	0.441689984630739	0.408047076560718	0.424203731376035	0.49621164141592
REACTOME_PLATELET_CALCIUM_HOMEOSTASIS	0.664849555818792	0.50126319080104	0.380934995959796	0.32982467930047	0.313709866317217	0.319048039321272	0.349037346447685	0.368397327887753	0.353983638023659	0.339261161783101	0.329642636255105	0.330821844121218	0.374061699987391	0.461627844584481	0.549441935560699	0.569160030280978	0.520795016082763	0.467433539656637	0.429400236216608	0.405593356981775	0.396524488550918	0.369843662746793	0.318693900599919	0.277717383726638	0.277781131959635	0.337603377788937	0.463093954860164	0.571246081853716	0.572468585022648	0.552351789329813	0.560224958841203	0.532205030018865	0.496474709237175	0.498708406703158	0.520462242054194	0.564504408466526	0.617056619834499	0.608351519650856	0.550637034143991	0.484435120258802	0.418828319108095	0.4197629824005	0.498483355230244	0.55301461218591	0.512842398330588	0.441533911251614	0.405607278662491	0.423681798437032	0.496679276736262
REACTOME_ELEVATION_OF_CYTOSOLIC_CA2_LEVELS	0.668332684444976	0.503454584430211	0.381194017539138	0.331517995634904	0.319126680155223	0.325092050327435	0.351464273421823	0.368704267230177	0.355283236573067	0.341675670268779	0.335840066174076	0.343392024433458	0.395083163627213	0.492765002827619	0.585799887727938	0.604274034146076	0.549801739965156	0.485123161630978	0.434825931200724	0.403628970510845	0.391203336861361	0.36586006164098	0.321871860858262	0.288497740923285	0.291876549993349	0.350118655595332	0.470886216349988	0.57557830925874	0.577172143084451	0.555021570436451	0.556160261463734	0.526425004101851	0.494559706796062	0.498079153188003	0.520900891131955	0.568544919984411	0.623333970256033	0.617488681537659	0.565916861361897	0.504115790006294	0.435785219639119	0.428297611750086	0.49872717094991	0.551443940982716	0.514416008442314	0.443563586277031	0.406477324954212	0.425633494590986	0.496679573459212
REACTOME_PLATELET_HOMEOSTASIS	0.674482174402098	0.509375694566591	0.385264435671887	0.335827142142695	0.325866643644424	0.332315931862213	0.355894887436918	0.371531530005798	0.358831357358939	0.345795061718629	0.343536096307562	0.358267626313967	0.419449367860286	0.526357414064868	0.622548651608511	0.640107246087947	0.582393989661157	0.508247676118384	0.445027629756505	0.404941300162527	0.388451005040414	0.36502757046769	0.329565542401978	0.304608320988479	0.310867016585285	0.366560437997091	0.480785964465084	0.579891686187781	0.581081999551389	0.556584878419708	0.550876677858194	0.519740523038822	0.490708842246301	0.494256910044516	0.518963220009713	0.572312322148946	0.629743057549409	0.625516580419051	0.579792364628089	0.522861013097519	0.452348779558637	0.43693304549221	0.49973781791636	0.550958842081243	0.516721513088074	0.446824856819846	0.409640092188014	0.428749923337701	0.495099445635576
KEGG_CALCIUM_SIGNALING_PATHWAY	0.682996456019433	0.518576882059551	0.392568713240518	0.342135310953628	0.333358513565817	0.340196449339369	0.361892520165488	0.376480357745008	0.364218148790965	0.351152348746201	0.351969974762151	0.374358124825731	0.445540092410786	0.559836950256333	0.656437809945334	0.673370445041375	0.615862321403585	0.535272628315143	0.459940649077639	0.410391608725348	0.389379830933947	0.368381816248193	0.342165999802449	0.325406960858944	0.33371658145963	0.386353119368665	0.492803071173225	0.584212990837108	0.583656619769992	0.556559213827507	0.544616126724098	0.512514827831246	0.484947845327792	0.487300598353127	0.514765002109955	0.575418745057809	0.635151867837771	0.630682390099708	0.590096433225405	0.538509367578213	0.466787576486214	0.444653797467316	0.501216533174142	0.551436921641389	0.519268877336358	0.450511644405808	0.414114864557948	0.431943250902371	0.491336588999177
REACTOME_POST_TRANSLATIONAL_MODIFICATION_SYNTHESIS_OF_GPI_ANCHORED_PROTEINS	0.693144998178128	0.530127826923427	0.402208057417661	0.349772840813781	0.34110713074499	0.348152010076949	0.368652705982978	0.382600250509231	0.370576455524539	0.357026049996298	0.360275750320591	0.390348272921818	0.47133886487351	0.590561657483653	0.684696048447894	0.701288902421794	0.647374171514682	0.563818175467933	0.478394880672499	0.419913931615311	0.394347413397165	0.376085528652491	0.359027159873129	0.349418939137404	0.359040084626205	0.408906100310134	0.507164839140589	0.589098327363567	0.585080908786615	0.555029683262529	0.537760933138886	0.505041919213684	0.477584544426811	0.477917998799025	0.5089513283785	0.577561551779826	0.638324336521504	0.631414692389939	0.595040903581966	0.549310012501124	0.477820246143701	0.450831688250564	0.503060497556432	0.552878626065129	0.521819240488765	0.454058173690675	0.419048847419088	0.434453615195102	0.485334008840568
REACTOME_ADENYLATE_CYCLASE_INHIBITORY_PATHWAY	0.703817651199315	0.542696246653366	0.413065758472645	0.35810009549392	0.348762119334702	0.355706981427741	0.375312097334613	0.388770877812143	0.376920222351509	0.362710030325876	0.367716461060451	0.40489927103818	0.494612517084496	0.615984451113019	0.705184184887973	0.721788961643586	0.674249101212284	0.590982194850946	0.498321288696726	0.43253789241766	0.402893639828791	0.387412044279326	0.378611945768852	0.374617868902661	0.385276092062109	0.433531131816591	0.524061701685099	0.595375233723764	0.586124036828144	0.552537258583358	0.530706517590473	0.49751569648974	0.46923048888129	0.46742452137453	0.502687763273056	0.578775896098358	0.638449971328578	0.626891309856535	0.593649668519459	0.554150743721444	0.484702991169782	0.455265518985272	0.505391405831961	0.555461271512862	0.52445879518813	0.457214514589247	0.423799803536968	0.435893037375174	0.477505247936619
REACTOME_ADENYLATE_CYCLASE_ACTIVATING_PATHWAY	0.713717109022871	0.554767360147778	0.423966764781203	0.366563913168635	0.356151504084695	0.362633226626524	0.381247446453841	0.394090255217579	0.382489818112809	0.367770332362409	0.373898245991412	0.416916365309002	0.513270736386986	0.633975577401665	0.716571904476681	0.733655901820537	0.694334487106592	0.61395083963846	0.517326152584077	0.446727372333614	0.413936913567449	0.401027213414615	0.398963408348248	0.398920596867996	0.410955851424442	0.459438112851321	0.543421566608935	0.603760211506597	0.58775206050877	0.549790924062421	0.523732361382681	0.49002732817586	0.460689461521769	0.457454419295459	0.497428338729235	0.579510853504818	0.635459697822765	0.617300008309809	0.585922201208817	0.552651821272499	0.487235304762431	0.458142561812271	0.508518709663757	0.559505178157579	0.527550063934823	0.460018665371166	0.427944507528187	0.436183913191823	0.468559386168589
REACTOME_GABA_RECEPTOR_ACTIVATION	0.721641592494224	0.564953337764783	0.433870052732528	0.374727521601322	0.363261603773127	0.368994589803273	0.386236637272541	0.39811197525256	0.386955102957817	0.372162268932158	0.378852701164677	0.425771796215258	0.52580220916314	0.643250916234174	0.718566286365363	0.736700507578583	0.706415559916522	0.630691000359553	0.53338875706193	0.460869339584722	0.426135129731284	0.415446610870913	0.418307265225931	0.420702035093059	0.434948951168862	0.485779772791297	0.56478388460926	0.614516972304054	0.590689844902398	0.547356776319969	0.516937751916597	0.482587602785736	0.452739734275181	0.449506291483039	0.49450738772634	0.580462751863223	0.629991291748388	0.603709709630031	0.572718431934827	0.545146739603746	0.485691678360737	0.459891271687055	0.512788533342616	0.565309862540108	0.531532496918831	0.462647775395886	0.43120469148288	0.435411557770099	0.459273767879649
REACTOME_GABA_B_RECEPTOR_ACTIVATION	0.726757769751261	0.572285013529009	0.442030710896123	0.382261471132213	0.370148835376393	0.375053153182099	0.390419956095483	0.400857846391915	0.390412179772991	0.376165768664659	0.382948699324356	0.431388492845023	0.531609963822122	0.643711653684519	0.712055178991149	0.731829139584194	0.710469741054075	0.640419533664441	0.545368990763482	0.473682078747914	0.438230861543029	0.429439241520237	0.435500538688345	0.439100291150178	0.4565590930064	0.511673817230898	0.587271600402086	0.627271253973343	0.595118460616637	0.545464548872175	0.510271311125035	0.475172589022871	0.445917559740648	0.444520817499088	0.494724979477759	0.582253554419908	0.623069241543835	0.587672939184077	0.55547192412179	0.532582775107526	0.480701100804579	0.460969083662586	0.518371755287938	0.572932515568154	0.536660376745954	0.465220993714675	0.433348056675312	0.43367001179867	0.450293149444172
REACTOME_INHIBITION_OF_INSULIN_SECRETION_BY_ADRENALINE_NORADRENALINE	0.7287653386362	0.576378414500428	0.448072107694411	0.388896707783669	0.376805665821315	0.381070553937881	0.394104391963666	0.402650194552376	0.393224337572949	0.380205898509229	0.386697188588392	0.434166720860759	0.53110256651967	0.636488417029191	0.698981565074859	0.720869567944292	0.70758796190726	0.643630984220421	0.55312347544786	0.484385295094226	0.449229992713919	0.442183777377444	0.450114248205911	0.453976939151603	0.475417086391156	0.536153236336374	0.609615453779473	0.641003652682906	0.600588900929288	0.543978932425711	0.503623978870662	0.467781215755212	0.440412987751558	0.442681565358337	0.498114361552667	0.585129120222829	0.615697541196441	0.570781525405424	0.535869632222088	0.516361596976671	0.473104143662968	0.461680214709877	0.525104596588447	0.582032117134393	0.542813695560957	0.467664984473739	0.434147564462704	0.430994269603366	0.442031628403043
REACTOME_CLASS_B_2_SECRETIN_FAMILY_RECEPTORS	0.727896884028899	0.577419570954047	0.451949255648287	0.394367504950807	0.383040865644543	0.387100911565143	0.397531622117156	0.403889171606543	0.395828406494996	0.384684038762944	0.390571728207663	0.434814896259467	0.525510220169484	0.62361421305441	0.681879489781306	0.706105142851815	0.699534747189155	0.641678156111713	0.557232359918413	0.492618663205354	0.458378420002379	0.453138525279826	0.462140494728603	0.465570747297375	0.49122628437054	0.558059910166028	0.630191810814786	0.654169649199098	0.606119389389487	0.542489225438034	0.496921711806406	0.46048482304177	0.436122351135726	0.443512609874374	0.503992595448219	0.588836870412024	0.608576082046429	0.554367420544936	0.515593245389068	0.498128409884097	0.463816196012547	0.462109099610866	0.532474687593943	0.591863615191135	0.549468994542131	0.46971455695386	0.433449337385128	0.427428207309151	0.434713148140141
REACTOME_PROSTACYCLIN_SIGNALLING_THROUGH_PROSTACYCLIN_RECEPTOR	0.724757497791699	0.575982862723483	0.453833283404324	0.398384712030964	0.388437322527561	0.392876537339932	0.400731590704698	0.404896846272844	0.398611067564975	0.389912432843491	0.394940607443585	0.434173688532377	0.516511418902698	0.607433740606536	0.663191989422217	0.689636992574844	0.688101986466249	0.636101308735969	0.558502152535003	0.498208269550147	0.46501464734392	0.461755827275021	0.471520574875764	0.474033064393911	0.503491303991226	0.575955352283122	0.64707712772537	0.664885314029846	0.610396856539934	0.54044328560382	0.490173115562635	0.453454000603835	0.43281750560502	0.446200969415773	0.51126369256816	0.592749956369552	0.602062251416997	0.539429672041623	0.496152380966858	0.479526157913036	0.453716752346009	0.462193523025545	0.539769407029177	0.601423624691278	0.555823352679054	0.471039199744045	0.431330313587846	0.423200630902886	0.42852499337146
REACTOME_ADP_SIGNALLING_THROUGH_P2RY12	0.720066795431614	0.572761202301107	0.453977920905654	0.400665270949144	0.392411157808023	0.397829847246558	0.403511841018122	0.40587298725518	0.401875585028565	0.396146150511604	0.400112033447042	0.433088604494146	0.505813612151571	0.589977109820323	0.644624347842257	0.672808926510066	0.674513268829353	0.627985194723106	0.557459368767941	0.500908720623035	0.468418617947412	0.467246334854793	0.477773339470444	0.479075310495777	0.511364112430859	0.588136506233865	0.658161731160923	0.671152839146831	0.612026362784589	0.537289432955606	0.483480104220007	0.446966060074578	0.430343824274121	0.449981979073212	0.518838853177525	0.596186955863405	0.596367060856211	0.526751687155441	0.478799390815783	0.461956480403523	0.443573449365056	0.461886014093951	0.546321031870462	0.609682206027857	0.560996645804064	0.471419559417067	0.428264731680387	0.418914489135534	0.42380363257518
REACTOME_INWARDLY_RECTIFYING_K_CHANNELS	0.714403716815167	0.5683197889181	0.45263178954666	0.401012318887889	0.394340643295444	0.401216253300116	0.405541508671687	0.406918856011498	0.40583738107175	0.403617960292193	0.40640054888637	0.432324720883318	0.494814318309267	0.57252533396669	0.626785591500363	0.655925348505988	0.659110894698637	0.617575553300045	0.554003801990211	0.500214463326263	0.467745898542401	0.46854341170289	0.479919500140888	0.479881344452157	0.51368152547361	0.592807135236603	0.661369255758544	0.671132427373109	0.609809181614057	0.532634172850085	0.477057365570082	0.441410620404244	0.428764272355577	0.454425879493568	0.526001711102003	0.598781555638879	0.591858155352327	0.517097665024814	0.464505369373007	0.446407788451939	0.433999438248648	0.461303170498587	0.551732980073089	0.615809767693322	0.564225271340464	0.470881184813429	0.425197440706428	0.415629902774758	0.421146587759025
REACTOME_INHIBITION_OF_VOLTAGE_GATED_CA2_CHANNELS_VIA_GBETA_GAMMA_SUBUNITS	0.708056467396312	0.562975125343346	0.450035602402188	0.39941273145647	0.393701772312388	0.402258036392508	0.406441938958291	0.408050720867526	0.410573704363792	0.412475903724041	0.414102096626426	0.432480036879814	0.484407492938937	0.555494793237377	0.609254068436234	0.638384685286167	0.641441357858958	0.604268511467524	0.547314502512284	0.495292964030443	0.462077522642913	0.464486751230409	0.476715977617922	0.475300058641853	0.509187672668798	0.588389903492489	0.654987662730166	0.663458371497375	0.603028506183742	0.526418552568636	0.47128993883916	0.437302401324811	0.428404339283027	0.459531458010016	0.532579996636933	0.600722452827021	0.58928427795689	0.511355149141867	0.453975206799854	0.433399159002222	0.425435553337529	0.460764656294136	0.555971317945483	0.619316764676547	0.564987705476946	0.469721775526439	0.423448585837729	0.414750468418998	0.421361431400776
REACTOME_G_PROTEIN_ACTIVATION	0.701038513995901	0.556844265507819	0.446497814427468	0.396110446585165	0.39016128972133	0.400248122264705	0.40582381607283	0.409167047738341	0.415921361708619	0.422614264828744	0.423340634925023	0.433873857105996	0.474941817464652	0.538636011647233	0.591040138303533	0.619199840086423	0.620712243990548	0.586964323591434	0.536040262824614	0.485075284189378	0.45057536851697	0.454131339356435	0.467058918837824	0.464220580899433	0.496875287850657	0.573904669244092	0.638054394490831	0.647551308091475	0.591680307916107	0.519060562693036	0.466794112276157	0.435279198515578	0.429790776625496	0.465620399949415	0.538867757720582	0.602729880609293	0.589762892813709	0.510518280537301	0.44767193789733	0.423046248914432	0.418147384638883	0.460679117560556	0.559260447945657	0.620056603789559	0.563039118882794	0.468416992542326	0.424433279871218	0.417693990741621	0.425226271453148
REACTOME_THROMBOXANE_SIGNALLING_THROUGH_TP_RECEPTOR	0.693257603112016	0.550024378585167	0.442492874672895	0.39162559608501	0.383625956819804	0.394619357336705	0.403290544488632	0.410016237473226	0.421412371451365	0.433512736769864	0.433873095375233	0.436450843853371	0.466312921180196	0.521440222696581	0.571276701188595	0.597735742209919	0.596468312635204	0.56467776435184	0.518753799234401	0.468529073951266	0.432721160708164	0.437057080140971	0.450373494154122	0.445993037358161	0.476354758171118	0.54930883446267	0.610688131416147	0.62383351575764	0.576550339230817	0.511459238118931	0.464388753909184	0.436036004698604	0.433503162408349	0.473098161385976	0.545344775252856	0.605753472146958	0.594483012322133	0.515477937543681	0.445818290219973	0.415208154630818	0.412233843511825	0.461321166362234	0.561818951657232	0.618097363227811	0.558365864286573	0.467437030960292	0.429250449392887	0.425421012613957	0.433130270621224
REACTOME_POTASSIUM_CHANNELS	0.684751101994848	0.542792578646798	0.43870228981116	0.386713075612574	0.374289830999283	0.385044528707627	0.398494978993205	0.410263012743221	0.426373071613715	0.444252470014533	0.445015997688158	0.439792367558236	0.458170881084546	0.503599710641054	0.549882747373354	0.574393877184453	0.569244972684807	0.537217671144623	0.494577426909169	0.445096883212137	0.408610035860982	0.413598453465635	0.426876892510539	0.42078082340104	0.448158217378728	0.515701422713589	0.574252430193955	0.593750186818272	0.55905488140251	0.504771937595149	0.464895483581339	0.440160020291389	0.439979240285118	0.482189320323378	0.552327623149839	0.610519389762522	0.604227108570416	0.526683924185755	0.44836423859503	0.409651607367157	0.407652691338535	0.462616887572148	0.563569750514425	0.613534727393228	0.551100491188834	0.467041603560934	0.438257918738134	0.43797584593819	0.444747567146987
REACTOME_VOLTAGE_GATED_POTASSIUM_CHANNELS	0.675868689250476	0.535707443971639	0.435946077108031	0.382277965772002	0.362719000937542	0.37162581996799	0.391325629232353	0.409712015652789	0.430232655824749	0.45379398450623	0.455808724637896	0.443300911063079	0.450210680751502	0.485366240777963	0.527934257374502	0.550944775577347	0.540923009762424	0.505694185916191	0.463797881217242	0.415195752940297	0.379238567671476	0.384969972445091	0.397694755914297	0.389769474703121	0.413893157386733	0.475325421846224	0.531279022614409	0.559552189845682	0.540846875531841	0.499980608390517	0.468786366311146	0.447896784855662	0.449339077437165	0.492762342600048	0.559722456544113	0.617147541829035	0.618932638752166	0.543829562499417	0.454947964932326	0.406177812708439	0.404266615987262	0.464065434296073	0.563996752019935	0.606362400950322	0.541456775330971	0.46713715993219	0.450784907042291	0.45422691599455	0.458917330216208
BIOCARTA_RAB_PATHWAY	0.667315617282717	0.52956093958344	0.435025507055182	0.379277563630493	0.349956611853107	0.355144133032057	0.382193720937071	0.408620958805643	0.43292309176995	0.461414432495765	0.465366116437456	0.446510458291987	0.442464772841513	0.467681049473275	0.50755449224986	0.530288243689629	0.514564285615942	0.472620570899352	0.428226753888823	0.380580172416862	0.346673360175643	0.353273812575613	0.364848189322042	0.355179881696323	0.376177499603068	0.431349981744986	0.485152239670056	0.523886050384779	0.523308645578017	0.497408308621593	0.475832915992775	0.458956912167789	0.461305165779132	0.504324465109668	0.567007174442403	0.625039809934266	0.637520852974563	0.565726489051805	0.464901053768957	0.40468028422119	0.401894428437323	0.464853411293363	0.56225731981081	0.596497246997705	0.529735104185006	0.467266443172391	0.465115631807873	0.471945670388816	0.473821813772615
BIOCARTA_EPHA4_PATHWAY	0.660049904995897	0.525231272566548	0.436569240235464	0.378633241913728	0.337558877758851	0.337224725494316	0.372258235847123	0.407905560480256	0.435118068731646	0.467041855118751	0.473209313002841	0.449350211187222	0.435463497191129	0.452008917305855	0.491301294530518	0.515620969233586	0.493676868860286	0.441485834980563	0.391096224203231	0.344343127574775	0.313953387403301	0.321342498601856	0.331098119771214	0.32004776540923	0.338329370676589	0.387464618907574	0.439628547393005	0.48932032473021	0.507141567512426	0.496437715705826	0.484977534097738	0.472497702345664	0.475270124718468	0.516193726020777	0.57345935581711	0.633105690782008	0.658099331899086	0.590460235059986	0.477328786864805	0.405121946758067	0.400331862196904	0.464106918657008	0.557519628210263	0.583968842922821	0.516404484254542	0.466752703877766	0.478798730761771	0.488240323731411	0.487402075334064
HALLMARK_INFLAMMATORY_RESPONSE	0.655102830384604	0.523547246444355	0.44098219239638	0.381153121866162	0.327450537623129	0.32023557332124	0.36337593291348	0.409020705436058	0.438078803872399	0.471232292293594	0.479338644150451	0.452165391448829	0.430138712651076	0.439904001261935	0.4812415939709	0.509259758096259	0.481103931223521	0.415875581468654	0.356433220568986	0.310426872425641	0.284627186564524	0.292354935236963	0.299601144492597	0.287768521410475	0.30385389751744	0.347363026801525	0.398307771131266	0.457966340753768	0.492254387544194	0.495633951731835	0.494571604636268	0.487341048628025	0.490494383110487	0.527767150794205	0.578518865201463	0.640214916465319	0.678457621962548	0.61577919070424	0.491243503990684	0.407438808105471	0.399315474253366	0.461151419999117	0.549361691910539	0.56917474316221	0.502209224073613	0.464954437141323	0.489218104770041	0.500215222044743	0.497821439368238
KEGG_CYTOKINE_CYTOKINE_RECEPTOR_INTERACTION	0.653411320035776	0.5252409115951	0.448519349909607	0.387445500998126	0.321556376136983	0.306833302333612	0.357672834489645	0.413455206998436	0.443082043237741	0.47474356882872	0.483974674776334	0.455432096892845	0.427457513070886	0.432451391755851	0.478075403901836	0.511584143008686	0.477947105367811	0.398431829217478	0.328077507125245	0.282723084232829	0.261975330312368	0.269231566683679	0.273369335182194	0.261480248546654	0.275844222661903	0.314223978836638	0.364172690577447	0.431302539493693	0.478023190539044	0.493280851414481	0.502924990221828	0.502348128819303	0.506335969356598	0.538747233719389	0.582100407416376	0.645651284044632	0.696632803776721	0.639553462188619	0.505688433152893	0.411406931834054	0.398451807800595	0.455666417252198	0.538032939899152	0.553046078495917	0.488215271617054	0.461533553260816	0.494253029881469	0.505636159707175	0.503776396768923
HALLMARK_IL6_JAK_STAT3_SIGNALING	0.655702930055718	0.530960967183289	0.459397278288239	0.397804615281237	0.321297171430812	0.299269529785221	0.356860070487153	0.42203165887343	0.450689661230672	0.477942143362463	0.487140228414887	0.45931840908937	0.427937469736934	0.429812979014121	0.480704254953343	0.520591331450103	0.482993546835527	0.390053062610167	0.308688657671311	0.264062141234344	0.248157904987965	0.253954269597782	0.254640254912025	0.24343927458202	0.256455111675203	0.290298453349978	0.339277062153602	0.410207584743769	0.463803343806598	0.488105447428109	0.508913441850771	0.516756807227739	0.522379536613019	0.549201395238107	0.584693581304618	0.649352386167996	0.711306544342412	0.660118982460007	0.519798570146646	0.416542605562248	0.397188903108541	0.447711331181545	0.52446165904058	0.537005388410221	0.475729708159317	0.456628560899548	0.492812598747652	0.503395733909195	0.50457778040737
HALLMARK_ALLOGRAFT_REJECTION	0.662404096943397	0.541233537199821	0.473805171515402	0.412081404959785	0.327148419183102	0.298738096212368	0.361608957792185	0.434385227397771	0.460283073767666	0.480432060025661	0.488398649623114	0.463378433911626	0.431295286765846	0.43109344449621	0.486484079124607	0.532343486323359	0.49295102068805	0.389665893885877	0.299117098367311	0.255488900651759	0.243633254982473	0.247072648152381	0.24437288845252	0.234577813205441	0.246586713467706	0.276678674603842	0.324607175696723	0.395108061570814	0.449432241050071	0.479843016672434	0.512336229502551	0.530291105132668	0.538378866998973	0.559411835019189	0.587191685114876	0.651838980385574	0.721904328821883	0.676402959222547	0.532795845138525	0.422111646798048	0.394912046758452	0.437683905086079	0.510032324450115	0.52270839238157	0.466087995804201	0.450859451914814	0.485073496660829	0.493673850477893	0.500087459127111
REACTOME_HYALURONAN_METABOLISM	0.673516255820849	0.55627280721467	0.491737533881748	0.429591764687884	0.338465435862602	0.305056629766073	0.371308599089791	0.448952362710109	0.470187085963583	0.481187932808212	0.486978219876088	0.466602520455268	0.436428144469751	0.434610339871526	0.492109192131552	0.542207097856956	0.503461209890955	0.394666958424574	0.298366093121647	0.256119709582946	0.247120440853765	0.247640083867459	0.242090221389893	0.234387516858667	0.245841388686597	0.273266980171125	0.320092283639824	0.386111972008021	0.435468234577716	0.469376051288206	0.513855629226831	0.54298634730477	0.554039172124559	0.569583861344755	0.590517119305652	0.653887078013445	0.728421602091082	0.687847634988716	0.543962529873106	0.427278016021147	0.39117563988606	0.426286925877856	0.496264050626369	0.511675873766735	0.460370952030227	0.445154884828372	0.472359161531796	0.477808530797977	0.490666476845064
REACTOME_HYALURONAN_UPTAKE_AND_DEGRADATION	0.688452669164373	0.575664521220849	0.512705058222226	0.449126575428312	0.353663411902541	0.316816211351813	0.384331259071176	0.463527996373612	0.478378276311022	0.479159667729467	0.482248605521331	0.467821604178063	0.441747227472145	0.43846135995629	0.494780155715131	0.546417348869502	0.510516026404314	0.401849329019242	0.304118145598642	0.263616691062075	0.256138868153532	0.253645327501362	0.246158362908744	0.241161498715959	0.252730348842046	0.278909764324596	0.324715460271179	0.383046176172628	0.423064934212351	0.458416184622806	0.51459260030101	0.554853822565353	0.56877516430503	0.579558506568377	0.595197800026854	0.656096303650644	0.731109281901636	0.694233650691224	0.552643444027923	0.431341780711984	0.385978799775561	0.414523774424083	0.484539204770992	0.50497517070595	0.459152166663421	0.44046071085933	0.456724521865279	0.457967033227926	0.477216099065464
REACTOME_GLYCOSAMINOGLYCAN_METABOLISM	0.705915848076373	0.598084116575575	0.535489453496662	0.469091137604356	0.370672157442321	0.331903522096007	0.398654685260899	0.476114648028246	0.483413653679893	0.474001017261801	0.474261238680234	0.466242079335371	0.445702787496817	0.44114564614922	0.493170902058499	0.543338400628051	0.511721873807733	0.408435225468076	0.313574573952019	0.27504629368474	0.267888585989978	0.262765280230618	0.254395564417949	0.252507700237105	0.26505408973002	0.291643794091684	0.336687165026337	0.385406001079559	0.413576397565715	0.44892982593476	0.515634175904888	0.565611365243925	0.581613804135208	0.588677347555728	0.601062784689623	0.658527123172874	0.730172300375587	0.695517950477999	0.558300346820841	0.433958478773428	0.379932518656957	0.403675729436425	0.47596701979824	0.503078182362923	0.462372834372734	0.437440999561234	0.440405544493815	0.436721292527624	0.461246771980354
BIOCARTA_MONOCYTE_PATHWAY	0.723944352483314	0.621258821748272	0.558111772331037	0.487736383213757	0.387463650738318	0.348141895695226	0.41251671074033	0.485611481020825	0.485062393812828	0.466470029938697	0.464003320519736	0.461826562685745	0.44727846809496	0.44199798110967	0.487810935555622	0.533925796134696	0.506936709674072	0.412828285700596	0.324271471425441	0.287757912914741	0.280094767947964	0.273112058585643	0.264760693368128	0.265972531705494	0.280372931366354	0.309021205167038	0.35367652899927	0.392295667103162	0.408101118821264	0.442589958865355	0.517713043568712	0.57466014284048	0.591338746809653	0.595874673547417	0.607172949665309	0.660534616644562	0.725591171301307	0.691763001437684	0.560613980958201	0.435243481447051	0.374202092039221	0.395191786288338	0.471371106955358	0.505927412261718	0.469399135000772	0.436297931469207	0.425324208345914	0.416612944802509	0.444824702406264
REACTOME_GPCR_LIGAND_BINDING	0.740211632578087	0.642291772909983	0.578083006117597	0.503399194118261	0.402441724412243	0.363787881514196	0.424803232316771	0.491991289045621	0.484282531124611	0.45822795372081	0.453183142399789	0.455356936919597	0.446300916759162	0.441320538381855	0.480784058961176	0.521263414119276	0.498099381559772	0.414863007257322	0.334610091063702	0.299975940332339	0.291500815014491	0.283672070054116	0.275856614071477	0.27960105066978	0.296492994712923	0.32850160112098	0.373118428916901	0.402448312833886	0.40715105259716	0.440443823025654	0.521164811810176	0.581326147562191	0.596838508375994	0.599967388772116	0.612016486371636	0.6608551710885	0.717114405696219	0.683180592036835	0.559617104818773	0.435736939154458	0.370220546170445	0.390459347150251	0.471318859284035	0.513136145724498	0.47924937560202	0.436795944851643	0.41279667261979	0.39977413612178	0.430295508769743
REACTOME_CLASS_A1_RHODOPSIN_LIKE_RECEPTORS	0.752531101656254	0.658285594065888	0.592871311326157	0.514679674282446	0.414579216737895	0.37773345153953	0.435053313341028	0.4959180077715	0.482557879968365	0.451109743919654	0.443639820076375	0.448204021569247	0.443519337737072	0.440246454780895	0.474954359618844	0.509451097623795	0.488420629627536	0.415563773816715	0.344005184141393	0.31097727133047	0.301895231573194	0.29430593277112	0.287088899420839	0.292289838830114	0.31188312199003	0.34788221904843	0.392596018082209	0.414368157762248	0.410527660754334	0.442819011480788	0.526076293141368	0.585217490184822	0.597506937734388	0.600033383749524	0.613915054291651	0.65793187577968	0.704417823394049	0.67026411529718	0.555828985130413	0.436275625463707	0.369283210942295	0.390493537133882	0.476101840042391	0.524189046645615	0.490904220552864	0.438480225197569	0.403493107812012	0.387658653727413	0.419825429135938
REACTOME_G_ALPHA_I_SIGNALLING_EVENTS	0.75939059648401	0.667042407552282	0.600430177859097	0.520537532751551	0.423322554191013	0.389417218548943	0.443175420882232	0.498069664191061	0.480968140216799	0.44623923325171	0.436671531670588	0.441944800053041	0.440468106980336	0.440444140351907	0.473094346509594	0.502350957979857	0.481330583402642	0.416605350005993	0.352709713587865	0.320907096775836	0.31176623390993	0.305383557132512	0.298474113244159	0.303842174504017	0.325910772093631	0.365674545752293	0.410235667491509	0.426569131537567	0.417390026493628	0.449377123203132	0.532438874699166	0.586482071609546	0.593520214482856	0.595748381664424	0.611526959287148	0.65040252716987	0.687386219716701	0.653941186246191	0.550329807939566	0.437829705549657	0.372180079576257	0.395642006336407	0.485632166742343	0.53852772398662	0.50356776711833	0.440974120405795	0.397589698528155	0.38092304562027	0.414922131494825
PID_S1P_META_PATHWAY	0.760297391926173	0.667571243622869	0.599618663821548	0.520338618643891	0.428382075151723	0.398565045303798	0.449090490919432	0.498568733921401	0.479499384978473	0.443443153807584	0.432592983278163	0.437966485652793	0.439128854943037	0.443754087827376	0.477242871916175	0.502661374567903	0.479585083570847	0.419718808405061	0.361455051642426	0.330387083870183	0.32179335614055	0.317264037211722	0.310223935310834	0.314712304055137	0.338786054856023	0.381279984184721	0.424984894337151	0.437830471373858	0.426457929308553	0.45921981201411	0.540163409346451	0.585816587732656	0.585882642486122	0.587581451156105	0.604305141595694	0.637622528933462	0.666435345411051	0.635652444726375	0.544681618507052	0.441317123579392	0.37898302736787	0.405418813666671	0.499305177300145	0.555492592844268	0.516766913885223	0.444195742398641	0.394994487626883	0.379472720032155	0.416120318635933
SA_MMP_CYTOKINE_CONNECTION	0.755797337021271	0.66022365742934	0.590393241388608	0.51388581125182	0.429547908255558	0.404925771682925	0.452509750354525	0.496825429787509	0.476952715682564	0.441251448641573	0.430686986351226	0.437136133540999	0.441423003888369	0.451805293341866	0.488432403144733	0.511543642452067	0.484764281409678	0.426226446107742	0.371052065196249	0.34008400734481	0.332387939010005	0.329855322161706	0.322302378146222	0.32552684189718	0.351180541282809	0.394842470778693	0.436637297974863	0.447372414857277	0.43628893084112	0.471016428310367	0.548946566841143	0.584222632849844	0.57623815524434	0.576797205486152	0.592771097773535	0.620064351581515	0.642762107138119	0.617272710419112	0.540621905970708	0.447367152463528	0.389018538838751	0.418544090206774	0.515934963636527	0.574195891669672	0.530266847378373	0.448392309237926	0.39554619065084	0.382658029546869	0.422945391505177
KEGG_HEMATOPOIETIC_CELL_LINEAGE	0.747189282459732	0.646446872110647	0.573729781306192	0.501432750350349	0.426622477983717	0.408139783247704	0.452949541905497	0.491850102366756	0.471481509927919	0.437470288711056	0.429519905174054	0.439579147346961	0.448638471624622	0.465654811452408	0.506736168762674	0.528748779149261	0.497184224710306	0.436787730883709	0.382066439060943	0.350370346838371	0.343425261471568	0.342422439694287	0.334148942364113	0.336566105934863	0.363632674059775	0.406789850530258	0.445558162240663	0.454881493461144	0.445565869214824	0.483175710113312	0.558103019188016	0.582634980621952	0.566521368247401	0.565254941553757	0.57850575034721	0.599446173483432	0.618406843785362	0.600847828525249	0.539555650746635	0.456028996964113	0.40098461144234	0.433189207147002	0.533852425515095	0.593454037327448	0.543891136227638	0.454013718088432	0.399148698068634	0.389574536371735	0.434157739032093
REACTOME_RECYCLING_OF_BILE_ACIDS_AND_SALTS	0.736090618235477	0.628298122534974	0.551320834702049	0.4836502889687	0.419480710426544	0.407795073768186	0.449948414218772	0.482839400496985	0.461472232365497	0.430050562718038	0.427458395980901	0.444621945093378	0.460985817733948	0.485531674983959	0.531494856308019	0.553031511804018	0.516106521914041	0.451359722027853	0.394640197902476	0.36115494957784	0.35421939194153	0.353696652477254	0.344681358469555	0.347419903099734	0.37598656299728	0.417257131080754	0.452218396634288	0.46037887660122	0.453321721189892	0.494078983080791	0.566513424034427	0.581592181336387	0.558546613833901	0.555035100967697	0.563836908757928	0.578508740751587	0.596050730037967	0.588204398902771	0.542011540269687	0.466509568858924	0.413151543328309	0.447346411923213	0.551170856505082	0.611872360652016	0.557384789500047	0.461536858294065	0.40584938711338	0.399389617934027	0.448183046373283
REACTOME_BILE_ACID_AND_BILE_SALT_METABOLISM	0.72404614727298	0.607932778612419	0.525168942141552	0.461532163496477	0.40820369379432	0.403623865812344	0.443350484425553	0.469716626811108	0.446339561306093	0.417874375006815	0.423197432570327	0.450961643162081	0.477492790035358	0.510781673043945	0.561590520502048	0.582630081451205	0.540103148679419	0.469334053067731	0.408485273326697	0.371904020483563	0.363708084348827	0.362215137453597	0.352562437369846	0.356964518923734	0.387140097967765	0.425694129070419	0.456770937193424	0.464003601080574	0.459037971496759	0.502343329361439	0.572770939978814	0.581072931351961	0.553624341147288	0.547972385958205	0.551304011178095	0.560470260747325	0.578553593128467	0.580557004616568	0.547314607935205	0.477104763664575	0.423613949446878	0.459201049562286	0.566128718404146	0.628073443179004	0.570404328767422	0.471338548150986	0.415860045229141	0.41159213377672	0.463575805783064
BIOCARTA_NUCLEARRS_PATHWAY	0.712307664511872	0.587246072120569	0.497233653717434	0.436277798486015	0.393210402185668	0.395722697206981	0.433497695694073	0.453356957496004	0.426884689005197	0.4011665636022	0.416155842159764	0.45706796042116	0.496323093642235	0.540047979415625	0.595678958200211	0.615664414737437	0.567458825268139	0.489783806264942	0.423020412571502	0.381816243051619	0.370757097217722	0.36673609923422	0.356594131062745	0.363665717992162	0.395262191404922	0.43090569088364	0.458910555384354	0.465836742743692	0.462602139958617	0.507042027897877	0.575491051506591	0.580527752859353	0.552278613308824	0.545220969218372	0.543064338596711	0.548305475998813	0.568339303562306	0.57825294774868	0.553683580449214	0.485475153794475	0.430595636985325	0.467407553468366	0.57738116507587	0.640963633772366	0.582604039030389	0.483625313256236	0.429486035506738	0.426068563146936	0.47935668577986
REACTOME_ABC_FAMILY_PROTEINS_MEDIATED_TRANSPORT	0.70180383794075	0.567747352599508	0.469258573102896	0.409223110883555	0.375333621692367	0.384677539162888	0.421235784512792	0.435406797251788	0.405099755781118	0.381433036399707	0.406658508572292	0.461702042315231	0.515393433617838	0.571605120134563	0.632322814369388	0.650376162944548	0.596509169449123	0.511719709873205	0.43757064791404	0.390074779500674	0.374475295615493	0.366563844436007	0.356054806374016	0.366072793402058	0.398427198272418	0.431563114454556	0.45812159825867	0.46588514770213	0.464183884807382	0.507818354744498	0.57365987334873	0.579053326656762	0.554123054309489	0.546985545348514	0.540426444361688	0.54406653935357	0.566815989123229	0.580751731847313	0.55878888262943	0.489282682769887	0.432808753666954	0.471240578823331	0.5841570558462	0.649911695058167	0.593713558550297	0.498364463237105	0.446938968136667	0.442971041655712	0.495118257825167
KEGG_ABC_TRANSPORTERS	0.693235237253957	0.550630439249311	0.442802154001668	0.381857529260647	0.355820702577272	0.371536825131785	0.407742955046355	0.417808341171133	0.38355757819699	0.361020614451412	0.395872363314496	0.464332297585052	0.532995724425039	0.603677356484347	0.669993351848943	0.685178168482043	0.625815495092077	0.534236779900602	0.451526253525056	0.396088835981702	0.374455866956323	0.361685726524019	0.350850189430087	0.363303328119903	0.395414822272578	0.42697138058797	0.454206645762101	0.464263717716355	0.464137026498185	0.504885255901676	0.566887381279709	0.575623744436788	0.55792510026644	0.55249902714918	0.543639118096412	0.548452849656948	0.574032031557653	0.586854997561347	0.560591122849429	0.487009565781715	0.429821685402742	0.470658524402244	0.586288936531462	0.654782645289743	0.603535878683252	0.515194512229753	0.468085006997099	0.462444056364273	0.510895061245019
REACTOME_ACTIVATED_NOTCH1_TRANSMITS_SIGNAL_TO_THE_NUCLEUS	0.687196946435982	0.536920687122809	0.419368335983467	0.355876191436271	0.336254405061687	0.357650792965758	0.394272049085653	0.40226061008199	0.364678476285413	0.342499955409423	0.38550442879866	0.465234454410407	0.548129595733155	0.634594625057195	0.706961190225874	0.718531419044223	0.654116606449601	0.556472145967894	0.464387562414642	0.399658633853477	0.370904238381433	0.352725579912235	0.341465594409016	0.355348331354744	0.386337454109641	0.417722634744546	0.447822137584374	0.461495606348149	0.463011336313039	0.498961546119833	0.555496682610011	0.56930989344636	0.561847471517936	0.560233991611253	0.551955648019172	0.56074241062379	0.588693013216594	0.59511097306566	0.558132822661452	0.478636922165707	0.422324042385782	0.466328094935166	0.58418702267305	0.655871180367621	0.611900967323251	0.533385425689031	0.492265679480204	0.48435408896198	0.526894453470523
KEGG_TASTE_TRANSDUCTION	0.684242716632681	0.527557711854642	0.400460249601255	0.333140466601417	0.318380749585524	0.344436451830216	0.381912696778057	0.389837864030096	0.350160444444045	0.328075151048928	0.377326571091904	0.465211279822889	0.560427145956838	0.662764667888932	0.741173958352478	0.748747991078913	0.680106173277711	0.577404664729618	0.475695689841407	0.401031968870901	0.364647225366078	0.340791955503429	0.328808898866284	0.343121588607159	0.372826991470178	0.405901386857168	0.440721580383931	0.458754324961902	0.461663391055526	0.49120266887407	0.540462148870926	0.55945801855105	0.563816472955308	0.568256001653474	0.563892303481664	0.57905917395397	0.608522647279263	0.604246149040076	0.551953958860014	0.465864147390264	0.412144757346644	0.459607797879355	0.578814194202716	0.653827930713048	0.618678743631748	0.55195605807787	0.518325974994785	0.508155713335578	0.543223712659801
REACTOME_PLC_BETA_MEDIATED_EVENTS	0.68484156230602	0.523320555553392	0.387423211030198	0.315437224229936	0.303832875335297	0.333126735896885	0.371436787601904	0.380873386624233	0.340730139176401	0.319159774622795	0.372661996719267	0.465081181310842	0.569795885812145	0.686578886191946	0.770268855438781	0.773891385740863	0.702214694495682	0.595654152603937	0.484926658289642	0.400848153268868	0.357024583793086	0.327305435192734	0.314061426040111	0.328283679137261	0.357706752176398	0.394713803163552	0.435538760496838	0.4578620165701	0.461347423742626	0.483129795506855	0.523251255051827	0.545828415087895	0.561945896748617	0.57460755687505	0.577559164299226	0.600837577828095	0.630812999348488	0.613458031754801	0.543948447415463	0.451719119841404	0.401925666839675	0.452421817467377	0.571640768058363	0.649626515239162	0.623906396803324	0.569966429044285	0.544863828088414	0.532926420514285	0.559705500492099
REACTOME_CA_DEPENDENT_EVENTS	0.68923000647857	0.524602258891808	0.381091477365388	0.304054895578738	0.293786375671465	0.324551101867061	0.363234776067101	0.375080096005965	0.336211136716102	0.316185516203431	0.372015498633337	0.465226843039414	0.576057872753083	0.70441808691159	0.791830788046118	0.791935551434903	0.718622317620247	0.609488245808345	0.491457281133313	0.399981307200372	0.349659538528803	0.313841666336805	0.298604397515502	0.312944613104765	0.34429650890866	0.387679951271908	0.435160000881647	0.460953327660858	0.463626731476484	0.476494139067141	0.505615668663413	0.528698451626693	0.554943515641064	0.577648277545467	0.590971662536635	0.623314336881359	0.652955467108491	0.622459176767365	0.536710170039224	0.439670243587162	0.394479172154229	0.446942138732516	0.564485926150393	0.644520082196251	0.627951521395706	0.58684298375573	0.570555731145253	0.557487010935105	0.57579234442142
REACTOME_PHOSPHOLIPASE_C_MEDIATED_CASCADE	0.697221901568288	0.53114765941018	0.381416610311846	0.299355044358371	0.288657764307975	0.318997602669186	0.357323080710455	0.371794375862365	0.335797072797779	0.31865631176982	0.375004609569503	0.465463719666823	0.578830222354941	0.714848959319687	0.80387883299523	0.801214818956307	0.727620458561187	0.6171553551322	0.494670002687888	0.399309519018556	0.344119537222845	0.30197415585696	0.284003784497756	0.299359663101454	0.335636131172616	0.387711764105539	0.441920415186174	0.469874649595548	0.470022407953319	0.473006681621966	0.489351956928526	0.508917824739927	0.542431362237192	0.576325294829679	0.602315706115008	0.643933390049689	0.672802690181883	0.631281474033101	0.532631292564015	0.432574813582035	0.392010197884029	0.445072396925642	0.559163449172084	0.639877649851415	0.631538182745252	0.602510951143199	0.594349071533301	0.580491269054871	0.590546212519378
REACTOME_DAG_AND_IP3_SIGNALING	0.708080306527047	0.5419209035386	0.387317664172425	0.30058598706458	0.287995667083852	0.316209055902391	0.353407068473186	0.370222890911089	0.338390749210164	0.325420053269832	0.380636452099347	0.465296166462625	0.577710997016193	0.716963283774627	0.805417055737737	0.801007201600512	0.728217502026864	0.617465412319416	0.494171928027911	0.399457825414536	0.341523457669466	0.293083822316623	0.271967860178807	0.289676641763288	0.333895068047834	0.396411172071052	0.45692358009871	0.485533324836124	0.481480060751174	0.47394648842713	0.476051572287147	0.487888985843481	0.5251136110629	0.570365054430609	0.610181922746238	0.660637850007411	0.688831905270027	0.63996983327797	0.533113516665633	0.431869024455999	0.395475606903418	0.447860479020372	0.55696305564369	0.636845357311839	0.635514650710395	0.617201261232743	0.615412070821329	0.600448633294827	0.60267807155586
PID_LPA4_PATHWAY	0.720550530987407	0.555225624414829	0.396896422150128	0.306085302075731	0.290652329416285	0.315534262906443	0.350991708368909	0.36961856146544	0.342900760691168	0.335080902050017	0.387817897300354	0.464398031425433	0.572635891778755	0.710710530818076	0.796818019144598	0.79196787477684	0.720690674733678	0.610357233952228	0.490018942513132	0.400585577404924	0.34220304296121	0.28812749578387	0.264177232136552	0.285706678946665	0.340084443518822	0.413777098687401	0.479709667536053	0.507462494204994	0.49788661589406	0.479780846985254	0.466885272306344	0.467448266624983	0.504736248658238	0.56036037327242	0.613773395629527	0.672070582942016	0.700169596455915	0.648337671737884	0.538184690237422	0.437286312267311	0.40432616746758	0.455072214249862	0.55815138790072	0.635926314194598	0.640426475162706	0.631025500243895	0.632930015767068	0.615766610123185	0.610703827756896
KEGG_VASOPRESSIN_REGULATED_WATER_REABSORPTION	0.733085858284165	0.569073049174438	0.407955975962974	0.313800904839099	0.295177285890517	0.316184518151161	0.349520034493796	0.369366079286926	0.348432330902543	0.346421323796964	0.395868403537276	0.463030036597363	0.564179804632118	0.697070947077359	0.779866823999354	0.77616610834878	0.706765368748877	0.597151004822593	0.48281714352167	0.402295474361492	0.345544133724814	0.28740451968736	0.261943133058711	0.288645989404348	0.35401682843469	0.438311668726	0.508340646953561	0.533792192258788	0.517898589897019	0.489986462150342	0.462481341792662	0.449643569490291	0.483816340438976	0.547707683882458	0.613043159317652	0.677685255559244	0.706540509413492	0.655890210330032	0.546611107832543	0.447145764688233	0.416728196249387	0.465149502347939	0.561753917050156	0.636703431282841	0.646139995746485	0.643601840970126	0.645973669017876	0.624947683384508	0.613281955687493
REACTOME_REGULATION_OF_INSULIN_SECRETION	0.744194768556278	0.581652567656811	0.418582468144212	0.321875633935704	0.300245077777881	0.317480987091639	0.348496712320539	0.368991689051814	0.354347745180555	0.358680234485206	0.40479745975887	0.462156659523442	0.553628279948765	0.677992177021941	0.7574416676426	0.756667672785172	0.689284229661969	0.580326914909829	0.473637249782661	0.403718104410809	0.350093370516694	0.29040185675352	0.26576295951943	0.298728632241396	0.374385553283656	0.467384752095287	0.539820451905781	0.561648870369047	0.539210442506156	0.503187449729231	0.462925449193912	0.436430211798783	0.465175886926879	0.534363004015503	0.608683842918098	0.677724328058762	0.708151594832787	0.6618968024661	0.5563679009421	0.459008720631404	0.430161838451582	0.475629726791146	0.565796902584075	0.637919781931608	0.651783175021457	0.654008456221325	0.653621610017911	0.626983525169258	0.609705254505216
REACTOME_INTEGRATION_OF_ENERGY_METABOLISM	0.752762561406821	0.59169584747745	0.427520469252241	0.329022485290946	0.304918094613403	0.318978792369574	0.347550659080862	0.368127521676734	0.360208092127163	0.371578451898384	0.415220942976816	0.46320231904898	0.542777085111367	0.656102876037207	0.732950561880112	0.736829669581104	0.671499550102461	0.56291373651076	0.463783614633455	0.403772814948155	0.35392917044783	0.295810314621498	0.274958490659476	0.314917732143092	0.398893882976143	0.497704082215869	0.570687365251057	0.587826953306643	0.559165466204446	0.51755640661563	0.467842928217258	0.429325683711409	0.451373817339367	0.522434950801641	0.601914958815368	0.673020086486577	0.70549523171364	0.66551156814668	0.565202579573005	0.470380245161624	0.442139145342078	0.483886295335064	0.567968362881766	0.637953598660856	0.656090432571133	0.661124975200095	0.655314715457745	0.621810186433059	0.600369673282574
REACTOME_REGULATION_OF_INSULIN_SECRETION_BY_GLUCAGON_LIKE_PEPTIDE1	0.758206949731523	0.598585937750267	0.434210379208629	0.334574815270731	0.308666947895998	0.320432469172844	0.346424328389416	0.366469179735925	0.365646009154922	0.385089814021109	0.427960540565104	0.46757118471343	0.533541786122835	0.63427277662682	0.709707200390116	0.719597362144231	0.656310947068919	0.54776368668789	0.454537296958743	0.401539717006868	0.355199061577512	0.301771259230752	0.287620681821879	0.334841362723936	0.424475283975319	0.525805288902054	0.597617413621598	0.609478157350693	0.575432023776711	0.531275548538418	0.476475695676339	0.429075980138189	0.444162072758475	0.513693638790201	0.594092806911871	0.664647281355773	0.699102820093741	0.665866150363392	0.571064131440657	0.479182381160283	0.450755327302184	0.487887269599208	0.566427753903243	0.635487758730096	0.65797507501594	0.664150672995654	0.651213653277649	0.610561361163764	0.586955281006508
REACTOME_G_PROTEIN_BETA_GAMMA_SIGNALLING	0.760420385051565	0.602210842140178	0.438560236070891	0.33830275396373	0.311230112404514	0.321671954397298	0.344928679709227	0.36376654204457	0.370244421569184	0.399072743957636	0.443506745853898	0.47614493929569	0.527517364676638	0.615110555131036	0.690403795987291	0.707050308350337	0.645764285588242	0.537017277118639	0.446989491388876	0.396623324423984	0.352658997420405	0.306332315512366	0.300988852480879	0.3551423288859	0.447691184460106	0.548538734398326	0.617930434952003	0.624595019336057	0.586452463615895	0.542838034701317	0.487688800574396	0.435400055482654	0.444089335883696	0.50911716181778	0.58626055049092	0.653553779187396	0.689357418267837	0.662154241566306	0.572327868294131	0.483903915902555	0.454896589177746	0.486663671955987	0.560406589383627	0.630044713538286	0.6570009337547	0.662965137127734	0.642287948027899	0.595402018085473	0.572127922242628
[truncated: 867 more rows]
[truncated: 11 more columns]
