# Supplementary material for: Proteome activity landscapes of tumor cell lines determine drug responses
Source: Nat Commun. 2020 Jul 20;11:3639. doi: 10.1038/s41467-020-17336-9 (PMC7371697; doi:10.1038/s41467-020-17336-9)
Supplement: Supplementary file 14 — Source Data [file 41467_2020_17336_MOESM14_ESM.zip › Supplementary_Figure_3B.txt]

Kinases (by ATLANTIC Score)	NCI-H548	SW1417	C106	C99	HDC-142	HDC-82	C84	C125-PM	C75	SW1116	HT55	LS513	GP2d	LS 174T	NCI-H716	HDC-9	CaCo-2	Colo 320DM	Colo 741	OXCO-1	SW480	HCT116	RKO	SW620	HCA-7	C10	HDC-135	HDC-111	HDC-143	HDC-114	C80	HCA-46	LS411	SW403	SW948	SNU-C2B	Colo-678	OXCO-3	LS123	NCI-H747	C32	CCK-81	HT29	SK-CO-1	LoVo	RCM-1	LIM1863	VACO 4A	HDC-54
STK3	0.364576126285107	0.405679046008347	0.414784206707007	0.449131163963373	0.518636723640402	0.48300606568235	0.344239247762528	0.261888739371121	0.288336228329977	0.384323249263561	0.464035082246108	0.440256499669202	0.334593575409415	0.254985290845256	0.261345186725364	0.341487612857774	0.411404194098882	0.434354340563189	0.514706134510672	0.635063434770226	0.669114996451818	0.608552052699042	0.533002847418659	0.519679533041119	0.596278087783125	0.697685149802533	0.729478630115247	0.677228423197338	0.592600784779747	0.472054351216293	0.35992415553209	0.379842921967884	0.515411072739913	0.659451593486678	0.745700955147649	0.755758793407096	0.752173170468045	0.79567765183366	0.824291880326229	0.730829875090143	0.571517203809558	0.521580492025677	0.552251648797211	0.507245692766926	0.39027885095381	0.267932034514196	0.174079490558911	0.125065369385107	0.152415662921952
LATS2	0.361822484845904	0.403240310204321	0.41645539399521	0.450448445591975	0.510831408841302	0.472142372284315	0.343566636775171	0.26831813097432	0.292644556634401	0.385710551379414	0.470359995317943	0.459440378228535	0.361812998372742	0.281415997417062	0.279218144444751	0.340727899207762	0.393170218584569	0.412143951665641	0.49703231163418	0.622696032659975	0.661108847775446	0.601985148755331	0.525098888679751	0.509661002336303	0.584565124578667	0.688215875452423	0.730811361489336	0.693800459235605	0.617557291819047	0.496652894907148	0.382745053245468	0.400008383809162	0.526049108563681	0.657057141621881	0.737930158662098	0.750328370959012	0.749414937175393	0.794355964312069	0.825867250526284	0.739076066681604	0.585065160369157	0.532143738562628	0.557673412063836	0.514373085417946	0.402903009499041	0.28230168700669	0.185828839168818	0.132463929063326	0.155770133631187
PRKD2	0.361791221055212	0.402358090806713	0.41827749877434	0.450660379387568	0.5011178615112	0.459478241611628	0.341582414683548	0.273860047339212	0.296938921595041	0.387780954096165	0.47743859188717	0.479630885858914	0.390576280669514	0.30895567458555	0.296123038045409	0.336405216832886	0.370072942757836	0.385199281351482	0.475020485854847	0.606853145670086	0.651241083402525	0.595551512849714	0.519055519836971	0.501977601527021	0.57377916304787	0.678249303878188	0.731608717686512	0.710135301243092	0.642151718858473	0.520954425133826	0.405301308436296	0.41993377378712	0.537328679276617	0.65613603181225	0.731796492819752	0.746814684626512	0.749026414408559	0.795335019920921	0.829135731521041	0.749241547815196	0.601150582159684	0.544674370953736	0.564320808148687	0.522804041626163	0.416437317229695	0.296296108232939	0.196729537331063	0.140121879429678	0.160786948507687
DAPK3	0.366407592049269	0.404448204023206	0.420628034616228	0.449336074273078	0.489164495866868	0.444958405102193	0.337888490278824	0.277887834178806	0.300743317270761	0.3901580444729	0.484772755036751	0.499920579417303	0.419699553417689	0.336329856354908	0.310896368291823	0.328049096301053	0.342316415726479	0.353687563323124	0.448566256183898	0.587515129448529	0.639750118043105	0.589576802146122	0.514987004853921	0.496453750784934	0.563638200415079	0.667390217636957	0.730923563536478	0.724535609878781	0.664308351809047	0.542978633669264	0.425931456680625	0.438428871712102	0.548923904911461	0.657174174910536	0.727893116197258	0.745739940780164	0.751647448761166	0.799131580251238	0.834241486922326	0.761157576650163	0.619639058469691	0.55947085694665	0.572890273438194	0.533101332422805	0.430715762104219	0.309079134607378	0.206043641216349	0.148140369869936	0.168444180206989
DAPK1	0.377116148313941	0.410476133503303	0.423438416186077	0.445794957835558	0.474782440828051	0.428841439630575	0.332266867844473	0.279826967262916	0.30352600240777	0.392286536681931	0.491563378738941	0.518905429420285	0.447372800931492	0.361801383497886	0.322408463094608	0.315828344719259	0.311020393655614	0.318556243703996	0.418138504257481	0.565053719632254	0.627068007364174	0.584345577158568	0.512648202875625	0.492391187487622	0.553618195115753	0.655295614380904	0.727789213269545	0.735129186405431	0.681757843801801	0.560539432051456	0.44277620217378	0.454180806632807	0.560430379421924	0.660587357423917	0.726674336238986	0.747359175463793	0.757582224713969	0.805970428660588	0.841105963297883	0.774284200706713	0.639835993542126	0.576428844155552	0.583965961788915	0.5457896347407	0.445527219592473	0.319939342494259	0.213387080588151	0.157063947750733	0.180119077012067
STK25	0.394050311227568	0.420329549998228	0.425937273855723	0.439191554152734	0.458111008332983	0.411863822854441	0.324911676575728	0.279426204140226	0.304924049776909	0.393593240239203	0.496819790293306	0.534799933440123	0.471278141687136	0.383314198299939	0.329796973668432	0.300787628307219	0.278390155387385	0.281708664806895	0.384961623793772	0.540301209915888	0.613745280645751	0.579967480583058	0.511353405655537	0.488588105239333	0.543039177799236	0.641806689678852	0.721502462710291	0.740336476505342	0.692569817518874	0.571732039499034	0.454179530772495	0.466024982639896	0.571412865529793	0.666583325661159	0.728299819774962	0.751486837047475	0.766553283706264	0.815561592298987	0.849296245196408	0.787618730050067	0.660349514207171	0.594810513580536	0.597713207128564	0.561085755031457	0.460577268758958	0.328526044057628	0.219003350630903	0.167925404118118	0.197359778657742
MAST2	0.415326304325015	0.432339637565185	0.426623038733135	0.428795518949001	0.43980589600304	0.395289644203882	0.316592876717677	0.277022009408319	0.305002034474753	0.393720877506468	0.499595615881821	0.545776707507778	0.488976611682636	0.398801364652762	0.332649181775065	0.284808566594915	0.247529693678682	0.245918201706681	0.351051234130728	0.514541258222536	0.600346890814643	0.576284874447942	0.510075954570219	0.48362461302554	0.531286030806578	0.627066909117747	0.711930567979611	0.739448451617722	0.695810673883641	0.575549186430716	0.45921419294321	0.473290736837569	0.581474920794579	0.675021172085345	0.732506463415089	0.757409158091966	0.777558267292272	0.826941210246017	0.857917076429932	0.799687912471769	0.679121503452183	0.613124180930311	0.613552434057453	0.578570700546195	0.475433231536218	0.33505448888377	0.223907960844189	0.182056745204305	0.221377363774227
RIPK1	0.436966011834742	0.443325881794433	0.423627204743406	0.414432468004686	0.421122093990705	0.380727335839299	0.308585888840434	0.273609591652562	0.304385444856444	0.39271883322965	0.499279731764419	0.550472547973762	0.498515625239131	0.406602501969811	0.331016787289826	0.270149715895231	0.221779104267832	0.214377198137966	0.319020384984519	0.489407745211241	0.58738163890808	0.57291599212507	0.50779361317058	0.476420409762537	0.518136333706933	0.611576815064853	0.69969681287181	0.733061756770921	0.692050330814852	0.572383086216474	0.458132673203321	0.476086220377496	0.590320581931153	0.685324732079098	0.738571051924074	0.76396080637416	0.788952241098874	0.838489066121533	0.865597119664211	0.808674318831629	0.693697948764578	0.629236756336525	0.629980340585328	0.596953367653553	0.489485609118079	0.34038105801671	0.229792187154271	0.200663800440247	0.252380607322397
EPHA2	0.453807805905051	0.44938790609904	0.415433788078636	0.396898968544871	0.403788850519884	0.36970057512146	0.302290784592526	0.270581359760818	0.304123731105249	0.391060961977942	0.495809622188307	0.548461841717616	0.499038681002709	0.40585304857148	0.325222928687437	0.258633771785201	0.203704857335365	0.18994796632177	0.291652288206405	0.466694278659596	0.57530311919762	0.569463452736601	0.503999550785293	0.46688259534784	0.504086886621852	0.596170668120187	0.686118207700365	0.723084943379582	0.68340011111431	0.564123342654829	0.452495716119949	0.475362715636164	0.597772219474232	0.696502841554533	0.745401899610496	0.769773717092415	0.798789503874292	0.848187060240931	0.870638020931813	0.812693791764576	0.701713575322074	0.640768306742196	0.64470726028255	0.614106885888254	0.501975500083691	0.345886316614869	0.238683617339504	0.224339894299109	0.28907456061004
CDC42BPA	0.46124687329141	0.447258945822111	0.401648400471851	0.378076419310273	0.389663159126306	0.363146344830225	0.298686299917316	0.269200514229024	0.305296033226942	0.389460233047626	0.489699671452964	0.540451102287922	0.491099122695045	0.396691958478621	0.315569179042336	0.250827547264227	0.194151126331063	0.174380323893327	0.271336585567386	0.44807839410694	0.564539626542289	0.565786850996637	0.499133937167738	0.456314745772572	0.490523349223101	0.581950236351142	0.672891847010569	0.712204076707459	0.672943372633607	0.553706167432126	0.444840500744865	0.472682047080272	0.60373108317158	0.70729204741347	0.751743032310406	0.773605333217179	0.805308126543106	0.854067434448632	0.871343180221814	0.810184711779725	0.701453139774104	0.645679274216391	0.655158524302352	0.627473167214363	0.512124457994384	0.353187144468379	0.25249049485226	0.25279627375581	0.328681259575116
RPS6KB2	0.457060939978654	0.435625515398531	0.383380578731558	0.360556931166427	0.380273419537752	0.361131853114787	0.297954522489973	0.270106172502977	0.308574634162538	0.388601428345896	0.481888237738234	0.528073168099496	0.476498800380683	0.380220041013225	0.302159339918043	0.245682429731665	0.191846706292704	0.16783265575448	0.259528096334922	0.434770836798674	0.555448824948287	0.562146339403789	0.494649117146913	0.447292845493248	0.479603335056943	0.570219115359259	0.661672377013885	0.703001065759815	0.663746302275453	0.54424731395852	0.437974794736827	0.469760939115262	0.608104334360389	0.716384005147124	0.756424873057404	0.774603507479251	0.807342669369134	0.854689903092221	0.866454312404617	0.800313851864409	0.692298103282731	0.642841086433131	0.659196264314671	0.634755741728239	0.519358067642914	0.363770919280346	0.272593749072862	0.284980144541391	0.367606073069585
RPS6KA4	0.442394190874093	0.415744465061482	0.362967195060274	0.346845602638775	0.376431895520489	0.362993445808492	0.299566919832061	0.273176841923344	0.314018766973763	0.388972967421753	0.473511589144177	0.51338513596407	0.457734893578975	0.358274374158283	0.285017839168439	0.240925935725508	0.193840427253362	0.168909536587237	0.256383061947482	0.427144798345878	0.548136461011241	0.559076673433217	0.492574461285893	0.442942595375462	0.473811535770622	0.562401451543431	0.653728691493787	0.697131010653886	0.657879417917589	0.538107615041686	0.434165167916355	0.467972545155438	0.610742490991932	0.72266297765203	0.75858292457595	0.772413548394065	0.80449591196265	0.849465364388269	0.855545993433288	0.783271838050055	0.674906512522904	0.63236386670634	0.65578204760323	0.634662082117444	0.523558628307723	0.3786566506391	0.29956724935114	0.319486843312717	0.402494366317614
EGFR	0.421382439302841	0.391043139034021	0.343136829248956	0.338462811142667	0.378055939925986	0.367834012062986	0.302821050191368	0.277841676578063	0.321206158741156	0.390875866654234	0.465716538341209	0.49832881102046	0.437350192223013	0.333162209565404	0.264498841529484	0.234103882776084	0.1966297867627	0.175190317846028	0.2606793578902	0.424472284135881	0.542213668078395	0.557030067463915	0.494711736118643	0.445840554498994	0.475258410714743	0.559861765235023	0.649780719285809	0.694923890499253	0.655865632642773	0.536251010930379	0.43451036293875	0.467980044956279	0.6114196524848	0.725380045896254	0.757789415988698	0.767134904059119	0.797051507277037	0.838721272377381	0.839212278041831	0.760340437680341	0.651073905272569	0.615552399459588	0.64530842384418	0.627407460005394	0.525244364268866	0.398151642737689	0.333004834124877	0.354972144157148	0.431183532664399
CSNK1A1	0.399632014734045	0.365928012216243	0.326038219887162	0.335366453081084	0.384235371668841	0.37506829211186	0.307481829065488	0.283603894798088	0.329555039636465	0.39451478980327	0.459536900073023	0.484387810746017	0.417489534445784	0.307462828862042	0.241777623772792	0.223813487840996	0.197504356477892	0.184019968069378	0.270059838521156	0.424925625896333	0.536674676707752	0.555995077508726	0.501801753641619	0.45695221793435	0.484908774571406	0.56356571772637	0.649991010595272	0.695528650447779	0.656731345186771	0.538088891648747	0.438682170622782	0.469596704437292	0.609863308234669	0.724224423171432	0.754075226756122	0.759198733412368	0.785736672894863	0.82351489120646	0.818942333929999	0.733671882566834	0.623331048151173	0.594516714407577	0.629465857954456	0.614767918211808	0.525572988122553	0.421734921823376	0.371422270909266	0.390302854743571	0.453126678916797
SLK	0.382331335826297	0.344402153922698	0.312621998968909	0.33598511612693	0.393491258467044	0.384668223872309	0.314080873754981	0.290393038579928	0.338563625326483	0.399998971454788	0.455779234135497	0.472514294539407	0.399782169464219	0.283892306470267	0.219120150806915	0.210549313188688	0.195530589494177	0.193258472833934	0.28155649379552	0.425930839156707	0.530049330494676	0.555331245659942	0.513044046195542	0.475043332402395	0.50202244740499	0.573659090985342	0.654033278431461	0.697449765098725	0.658550951121453	0.541798413500286	0.445080529586488	0.471888874898045	0.605823919576515	0.719293299790913	0.747839338832552	0.749219539527095	0.771459366123915	0.805276718240412	0.796698506269945	0.705817669437058	0.59441636674095	0.57160352223086	0.610702856979838	0.599629975644171	0.52611558419331	0.448082457767639	0.412273423686686	0.424401516644316	0.469163382325898
SGK3	0.372861509153864	0.329107336244499	0.30265323534655	0.337869212415628	0.404126042836935	0.396955413431188	0.323642188248782	0.298502082038252	0.347794841706919	0.407173284003739	0.454869183176152	0.463232384039135	0.385443749129893	0.265126467347685	0.199696613198415	0.196756175805296	0.191780986694945	0.201740770449384	0.292267006539439	0.424808779529277	0.520834308035525	0.553940953088234	0.526215488848353	0.496860937587668	0.524106854894716	0.589192409278558	0.661196701212951	0.699188440581401	0.659200018944286	0.544961231290816	0.451347886274103	0.47349157236565	0.599167382028457	0.71098558851262	0.739653465669413	0.737817090536113	0.755076276982029	0.785391429248911	0.77432918245372	0.679143317447044	0.566794295176958	0.548880684682272	0.591498667801231	0.585173569542437	0.52843453352372	0.475235858391664	0.452166370605578	0.455952180417457	0.480815096067855
MAP3K1	0.372397556079647	0.321107056774114	0.295287895999168	0.338677385554923	0.414558460757479	0.41206815653824	0.336969880011529	0.308168972606101	0.356665245862231	0.415381628362175	0.45668946443112	0.45676004288782	0.375376276866379	0.253472667052307	0.186905812539952	0.186044662733534	0.188752631189735	0.209339572929765	0.300001632386299	0.419505931621624	0.508045050664506	0.55071708838333	0.538387571338783	0.518111300312205	0.547544781410844	0.608230531142652	0.670532647294666	0.699720254520688	0.657014619035861	0.545309258335626	0.455107420887526	0.4730628451033	0.589962804401608	0.699847823436884	0.729989558576456	0.725388103002346	0.737191868609098	0.764823742212152	0.753018952543858	0.655313793306298	0.542353998289083	0.527864315855888	0.573734691644951	0.573973611369392	0.533590346964676	0.500884599882692	0.487313024516338	0.483193460504305	0.489426880182753
RET	0.380429010187543	0.320317802869721	0.289867161662374	0.337067216052333	0.423553718671613	0.429409901378357	0.35389686179922	0.319099467043468	0.364269305373095	0.423382114243059	0.460515692901314	0.45304419960193	0.370101178724796	0.250388147349807	0.18341564575483	0.181898213562351	0.189266204066131	0.216688732233961	0.303734236527279	0.409183279678845	0.49166523656793	0.545066196458027	0.546983983048923	0.534932700706644	0.568767218003898	0.628400821359098	0.681037170911967	0.698656083255431	0.651149163990962	0.541356095058054	0.454709378365249	0.46974281697752	0.578524077904011	0.686400018029831	0.718939518084396	0.7118651027823	0.718003547630939	0.743892227087627	0.732970740326899	0.63500211046681	0.52232098622373	0.509537211420416	0.558387664689114	0.567338904787747	0.541744509670885	0.522692430892899	0.514128982379759	0.503938321102446	0.495459844300786
PTK2	0.395705121238228	0.326202952615024	0.286505089422669	0.333120577358567	0.430297139219343	0.4473738370389	0.372899853629199	0.330248697272994	0.369458040271965	0.429586472866317	0.465154786337074	0.451717668327874	0.369536911547695	0.256001284524343	0.190290356563062	0.186417949832719	0.195337552367962	0.224750083752553	0.303769375906689	0.394501488329669	0.472825556774041	0.53727560659887	0.550756235799878	0.545301291182128	0.585524180108157	0.647656823433119	0.691802193036769	0.696071281781911	0.64156411799917	0.532724000593229	0.449721644941411	0.463440020747059	0.565366674497176	0.670983005402497	0.706043059103323	0.696585659689663	0.697262498545688	0.722273708174028	0.713432757492101	0.617881914211354	0.507303124660014	0.49454120651834	0.545597921404264	0.565093114339645	0.551990982315262	0.538586040600145	0.529817702030822	0.515833723666038	0.498150101028221
CSF1R	0.417013296433133	0.338290783632141	0.286179107459941	0.328158833729628	0.434314772441461	0.463477892121481	0.39127340333608	0.340004657007858	0.371215045605286	0.432607699141738	0.469300594318646	0.452077083228804	0.372803972449302	0.268895470950004	0.206584559984486	0.199623168345532	0.207489325350311	0.234435229265959	0.301623134290003	0.377545816783857	0.453659051193641	0.528567756219052	0.550266910391792	0.549768767282934	0.597672342474495	0.664867954986997	0.702042634664475	0.692111768238163	0.628713928681215	0.520066754014385	0.440956780124182	0.454806079328836	0.55107877978735	0.653689813350682	0.690348775508723	0.678419370953767	0.674431527680636	0.699259445209685	0.693059739423163	0.602869708586812	0.49735229410248	0.48334202463943	0.534982332811781	0.565800900180449	0.562463853737167	0.546959669801435	0.532789362945283	0.516795463957854	0.495654215549094
RIPK2	0.443404449031596	0.356244145947301	0.290283673234406	0.324066003348466	0.435299215468089	0.47485096493859	0.405782824086742	0.346687396749248	0.369161916055752	0.431888751215893	0.471991852551142	0.453186474866716	0.378284893148819	0.286371328801693	0.22961566604036	0.219571909463908	0.224740744324815	0.246410168819799	0.299658195610758	0.361409395356006	0.436878334778052	0.520814578926696	0.54766912895019	0.551181328782718	0.60707521503352	0.679923002667961	0.710972309068364	0.686578459372076	0.613122078773995	0.50464856569842	0.430020139653967	0.44490357826715	0.536167468178866	0.634443038835757	0.670769750009619	0.656211310437944	0.649045542215593	0.674184984118688	0.670479160607416	0.588528606529033	0.49198757075593	0.476227667740941	0.525977795215281	0.567278560107678	0.570690943521872	0.546812097915637	0.522856081870737	0.505529598482703	0.485688843714338
PRKCH	0.473819586802858	0.379474353264478	0.299845003137794	0.322416844145562	0.432929269365524	0.478881949563397	0.413528307907141	0.349127764875898	0.363914065129183	0.428083718446115	0.472965157171294	0.454122773898098	0.384037197123116	0.305196651071897	0.255837823274552	0.24320372924919	0.245193217412586	0.261067350641688	0.30051854750898	0.34949425091355	0.425167270714172	0.516004878617761	0.545872219106204	0.553478783901795	0.616632669993293	0.693311663651305	0.717620970767741	0.678723238054961	0.595090369247058	0.487813864471053	0.41861622255135	0.434753640055189	0.520984038702969	0.613235307494342	0.646668464591762	0.629436624335778	0.62115908991524	0.64686793551294	0.644863321250975	0.573535458774097	0.490240337776793	0.473168869706865	0.518065960334428	0.567194723617753	0.574127133511008	0.537869765066307	0.501230515462084	0.482035546397489	0.466515388641981
MAP2K4	0.50637528231004	0.406524984913888	0.314727643137532	0.323748007602143	0.426768685638438	0.473813710851852	0.412705764686216	0.347071445245151	0.357056889935241	0.422940670376519	0.472703515545085	0.454252942230478	0.388420492989682	0.322579298214404	0.281959818775573	0.267499986455877	0.266874482187593	0.278546231375421	0.306432022092747	0.344641566747148	0.420499681942642	0.515625587740788	0.547439769852222	0.56009375551766	0.628887957498189	0.705440078242614	0.720757408184233	0.667418286130546	0.574740780134318	0.470656359408666	0.407999450883777	0.425040163455022	0.505811541981367	0.590469446922894	0.618475678558293	0.598821962258624	0.591691687800857	0.617876295668788	0.616316113150373	0.557119228770419	0.490838328019122	0.473712822593134	0.51087845392499	0.563642415973973	0.570787340212407	0.520722898361264	0.47037370075208	0.447951181672941	0.437948630769653
PAK6	0.537733927007249	0.434573071987065	0.333166185989884	0.327232407926324	0.416300693941322	0.459119421132111	0.403025047277853	0.341245778826668	0.350688666694355	0.418663633759952	0.472106315449198	0.45336369947966	0.390613266846172	0.33692612771508	0.305826551939443	0.290447968667993	0.288434436942539	0.298695608800691	0.318527913589516	0.348293964738958	0.423529416862674	0.520130030752949	0.553652201400763	0.572634468925052	0.644854454622458	0.716064139777747	0.719039941367041	0.651682100032328	0.552408307979911	0.454076933923222	0.398869164379884	0.416156658766114	0.491102967523825	0.567258647860369	0.588086253312966	0.566661704588184	0.562514949443033	0.588535953312577	0.585968058601952	0.539379956780992	0.492575822755217	0.477079647019428	0.504283452060522	0.555640348562414	0.559865952165984	0.496926362372086	0.433702024580027	0.406577336844466	0.401977255453315
MAP3K9	0.562988007281279	0.459381566625283	0.351847714637971	0.330868170940003	0.401111802964758	0.435599135674022	0.385694986135405	0.333076156215055	0.346687956639433	0.416997010531555	0.471902430586482	0.451527793984155	0.390711907432202	0.34802202354831	0.326706246615353	0.311432983778539	0.309418503219925	0.320981171246261	0.336407401029319	0.359975878633641	0.433238307740985	0.528644495767465	0.564056064761092	0.590357366304917	0.663562234320091	0.724135265467214	0.711383664524563	0.631336701664735	0.529162933223495	0.439146817221998	0.391712222673181	0.408548548960457	0.477742197448522	0.545523428587097	0.558820607105284	0.536653566115142	0.536240334013394	0.560718472610914	0.555794954747647	0.521401279682094	0.494758800710398	0.482476210959602	0.498523696922673	0.543511678213908	0.542174095763598	0.468959341890662	0.395140240007987	0.362467672343678	0.362667645516987
LCK	0.576323597801102	0.475893579961875	0.366587859819479	0.332117785923852	0.381182351179706	0.405231542471006	0.363048406023312	0.324187339171567	0.346006614849111	0.418438225842292	0.472093213624956	0.448767561426201	0.389345939362135	0.356571894326054	0.344942709355693	0.330986109881487	0.33008223254842	0.344442640026464	0.358195368540386	0.377351449906788	0.447025875975153	0.539023844889186	0.576599452913471	0.610535270069247	0.68244882140426	0.728128323447834	0.697407955188358	0.607461769240516	0.507094741454531	0.427446226235179	0.387286386720642	0.40308898772009	0.467148608249859	0.527781595832896	0.534881695414447	0.513244109155953	0.51577969542997	0.53653658082246	0.528267302307929	0.505095784665326	0.49748949632674	0.489451215336555	0.494349164818256	0.529016214197897	0.520203479921364	0.439960020455806	0.358552517494245	0.320616121770049	0.32528887691808
FYN	0.572419638230753	0.479412019436483	0.373429057646659	0.328771296961814	0.357177728181804	0.370865057665223	0.337991541127762	0.315912528136723	0.348295676462248	0.421949018695859	0.471738352794197	0.444746040953325	0.387057211741525	0.363413224625804	0.361259925756687	0.350112104194318	0.350909616943738	0.36779269437341	0.381122989182095	0.396922674465357	0.461316352997044	0.548298304437426	0.588241960497904	0.629439126339383	0.698331608978304	0.72669273565342	0.677784080627732	0.582391590664166	0.48908296418138	0.421029894819282	0.386843372628534	0.401191718911035	0.461114281629878	0.516657626569856	0.520423667271923	0.500637932990835	0.503798111277665	0.51805609067345	0.505948177968752	0.492781427354404	0.501578658374826	0.498043802257255	0.492992377126245	0.515088436447425	0.497701274446172	0.413253937135552	0.327178152013422	0.285465857000729	0.294940047896099
CAMK2B	0.548172177788251	0.467025279735915	0.369806822900246	0.319712389605056	0.330590595557016	0.335818632733868	0.313470088340406	0.309014088721792	0.352034597994804	0.425310635487785	0.469241798883116	0.438735348906191	0.38384866746873	0.368881899004848	0.376142242099944	0.369556463336427	0.372067957329237	0.389629712546421	0.402413283971678	0.415133314563792	0.472552132015549	0.553441703460569	0.595810147730578	0.643472653828266	0.70849659374177	0.719333267681301	0.65434437313844	0.559234990567351	0.478071369616057	0.421925824271762	0.391889867651366	0.404540661918046	0.461416195944508	0.514278850292815	0.518511287528602	0.50173770714871	0.502164568645799	0.50703905933785	0.49109670474088	0.486569575023143	0.508060322736006	0.508595195577192	0.495876608725158	0.50514434446175	0.478817564856076	0.39180913169553	0.303255938181455	0.260084939166374	0.275205546998676
GRK5	0.504068649332366	0.438739563749809	0.355358396612153	0.305290840899386	0.303603753364056	0.303418376899932	0.292057738884714	0.30369912842841	0.355116390059219	0.425965600844686	0.463025769615867	0.429939471528437	0.379186445204961	0.372676989834506	0.389584861070427	0.389307735530857	0.392994236459264	0.408630632611318	0.420060273006807	0.429427171676736	0.478239236814853	0.552254937549818	0.596849285156191	0.650068459209379	0.711480664005224	0.706821795623684	0.629894234888204	0.541139411414829	0.476197267540601	0.431427523194921	0.403630158126119	0.414573236099553	0.469378755555472	0.521794460134452	0.530319862520644	0.517324439838021	0.511485367807161	0.504662311240816	0.485275816642383	0.4877282153934	0.517528798947325	0.521325152556456	0.50411486324253	0.502130567650585	0.467081564264388	0.377793020070445	0.287962036208399	0.245803021441353	0.267365013723032
EPHB1	0.444549637854494	0.397790524471438	0.332046005336346	0.287159635946181	0.278645890605805	0.276481784500187	0.275668429080669	0.299858214443696	0.35564486246094	0.421966318360259	0.452254173767518	0.417997419169641	0.372426452091849	0.374224407497751	0.401231238670308	0.408464829925007	0.412245257273177	0.423622119967992	0.433165113332457	0.43883187759966	0.477644539810172	0.54406542981194	0.590259179058656	0.648159760621895	0.707334460279756	0.691153510704956	0.607747059837557	0.530614729041733	0.484230525213631	0.449618944478042	0.422463606794203	0.43200723864332	0.485580286779065	0.539197305910167	0.554857332768015	0.545742837998069	0.530814748018201	0.511187487533911	0.488978341651233	0.49623437025812	0.529661737043673	0.535955510327253	0.518025833370536	0.507660199395871	0.464557092626352	0.37234478930309	0.281621710384122	0.242382700848366	0.270424318336345
MAP3K4	0.377049577713626	0.349884146940785	0.303519879654565	0.26765914214386	0.257762048754525	0.256809950521077	0.265354795392805	0.297358823536799	0.352618987370551	0.412623310618005	0.437230316420835	0.403352581629494	0.36336590836894	0.373234185000739	0.410692742195388	0.425455275843557	0.427702341335938	0.433586109081315	0.441787979955197	0.443901399570714	0.471880796431484	0.529972132856448	0.576566913018584	0.638231838517432	0.697390561417221	0.675047407960955	0.591074020045478	0.529135496240744	0.501577797117303	0.475424012727333	0.447855179140948	0.456650755744507	0.509793797149828	0.565471606060041	0.589292545074922	0.58321620631607	0.557653456765337	0.525674133376677	0.501367621512624	0.510706568046067	0.543226315845627	0.551654007433132	0.536925880878176	0.521579191332462	0.471457352995383	0.375561553951446	0.283996889120482	0.24853469618722	0.281846158081046
CHUK	0.309976960251988	0.30156796792729	0.273952912550061	0.249015630294039	0.242034938104862	0.244825095930531	0.261198359740751	0.296237505355078	0.346248493738324	0.398620116835443	0.419280823064104	0.3872563524075	0.352577048127244	0.370078782556607	0.417812645040567	0.43851866048822	0.437161786864947	0.437783415357338	0.446573910499455	0.446180839753131	0.463389610483434	0.512535275295388	0.557781364088964	0.622052253443289	0.683720099788982	0.661180209266708	0.582226081158614	0.537043596055409	0.526735403735225	0.507103551807687	0.47861098024604	0.487533085381684	0.541107590653827	0.598926438261108	0.629728918163821	0.624705453692961	0.588309238639642	0.54591517706671	0.520284926214272	0.5287843183592	0.556604170285279	0.56736605405011	0.559314665707471	0.542116689412536	0.486300699014925	0.386611985098093	0.294425246524013	0.262446996302314	0.298557358735733
LATS1	0.250397935418694	0.258343680507725	0.246796935716242	0.232678285028478	0.231298963069752	0.239516118823832	0.262355339501325	0.296729970201185	0.337822350938398	0.381633531280993	0.400233304294637	0.371415406287857	0.341360096064781	0.365792311809856	0.422757971251826	0.446328367259749	0.439202488087023	0.436119838031113	0.448487784341833	0.447545743048559	0.45509067036489	0.495045477171833	0.536892061961246	0.602198868315727	0.668509521688117	0.651451485606627	0.582220118204299	0.553624315883404	0.557805746615989	0.542814175181235	0.513298154345543	0.523190559620078	0.578083268021971	0.637506389750847	0.672094903245606	0.665027165241664	0.618577486691367	0.568729956121629	0.542613014921136	0.54782491607028	0.568559903431099	0.58233304479988	0.583345158353967	0.566502467868824	0.506473171233977	0.403888916992082	0.311724117288396	0.282070141348934	0.317755238981173
FER	0.202345196084135	0.22327683482682	0.223935226741491	0.219032937961297	0.224275378901866	0.238775162127244	0.267313924439638	0.299180079845339	0.329243194623134	0.363714749077159	0.381808781325243	0.357506463145286	0.33139062697931	0.361740145998314	0.425962239137041	0.448566185505128	0.434024877689443	0.429640170919921	0.448806343759977	0.449724723426193	0.449571057928556	0.480679107747153	0.517186751773897	0.581509495161512	0.653557710307723	0.646552228897832	0.59054685605267	0.577215355804031	0.592719001856945	0.580829887555297	0.550465675084226	0.5618682741682	0.618823082502868	0.678932789149092	0.712821527065856	0.699856998035584	0.64455546898246	0.59057725838881	0.564913562682693	0.565617969826272	0.578810077208503	0.59644574948842	0.607306537186796	0.591741949840919	0.528937887107479	0.425172320482971	0.333976886137811	0.305121554474018	0.337235265070721
BRAF	0.166385663034158	0.196644414508709	0.205526784618542	0.207559650491147	0.219083217833994	0.240050677215536	0.274329620530285	0.303913573988191	0.322452667693577	0.346739260406004	0.365247443929585	0.346816078086837	0.324262939216828	0.359161920262606	0.427996208600194	0.446215149650481	0.423835628053377	0.420805624331318	0.449235407329334	0.454116059632394	0.448605314748223	0.471860992535266	0.5016147231954	0.562591469657347	0.640024784542278	0.645965898844279	0.605349612572109	0.605302807299869	0.629084775393084	0.619308200247753	0.58849795981419	0.601494099518379	0.660912897000146	0.72067006150776	0.749134087889959	0.726320326080475	0.663325802386027	0.608269687385022	0.58409948380919	0.580794839533427	0.588041652999841	0.610158828007795	0.629857949778035	0.615224605513848	0.55083920278237	0.447829880853235	0.358439238433092	0.32898272809243	0.35527545654434
PDPK1	0.140493611282581	0.176686411867309	0.190539362383448	0.197326845539086	0.213932000388197	0.241099306336499	0.281901411192858	0.311141477467762	0.318963416854778	0.332115420363172	0.351284728790077	0.340115783283119	0.32110440164186	0.358793277495931	0.429418663256395	0.441381138006971	0.412456084560161	0.413204508156287	0.451877973314047	0.461812450196725	0.453094658465498	0.470013590554238	0.492381576822076	0.547524433526407	0.628480194332972	0.648350296880313	0.623889393175452	0.634660637308976	0.663909148324264	0.655837319031352	0.625228359663503	0.639476337710942	0.701321413809769	0.759838089321267	0.778998631172484	0.743074206293458	0.673299611399974	0.619519167308169	0.597893156129697	0.592777804210677	0.597339765921607	0.623959112943605	0.649927638296986	0.634994088332035	0.569859923246107	0.469083920331854	0.381751592053995	0.350729086887958	0.370348480081875
MAPK3	0.121698819278162	0.161032023497393	0.177681397865528	0.187597089322614	0.207739085728609	0.240575012345067	0.289115937483998	0.320907823370583	0.319609981724256	0.320747669069295	0.340346158966064	0.337694761775008	0.322339047876891	0.36068568522728	0.430630048741465	0.436637244181715	0.404172189660918	0.41061875544597	0.458873602093923	0.473662730199841	0.463306057701301	0.475662506199186	0.490839367557194	0.537823766933321	0.61920306542004	0.652120111022414	0.643128957985649	0.661619853191158	0.693526136003668	0.68717351340622	0.657646827000364	0.672548402509607	0.736412863505333	0.793235277301019	0.800914366172973	0.750005647647012	0.674175246554596	0.62316009461979	0.604973486878403	0.60138247243422	0.607331777714619	0.637673748338086	0.66642381282485	0.649724442036242	0.584331158600807	0.486327591271334	0.400463733026329	0.367429843851233	0.380968483790913
MAP2K2	0.107697375884915	0.148097793684434	0.166286818770717	0.178286117685982	0.20045005537615	0.238266375948205	0.29574416959725	0.333058325163612	0.324505314389182	0.313108885554993	0.33270866458659	0.339395641991331	0.327611927714207	0.364255545833452	0.431765903338119	0.434134376556378	0.402251815097475	0.415760183702685	0.471773013857362	0.490233889377207	0.479172018911559	0.488705493876568	0.497592787076487	0.534607398431725	0.61259114742917	0.656015576055525	0.660276715923235	0.682505441624086	0.713958029608775	0.709471648704519	0.682027403770763	0.696927558303711	0.762231480258619	0.81759108026767	0.8137686541535	0.747801439623445	0.666646562007909	0.619089192582994	0.60490748712887	0.606381691435743	0.617526736599199	0.650039236701273	0.678040270601655	0.658595223238491	0.593197600946206	0.497430941518853	0.411697100372972	0.376668767497291	0.385826443731973
SCYL2	0.0977348730004745	0.137824162473545	0.156744676655688	0.170074237475691	0.192952602877724	0.234932460261859	0.302080062707893	0.347199884017608	0.33311420385657	0.309267407573207	0.328455139357716	0.344574158859579	0.335872968147691	0.368535359148801	0.43269743486925	0.434881016467682	0.407783771747231	0.429244651949153	0.490923045238064	0.511636753348227	0.500423401434611	0.508613489518627	0.51265133427152	0.538788105134469	0.609469077857961	0.659484905890261	0.673204688030861	0.694204617197236	0.721667475035417	0.719032945930322	0.69459539511415	0.708933848183706	0.775128685653315	0.830066023724167	0.816886511979617	0.737632753145262	0.652078556651392	0.608086499122286	0.598044833633342	0.607329028839375	0.626223224283727	0.658835787717574	0.683384696130091	0.661257184901061	0.595966974964459	0.500980327450089	0.413703725836185	0.377087844458209	0.384143938085822
MAP2K1	0.0924950365733305	0.131475387960748	0.150284198550769	0.164108789879631	0.186624849828017	0.231826858228127	0.308600837246076	0.362641447190776	0.344359990790147	0.308821940992055	0.32725135414042	0.352040577849509	0.345614350446679	0.372552806311321	0.433191354923175	0.438541568742571	0.419383546208865	0.449318349187299	0.515181764651771	0.537286510239583	0.526461534313233	0.534429960017631	0.535472243200955	0.551085280505973	0.611100353442633	0.66278524201519	0.680726222602585	0.694773989385439	0.71446995333498	0.713331706523757	0.692574593930099	0.705977009030876	0.772643870090389	0.828900816334864	0.810268526665425	0.721065148355697	0.632312361476632	0.591662458735314	0.585477822486476	0.603740156379364	0.631044416424805	0.661584116224849	0.681436515778745	0.657943859794261	0.592721425364927	0.496434442866671	0.406150393235837	0.368725544720587	0.376026237498609
IKBKB	0.0932180216040625	0.13068941371372	0.148234760705503	0.161419338717679	0.182701031090463	0.230094756828999	0.315574592414872	0.378339597494167	0.356740883286551	0.310827583693913	0.328140919671903	0.360112319791507	0.355218071263297	0.375716155952105	0.433196662605726	0.443844837748364	0.433905686048541	0.472507580216963	0.542146124548788	0.565745259060538	0.556071436358877	0.564613994083908	0.564858580382251	0.571761265638564	0.618828046053505	0.666792422086481	0.682739154434228	0.683959434106751	0.692315431027784	0.691958772495229	0.675238907862564	0.687573462627747	0.754371472146677	0.81401360520415	0.794879498585958	0.700126566866145	0.609609606070752	0.571951874377028	0.569020141511937	0.595488531292603	0.629831681049681	0.656487233342787	0.672096617920723	0.649616207732382	0.584176661784774	0.484209593032174	0.390092666673589	0.353013613620728	0.362602959076882
PIK3R4	0.100598317623419	0.136307184364684	0.151140014529383	0.16231817065772	0.181717764453306	0.230261480508161	0.322748078945599	0.39289696009057	0.368486186855412	0.313846487577581	0.329565645386178	0.366857878336395	0.363317322650655	0.378060834991435	0.433119449778927	0.449373729218202	0.447818134265715	0.49491869860418	0.568839953824534	0.594805916517575	0.587230542110214	0.596928008987141	0.598831535758279	0.600190204090863	0.633463053496295	0.672596653286323	0.68021516236664	0.663475700568578	0.657683553236835	0.657137589574113	0.644528559248747	0.655932217737576	0.722441418919947	0.787291846279456	0.772777887663423	0.677337804032173	0.586602037874586	0.55155962827913	0.551071093158261	0.583149668609728	0.621475017827019	0.64316822688414	0.65649188139373	0.637951151392049	0.571698184845406	0.465691398725297	0.36771190698971	0.332447445886581	0.345879904643164
EEF2K	0.114044740532544	0.147582275283021	0.15818572002164	0.166091795593116	0.183278106228331	0.231995089642891	0.329223773499306	0.404658006499353	0.377782126433894	0.316191883187993	0.329679096181581	0.370491200490064	0.369057373267866	0.380247341533998	0.433901051935981	0.454309914104418	0.458591373120741	0.513610160914284	0.592602942118739	0.621902814002123	0.61727172329338	0.628594061292946	0.634673487266686	0.634529990072536	0.654703769892315	0.681034260789693	0.674994823637019	0.636885347440356	0.615406683405245	0.61357749786992	0.604905591238824	0.615740444535582	0.681298583495581	0.752372303772622	0.746908815797836	0.655509945991016	0.566077024261818	0.533250210693074	0.534276490903182	0.568084919408361	0.606341033956911	0.622877135397344	0.636816527658004	0.625056986039508	0.557171864351246	0.443128047082003	0.341920410183144	0.310066577472839	0.328379207736456
STK17A	0.131641656556474	0.162152780584088	0.167250335005504	0.171163702172948	0.186232829775484	0.234222069384604	0.333579036040372	0.411910051611466	0.383044526021896	0.316307740487879	0.326839352646811	0.369777661885552	0.372181563590981	0.383294661238725	0.436782998630962	0.458748459124617	0.465493054344023	0.527456898318116	0.611844165299081	0.644787713671884	0.643481994865691	0.656793865718817	0.669261622570244	0.671760234729768	0.680892196462217	0.692328697827471	0.669372602988011	0.60897496967458	0.571839606076639	0.567599803689584	0.562388411510257	0.573084853127386	0.636717042658734	0.713877205905823	0.720534544672216	0.637258284951637	0.550537500924464	0.519475156572939	0.521033461764864	0.552222763483137	0.586188102958955	0.598122143763972	0.615750626394315	0.612967781941049	0.542689894149005	0.419346166297653	0.315911598103705	0.28891263161754	0.312711059222304
LIMK1	0.150767992082734	0.176765956301722	0.175573668791218	0.175672833068282	0.189184045685903	0.235534616206262	0.334198679092734	0.413148806911621	0.383162630821443	0.31313386794671	0.320064626139259	0.364296233942595	0.372936143313788	0.388140173884736	0.442802312468544	0.463453683728037	0.469523579133647	0.537219725580575	0.626407937560636	0.662254769580712	0.663944356918865	0.679346734616696	0.699615975609059	0.708153298605987	0.709250663945505	0.705957406260939	0.665526174602562	0.584682036965438	0.533475105392574	0.525701087349239	0.523035184717957	0.533840944213537	0.594337048615258	0.676326779797247	0.6964877993595	0.624397193259156	0.541662462841595	0.511877380553407	0.513011670920861	0.537651359244881	0.563680209229803	0.571941742398539	0.595722376708914	0.603115441946506	0.53011465811712	0.397278795111384	0.292692614700674	0.271574275721133	0.301177448668509
FASTK	0.168998153229827	0.18837863320095	0.180724777226049	0.178192159859532	0.191065192531239	0.234714075636778	0.329718847113087	0.407343151698174	0.377637083111784	0.306310293985233	0.309262792203571	0.354462108279334	0.371839442716138	0.395181516684098	0.452223738121182	0.469247376347376	0.472674093497448	0.544938669696916	0.6374848582947	0.674620280220517	0.678228793300743	0.695233346745374	0.7234155586041	0.739990887804296	0.736490550332916	0.720745859047757	0.664921219002482	0.567836577566499	0.505348398347722	0.492961455373993	0.491404322998906	0.502145178719492	0.558279231331206	0.643141519379945	0.676576197007858	0.617520546840534	0.539927770563452	0.510991797068922	0.510892221743074	0.526199150516864	0.541722985644139	0.547141564742545	0.578340157516968	0.596003915890729	0.520657068958504	0.379382869860294	0.274623323818065	0.259843097736448	0.295427069864325
MAPK12	0.184788346863442	0.195095070351905	0.181407223397751	0.178238413041599	0.191530382392516	0.231168952731537	0.319453248523307	0.394148688291223	0.366590205902999	0.2961637538736	0.295167314123089	0.341310559060895	0.369385655357401	0.403956346572584	0.46418087338221	0.476413519197261	0.476979670180092	0.553045828443019	0.647170690919287	0.683717323685979	0.687553457629642	0.704677752285594	0.739237592638698	0.764211178587345	0.759505633123684	0.735089751603864	0.667862470265468	0.560134949823461	0.489761935948902	0.471845588246104	0.46956594643905	0.479560128083724	0.53039277597957	0.61613630635329	0.661419141822637	0.616015331193321	0.544610184785103	0.516303080017527	0.514436424788057	0.519147677713561	0.522844926175153	0.525762395985666	0.564202158110546	0.59120599692236	0.514606713689089	0.367093123864702	0.263006319843438	0.254464102849061	0.296153558796096
CDK5	0.197603376754458	0.19652577757442	0.17774500171934	0.176343413404052	0.191005645776386	0.225155529250097	0.303698177767565	0.374051885506818	0.350692339825632	0.283527952433645	0.279050024056808	0.326137785802576	0.365772554354578	0.413070453765511	0.476720763218927	0.484459484583212	0.483830939773452	0.56359897489671	0.657843278763238	0.692339861368022	0.694282727759298	0.708747201169818	0.746463290380073	0.778760173431332	0.775873071687799	0.747190432757616	0.673343640000376	0.56074477298845	0.48583783290053	0.461853715756802	0.457011804980269	0.465222958963653	0.510395144556123	0.595660632526364	0.650758121517734	0.618510934366523	0.55418795163162	0.526638256606476	0.522836398681769	0.517139037383492	0.508788050831152	0.508905017311049	0.553093565541666	0.587646382992585	0.511287526716832	0.360471343459276	0.257811259026103	0.254997436766361	0.302884686972977
RAF1	0.207482100332334	0.19348244680215	0.170977606568339	0.173693293534713	0.190434605355262	0.217756291730875	0.283855109679008	0.348437075903611	0.331071104852494	0.26951282322087	0.262367653566607	0.310154593543193	0.360761373849208	0.420420192106274	0.487267570658013	0.492334575864604	0.493750852019884	0.577827862754566	0.67150138468284	0.703294955922474	0.700970754955903	0.70871837735357	0.745027172589252	0.782643056144975	0.784057186237909	0.755259298640143	0.679278416115121	0.566725469123078	0.490110391244813	0.460142058167563	0.451403809896686	0.456796696029599	0.496718745589051	0.58119269228665	0.643997957948416	0.623497162638556	0.566908268543291	0.540675771914201	0.535157110399847	0.520258544814319	0.500395713250348	0.496897560382621	0.544423814753723	0.584026353824175	0.509237446399808	0.358169588704041	0.257643476854044	0.259870042826745	0.313984063876503
NEK4	0.214379072239938	0.187275159383404	0.162786995255915	0.171548802168158	0.190878461285485	0.210661559477887	0.262331932335097	0.319544202621977	0.309237362737118	0.255329307249943	0.246499377283011	0.29430027660754	0.35376040010213	0.42368016799472	0.493339132254633	0.498936125125661	0.506541896178453	0.595957172914074	0.68917100474094	0.718399176282104	0.709397038888729	0.705589970420872	0.735278952789909	0.775845843828923	0.783404384923091	0.757733807601976	0.683090961164438	0.574129496971013	0.497928614774676	0.462804482851097	0.44973114223812	0.451689867123805	0.487560064689222	0.571978492529238	0.64061761864614	0.629756725921722	0.581204380688488	0.557288909104895	0.550642826399781	0.528219212720157	0.497794842745251	0.489689463402073	0.53770353030858	0.579237578763	0.506568375000294	0.357756285496021	0.260044480621416	0.266704517041183	0.32698012133218
STK36	0.217748815799702	0.179049350512462	0.154620659154592	0.170728263667639	0.193146315612349	0.205811211887384	0.242192964084078	0.290258560316254	0.28700505263755	0.242210423006694	0.232651289437685	0.279272805736513	0.344135217201974	0.420940159738204	0.493255360170258	0.503598622565095	0.521558487246109	0.617190577900838	0.710495795377782	0.737802346980294	0.720033859420818	0.700004000586995	0.718102255749895	0.759299832722713	0.774096593475964	0.753569304460454	0.68253006643715	0.579379199787821	0.505088468212713	0.466235824357534	0.449328055920176	0.44797420665241	0.481618706263193	0.567366938951379	0.640229814121596	0.636428730019593	0.595793895247527	0.575575992361483	0.568761668972137	0.540558092297185	0.500767117118961	0.487296257626203	0.532899772176483	0.572676818723545	0.501447996980833	0.356362653121004	0.26211681486729	0.272918719747871	0.339208352132277
NEK1	0.216672224662492	0.169506493236673	0.147310877844182	0.17135934388582	0.197569184499399	0.204951831911684	0.226569960614838	0.263695699850688	0.266350403214299	0.231387639330091	0.221883902929058	0.265696106302078	0.331614646554996	0.411295938881281	0.486599291058443	0.506321585832842	0.537912881148785	0.639816623846212	0.733659595916505	0.75990282680535	0.732139692379699	0.692552964075416	0.695188599200781	0.734915223629394	0.757164358323377	0.742601832139367	0.676474401016117	0.580416080930924	0.509050813549544	0.468041562677876	0.448395974775302	0.444705533865409	0.478292518942273	0.566769475661255	0.642359542323059	0.642815067497213	0.609562071297845	0.594675112042488	0.589039579592151	0.55677114314434	0.509120055775739	0.49010322905638	0.5305803899515	0.564432749060859	0.492616756396534	0.351495096365123	0.261320424659031	0.27643350936476	0.348567055276386
WNK1	0.210466128688197	0.15907510025606	0.141092633265853	0.172962900930603	0.203962311698364	0.209199731788008	0.217946995614438	0.242632424425555	0.249176054048993	0.224031261834128	0.215130584553073	0.254252845439808	0.316575915339895	0.395176056784854	0.47429820005058	0.507673804710456	0.554580126966336	0.661494145230232	0.755750759867211	0.781872761459376	0.744335350511794	0.684188587842878	0.669184380452977	0.705550339259425	0.734524531983636	0.725866217699542	0.665453968956558	0.577223576511896	0.509340904753095	0.467267275896609	0.446022395137471	0.441731368343756	0.477443845461892	0.569446719258114	0.646220741078236	0.648222020903981	0.621503116926441	0.613625419664429	0.610864979020574	0.576347867536709	0.522855781025477	0.498874083648311	0.531812118635321	0.55531829029794	0.479797633344088	0.341760920536279	0.256171315296862	0.276218175912828	0.354074408438236
MAP4K4	0.199399666161428	0.148323373188771	0.135919074680823	0.174800741796409	0.211776911589816	0.218752445157891	0.217542690771627	0.228942658821334	0.237005163748673	0.22107816813052	0.213079492839569	0.245635345063326	0.300038655344719	0.374263269559295	0.458326806570983	0.50848210856105	0.570477696311098	0.67975570175797	0.773522116009712	0.800550826945574	0.75528904452824	0.676381016267515	0.643447816207819	0.674738762045236	0.708909340897647	0.705684625006438	0.651662546153813	0.571572907710902	0.507114818889824	0.464077757924129	0.44194835161288	0.439298430299945	0.47903610569536	0.57439303245029	0.650736701494252	0.652053425666687	0.630912752200417	0.631480285553301	0.633432425132676	0.598703301349617	0.542021684253232	0.514409393407343	0.537808324139231	0.546691360670458	0.463824269369015	0.327241816555843	0.24657796008901	0.27244066820205	0.355970755644604
PRKD3	0.185066771941774	0.138292684738155	0.131858534774187	0.176329887105602	0.220394224018033	0.232877914639325	0.225031980355205	0.223240851973644	0.230687850686686	0.222948303101634	0.215896248440012	0.240300362716518	0.283361879963679	0.351031661546186	0.44115127631265	0.50947977608475	0.584582945179467	0.692622735115703	0.784292679798697	0.813317489059602	0.764140415103887	0.670844354693559	0.621366276936293	0.646104947766965	0.683561079110372	0.685375309103233	0.638391229644527	0.566133199266895	0.504211176063304	0.459209661570548	0.436356003958523	0.437745705496168	0.482884640944129	0.58043652453706	0.65482043963452	0.654116221992677	0.637762973472001	0.647641112985059	0.655855750012032	0.623039249615073	0.566291162339945	0.53694470261335	0.549370597438402	0.540024020593591	0.44637920994568	0.309372708279769	0.233702982612912	0.266171152127313	0.355318376836713
PRKD1	0.170166118688068	0.130518674868901	0.129354344059202	0.177560349740294	0.229435419723593	0.250182844787878	0.23871612527715	0.224860523457244	0.230214750000938	0.229248903241549	0.222906310749155	0.23816288876421	0.267809818875586	0.328089098442624	0.425105219078658	0.511052034464554	0.596061943688526	0.699083251560577	0.786624143093778	0.818620673350282	0.770510219291687	0.668935308129009	0.605461156547625	0.622592900264771	0.661677269090496	0.668571999169649	0.629036326323637	0.563319303535296	0.50215065214544	0.453494482947051	0.429779918910183	0.437378876515149	0.488586340994853	0.586462807434993	0.65771196034945	0.65488653568093	0.642969471285456	0.662160885824951	0.677338556299955	0.64820277137172	0.594490461172937	0.565524946142432	0.566264452834148	0.536293519882887	0.429408272828278	0.29040240616461	0.219457842247024	0.258805263083137	0.353293399211081
AKT3	0.157771341385407	0.126705926911537	0.129210915907079	0.179127131245211	0.238896163843019	0.268988682166928	0.256026722115484	0.232134141568887	0.234689459724799	0.238617843965412	0.232437743617376	0.238423536024505	0.254212089216161	0.307591495817469	0.411900519051458	0.513136465673352	0.604325721468099	0.699193118523435	0.780497806736614	0.816034871930908	0.774219502141918	0.671059760281723	0.596679112292249	0.605793445626822	0.645743941319597	0.658330064223309	0.626032135996205	0.564341747552301	0.501485867145516	0.447595473524443	0.42307006995663	0.438455249143558	0.495561682492317	0.591591764618372	0.659140838712354	0.655488000464432	0.648271737939016	0.675746727053533	0.697257436988422	0.672636512342099	0.624363931607454	0.597667561084676	0.586778151963188	0.535425947231278	0.414463052877079	0.272699368888723	0.205890012791473	0.251493049089373	0.350504036188624
SCYL1	0.150424801312498	0.128202399779097	0.132296122403058	0.18199012576486	0.248959072094269	0.287577159575099	0.274096869614422	0.242804444520478	0.242447240976746	0.248824037880159	0.241982988900889	0.23965656915966	0.242860959365787	0.290934122728217	0.402416575787251	0.515274976331604	0.608973435435072	0.693762384054041	0.766988722981283	0.805986719459149	0.775002165984777	0.676443922510292	0.594228204074348	0.595679479595278	0.637001058867775	0.656328400975772	0.63012073382064	0.568830089006524	0.501705721006329	0.44195611944393	0.417290156361856	0.441174180355196	0.503133739933095	0.595227469919246	0.659247909309093	0.657339276962757	0.65568113374058	0.689384417580624	0.715100250564695	0.69449928308373	0.652788572229704	0.629562381797086	0.60773907566947	0.536094231492872	0.402283212962055	0.258199210974951	0.194716247563114	0.244818407414353	0.346638997109863
MAP3K7	0.149429251118544	0.135496917292649	0.139080986037575	0.186860551046478	0.259526776780989	0.304197714567555	0.290174734790831	0.254391904204659	0.251274916131321	0.257139815916084	0.248690232890379	0.240144763317258	0.233637327584746	0.278765521980871	0.396793344892699	0.516786567441644	0.609692026898674	0.683851965365249	0.747715517366229	0.789420896397185	0.772453022502473	0.683431018134633	0.596076655908132	0.590910506732041	0.635269895508947	0.662470858122201	0.640238673420929	0.575146626886847	0.501652736976057	0.436884762307773	0.413515614990488	0.445633843701118	0.510623238991094	0.597042671086375	0.658398473103563	0.661661276912	0.666731172195743	0.703758137418892	0.730317177875157	0.711955753545421	0.676428360105537	0.656844451487474	0.625127705014968	0.536060562732554	0.392802079269693	0.248156823049895	0.187117870417122	0.238817097331467	0.340582662972447
PKN1	0.154564045169845	0.14793152047836	0.149227915794585	0.193634625633113	0.269751413590266	0.316971881430879	0.30185535969412	0.264468412277205	0.258708502216878	0.260890584573567	0.250029890126291	0.238325941396192	0.226243653781857	0.271209798396016	0.394724707635702	0.517016330961762	0.606251627532995	0.670430936586258	0.724439655969649	0.767638718460913	0.766263324613166	0.690175423947354	0.599913292190027	0.589607045228258	0.63922394712799	0.675030626828967	0.654021558992347	0.581194059163766	0.50020701750194	0.432685624183079	0.412595429675078	0.451781598485657	0.517465838402433	0.597007111962964	0.657079956301628	0.669118046660245	0.681886096664504	0.718762509162414	0.742191861320791	0.723527255597182	0.692577759283947	0.675706187134643	0.635164918695465	0.532991369633255	0.385519379236904	0.243171119784772	0.183754995348907	0.233253194798807	0.330924991649008
PAK4	0.164239758298418	0.163725308484183	0.161440594901446	0.201166157106615	0.277925060989292	0.323972161964534	0.307282229514979	0.270922550139085	0.262421726822127	0.25803027165323	0.244397442949707	0.233176542564566	0.220401857110096	0.268112633970606	0.395777698505398	0.515598804104827	0.598683229281382	0.654414113611071	0.69901994160218	0.742357504493167	0.756595696148505	0.695397536091785	0.604139716127539	0.590255083558788	0.646973880500942	0.691241494438226	0.668644812923958	0.585298389286337	0.496897530442172	0.42975613307599	0.414974064738964	0.459398048155754	0.523336765713327	0.5954923411923	0.655962418719193	0.679752601430391	0.700362248859784	0.733337548960037	0.749808867292835	0.72834414745811	0.69983531928493	0.683937012207193	0.635492912523694	0.525412510462662	0.37999157652874	0.243329814730426	0.184875104515581	0.227976124729123	0.316637853625899
YES1	0.175951532093647	0.180297156535292	0.173680822617254	0.207555934209277	0.281922246767717	0.323639935998632	0.305450840549162	0.272306875100475	0.260701649202487	0.247598896048185	0.231451251974455	0.224402538720354	0.215929798531951	0.269170958946528	0.399591761228218	0.512660725226848	0.587572823555235	0.636992156193531	0.673611894875527	0.715836605264675	0.744360643205441	0.698845699358009	0.608446658224923	0.592320153479352	0.656688220791951	0.708056844159909	0.681593770546237	0.586738616311899	0.492158492446032	0.428595555768785	0.420634641605195	0.46813498102178	0.52824654389973	0.59337478489303	0.656022793874376	0.693173163643326	0.720387032693352	0.745678147687417	0.752135551975925	0.726199367682272	0.698347014179793	0.681498782240304	0.625978919474792	0.513375702065969	0.376161146677188	0.248333278148974	0.190405950694205	0.223172757171293	0.297635395923646
MAP4K3	0.186846361820316	0.194783175395052	0.183678580941645	0.210841132069012	0.280029221717149	0.315400242658467	0.296542879771582	0.268211455865753	0.252914620870186	0.229959096994553	0.212107265495311	0.212399875795972	0.212690506452109	0.273919852924212	0.405916977663326	0.508898786911888	0.574272609224709	0.619911476719813	0.650771962489896	0.690827956305041	0.731209593668108	0.701275365014312	0.613730407923467	0.596289874821062	0.666982091979648	0.722778730184527	0.691062857447721	0.585711779663446	0.487135008134935	0.429718505279637	0.42917416450768	0.477613015980532	0.532586101522657	0.59201939883029	0.658545071559947	0.708801541976086	0.739721568507191	0.753704545360251	0.748199144288557	0.717434692666711	0.689593530733916	0.670449227066695	0.608806080386328	0.498533596876951	0.374378525032033	0.257552245392674	0.199984395129976	0.219389162417388	0.274988382083179
EIF2AK2	0.194254389580768	0.204590896240235	0.189508578659738	0.209717549257492	0.271701947112537	0.300081129595858	0.282029850819778	0.259446927760765	0.23976551812717	0.20675108099178	0.18824483777657	0.198040064583976	0.210473835967981	0.281654428245864	0.414554562877229	0.50550708167799	0.560833226139086	0.605365271623582	0.633164535348316	0.670194003925842	0.719202438525394	0.703992937787836	0.621423451895481	0.603155481805233	0.67696854171894	0.733402983574359	0.695949956731285	0.58284813921345	0.483170921675785	0.433526269565648	0.439989318686477	0.487576267133917	0.537126607996739	0.593081744269981	0.664875850912	0.726002876367018	0.756207641111079	0.75560389000818	0.737322176593318	0.702787203433453	0.675901457461255	0.654290916769642	0.587808428064003	0.483594486403418	0.375159736800757	0.270060276525318	0.212928859161875	0.217298707051864	0.250698977220782
PRKCQ	0.196094260171913	0.207833424564905	0.189980252915462	0.203903452790849	0.25779725823616	0.279783446439167	0.264317679311502	0.247822116430379	0.223159094031224	0.180553533203646	0.162256184235554	0.182394732466731	0.208901428627166	0.291399763465659	0.425296403783922	0.503977872752473	0.549617046594485	0.595434644564444	0.622862195749217	0.656244947513562	0.710258558664953	0.708197579159789	0.632582904449217	0.613623331719712	0.686065577018415	0.738714516131453	0.695656686487747	0.578634534453561	0.481262779483575	0.440218494529195	0.452527344123397	0.49807377307141	0.542974733525377	0.598159539939324	0.675981207774563	0.744045763033493	0.768163531168999	0.750266095671003	0.719358801344097	0.683305366158788	0.659911995556019	0.637014030374632	0.567310041702766	0.471398766222736	0.378850514862655	0.28470167562937	0.228197656478305	0.217314548556156	0.227122435261088
PRKCG	0.191115171653646	0.203548928833793	0.184714216390719	0.193988336646397	0.240142395025329	0.257177676455095	0.245975689522411	0.235511268570171	0.205632619147831	0.154310709039966	0.136579468336624	0.166512966262581	0.207432323959065	0.301998668733792	0.437913123830004	0.505830758758671	0.542753132069498	0.591370072213745	0.620571011756354	0.650054590646366	0.705596897867588	0.714414091290932	0.647169004774817	0.627458414593518	0.693750911178489	0.738257860710561	0.689960415059761	0.573114499858685	0.481752079228581	0.449796459870478	0.466524082229017	0.509591018627766	0.551450096228015	0.60839103257461	0.691996226363259	0.761986088382363	0.774573049770325	0.737506043962117	0.694855925273669	0.660340522758924	0.644153363710149	0.622154701107884	0.550907063155228	0.46400092509099	0.385380996543305	0.300220569367156	0.244395393664961	0.219243322107747	0.206280383352618
RPS6KB1	0.178979825558082	0.191708493161472	0.173972394172751	0.180941914106306	0.220725160537658	0.234585765148904	0.228897239266335	0.224277026283079	0.189559595208932	0.130673931441249	0.113315445503207	0.151308797169846	0.205488156245073	0.312301901685369	0.452164678453095	0.512326050911956	0.541689632275713	0.593161807324677	0.62525240464725	0.651090620372413	0.705383734514037	0.722239904756024	0.66382205556406	0.643253789935336	0.699407279881827	0.732254229315204	0.679062749910374	0.566009445012515	0.48436552588342	0.462135392041727	0.482125282833368	0.52303074226121	0.563843186408341	0.624119384832616	0.711992077704335	0.778626816349096	0.775110514554131	0.718055274263232	0.665077050993486	0.635533700511691	0.630745835676861	0.612129135647593	0.540624985364728	0.462110228011598	0.394221331070904	0.315434953392419	0.25989118401359	0.222189939531159	0.189366673159031
BRSK2	0.160224167074781	0.173094140292518	0.158432851690642	0.165648566551632	0.20100033699409	0.213346547605187	0.213821742600991	0.214929184880457	0.176463606482938	0.111459703549325	0.0939763190928215	0.137537882586023	0.202638795033098	0.321374607133584	0.467771241241243	0.524200213382276	0.547018982423752	0.599685389436987	0.634435974800711	0.657381907382277	0.70873160084585	0.730476250284218	0.680190106052523	0.658680734652679	0.70227880584916	0.721426583935067	0.663685261371442	0.557104140447172	0.488507891990341	0.477046780923762	0.49980480356429	0.539482102483776	0.58107038811896	0.644735355684073	0.734097990954262	0.792653301445005	0.770082908890438	0.693387055770164	0.631881034116998	0.610720699841881	0.621215437558323	0.607983001341033	0.536714500102125	0.465079969884549	0.404551096553026	0.329423392084245	0.273078322540338	0.224813446553279	0.176651956510328
ABL2	0.136142242650851	0.149141836641507	0.139070550116626	0.148752109807091	0.181676614265652	0.19376333217884	0.200433313523187	0.207260509015435	0.166725298367535	0.0973976502480519	0.0793780431919907	0.125794736821551	0.198741042929471	0.328619117251214	0.484314249827365	0.541451379739145	0.558563306634802	0.60933693932075	0.64512784012492	0.666190923820568	0.714048862443451	0.73754797613505	0.693614111671234	0.671060739104272	0.701487563541809	0.706670272873666	0.644981565321663	0.546572694465949	0.493593356102959	0.494259395782951	0.520069775293828	0.559814675359811	0.60333595214026	0.668777960638364	0.755963613666393	0.802929583881033	0.760352511987876	0.665474338767091	0.597503741443393	0.587745811720334	0.616403045170293	0.609556728381526	0.53809253838792	0.471416462931568	0.41557799626471	0.341695786483528	0.282733620422872	0.225843243741287	0.167782118678487
SRPK2	0.108630602813195	0.121793914249275	0.117164218743022	0.130829772816359	0.162995092024787	0.17555619686325	0.187905652915452	0.200419493585401	0.159755774406973	0.0882309562951001	0.0696688850348056	0.116477437350634	0.193945241467961	0.333764305077441	0.501110423655028	0.563216370672731	0.575560739486623	0.620759575577292	0.654870201848993	0.674902260996786	0.719583433344392	0.742009098317554	0.701863978494123	0.678022785338275	0.696094771325456	0.688624433143763	0.624163189985234	0.534995929086898	0.499225955002856	0.51330931408021	0.543044785234645	0.584231023379408	0.629952585754812	0.694295184423096	0.775403162655109	0.808842036856966	0.747257767669594	0.636555860272619	0.564303281227599	0.568230511852792	0.61646787564043	0.615935089089839	0.543185710552138	0.479579413404403	0.426889650480497	0.352316948212412	0.288359584358986	0.224608991243518	0.162257013594493
MAPK1	0.0799997923056716	0.0933439542143028	0.0943242936737097	0.112679996038328	0.145207012286289	0.1584682551091	0.1755426227459	0.193467645811043	0.154492636380528	0.0830970493674368	0.0644788074629727	0.109731064802583	0.18857112857804	0.336752585554617	0.517154727681555	0.587799264455868	0.596791398713227	0.633226686888408	0.662429296674977	0.681733954227065	0.72392082427849	0.742928945864422	0.703670456116863	0.678062126671841	0.685267357698444	0.66736130749629	0.601995944078386	0.523063949032957	0.505163286607642	0.533392088349861	0.568094805395174	0.611945981830118	0.659406410752821	0.719345381017119	0.790979102249102	0.810541671461153	0.732511348710701	0.608929771689549	0.534504113898317	0.553351898599567	0.620964369978985	0.62595890488665	0.550782556179116	0.488725999530248	0.438690682451906	0.361931901910061	0.290364403062801	0.221322656104562	0.159797967259839
MTOR	0.0527475587659018	0.0662391224198773	0.0724240531344068	0.0954689638371	0.128900254752296	0.14266840885752	0.163199211968804	0.185853759336886	0.149976133844833	0.0810259632967033	0.063164627183179	0.105441856649335	0.182948438422845	0.337615293622069	0.531213163139114	0.612894659463135	0.620600378028121	0.646500010755113	0.667827023232716	0.685997960214541	0.726245763105236	0.740050458886197	0.698946929291702	0.670907283682979	0.668608864249493	0.642444675689455	0.578495084824087	0.511181459857867	0.511128248596944	0.553255799120086	0.593643486113475	0.641115303541546	0.689617454589824	0.742417629928049	0.802291337266482	0.808969964076322	0.71804416709468	0.58475804917686	0.509958915271616	0.543675107960765	0.628949229476076	0.638575280172096	0.560514408339287	0.499060515329542	0.451781314278624	0.37162788267949	0.289980051745968	0.216988432985003	0.160410556167669
AKT1	0.0293021507121059	0.0428366933796351	0.0534024372985925	0.0806231671360392	0.11499710577134	0.128797536759646	0.15137538904801	0.177672396510316	0.145798654408045	0.081379999294668	0.0651082991934039	0.103358853683602	0.177350926044347	0.33642704504086	0.542063720343564	0.63597642599844	0.644897733748997	0.660326687045977	0.671819340023961	0.687904228537435	0.726331196769755	0.733740948429322	0.688730316755255	0.657646975565812	0.64658851972987	0.613429501991022	0.553076322051415	0.499249279621113	0.516609251074349	0.57120972572069	0.61728288679818	0.669049273313628	0.718253537413488	0.762562800139316	0.80985094640749	0.805633229528156	0.705782262507945	0.565872232372477	0.491962935822977	0.539086751255164	0.639091457103008	0.652908179390414	0.572769016426638	0.51160929466185	0.467205889102055	0.382598831629204	0.288919641844191	0.213012136461886	0.16415307951047
MAPK8	0.0117678254241096	0.025151875212328	0.0389993913165044	0.0695359761418869	0.104481454210685	0.117734307987062	0.141064689288793	0.169709428659021	0.142316528830678	0.0841045953915447	0.0700007624873011	0.10335271651619	0.172093904205282	0.333369764022936	0.54878718585298	0.654731915458764	0.667245990558361	0.673942129692245	0.675204881344061	0.688139116691206	0.724368989716362	0.724830297591582	0.674920679500745	0.640569457996129	0.620845167543646	0.580581490673799	0.525144837745752	0.486774492854213	0.520798864230735	0.585312969518975	0.636192288331427	0.692673334880876	0.742984937834318	0.779193956600264	0.814608746421206	0.802188330228936	0.697373582543544	0.55359564466224	0.481168487109203	0.538873460244451	0.649799723478525	0.66809322702139	0.588120181487551	0.527503374819277	0.485646369357867	0.395667793660852	0.288882020574265	0.210713582154195	0.170798775680078
CSNK2A2	0.00171037600885692	0.0146422596048358	0.030509154834552	0.0632445596657351	0.0980505174207334	0.110264439262427	0.133489060907073	0.16331475631833	0.140592337888926	0.0897299543377951	0.0780217873846339	0.10571596876273	0.167746441590414	0.328855550382001	0.550967627165817	0.66738673521227	0.68508667508539	0.685899373734715	0.678359321590014	0.687501715521372	0.720797569231435	0.714416612611426	0.65988172872928	0.622692134446541	0.594109058367098	0.545404777974086	0.494824627993874	0.473268934132066	0.522770165963432	0.593780150512979	0.647807812500599	0.709158597982693	0.761689951602972	0.791744236852457	0.817390768510523	0.799983951870764	0.693907686264598	0.548601379603252	0.477611775455418	0.541940935332432	0.659394487132325	0.683042919479163	0.606593665451554	0.547104195036552	0.506800151055603	0.410831825767328	0.291074311935828	0.210950323170957	0.179628011899506
CSNK2A1	0	0.0120513638426495	0.0286021869044468	0.0622093610970234	0.0958799455734456	0.10681045515401	0.129793638447234	0.160111201638847	0.14208476753601	0.099132265697365	0.089828118088833	0.111333664278155	0.165307256734221	0.323606473490613	0.548707415026061	0.672829435272512	0.696082287197444	0.694327934157405	0.681174635257386	0.686745794670628	0.716204964958537	0.703661296039407	0.645951887772305	0.607056802636818	0.569647215096725	0.510636220180566	0.463439850706746	0.458747975134179	0.521879500446366	0.59555823636587	0.650600981227884	0.716615265464299	0.77271463526437	0.799488170933774	0.818546693041361	0.799727211496055	0.695687422637877	0.550809085063178	0.480796603176441	0.547087440707485	0.666315298623068	0.69632290211629	0.627161477954825	0.569413230073949	0.529060507465122	0.427045890671829	0.295914162045517	0.213964245825676	0.189490806730607
MAPK14	0.00670373200283122	0.0173142067068526	0.0332323532508116	0.0662572385527917	0.0975989823346167	0.10729880472066	0.130726939043454	0.161550888164586	0.148155740143652	0.11312848410284	0.106309539664519	0.121572728648957	0.166182622465808	0.318602916162213	0.542464652157663	0.67056979891358	0.698514216949899	0.697500398048112	0.683320761027836	0.686585278865798	0.71128207074045	0.693574221055521	0.634953670583235	0.595993519251249	0.550406182437279	0.479660256279655	0.433502869848737	0.444094273602134	0.518237146834245	0.590890082104735	0.644733064444448	0.714692549022187	0.775248849363724	0.801724143833322	0.81798354642039	0.801389035146122	0.702114834591116	0.55932083446567	0.489751321883869	0.553205690239422	0.669310956784202	0.706239472710091	0.647731274886045	0.592090361884041	0.549732275824567	0.44239759022642	0.302998190152636	0.219440295732553	0.199110940079663
GSK3B	0.0210189562312805	0.0295352143121789	0.0436464723021954	0.0746914884062856	0.10246904370709	0.11118115105366	0.136362239350557	0.168415750562625	0.159537879054446	0.13203527991118	0.128164170483847	0.137864303719615	0.171904913414807	0.314886639994193	0.532816713191228	0.660654462098917	0.691669205852214	0.694467219220429	0.684608236626626	0.687726279394028	0.706766289149675	0.68483190811173	0.627844592398358	0.590610059895992	0.538211390944168	0.455617765714599	0.408222654261835	0.431100582396583	0.512982920037612	0.581575313461577	0.632305660921129	0.704879357896412	0.769722324656276	0.798241504890141	0.815506811194658	0.804342256667979	0.711735927963618	0.572423197844693	0.503029561002871	0.559341820141057	0.667567807354873	0.711132101770396	0.665651411300332	0.612115120324857	0.565779605424425	0.454656472243191	0.311317864836218	0.226688522926544	0.207466357675317
DYRK1A	0.0412691229354439	0.0470680561817969	0.0585210529206991	0.0865308674520571	0.109680177036471	0.117595586052624	0.145978475884595	0.180460841321919	0.175958616941081	0.15534824527815	0.155440243153902	0.161123492682613	0.183685580993353	0.31329951009832	0.520289865870558	0.643652940960129	0.676127712705056	0.685517821053317	0.685250317305541	0.690828667583745	0.703360222188349	0.677719649825632	0.62464633502578	0.590678221536937	0.53335511994174	0.440617673486592	0.390752122353559	0.422125423415402	0.508142823931818	0.570692914629509	0.617008112041405	0.69031976560274	0.757984430860084	0.789759135905275	0.811196056064073	0.807612510340959	0.72244578896183	0.587708285434608	0.51871536533731	0.56464914225846	0.660782530399406	0.709787449268721	0.678515760332718	0.626810638239524	0.574834867047947	0.461999747442373	0.319620836627059	0.234854609613868	0.214055051184212
CDK7	0.0650166675233913	0.0677231918035819	0.0762195278162328	0.100792286945761	0.118630397367355	0.125619002787636	0.15820902793389	0.196396302164098	0.196084239447552	0.1816633292317	0.187230948833446	0.191258674550506	0.202006000118185	0.314295572898426	0.505359624911946	0.62073413868772	0.653838027487903	0.672290578164382	0.685922280787897	0.696397758270245	0.701663680616556	0.672261922649338	0.624681626248077	0.594904962538132	0.534694732324831	0.43534888072522	0.383447038907103	0.419449655074268	0.506050250977723	0.561795858854856	0.603192388443966	0.675098250613892	0.743050248707193	0.778007414058495	0.805544016323625	0.810090003566738	0.731801781772543	0.60234735077729	0.534528181895825	0.56833749959772	0.649214002859751	0.701848958965509	0.68493240401916	0.634779242146243	0.576051583394371	0.463629955837705	0.326793673724376	0.243113153402474	0.218948948082452
TBK1	0.0893483280047177	0.0890882416365574	0.0950933247348063	0.116687563575882	0.129043788311979	0.134511520219665	0.171438486785892	0.214247219343981	0.217812050745533	0.208870309664611	0.221657328110387	0.226992698752412	0.226437760697612	0.317938741596149	0.488638745972687	0.593756030444417	0.627872888339195	0.657454381787994	0.687604289758909	0.704663270597187	0.702154014700616	0.668492234778818	0.626992975100228	0.601415163163494	0.540140844539157	0.4391416016708	0.387333759660021	0.42455644515957	0.508578140589587	0.557893788905181	0.594687275165468	0.663176801446531	0.728395336938563	0.765345881738497	0.799279731841655	0.810621838020568	0.737360713523378	0.613484705357878	0.548065576524612	0.569684407311157	0.633711711052263	0.688076099844493	0.684952983920935	0.636354322827326	0.570446769027661	0.460060285698791	0.332179440881319	0.250855868818024	0.222682863105134
MKNK1	0.111336144824573	0.10889497115028	0.113703724813256	0.133616191788416	0.140839563992009	0.143825349362895	0.184259012014655	0.231913082793598	0.23877567528811	0.234546070253244	0.256158313619129	0.266065985136153	0.255755089849867	0.324091343666801	0.471160727194574	0.565253722311902	0.601862675706725	0.644019894103669	0.691250300778834	0.715490240089346	0.705195158672665	0.666694615576955	0.630720901379499	0.608228970288097	0.547284896138973	0.450318213647291	0.40186921610115	0.437606653236654	0.516559129397363	0.560684487572532	0.593819631823223	0.657355990903268	0.717039024595566	0.754098903831996	0.793025794353484	0.808023632786848	0.736969704444038	0.618656107720737	0.557127768908867	0.56809279453994	0.615656585517729	0.67032158804969	0.68001153281606	0.633410207274125	0.560611426034433	0.453005077771947	0.335797077205378	0.257902301841102	0.226117190791287
MAPKAPK2	0.128592695961436	0.125346792704077	0.130882117567699	0.150941700432749	0.153790734145041	0.153297858763196	0.195734552072825	0.247639447633307	0.256851186184623	0.256425629676931	0.287996049245408	0.305713813199589	0.288241032266682	0.332667346409825	0.454577789200228	0.538240636208411	0.579248007002568	0.63449168398886	0.697378150087521	0.728331769440841	0.71101328164855	0.667429398099478	0.635253384482892	0.613589060855974	0.553933508099882	0.466613437202086	0.424997684079052	0.457308641393787	0.529658136856439	0.570351936608745	0.601020196516967	0.658655725362186	0.710794598919669	0.745943995749365	0.787036778271825	0.801125730241607	0.728991584029511	0.616127417397108	0.560024767534155	0.563144046606002	0.596747310316327	0.651171422602462	0.672418527425936	0.62865362447317	0.549937012317449	0.444970728732867	0.338447219441555	0.264708796812014	0.230380512464033
AKT2	0.139769551808376	0.137348356982537	0.145664221622334	0.167696508133827	0.167154453169021	0.162576035145498	0.205342176162755	0.260208203017185	0.270511266660363	0.272848406125629	0.314831496488432	0.343212379002517	0.322001843179976	0.343757301790101	0.441078923738268	0.515804827895083	0.56259824124408	0.630174815465277	0.705735670030397	0.742231076061285	0.719599371991005	0.671271564243634	0.640102533423471	0.616104321803288	0.558418999335274	0.485514477972369	0.453472124284692	0.48121255322687	0.546676735594235	0.585906190646369	0.615094860873106	0.666332219429672	0.70998753379374	0.741614661643535	0.781178707627052	0.788951974266227	0.712497802195998	0.605103386824407	0.555802776398816	0.5546340392823	0.578650697075011	0.633325951866687	0.664616648036466	0.624708099071006	0.541670528837473	0.438708095121477	0.341658122500556	0.27246112971493	0.236862666875721
ULK1	0.144838281329627	0.1446261990868	0.157236509895644	0.182452986742237	0.179518723222044	0.17095103858783	0.212689687475203	0.268874104557715	0.279004665282976	0.283116825299804	0.335225378483777	0.37630780153051	0.35514253065082	0.35749291504513	0.432939774504261	0.500563634689048	0.553223270059449	0.630919613501034	0.715222359821201	0.755911936956789	0.730576908838638	0.678373528541533	0.644626940808342	0.61475271268713	0.559659215185979	0.504478079557722	0.483374478883217	0.506278092938328	0.566015808322312	0.605740806245269	0.633920635890394	0.678457404549086	0.713701916116181	0.740965534605919	0.775131463356484	0.771039565761767	0.687477462532506	0.585829776203179	0.544393584253374	0.542636753605059	0.562645952381453	0.618929296893753	0.658472909494105	0.623331645168207	0.53811261477725	0.436653489574601	0.347392101252017	0.282887383326553	0.247103125298139
MAP2K3	0.145052381499593	0.147749490994767	0.16502089236922	0.193528469177363	0.189021246723732	0.177308973224102	0.217267002028856	0.273237423050031	0.282414001673858	0.287699755763338	0.34893098973085	0.403432019276351	0.385781918456411	0.373687929555429	0.431821366669018	0.494123049441524	0.551175062823668	0.63541020520327	0.7241793592365	0.76801169425798	0.743141583113239	0.688095582465678	0.647805033658017	0.608812078325205	0.557012454763115	0.521046421007149	0.510716966679097	0.529464436551516	0.585978082527871	0.628031419784121	0.655170497302259	0.692747691055633	0.720366941349414	0.743260792466406	0.76867008361112	0.747810392682533	0.655074264621266	0.559648481632334	0.526723059750283	0.527643815748047	0.549436449781902	0.609102371131987	0.654845631722947	0.625005228479988	0.540154240204986	0.440419351432571	0.357470390543563	0.297700803579458	0.262429789872935
EIF2AK4	0.142583185127305	0.148033207465144	0.168886263084574	0.199478075209553	0.193885186322572	0.18038124475169	0.218442784471336	0.27321458028902	0.281606222194331	0.28816534036753	0.356852312133189	0.423692560932685	0.412000398857722	0.391462200557938	0.438128509934562	0.496744464798024	0.555579874959283	0.64186069606924	0.730998970072827	0.777460196499484	0.756174219431779	0.698939591973782	0.648237994484412	0.597791429377083	0.550027861357558	0.532903220275825	0.531967092165548	0.548119135474678	0.604767662690194	0.650804286865716	0.676754072385744	0.7072675475948	0.728382929204539	0.747499364158734	0.761877201944676	0.720847685193511	0.617788062665741	0.529038369902399	0.504791453493173	0.510771149845919	0.539242759782861	0.603869288849308	0.653554079080917	0.628971656454832	0.54720273296578	0.450377299565127	0.37281247950531	0.317782787185247	0.283378652757239
CDK16	0.139908141822052	0.147267211988878	0.169316246478586	0.199613893171542	0.193012160982172	0.179175731441385	0.21570269120293	0.26909329090482	0.278005058273344	0.286722831546791	0.36058638805809	0.436665676605044	0.431838714068782	0.409102966374782	0.450776537153772	0.50739618210458	0.565146515964849	0.64881111114559	0.734824588546277	0.783899540108271	0.768536034270386	0.708878517349596	0.644448021405802	0.5814366875739	0.538236641966138	0.53792474565303	0.544370065450002	0.560080447686997	0.620295435540794	0.671792048782408	0.696897969321896	0.720762801568809	0.736544195231334	0.752665373876283	0.755217371444132	0.692930823661904	0.579505363497961	0.497602413991936	0.481686399993314	0.493955882238176	0.532166176095565	0.602517859972394	0.653739987880015	0.633661620699982	0.557450221848504	0.465424023023181	0.392762168361945	0.342437034848693	0.309149862192779
PASK	0.139087666992347	0.147230998860301	0.16732180748942	0.194234258155126	0.186316470565576	0.173333404076348	0.208918953371097	0.261511161075161	0.273114959491705	0.285382381755611	0.361610293936547	0.442054424562986	0.443403190657212	0.424297107352741	0.467533389498791	0.524226218561859	0.578680417718566	0.655701019688541	0.736024317170018	0.787947242489168	0.779434392547362	0.715981240660489	0.635401470553819	0.559869715198968	0.521136455135771	0.53430287909902	0.546056504497273	0.563581333195454	0.630051529638404	0.688357210407365	0.714015744805368	0.732600794704379	0.744168670393158	0.757889089973213	0.749478897148693	0.66773135826381	0.545206472214234	0.469893905654229	0.46144664144031	0.4800304761167	0.528684247417908	0.604261360885567	0.654480996384679	0.637347163332851	0.568397650707656	0.483071150647729	0.414855287881836	0.369123135665382	0.337445563464192
GSK3A	0.141110060616375	0.149063071737991	0.16402596480172	0.184406131474523	0.174624541710817	0.163191728845572	0.198413250238327	0.251223503026316	0.267869135271323	0.284987479080061	0.360392038673996	0.439336574816024	0.445055293423744	0.434659631526213	0.485794919663134	0.545282703049383	0.595461807456381	0.663028479684507	0.73619515771792	0.791117273122628	0.788683998414103	0.719095162337529	0.621084012312748	0.53386065065373	0.498448517759725	0.520812090184414	0.536052393769956	0.557161155281382	0.631276600386364	0.697710507985935	0.726602028711045	0.742475716267382	0.750985247264942	0.762543505968088	0.745616100009945	0.649170537489036	0.520272119798243	0.450962717525625	0.448682850568852	0.47255894751859	0.530048938904787	0.608927683199619	0.655421828170212	0.638814435414257	0.577527942130814	0.499962288745847	0.435267995219769	0.393913367401633	0.364885492869847
SRPK1	0.145517493831145	0.15271120360559	0.160087328767133	0.171417657927115	0.159215858649346	0.149528554515018	0.184747063163283	0.238714736247734	0.262071645167503	0.284579166692845	0.355869283281814	0.427601991400529	0.435641403330774	0.438330397779955	0.503412807898682	0.569152808955266	0.615384453094434	0.672085974616236	0.73766170697644	0.795354828977839	0.796732239252065	0.718327965457689	0.602914048168975	0.50513286234224	0.470575113677428	0.497215367975715	0.514347793178546	0.539783678206278	0.621493819967474	0.697446550311153	0.733305494257133	0.750095721369207	0.756902013933806	0.766287500301249	0.744526201205505	0.640567321565055	0.509466630943424	0.445574522505271	0.447898057112725	0.475347193367197	0.53833474439142	0.617346846334936	0.657158824850088	0.637844794266972	0.582988185734775	0.51276078699434	0.449887718580764	0.412573472270685	0.387885940057385
NEK6	0.15050958744192	0.15677477332587	0.155300143291076	0.156226079815803	0.141286553103928	0.133173726491206	0.168404181554658	0.223898732793713	0.254282170670974	0.281522470197869	0.345682657478575	0.405776013608208	0.414748605621609	0.434406434097137	0.519184557935937	0.595208004593475	0.638800949136045	0.684409564645541	0.742663037338145	0.802340090625392	0.804439184336471	0.715152090207112	0.583802154040399	0.476506419738681	0.439026836482453	0.464673878192754	0.482084338124662	0.511219861854264	0.59925987321955	0.686209047190226	0.733172142929323	0.755010370411976	0.761786024725769	0.769051206067279	0.746808204274127	0.643818826688608	0.515841055305353	0.45719957448328	0.462552082271592	0.491621146009328	0.555971342191061	0.631189225662609	0.661179895680016	0.635342469254224	0.584101508651273	0.519142699243613	0.455625422658216	0.421847059018201	0.403629687145125
NEK9	0.153594582866146	0.158950412673563	0.148670816198832	0.139231591749633	0.121646370731624	0.114758120805117	0.149632739344418	0.206175684956098	0.242341315441114	0.272503316849172	0.327219208071698	0.373268590075388	0.382984594575367	0.423096087048425	0.532831505266449	0.623344083833436	0.666100304262318	0.701139251236669	0.752551142239248	0.812847820113315	0.812718103841307	0.712082824312682	0.567741500627204	0.4516743119816	0.406533900075677	0.425932802196151	0.441754987837247	0.472552290752721	0.564855194046193	0.664203156562765	0.7259207434738	0.756627643093128	0.765352786851897	0.770972904131516	0.752575931376017	0.658885809668676	0.539891032953604	0.487028313771426	0.494072855217315	0.523025607610025	0.584813591015115	0.652234782647141	0.66933099806053	0.633051473827109	0.581531428222875	0.518509022943688	0.451434242571258	0.420423332870714	0.410729478501735
GRK6	0.152621200998289	0.157007385600593	0.139019479599634	0.120506223478292	0.100799582131523	0.0947638483847118	0.128607037174351	0.184923346491685	0.224407817776819	0.255042005134218	0.299068173504649	0.330820949224257	0.342223851221221	0.405618840876033	0.544581093541584	0.653374882714626	0.697147000342897	0.722478365933167	0.767295633194235	0.826427270031972	0.822180920276379	0.712001542019826	0.558943671898734	0.434523577824347	0.376669840829311	0.385094217369169	0.397204766955555	0.426515313220175	0.520616478198156	0.633327659658127	0.712090725104802	0.75437600888712	0.767204427547153	0.772317734908865	0.761396700781256	0.683766431886192	0.579265033063289	0.533364347276602	0.541158986711827	0.568780428298078	0.625078994213123	0.681347314449565	0.682996084770386	0.632943608047841	0.577006214416169	0.51210368047646	0.438618185222211	0.409241413771572	0.409395586656775
TGFBR1	0.14678739122992	0.1498977042861	0.125834692917318	0.100325051075919	0.0793155514704824	0.0738233696399604	0.105834271871403	0.160219208323027	0.200070520453242	0.22884863023903	0.262198769685001	0.281113214311187	0.295676748825664	0.383945060305413	0.554652889268334	0.684417781697327	0.730791318497868	0.74739033063416	0.785436923327115	0.841508280331334	0.832892223272064	0.717291403955758	0.560701894940764	0.428133495454317	0.353055911968476	0.346959463637305	0.353266353078462	0.377398911939332	0.470724997608777	0.596858453628637	0.692983087958848	0.747921757271205	0.766981319367549	0.7734021032769	0.772376980552838	0.714963112890114	0.62915603461935	0.591693431293383	0.599723918737237	0.625401325672367	0.674650864887397	0.717626055248294	0.702332505822627	0.636485292726979	0.572669444370941	0.502475783633048	0.420341183517413	0.391104781743799	0.401184277210048
TTK	0.137152969606954	0.138460571875445	0.109924238345569	0.0796592444088138	0.0582188180544287	0.053042342658798	0.0825446519750454	0.133412366791662	0.171008246942285	0.196380120545243	0.220250357890137	0.228724726576358	0.247624254306964	0.360465412761109	0.56293738894394	0.714599188882928	0.764663857123479	0.773606481674708	0.80444664283156	0.855847566299589	0.844270194876537	0.729022956446379	0.574319172921122	0.433795597240433	0.338442034509417	0.316123955583513	0.315031279689753	0.330420896321314	0.420461942641234	0.558791425264472	0.670429372682899	0.737354744459453	0.764534284709937	0.774517143785767	0.784342449576031	0.748267435786883	0.683285684625467	0.655511259376921	0.663630955873278	0.687232038448565	0.729151191908469	0.758168423836864	0.725903710114545	0.644049035536559	0.57028867011718	0.492525572545726	0.400595667819534	0.369846910174986	0.388536241360571
AURKA	0.126373998713664	0.125335101287319	0.093482131228578	0.0603090008434958	0.0391247541551299	0.0341053823570446	0.0607982910085448	0.107216050422274	0.140867488845954	0.1623373414188	0.178751959134908	0.179329919137466	0.202776992876441	0.337646116434423	0.568993791931761	0.741230474274328	0.79537597229295	0.797948012362189	0.821325736116325	0.86711014531932	0.855134609915718	0.746453695082958	0.598497231451664	0.450470159131369	0.334033814446975	0.29610898643781	0.286934118256121	0.290716085729351	0.375145705818129	0.523067235033048	0.646497698743232	0.723289433523044	0.760022219031418	0.775830705921333	0.796019276535998	0.779594226120412	0.735190542987898	0.717690447026152	0.726026917207259	0.747676888039668	0.782837260440093	0.798598202774056	0.750884843424716	0.654693498984699	0.570635871945517	0.484555656390326	0.383078984467133	0.349381382848201	0.374267173496611
CDK2	0.117749073898658	0.114081768327866	0.0794932725325204	0.0445618580468152	0.0240052111573068	0.0190622714539823	0.0432112422787238	0.0852403066615221	0.114397704015515	0.132337801629627	0.14360414763055	0.13839811339976	0.165407555585825	0.317702451825888	0.572293379838634	0.761372392942604	0.819101700272003	0.816894809513544	0.833233514273833	0.873373940340407	0.863892700361912	0.767049273016337	0.62947292208931	0.474951415119051	0.339312176069943	0.28877063278164	0.271913506409664	0.262269154983238	0.339083250032564	0.492911632968099	0.623243646586514	0.70686922445437	0.75389901080239	0.77727790877637	0.806150764264413	0.805622472997283	0.779423454576486	0.771930375081687	0.780792722750845	0.800671879471443	0.829968072957985	0.83414915993487	0.773770108521225	0.666402306346527	0.573290540683778	0.47971286713927	0.370384550907217	0.332905523707576	0.36106414436872
CDK1	0.114008071755736	0.107908294067845	0.0707431197977027	0.0345272963687981	0.0146814830125992	0.00987844666310849	0.0324151375811679	0.0711627605765244	0.0962103694678768	0.111333326263402	0.119461936590499	0.109905044089952	0.138538707919262	0.30231572439611	0.572512644620453	0.772546951648528	0.832386007269347	0.82727733205745	0.837980740982081	0.873419261330344	0.868838192984353	0.787074344810002	0.661922675866637	0.502716307570519	0.352356505257063	0.294093799144246	0.270886854361661	0.247142100839708	0.314844050757254	0.470443282654367	0.602554645977473	0.689688314107299	0.746829129140906	0.778501517263667	0.813557473567819	0.824118704051437	0.81233294406437	0.813803072939867	0.823581641872278	0.841821319840204	0.866076054556063	0.860856605234658	0.791309236431325	0.676693636457987	0.5769228638813	0.47797705474285	0.363702681716702	0.322405097670268	0.351010550886156
PLK1	0.116380847329478	0.108570451625271	0.0688885649241183	0.0314651797782218	0.0122820611683196	0.00794706059251462	0.0304763439986811	0.0678699033965677	0.0896361923582311	0.102360765728394	0.10861470199354	0.0955254629064278	0.123455570846954	0.292420665849869	0.569692149929112	0.773339314838617	0.832962953997505	0.826940131724849	0.834299688305209	0.866763785229873	0.86849850892242	0.802583576161538	0.69034742652355	0.529138175752135	0.370476982057799	0.310353425300863	0.28267177619394	0.245219275747185	0.303018573591307	0.456578140565935	0.586066550266001	0.673646022759051	0.73960186752274	0.778918139237106	0.817209513593178	0.833962653120435	0.832265420713751	0.841113353223216	0.852150158266392	0.868835205356604	0.888688963892526	0.876417564506746	0.801332538564641	0.683363727369301	0.579885252754877	0.478565581620845	0.362974973594244	0.318503866407472	0.345225079630818
CHEK1	0.124306573011072	0.115888401680387	0.0739825938650637	0.0354088402367845	0.0169036839379137	0.0137503614317414	0.0384633469654313	0.0768366121495067	0.0960217706607368	0.105969650237862	0.110657848780089	0.0945190868259185	0.119665117807032	0.288097852260481	0.564201181052363	0.76373640791422	0.820380713306289	0.815231822292153	0.8218879529369	0.853491305855702	0.861927183030827	0.810474107378279	0.710459506528291	0.550616778619137	0.390887392566126	0.334551216797833	0.304351969588629	0.25448619089985	0.30243342503813	0.45115649777071	0.575092611129489	0.660733964170971	0.73307870600769	0.77793201350126	0.816377100737636	0.834999309155172	0.839269204223863	0.853617091235304	0.866054993110195	0.881291257067995	0.897380491387763	0.880491167674514	0.803200589198874	0.685078955685222	0.580805035853858	0.480440229390237	0.367279504225378	0.320625406261097	0.343750061890564
BUB1	0.135810440959792	0.127988680591947	0.08459137952045	0.0452146021061325	0.0275992926337931	0.0267633953930539	0.0562325031346092	0.0978374959100416	0.114558123911938	0.120349374045115	0.122904082346924	0.104224897746105	0.125250300764623	0.288611938039871	0.556593983192477	0.745182081813414	0.796282513896184	0.793206330749816	0.801283579686412	0.833984849308384	0.84884870012168	0.809237829370359	0.720118274561536	0.565264452672422	0.41120934951094	0.363001757911442	0.331952677870922	0.271671367708701	0.310654991748888	0.453175327403302	0.570513947040679	0.65275267098715	0.728146255632524	0.77522404605666	0.810857761390024	0.827863277108139	0.834551012913439	0.852399277190838	0.866063202856221	0.880062139922437	0.893355590162675	0.874473030266733	0.797781396941776	0.681614297664167	0.578913399321037	0.48262532677313	0.375205300207149	0.327371917050298	0.345766163467208
PKMYT1	0.148287987647042	0.142058351007449	0.0983633047333174	0.0589622130392047	0.0426661939843287	0.0455897284041904	0.0824104591743212	0.128947396533819	0.142538661578867	0.141958018387087	0.141265565666997	0.120897569188068	0.137452344091917	0.292621108876316	0.547505097925451	0.720399002896561	0.764247890377616	0.763462484055547	0.773650755925431	0.808700263671131	0.829631306467922	0.799189787899324	0.7195736329286	0.57301680482456	0.42972200476535	0.39192587349872	0.361202661881196	0.292993705473413	0.324578656591883	0.461029759333483	0.57262601085438	0.650981355966782	0.725622139004995	0.77097958771181	0.801191552168699	0.813858732828502	0.819960351136642	0.839268020479222	0.853650995696163	0.86680986655171	0.878905574438623	0.860946513876733	0.787034965046031	0.67371275821731	0.574038459419088	0.484243514216714	0.385088016800665	0.336986348321064	0.350065840104974
MASTL	0.159340241902596	0.155248518424894	0.112758540954905	0.0745024758300906	0.0601017277350564	0.0682600098866987	0.114540820037028	0.166770169189312	0.175893667710062	0.166401200878358	0.161298153281445	0.140600172427746	0.153294721144352	0.298531397391948	0.537665073626951	0.693012917440524	0.729158940944946	0.729606543094082	0.740538822892463	0.778088888361289	0.805144698077005	0.782166047827799	0.711046780230279	0.575260232359105	0.445379107999241	0.417923313225648	0.388166499410849	0.314801983227006	0.340966666349917	0.472730563480196	0.58099247156768	0.655874766894741	0.726100358803706	0.765936060143488	0.78873126912354	0.794875553280641	0.797660558685645	0.816378059044619	0.83077544257092	0.843757293520913	0.856964467060406	0.843035748260644	0.773402077877617	0.662713398486436	0.566402671219544	0.484405909445796	0.395138628358347	0.347773460967717	0.355596793619596
PBK	0.16739387993381	0.165418163650773	0.125673275054456	0.0899493027059394	0.0780686551536861	0.0926140372669285	0.149400529384403	0.206893124740086	0.209903325141848	0.189367170376998	0.179170528125543	0.159955270183027	0.170111117187173	0.304900693175115	0.527982453954548	0.666979023321886	0.696155102361342	0.695410479494341	0.703643653860659	0.742694954918634	0.776591852309033	0.760865159311162	0.697873955705382	0.574182718282004	0.457670432437979	0.438263330873629	0.409647514354918	0.334029579992495	0.356903751612032	0.486129066816005	0.594396836402765	0.666898224619115	0.729792094629083	0.761221839537334	0.775470365739834	0.773251631294102	0.769980501272048	0.786086644503671	0.799853273599814	0.813663994407875	0.830782374685618	0.823802151831418	0.759212591061847	0.650164194968871	0.556450143553539	0.482191992713882	0.403590114979261	0.358405017532451	0.361869200175923
IRAK1	0.172004462608433	0.171566000167743	0.13582508620374	0.104005919918717	0.0952537644437566	0.116698937924573	0.183504068638053	0.244590619218676	0.240039101653077	0.20748938445167	0.192409582344305	0.176665547865543	0.185912186556695	0.310760206816715	0.519551133779903	0.645838412756319	0.669391346396543	0.663857512452354	0.664580897455894	0.70334831406416	0.745368526478795	0.738084106335118	0.683510860361934	0.572055151024103	0.466416910956179	0.451032373687901	0.42342031151747	0.34851712215574	0.370200872889825	0.499199686182067	0.610974401552842	0.682595063601056	0.736452627582767	0.758059318626111	0.763635048538075	0.751505908093243	0.739338827838044	0.750911963310561	0.763744236440107	0.779759639085328	0.803577151060362	0.805725834283182	0.746254937368719	0.637565579090146	0.544835426396266	0.476853311555599	0.408947267057994	0.368081665646926	0.36909414156733
SMG1	0.173855085927042	0.173929537147855	0.142889913598949	0.116113650102277	0.111066215461573	0.139124408040697	0.213759368499666	0.275726872445073	0.262846604336493	0.219017210148311	0.200325521338845	0.18978523428691	0.199583927656061	0.315750702356603	0.513479889693911	0.631941653996865	0.65096451096317	0.636372049216021	0.624693349007882	0.661307955451441	0.712942757057403	0.71607958030666	0.670674495951798	0.570607320780655	0.471585502765541	0.455245581062243	0.428430658102625	0.357278302318266	0.379740470705284	0.510374244738801	0.628537995358517	0.700898016548016	0.745447296219789	0.757452996697341	0.755161404440952	0.731956089460313	0.708138769118088	0.713466372796385	0.725577554090976	0.745426678372016	0.778041983152276	0.79027029414591	0.735534882377539	0.626242002319943	0.532515748579793	0.468157930160723	0.410288913431834	0.376539454725844	0.378021173078533
PIK3CA	0.174492280933083	0.173784490604472	0.147429724474424	0.12645207928402	0.125666066576602	0.159313617491024	0.238144027485375	0.297671688759648	0.276687710033246	0.224151117879761	0.204045324845229	0.199742920192125	0.210933765117206	0.320051843323015	0.51057192276117	0.625884427067435	0.64041060153363	0.612543971711131	0.584944935700478	0.618234520577019	0.680721057285651	0.696212034670033	0.660833793979064	0.570633716631565	0.473201926304252	0.451001447271319	0.425025009171561	0.360683746865609	0.385652854654689	0.518818038979855	0.645002475645134	0.719582590937529	0.755921741538058	0.759957495160104	0.751236103085667	0.716329554045694	0.678603223300505	0.676319826148262	0.688410549494156	0.713630759992982	0.755756900898607	0.777565491774498	0.727172041711001	0.617228828504774	0.52075928374359	0.456633472207323	0.407459698973628	0.383891397978822	0.389527753674457
WEE1	0.17584523286253	0.172998520274411	0.150645501843281	0.135804007441451	0.139827920280995	0.177585901579469	0.256201046411055	0.309948636451317	0.282105642112888	0.224914502266692	0.206124381844347	0.208111824362765	0.220592577043388	0.324163168993068	0.511000529147376	0.626394536920324	0.635019174597089	0.590516106930559	0.545959407896883	0.575969949739926	0.649895284011152	0.678930945647742	0.654161503163549	0.571938474030894	0.471412462337072	0.439646166721342	0.415100277061181	0.360416594243196	0.389156648294082	0.524474924965392	0.658731012325917	0.736683288640341	0.766970949534933	0.765555624899079	0.752049073114761	0.705503329765795	0.652581809496374	0.641819075827725	0.654839930340154	0.686320606182006	0.736748938340548	0.766320546333237	0.720387972101594	0.611077825003608	0.510919027204972	0.44349304833094	0.401004130276043	0.390325801961092	0.404079854868996
CDC7	0.17962559789459	0.173446962333354	0.153999423118974	0.145283960984208	0.154652072402223	0.195021700624363	0.269162699356798	0.314364658907163	0.281641881439567	0.224538276048154	0.209791042855469	0.217134666752729	0.229768735644509	0.328632209911784	0.514146780299148	0.630755003868044	0.630892489648085	0.567933797284781	0.508210547118236	0.536211510796422	0.621304594873308	0.664042484984493	0.649915857538258	0.573652755490298	0.466682462034678	0.42380230701724	0.401955331427805	0.359055123094045	0.391992688049796	0.527778325713472	0.668643820826274	0.75070942698737	0.777706882501233	0.773631666228765	0.756815388601446	0.699454417265307	0.631376764243314	0.611900477243595	0.626712654123954	0.664104358663474	0.719511243945345	0.75411206582547	0.713614629421929	0.607616269413751	0.504000425648717	0.430221644242692	0.391836588466402	0.395750433048323	0.421234348836288
ATR	0.186796697404796	0.176480716532622	0.158802723698107	0.155964751288456	0.171165378813554	0.213103015730103	0.279604134473797	0.31451863049212	0.279105172622705	0.226498076136753	0.217990467831069	0.229060608139888	0.239865906473336	0.333816836295288	0.518685288492459	0.635625976615071	0.624354856362351	0.543085881425454	0.472281349814996	0.500215748333371	0.595354443605845	0.651091777981142	0.647057142952417	0.574815772724725	0.460032181756614	0.407103617850012	0.389702633907027	0.359310352586701	0.395612116318002	0.529121085208006	0.674061065481956	0.760609056877449	0.78720979122075	0.783031641437807	0.764031109804934	0.697412271820501	0.615621934069258	0.587915769982363	0.605012956219857	0.646396109724001	0.701641872736247	0.738116626260423	0.704815754777276	0.60583461938881	0.500236587715958	0.418017546414063	0.380801780355796	0.399530362592698	0.439372202451562
CDK6	0.197338250534113	0.182662556899783	0.165916205917217	0.168510739306416	0.189909105549892	0.233191744235003	0.290670445471421	0.314783028417085	0.278482962437199	0.233482379297673	0.232481751851963	0.245430679174215	0.252028765606482	0.339740062339422	0.522890536479387	0.637972950702438	0.613175837877576	0.515761577538729	0.439052064709301	0.468641637959467	0.572011523934599	0.639654064630467	0.644805671823867	0.574970891485868	0.453152519319623	0.393592995606444	0.382331626521229	0.363176197399016	0.400481127790187	0.528365526293018	0.674417962918131	0.765574060353119	0.794453405386891	0.792235547492416	0.771874857974217	0.698138756170352	0.605240136486244	0.570488993869479	0.589908256076547	0.631983025101431	0.68095387433897	0.716163041144411	0.692076220146031	0.604096251206338	0.498936815851086	0.407374883996848	0.368345193498621	0.400462737151322	0.455811567119025
TLK1	0.210426146826141	0.191879464645923	0.175683609570651	0.182970459758357	0.210656680593996	0.255984575284315	0.305068580386435	0.319024388071786	0.28280814728586	0.246609395863215	0.253258087037849	0.266514227019289	0.266741528643965	0.34606664201965	0.525056493819481	0.635800504929366	0.597187684644149	0.487487666858917	0.409713412756235	0.44158303285375	0.550880972413772	0.629412850134034	0.642896546819254	0.574497572431567	0.448269602035394	0.386916944904011	0.382737967385038	0.371348052024325	0.405854109616558	0.524691747807911	0.669070620919138	0.764864883946882	0.798334396316205	0.799664920153225	0.778648753521421	0.700238654683583	0.59950065733477	0.559446662674679	0.580887206845299	0.61974017506159	0.656613712179766	0.687759716252622	0.674355749832131	0.600709367728798	0.498747271441009	0.398012556946391	0.354448298528737	0.397049227707485	0.467343364389975
NEK2	0.224920258591548	0.203724963115535	0.188094787136652	0.198832784086833	0.232393324669545	0.281133783296306	0.32412959951142	0.329434651637419	0.293315941966752	0.265136124645632	0.278486196561374	0.291102060628478	0.283624843255107	0.352204023037669	0.523901862108752	0.628507116967948	0.578168616089683	0.461115615429483	0.385616520123693	0.418788087279862	0.531385810377672	0.62007320979684	0.641475010868103	0.574524910777411	0.447742154488708	0.389572038473729	0.392078537406072	0.383138982174556	0.410116754197587	0.516886798590283	0.657342562942074	0.757803272568193	0.797868773905096	0.80407755652976	0.783144814787292	0.702414272942906	0.597181870870961	0.553877045648162	0.576932966026317	0.609149930571919	0.629772160549191	0.654644132924872	0.652112842304347	0.594656372977991	0.498234875947318	0.389170918191575	0.338844697034257	0.38800153214474	0.471079232182219
MELK	0.239858088756716	0.217870580969454	0.203030249536632	0.215318591111772	0.25360310908739	0.307211055020157	0.347283719315834	0.345861199887278	0.309154326250844	0.28674861571813	0.305012670712429	0.316772960240456	0.301524943726297	0.357499777261365	0.518859085046327	0.616832234446177	0.559152782648891	0.440007351839577	0.3680692123839	0.400013830875232	0.513066364534154	0.61129010079489	0.640786265528777	0.576486330511714	0.453514367258725	0.402446609881204	0.409651309566413	0.396860055679455	0.411484489798979	0.503908408748549	0.638797387725918	0.743959459084411	0.792484362402312	0.804900933387923	0.784827353425344	0.703610011861057	0.596812710907683	0.552346632096487	0.576711339792258	0.60039927875014	0.603339378304886	0.620511066369028	0.627434638514917	0.586108289065784	0.49651877612364	0.38012415137199	0.321405862310636	0.372804259923531	0.46535201505975
EIF2AK1	0.254650554387991	0.23415489634284	0.220385415643179	0.231747513856822	0.272778259287771	0.332092752953858	0.372200499196329	0.36591191596141	0.327757664530609	0.308336204998302	0.329297708735101	0.340583387731179	0.318875144332582	0.361474136992545	0.51019095339148	0.602487114375924	0.543477235377519	0.427161725841445	0.358178712677684	0.385397199659368	0.495950205678611	0.602768286540846	0.640902568616526	0.581544357241969	0.46662114288423	0.424765258928859	0.433251893937607	0.410423890175939	0.408688215122553	0.485417019583345	0.613586805070736	0.723433112819348	0.782243025529285	0.802323624668715	0.78376905748953	0.703046795477704	0.596945627336923	0.553242416916297	0.578777072954426	0.594055876584947	0.580942774718267	0.589898544618629	0.603464868997801	0.576400608753715	0.49363806112925	0.370671901430197	0.30252129931856	0.352113353952416	0.450334773301178
PKN3	0.268893171811317	0.252325855952373	0.239965083557553	0.247780704395699	0.288956518706666	0.353674361219421	0.395611509648644	0.385854619220741	0.345772857771791	0.326982322542585	0.348468334746171	0.359948424922673	0.334185033795795	0.364000886702021	0.498923256382394	0.587620316818524	0.533867958513425	0.42452336910928	0.356734698749601	0.375662204897294	0.480834845601014	0.594518221682673	0.641646939794119	0.590143582297716	0.486910820942692	0.454375886785233	0.459788097518049	0.421903959751794	0.401373804443247	0.462045654493271	0.582701923558048	0.697076203039734	0.767851073498721	0.797064000770468	0.780380293203851	0.700206479717675	0.596418797924893	0.555155503352468	0.581798012999661	0.590536442245815	0.565501028594012	0.566612906375116	0.583266952385074	0.567414827045601	0.490475567437782	0.361395402526436	0.283306934551653	0.327814564640793	0.428112028856535
ABL1	0.281987650137868	0.271632122586126	0.261215343749092	0.263424037664059	0.302066199222815	0.370647732594109	0.41452237275388	0.401993656207956	0.360202085570291	0.340809494374968	0.361107444893945	0.373375154384179	0.346443963201483	0.365350398419882	0.486616370752007	0.574277194630721	0.531776164976019	0.432553735353823	0.364038758772101	0.371997458894567	0.46927765721825	0.587071133058063	0.642697341085081	0.601845973565265	0.513047760592089	0.488220888228944	0.485920311655247	0.429904240385511	0.390165117917069	0.435372046003096	0.5480319716846	0.666546181825163	0.750447547620371	0.789923367360934	0.775079579906411	0.69484972130376	0.594578031919574	0.557202221456843	0.584778619739244	0.589678336636186	0.558053596735418	0.552351582822167	0.568606050525817	0.560646772512047	0.48827916933399	0.353566984625856	0.265543514273034	0.302696854192172	0.402151363194855
TEC	0.29290069854947	0.290580331392566	0.28299271046835	0.278823547263289	0.312935058456346	0.382999324436649	0.427296374426269	0.411957884403423	0.369311568357063	0.349358683378951	0.367473013685123	0.380748759590295	0.355258971172279	0.366050916569134	0.475025906516123	0.56398655446947	0.537081946486411	0.450061819531602	0.379625935247144	0.375576501731905	0.463186638599179	0.581426339436385	0.64372838871423	0.615452187284417	0.542756337765502	0.522844652813934	0.508594983067254	0.433732127802946	0.376499149978841	0.407698041782774	0.512223898150812	0.634160125232503	0.731295616135328	0.781372996288862	0.76808560794869	0.687102292453528	0.591419961148333	0.55919444109606	0.587249385169416	0.590669576467171	0.557393900194601	0.546161217505207	0.55925372658156	0.556439807448769	0.488017122810181	0.348745891171183	0.251350317884936	0.279855990384564	0.376389865221362
FGFR1	0.300270802125799	0.307073234912653	0.303566234034743	0.293999968905301	0.322965279092042	0.391984271076491	0.434116038571545	0.415350070719732	0.372952366087922	0.353380169997025	0.369070358837535	0.3830591026104	0.360678747803651	0.366606690322151	0.465729265665265	0.55755669387255	0.548207174156518	0.474315949742621	0.401979981553924	0.386905428226677	0.464124641849834	0.578665392700899	0.644454957206997	0.629304863665488	0.573216489313759	0.554864374924483	0.525444552801905	0.433423553565973	0.362348746025678	0.381742307966082	0.478377126845186	0.60258569329949	0.711539271892603	0.77140691143591	0.759427263788348	0.677548325270348	0.587594614512861	0.561610612366547	0.589383577173989	0.592409818785905	0.560692384315068	0.545013388179951	0.553197093245969	0.553787993837819	0.489876677676566	0.348224620727021	0.242702210760691	0.26205070589427	0.35431284665857
VRK2	0.30280937027938	0.318903645452027	0.32091958604546	0.308688842429255	0.333623062336426	0.399577532528666	0.436634239456707	0.413525490039384	0.372230860096818	0.354188880006412	0.367785592222133	0.381709396713378	0.362822107184044	0.36720042611826	0.45981639195653	0.555096360728027	0.562601062114489	0.501495052104117	0.428479334975424	0.405332201892455	0.472638992424909	0.579406186506173	0.644555320577496	0.64164031875472	0.601515314779755	0.581390972255747	0.535066875187941	0.429651125308059	0.349873668795042	0.360274608648423	0.44961020384277	0.57443328239687	0.692108705771488	0.759719146043614	0.749118372950736	0.667205052853337	0.584213245360393	0.565375990880825	0.592003164580041	0.594140838379558	0.564820150615659	0.545240522591774	0.547667135146526	0.550807259840792	0.493132468390346	0.352550476499909	0.24095434195704	0.251224471154006	0.338354442933416
CLK2	0.299740455833596	0.324376520609341	0.333260756697867	0.322380807083616	0.345966139067827	0.407670639878072	0.437054162844474	0.408719687076655	0.368793912185414	0.352942167993432	0.364984001549664	0.377740123182115	0.36153882780591	0.367544567891791	0.457737946591988	0.55621012117595	0.577468106210081	0.527482450717348	0.455778584020258	0.429015298625659	0.487959997841486	0.583409081588338	0.64356850349809	0.650885943854224	0.625071594283159	0.600387827844875	0.537175498240393	0.423526085761281	0.341008158030301	0.345681473414598	0.428547230666145	0.551822473647184	0.67373689640249	0.746057001873054	0.737335417770871	0.657291913171594	0.582478370776014	0.571522732275355	0.596439649943579	0.596008125289148	0.567726665830963	0.544131885507118	0.54045480983759	0.545611964699683	0.496418152236653	0.361302290766181	0.246519551960776	0.24828795842184	0.329724725641993
TYRO3	0.291030004945184	0.322792484895437	0.339552853435555	0.334545695417993	0.360397960794474	0.4174075567888	0.437165718367736	0.40305594004966	0.364153522380323	0.350205798423332	0.360974404788554	0.371329342097757	0.356313791226362	0.366987997010287	0.459354509023505	0.560273701759	0.590528020258161	0.548848267950526	0.480605139904647	0.455415092677164	0.508233883585217	0.589584626694624	0.640894908995426	0.655857587173781	0.641966485302979	0.610918214668502	0.532583245124174	0.416325445749943	0.337042748468874	0.339502020307171	0.416811096162987	0.5360018834981	0.656980833515146	0.730502462937083	0.724447129619219	0.648837334665221	0.583257200133466	0.580842076843944	0.60423090122584	0.599198715925601	0.569183894194656	0.540902800674247	0.530831096560614	0.53713173652998	0.498235173767316	0.373174575862304	0.25876385076814	0.253113473469818	0.328526022600539
STK33	0.277342361200635	0.314643132263901	0.339883633105305	0.344931480927295	0.376710780666057	0.428951600185427	0.4378318754339	0.397943425838148	0.359373155790752	0.345978614130951	0.355043191225567	0.361783166637424	0.346485680480194	0.364847942157321	0.46414812137213	0.566688042336175	0.600577332102904	0.563707042302624	0.500665116695996	0.482067214113577	0.531167422039284	0.596430154888355	0.635968574933051	0.655867600643406	0.651139471012749	0.613211152538871	0.522987709497361	0.409210454505755	0.338320719570655	0.342052052155791	0.414648560728307	0.527102008662273	0.642164593851965	0.713501531706592	0.71086443553762	0.642300355912982	0.586781152047669	0.593636233687779	0.616675256204428	0.605482578934968	0.570528988308219	0.536588591112222	0.519625388993456	0.525469562729163	0.4974350588796	0.386285874326395	0.276099541916067	0.264623155203551	0.333928467549733
MYLK	0.25986112560252	0.301529502487614	0.335562134845342	0.353790970834225	0.394330368302378	0.44171135626498	0.439094812664444	0.394062936266793	0.355158953673793	0.340075293832093	0.345984941612122	0.347991581730445	0.331669912843513	0.36080008553512	0.471486077787927	0.575037243406248	0.607681626052297	0.572101575717845	0.515208394891514	0.507217123686118	0.554739838386817	0.602683414602703	0.628562541211491	0.650788350397951	0.652444035863915	0.608501483945385	0.510569509301579	0.403002937162887	0.344158980834776	0.352276062008215	0.420808548085174	0.524086491126977	0.629251069776037	0.695642072928256	0.696823055549371	0.637423225413196	0.592618114792349	0.609629203861413	0.634331617521579	0.616295492849344	0.573562217047735	0.532995877551026	0.508498638846331	0.511680720489447	0.493463870255753	0.398562031151081	0.296215237213056	0.280896867189634	0.344274615689347
NRK	0.240162575280469	0.285904183413408	0.328916158684467	0.361916819568084	0.412590389783489	0.454803724657128	0.440686528100993	0.391755425742373	0.352142008515103	0.332588667604445	0.332849697351029	0.329121840602982	0.312160914145223	0.35511365134068	0.480809359434556	0.585113886352465	0.612941730852388	0.575709879605342	0.524929174439215	0.529974313316156	0.577622877338735	0.607865978063527	0.619095780929143	0.641106357004829	0.646583836481517	0.598661036629034	0.49746887519597	0.398047395065816	0.353013969890089	0.367901788722312	0.432740079979223	0.524939476141042	0.617740651693906	0.677354520635819	0.682281544617753	0.633438949186911	0.599942692730154	0.628035703035648	0.656624333480775	0.631779950593702	0.579204014999377	0.531338436915568	0.49888090257923	0.497165357515503	0.486314798884549	0.408070685411936	0.316393294230964	0.299329043407945	0.357167702968848
ALK	0.220206676088042	0.270721022990431	0.322834724962496	0.370449909113736	0.430896465140357	0.467459656349716	0.442537092454803	0.391429226573664	0.351065101936721	0.324161069672394	0.315580268161412	0.305247149334248	0.289106241247566	0.348597116812439	0.491662625813954	0.596804915279042	0.617903535490603	0.576948928793008	0.531230192301162	0.549955081479299	0.599152372580163	0.612451376914469	0.608770605289232	0.6279466450687	0.634950186029402	0.585701959441351	0.485254715560449	0.394154164978183	0.362819449106646	0.385867958358439	0.44709462236071	0.527089642229442	0.606726251119255	0.65876548052754	0.667063026273368	0.629577758702145	0.607986619850627	0.64774527511059	0.681733881473868	0.650281975923457	0.586639663734095	0.531320163007259	0.49118292863303	0.483037685615701	0.476294396439994	0.413258190096629	0.333888861646542	0.31692319308628	0.369703604413612
CDK9	0.2023334419785	0.259013424057636	0.320154479367578	0.380534613712015	0.448760820349006	0.47920855788853	0.444974705382784	0.393684674646603	0.352718667369077	0.315952634754218	0.295314212782534	0.277672766953832	0.264372946480523	0.342275092203601	0.503559697533742	0.609852853051209	0.62378824010159	0.577826860781168	0.535251551257419	0.566729964379881	0.618981656228937	0.617584728620582	0.599405405434836	0.61298673111115	0.61936876241709	0.571280028944359	0.474532963015935	0.390628188728021	0.371393386990025	0.402919020744899	0.460438594021145	0.528018520911322	0.595171905931128	0.639832044151338	0.651210976749177	0.625639708837731	0.616454053281782	0.667555713085075	0.706883366726919	0.668618572526021	0.593418078598239	0.531149464741989	0.484688711097981	0.469792632862049	0.46378172611096	0.413101827528293	0.346339710849186	0.330764420159658	0.378944962738364
CDK13	0.18908004327772	0.253399699392286	0.32303241038134	0.39297152505301	0.465799335534554	0.489881092966201	0.448587855928803	0.399119181739948	0.357688013303694	0.309381746269482	0.27428922297353	0.24886356866759	0.240177181772061	0.336951800719789	0.515748806982331	0.623539338941927	0.630789307792765	0.579032366737498	0.537220417413304	0.579534253535066	0.636728879881406	0.624496370061102	0.592946060791766	0.598183972322911	0.601774192320236	0.556346722561464	0.464839768591483	0.386416761123777	0.376840736843917	0.416236247134895	0.470019597682103	0.525925494093056	0.582346622524633	0.620683366797802	0.635357666284083	0.622321200257241	0.625676714968827	0.686373690861742	0.728973443612855	0.683065759828692	0.596472687481444	0.528455982565832	0.478139344488668	0.457394901592017	0.449125808628907	0.407206772529548	0.352142068099006	0.338584993915339	0.382558366371707
ILK	0.182731884525265	0.255565595689387	0.332464883903716	0.408011163419796	0.481786242549701	0.499572474103684	0.453945047213471	0.408010874865971	0.366114841686579	0.305811638509099	0.255427691250068	0.222017225835672	0.218633746006645	0.332857205796417	0.526983388113052	0.636390378042299	0.637691089943089	0.579664016692711	0.536503360401926	0.587524336790284	0.651891771058182	0.633889328951041	0.590809582886896	0.585340502092082	0.583879429406596	0.541078548655974	0.454901642909911	0.380400188195229	0.377910385033029	0.4239822653737	0.474391878280765	0.520247896203408	0.568214954009173	0.601929464475774	0.620835709357219	0.621060996627324	0.636378320197823	0.703301087368298	0.745353459713668	0.690665528225808	0.593569277258587	0.521618350979299	0.470656441335506	0.445686735281985	0.432723213349083	0.395859353633959	0.350702748225706	0.339235230923236	0.379381757425383
VRK1	0.184712246106085	0.265850914919847	0.348078604407112	0.425334750192329	0.496749387297983	0.508638059607132	0.461387722247517	0.42012295785276	0.377646715436868	0.306325165875662	0.241743363464443	0.200418875279753	0.201374260647681	0.329511777372863	0.535413719744544	0.646051025756405	0.641984897141807	0.577717592991215	0.532333841607583	0.590477827823444	0.664084966219632	0.645582518185082	0.593348568197555	0.575667622736362	0.566951259050718	0.525127734368216	0.443211432341578	0.371778376496862	0.374260712798922	0.425650466246671	0.473710102764569	0.511820885417491	0.553560936347689	0.584692995168306	0.609372864692904	0.623398724005174	0.64910300830113	0.717575972186713	0.754452531255132	0.690304626483539	0.58449496972394	0.510829058922135	0.462498149241913	0.434854869019404	0.415203207179415	0.380022846016495	0.342496079995617	0.332876100593682	0.36967689352497
MARK3	0.195053837936039	0.283086641890021	0.368227799127259	0.444143302085847	0.510963784976177	0.517640688971387	0.470954770578858	0.434722163076669	0.391583555693786	0.311614759626116	0.235719542668283	0.186752025422061	0.189316535460899	0.325838396727083	0.538693387564084	0.649472299128071	0.640490809785744	0.571095681248231	0.52478656403112	0.589500869607025	0.673417068514207	0.658562454346706	0.599718189365499	0.569566129905859	0.551778429803052	0.508096047383876	0.428714391677764	0.360422152228019	0.366570472128089	0.422132917961042	0.469569849767073	0.502559285664582	0.53974637680396	0.570300275632185	0.602460273004703	0.630120554466063	0.663574149586141	0.728444325902331	0.756082004659792	0.683149576292936	0.571458700996618	0.498380905129696	0.455241822745672	0.425671270161867	0.397573991700313	0.361247432275294	0.328910887766853	0.320823553923398	0.354962820532704
CLK4	0.212189156395116	0.30475681737677	0.39032477755442	0.463222638730826	0.524699689243701	0.527104498056812	0.482330841062881	0.450710414710297	0.407068638214441	0.321914795487466	0.238785955803447	0.182537988299216	0.182600210196847	0.320460586125807	0.534339951634743	0.643462335835437	0.630293027084217	0.558657031152962	0.515413137853917	0.587245084297427	0.680724805319462	0.67139615052637	0.608239893653387	0.566735639502361	0.538810822458795	0.490000926767009	0.41131743823514	0.347039353439404	0.356445652865133	0.415469750373193	0.464411327217956	0.494736942452836	0.528212567022316	0.55981217161775	0.6007214805275	0.640643916680341	0.678369815944568	0.735138425670643	0.751399825590948	0.672334832103992	0.558561274093846	0.488048201636958	0.451279459398864	0.41933775257672	0.381187568645456	0.341469994067483	0.311933616749667	0.305123457156737	0.337527756951551
CLK1	0.233168670111955	0.327444158454725	0.411275434675789	0.480924784886652	0.537750965154298	0.537050519827239	0.494697888159076	0.466702806110618	0.423150952426148	0.336898502972284	0.250992417018448	0.187836679869656	0.180666227662334	0.312089091296416	0.520305753602787	0.625500394114997	0.609660331669412	0.540815188099553	0.507125517875987	0.587384761793532	0.687467222011971	0.682780096433983	0.617077187552129	0.566519888795897	0.528332063547855	0.471482898956256	0.392003044320748	0.333084172672107	0.346130033368979	0.408324358290914	0.460667919339674	0.490132808242698	0.519983889052234	0.553697274225909	0.603657069974842	0.653028805001892	0.691213765592849	0.737124337037856	0.742663775886923	0.662102365417926	0.550591692350617	0.483848996459855	0.452857024023858	0.416983331996279	0.367474897935429	0.322707950634875	0.293750273188533	0.288032708798595	0.319851081209727
CSNK1G3	0.254261644165788	0.347442604697614	0.427923007652468	0.495157525436913	0.549005311321556	0.546526195575988	0.50653009563564	0.48100337334175	0.438690451689469	0.355553022729357	0.270944849757809	0.201267831764447	0.182445551169859	0.299905977877053	0.49562667672544	0.59457361487824	0.578632173085804	0.519437321123886	0.503313388166044	0.5935015889652	0.6952761598361	0.691932746103989	0.624846679978836	0.568242253339813	0.520512861764024	0.453646755105227	0.372530846235617	0.320463026487689	0.338090056141519	0.403315962733706	0.459955638313041	0.489388155353492	0.515411016277306	0.551844081869762	0.609933886173341	0.664688778445753	0.699870830148166	0.73460301626753	0.732897355199057	0.656728719880059	0.551628829331348	0.488720836389283	0.461125182761072	0.419085525358479	0.357550426031772	0.306702271512288	0.276359977760052	0.271585884012015	0.304159046537667
CSNK1D	0.271786520653377	0.361417354666037	0.437483883409449	0.503572289061385	0.556424026059858	0.553497681995014	0.515562306429119	0.491619804480858	0.452266085235178	0.376152072697542	0.296026560750629	0.220323171917903	0.186618097220736	0.283878041478935	0.460962931186656	0.551755643591929	0.539108103786998	0.497159102209394	0.506590158857516	0.607836041827993	0.705333805580974	0.698620046260499	0.63082308501893	0.571313658966976	0.515312196723231	0.437664451383916	0.354924784874987	0.311169862806195	0.334569399768454	0.402392422132662	0.462594937839264	0.491820305929598	0.514214147385651	0.553848074623157	0.618048621940647	0.673471607062024	0.703248168862984	0.728992295969293	0.725477078351184	0.659533079984846	0.56391660013979	0.503630470513849	0.475672822161109	0.425175724487027	0.351896241734001	0.294613049453126	0.261285799542828	0.257355448120122	0.292209620338854
TAOK1	0.282963697893076	0.367021378294032	0.438000801385407	0.504073899629742	0.557640914600702	0.555375563932258	0.51918404555565	0.49652776459773	0.462303789929106	0.396460782455795	0.322872309498895	0.2418727918865	0.19189833424784	0.264947112875857	0.418855410295064	0.500330902609531	0.494496134182883	0.476519327340936	0.517764481936903	0.630432757915994	0.717820427098808	0.702802465215991	0.634654095337568	0.575088849834813	0.512356604289111	0.424428485207533	0.341025785531242	0.306965874380547	0.337189803605536	0.406414758289398	0.467621935718771	0.49571833973237	0.515687072216732	0.559295795243632	0.626955877989821	0.678540315243922	0.702089233230673	0.722976020789725	0.723556978683569	0.672137707199914	0.587306052912992	0.527402506729082	0.494767053943481	0.434054375599933	0.350318730148154	0.286874639531176	0.249442973838578	0.246414708807254	0.285250604614345
TP53RK	0.286564694246668	0.363377176358067	0.428787516911707	0.495557394867791	0.551021980952741	0.550090671965494	0.515283463825884	0.4942444276107	0.467492845898696	0.414192783196463	0.348002170444603	0.262747918790995	0.197302882773082	0.245051041892844	0.373589920392717	0.44542737534663	0.449127950083833	0.45936742863377	0.535527927418021	0.659022760142868	0.731641701130048	0.704112975157996	0.635821669088399	0.578657311564831	0.510986852826228	0.414497232594023	0.332284116657177	0.309135094115958	0.34664646475765	0.415054471823387	0.473242682562064	0.498933843758918	0.51885094116404	0.567773790062555	0.636285473151675	0.680584763680347	0.698795914655736	0.719846730991961	0.729297260156524	0.694061303195604	0.619334725214127	0.55722236425513	0.516143067128306	0.444430832482575	0.352209163225206	0.283253608923323	0.241173667054234	0.239430695119053	0.284020603859171
MAP3K11	0.283158370223839	0.351303825860518	0.410736923314145	0.478557954529631	0.536684212420216	0.53723753437504	0.503216190193322	0.484493592410609	0.467308007083566	0.42756582868306	0.368472476830018	0.280298629914176	0.202359916390111	0.226938632568056	0.330656995746763	0.393262496525396	0.407656661161328	0.446787304187671	0.556995497271717	0.689665346732208	0.74454982792777	0.701502216570986	0.633264115909341	0.580819840869651	0.510548251110788	0.408341235254879	0.329759945844962	0.318284924132872	0.362541149723174	0.427003750724801	0.477510580524948	0.499490579952899	0.522449898599872	0.578557897787492	0.64606122240101	0.681288006814874	0.696390409439987	0.722267619346663	0.743052076668461	0.722695402298131	0.655827597986425	0.589501906559138	0.537885451870491	0.45560302669959	0.356931575790477	0.283051840775354	0.236393376035139	0.236776884794612	0.288696976654976
CDK17	0.274858774626883	0.333176281600386	0.386319235514447	0.455456907226351	0.51690635945214	0.518648898642503	0.484367429185919	0.468568131082005	0.462307488990429	0.435699792003892	0.382381169253542	0.292844185346123	0.207224551250473	0.213769896405781	0.295884159617485	0.350170129137392	0.374538885893246	0.439449102102369	0.5788248865173	0.717876782094428	0.753656569693527	0.693337429275386	0.62548997550361	0.580373450318053	0.510797427418744	0.406657579416646	0.334160385597632	0.33418017025802	0.383408174815252	0.440404261177024	0.478944038743568	0.495999597685097	0.524868848164284	0.590216843307336	0.656167608780461	0.682406004258961	0.697146913366946	0.730997469350192	0.762849555597785	0.753691973295886	0.691792045544425	0.620708393962869	0.558904627925897	0.467717944692992	0.364059562310221	0.285330478536849	0.234755104921849	0.238573713240851	0.298790361040831
STK4	0.264650771573277	0.312396954593995	0.359177307662156	0.430072878875237	0.495650456099378	0.498006279652966	0.461907712835391	0.449090723085439	0.453967934156077	0.438656511269578	0.389088949037661	0.299931432232581	0.212662584717944	0.208544213681387	0.27439021979885	0.321573329484997	0.353573082212764	0.438053569589022	0.598387618732792	0.739821461212921	0.756217487640704	0.678018091540201	0.611215043647258	0.576602677907669	0.512170223603001	0.410456537784066	0.34576959411668	0.35567587825894	0.406978850126209	0.453345316120369	0.476869802566789	0.487815556416995	0.524173014862774	0.600483480458849	0.665957860340505	0.685002455165868	0.701628814807489	0.744252190486311	0.784494923043259	0.781722739766144	0.722352109749744	0.647874190199505	0.578773254026039	0.481387686831716	0.373279835949143	0.289052401863877	0.235757210990614	0.244629647751214	0.31306328850419
PAK2	0.25552713626785	0.292604827265523	0.333390245659663	0.406759651804767	0.477373297035123	0.47960373970012	0.439768369052864	0.429204807561806	0.444094077434517	0.437106601517697	0.389088831698282	0.302308330715731	0.21986302138834	0.213460478645084	0.269571832781486	0.311055123563142	0.347425156051433	0.443511538382113	0.61448730051046	0.7531709298085	0.750463147597353	0.65487801061045	0.59021822510908	0.569713243476299	0.515709322166803	0.420785116958484	0.364280152790319	0.380856908189096	0.430669118954477	0.464285846329013	0.471432765094609	0.475004454703954	0.518424151160703	0.606617829368792	0.674269652656212	0.689201233401964	0.708602306277724	0.758085010647949	0.802398204825506	0.801466825206978	0.743521544249545	0.668744584821785	0.59709381393626	0.496848120587033	0.384022373392498	0.29313608738905	0.238788978781454	0.254336764656816	0.329567460447402
STK10	0.249716838767538	0.276848302839255	0.312607974235456	0.389334865897771	0.465645844638691	0.466839407102985	0.421308538673453	0.411569415534379	0.434105302859632	0.431804788053333	0.38356349995259	0.301552335659076	0.230059965320958	0.22935936229975	0.282370607325216	0.319692023909701	0.357144697592933	0.456693066912901	0.62737706729195	0.757405625618346	0.73620544894327	0.624944970686573	0.563944902923468	0.560949117975531	0.522648025392408	0.43820707469084	0.388664424460011	0.407430016452258	0.45217970827636	0.47231215504375	0.463372517054967	0.458245059671874	0.506250534704475	0.60619670704116	0.679825365662351	0.694431312524699	0.715744414354621	0.767623263682408	0.810898702787969	0.808606146597341	0.752719805904355	0.681734117074802	0.612862890336048	0.513168946143184	0.395095583332614	0.29650302039287	0.243169664670183	0.266626746117034	0.34586076132011
SIK2	0.248198322175393	0.266939456353167	0.299279578949175	0.380171533151166	0.462125593049166	0.46112298830231	0.408309754625579	0.397643284309207	0.424569306528701	0.423143981035063	0.373784914839346	0.299402617531907	0.244009546460212	0.255404068695321	0.311047659075152	0.345823827566444	0.381792471354282	0.477850926959442	0.638163698505102	0.753557502611051	0.714999627770098	0.591152622653754	0.535491500543805	0.552295146740482	0.53384575968258	0.46232221700917	0.41722494805027	0.433271847819566	0.470026563145153	0.477223047981203	0.453749987420743	0.43875221413907	0.487461786808503	0.598003768350237	0.681753250920772	0.699839320267456	0.720617998974556	0.768564243823812	0.805636245868923	0.800608731818914	0.749031393395983	0.685917847147323	0.624288833828807	0.528031078011582	0.404636697650007	0.298207657411294	0.248238766077705	0.280078944252562	0.3594096075808
PRKCI	0.250553744529072	0.263117058717132	0.294133014365223	0.37965590753794	0.466186291256071	0.461614445675347	0.4007136517578	0.387551892406462	0.41518954693258	0.410999772005393	0.360590644055919	0.297005113906527	0.261470679437178	0.289113050489006	0.35157849947622	0.385378932067653	0.41836416602777	0.506016163914727	0.647932332309274	0.743578127125135	0.689794555286384	0.557844271662581	0.508918651644063	0.545879281260206	0.549343025799904	0.491583014749615	0.447848173134983	0.456919437569781	0.483825475465721	0.479489539553541	0.443775174475893	0.418230779855308	0.463424359899465	0.582613055112587	0.67992175792093	0.704536317654125	0.721349946188316	0.758284924452479	0.784532386245004	0.777152354208209	0.733244647476828	0.681162430587013	0.629218301940692	0.538264509105682	0.410500560576793	0.2976566089018	0.253496564128635	0.293191279501734	0.368115814243211
CAMKK1	0.255131877361935	0.264056355485801	0.295998151294407	0.38608809318459	0.475206778959505	0.465762477595417	0.397080751530274	0.38047934256155	0.405183641405036	0.394920363346209	0.344166189126123	0.294393604610864	0.280922555753467	0.326774787821372	0.398590271331537	0.432735534963385	0.462154940747605	0.538697648701356	0.656993213858152	0.729603102357218	0.664188612821525	0.529733875949536	0.488172460544068	0.543326277578246	0.568220760964397	0.523497796723427	0.478360060374763	0.47779235458278	0.494241776351081	0.480137593080174	0.434764354459604	0.398795433270354	0.436986665478137	0.562387058369074	0.674925225341197	0.707587571028074	0.716795628165781	0.736246452015155	0.748154621635515	0.740135680937485	0.707681606966379	0.668308999541745	0.625942232401313	0.54089961302782	0.410932763708778	0.294822888455157	0.258728988803958	0.304723297038319	0.370833336314796
MAP4K5	0.259473558208042	0.267221615913989	0.302040778429228	0.396047880215266	0.485335230368013	0.470281016168086	0.39539684672575	0.37526313134971	0.393797262656879	0.374552699953696	0.324244551975066	0.29048833468073	0.299732636957908	0.364170825523657	0.446571548616485	0.481923829741044	0.507580562511246	0.572102480503814	0.664549172506616	0.713353765598316	0.641531112864312	0.510708416704671	0.476050181427961	0.545307635616549	0.588781233390846	0.555118682276046	0.506835115955992	0.496059489470237	0.50263480455952	0.480561578748547	0.428125141211716	0.382765720893675	0.4119165552	0.540861986290298	0.66776917354204	0.707916822623362	0.706388917268003	0.7037975024929	0.699486524194492	0.693299610499883	0.675800433308993	0.649208988796597	0.613939463217491	0.534216159926211	0.40519951748748	0.290328973589716	0.264039758911506	0.313965751300258	0.367689341270395
AAK1	0.260951885075354	0.269531645408248	0.308445918459904	0.405217586411646	0.49250377202824	0.472141641876559	0.393798501509197	0.370860543814413	0.38069276088219	0.350101098493837	0.300636323292347	0.283668378133252	0.314823835697202	0.397434425762092	0.4909859650997	0.527846273018727	0.549306742894797	0.601889186008486	0.66888107183415	0.695805897712835	0.62411938906611	0.50286505739269	0.473559606180823	0.551401498278777	0.608919500348877	0.583604331278926	0.531756347166364	0.512228083531323	0.510519908357822	0.482244582157487	0.425226317618841	0.372292032840456	0.392004824958025	0.52174150611078	0.659441701932132	0.704363044004078	0.690033783705019	0.663699118423258	0.643273282948741	0.64153191203848	0.641574516875122	0.626467097209459	0.594194915628974	0.518332964062163	0.393888422040577	0.285337149676229	0.269765563034168	0.320821870737915	0.3600506050981
PRKAA2	0.25752431271438	0.268239703713001	0.311480964803038	0.409553462437254	0.493479169906484	0.46931093736355	0.391002516196106	0.366565933366071	0.366103708197022	0.322622388811342	0.273826174893644	0.272673235302459	0.323639177254873	0.423810751974881	0.528966148149892	0.567173431833971	0.583394037068231	0.624242002782251	0.667936347952849	0.677130306333222	0.612667844264265	0.506020541713016	0.479785626006026	0.560217799987194	0.626502589132529	0.606660542607976	0.552018729955526	0.526649145387948	0.519012930366545	0.486387394903238	0.427097957677896	0.368877443051827	0.380122647624679	0.507863585615992	0.650567562721498	0.695967707559982	0.66821187654914	0.619615615312444	0.585125754965043	0.589971796317592	0.608734542927658	0.602915973973681	0.569005929285407	0.495184505558275	0.378799284801796	0.281293119314251	0.276318916803046	0.325680986456494	0.350104247684993
CDKL5	0.248399665299805	0.261812885255572	0.308681067750051	0.406516761571958	0.486718365734388	0.461147862900189	0.386486320160816	0.362087498256651	0.350818417311103	0.294051809767567	0.245327983787382	0.257402319322162	0.325015682235918	0.442095765888474	0.559433666291669	0.598673323958651	0.608097420575286	0.636890689448803	0.660060251171815	0.65683453826969	0.606138682361871	0.517743613110934	0.492168968357492	0.569664644843338	0.639631798290452	0.622765359887459	0.566856114644433	0.539159717654886	0.528419959306058	0.49352643946553	0.434069180715301	0.372974554229346	0.377549789775521	0.500497291636812	0.641258239151025	0.682344221126536	0.642167849702487	0.575598703161552	0.530522859005105	0.543078112829915	0.580050342461446	0.581007869191991	0.54145233309706	0.468040878238653	0.362548460967228	0.27963350822572	0.284031416760168	0.329161619908292	0.340198116502509
MARK1	0.234375487616486	0.250506589005715	0.299736874566713	0.395928090339348	0.472776133532296	0.448466971828771	0.380560657557856	0.357642469236879	0.33611157493536	0.266968766001442	0.21761924960764	0.239238829222773	0.319591616869829	0.452631943715428	0.582708029882325	0.622920768277406	0.624023866384896	0.639678540555576	0.644581404476289	0.634029419905819	0.601968298912345	0.533849013952963	0.507038612733482	0.577269270418644	0.646780413731263	0.631204852145781	0.575802272758285	0.549018692655054	0.53809692138055	0.503288678896966	0.445559762295518	0.383868054422173	0.383797713576421	0.499183509046409	0.631170328971774	0.663886460839497	0.613881944786936	0.535473923207244	0.483843225930976	0.503860163199087	0.556861119322108	0.562354550555009	0.514793443461075	0.440847267380982	0.348078489623563	0.281550031015647	0.293047701362971	0.331845616013041	0.332205036251527
PRKACB	0.217672753549604	0.236363511327884	0.286672956498454	0.380047856707094	0.454080099247869	0.433275723204161	0.374368118995899	0.354076088563796	0.323658065566787	0.2441899456617	0.193697501389265	0.220790718908928	0.309591932034505	0.456900128676401	0.599839556111132	0.641545718308612	0.633565316123607	0.634443795349068	0.622057369962422	0.607776635148404	0.596680651394558	0.549256347304517	0.520298157197657	0.580558788926697	0.646887807217418	0.632003414842486	0.578743577542821	0.555160191022951	0.546628172817252	0.514419732128521	0.460199530692606	0.399951320516115	0.396968097250087	0.502125283368958	0.619722389185293	0.641680981428922	0.585673381630999	0.502127874261957	0.447601100305928	0.473460898600895	0.539001405928486	0.54756405798303	0.491968242895928	0.417575966567752	0.338194870717602	0.287839945068883	0.303288697849453	0.334112713750306	0.327160736171875
PRKACA	0.201275842439434	0.222556725549905	0.273148508111536	0.362767887681245	0.434097120124475	0.418207114068791	0.369690878081926	0.352822766309416	0.31534240149965	0.228295373502125	0.176475196463591	0.205236619677939	0.298131349598208	0.456892288739365	0.611955145571622	0.656329438991161	0.639814450307051	0.624269624608045	0.594147345273168	0.577487554840839	0.586803873844452	0.559088199013014	0.528225748147719	0.577542479328109	0.639486620694116	0.625801139777888	0.576007375776816	0.556634337404124	0.552271602839133	0.525120896382081	0.476273749483861	0.419313360006355	0.414493491062584	0.506954211069102	0.606407201825115	0.617197916116795	0.559572173720711	0.476891331001438	0.422093652415494	0.451204945692039	0.525135338290298	0.536378527815054	0.475237229771539	0.401642154782526	0.33515331551526	0.298832546303549	0.314499721499149	0.336143585036248	0.325290750217044
CAMK4	0.18799122198187	0.21227400489358	0.263101694975572	0.348208385406168	0.416190076871444	0.405759841405425	0.368451883418641	0.355518336439745	0.31286407417541	0.221176402574567	0.168258429979333	0.195606481078994	0.288365189069421	0.454502789078417	0.61982738274315	0.668471469617145	0.64538413969911	0.612422731912429	0.563216668217613	0.543306648886497	0.569888073625581	0.559806349560442	0.528308318378563	0.567260490876144	0.624851360989807	0.613661822505237	0.568344265642945	0.553009707024424	0.553528807474135	0.533602290162694	0.492308888785182	0.440393205792887	0.433993439629753	0.511616500612719	0.591144561711323	0.591977006376214	0.536800149049228	0.459314138752278	0.405605112248452	0.435089330666677	0.51336489507336	0.52799989191306	0.465937330317186	0.395382143421	0.340296976794389	0.314390481861868	0.326408946535309	0.338106112594911	0.326370483372823
CSNK1E	0.179569954386696	0.20756872395947	0.259289913878759	0.33931765383196	0.402636125207128	0.397583661013244	0.371987123814443	0.363294416379129	0.31718060607583	0.223685308877997	0.170452646760219	0.194262497157406	0.28281425405948	0.451118394984239	0.623724012414538	0.678224556835961	0.651560003774532	0.601389343883768	0.531824235368938	0.506348992322121	0.545313913011431	0.5500903928297	0.519911355111258	0.550225777047082	0.604064491044953	0.596778666692387	0.556699741285857	0.544545146955279	0.549665367873256	0.538676137098677	0.50754796532875	0.462437400151443	0.453984270410635	0.515135704297712	0.574612942708182	0.567494672740147	0.517651077093399	0.447507764652188	0.395139065763946	0.422551575235503	0.501888531079011	0.521451949511253	0.464346194606956	0.399650059201534	0.353795348721696	0.334002420664441	0.338991370026696	0.3404689002236	0.330238608676462
MAPK9	0.176235733806251	0.208654352246925	0.262353917759761	0.337075371776557	0.394209567822961	0.394089800896971	0.380399563316406	0.376076471001899	0.328022888911435	0.235472893410975	0.183498911512585	0.20266545665679	0.283037546353675	0.447474753404119	0.623469429465944	0.684914141143737	0.65802249770331	0.592298450343786	0.502207455818807	0.468638842545793	0.514571511262466	0.531142679142141	0.504506080864182	0.528512515210088	0.578887286963544	0.576121859742768	0.541835183977781	0.532090248394742	0.54103498657457	0.540201996166213	0.52214141674113	0.485611851907465	0.474264443861232	0.518063896273198	0.558463350979774	0.54523044824153	0.5017983576042	0.438946951571955	0.387436040817451	0.411259371032498	0.48949383690356	0.515862094566714	0.469696680877309	0.413654931220921	0.374580099356434	0.356957939069781	0.35274414013503	0.344301862760271	0.337240915715262
CDK11A	0.17681380765705	0.21395007059456	0.270796942121593	0.340589161501423	0.390440086466974	0.394548710500976	0.392366158932047	0.392320097725926	0.343788714813608	0.255087569975169	0.206954103500084	0.221351313770178	0.289643444819943	0.443753852363908	0.618623935082688	0.687236883472726	0.663115910618242	0.58480638230606	0.475831904296099	0.432675420978587	0.480836619277138	0.506238530657042	0.485256163477632	0.50532926853804	0.551416237142393	0.552181946795956	0.524027484085013	0.516836919431087	0.529121535191391	0.539234401907173	0.537016906248178	0.510775441705195	0.495890565078562	0.522484752198151	0.545282605033284	0.526777513621488	0.488784209052605	0.431364079249764	0.379898633503266	0.399667446517682	0.47575621551619	0.510608444407674	0.480368105438858	0.435131020919471	0.400536635780735	0.382531644064247	0.368793531703434	0.351370912853442	0.348410981966892
FGFR2	0.17941357263774	0.2208621299289	0.281843377780502	0.34793085775407	0.390313968497906	0.397607980197185	0.405573391982625	0.409433533589349	0.361975991802933	0.280340122071841	0.239614187765873	0.249982985748685	0.30250827750043	0.439849271045567	0.60873682565859	0.683712957623893	0.664468392202402	0.577356243028872	0.45307687528641	0.40072789905744	0.447950276645684	0.479621166248135	0.466014809264827	0.484138076278001	0.52363340890871	0.524987198215672	0.503093123168994	0.500100056465168	0.51627821327862	0.537795726196398	0.553496660015854	0.539022564340795	0.520735103225604	0.531497555316082	0.538192577862399	0.513787755867453	0.478349659536406	0.423319735130603	0.371081674884174	0.387181042297296	0.460932086493519	0.505326881904948	0.494205921207388	0.460810251641948	0.428909909114559	0.410068400195385	0.388671703340628	0.363875369322725	0.365279562246246
ERBB4	0.182376634393939	0.226960497086626	0.292750205304612	0.357236667588422	0.393002454941659	0.401965321459248	0.417619165053143	0.424752848289242	0.380028066895746	0.308828860156085	0.279620074536658	0.287381131686118	0.321034938316713	0.43569590037332	0.593658949867063	0.673191345449517	0.659729364724398	0.567684928657923	0.433169438856893	0.374144521708616	0.419196877524068	0.455142275289986	0.450073495196996	0.467613949731757	0.497022766940876	0.494448235301527	0.478799849620443	0.483227493126609	0.505217447537839	0.538309843511707	0.572780780773366	0.571129489739873	0.550706409443408	0.548243074398049	0.540087732000972	0.507644413021853	0.470404553507202	0.414233603074479	0.360614082157888	0.373921329718302	0.445632817013627	0.499803754424163	0.508861549571619	0.487046954418106	0.456801305067068	0.438912923592948	0.413758688632316	0.383830228972509	0.389335411653804
PRKG1	0.185080109676566	0.231040086155058	0.301976500733116	0.367548103467833	0.398269039571381	0.406888167117215	0.426960594459198	0.436609159865893	0.396218175602884	0.338441100115001	0.324548888068278	0.331527424405404	0.344317245835069	0.431525800053904	0.573842925836763	0.655293876011147	0.647228649231424	0.553472781479552	0.414475884249288	0.353020219622169	0.396405324296331	0.435193085719853	0.439154163805742	0.456839604547404	0.472379326346028	0.460874287527179	0.451468312620401	0.467613089651706	0.49839551873675	0.542875674443039	0.595442625016279	0.607044503000059	0.586839510702294	0.574732313129615	0.552700976212443	0.508950318144504	0.464705455837965	0.403988060380095	0.348706370987908	0.360255802206462	0.430429244067364	0.49381706577089	0.522072551052703	0.510429842537313	0.481633809090358	0.468244094975882	0.444597651142281	0.412292123175233	0.421308430308418
CSNK1G1	0.188251574994093	0.233617669841675	0.309723161602805	0.379069132977927	0.406441198193512	0.41238954911086	0.433465831172083	0.444963593520557	0.410163400001665	0.367663921679805	0.371550883793678	0.379620130571484	0.371158605265933	0.427905209933141	0.550465551204909	0.63063382570443	0.626401142861703	0.533022470337686	0.395142821744362	0.33642178565791	0.379756272041421	0.420341518320182	0.43303966160476	0.451038822269595	0.449829425340011	0.425367852864759	0.422420829051445	0.454718177962433	0.497504121062388	0.552664489438353	0.621102345630541	0.645575979625516	0.628582135775739	0.610906629784083	0.575847056265896	0.517085933916836	0.460524114478608	0.392464569548652	0.335607605143575	0.346367843371528	0.415564085963542	0.487035267188442	0.531905913009541	0.528302897934232	0.501529478314104	0.496964924140487	0.480407968242514	0.448746139899787	0.460549682759721
STK38L	0.193673706079699	0.236669095420906	0.317652700351801	0.39280778567215	0.418056671129796	0.419049971377883	0.438336988693708	0.45131447189567	0.422753857065944	0.395645875177197	0.417610534713392	0.428296448381995	0.400001811645928	0.42548872795806	0.525210019140398	0.600656355535882	0.597858047282413	0.505793302364539	0.373881220144293	0.323066637689854	0.368305585703782	0.409732248360963	0.429937160960191	0.447926206324489	0.428998177679941	0.389856564437335	0.394010539217674	0.446026016033166	0.503255283489107	0.567694523279776	0.64841883534663	0.684421788300063	0.67359634088025	0.654347011369619	0.607202472863469	0.530121436865488	0.456610391996757	0.37938035240583	0.321375269988606	0.332123789919524	0.400921402021874	0.479093396060725	0.537059311628063	0.539205489603924	0.51560157701663	0.52378006991379	0.519045129769112	0.49092556170978	0.504774601212317
STK24	0.203414513629048	0.24273344719678	0.327946244204703	0.409814531597007	0.43339426110436	0.42760930956	0.443472712078397	0.457951344887946	0.435582628630352	0.422076386050746	0.45996224109233	0.474087792730231	0.428912067055242	0.424595513748286	0.49971982562621	0.567103216658522	0.56307233829085	0.472582849209408	0.350537338988724	0.31206489146933	0.36083365752292	0.401915901667633	0.427333945615364	0.444513017257363	0.409253784181114	0.356738063695211	0.369199309790444	0.442910441295855	0.515499402458045	0.587046215050726	0.675429546507225	0.720592441582012	0.718209979036026	0.700802609323242	0.642790729052976	0.545225917409987	0.45156670377344	0.36455417185221	0.306093935872932	0.317329122426049	0.386294339439905	0.469886619803685	0.537257361952099	0.543230594945018	0.524152604505287	0.547466686228614	0.557431438435762	0.535149988087367	0.550302051641883
WNK2	0.218894147848355	0.253768212217351	0.342126978809232	0.430366801569305	0.452087721041141	0.4385083567657	0.450577483164666	0.466930224890711	0.450185971718199	0.447008118189341	0.49658808053723	0.514053076809531	0.45575681679612	0.424868384262664	0.474989609603351	0.531347888009494	0.523801949616276	0.435236831116236	0.326135551131359	0.303265124876174	0.356456635801966	0.39558432530488	0.422914638049895	0.438061063888788	0.389994279033813	0.328339698336185	0.350879817482408	0.446436402272774	0.533527915494953	0.60933800026345	0.700105779876576	0.751117188929053	0.758356681455364	0.74533469940502	0.678027433127688	0.559465258375167	0.444471289596692	0.348402990869473	0.290356819604351	0.302219663461041	0.371826465682543	0.459961728621653	0.533607399076632	0.542189115719214	0.528701074092072	0.56720157576202	0.59225856260508	0.577056890378105	0.592731380890653
ADRBK1	0.240143631876804	0.270242161495587	0.3601888249005	0.453475597370081	0.472977058457677	0.451567060052158	0.460415478130316	0.479236963424141	0.467441601338902	0.470716058447526	0.526629176507503	0.546404081406297	0.478619588709759	0.425283438603097	0.451081791235698	0.493996032383252	0.481527562355042	0.395986167128761	0.302336205522693	0.296971565045683	0.354618945572449	0.389815311292058	0.415149480331821	0.42685749218027	0.370948051572631	0.306467898312218	0.341221261789874	0.457123083973318	0.556325083319219	0.633160296669512	0.720882990909186	0.773780006311248	0.790615464516172	0.783593310045621	0.708911981460858	0.570652960297956	0.435391187347146	0.332276373736799	0.27561959180982	0.287857530618894	0.358367349633965	0.450749058926477	0.528634289972791	0.539374600563822	0.531713903616504	0.582754648080147	0.62068320266086	0.612490127817358	0.627857337183091
NUAK2	0.265542447249004	0.290864657121924	0.380462219558077	0.476994259856212	0.494305359845559	0.465964383203191	0.472541968584102	0.494485915537812	0.487342053023618	0.493611270323866	0.550527444007029	0.570881014884373	0.496320541937802	0.424587862811044	0.427407922521339	0.455041098806925	0.437210236216136	0.356732482804816	0.280588826013126	0.293202870354799	0.354523418833125	0.383788536132173	0.403389007874117	0.410576230817962	0.352409898035975	0.29220516277745	0.34124441129789	0.47472125446787	0.582627465018921	0.657259013168174	0.73695815720605	0.787615338279683	0.812948033669944	0.812729379815955	0.732889649606991	0.577855321160233	0.425444222944694	0.318306334886041	0.264089753913263	0.276120738746401	0.347481918814657	0.44438320372423	0.52575353545299	0.53878219639178	0.535978408916084	0.594434696703194	0.64082355543168	0.638329745605047	0.652587392978386
EPHB3	0.292170798468986	0.313089434895458	0.400329999397057	0.498374832788098	0.514277578664129	0.480601939093236	0.485654599711345	0.511256338726298	0.509164108114793	0.516172757230899	0.569804724960916	0.588702554848769	0.508798843625978	0.421963835129449	0.403458521710245	0.414530545307551	0.391511493637146	0.318656863935116	0.261452329458532	0.290980125966318	0.354462215911512	0.376294963748529	0.387574509814863	0.390154797417773	0.335286001082482	0.285916006535765	0.350686143241483	0.498090635173083	0.610854880920906	0.680492818066322	0.748300192214449	0.793019477814379	0.824929446922343	0.831685995548387	0.749089215508434	0.5813129252913	0.416305752046333	0.308740211776285	0.258091836265647	0.269189482542919	0.341011381867427	0.443045944931652	0.528197534800783	0.543876480987113	0.543715379291441	0.602823600250276	0.652016232485265	0.653130005568576	0.665669240126136
TNIK	0.316699553441283	0.334182883016368	0.417485650240705	0.515796142630111	0.531828407426919	0.494761700617508	0.498439262691766	0.527905065338933	0.53189734396355	0.538857640826294	0.586532817180704	0.602076577169965	0.517131252809079	0.417542263437974	0.379551486991229	0.373349986167444	0.3453348347349	0.282335297256971	0.244453201512192	0.28814390553901	0.351614951502932	0.365497401660046	0.367848356192547	0.367293377019321	0.320854845006786	0.287303635399175	0.368097328716142	0.525270339226685	0.639120612448535	0.70177003594257	0.755478556359229	0.791515186829436	0.827529996785436	0.84093615609548	0.757958891481648	0.581849197753208	0.409374594687294	0.305040841276562	0.25916221821116	0.268708179909505	0.340317373671889	0.448033588424439	0.537741515301048	0.556298209590646	0.555724092676051	0.608457018959362	0.654883726774136	0.657481607953669	0.668087198964862
NEK3	0.336513469634293	0.352364550550428	0.431113139232676	0.529135784874377	0.54726693260097	0.508762382286134	0.510527962965326	0.543494641060795	0.554720368092949	0.561979780413875	0.602667469686935	0.613433391105102	0.523123931457645	0.412454100016073	0.357127672280474	0.33361714160822	0.300321776062329	0.248217009463377	0.228516457194012	0.281890900007895	0.34260875226733	0.349232589004043	0.344342801913067	0.343812196116178	0.31028165853838	0.295392353838441	0.391079133608646	0.553776968809855	0.665484923615692	0.72015827858522	0.759466785218614	0.785328255880388	0.8226680262162	0.841944994821804	0.760593860388198	0.580115018299106	0.405018628868612	0.307181674959211	0.267282035652642	0.274975021917704	0.345516286358336	0.45894135257903	0.553767215180468	0.575047940491474	0.570930327278406	0.611630861411965	0.651247810662297	0.65400544463056	0.66301224941589
STK39	0.350623038341249	0.367472777860821	0.44236233219914	0.5402533489326	0.562418363402555	0.524219015442051	0.523067613250188	0.55840649083605	0.577317338050565	0.585575741244676	0.619456724685277	0.62464825531326	0.528630891004586	0.408372050449595	0.33838477747251	0.298382607221007	0.25893105147193	0.217088970810603	0.212663212452035	0.269793927854871	0.324668491178793	0.325793764762547	0.317266285301643	0.321129532837783	0.304074667989	0.308447514079917	0.416589076012903	0.581058966456268	0.688416200492375	0.735175475427061	0.761506461105642	0.776942746238846	0.812751412677438	0.836645109481773	0.758130531592007	0.576093972431021	0.402285346073489	0.313461164629465	0.280582556792657	0.286499422477103	0.355038636002571	0.473355753347845	0.573117530771052	0.596555539326751	0.58659810458452	0.612433275146871	0.643867472707048	0.646885728006944	0.655228670949263
RPS6KA1	0.359974867788992	0.380842359861255	0.453837058926213	0.55234689587399	0.580057645934478	0.54363350702978	0.538524633997702	0.574314385755431	0.599894678668843	0.60929003662553	0.637091302434977	0.636513209199719	0.534893270240374	0.406783727767385	0.325425654267989	0.270728205131437	0.223967197778214	0.190182236734972	0.196552303983497	0.250800059747517	0.296824227794941	0.294826272144185	0.287203983292377	0.300037765155967	0.301737419993562	0.323969879084838	0.441297035793174	0.604952840730637	0.707229586769597	0.747075297067097	0.763005777658662	0.768731037790787	0.800316170517704	0.827078601687311	0.751457645370995	0.56911879574828	0.399210912396162	0.320898348380549	0.29563403961093	0.300111390492229	0.365732044214153	0.487255172471469	0.590870947898326	0.615682675854994	0.599196981750542	0.610977630916052	0.635974150843742	0.640941266473051	0.650069193266302
MAP3K8	0.367033250519627	0.394492799939013	0.468325631974316	0.568596347567084	0.602763378212802	0.5693665956596	0.559703890742167	0.59346342304588	0.622877828131779	0.632317217670887	0.654681491125966	0.648614369325879	0.542176827153385	0.408367463707655	0.319359195489073	0.252689322090745	0.197755138348628	0.168841526975963	0.180603218710809	0.225738373444962	0.260597340169814	0.257889059791286	0.255426200963496	0.280808090082402	0.301806111645385	0.338924958164341	0.462000587456041	0.623987454277109	0.722237308470346	0.756889962552995	0.765391640579076	0.762675735609289	0.787757529683915	0.815201893160513	0.74126475846457	0.558339621159884	0.393551835372117	0.326018357727666	0.308200350063965	0.311606162440737	0.373533114301621	0.496039846748363	0.601778565239725	0.627304476952142	0.605622468248983	0.607707623399969	0.630650637710079	0.640415901204566	0.652071424169711
MLK4	0.374846954764811	0.410078572121752	0.48739140979185	0.590663424514942	0.631626544536134	0.602386205290167	0.588369214832846	0.617529544375505	0.646412436120754	0.653443074431472	0.670557189827756	0.659621933822301	0.549829267554677	0.412755856795892	0.319794848764532	0.244515330103487	0.181365659636132	0.1539711461975	0.165722348869058	0.197145853498978	0.219849444383604	0.218402105048299	0.224007368429656	0.263521411279064	0.302302354428287	0.350274850377277	0.47609339349753	0.637463680237093	0.734492225492832	0.766119013410269	0.769865716886926	0.760159718162288	0.777102008366271	0.802768244304237	0.728261638388084	0.543334536087428	0.383577740492235	0.325720943873645	0.314210523817121	0.316744798560833	0.374537774927082	0.495871491455352	0.601855895385873	0.627891530582603	0.604303090426766	0.603602512996293	0.630196107551475	0.647842762275554	0.663737564540261
ERBB3	0.38603562844786	0.428137922030617	0.510488013720454	0.617687263745137	0.665350557935002	0.64134373233536	0.624082693739283	0.646557399573654	0.669902600631906	0.67121804705254	0.682808119178243	0.667865374593876	0.556683086912376	0.418752005367199	0.32494996177649	0.244596486627989	0.174258826434852	0.145583777269711	0.152853695548113	0.168537982695006	0.179861647390663	0.180983290875568	0.195662303716677	0.248453562661817	0.3014594083923	0.355720396935302	0.482024355652847	0.64534069937018	0.745227848642155	0.776152352572015	0.7770918235966	0.761804991839813	0.76979618628377	0.791222110838409	0.713356564947438	0.524507502191164	0.368588510604084	0.317966980179984	0.310682262029326	0.312338280921335	0.366155584844068	0.484888267515264	0.589605458199218	0.616563124327902	0.595778129569284	0.600142331356604	0.635656758725903	0.663374493528315	0.684819739694352
CDK18	0.402102976018122	0.44795662497199	0.534968823917314	0.646185433235768	0.700130267171675	0.682408263127713	0.663798385772624	0.678463116023139	0.691824953494176	0.684255366834996	0.689912501322425	0.671986702078856	0.5615977735216	0.424848336422716	0.332287204108568	0.250054172653225	0.174478505793492	0.142675149882773	0.142591466555256	0.143438330669463	0.146001238312348	0.150410039350915	0.17332340186756	0.236339902427403	0.298459266919089	0.354416395806963	0.479628234628987	0.648028906381452	0.755251233212758	0.787655935621857	0.786905783054494	0.767373622045293	0.76654929757262	0.781611746649177	0.69767387411261	0.503083067454913	0.349007680291125	0.302148366857912	0.296389380236076	0.297119956340407	0.347980337312409	0.463901108499207	0.566527541169049	0.595339751130986	0.582560071506513	0.598989243303231	0.646647379104045	0.684818711679058	0.712401880689573
WNK4	0.423248367487529	0.46799426259307	0.556917783301312	0.67088891410042	0.730394400573683	0.71997358258057	0.702412856550696	0.709347803163242	0.709945321305175	0.691581901789415	0.691260110238165	0.671454323056356	0.563912481796031	0.429787091860983	0.339370434129734	0.257699868189542	0.179270752225947	0.143453707449342	0.134987659679561	0.124497423757041	0.122422301073752	0.130529906991759	0.159556721630029	0.228385927215323	0.29388536543114	0.347371490959432	0.470205556056919	0.646203741601427	0.764555729434859	0.800164158957961	0.79816084591486	0.775778070848319	0.76730332679062	0.774573490195179	0.682430350674834	0.480758974127583	0.326130004226561	0.279138121642012	0.272147785561803	0.272158997988493	0.322075067668908	0.436346196572478	0.536832238300248	0.568620160945008	0.568377520851437	0.601466698633888	0.661480612892833	0.708340134736328	0.741753750171871
RIPK3	0.44857571826564	0.486540332723081	0.57238721948347	0.686198930161098	0.750192602299685	0.748022377995131	0.734083533044399	0.734528259742193	0.721888485027066	0.692920357515217	0.687389066630984	0.666773057159643	0.563645661774234	0.432917439268944	0.344564070835024	0.264954005936407	0.185861574223982	0.145818516044252	0.129583019223896	0.112940876890011	0.111164736622632	0.123406686413744	0.15594687279126	0.225967890396638	0.289670677965778	0.337330383596223	0.4563059879648	0.640726540277135	0.772310066478648	0.812038986355785	0.808804804185117	0.785253346428079	0.771372424390418	0.770411543799328	0.668770750008177	0.45925704797171	0.301743289363344	0.251097791742007	0.240679794338321	0.24068672561176	0.292550382594274	0.407500378050115	0.506476837289659	0.54210210593322	0.557090611054165	0.6080182433804	0.677526045954812	0.729534153366457	0.767634476715949
SGK2	0.476461803900932	0.502233385194051	0.578540830477876	0.687779992626217	0.754816636035225	0.761726288877648	0.753857768716257	0.749915355748719	0.725860237639227	0.688789135501149	0.679843602723723	0.659327300579771	0.561385827785262	0.434215760919449	0.347311373827682	0.270402917223179	0.192143992941856	0.147940646218058	0.125637958488999	0.108468352708768	0.111855164145491	0.128893289334811	0.162598460456172	0.230084517534984	0.288502198664634	0.328134885280667	0.441286029031843	0.632700487238716	0.777220130306211	0.820833175287434	0.816236627794621	0.793701147693056	0.777702700960691	0.769212415390139	0.657643489527862	0.44002362366631	0.277844569844904	0.22114075481772	0.206101427174961	0.207378450168076	0.26455387969414	0.383181599082822	0.481771601452232	0.521424778811477	0.551618244903211	0.617855321131755	0.691687582623645	0.744475688130649	0.785575460846752
CASK	0.504898834361334	0.514269455500009	0.574354681314208	0.673818770763167	0.742195302380152	0.758813986146399	0.759081409575581	0.753256562163151	0.721260402314138	0.680377680523469	0.670701916559859	0.650921111921116	0.557933922490421	0.433992481309459	0.347942876692936	0.273876896390333	0.19711273805508	0.148801114272413	0.122504198119684	0.109605012286456	0.122042741033161	0.144718588360638	0.17791204877199	0.240756692135731	0.292878287433875	0.323776752310535	0.428786420578239	0.623609319500101	0.778115999578524	0.823974317947172	0.817911337096772	0.799142071517129	0.785124720241971	0.770879827830904	0.649725186244536	0.424190734112853	0.256547666201065	0.192928638795684	0.173156385572846	0.177303149165189	0.242989547210366	0.368292682786974	0.467853314808561	0.510805144081039	0.553148393293783	0.628946060281235	0.700912926593421	0.750440933897832	0.79274738412478
DAPK2	0.531774157822618	0.522377266428479	0.560787184582556	0.645626968436768	0.713670599572369	0.74031578615213	0.750149954161624	0.744820281194706	0.70896908134003	0.669253295061201	0.661958692510758	0.643193880646142	0.553859756965133	0.432455106767521	0.347178371694133	0.276130831954184	0.200963586777993	0.14851920079058	0.120012520539209	0.114376702141657	0.138042760752155	0.167066155678116	0.198763005672916	0.256655822895384	0.304194214268752	0.327471486355596	0.422252037618306	0.615407956846131	0.774531275774501	0.819582328917445	0.812060890434982	0.800152681896055	0.792484131727668	0.775029045038581	0.645360459913521	0.412725817989958	0.240113625132099	0.170238206067513	0.14637442237858	0.154852997462809	0.231365114063148	0.365600798913188	0.46736824758757	0.511950543494839	0.560799862813533	0.638383542579434	0.702690014317873	0.746208878636283	0.788255735142036
SYK	0.555140865139942	0.526756079061938	0.540526983489576	0.607469608670439	0.673919085558074	0.710455238591146	0.730376247517014	0.727297947775116	0.691207531655843	0.657024483198923	0.655006764335566	0.637145105315188	0.54919028043744	0.429375630264564	0.345599063695183	0.278318347671938	0.204831307716417	0.148301938781175	0.118683183943908	0.121053624993602	0.156018003599866	0.191499783171724	0.221107955677965	0.275192570922291	0.322239816330873	0.341037013647122	0.424525695807052	0.610410411876523	0.767041273509901	0.807165114187349	0.798312432858276	0.796161448179445	0.798647902961595	0.780819039563937	0.644509733677199	0.406591320282419	0.230929728573441	0.156505331704119	0.129337804984561	0.142948632654576	0.231096020670166	0.375084037687772	0.479730865701644	0.523554620637725	0.571816808109153	0.64304904435403	0.695493392057262	0.732033456801227	0.772963822048661
EPHB2	0.573492651394561	0.528089049851975	0.51748169818107	0.565697156660641	0.630006092359438	0.675688803017833	0.705028441075354	0.704973718680618	0.671022942474153	0.645088736208632	0.650411908883998	0.63296139049099	0.543415460845051	0.42407740427139	0.343344535183365	0.281465071146588	0.210218543747104	0.149936732981274	0.119577782401221	0.128649900830858	0.172941779724849	0.213977499133457	0.24088297951399	0.293104637764467	0.345305521776008	0.364695223817908	0.437479636723634	0.610897984692114	0.757221533595017	0.787944711996026	0.77796884843996	0.787531396351627	0.80250316781724	0.786908426009233	0.646751898318038	0.406760429751799	0.231283526535892	0.154354660332689	0.124191835316656	0.142691949586118	0.241416419333248	0.39403274915526	0.501258256724664	0.541630187135998	0.582289985273285	0.640391072770187	0.67910691887324	0.709433588793934	0.749070517174355
FGFR4	0.585956346245565	0.527566007224358	0.496119295280395	0.527419181750712	0.589814409573199	0.643157634582849	0.679870625886696	0.682474117905981	0.651572588502971	0.634531689503495	0.648036800249226	0.630209540799522	0.535863825828781	0.415808963543049	0.34015963814635	0.28610460187168	0.218284689769521	0.154949424508762	0.123758405143672	0.136951869518253	0.187122063569872	0.231651933205914	0.254919180923592	0.307341110675341	0.370808782302836	0.397238197534113	0.46167385810898	0.618533736711829	0.747250581050647	0.764677521751895	0.753807307766958	0.775429812383489	0.803078219378548	0.79168105231177	0.651395896399043	0.414050357864767	0.242910912023038	0.165160625751004	0.131454967909129	0.153466897255386	0.259837728464735	0.41788031627649	0.526248689225785	0.56070943179674	0.588267029816637	0.62909494286505	0.654708700279675	0.680883625871622	0.719632691254127
FGFR3	0.59229807514972	0.52676060064022	0.480726808760803	0.49906163810651	0.560297325105471	0.619020946715017	0.659708101920575	0.663555873475735	0.635442540327018	0.626157461979814	0.647412944345156	0.628295159717264	0.526307187112323	0.40436415465107	0.335741977727756	0.292170271756192	0.229261352033447	0.163761306916055	0.13155208378553	0.146079648289714	0.198149995405169	0.243228432194287	0.261573225479788	0.315894871109592	0.396133734465769	0.436408444010878	0.496123976297433	0.633821222994084	0.739334965479321	0.741018914055028	0.729428938550987	0.761538041630782	0.799795327352192	0.79370282697935	0.657686232314595	0.42884542430024	0.266450916776391	0.188729985162554	0.150106213249691	0.173349660857642	0.282932942755423	0.441499903814381	0.548707567237415	0.575578494325978	0.58694204186468	0.609431148286675	0.624623232961213	0.649398865171774	0.688096094704973
PAK1	0.592757752409694	0.527301852600474	0.474679557485758	0.485176021401966	0.546072758694381	0.607180674435265	0.64740607326942	0.650344023735371	0.624206013859011	0.620566641768065	0.648157567117717	0.626959990001399	0.515494706337645	0.390636868195256	0.330190248123542	0.299142834254285	0.242249826746537	0.175252799219189	0.141997514627313	0.155857371722338	0.206401156741947	0.248827531036262	0.260880213962444	0.318266943787217	0.41933138679601	0.479347919334401	0.538321208566992	0.65586932180777	0.735191186608071	0.720654386540126	0.708374376072904	0.747677334583038	0.792711776593428	0.792179181582733	0.664993781124403	0.450818899009288	0.301013869497908	0.2232071289332	0.177879294713339	0.199637250893976	0.307164548748765	0.460533383142656	0.564100412468047	0.582897112024356	0.577495188698882	0.583152636648009	0.591752663131703	0.617999541945887	0.657804498350454
FRK	0.58787052999367	0.530467713048249	0.479880819702979	0.48778845521716	0.548745560279102	0.608741149778721	0.64361945551564	0.64321075058364	0.618320859192111	0.618192111714133	0.650228061935763	0.626559457658203	0.505283957112049	0.37676304718392	0.324289905956015	0.306354640431235	0.25550501733884	0.186999131744519	0.152841444093237	0.165408691394622	0.212421050899565	0.249491769365677	0.254227271468358	0.315424126983233	0.439447561491591	0.523021478005117	0.58459032763442	0.682580384307105	0.735741863332714	0.706480698395157	0.693305781595916	0.735431376998049	0.782557311975778	0.787142056014299	0.672855318995823	0.478731459100534	0.344030409714095	0.26526345478348	0.211681846057794	0.229342492507596	0.329527910994098	0.472316819480583	0.570451587226954	0.582021817263153	0.561215591559691	0.552958068685762	0.558851093603007	0.589119278592321	0.631466938502934
PRKCZ	0.578434654962952	0.536918087971346	0.496532952352296	0.50638979893972	0.56705909618789	0.622251443028733	0.647167660401339	0.641205038400704	0.617334023730324	0.619250931889763	0.65389313706792	0.627942123894517	0.498173615553918	0.365648585344042	0.319436190080523	0.313290233338452	0.267089632076561	0.196139774888657	0.161219095838447	0.173289583387821	0.216541726891714	0.246590431210101	0.243721145555849	0.309324500892145	0.456438027302071	0.564562357300219	0.630717604113794	0.711151270711034	0.7410292533658	0.70004441945545	0.685496551540866	0.725840551987407	0.770485366459492	0.779252322245659	0.680810827838907	0.510349812921545	0.391450626864228	0.310565894909147	0.248076185947435	0.259594037215368	0.347913561148574	0.476159158426906	0.568400601211977	0.574699064359017	0.540831210790642	0.521711916116903	0.527909351046144	0.564126001683984	0.610655007431489
PRKCE	0.565610495927057	0.546680555163646	0.523282722925357	0.538436722173039	0.597667364063091	0.644504074364492	0.655776089892748	0.642750070998023	0.620261008438267	0.623636938528724	0.659433034683347	0.631922752846206	0.496311772334799	0.359965904434034	0.317172843305946	0.319744430060268	0.275615898041855	0.200535215037177	0.164799715901293	0.178155294703609	0.218893384723449	0.241361707379094	0.23150743643112	0.302233258922212	0.470795767152113	0.601510823520794	0.672642758946929	0.738624043962128	0.750234959759332	0.701299453272777	0.684706393217631	0.719222014000857	0.757640123165917	0.769348598215957	0.688143183304162	0.542542068258451	0.438286860130774	0.354470622946583	0.283789720593311	0.287963879482145	0.361227822126459	0.473022284587376	0.560332565655809	0.563859515951942	0.519361693507187	0.491730390213851	0.499891055181249	0.543144787778555	0.595488663336463
SCYL3	0.550951218356934	0.559302691332303	0.557615804895047	0.580072835984589	0.63613816125755	0.671537238745951	0.666870977894729	0.646297651683431	0.625975423029487	0.630820995604221	0.666705533351409	0.638543589507497	0.500344405269565	0.360995392716388	0.318533813035205	0.325791119040723	0.280764428353358	0.199712739274975	0.162896637064446	0.179615689106584	0.219711385122309	0.234716170207326	0.219273118689604	0.296089537427187	0.483099092385648	0.631944237565853	0.706996560846808	0.762254950429723	0.761707625702954	0.708637508877114	0.689358143043172	0.715130587662006	0.744757371003967	0.758028123485022	0.693738278222202	0.571642348950661	0.479463844652469	0.392867877056505	0.316241710399255	0.312772562128438	0.369379262981366	0.464877859878473	0.549116880791069	0.552183903891223	0.499056612559913	0.464415142626612	0.474895823872615	0.525269236782432	0.584665647125031
MET	0.536176080464101	0.573984869167711	0.596293690736794	0.626782456775677	0.677824867807554	0.699530331533973	0.678214863088338	0.650737465938783	0.633477456308102	0.63982549945109	0.674786436046978	0.646471369980214	0.508634495143384	0.367831582336392	0.323493736818991	0.331612662224671	0.283376702249882	0.195181643353542	0.1570010574389	0.178780723432501	0.219661655586997	0.227281283691945	0.208054614325032	0.29212079095376	0.493679279975016	0.65453440330204	0.731388256718104	0.779658659172324	0.773023543486359	0.719136541724122	0.696869967802159	0.712435296699628	0.731981259010794	0.7455017338498	0.696254449308108	0.594149383202386	0.510897453559069	0.423073462901804	0.344047878419349	0.333375700086298	0.373210823150661	0.454062308583484	0.537076391244365	0.541146769774052	0.480897241488093	0.440325463828035	0.452604936309768	0.509070362030228	0.575876602632738
MAPK13	0.522721596966981	0.589596202672464	0.635698367715173	0.673849167797465	0.71843245213581	0.725420453688064	0.68829796653118	0.655510379215786	0.641985238231413	0.649310793273418	0.681890051369848	0.652894912025754	0.517310107372386	0.377367320168457	0.330784765067622	0.337277917709055	0.285088900550981	0.189964048957459	0.150439950652584	0.178138522491418	0.219917502946814	0.21956641129192	0.198333008815258	0.290771781044253	0.502517466958814	0.6685878750359	0.744502978595187	0.788880522635562	0.781223749293924	0.729027156442786	0.704049839945262	0.709474819228993	0.718934968466919	0.731764694865884	0.694609963400919	0.607671305584246	0.530601899100556	0.444579746787589	0.367387837226855	0.350343229558605	0.374371224905913	0.442826997222233	0.525556795393849	0.530879605017544	0.464772784981248	0.41952820557847	0.432722985625903	0.493172017888536	0.566487191425655
CDC42BPG	0.511337610455713	0.604651407962876	0.672104276980741	0.716686519235019	0.754315034143026	0.747202841688686	0.6964797487507	0.660489658744076	0.650877020031382	0.657778435934203	0.685690910479679	0.654123917181867	0.521279036586863	0.385139973895967	0.338152003357173	0.342535145487329	0.287636158179629	0.187511742649006	0.147259048665229	0.180759474392961	0.221894855456591	0.212109098912453	0.190286199412721	0.29187708727224	0.509352540151992	0.674095101048008	0.74613273247107	0.78859634437565	0.783361326530184	0.734401158434143	0.707557816251582	0.704284631636172	0.70495443574957	0.716921276789081	0.688571480796631	0.611805190805071	0.539457022998996	0.459376681124767	0.388043552514414	0.365377741854714	0.375054391081893	0.433103604969795	0.515082045486223	0.520706508258038	0.450056951918443	0.401930028611783	0.415167097955058	0.476656918831475	0.55426248709125
ERBB2	0.502004030587817	0.617406166605817	0.701990416954959	0.751194611750568	0.782648338923353	0.763957510283919	0.702905473307948	0.665747487504517	0.659574762987955	0.663868332135991	0.684014083579904	0.646781463762905	0.515903493923354	0.386728625467265	0.342915124410324	0.346656850986981	0.292065450963256	0.190419613285596	0.150779787820733	0.189170008765761	0.226770360092085	0.205518390756373	0.184032286026213	0.294922866468107	0.513877445743305	0.671746626553846	0.737194076948336	0.778494716934392	0.777323158918669	0.732112070998825	0.704483842260757	0.694929372311078	0.689370854438608	0.70143582823829	0.679110343301406	0.608509032234894	0.541203718058734	0.471553139587519	0.408937491374244	0.380859665432577	0.377558790115926	0.426398676673836	0.505816816700161	0.509916288564977	0.436175805605826	0.387386821605774	0.399959450795448	0.459204083523506	0.53792479417398
MST1R	0.494209500828609	0.62613946719906	0.722460655130141	0.774222339877831	0.801586767994409	0.775674446466549	0.708246729370619	0.671330424585284	0.667477704052831	0.666694497147954	0.675680282455664	0.629162297545105	0.498679854073705	0.379135896462594	0.342598158306191	0.348378778828391	0.298135131268797	0.199412490214345	0.162403295952167	0.204393575153845	0.235035047415478	0.200415452841507	0.179748184067433	0.299253895360253	0.515879293826598	0.662830429375196	0.719660802694463	0.75967021633748	0.762659485259865	0.720669572019324	0.693021562724671	0.679968579391615	0.671790303013926	0.686180139125088	0.668281179971305	0.601641446710953	0.541430478948328	0.486101155119686	0.433179773479717	0.39907455436224	0.383729780827064	0.423736321577526	0.498021341276641	0.498366077973056	0.422918429148049	0.375625977575654	0.38700789709648	0.441036878586357	0.517448647249482
CDC42BPB	0.487367563245016	0.629530421735782	0.73171087577917	0.784059208425121	0.810410534186743	0.782962296011111	0.713353795567135	0.677141713748643	0.674017609823429	0.666125940139837	0.661164334292483	0.602172220042082	0.470216043490111	0.361609613893694	0.33542188791917	0.345998280427101	0.304137514037398	0.212967120980526	0.181100307439757	0.225553555966872	0.246312034390149	0.197332061044726	0.17764327376538	0.304168825767742	0.515251655703294	0.648963894566278	0.69629251200685	0.734728024823745	0.74102938247529	0.700816818265394	0.673082383060043	0.658999676029764	0.652367972683348	0.672302662976878	0.658623988215975	0.595710395807295	0.545756226244033	0.507231198426538	0.462913270036578	0.421387833374696	0.394470215168293	0.425630705387302	0.492306370570688	0.486732290966128	0.410501013467369	0.366195997743901	0.376035689216431	0.422842301502011	0.494105985940639
OXSR1	0.481082983442758	0.62695811689967	0.729386711986148	0.780774340899473	0.80959123336986	0.786734353806993	0.71893789575753	0.682972782519258	0.678827895410209	0.662898166137624	0.642740681923148	0.5693888994446	0.434097840481227	0.335643248184879	0.320570657227083	0.337684218370196	0.307254486146073	0.227696953234599	0.203732973252152	0.250163966255253	0.259523675491806	0.196634660336113	0.1778500135897	0.308946443058362	0.511925902135135	0.631731600017387	0.670135458850692	0.707389255479476	0.715968337589696	0.675512865694425	0.646597274816068	0.633097859883537	0.632038398395117	0.661027722491767	0.652339844889641	0.594292299268024	0.557872971014403	0.536844301414863	0.498441703353231	0.447734789236771	0.409535092189015	0.432109407906397	0.489635546040789	0.476419067971184	0.399515705103223	0.358610483752565	0.366773576930314	0.405743219528778	0.470294398919269
LMTK2	0.475155204051612	0.61861088994847	0.716683568737009	0.76623389910422	0.800698681293673	0.787955081092697	0.725383652127169	0.688646812546473	0.681932686482849	0.658469244235977	0.623977465704911	0.536157947032498	0.395739484722548	0.304278976228542	0.298257775906956	0.321973906152417	0.304373076485957	0.23936826158291	0.226053180096584	0.274956391918513	0.273327548821342	0.19851005821283	0.180325287803303	0.312895576973892	0.505849811184864	0.612410664020728	0.643944149914909	0.681650959006522	0.691980311149204	0.649244901962002	0.617292859316701	0.604908158529929	0.612578934350779	0.653459442286671	0.650590067998508	0.598791709566875	0.578276862761695	0.573837024800221	0.53806279515828	0.476682246060615	0.427717103120368	0.442790011159907	0.491099512490683	0.469200953511611	0.390822765448231	0.352624669754298	0.359268619577226	0.391242504215509	0.449126568805185
STK38	0.469437087127966	0.605405646411644	0.696122488926043	0.743729750595846	0.786113220066515	0.787483203236127	0.73271806105555	0.694163084323358	0.683816326389339	0.654617340377304	0.608724141376788	0.508068542151139	0.360748928625835	0.271112164817162	0.269661460316102	0.29832758980397	0.293114635103694	0.244218406932666	0.244022903643465	0.296925031037227	0.286641363628067	0.203017568759366	0.184842599937649	0.315500543110629	0.497125137012203	0.591962469964108	0.61977205806945	0.660820083952258	0.673286429152179	0.626871201680783	0.589911138882755	0.578225870338238	0.596366775900896	0.650391007678625	0.653182406845365	0.608067882550026	0.604236761180413	0.614555199714274	0.578694083196948	0.506030379376566	0.447335223032008	0.456967182034672	0.497520032782971	0.466676527527738	0.385328924868328	0.348395030717878	0.354014769785945	0.380974682418066	0.433739113946002
BMPR2	0.463746696451957	0.588776895846664	0.671022396688843	0.717267011596928	0.768555861490923	0.785980805779198	0.740673116230165	0.699708764249847	0.685263527780473	0.652878139748266	0.599963229762568	0.489402233873066	0.333470987121141	0.239429178259882	0.236786580283793	0.267548384546016	0.272742029509071	0.240163949701132	0.25504094970315	0.314246650129221	0.299074501105439	0.210203159956462	0.191117573782641	0.316664293760283	0.486301925335287	0.571317678231823	0.598903547470784	0.646823125408513	0.662726642482792	0.612390918643506	0.569076800040054	0.557118291295222	0.5858138099186	0.652109263237458	0.658721985395434	0.6190447064259	0.630966515729572	0.654151569444901	0.61696372187389	0.533632197745157	0.466782541961947	0.473654575130827	0.508987406782482	0.469648468853653	0.383611958835785	0.346320628900749	0.351715160874622	0.376203548639765	0.42638773381838
CAMK2G	0.457912826662843	0.570375224345838	0.644754047559354	0.6906487038411	0.75049859529406	0.783823324744543	0.748738601806071	0.705466932187902	0.686966250521566	0.653990126744572	0.598940021837572	0.482093933041274	0.31616639149665	0.211727005553251	0.202268255386935	0.231901646694567	0.244641949811599	0.227530154278937	0.258718769503905	0.326811218935743	0.311144783417319	0.220264543934448	0.199053484076175	0.316968616662206	0.474680721254973	0.551765126697943	0.582085973963345	0.640037514615112	0.661212255092202	0.608044159025577	0.55817291747443	0.544876041292912	0.582668291291507	0.658254259836882	0.665136434068026	0.627987504603199	0.653422243056865	0.688181522178	0.650208654106542	0.558004847173972	0.48487793652902	0.491572690825136	0.524499290478157	0.477635613907074	0.385511809123437	0.346625512404587	0.352776227225067	0.377232201519439	0.427594335765328
BMX	0.451860158741686	0.55168958627839	0.619927654483188	0.666572422694156	0.733585598287155	0.78098333635315	0.756144851961483	0.711278951588281	0.689034078361724	0.657526576415955	0.604839711373069	0.485459850648429	0.308917959604676	0.189615377978822	0.169114474299222	0.194870042550102	0.212216367277038	0.209081419707251	0.256989680377978	0.336226982799093	0.324226845685423	0.233718010057672	0.209014999248489	0.317807537141861	0.46439068585274	0.535133181151911	0.569830303071459	0.639608015043217	0.667836673860346	0.613976600913481	0.558584555920822	0.543188424036994	0.587498413187569	0.667850847809526	0.670388939094723	0.631897060416575	0.667940471599688	0.713737474800908	0.676925266004994	0.578459459279797	0.500907125860747	0.509149766263494	0.541898427767948	0.488765930617168	0.389946646158639	0.34898601047361	0.356871257353562	0.383051263119948	0.435733196230493
SRC	0.445582846992699	0.533649953599368	0.597744774618471	0.646014147058362	0.718264851566078	0.776950109061176	0.76181456914408	0.716345564803139	0.69064809313512	0.661851710217405	0.615056428095627	0.49663259457875	0.310071990666301	0.173950307321483	0.140399306143246	0.160603968809773	0.180203239314877	0.189339591650914	0.25352429762077	0.345303062435194	0.340224591258471	0.251452827681926	0.221960193583454	0.321240915386977	0.458065718874538	0.523538030514765	0.562529270080107	0.643989863073027	0.68045227307248	0.628467535884192	0.56952186036489	0.551842209986014	0.599601208537165	0.679575608825354	0.673156721332728	0.629509213801527	0.673132855022246	0.729761028684915	0.696576106946319	0.59478254797704	0.514435899161902	0.524641028287329	0.558234975527751	0.50019393819226	0.395156774855984	0.352508421417168	0.362889837012572	0.391481703490593	0.447335039957616
MARK2	0.438964919823251	0.516354226723074	0.577778781336442	0.628160434734253	0.703827338508148	0.770805248294983	0.764401150215565	0.719188707081447	0.690093086892728	0.664460117352434	0.625915171429558	0.511459444207065	0.31694904735566	0.165046211735266	0.118945490392113	0.133215775575487	0.153620286404913	0.173388586766066	0.25262098362623	0.357145382260812	0.361001694430153	0.274531686829586	0.2392506465159	0.329492778638568	0.458129915190525	0.518734770695679	0.560306276169658	0.651425121790863	0.69637867721446	0.64854290574255	0.588422075688437	0.569003812418836	0.617346617910084	0.692169981283274	0.673258385957114	0.621617578879408	0.669879912577196	0.736636848310538	0.709030647927746	0.606763001980192	0.525099715125506	0.536422784106152	0.57050157978976	0.508944443508035	0.399329523302942	0.356105826432658	0.369319356199166	0.399796801592476	0.458069269442237
TGFBR2	0.431570554035744	0.49909033754878	0.55834966193737	0.610994217153572	0.688914582360045	0.761527263222018	0.762518923595554	0.718001791772957	0.685262876658007	0.662648613286241	0.633614358229553	0.525582157572823	0.326628321408926	0.162890193467024	0.107043847839383	0.116093801254012	0.136637591376549	0.165521173180252	0.257896830871599	0.374112345701239	0.38767304451608	0.303679876242484	0.262080084220418	0.344181924660278	0.465933209701232	0.521373057640949	0.562723318413525	0.660193745539459	0.712967341081666	0.670737426883708	0.611750104345946	0.591904052138055	0.638738850218106	0.70478804899293	0.671679959606514	0.610718074002176	0.660653825613981	0.735477190937785	0.714076892096126	0.613914039074121	0.53254378087389	0.543396306556918	0.576490709892483	0.512849017878031	0.401297905028281	0.359019672149482	0.374805438988874	0.405533874924375	0.464033471554901
PTK6	0.422588471014311	0.480712230603131	0.537411919639895	0.592358699509033	0.672318095093324	0.748452495442856	0.755161934278355	0.711324927515704	0.6745058554435	0.654339803724338	0.635130247624189	0.535439185495319	0.336671119258429	0.167327327083354	0.106234711266689	0.111383240838659	0.131701638148455	0.16813585431366	0.271173841398916	0.396937239374419	0.419951865333081	0.338598524240616	0.290690342879485	0.365552577209959	0.481107278888827	0.530544910725025	0.568581064798671	0.668666806110162	0.727927611064919	0.691814780361742	0.635931769296886	0.617630027782571	0.661913572431214	0.717097122038642	0.670193400351837	0.600194924337177	0.648574453221437	0.727516718889898	0.711311978588633	0.615568374563644	0.536538111471252	0.545322588513286	0.575430845003508	0.511179082930073	0.400943841230671	0.361132514620221	0.378547937001995	0.4071324800934	0.462851914616502
PTK2B	0.411015905878596	0.460222833774625	0.513595062198786	0.571059196388117	0.653698907005138	0.731678234914681	0.742168333300674	0.698790597332439	0.657473551158012	0.638774198230042	0.628839655665127	0.538952599679446	0.345630420574596	0.178163684557219	0.117143499267981	0.119717683623611	0.139144541901312	0.181211317404547	0.29190420356597	0.424299900340344	0.455802193683851	0.377422927334654	0.32374405729709	0.392053802543957	0.50144770188639	0.543862220463254	0.575980764002321	0.67530607369934	0.739488093576089	0.709340072483572	0.658169930966433	0.643769836081572	0.685408765371389	0.729120952236485	0.670737404976113	0.593372036215387	0.636555549298162	0.713827019720046	0.700421138690581	0.611252021522796	0.537138170311463	0.542896206438415	0.568146856675891	0.504742724472766	0.399124182861129	0.362892785410069	0.380359200085371	0.404191631560858	0.454217799338449
TNK2	0.396002048672558	0.437271364767399	0.486912854654127	0.547496118467349	0.633855675556433	0.712175401240233	0.724510070960552	0.681599188704504	0.635572968620296	0.616788085325312	0.614690630233287	0.535714378216607	0.353170490274545	0.195108070082832	0.139354307758687	0.140214261065111	0.157342527493417	0.202489945398132	0.31731243042798	0.453006529649569	0.491593605420639	0.41667087802713	0.358231835124766	0.42051240876674	0.52339725165387	0.558027920680292	0.58266118995175	0.678755269392705	0.746528646904921	0.722063357035711	0.676971435057401	0.668782229605738	0.708226698535457	0.740988917898434	0.674833967776118	0.592730800058872	0.626735935958473	0.695314306804334	0.681594091566923	0.60105079688427	0.53471869573374	0.537486356663853	0.556717721716503	0.49549097296318	0.397226545159761	0.364960187668438	0.38047426685691	0.397370962237917	0.439780177768598
LIMK2	0.377186624278926	0.412317919002847	0.458806106317916	0.52353394208035	0.614399499937189	0.691518469706618	0.704228941102686	0.662456572146707	0.611759650111335	0.590540736456246	0.593903440968467	0.526633972783982	0.359716357893495	0.217528511954147	0.171337987336309	0.17068939793451	0.183301780894064	0.228259769830767	0.343202569886905	0.478746879495886	0.522785028282966	0.451826259767275	0.39005347760423	0.446881122193979	0.542939104662201	0.569650561831185	0.58649630076554	0.678081604735758	0.748757876844784	0.730088097024971	0.692298688455007	0.692074456491763	0.729798575974897	0.752786777013485	0.683265633246385	0.599472666196969	0.62022956315524	0.672830675327968	0.655761450261776	0.585695301058221	0.529807578289539	0.530658575753095	0.54383095208356	0.485885541637057	0.396636957720626	0.367843914557769	0.379334180698388	0.388087344374466	0.422501443317555
ROCK1	0.354925171488275	0.386440242119399	0.431540696151899	0.501699589047285	0.597020248584372	0.671353155409135	0.683983761659022	0.644914706566435	0.589692786243709	0.562797756969351	0.568375434804734	0.513234577871191	0.365782659729429	0.244137367003836	0.210499829790605	0.208025193192579	0.213429640506424	0.254435925987914	0.365170442762729	0.497215967315119	0.544955643508422	0.478383996863966	0.415055900686769	0.467265003135834	0.556554801930741	0.576008202086528	0.586002798662596	0.673109974620039	0.746886412229352	0.73478003573957	0.705325719613695	0.713819327270804	0.749925622830312	0.76457724171654	0.696063552020574	0.613443796380705	0.617129533452014	0.647240922338752	0.624475426955657	0.566289373501105	0.52281260582947	0.523716347777581	0.53212091692668	0.478298149143193	0.398361162262688	0.371737409850008	0.377480770041343	0.37812997111591	0.405720590280852
PRKCD	0.330405576879917	0.360991551565153	0.407331520281711	0.48414291958287	0.582743627532965	0.652861749527427	0.666342873343183	0.632311436932244	0.572568756654326	0.536085305195118	0.540085878793808	0.49696203919694	0.371352637776079	0.272838559296917	0.253428160972472	0.24862039588073	0.244248781628927	0.277588346891647	0.379851139960772	0.505282855715702	0.554866235938886	0.492947896423659	0.430069153187704	0.478806414186714	0.561927378192327	0.575569341842806	0.580735652830728	0.664700618000133	0.742648492687835	0.73837118422107	0.71784021758622	0.734554897514633	0.768674714801307	0.776487082699506	0.712676783519194	0.633316479929804	0.616670499080048	0.619385262225223	0.589499602885124	0.543857396956867	0.51384013193916	0.517477359600975	0.523695933368377	0.474579969662267	0.402865757593204	0.37654885051226	0.37551746832415	0.369234280749359	0.392190162965573
ROCK2	0.305695793045513	0.337379810857529	0.387680680835141	0.471881045166105	0.571547199819286	0.636459116179364	0.653062754957362	0.62669025127756	0.562103083266459	0.512075195883618	0.510759664819448	0.478856965965268	0.375702860372265	0.300953720937128	0.296379102035992	0.28888291135989	0.272917821493764	0.295651309062308	0.385848999698787	0.501885627881257	0.551236344826579	0.493971900766098	0.433522025768889	0.480122662977435	0.558234091942688	0.568218447818235	0.571487513974601	0.654795032732441	0.738527671688356	0.743278679453431	0.731420494329123	0.75464326324066	0.786164093246445	0.788684724693589	0.732129740194812	0.656889509963992	0.617474595153376	0.589987623669481	0.552362849049478	0.519021903902919	0.502767478732229	0.512341026206896	0.519896093058473	0.475798034407309	0.410061112857976	0.381977820499457	0.373994030160463	0.362642747097807	0.383361026698214
RPS6KA5	0.28367673715795	0.317076763371206	0.373230566351223	0.464643596171434	0.562464245364478	0.621790927164771	0.644590277421539	0.62810512059594	0.558063185817843	0.491417972471727	0.481866073770994	0.459714307533853	0.377831607575021	0.325864027092968	0.33594039155882	0.325739102635686	0.297553023176515	0.308211083362025	0.384110750585961	0.488407424090466	0.535037091179108	0.481949534654826	0.425504766727778	0.471266297805364	0.546069012166473	0.555221022071282	0.560232496725392	0.646115541486897	0.737160063698214	0.751285182560658	0.746623136444742	0.773735071172888	0.802233510671922	0.801152696953911	0.753054696552469	0.681420126733269	0.617852267011225	0.559624627498541	0.514165702359018	0.492054472417579	0.489569883629604	0.508524387335653	0.521209404928973	0.482093004430851	0.419334971190282	0.387509116369591	0.373151587979993	0.358753859581996	0.379147948081511
CDK19	0.267707815490391	0.301709819826037	0.364069740494198	0.461276151753841	0.554028266440151	0.60793732747412	0.639931292579027	0.634565990410727	0.558504577948001	0.474005002005769	0.4548220837413	0.440548407259049	0.377276623084517	0.345857055171132	0.369724890480427	0.357123223622632	0.317408717883438	0.316399863038977	0.377656120082661	0.468412454166599	0.509254434364864	0.459125646716207	0.407465981382103	0.453432468408493	0.527160685271548	0.538980164881508	0.549785510920132	0.641536118631561	0.740558891681494	0.762844125914723	0.762480450340946	0.790446654533658	0.816107524828385	0.813328491765107	0.773634041656135	0.70397335463272	0.616161366052066	0.52885428379963	0.475780663728895	0.463307828272213	0.474725970932759	0.506264748813841	0.527271382718169	0.492662078212862	0.42962616793568	0.392336510431141	0.372638137583251	0.35701813294691	0.37826311762652
MAP2K7	0.260899602854819	0.292956288093985	0.360140573005115	0.460369263675301	0.544773308050274	0.593668500744586	0.636904491151513	0.642630770293114	0.560563884993531	0.459452463163623	0.431172373050687	0.422991286783687	0.374836892878115	0.360802501939907	0.396892423904897	0.382360717132504	0.332935776714179	0.322476832571763	0.370735694808234	0.446779979722185	0.478214974762313	0.428959434211175	0.381860028817517	0.428704599167567	0.504056260799832	0.522621177314298	0.543207184003973	0.643288122578884	0.749424304937095	0.776784473888561	0.776550365399903	0.802437825037454	0.826237876146907	0.823824073319683	0.791592708326721	0.721804937766058	0.611206579971677	0.498494074322006	0.438332080613876	0.433777696899066	0.45945195023364	0.505850677509508	0.536940909757145	0.505916162232751	0.439588199718255	0.39534880576453	0.371408649579386	0.356177355980859	0.378964055238582
ARAF	0.265083867148333	0.292077289471539	0.361379533207932	0.46072791796832	0.533564759778806	0.577669440497081	0.632702929214385	0.648418746724132	0.561459296362418	0.447546563542301	0.41257294845754	0.409293898391188	0.372720526638033	0.372298919634698	0.418304330448282	0.402302445429358	0.345657971345823	0.329185271849949	0.367634389585811	0.428456365767059	0.446666292076353	0.395552037854332	0.351936615331522	0.399978006799783	0.479852353438481	0.509438428660398	0.543064185938791	0.652250856778224	0.762796328297969	0.790555924104533	0.785567890428211	0.806951049286159	0.830483191247921	0.830447619436855	0.804380650125166	0.732761672666579	0.602589315349603	0.469886282277413	0.403622854973157	0.405422012146923	0.445592172873877	0.507484839091322	0.548489755737391	0.51982321405204	0.447861156780176	0.395301791344922	0.367958004758793	0.354769330250599	0.379849667572679
RPS6KA3	0.279855244646659	0.299231685341743	0.367478968001339	0.461486719965243	0.519711468904496	0.558758723567595	0.624628928943824	0.648701616845818	0.559321137862479	0.438461937537062	0.400546768117113	0.401836454151238	0.373929284587593	0.383136027334661	0.436186537419513	0.419066425253809	0.357788978662734	0.339006969383861	0.37146763223431	0.417203375831113	0.418860461779782	0.363138456855144	0.321620037568558	0.370956953040512	0.457936787902236	0.502268113298943	0.550723871168514	0.667561835269996	0.778180086711396	0.800934988116969	0.786492275416262	0.801678393926274	0.826650565376382	0.83062962243366	0.809588849656217	0.73562512811956	0.590860394152144	0.444911773954302	0.374148070953309	0.380967035910222	0.435171200562411	0.511093253619424	0.559911475750086	0.532347109715081	0.45337968869677	0.391175237105834	0.360842605338734	0.351661123816211	0.380310838349278
PRKAA1	0.302190262493092	0.312971551786326	0.377496130174139	0.46195833128887	0.502961128227061	0.536159406584679	0.610830845918039	0.641743319668071	0.553602215240832	0.432696207572307	0.396106519992104	0.40233519416286	0.381096898056265	0.396215659975424	0.453321077806117	0.435350068207578	0.371607537337101	0.353503649330751	0.38337179283595	0.414768984627365	0.397884089031844	0.335646987886677	0.295271368828404	0.345972580763003	0.441644573885567	0.502897323597872	0.565888046337417	0.686681567496339	0.792099559459553	0.804927705456201	0.777558348231641	0.785652669501772	0.813245627092907	0.822162031258062	0.805511404860924	0.730299419868364	0.577363702503701	0.425612374607451	0.352552841090144	0.363203759304875	0.429781285065274	0.51620791786703	0.569280192040191	0.541818944652548	0.455588298873731	0.38257696822947	0.349269581331211	0.346361830015982	0.380452414710508
PRKCA	0.326977326481562	0.330318831320761	0.389691709937576	0.461474852249135	0.48351023180173	0.50980759801298	0.590843724718706	0.627668282773439	0.545011591196696	0.430787045951055	0.399396835772229	0.411106350262506	0.395302525199941	0.413339194766646	0.471982147467904	0.453469401614289	0.388754689129378	0.372962710770266	0.402391918788207	0.420773266619045	0.385388328997307	0.31630740711893	0.277176710100771	0.32942966550491	0.433767533014826	0.511649661145923	0.586533521960456	0.705915631007731	0.80091146730273	0.800557229023535	0.758928231019658	0.759805203855096	0.790146555738984	0.80399202148135	0.79167019568061	0.717778736080455	0.563797646992714	0.413525972243814	0.340735633555889	0.354062891158568	0.430049202287704	0.521980909101401	0.57505000830315	0.547115875915434	0.454477157844724	0.370007843541136	0.333491849882968	0.339019049900443	0.380631075764443
INSR	0.348369956224642	0.347519625468019	0.40182963553224	0.459430641696028	0.462071305955132	0.480576860008559	0.565749327807995	0.608284105235121	0.535081507727683	0.432957547482537	0.409502972718426	0.426741014163844	0.41542660398874	0.434375529587924	0.49300036170187	0.474458498117058	0.409694742083538	0.396465377911874	0.426096565683024	0.433303603372817	0.381710035734222	0.307316352537517	0.270800799177053	0.324917882893944	0.435968026242601	0.527267972437321	0.609322578207418	0.721277581551706	0.801675071816255	0.787325275795098	0.73271356464174	0.726938286644255	0.758909678180484	0.776757052878705	0.769103219685055	0.699904215329372	0.551673475351822	0.409054981561447	0.339039534067486	0.353883687382603	0.43537965322171	0.527310276040921	0.576225521711685	0.547655879374534	0.45046718161269	0.354868868500435	0.314856641505665	0.330206179741976	0.38097886069614
EIF2AK3	0.361448772547182	0.361160706197518	0.411822993107302	0.455515323896818	0.439919040798894	0.450261424006276	0.537865347290122	0.586433359695321	0.525561609343502	0.438855160982523	0.424529117220203	0.446376335038237	0.438381821390843	0.457198378480213	0.515359523206182	0.497597839950587	0.433523265657973	0.422290400329371	0.451607742656817	0.449884860980075	0.386210062206946	0.309589825958171	0.27802829540382	0.334262162040347	0.448262551380852	0.54713882151386	0.630393408918136	0.729484742238668	0.792898501777824	0.766304254414382	0.702410883663422	0.691093778511419	0.722550503847565	0.742837181498544	0.740290002188809	0.67898620481042	0.54189960365389	0.411201617424688	0.345942390335595	0.3611947523527	0.444056660803356	0.53102816939961	0.572418725069564	0.543339313829504	0.444270048365881	0.339220425928505	0.295528656444583	0.320708586688093	0.381250768629209
CAMK2D	0.363513742408693	0.369101134866665	0.418336664640327	0.449921574791017	0.418785820223252	0.421249516491437	0.51004701039404	0.565081845399445	0.517837266134259	0.44750130468001	0.441968821473009	0.466495126592213	0.4601482505015	0.478451976604578	0.536538131971998	0.520586768945305	0.458159872795592	0.448400991427092	0.476527445113449	0.468320662878586	0.397584487885316	0.322627630618081	0.298660507510241	0.356882119694908	0.46878625711479	0.567800764604407	0.646291884355217	0.728819702937075	0.775013283181908	0.739940845562936	0.672023673610288	0.65655702258168	0.684867953767941	0.705893334302544	0.708714898724672	0.657395021242602	0.534634589806785	0.417797057947858	0.358383358505956	0.373079487664042	0.453664114015199	0.532117144635909	0.56385981063715	0.534573364918553	0.436843213211328	0.325407033842759	0.278037782903796	0.311453333939569	0.381076989184127
MAP3K6	0.354527465250403	0.370786505212616	0.420973549457573	0.443298593723014	0.400548174575294	0.395985356204911	0.484866341277746	0.546442647699565	0.512522401037907	0.457465986759549	0.459272126432421	0.483948651942487	0.477161992215559	0.494815718523996	0.553472124689044	0.540306623078015	0.480840937469676	0.472780722605758	0.499329378571455	0.487011343919888	0.41398503706334	0.34450640469751	0.330337450088051	0.389731725058082	0.493991526562147	0.585600690060122	0.654737590834036	0.719587259724248	0.750445932571572	0.711671422141089	0.645218906709482	0.626884646790561	0.649576241202325	0.670060392883809	0.678193205482675	0.637210530765667	0.529403877717436	0.426089071548108	0.372551752171957	0.385958377647735	0.461699286162125	0.529935248029798	0.551402890659093	0.522390599386211	0.429445629929058	0.315679925544021	0.264826598356851	0.303568229192149	0.380407281081154
MAP3K5	0.336658461052072	0.366891081238861	0.419970139921774	0.436422903776684	0.386801712948919	0.376456835175648	0.464018205737995	0.531445493908941	0.50931619430124	0.467173822823424	0.474402600476452	0.49678261549408	0.487441421878433	0.504197705601137	0.563720678380528	0.553881809595959	0.49878618546368	0.493576908181289	0.519134645003665	0.504695096805633	0.432976077812188	0.372032540401651	0.368903128539869	0.427868489010689	0.519296887763895	0.597346071654835	0.654982352517484	0.703986793714129	0.723194125737016	0.685394879801647	0.624761078006658	0.604299628870661	0.6195682124443	0.639072962962763	0.652150413785345	0.619985132184682	0.525373622828764	0.433422134112081	0.384813448778517	0.396502064374999	0.466203969253276	0.524408762378713	0.536489613094314	0.508516112922874	0.423659366633594	0.311886409130873	0.257907088713257	0.298433014475185	0.379812572039046
PXK	0.313268907764352	0.35861184943275	0.415681358201707	0.429815866972082	0.378548929332906	0.363955079030366	0.448213405791103	0.519753049503472	0.507153052735905	0.475203585911848	0.4861586251208	0.504529353486333	0.490976564618909	0.506338495184606	0.566337729093962	0.559648243142078	0.509914009691348	0.509204473756694	0.535177987500937	0.5199280531858	0.451534256011307	0.401111524250616	0.409121168904095	0.465484974686208	0.540048902511651	0.600839527780511	0.647698042163543	0.685408702794837	0.697924593265109	0.664808838820418	0.612267961713825	0.589581227997889	0.596525240240176	0.615577670334124	0.633030175487146	0.60663099363072	0.521658897795443	0.437792349176763	0.392497093082479	0.402405873559884	0.466225539946936	0.516108449769702	0.520978976557605	0.495182560135168	0.421191184237686	0.31520713532218	0.258635708534625	0.297581538159847	0.380425419630416
PHKG2	0.287850840568064	0.347078570626103	0.408277920026564	0.423631677152455	0.376203106752748	0.359203001792093	0.437573793212056	0.510309717239641	0.504612781818111	0.480495010151279	0.494156351738084	0.507893122568602	0.489285376188318	0.502623122027666	0.562123740007758	0.557701225622799	0.513456631273006	0.518579351482121	0.546435974101947	0.530784788362366	0.466335763037374	0.427380454000594	0.445607980366894	0.497119345960894	0.552552552283732	0.595233618651575	0.634525564957071	0.667385336183097	0.678786672230991	0.652659454932677	0.608175748419426	0.582324382283576	0.580889554550104	0.600766735082596	0.621935276827775	0.597401654723263	0.5175735950983	0.438180989666824	0.394389776782025	0.402842771596535	0.461957775686777	0.506117873715287	0.506780590233563	0.484602831719314	0.423370109856623	0.325883815243239	0.267543032582504	0.302409393083597	0.383548792229342
BCKDK	0.263307249384136	0.333189390858404	0.397910026620893	0.417967579817584	0.379917370736501	0.362713815016984	0.432260165186916	0.502163369069047	0.500485093514763	0.482475603225848	0.498572158933159	0.508063718537615	0.484447789174454	0.495292243558224	0.553234738749439	0.54986241227887	0.510283311915288	0.521475919167484	0.551731931279095	0.53511819504316	0.474432695640256	0.44706971289486	0.473842479433232	0.518758481522629	0.554899133621051	0.581170147518238	0.617517896845064	0.65256886584055	0.668295869579208	0.650064765409824	0.611778617876973	0.581310428032676	0.572059652159853	0.594338599896167	0.618527862531938	0.591917104941491	0.512756795165877	0.43464441078044	0.39087658229992	0.398506109220954	0.454514127422023	0.495678064709757	0.495341010898428	0.478229929444808	0.430469567986115	0.342930317414517	0.284150732714584	0.313754368655025	0.390155505838258
MAPK7	0.241717120312655	0.317867039869006	0.385235104298915	0.413417573522713	0.389996306047605	0.375062899463821	0.432906854544964	0.495150128743091	0.494306681188934	0.481166240712202	0.499867213653993	0.506057636968087	0.478139287497448	0.486488937611976	0.542383706629619	0.539104706239472	0.502761255822506	0.518806771785517	0.550286119530148	0.531359019155091	0.474168742438905	0.45792303069556	0.491083284756581	0.528606582984112	0.547372875397612	0.560669621610544	0.598675074616136	0.642087280108989	0.666673577373379	0.65614932045073	0.62130185484907	0.584786458002275	0.56864853818586	0.594719521012501	0.621169185643962	0.589199387394022	0.507138242244863	0.428152114023402	0.383692595452421	0.391247660729843	0.445437115703754	0.485733582020455	0.487165748646676	0.476122932583065	0.441175010096686	0.363933829822877	0.30678233666308	0.33148265172799	0.400521071893245
ULK3	0.224477605836586	0.302463295910921	0.371914059905811	0.41144666408492	0.40703008656938	0.396774353578	0.440523946814066	0.490075445175923	0.486644675378113	0.477260518376254	0.498658215199009	0.502402118498792	0.471102332265311	0.477568161156247	0.531974009742934	0.528645032817876	0.494129318871025	0.512591692193847	0.542389619712031	0.519483656870106	0.465972601760255	0.459882959118142	0.496973713906754	0.527362552880097	0.53232387795095	0.536748772080073	0.579653618211612	0.635458475761451	0.671882164701789	0.668179858799637	0.634073471464193	0.59062287223811	0.568735858710893	0.599469500590933	0.627267445052849	0.587741581905223	0.500767246135796	0.420196192004218	0.375320808630115	0.383428088710596	0.436177134234694	0.476618633199432	0.481622048821397	0.476766263517286	0.452552927259127	0.385146863302873	0.332487917658469	0.35422557844493	0.414106871121054
BMP2K	0.212594691552671	0.288967399445774	0.360648148037647	0.414202985109465	0.431530028795345	0.427762279240015	0.455836726570117	0.488263933649789	0.478940106100594	0.472059781059916	0.495708625583131	0.497216926525098	0.463200957203045	0.468887373731726	0.523454375561547	0.521008653257617	0.487572108881844	0.505545325637273	0.529816559191386	0.501638641564203	0.452624776359395	0.455229882529722	0.493601870279017	0.517923304211856	0.513527029405076	0.512800832392558	0.561637112730989	0.631022488971104	0.680331112132208	0.682213769935929	0.646875961469452	0.596458339843584	0.570140376049849	0.605801133622838	0.633795637958639	0.585688185835644	0.49362000050295	0.412290595218534	0.368206693501991	0.377208634348525	0.427792566198947	0.468099876676943	0.477192946121023	0.477517904992732	0.460701349525874	0.402051891415178	0.357276120665614	0.379392286524604	0.4296604468658
MAPKAPK5	0.206919872728932	0.279818057253917	0.354582564236059	0.423710923264657	0.46317947804646	0.466595347568879	0.478392073472598	0.490675579710355	0.472881649107778	0.467122093180753	0.491871094769973	0.490504688857828	0.453894442753788	0.460038462414193	0.517045281504433	0.517349603278528	0.485318780159035	0.500426762612852	0.515741745068792	0.482045209765186	0.438757918394789	0.447997978302474	0.484880963004218	0.50453606442574	0.49518005682306	0.49186799788639	0.545335342749077	0.626692956765488	0.687984617173564	0.694062056606791	0.656473189856646	0.599944882631472	0.570745655406994	0.611120968830743	0.6379103071048	0.581200814464429	0.485552059339275	0.405577502084981	0.364094263368139	0.374056413963535	0.420992224069279	0.45980358246537	0.472147962984305	0.475567947999701	0.461945986416606	0.410408999892735	0.376793982528086	0.403535536443382	0.445430810626898
MAPK6	0.208245324260701	0.277374996872978	0.35628762020336	0.440796209523006	0.500123762451332	0.510052361251344	0.505951679253518	0.497028887322409	0.469516416093394	0.463630314094832	0.487852804506977	0.482392651596339	0.442804855595587	0.450305348424868	0.51183301847505	0.517189073011269	0.488056562869687	0.49939221187341	0.504161582911336	0.466123274654729	0.429652452329644	0.442753332743322	0.475337697330241	0.491575719448297	0.480803640017356	0.476015371448097	0.531106507835747	0.620772760262127	0.691487794038071	0.700252427973337	0.660194029612111	0.599094379682479	0.568834796665719	0.61346980982074	0.637547692215077	0.572989477332217	0.476501374153892	0.400746593700336	0.363783515766793	0.374647966426173	0.416423642412607	0.451796639512903	0.465356973899333	0.469024055673297	0.454150968129466	0.407532910946725	0.387394484163638	0.423052629107322	0.459424918822704
CAMKK2	0.217273530414506	0.28330764039303	0.366801848480048	0.464311956647471	0.538780097735299	0.553350719204262	0.534585242103796	0.505400324494333	0.468500954622832	0.461722835121355	0.483866773610411	0.473185087332944	0.430086946251766	0.439094593995904	0.506120015549315	0.518578865706564	0.494790364436137	0.503537301376618	0.498993421294454	0.459100460041307	0.429689874097141	0.443101793858964	0.468662692543018	0.482283763651943	0.472359146189087	0.466015247974662	0.519194294063478	0.612595033653789	0.688972077944926	0.698714236876613	0.656407376556441	0.592615417508143	0.56332209238119	0.611741290691215	0.631833893145948	0.560845118253551	0.466875518433324	0.398304147454858	0.367404663552686	0.379150600781058	0.414943859225194	0.444940860710076	0.456847356587955	0.457652166197402	0.43760448668366	0.39333639160033	0.387275512493398	0.435067940092067	0.469697556442509
STK11	0.234498497813016	0.298176192493366	0.385204648711883	0.49110906353633	0.574392071203648	0.591089518316031	0.559529539596661	0.512562059472368	0.467909675266839	0.460166538918186	0.479397883609053	0.463261219944796	0.416471293853075	0.426170861143408	0.497893375067955	0.518602599158655	0.503134497089556	0.51270905511707	0.503112006572952	0.464567254629442	0.440989638025764	0.450458840785929	0.466543794536331	0.477886237222128	0.469859890678544	0.461442259717292	0.510002095925161	0.602797561279279	0.680345390279012	0.689050239375802	0.64477195353059	0.58011463737174	0.553796286942634	0.605633816317354	0.621169415380424	0.545912523943165	0.457877414314977	0.398987380751622	0.374994472607241	0.387644719826563	0.417609388096195	0.440727210517216	0.44779545176138	0.442949900286231	0.415094703001785	0.370675232616358	0.377231226869924	0.438231407389436	0.474700071237147
CAMK1D	0.259991482052936	0.321316444433421	0.408886209268612	0.516798826746553	0.602143867850028	0.618562459409211	0.576494441250847	0.514977445690198	0.464793207169816	0.456641924682043	0.473297196887363	0.452947807450611	0.403029133025834	0.411671480826674	0.485320591176732	0.514123169229611	0.5099743632342	0.525616714940193	0.517599088010363	0.483449728769652	0.462709278592778	0.463561182399008	0.468252000602558	0.477428384919392	0.471606699348649	0.461105280723002	0.504242036590493	0.593115828331788	0.667042974306408	0.672410867392329	0.626239202308621	0.562120604540337	0.540405442760584	0.595416108155071	0.606954883938367	0.530488993611261	0.451474789063784	0.403971575619314	0.386943497424998	0.400359105045184	0.425297654643052	0.440593870058481	0.4399299810011	0.427548556019529	0.391144829435221	0.344782723290356	0.360655410049711	0.433159887876535	0.473681635443452
CAMK1	0.293064765245928	0.350934511841708	0.434299457344802	0.536943139331171	0.618354090544029	0.632904239663972	0.582889401413886	0.510065897715296	0.456312712557243	0.448595592278542	0.464221944113134	0.442457989879431	0.390807130842323	0.395991992029285	0.467243686310887	0.502703799619668	0.512430521926836	0.54026827691061	0.541449356148042	0.513721643760698	0.491251431979979	0.478928680923001	0.471166526947114	0.478413763485581	0.474961481913665	0.463595008696731	0.502796194115439	0.585714077407492	0.651361338354128	0.651072543498026	0.602855921942622	0.539987492202317	0.523722833626492	0.581683321534605	0.591074739677548	0.517336209563205	0.449868423888695	0.414590107103595	0.403925907425964	0.417499542541189	0.438116593471178	0.445060971851629	0.434650647681234	0.414256327331517	0.370744102450746	0.321972868301059	0.342750136399055	0.422370280425955	0.467057947743313
KSR1	0.331863198602219	0.384241257411602	0.457768795882295	0.548133308576368	0.62126610262405	0.633642230489248	0.578507052210765	0.497224078639755	0.440972901556121	0.43429610041973	0.451207587790752	0.431876899009254	0.380473644102122	0.3796638080519	0.443647418656753	0.483574628287213	0.508976974786994	0.55470438091993	0.571865120622169	0.550932659969621	0.521294959931808	0.49210552578887	0.472026239889057	0.478005337228071	0.477365521116422	0.467693310855984	0.50626114451671	0.582254370929169	0.635599884401212	0.627840737354019	0.577425928496417	0.515766761835534	0.504738897624044	0.565274068476079	0.575365853928234	0.508752393471309	0.454601119777681	0.431571239338507	0.426234651274508	0.438713809961646	0.454924028111495	0.453164510206574	0.432329342472952	0.405192748449937	0.358093922372757	0.308102192686464	0.329242369717844	0.40974078745507	0.456591370305901
TYK2	0.373070702376912	0.417562098675785	0.476015995277196	0.548561455320575	0.611207619947808	0.622536434847467	0.565464915132723	0.478198836945287	0.41941369434715	0.413611627215296	0.434060924838375	0.421098825809831	0.372049514196242	0.363284551445598	0.416004780842382	0.458377299034134	0.500386450720787	0.567836174324324	0.605065949827761	0.589364398426264	0.547281831195907	0.499195026191555	0.468373983381282	0.474293739274954	0.477210170163446	0.472490914200384	0.514351103445333	0.583050459705759	0.621277829276197	0.60539506088642	0.553074576771789	0.492082883044004	0.485009501361143	0.547398635188823	0.561294544181781	0.505812337597106	0.465708180687755	0.45413731185545	0.452853343771504	0.46250393581143	0.47326657345067	0.462541879463299	0.432156330702063	0.401352579873602	0.355798130506506	0.307334148956084	0.325088425519232	0.399685607887747	0.445227816396495
MAP3K3	0.411994534025565	0.446536492256427	0.486346583089842	0.538012736366813	0.590208566933929	0.602895841885817	0.547508601863144	0.456682114429351	0.394428599878127	0.38817549237133	0.413366497850184	0.409658015152759	0.364749027057797	0.347477650402131	0.387321969289688	0.431316700890697	0.490039697703839	0.580012309868389	0.637304732908864	0.623422174157881	0.564854062584692	0.498101811750983	0.45958664942175	0.467104265916356	0.474236990880625	0.477233449954037	0.525471601850164	0.586663123715664	0.608662265353074	0.585700872919512	0.532758463867922	0.4719674605075	0.46683232301851	0.529864424987364	0.549940792146886	0.508131802474744	0.481372382635506	0.479500504647202	0.4808500726273	0.486001638025168	0.489863106531878	0.470184784956066	0.432583286143098	0.402664244097002	0.364645043374182	0.321537129791918	0.333565475464736	0.396274463224809	0.436541518627986
MAP3K2	0.443202843410725	0.466597335560083	0.48669179254318	0.517485408548115	0.561347971241002	0.578697247208051	0.528977521993924	0.437302142361579	0.370229452587592	0.360912504199151	0.390133089837086	0.396531947052358	0.356977786502688	0.332830135837526	0.361720362152889	0.408439348380864	0.483240667584852	0.592931822756445	0.665663750151316	0.648805575686181	0.571789359814828	0.489051102557673	0.447097085492251	0.458031524324455	0.469361351615878	0.481065025893751	0.53674218672744	0.590131861205591	0.59673927703308	0.569621079503515	0.518785372192375	0.458563338268941	0.453230319870311	0.515178553436545	0.542210975167853	0.514260687977978	0.498347104011859	0.503183644763802	0.505600860790389	0.505383111724132	0.50149553599926	0.473526192009139	0.432092583430344	0.40835575588444	0.383844383533104	0.350319255101525	0.35589591680902	0.402483087841328	0.433911983131672
DCLK1	0.461657747416939	0.473804993738454	0.475747997003152	0.488733829755863	0.528093371730651	0.553788345026719	0.513778598106795	0.424389006107211	0.35128131689246	0.335181002562248	0.365321714585451	0.380124909056863	0.346581922120441	0.31980450213813	0.343549364817845	0.396082902743031	0.485579269183465	0.608790379270462	0.688319091685758	0.663118483855963	0.568199035215358	0.47427899549435	0.433794141685218	0.449747945031121	0.464073948444025	0.482888179288916	0.544556223332072	0.589781160036292	0.583620084078148	0.556840327829658	0.51243248277891	0.454641749029729	0.447561244717661	0.506326668124382	0.539069610926959	0.522488474788538	0.513038086761334	0.520217495421052	0.521957222249128	0.516877530992334	0.505963407006155	0.471360008384415	0.429878121047203	0.417354571557191	0.411452681970062	0.391458918509922	0.391302588488587	0.419681966615075	0.439699471411727
NRBP2	0.464030544491908	0.465870123545741	0.453297876764613	0.453939038116989	0.493783114298123	0.531328173333669	0.504640977947552	0.420930116217312	0.341151717542046	0.313902085600843	0.339556122548443	0.358629409096406	0.33141667014485	0.30868212477063	0.336252699265339	0.398955070793896	0.500891257473906	0.628984009241158	0.704274680665556	0.665841087128158	0.55603689149878	0.457114839916174	0.422926772425172	0.444936211005321	0.459741959271383	0.481488854073285	0.545528287441121	0.582323111563668	0.567250299508212	0.546141758060526	0.51374777945495	0.461972247107145	0.452735893510331	0.506166128674239	0.54156689435405	0.531632505007277	0.522784811394475	0.526803946556928	0.525966779608476	0.517993878331367	0.502713796444297	0.464187797157752	0.426120719189422	0.428539325901826	0.444775693593285	0.441442186682571	0.437290236199882	0.447409549474516	0.454702842140628
BTK	0.44974390958361	0.442995427433496	0.420577689901744	0.415553092700237	0.461293350713371	0.513505082183622	0.502795732773493	0.428011201670453	0.3417340408228	0.298972307576089	0.313185065265417	0.330767966401328	0.310149666681912	0.299597377000359	0.341372984706628	0.418554699842172	0.529661021155817	0.653013769453388	0.712883659555609	0.657866187392804	0.538207415363936	0.440862090898468	0.416977130224279	0.445296158285505	0.457119562416927	0.475919932534357	0.537513211958515	0.565894805063489	0.546214225254964	0.535965595406363	0.521585466102877	0.480704542221792	0.470242317189291	0.516566297481745	0.550551974298009	0.541396415104697	0.526754410801127	0.521737742178822	0.516411860278355	0.508434621672957	0.492896919510491	0.453880099607348	0.421791722682717	0.440825557720636	0.480685167708856	0.495940798916618	0.490010599596284	0.483447823582559	0.478062152465706
SNRK	0.421327220182115	0.408137423757991	0.380431945646615	0.376239654882711	0.432871857992527	0.501504624196332	0.508080303454206	0.444825227862247	0.35299555432602	0.291067734702839	0.286628578876094	0.29664129280844	0.283012019509229	0.292652163686759	0.35806616664878	0.452566908659212	0.568578364572495	0.678193980691296	0.713572976923715	0.640944656747855	0.517660686724365	0.42788017626267	0.416890134953166	0.450964577309764	0.456211797156506	0.465972365645451	0.52034359691616	0.540718384969415	0.520397538016697	0.525066665647448	0.533872202937571	0.509001191618624	0.499336549288388	0.537593277854881	0.566153240988284	0.552131355505142	0.526037622422212	0.506923078831428	0.49544019060724	0.490268779614414	0.478849749167864	0.442864545727908	0.418157947373027	0.453178499641237	0.515906363801953	0.550236275137311	0.544702917058898	0.524202563933208	0.507582870412169
TRPM7	0.383886010061396	0.366471405053164	0.337043895889269	0.338787611380932	0.410092364311423	0.495654706947533	0.519335986088928	0.469117516627678	0.373186232155547	0.289766708300378	0.260753380947796	0.258246775726685	0.252122168148129	0.288023822175997	0.383303799378896	0.495467689081024	0.611444585707444	0.700359587453316	0.705991728305616	0.617310995456932	0.496788008371608	0.419128487265152	0.421859471942599	0.460477919316223	0.456437505406971	0.452478957098875	0.496019665976619	0.50919619821763	0.491287221104351	0.513025218494068	0.548040490747837	0.543139202804849	0.536780542263295	0.56709429364259	0.587285489739311	0.56417722342061	0.522933309077012	0.486707513471253	0.467937848571987	0.467253727324379	0.463249113576304	0.433240838180774	0.416263536242063	0.464649029133128	0.547351348738827	0.599688441212754	0.596280542617103	0.565353576709732	0.540310199197391
PRKDC	0.343807709358538	0.324161819393451	0.295215260673931	0.305905792237187	0.393868050183732	0.495641995286978	0.534887382328155	0.497811283193678	0.399322400085006	0.293835711131733	0.23700572721373	0.219324124361891	0.221143545164792	0.285969631874613	0.412667312906711	0.540067663730686	0.651015787009022	0.715241435421061	0.690455175976241	0.589532113928603	0.477234956787333	0.414242363742788	0.429686643901071	0.471231255134758	0.45693125290743	0.437251481823058	0.468261349117268	0.475405751779206	0.461766570480749	0.500400626364969	0.561516066476458	0.578154946455299	0.577345620304373	0.600941245044483	0.611504937538723	0.577209181377461	0.519814163750706	0.466304431910748	0.439867859531183	0.443575924370204	0.448290996216175	0.426195328391527	0.416607666243902	0.474458124901803	0.572502673812804	0.640303399979369	0.64008350051689	0.602664211530477	0.57312918453735
ATM	0.307137786239299	0.286850268521131	0.259391319946663	0.27989389234113	0.384472227316064	0.500695443276781	0.552908747438141	0.527574325292762	0.427760216378002	0.301550196165187	0.217187035021552	0.184500192897988	0.19434473863985	0.286703473149544	0.441425412848924	0.579372835407118	0.681005563055012	0.719854683686008	0.668308430295807	0.560409881658636	0.460033301844138	0.412032467087911	0.437583210828607	0.480279751085535	0.456843512555338	0.42262852777243	0.441547406116574	0.444122750607304	0.43542418516201	0.488465388444636	0.572134205855327	0.608890992571186	0.615002319941913	0.633953192944014	0.635410545500201	0.590011774917645	0.518156645515231	0.450008542336184	0.416289678268173	0.422545268333972	0.43520242677209	0.421888641807088	0.419090661733929	0.482084216095777	0.589759152612834	0.669319923788268	0.672668474771306	0.632751876667348	0.603208967280628
PRPF4B	0.278215669444239	0.258416420911999	0.232771324913466	0.262286056846283	0.381557349776049	0.509690016535036	0.571596712635609	0.555219249702727	0.45475555499065	0.311001576831985	0.202975717790175	0.15805359242915	0.175425510137892	0.290219620425992	0.465532611405386	0.608105043443226	0.697510174783379	0.713300041698142	0.641864761568799	0.532726587840882	0.445829424025013	0.411164922171819	0.443152610149986	0.485249730312319	0.455572960575627	0.4108100429891	0.41995196914257	0.419653810987036	0.415600624449482	0.478662630183111	0.57840326194215	0.631124530997621	0.644414956255797	0.661220250948099	0.65551655685771	0.60083715154996	0.518183982522245	0.43998973925611	0.399924691727234	0.405791122035768	0.424215113266754	0.419744819131627	0.42316248086174	0.487287928025983	0.598612148289184	0.685616239115959	0.692381548255664	0.653590776791688	0.628216135219364
CDK12	0.259047372901421	0.240449835565905	0.216826243929806	0.253618850040959	0.384214106745618	0.521209135255585	0.58921547907258	0.57797816036907	0.476984671341751	0.320394005850517	0.195435716816546	0.142795629963823	0.166575846060417	0.296188716154218	0.48229344894292	0.623480066654608	0.699483918103547	0.696735938824633	0.613856976246765	0.508779401527368	0.435010275659251	0.410724473370475	0.445184434854645	0.485056553388288	0.452906397847472	0.403257089811148	0.406168602310395	0.404846422262012	0.404535533240755	0.47207469178939	0.579611348713065	0.642414116066044	0.662205090853517	0.679341710798809	0.669241100379575	0.608132529944492	0.519191927552358	0.436121739210853	0.390839122117328	0.39324854529102	0.414915982534454	0.418909142277298	0.428042960906143	0.490043211844934	0.599562321922095	0.689743845757286	0.699474533591474	0.664600846058484	0.64634672221958
CHEK2	0.249536170578096	0.232532664800946	0.211363379837318	0.253439043977657	0.391123031221641	0.533653012762577	0.604156270930629	0.593748720050769	0.492008495823911	0.32832234392202	0.194736648349445	0.139482976402978	0.168099953793608	0.304011423064032	0.490611444708674	0.625205315451073	0.688337519000774	0.672698537606211	0.586669861241448	0.489879430467996	0.427668805425185	0.410430111086645	0.443917546602074	0.480136047983816	0.44903628879719	0.400387368454987	0.401038017858942	0.400595321665709	0.402942475571058	0.469165202714987	0.575825687324663	0.642416389732969	0.66753443505275	0.687100738450252	0.675552829460414	0.611187184804498	0.520237134812784	0.436742691640364	0.387222573209692	0.383815909722	0.406737910521281	0.418628518132238	0.432903769464364	0.490402301015738	0.593794576658234	0.683539396995986	0.695705315427736	0.666351957036047	0.656307622022928
CLK3	0.248286060141612	0.23305508049819	0.215025620736705	0.260552519153986	0.400802850099211	0.545446124940866	0.615100347839548	0.601338835585594	0.498608972417856	0.333975367643968	0.200177720873301	0.146910505127656	0.178658220399097	0.313010489181993	0.490875788692628	0.614928325731476	0.667027974339008	0.644189554920316	0.561762831841366	0.476103048987528	0.423505790245	0.410462286230294	0.440656213721247	0.47207287721513	0.44443245119828	0.401640089189753	0.403686534283975	0.405969320143534	0.410123217136452	0.469865326969121	0.567822979103254	0.632633614426051	0.661856491034662	0.685353291426361	0.67498590296812	0.610316356369666	0.52071527515232	0.439789059538969	0.386691263389575	0.376240087895856	0.399332582609922	0.418419532706141	0.436972627405399	0.488366053941717	0.582741157349382	0.669464336238741	0.68360227729406	0.660075798820769	0.657360836392254
MAP2K6	0.25348520907295	0.240091949813164	0.22594018350449	0.273398656797126	0.411888565186763	0.555303917514157	0.621242361762498	0.60062271259144	0.496886249994741	0.337191198264375	0.210455311337449	0.162537213200062	0.195918433098453	0.322647417217816	0.484591931213231	0.595449228415763	0.639064665600653	0.613930370292989	0.539552340162131	0.466471709228934	0.421820738112841	0.411077247079349	0.436969929396695	0.462812071995028	0.439605665899325	0.405816234974543	0.412130885313471	0.418823649479304	0.42446746577599	0.473855006321485	0.556941743975932	0.615755381540362	0.64804915079875	0.676283860551196	0.66908331684414	0.60652224097712	0.520525398427248	0.443667671793461	0.387377532670432	0.369743546329802	0.392680860830174	0.418038938000638	0.439585397753867	0.483832279935386	0.56770875092386	0.649942854301064	0.665713495050841	0.647219978076074	0.649435179147335
ZAP70	0.263482064629669	0.251966593874025	0.242236939663775	0.290394829278484	0.423339802187492	0.562447188550252	0.622439205017487	0.592488048857789	0.488056123675852	0.338340576863127	0.224027273148702	0.183319560114591	0.217291137562756	0.332638515169731	0.473872147086278	0.569950775412267	0.60773200445825	0.583976282120047	0.51972283294209	0.459479207184634	0.421665567592139	0.412278869039888	0.433930387117135	0.453865177837739	0.434874578114748	0.411509665753145	0.424039620152967	0.436583460927929	0.444041296288917	0.480808504947872	0.544835915371531	0.594869338412264	0.629369761396681	0.662451299724897	0.659623725005722	0.600905479769956	0.519853636667893	0.447542151770616	0.388359017675375	0.364160666334874	0.386969428729983	0.417366364081445	0.440229357057307	0.476647960376078	0.549692613364236	0.626931581674637	0.644112487561021	0.629182925028383	0.633201511390043
CSK	0.276962063711	0.26740859267224	0.262308975028321	0.310149780745125	0.434515374521899	0.566666917643276	0.619179800140853	0.578546875162048	0.474013819726154	0.338094910655821	0.239431458607485	0.206428860290769	0.240483164749738	0.342923320753578	0.460911076905006	0.54139704908731	0.575645514862509	0.555662035405548	0.501705779705339	0.453688755025332	0.422100168973663	0.413725394254259	0.431756820095771	0.445881816554488	0.430252086830012	0.417459777776257	0.437346984808605	0.456885061426097	0.467020187784728	0.490471333533214	0.533160357475043	0.572800536997104	0.608649350458712	0.646051490650315	0.648027422727512	0.594197770608488	0.518842294869965	0.451134803923106	0.389470405424008	0.359690589684012	0.38238131328105	0.416308328758408	0.438592737942491	0.466726734521512	0.529386340123892	0.60179640707947	0.620246335384166	0.607224889957491	0.609999907114548
LYN	0.292875078235341	0.285452381003476	0.284856822622015	0.331536933770403	0.445122126994442	0.568227363529181	0.612385879925718	0.560715456315723	0.456833360800529	0.337182450181869	0.25548059715173	0.229671435878557	0.263764778632256	0.353536693549207	0.447569153988269	0.51216463583301	0.544613113803217	0.529733434708125	0.485053695683695	0.448131618819926	0.422418338625484	0.414860145848531	0.429934403020655	0.43868844464545	0.425487838119307	0.422742324336179	0.450564842339029	0.477915530831403	0.491888755170665	0.50259647777065	0.523278720207853	0.551724148861929	0.587917006378473	0.628597135706777	0.635134382828013	0.58661789990965	0.517394403276207	0.454369906836816	0.390855516321546	0.356550673740103	0.378946268837438	0.414768121264816	0.43460068264013	0.454157931434004	0.507301506648452	0.575413915853247	0.595033346430604	0.58246813470078	0.581602781591992
MKNK2	0.310314402009704	0.305282100059088	0.308833379086016	0.35367956337851	0.455098123357354	0.567676101187182	0.603145517224225	0.540824246925808	0.438370973229169	0.336216158263421	0.271328113958197	0.251603155794521	0.285994793380777	0.364477380681013	0.435143956818855	0.483903675989652	0.515702449614447	0.506525535495465	0.469588554284162	0.442409241541889	0.42224974035915	0.415128579096074	0.427601086347836	0.43162849574534	0.420210268919187	0.426806385515807	0.462814257899134	0.498471379377021	0.517467141785536	0.51685099744972	0.516085019227332	0.533056811469557	0.568398470808153	0.610954929781254	0.621296139679474	0.578007925991626	0.515186639128427	0.457124977661859	0.392603300029395	0.354756397063012	0.376509423275187	0.412663846030983	0.4284112403753	0.4392501969496	0.483892424767069	0.548353422634474	0.569051983659874	0.55590799497998	0.549901484097515
KIT	0.328457545858431	0.326143483423837	0.333382898978983	0.375906112568669	0.464494518772276	0.565651016044333	0.592487741748157	0.520369067146856	0.420053530423099	0.335619431141144	0.286443212889728	0.271438531801873	0.306513544095327	0.375637369265221	0.424335100211719	0.457577354020964	0.489407451084464	0.486112198027424	0.455364101869553	0.436571723769721	0.421531608095076	0.414146597059685	0.423937932113959	0.423951839660271	0.414077134842256	0.429415472771641	0.473695837439101	0.517853783043571	0.542863032777667	0.532777575620696	0.511971710138005	0.517540148634029	0.550710775512324	0.593553478551128	0.606600323620453	0.568076831100823	0.511809915426941	0.459166598657376	0.394605232899318	0.3540860618154	0.374789877567199	0.409956146135795	0.420365992165789	0.42249946569313	0.45962507839946	0.521031173007664	0.542704326241368	0.528406927658895	0.516631460385407
[truncated: 15 more columns]
