# Supplementary material for: Proteome activity landscapes of tumor cell lines determine drug responses
Source: Nat Commun. 2020 Jul 20;11:3639. doi: 10.1038/s41467-020-17336-9 (PMC7371697; doi:10.1038/s41467-020-17336-9)
Supplement: Supplementary file 14 — Source Data [file 41467_2020_17336_MOESM14_ESM.zip › Supplementary_Figure_3C/BR_Edges.txt]

ID1	ID2	Weight	Color
1	10160	0.1	#E5E5E54D
2	10161	0.1	#E5E5E54D
3	10161	0.1	#E5E5E54D
3	10162	0.1	#E5E5E54D
4	10161	0.1	#E5E5E54D
5	10161	0.1	#E5E5E54D
6	10161	0.1	#E5E5E54D
6	10162	0.1	#E5E5E54D
7	10163	0.1	#E5E5E54D
8	10161	0.1	#E5E5E54D
8	10162	0.1	#E5E5E54D
9	10161	0.1	#E5E5E54D
9	10162	0.1	#E5E5E54D
10	10162	0.1	#E5E5E54D
11	10164	0.1	#E5E5E54D
12	10164	0.1	#E5E5E54D
13	10163	0.1	#E5E5E54D
14	10162	0.1	#E5E5E54D
15	10164	0.1	#E5E5E54D
17	10163	0.1	#E5E5E54D
18	10165	0.1	#E5E5E54D
19	10163	0.1	#E5E5E54D
20	10160	0.1	#E5E5E54D
22	10161	0.1	#E5E5E54D
23	10161	0.1	#E5E5E54D
26	10161	0.1	#E5E5E54D
28	10164	0.1	#E5E5E54D
29	10161	0.1	#E5E5E54D
30	10162	0.1	#E5E5E54D
32	10161	0.1	#E5E5E54D
33	10161	0.1	#E5E5E54D
34	10161	0.1	#E5E5E54D
34	10162	0.1	#E5E5E54D
35	10161	0.1	#E5E5E54D
36	10161	0.1	#E5E5E54D
36	10162	0.1	#E5E5E54D
37	10161	0.1	#E5E5E54D
38	10161	0.1	#E5E5E54D
38	10162	0.1	#E5E5E54D
39	10161	0.1	#E5E5E54D
39	10162	0.1	#E5E5E54D
40	10163	0.1	#E5E5E54D
41	10161	0.1	#E5E5E54D
42	10161	0.1	#E5E5E54D
43	10163	0.1	#E5E5E54D
44	10161	0.1	#E5E5E54D
45	10161	0.1	#E5E5E54D
46	10161	0.1	#E5E5E54D
47	10161	0.1	#E5E5E54D
48	10161	0.1	#E5E5E54D
49	10161	0.1	#E5E5E54D
50	10161	0.1	#E5E5E54D
52	10161	0.1	#E5E5E54D
53	10162	0.1	#E5E5E54D
54	10163	0.1	#E5E5E54D
55	10161	0.1	#E5E5E54D
55	10162	0.1	#E5E5E54D
56	10161	0.1	#E5E5E54D
57	10161	0.1	#E5E5E54D
58	10163	0.1	#E5E5E54D
59	10161	0.1	#E5E5E54D
60	10161	0.1	#E5E5E54D
61	10161	0.1	#E5E5E54D
61	10162	0.1	#E5E5E54D
62	10161	0.1	#E5E5E54D
62	10162	0.1	#E5E5E54D
63	10163	0.1	#E5E5E54D
64	10161	0.1	#E5E5E54D
65	10161	0.1	#E5E5E54D
66	10161	0.1	#E5E5E54D
67	10161	0.1	#E5E5E54D
68	10161	0.1	#E5E5E54D
70	10161	0.1	#E5E5E54D
72	10161	0.1	#E5E5E54D
72	10162	0.1	#E5E5E54D
74	10164	0.1	#E5E5E54D
75	10162	0.1	#E5E5E54D
76	10164	0.1	#E5E5E54D
77	10161	0.1	#E5E5E54D
78	10161	0.1	#E5E5E54D
78	10162	0.1	#E5E5E54D
79	10164	0.1	#E5E5E54D
80	10161	0.1	#E5E5E54D
81	10161	0.1	#E5E5E54D
82	10161	0.1	#E5E5E54D
83	10161	0.1	#E5E5E54D
84	10161	0.1	#E5E5E54D
86	10050	0.1	#E5E5E54D
86	10161	0.1	#E5E5E54D
87	10163	0.1	#E5E5E54D
88	10050	0.1	#E5E5E54D
88	10161	0.1	#E5E5E54D
89	10160	0.1	#E5E5E54D
89	10161	0.1	#E5E5E54D
90	10131	0.1	#E5E5E54D
90	10161	0.1	#E5E5E54D
91	10131	0.1	#E5E5E54D
91	10161	0.1	#E5E5E54D
93	10161	0.1	#E5E5E54D
93	10162	0.1	#E5E5E54D
94	10161	0.1	#E5E5E54D
94	10162	0.1	#E5E5E54D
95	10161	0.1	#E5E5E54D
95	10162	0.1	#E5E5E54D
96	10163	0.1	#E5E5E54D
97	10164	0.1	#E5E5E54D
98	10162	0.1	#E5E5E54D
99	10164	0.1	#E5E5E54D
101	10163	0.1	#E5E5E54D
102	10161	0.1	#E5E5E54D
103	10161	0.1	#E5E5E54D
104	10161	0.1	#E5E5E54D
105	10164	0.1	#E5E5E54D
106	10164	0.1	#E5E5E54D
107	10164	0.1	#E5E5E54D
108	10161	0.1	#E5E5E54D
109	10148	0.1	#E5E5E54D
109	10160	0.1	#E5E5E54D
110	10161	0.1	#E5E5E54D
111	10161	0.1	#E5E5E54D
111	10162	0.1	#E5E5E54D
112	10161	0.1	#E5E5E54D
113	10161	0.1	#E5E5E54D
114	10161	0.1	#E5E5E54D
115	10161	0.1	#E5E5E54D
116	10161	0.1	#E5E5E54D
117	10161	0.1	#E5E5E54D
117	10162	0.1	#E5E5E54D
118	10161	0.1	#E5E5E54D
119	10161	0.1	#E5E5E54D
120	10163	0.1	#E5E5E54D
121	10161	0.1	#E5E5E54D
121	10162	0.1	#E5E5E54D
122	10161	0.1	#E5E5E54D
123	10161	0.1	#E5E5E54D
124	10161	0.1	#E5E5E54D
124	10162	0.1	#E5E5E54D
124	10163	0.1	#E5E5E54D
125	10161	0.1	#E5E5E54D
125	10162	0.1	#E5E5E54D
126	10161	0.1	#E5E5E54D
127	10161	0.1	#E5E5E54D
127	10162	0.1	#E5E5E54D
128	10161	0.1	#E5E5E54D
129	10161	0.1	#E5E5E54D
130	10161	0.1	#E5E5E54D
131	10160	0.1	#E5E5E54D
132	10160	0.1	#E5E5E54D
133	10161	0.1	#E5E5E54D
133	10164	0.1	#E5E5E54D
134	10161	0.1	#E5E5E54D
134	10162	0.1	#E5E5E54D
135	10130	0.1	#E5E5E54D
135	10162	0.1	#E5E5E54D
136	10162	0.1	#E5E5E54D
137	10162	0.1	#E5E5E54D
138	10161	0.1	#E5E5E54D
138	10162	0.1	#E5E5E54D
139	10162	0.1	#E5E5E54D
140	10162	0.1	#E5E5E54D
141	10162	0.1	#E5E5E54D
142	10162	0.1	#E5E5E54D
143	10164	0.1	#E5E5E54D
144	10164	0.1	#E5E5E54D
145	10163	0.1	#E5E5E54D
146	10163	0.1	#E5E5E54D
147	10164	0.1	#E5E5E54D
148	10163	0.1	#E5E5E54D
149	10164	0.1	#E5E5E54D
150	10163	0.1	#E5E5E54D
151	10163	0.1	#E5E5E54D
152	10163	0.1	#E5E5E54D
153	10164	0.1	#E5E5E54D
154	10163	0.1	#E5E5E54D
155	10164	0.1	#E5E5E54D
156	10164	0.1	#E5E5E54D
157	10164	0.1	#E5E5E54D
159	10164	0.1	#E5E5E54D
160	10161	0.1	#E5E5E54D
161	10164	0.1	#E5E5E54D
162	10161	0.1	#E5E5E54D
163	10161	0.1	#E5E5E54D
164	10161	0.1	#E5E5E54D
165	10161	0.1	#E5E5E54D
166	10161	0.1	#E5E5E54D
167	10164	0.1	#E5E5E54D
168	10164	0.1	#E5E5E54D
169	10161	0.1	#E5E5E54D
170	10161	0.1	#E5E5E54D
171	10164	0.1	#E5E5E54D
172	10163	0.1	#E5E5E54D
173	10161	0.1	#E5E5E54D
174	10161	0.1	#E5E5E54D
174	10163	0.1	#E5E5E54D
176	10161	0.1	#E5E5E54D
177	10162	0.1	#E5E5E54D
178	10161	0.1	#E5E5E54D
178	10162	0.1	#E5E5E54D
179	10161	0.1	#E5E5E54D
179	10162	0.1	#E5E5E54D
180	10162	0.1	#E5E5E54D
181	10161	0.1	#E5E5E54D
182	10161	0.1	#E5E5E54D
182	10162	0.1	#E5E5E54D
183	10163	0.1	#E5E5E54D
184	10161	0.1	#E5E5E54D
185	10160	0.1	#E5E5E54D
187	10161	0.1	#E5E5E54D
187	10162	0.1	#E5E5E54D
188	10164	0.1	#E5E5E54D
189	10164	0.1	#E5E5E54D
190	10164	0.1	#E5E5E54D
191	10164	0.1	#E5E5E54D
192	10164	0.1	#E5E5E54D
194	10164	0.1	#E5E5E54D
195	10161	0.1	#E5E5E54D
196	10164	0.1	#E5E5E54D
197	10161	0.1	#E5E5E54D
198	10164	0.1	#E5E5E54D
199	10163	0.1	#E5E5E54D
200	10161	0.1	#E5E5E54D
200	10173	0.1	#E5E5E54D
201	10161	0.1	#E5E5E54D
201	10173	0.1	#E5E5E54D
202	10160	0.1	#E5E5E54D
204	10161	0.1	#E5E5E54D
204	10162	0.1	#E5E5E54D
206	10164	0.1	#E5E5E54D
207	10164	0.1	#E5E5E54D
208	10164	0.1	#E5E5E54D
209	10164	0.1	#E5E5E54D
210	10164	0.1	#E5E5E54D
211	10162	0.1	#E5E5E54D
212	10161	0.1	#E5E5E54D
213	10161	0.1	#E5E5E54D
214	10161	0.1	#E5E5E54D
215	10162	0.1	#E5E5E54D
216	10161	0.1	#E5E5E54D
217	10161	0.1	#E5E5E54D
218	10161	0.1	#E5E5E54D
219	10161	0.1	#E5E5E54D
220	10161	0.1	#E5E5E54D
221	10161	0.1	#E5E5E54D
224	10161	0.1	#E5E5E54D
225	10161	0.1	#E5E5E54D
226	10161	0.1	#E5E5E54D
227	10161	0.1	#E5E5E54D
228	10161	0.1	#E5E5E54D
229	10161	0.1	#E5E5E54D
230	10163	0.1	#E5E5E54D
231	10161	0.1	#E5E5E54D
232	10161	0.1	#E5E5E54D
233	10161	0.1	#E5E5E54D
234	10161	0.1	#E5E5E54D
235	10161	0.1	#E5E5E54D
236	10161	0.1	#E5E5E54D
237	10161	0.1	#E5E5E54D
238	10161	0.1	#E5E5E54D
238	10162	0.1	#E5E5E54D
239	10161	0.1	#E5E5E54D
239	10174	0.1	#E5E5E54D
240	10161	0.1	#E5E5E54D
241	10160	0.1	#E5E5E54D
242	10161	0.1	#E5E5E54D
242	10162	0.1	#E5E5E54D
243	10164	0.1	#E5E5E54D
244	10163	0.1	#E5E5E54D
245	10161	0.1	#E5E5E54D
246	10161	0.1	#E5E5E54D
247	10162	0.1	#E5E5E54D
248	10161	0.1	#E5E5E54D
249	10161	0.1	#E5E5E54D
250	10161	0.1	#E5E5E54D
251	10161	0.1	#E5E5E54D
251	10162	0.1	#E5E5E54D
252	10161	0.1	#E5E5E54D
253	10161	0.1	#E5E5E54D
253	10162	0.1	#E5E5E54D
254	10161	0.1	#E5E5E54D
255	10161	0.1	#E5E5E54D
256	10164	0.1	#E5E5E54D
257	10161	0.1	#E5E5E54D
258	10164	0.1	#E5E5E54D
259	10164	0.1	#E5E5E54D
259	10165	0.1	#E5E5E54D
260	10161	0.1	#E5E5E54D
261	10161	0.1	#E5E5E54D
262	10163	0.1	#E5E5E54D
263	10161	0.1	#E5E5E54D
264	10163	0.1	#E5E5E54D
265	10161	0.1	#E5E5E54D
266	10161	0.1	#E5E5E54D
267	10161	0.1	#E5E5E54D
268	10161	0.1	#E5E5E54D
269	10161	0.1	#E5E5E54D
270	10161	0.1	#E5E5E54D
271	10161	0.1	#E5E5E54D
272	10163	0.1	#E5E5E54D
273	10161	0.1	#E5E5E54D
274	10163	0.1	#E5E5E54D
275	10163	0.1	#E5E5E54D
276	10160	0.1	#E5E5E54D
276	10164	0.1	#E5E5E54D
277	10161	0.1	#E5E5E54D
278	10161	0.1	#E5E5E54D
279	10161	0.1	#E5E5E54D
280	10162	0.1	#E5E5E54D
281	10161	0.1	#E5E5E54D
281	10162	0.1	#E5E5E54D
282	10161	0.1	#E5E5E54D
282	10162	0.1	#E5E5E54D
283	10161	0.1	#E5E5E54D
283	10162	0.1	#E5E5E54D
284	10161	0.1	#E5E5E54D
285	10161	0.1	#E5E5E54D
286	10161	0.1	#E5E5E54D
286	10162	0.1	#E5E5E54D
287	10161	0.1	#E5E5E54D
288	10161	0.1	#E5E5E54D
289	10161	0.1	#E5E5E54D
290	10161	0.1	#E5E5E54D
291	10161	0.1	#E5E5E54D
292	10162	0.1	#E5E5E54D
293	10161	0.1	#E5E5E54D
293	10162	0.1	#E5E5E54D
294	10161	0.1	#E5E5E54D
295	10161	0.1	#E5E5E54D
295	10162	0.1	#E5E5E54D
296	10161	0.1	#E5E5E54D
298	10162	0.1	#E5E5E54D
299	10162	0.1	#E5E5E54D
300	10161	0.1	#E5E5E54D
300	10162	0.1	#E5E5E54D
301	10161	0.1	#E5E5E54D
301	10164	0.1	#E5E5E54D
302	10161	0.1	#E5E5E54D
303	10162	0.1	#E5E5E54D
304	10161	0.1	#E5E5E54D
305	10161	0.1	#E5E5E54D
306	10163	0.1	#E5E5E54D
307	10164	0.1	#E5E5E54D
308	10164	0.1	#E5E5E54D
309	10164	0.1	#E5E5E54D
310	10164	0.1	#E5E5E54D
311	10163	0.1	#E5E5E54D
312	10161	0.1	#E5E5E54D
312	10163	0.1	#E5E5E54D
313	10161	0.1	#E5E5E54D
315	10164	0.1	#E5E5E54D
316	10163	0.1	#E5E5E54D
317	10162	0.1	#E5E5E54D
318	10164	0.1	#E5E5E54D
319	10164	0.1	#E5E5E54D
320	10164	0.1	#E5E5E54D
321	10161	0.1	#E5E5E54D
322	10164	0.1	#E5E5E54D
323	10164	0.1	#E5E5E54D
324	10164	0.1	#E5E5E54D
325	10164	0.1	#E5E5E54D
326	10162	0.1	#E5E5E54D
328	10164	0.1	#E5E5E54D
329	10164	0.1	#E5E5E54D
331	10161	0.1	#E5E5E54D
332	10161	0.1	#E5E5E54D
332	10162	0.1	#E5E5E54D
333	10163	0.1	#E5E5E54D
334	10161	0.1	#E5E5E54D
335	10164	0.1	#E5E5E54D
336	10153	0.1	#E5E5E54D
336	10176	0.1	#E5E5E54D
336	10177	0.1	#E5E5E54D
336	10178	0.1	#E5E5E54D
337	10160	0.1	#E5E5E54D
337	10161	0.1	#E5E5E54D
338	10163	0.1	#E5E5E54D
340	10163	0.1	#E5E5E54D
341	10161	0.1	#E5E5E54D
341	10163	0.1	#E5E5E54D
342	10161	0.1	#E5E5E54D
343	10164	0.1	#E5E5E54D
344	10164	0.1	#E5E5E54D
345	10163	0.1	#E5E5E54D
346	10161	0.1	#E5E5E54D
347	10161	0.1	#E5E5E54D
348	10163	0.1	#E5E5E54D
349	10161	0.1	#E5E5E54D
350	10163	0.1	#E5E5E54D
351	10161	0.1	#E5E5E54D
352	10161	0.1	#E5E5E54D
354	10162	0.1	#E5E5E54D
355	10164	0.1	#E5E5E54D
356	10161	0.1	#E5E5E54D
356	10162	0.1	#E5E5E54D
357	10161	0.1	#E5E5E54D
358	10161	0.1	#E5E5E54D
359	10161	0.1	#E5E5E54D
360	10164	0.1	#E5E5E54D
361	10164	0.1	#E5E5E54D
362	10164	0.1	#E5E5E54D
363	10162	0.1	#E5E5E54D
363	10163	0.1	#E5E5E54D
364	10164	0.1	#E5E5E54D
365	10162	0.1	#E5E5E54D
366	10161	0.1	#E5E5E54D
367	10161	0.1	#E5E5E54D
368	10161	0.1	#E5E5E54D
369	10163	0.1	#E5E5E54D
370	10162	0.1	#E5E5E54D
371	10161	0.1	#E5E5E54D
372	10161	0.1	#E5E5E54D
373	10161	0.1	#E5E5E54D
373	10162	0.1	#E5E5E54D
374	10161	0.1	#E5E5E54D
375	10161	0.1	#E5E5E54D
375	10162	0.1	#E5E5E54D
376	10161	0.1	#E5E5E54D
376	10162	0.1	#E5E5E54D
377	10161	0.1	#E5E5E54D
377	10162	0.1	#E5E5E54D
378	10160	0.1	#E5E5E54D
379	10160	0.1	#E5E5E54D
380	10161	0.1	#E5E5E54D
380	10162	0.1	#E5E5E54D
381	10161	0.1	#E5E5E54D
381	10162	0.1	#E5E5E54D
382	10161	0.1	#E5E5E54D
383	10161	0.1	#E5E5E54D
383	10162	0.1	#E5E5E54D
384	10161	0.1	#E5E5E54D
387	10160	0.1	#E5E5E54D
388	10161	0.1	#E5E5E54D
388	10162	0.1	#E5E5E54D
389	10161	0.1	#E5E5E54D
390	10161	0.1	#E5E5E54D
391	10161	0.1	#E5E5E54D
392	10161	0.1	#E5E5E54D
394	10161	0.1	#E5E5E54D
395	10161	0.1	#E5E5E54D
395	10163	0.1	#E5E5E54D
396	10161	0.1	#E5E5E54D
397	10164	0.1	#E5E5E54D
399	10163	0.1	#E5E5E54D
400	10161	0.1	#E5E5E54D
401	10161	0.1	#E5E5E54D
402	10161	0.1	#E5E5E54D
403	10161	0.1	#E5E5E54D
404	10163	0.1	#E5E5E54D
405	10162	0.1	#E5E5E54D
406	10160	0.1	#E5E5E54D
407	10164	0.1	#E5E5E54D
408	10163	0.1	#E5E5E54D
409	10160	0.1	#E5E5E54D
409	10161	0.1	#E5E5E54D
410	10161	0.1	#E5E5E54D
411	10161	0.1	#E5E5E54D
412	10161	0.1	#E5E5E54D
412	10162	0.1	#E5E5E54D
413	10162	0.1	#E5E5E54D
415	10161	0.1	#E5E5E54D
416	10161	0.1	#E5E5E54D
416	10162	0.1	#E5E5E54D
417	10161	0.1	#E5E5E54D
418	10164	0.1	#E5E5E54D
419	10161	0.1	#E5E5E54D
420	10160	0.1	#E5E5E54D
421	10161	0.1	#E5E5E54D
421	10162	0.1	#E5E5E54D
422	10161	0.1	#E5E5E54D
423	10161	0.1	#E5E5E54D
423	10162	0.1	#E5E5E54D
424	10163	0.1	#E5E5E54D
425	10163	0.1	#E5E5E54D
426	10161	0.1	#E5E5E54D
427	10161	0.1	#E5E5E54D
428	10164	0.1	#E5E5E54D
429	10161	0.1	#E5E5E54D
430	10161	0.1	#E5E5E54D
431	10161	0.1	#E5E5E54D
432	10160	0.1	#E5E5E54D
432	10164	0.1	#E5E5E54D
433	10130	0.1	#E5E5E54D
433	10162	0.1	#E5E5E54D
434	10161	0.1	#E5E5E54D
434	10162	0.1	#E5E5E54D
435	10163	0.1	#E5E5E54D
436	10164	0.1	#E5E5E54D
437	10164	0.1	#E5E5E54D
438	10164	0.1	#E5E5E54D
439	10161	0.1	#E5E5E54D
439	10162	0.1	#E5E5E54D
440	10161	0.1	#E5E5E54D
441	10161	0.1	#E5E5E54D
442	10161	0.1	#E5E5E54D
442	10162	0.1	#E5E5E54D
443	10161	0.1	#E5E5E54D
444	10164	0.1	#E5E5E54D
445	10164	0.1	#E5E5E54D
446	10164	0.1	#E5E5E54D
447	10164	0.1	#E5E5E54D
448	10164	0.1	#E5E5E54D
449	10164	0.1	#E5E5E54D
450	10161	0.1	#E5E5E54D
451	10161	0.1	#E5E5E54D
452	10161	0.1	#E5E5E54D
453	10161	0.1	#E5E5E54D
454	10161	0.1	#E5E5E54D
455	10161	0.1	#E5E5E54D
456	10161	0.1	#E5E5E54D
457	10161	0.1	#E5E5E54D
458	10161	0.1	#E5E5E54D
459	10161	0.1	#E5E5E54D
460	10161	0.1	#E5E5E54D
461	10163	0.1	#E5E5E54D
462	10161	0.1	#E5E5E54D
463	10161	0.1	#E5E5E54D
464	10161	0.1	#E5E5E54D
464	10162	0.1	#E5E5E54D
465	10161	0.1	#E5E5E54D
466	10161	0.1	#E5E5E54D
467	10161	0.1	#E5E5E54D
470	10163	0.1	#E5E5E54D
471	10161	0.1	#E5E5E54D
472	10161	0.1	#E5E5E54D
473	10161	0.1	#E5E5E54D
474	10162	0.1	#E5E5E54D
475	10162	0.1	#E5E5E54D
476	10161	0.1	#E5E5E54D
477	10161	0.1	#E5E5E54D
477	10163	0.1	#E5E5E54D
478	10164	0.1	#E5E5E54D
479	10163	0.1	#E5E5E54D
480	10163	0.1	#E5E5E54D
481	10161	0.1	#E5E5E54D
482	10163	0.1	#E5E5E54D
483	10164	0.1	#E5E5E54D
484	10163	0.1	#E5E5E54D
485	10163	0.1	#E5E5E54D
486	10161	0.1	#E5E5E54D
487	10164	0.1	#E5E5E54D
488	10164	0.1	#E5E5E54D
489	10164	0.1	#E5E5E54D
490	10160	0.1	#E5E5E54D
490	10163	0.1	#E5E5E54D
490	10181	0.1	#E5E5E54D
491	10163	0.1	#E5E5E54D
492	10160	0.1	#E5E5E54D
492	10163	0.1	#E5E5E54D
493	10161	0.1	#E5E5E54D
493	10162	0.1	#E5E5E54D
494	10164	0.1	#E5E5E54D
495	10164	0.1	#E5E5E54D
496	10164	0.1	#E5E5E54D
497	10161	0.1	#E5E5E54D
497	10162	0.1	#E5E5E54D
498	10161	0.1	#E5E5E54D
499	10162	0.1	#E5E5E54D
500	10164	0.1	#E5E5E54D
501	10161	0.1	#E5E5E54D
502	10164	0.1	#E5E5E54D
503	10163	0.1	#E5E5E54D
503	10164	0.1	#E5E5E54D
504	10161	0.1	#E5E5E54D
505	10161	0.1	#E5E5E54D
506	10161	0.1	#E5E5E54D
507	10162	0.1	#E5E5E54D
508	10162	0.1	#E5E5E54D
509	10162	0.1	#E5E5E54D
510	10162	0.1	#E5E5E54D
511	10161	0.1	#E5E5E54D
512	10161	0.1	#E5E5E54D
513	10161	0.1	#E5E5E54D
514	10160	0.1	#E5E5E54D
515	10164	0.1	#E5E5E54D
516	10160	0.1	#E5E5E54D
517	10164	0.1	#E5E5E54D
518	10160	0.1	#E5E5E54D
519	10161	0.1	#E5E5E54D
520	10161	0.1	#E5E5E54D
520	10163	0.1	#E5E5E54D
521	10164	0.1	#E5E5E54D
522	10161	0.1	#E5E5E54D
523	10164	0.1	#E5E5E54D
524	10164	0.1	#E5E5E54D
525	10161	0.1	#E5E5E54D
526	10164	0.1	#E5E5E54D
527	10164	0.1	#E5E5E54D
528	10163	0.1	#E5E5E54D
529	10161	0.1	#E5E5E54D
530	10161	0.1	#E5E5E54D
530	10162	0.1	#E5E5E54D
531	10164	0.1	#E5E5E54D
531	10165	0.1	#E5E5E54D
532	10131	0.1	#E5E5E54D
532	10161	0.1	#E5E5E54D
535	10163	0.1	#E5E5E54D
536	10163	0.1	#E5E5E54D
537	10163	0.1	#E5E5E54D
538	10161	0.1	#E5E5E54D
539	10163	0.1	#E5E5E54D
540	10163	0.1	#E5E5E54D
541	10161	0.1	#E5E5E54D
542	10161	0.1	#E5E5E54D
543	10161	0.1	#E5E5E54D
544	10161	0.1	#E5E5E54D
545	10161	0.1	#E5E5E54D
546	10164	0.1	#E5E5E54D
547	10160	0.1	#E5E5E54D
548	10165	0.1	#E5E5E54D
549	10165	0.1	#E5E5E54D
550	10161	0.1	#E5E5E54D
551	10161	0.1	#E5E5E54D
552	10161	0.1	#E5E5E54D
553	10161	0.1	#E5E5E54D
554	10161	0.1	#E5E5E54D
555	10161	0.1	#E5E5E54D
555	10163	0.1	#E5E5E54D
556	10161	0.1	#E5E5E54D
557	10161	0.1	#E5E5E54D
557	10163	0.1	#E5E5E54D
558	10161	0.1	#E5E5E54D
559	10161	0.1	#E5E5E54D
560	10161	0.1	#E5E5E54D
561	10161	0.1	#E5E5E54D
562	10161	0.1	#E5E5E54D
563	10163	0.1	#E5E5E54D
564	10161	0.1	#E5E5E54D
564	10163	0.1	#E5E5E54D
565	10161	0.1	#E5E5E54D
566	10161	0.1	#E5E5E54D
567	10161	0.1	#E5E5E54D
568	10160	0.1	#E5E5E54D
569	10161	0.1	#E5E5E54D
570	10161	0.1	#E5E5E54D
571	10161	0.1	#E5E5E54D
572	10160	0.1	#E5E5E54D
573	10163	0.1	#E5E5E54D
574	10161	0.1	#E5E5E54D
575	10163	0.1	#E5E5E54D
576	10164	0.1	#E5E5E54D
577	10160	0.1	#E5E5E54D
577	10164	0.1	#E5E5E54D
578	10161	0.1	#E5E5E54D
579	10162	0.1	#E5E5E54D
580	10161	0.1	#E5E5E54D
581	10162	0.1	#E5E5E54D
582	10160	0.1	#E5E5E54D
583	10161	0.1	#E5E5E54D
584	10161	0.1	#E5E5E54D
585	10164	0.1	#E5E5E54D
585	10165	0.1	#E5E5E54D
586	10161	0.1	#E5E5E54D
588	10161	0.1	#E5E5E54D
589	10162	0.1	#E5E5E54D
590	10161	0.1	#E5E5E54D
591	10164	0.1	#E5E5E54D
592	10163	0.1	#E5E5E54D
593	10164	0.1	#E5E5E54D
594	10164	0.1	#E5E5E54D
595	10163	0.1	#E5E5E54D
596	10164	0.1	#E5E5E54D
596	10165	0.1	#E5E5E54D
597	10165	0.1	#E5E5E54D
598	10161	0.1	#E5E5E54D
599	10161	0.1	#E5E5E54D
600	10161	0.1	#E5E5E54D
601	10162	0.1	#E5E5E54D
602	10161	0.1	#E5E5E54D
602	10162	0.1	#E5E5E54D
603	10164	0.1	#E5E5E54D
604	10160	0.1	#E5E5E54D
605	10160	0.1	#E5E5E54D
605	10164	0.1	#E5E5E54D
606	10160	0.1	#E5E5E54D
607	10164	0.1	#E5E5E54D
608	10163	0.1	#E5E5E54D
609	10160	0.1	#E5E5E54D
610	10164	0.1	#E5E5E54D
611	10161	0.1	#E5E5E54D
611	10162	0.1	#E5E5E54D
612	10160	0.1	#E5E5E54D
612	10164	0.1	#E5E5E54D
613	10160	0.1	#E5E5E54D
613	10163	0.1	#E5E5E54D
614	10164	0.1	#E5E5E54D
615	10162	0.1	#E5E5E54D
616	10164	0.1	#E5E5E54D
617	10163	0.1	#E5E5E54D
618	10163	0.1	#E5E5E54D
619	10163	0.1	#E5E5E54D
620	10160	0.1	#E5E5E54D
621	10160	0.1	#E5E5E54D
622	10161	0.1	#E5E5E54D
623	10161	0.1	#E5E5E54D
624	10161	0.1	#E5E5E54D
624	10162	0.1	#E5E5E54D
625	10163	0.1	#E5E5E54D
626	10160	0.1	#E5E5E54D
627	10160	0.1	#E5E5E54D
627	10163	0.1	#E5E5E54D
628	10161	0.1	#E5E5E54D
628	10162	0.1	#E5E5E54D
629	10161	0.1	#E5E5E54D
630	10161	0.1	#E5E5E54D
631	10163	0.1	#E5E5E54D
632	10164	0.1	#E5E5E54D
633	10161	0.1	#E5E5E54D
634	10163	0.1	#E5E5E54D
635	10165	0.1	#E5E5E54D
636	10165	0.1	#E5E5E54D
637	10160	0.1	#E5E5E54D
638	10162	0.1	#E5E5E54D
639	10162	0.1	#E5E5E54D
640	10164	0.1	#E5E5E54D
641	10164	0.1	#E5E5E54D
642	10161	0.1	#E5E5E54D
643	10161	0.1	#E5E5E54D
644	10162	0.1	#E5E5E54D
645	10161	0.1	#E5E5E54D
646	10161	0.1	#E5E5E54D
647	10161	0.1	#E5E5E54D
650	10161	0.1	#E5E5E54D
651	10163	0.1	#E5E5E54D
652	10163	0.1	#E5E5E54D
655	10161	0.1	#E5E5E54D
655	10162	0.1	#E5E5E54D
656	10161	0.1	#E5E5E54D
657	10161	0.1	#E5E5E54D
658	10148	0.1	#E5E5E54D
658	10161	0.1	#E5E5E54D
658	10162	0.1	#E5E5E54D
659	10161	0.1	#E5E5E54D
660	10161	0.1	#E5E5E54D
661	10161	0.1	#E5E5E54D
662	10161	0.1	#E5E5E54D
663	10161	0.1	#E5E5E54D
665	10161	0.1	#E5E5E54D
666	10161	0.1	#E5E5E54D
667	10161	0.1	#E5E5E54D
668	10160	0.1	#E5E5E54D
668	10164	0.1	#E5E5E54D
669	10161	0.1	#E5E5E54D
670	10161	0.1	#E5E5E54D
671	10164	0.1	#E5E5E54D
672	10161	0.1	#E5E5E54D
674	10160	0.1	#E5E5E54D
675	10161	0.1	#E5E5E54D
675	10162	0.1	#E5E5E54D
677	10161	0.1	#E5E5E54D
678	10161	0.1	#E5E5E54D
678	10162	0.1	#E5E5E54D
679	10161	0.1	#E5E5E54D
679	10162	0.1	#E5E5E54D
680	10161	0.1	#E5E5E54D
681	10161	0.1	#E5E5E54D
682	10161	0.1	#E5E5E54D
683	10161	0.1	#E5E5E54D
684	10161	0.1	#E5E5E54D
684	10162	0.1	#E5E5E54D
685	10162	0.1	#E5E5E54D
686	10162	0.1	#E5E5E54D
687	10164	0.1	#E5E5E54D
688	10161	0.1	#E5E5E54D
688	10163	0.1	#E5E5E54D
689	10161	0.1	#E5E5E54D
689	10162	0.1	#E5E5E54D
690	10164	0.1	#E5E5E54D
691	10161	0.1	#E5E5E54D
692	10164	0.1	#E5E5E54D
693	10164	0.1	#E5E5E54D
694	10160	0.1	#E5E5E54D
694	10163	0.1	#E5E5E54D
695	10161	0.1	#E5E5E54D
696	10161	0.1	#E5E5E54D
697	10161	0.1	#E5E5E54D
698	10161	0.1	#E5E5E54D
699	10161	0.1	#E5E5E54D
700	10163	0.1	#E5E5E54D
701	10163	0.1	#E5E5E54D
702	10161	0.1	#E5E5E54D
703	10161	0.1	#E5E5E54D
703	10162	0.1	#E5E5E54D
704	10161	0.1	#E5E5E54D
705	10161	0.1	#E5E5E54D
706	10161	0.1	#E5E5E54D
706	10162	0.1	#E5E5E54D
707	10161	0.1	#E5E5E54D
707	10162	0.1	#E5E5E54D
708	10161	0.1	#E5E5E54D
709	10163	0.1	#E5E5E54D
710	10164	0.1	#E5E5E54D
711	10161	0.1	#E5E5E54D
712	10161	0.1	#E5E5E54D
714	10163	0.1	#E5E5E54D
715	10161	0.1	#E5E5E54D
716	10163	0.1	#E5E5E54D
718	10164	0.1	#E5E5E54D
718	10165	0.1	#E5E5E54D
719	10155	0.1	#E5E5E54D
719	10161	0.1	#E5E5E54D
720	10161	0.1	#E5E5E54D
721	10161	0.1	#E5E5E54D
721	10162	0.1	#E5E5E54D
722	10163	0.1	#E5E5E54D
723	10161	0.1	#E5E5E54D
724	10161	0.1	#E5E5E54D
725	10161	0.1	#E5E5E54D
725	10163	0.1	#E5E5E54D
726	10161	0.1	#E5E5E54D
727	10161	0.1	#E5E5E54D
728	10161	0.1	#E5E5E54D
730	10164	0.1	#E5E5E54D
732	10161	0.1	#E5E5E54D
733	10161	0.1	#E5E5E54D
734	10050	0.1	#E5E5E54D
734	10178	0.1	#E5E5E54D
735	10050	0.1	#E5E5E54D
736	10161	0.1	#E5E5E54D
736	10162	0.1	#E5E5E54D
740	10050	0.1	#E5E5E54D
740	10169	0.1	#E5E5E54D
740	10172	0.1	#E5E5E54D
741	10160	0.1	#E5E5E54D
741	10163	0.1	#E5E5E54D
742	10161	0.1	#E5E5E54D
742	10163	0.1	#E5E5E54D
745	10161	0.1	#E5E5E54D
745	10162	0.1	#E5E5E54D
746	10161	0.1	#E5E5E54D
746	10162	0.1	#E5E5E54D
748	10163	0.1	#E5E5E54D
748	10164	0.1	#E5E5E54D
749	10161	0.1	#E5E5E54D
750	10155	0.1	#E5E5E54D
750	10161	0.1	#E5E5E54D
751	10146	0.1	#E5E5E54D
751	10161	0.1	#E5E5E54D
751	10162	0.1	#E5E5E54D
752	10164	0.1	#E5E5E54D
753	10162	0.1	#E5E5E54D
757	10161	0.1	#E5E5E54D
758	10161	0.1	#E5E5E54D
758	10162	0.1	#E5E5E54D
759	10161	0.1	#E5E5E54D
760	10164	0.1	#E5E5E54D
761	10164	0.1	#E5E5E54D
762	10160	0.1	#E5E5E54D
763	10161	0.1	#E5E5E54D
763	10162	0.1	#E5E5E54D
764	10161	0.1	#E5E5E54D
764	10163	0.1	#E5E5E54D
765	10163	0.1	#E5E5E54D
766	10161	0.1	#E5E5E54D
767	10017	0.1	#E5E5E54D
767	10025	0.1	#E5E5E54D
767	10126	0.1	#E5E5E54D
767	10143	0.1	#E5E5E54D
767	10175	0.1	#E5E5E54D
767	10178	0.1	#E5E5E54D
767	10185	0.1	#E5E5E54D
767	10186	0.1	#E5E5E54D
767	10187	0.1	#E5E5E54D
768	10131	0.1	#E5E5E54D
768	10155	0.1	#E5E5E54D
768	10156	0.1	#E5E5E54D
768	10171	0.1	#E5E5E54D
768	10194	0.1	#E5E5E54D
769	10162	0.1	#E5E5E54D
770	10158	0.1	#E5E5E54D
771	10161	0.1	#E5E5E54D
772	10161	0.1	#E5E5E54D
773	10161	0.1	#E5E5E54D
774	10164	0.1	#E5E5E54D
776	10161	0.1	#E5E5E54D
777	10050	0.1	#E5E5E54D
777	10088	0.1	#E5E5E54D
777	10171	0.1	#E5E5E54D
777	10172	0.1	#E5E5E54D
777	10175	0.1	#E5E5E54D
777	10178	0.1	#E5E5E54D
777	10185	0.1	#E5E5E54D
778	10050	0.1	#E5E5E54D
778	10178	0.1	#E5E5E54D
779	10163	0.1	#E5E5E54D
780	10161	0.1	#E5E5E54D
781	10162	0.1	#E5E5E54D
782	10161	0.1	#E5E5E54D
783	10161	0.1	#E5E5E54D
784	10164	0.1	#E5E5E54D
785	10164	0.1	#E5E5E54D
786	10160	0.1	#E5E5E54D
787	10161	0.1	#E5E5E54D
787	10162	0.1	#E5E5E54D
791	10148	0.1	#E5E5E54D
791	10160	0.1	#E5E5E54D
791	10171	0.1	#E5E5E54D
792	10162	0.1	#E5E5E54D
793	10161	0.1	#E5E5E54D
794	10161	0.1	#E5E5E54D
795	10026	0.1	#E5E5E54D
795	10153	0.1	#E5E5E54D
795	10158	0.1	#E5E5E54D
795	10170	0.1	#E5E5E54D
795	10174	0.1	#E5E5E54D
795	10176	0.1	#E5E5E54D
795	10177	0.1	#E5E5E54D
795	10178	0.1	#E5E5E54D
795	10188	0.1	#E5E5E54D
796	10026	0.1	#E5E5E54D
796	10153	0.1	#E5E5E54D
796	10158	0.1	#E5E5E54D
796	10170	0.1	#E5E5E54D
796	10174	0.1	#E5E5E54D
796	10176	0.1	#E5E5E54D
796	10177	0.1	#E5E5E54D
796	10178	0.1	#E5E5E54D
796	10188	0.1	#E5E5E54D
798	10156	0.1	#E5E5E54D
799	10162	0.1	#E5E5E54D
801	10161	0.1	#E5E5E54D
801	10163	0.1	#E5E5E54D
802	10161	0.1	#E5E5E54D
802	10189	0.1	#E5E5E54D
803	10026	0.1	#E5E5E54D
803	10153	0.1	#E5E5E54D
803	10158	0.1	#E5E5E54D
803	10170	0.1	#E5E5E54D
803	10174	0.1	#E5E5E54D
803	10176	0.1	#E5E5E54D
803	10177	0.1	#E5E5E54D
803	10178	0.1	#E5E5E54D
803	10188	0.1	#E5E5E54D
804	10161	0.1	#E5E5E54D
804	10162	0.1	#E5E5E54D
805	10161	0.1	#E5E5E54D
806	10161	0.1	#E5E5E54D
806	10162	0.1	#E5E5E54D
807	10161	0.1	#E5E5E54D
808	10150	0.1	#E5E5E54D
809	10161	0.1	#E5E5E54D
810	10161	0.1	#E5E5E54D
811	10163	0.1	#E5E5E54D
811	10164	0.1	#E5E5E54D
812	10161	0.1	#E5E5E54D
813	10161	0.1	#E5E5E54D
814	10161	0.1	#E5E5E54D
815	10160	0.1	#E5E5E54D
817	10161	0.1	#E5E5E54D
818	10161	0.1	#E5E5E54D
819	10161	0.1	#E5E5E54D
820	10161	0.1	#E5E5E54D
821	10163	0.1	#E5E5E54D
823	10161	0.1	#E5E5E54D
824	10161	0.1	#E5E5E54D
824	10162	0.1	#E5E5E54D
825	10163	0.1	#E5E5E54D
826	10161	0.1	#E5E5E54D
827	10161	0.1	#E5E5E54D
828	10161	0.1	#E5E5E54D
829	10162	0.1	#E5E5E54D
830	10161	0.1	#E5E5E54D
831	10161	0.1	#E5E5E54D
831	10162	0.1	#E5E5E54D
832	10161	0.1	#E5E5E54D
833	10161	0.1	#E5E5E54D
834	10163	0.1	#E5E5E54D
835	10168	0.1	#E5E5E54D
838	10161	0.1	#E5E5E54D
839	10161	0.1	#E5E5E54D
839	10162	0.1	#E5E5E54D
840	10161	0.1	#E5E5E54D
840	10162	0.1	#E5E5E54D
843	10163	0.1	#E5E5E54D
844	10161	0.1	#E5E5E54D
845	10044	0.1	#E5E5E54D
845	10050	0.1	#E5E5E54D
845	10175	0.1	#E5E5E54D
845	10178	0.1	#E5E5E54D
845	10187	0.1	#E5E5E54D
845	10194	0.1	#E5E5E54D
846	10044	0.1	#E5E5E54D
846	10050	0.1	#E5E5E54D
846	10178	0.1	#E5E5E54D
847	10050	0.1	#E5E5E54D
847	10178	0.1	#E5E5E54D
849	10050	0.1	#E5E5E54D
849	10178	0.1	#E5E5E54D
849	10194	0.1	#E5E5E54D
851	10194	0.1	#E5E5E54D
852	10161	0.1	#E5E5E54D
853	10161	0.1	#E5E5E54D
854	10155	0.1	#E5E5E54D
854	10194	0.1	#E5E5E54D
855	10158	0.1	#E5E5E54D
855	10171	0.1	#E5E5E54D
855	10178	0.1	#E5E5E54D
855	10198	0.1	#E5E5E54D
856	10161	0.1	#E5E5E54D
857	10161	0.1	#E5E5E54D
857	10194	0.1	#E5E5E54D
858	10131	0.1	#E5E5E54D
858	10198	0.1	#E5E5E54D
859	10044	0.1	#E5E5E54D
859	10048	0.1	#E5E5E54D
859	10153	0.1	#E5E5E54D
859	10161	0.1	#E5E5E54D
859	10194	0.1	#E5E5E54D
859	10207	0.1	#E5E5E54D
860	10050	0.1	#E5E5E54D
860	10175	0.1	#E5E5E54D
860	10178	0.1	#E5E5E54D
860	10194	0.1	#E5E5E54D
863	10050	0.1	#E5E5E54D
863	10161	0.1	#E5E5E54D
864	10161	0.1	#E5E5E54D
865	10050	0.1	#E5E5E54D
865	10161	0.1	#E5E5E54D
867	10161	0.1	#E5E5E54D
868	10161	0.1	#E5E5E54D
869	10161	0.1	#E5E5E54D
870	10161	0.1	#E5E5E54D
871	10161	0.1	#E5E5E54D
871	10162	0.1	#E5E5E54D
872	10050	0.1	#E5E5E54D
872	10178	0.1	#E5E5E54D
873	10161	0.1	#E5E5E54D
874	10161	0.1	#E5E5E54D
875	10161	0.1	#E5E5E54D
876	10150	0.1	#E5E5E54D
876	10190	0.1	#E5E5E54D
878	10160	0.1	#E5E5E54D
879	10030	0.1	#E5E5E54D
879	10161	0.1	#E5E5E54D
880	10161	0.1	#E5E5E54D
881	10161	0.1	#E5E5E54D
882	10088	0.1	#E5E5E54D
884	10162	0.1	#E5E5E54D
886	10161	0.1	#E5E5E54D
888	10161	0.1	#E5E5E54D
889	10162	0.1	#E5E5E54D
889	10163	0.1	#E5E5E54D
890	10163	0.1	#E5E5E54D
891	10161	0.1	#E5E5E54D
891	10162	0.1	#E5E5E54D
892	10161	0.1	#E5E5E54D
892	10162	0.1	#E5E5E54D
893	10162	0.1	#E5E5E54D
897	10161	0.1	#E5E5E54D
898	10161	0.1	#E5E5E54D
898	10162	0.1	#E5E5E54D
899	10161	0.1	#E5E5E54D
902	10161	0.1	#E5E5E54D
904	10022	0.1	#E5E5E54D
904	10170	0.1	#E5E5E54D
905	10170	0.1	#E5E5E54D
906	10162	0.1	#E5E5E54D
907	10162	0.1	#E5E5E54D
908	10161	0.1	#E5E5E54D
908	10162	0.1	#E5E5E54D
909	10162	0.1	#E5E5E54D
910	10161	0.1	#E5E5E54D
911	10161	0.1	#E5E5E54D
912	10162	0.1	#E5E5E54D
913	10162	0.1	#E5E5E54D
914	10161	0.1	#E5E5E54D
915	10161	0.1	#E5E5E54D
916	10162	0.1	#E5E5E54D
917	10161	0.1	#E5E5E54D
918	10160	0.1	#E5E5E54D
918	10161	0.1	#E5E5E54D
920	10161	0.1	#E5E5E54D
920	10162	0.1	#E5E5E54D
921	10161	0.1	#E5E5E54D
922	10161	0.1	#E5E5E54D
923	10161	0.1	#E5E5E54D
924	10161	0.1	#E5E5E54D
924	10162	0.1	#E5E5E54D
925	10161	0.1	#E5E5E54D
925	10162	0.1	#E5E5E54D
926	10161	0.1	#E5E5E54D
926	10162	0.1	#E5E5E54D
928	10161	0.1	#E5E5E54D
930	10161	0.1	#E5E5E54D
930	10162	0.1	#E5E5E54D
931	10170	0.1	#E5E5E54D
932	10161	0.1	#E5E5E54D
933	10161	0.1	#E5E5E54D
934	10161	0.1	#E5E5E54D
934	10171	0.1	#E5E5E54D
935	10160	0.1	#E5E5E54D
935	10161	0.1	#E5E5E54D
936	10161	0.1	#E5E5E54D
937	10161	0.1	#E5E5E54D
938	10161	0.1	#E5E5E54D
938	10162	0.1	#E5E5E54D
939	10161	0.1	#E5E5E54D
939	10162	0.1	#E5E5E54D
940	10161	0.1	#E5E5E54D
940	10162	0.1	#E5E5E54D
940	10171	0.1	#E5E5E54D
941	10170	0.1	#E5E5E54D
943	10162	0.1	#E5E5E54D
944	10162	0.1	#E5E5E54D
945	10161	0.1	#E5E5E54D
946	10161	0.1	#E5E5E54D
947	10161	0.1	#E5E5E54D
948	10161	0.1	#E5E5E54D
950	10161	0.1	#E5E5E54D
950	10162	0.1	#E5E5E54D
951	10161	0.1	#E5E5E54D
951	10162	0.1	#E5E5E54D
952	10161	0.1	#E5E5E54D
953	10161	0.1	#E5E5E54D
953	10162	0.1	#E5E5E54D
956	10161	0.1	#E5E5E54D
957	10161	0.1	#E5E5E54D
958	10161	0.1	#E5E5E54D
959	10161	0.1	#E5E5E54D
960	10161	0.1	#E5E5E54D
962	10161	0.1	#E5E5E54D
963	10160	0.1	#E5E5E54D
964	10162	0.1	#E5E5E54D
965	10160	0.1	#E5E5E54D
966	10161	0.1	#E5E5E54D
967	10162	0.1	#E5E5E54D
968	10161	0.1	#E5E5E54D
968	10162	0.1	#E5E5E54D
969	10161	0.1	#E5E5E54D
969	10162	0.1	#E5E5E54D
970	10160	0.1	#E5E5E54D
970	10164	0.1	#E5E5E54D
971	10161	0.1	#E5E5E54D
971	10162	0.1	#E5E5E54D
972	10212	0.1	#E5E5E54D
973	10161	0.1	#E5E5E54D
974	10164	0.1	#E5E5E54D
975	10160	0.1	#E5E5E54D
976	10164	0.1	#E5E5E54D
977	10160	0.1	#E5E5E54D
977	10164	0.1	#E5E5E54D
978	10163	0.1	#E5E5E54D
979	10160	0.1	#E5E5E54D
979	10164	0.1	#E5E5E54D
980	10160	0.1	#E5E5E54D
980	10164	0.1	#E5E5E54D
981	10161	0.1	#E5E5E54D
983	10161	0.1	#E5E5E54D
984	10161	0.1	#E5E5E54D
985	10160	0.1	#E5E5E54D
986	10146	0.1	#E5E5E54D
986	10162	0.1	#E5E5E54D
986	10178	0.1	#E5E5E54D
987	10163	0.1	#E5E5E54D
988	10160	0.1	#E5E5E54D
989	10164	0.1	#E5E5E54D
990	10164	0.1	#E5E5E54D
991	10160	0.1	#E5E5E54D
991	10164	0.1	#E5E5E54D
992	10161	0.1	#E5E5E54D
993	10160	0.1	#E5E5E54D
994	10163	0.1	#E5E5E54D
995	10163	0.1	#E5E5E54D
996	10160	0.1	#E5E5E54D
997	10162	0.1	#E5E5E54D
998	10164	0.1	#E5E5E54D
999	10192	0.1	#E5E5E54D
1000	10066	0.1	#E5E5E54D
1000	10213	0.1	#E5E5E54D
1001	10161	0.1	#E5E5E54D
1002	10161	0.1	#E5E5E54D
1003	10162	0.1	#E5E5E54D
1004	10160	0.1	#E5E5E54D
1004	10164	0.1	#E5E5E54D
1005	10163	0.1	#E5E5E54D
1006	10162	0.1	#E5E5E54D
1007	10164	0.1	#E5E5E54D
1008	10160	0.1	#E5E5E54D
1009	10164	0.1	#E5E5E54D
1010	10161	0.1	#E5E5E54D
1011	10161	0.1	#E5E5E54D
1012	10161	0.1	#E5E5E54D
1013	10161	0.1	#E5E5E54D
1013	10164	0.1	#E5E5E54D
1014	10164	0.1	#E5E5E54D
1015	10161	0.1	#E5E5E54D
1016	10161	0.1	#E5E5E54D
1016	10163	0.1	#E5E5E54D
1017	10164	0.1	#E5E5E54D
1018	10163	0.1	#E5E5E54D
1019	10163	0.1	#E5E5E54D
1020	10161	0.1	#E5E5E54D
1021	10164	0.1	#E5E5E54D
1022	10160	0.1	#E5E5E54D
1022	10164	0.1	#E5E5E54D
1023	10161	0.1	#E5E5E54D
1024	10161	0.1	#E5E5E54D
1025	10161	0.1	#E5E5E54D
1026	10161	0.1	#E5E5E54D
1027	10161	0.1	#E5E5E54D
1028	10161	0.1	#E5E5E54D
1029	10161	0.1	#E5E5E54D
1030	10161	0.1	#E5E5E54D
1032	10161	0.1	#E5E5E54D
1033	10162	0.1	#E5E5E54D
1034	10161	0.1	#E5E5E54D
1035	10164	0.1	#E5E5E54D
1036	10164	0.1	#E5E5E54D
1037	10161	0.1	#E5E5E54D
1038	10161	0.1	#E5E5E54D
1038	10162	0.1	#E5E5E54D
1039	10161	0.1	#E5E5E54D
1039	10162	0.1	#E5E5E54D
1040	10161	0.1	#E5E5E54D
1041	10161	0.1	#E5E5E54D
1042	10160	0.1	#E5E5E54D
1043	10163	0.1	#E5E5E54D
1044	10164	0.1	#E5E5E54D
1045	10160	0.1	#E5E5E54D
1046	10162	0.1	#E5E5E54D
1047	10164	0.1	#E5E5E54D
1048	10160	0.1	#E5E5E54D
1049	10163	0.1	#E5E5E54D
1050	10164	0.1	#E5E5E54D
1051	10163	0.1	#E5E5E54D
1052	10164	0.1	#E5E5E54D
1053	10163	0.1	#E5E5E54D
1054	10161	0.1	#E5E5E54D
1054	10163	0.1	#E5E5E54D
1055	10016	0.1	#E5E5E54D
1055	10164	0.1	#E5E5E54D
1056	10016	0.1	#E5E5E54D
1056	10164	0.1	#E5E5E54D
1057	10160	0.1	#E5E5E54D
1057	10164	0.1	#E5E5E54D
1058	10160	0.1	#E5E5E54D
1059	10161	0.1	#E5E5E54D
1060	10161	0.1	#E5E5E54D
1061	10163	0.1	#E5E5E54D
1062	10160	0.1	#E5E5E54D
1062	10164	0.1	#E5E5E54D
1063	10164	0.1	#E5E5E54D
1064	10164	0.1	#E5E5E54D
1065	10160	0.1	#E5E5E54D
1066	10162	0.1	#E5E5E54D
1066	10165	0.1	#E5E5E54D
1067	10164	0.1	#E5E5E54D
1068	10164	0.1	#E5E5E54D
1069	10160	0.1	#E5E5E54D
1069	10164	0.1	#E5E5E54D
1070	10162	0.1	#E5E5E54D
1071	10163	0.1	#E5E5E54D
1072	10161	0.1	#E5E5E54D
1073	10160	0.1	#E5E5E54D
1073	10164	0.1	#E5E5E54D
1074	10161	0.1	#E5E5E54D
1075	10163	0.1	#E5E5E54D
1076	10160	0.1	#E5E5E54D
1077	10164	0.1	#E5E5E54D
1077	10169	0.1	#E5E5E54D
1077	10172	0.1	#E5E5E54D
1078	10162	0.1	#E5E5E54D
1079	10164	0.1	#E5E5E54D
1080	10164	0.1	#E5E5E54D
1081	10162	0.1	#E5E5E54D
1082	10161	0.1	#E5E5E54D
1083	10160	0.1	#E5E5E54D
1084	10160	0.1	#E5E5E54D
1084	10164	0.1	#E5E5E54D
1085	10160	0.1	#E5E5E54D
1086	10160	0.1	#E5E5E54D
1087	10160	0.1	#E5E5E54D
1088	10164	0.1	#E5E5E54D
1089	10160	0.1	#E5E5E54D
1090	10160	0.1	#E5E5E54D
1090	10162	0.1	#E5E5E54D
1091	10164	0.1	#E5E5E54D
1092	10163	0.1	#E5E5E54D
1093	10160	0.1	#E5E5E54D
1094	10161	0.1	#E5E5E54D
1095	10160	0.1	#E5E5E54D
1096	10160	0.1	#E5E5E54D
1096	10164	0.1	#E5E5E54D
1097	10161	0.1	#E5E5E54D
1097	10162	0.1	#E5E5E54D
1098	10161	0.1	#E5E5E54D
1098	10162	0.1	#E5E5E54D
1099	10163	0.1	#E5E5E54D
1099	10222	0.1	#E5E5E54D
1100	10163	0.1	#E5E5E54D
1101	10161	0.1	#E5E5E54D
1102	10161	0.1	#E5E5E54D
1103	10164	0.1	#E5E5E54D
1105	10163	0.1	#E5E5E54D
1106	10161	0.1	#E5E5E54D
1107	10162	0.1	#E5E5E54D
1108	10161	0.1	#E5E5E54D
1109	10161	0.1	#E5E5E54D
1110	10161	0.1	#E5E5E54D
1111	10163	0.1	#E5E5E54D
1112	10162	0.1	#E5E5E54D
1113	10161	0.1	#E5E5E54D
1113	10169	0.1	#E5E5E54D
1113	10172	0.1	#E5E5E54D
1114	10161	0.1	#E5E5E54D
1115	10161	0.1	#E5E5E54D
1115	10163	0.1	#E5E5E54D
1116	10161	0.1	#E5E5E54D
1117	10161	0.1	#E5E5E54D
1118	10161	0.1	#E5E5E54D
1119	10161	0.1	#E5E5E54D
1120	10164	0.1	#E5E5E54D
1121	10164	0.1	#E5E5E54D
1122	10164	0.1	#E5E5E54D
1123	10164	0.1	#E5E5E54D
1124	10164	0.1	#E5E5E54D
1125	10161	0.1	#E5E5E54D
1127	10161	0.1	#E5E5E54D
1128	10161	0.1	#E5E5E54D
1129	10161	0.1	#E5E5E54D
1130	10163	0.1	#E5E5E54D
1131	10163	0.1	#E5E5E54D
1132	10163	0.1	#E5E5E54D
1133	10164	0.1	#E5E5E54D
1134	10161	0.1	#E5E5E54D
1135	10161	0.1	#E5E5E54D
1136	10162	0.1	#E5E5E54D
1137	10164	0.1	#E5E5E54D
1138	10164	0.1	#E5E5E54D
1139	10164	0.1	#E5E5E54D
1140	10164	0.1	#E5E5E54D
1141	10161	0.1	#E5E5E54D
1142	10164	0.1	#E5E5E54D
1143	10161	0.1	#E5E5E54D
1143	10163	0.1	#E5E5E54D
1144	10163	0.1	#E5E5E54D
1145	10161	0.1	#E5E5E54D
1146	10161	0.1	#E5E5E54D
1147	10161	0.1	#E5E5E54D
1148	10161	0.1	#E5E5E54D
1149	10160	0.1	#E5E5E54D
1150	10162	0.1	#E5E5E54D
1150	10164	0.1	#E5E5E54D
1151	10162	0.1	#E5E5E54D
1151	10164	0.1	#E5E5E54D
1152	10162	0.1	#E5E5E54D
1153	10162	0.1	#E5E5E54D
1154	10162	0.1	#E5E5E54D
1157	10161	0.1	#E5E5E54D
1158	10161	0.1	#E5E5E54D
1159	10162	0.1	#E5E5E54D
1160	10161	0.1	#E5E5E54D
1161	10161	0.1	#E5E5E54D
1162	10161	0.1	#E5E5E54D
1163	10161	0.1	#E5E5E54D
1164	10161	0.1	#E5E5E54D
1165	10161	0.1	#E5E5E54D
1166	10160	0.1	#E5E5E54D
1166	10169	0.1	#E5E5E54D
1166	10172	0.1	#E5E5E54D
1167	10161	0.1	#E5E5E54D
1169	10160	0.1	#E5E5E54D
1170	10160	0.1	#E5E5E54D
1173	10161	0.1	#E5E5E54D
1174	10161	0.1	#E5E5E54D
1175	10161	0.1	#E5E5E54D
1176	10161	0.1	#E5E5E54D
1177	10164	0.1	#E5E5E54D
1178	10164	0.1	#E5E5E54D
1179	10163	0.1	#E5E5E54D
1180	10162	0.1	#E5E5E54D
1181	10161	0.1	#E5E5E54D
1182	10161	0.1	#E5E5E54D
1183	10161	0.1	#E5E5E54D
1183	10163	0.1	#E5E5E54D
1184	10160	0.1	#E5E5E54D
1185	10160	0.1	#E5E5E54D
1185	10164	0.1	#E5E5E54D
1186	10163	0.1	#E5E5E54D
1187	10160	0.1	#E5E5E54D
1187	10164	0.1	#E5E5E54D
1188	10160	0.1	#E5E5E54D
1188	10164	0.1	#E5E5E54D
1189	10161	0.1	#E5E5E54D
1190	10161	0.1	#E5E5E54D
1191	10161	0.1	#E5E5E54D
1192	10161	0.1	#E5E5E54D
1193	10161	0.1	#E5E5E54D
1194	10161	0.1	#E5E5E54D
1195	10161	0.1	#E5E5E54D
1195	10163	0.1	#E5E5E54D
1196	10106	0.1	#E5E5E54D
1196	10161	0.1	#E5E5E54D
1197	10161	0.1	#E5E5E54D
1198	10161	0.1	#E5E5E54D
1199	10161	0.1	#E5E5E54D
1200	10161	0.1	#E5E5E54D
1201	10161	0.1	#E5E5E54D
1202	10161	0.1	#E5E5E54D
1203	10161	0.1	#E5E5E54D
1204	10161	0.1	#E5E5E54D
1205	10161	0.1	#E5E5E54D
1206	10161	0.1	#E5E5E54D
1207	10161	0.1	#E5E5E54D
1208	10161	0.1	#E5E5E54D
1209	10161	0.1	#E5E5E54D
1210	10161	0.1	#E5E5E54D
1211	10161	0.1	#E5E5E54D
1212	10164	0.1	#E5E5E54D
1213	10164	0.1	#E5E5E54D
1214	10161	0.1	#E5E5E54D
1215	10164	0.1	#E5E5E54D
1216	10164	0.1	#E5E5E54D
1217	10161	0.1	#E5E5E54D
1218	10161	0.1	#E5E5E54D
1219	10161	0.1	#E5E5E54D
1220	10161	0.1	#E5E5E54D
1221	10161	0.1	#E5E5E54D
1222	10162	0.1	#E5E5E54D
1223	10161	0.1	#E5E5E54D
1224	10164	0.1	#E5E5E54D
1225	10164	0.1	#E5E5E54D
1226	10164	0.1	#E5E5E54D
1227	10161	0.1	#E5E5E54D
1228	10161	0.1	#E5E5E54D
1229	10161	0.1	#E5E5E54D
1230	10161	0.1	#E5E5E54D
1231	10164	0.1	#E5E5E54D
1232	10164	0.1	#E5E5E54D
1233	10163	0.1	#E5E5E54D
1234	10162	0.1	#E5E5E54D
1235	10163	0.1	#E5E5E54D
1236	10162	0.1	#E5E5E54D
1237	10163	0.1	#E5E5E54D
1238	10162	0.1	#E5E5E54D
1239	10161	0.1	#E5E5E54D
1239	10162	0.1	#E5E5E54D
1240	10163	0.1	#E5E5E54D
1241	10163	0.1	#E5E5E54D
1242	10161	0.1	#E5E5E54D
1243	10161	0.1	#E5E5E54D
1244	10161	0.1	#E5E5E54D
1245	10161	0.1	#E5E5E54D
1246	10161	0.1	#E5E5E54D
1247	10164	0.1	#E5E5E54D
1248	10163	0.1	#E5E5E54D
1249	10161	0.1	#E5E5E54D
1250	10161	0.1	#E5E5E54D
1251	10164	0.1	#E5E5E54D
1252	10164	0.1	#E5E5E54D
1253	10162	0.1	#E5E5E54D
1254	10162	0.1	#E5E5E54D
1255	10163	0.1	#E5E5E54D
1257	10161	0.1	#E5E5E54D
1258	10163	0.1	#E5E5E54D
1259	10161	0.1	#E5E5E54D
1260	10161	0.1	#E5E5E54D
1261	10164	0.1	#E5E5E54D
1262	10163	0.1	#E5E5E54D
1263	10192	0.1	#E5E5E54D
1264	10163	0.1	#E5E5E54D
1265	10164	0.1	#E5E5E54D
1266	10160	0.1	#E5E5E54D
1267	10160	0.1	#E5E5E54D
1268	10160	0.1	#E5E5E54D
1269	10160	0.1	#E5E5E54D
1270	10164	0.1	#E5E5E54D
1271	10163	0.1	#E5E5E54D
1272	10161	0.1	#E5E5E54D
1273	10165	0.1	#E5E5E54D
1274	10163	0.1	#E5E5E54D
1275	10163	0.1	#E5E5E54D
1276	10164	0.1	#E5E5E54D
1277	10160	0.1	#E5E5E54D
1277	10164	0.1	#E5E5E54D
1278	10161	0.1	#E5E5E54D
1278	10162	0.1	#E5E5E54D
1279	10162	0.1	#E5E5E54D
1280	10162	0.1	#E5E5E54D
1281	10161	0.1	#E5E5E54D
1282	10163	0.1	#E5E5E54D
1283	10162	0.1	#E5E5E54D
1284	10162	0.1	#E5E5E54D
1285	10162	0.1	#E5E5E54D
1286	10163	0.1	#E5E5E54D
1287	10162	0.1	#E5E5E54D
1288	10162	0.1	#E5E5E54D
1289	10162	0.1	#E5E5E54D
1290	10162	0.1	#E5E5E54D
1291	10162	0.1	#E5E5E54D
1292	10163	0.1	#E5E5E54D
1293	10162	0.1	#E5E5E54D
1294	10163	0.1	#E5E5E54D
1295	10162	0.1	#E5E5E54D
1296	10163	0.1	#E5E5E54D
1297	10162	0.1	#E5E5E54D
1297	10165	0.1	#E5E5E54D
1297	10193	0.1	#E5E5E54D
1298	10163	0.1	#E5E5E54D
1299	10162	0.1	#E5E5E54D
1300	10162	0.1	#E5E5E54D
1301	10163	0.1	#E5E5E54D
1302	10161	0.1	#E5E5E54D
1303	10161	0.1	#E5E5E54D
1304	10161	0.1	#E5E5E54D
1305	10162	0.1	#E5E5E54D
1306	10163	0.1	#E5E5E54D
1307	10162	0.1	#E5E5E54D
1308	10162	0.1	#E5E5E54D
1309	10162	0.1	#E5E5E54D
1310	10161	0.1	#E5E5E54D
1311	10160	0.1	#E5E5E54D
1311	10164	0.1	#E5E5E54D
1312	10163	0.1	#E5E5E54D
1313	10160	0.1	#E5E5E54D
1314	10160	0.1	#E5E5E54D
1315	10161	0.1	#E5E5E54D
1316	10164	0.1	#E5E5E54D
1317	10164	0.1	#E5E5E54D
1318	10164	0.1	#E5E5E54D
1319	10164	0.1	#E5E5E54D
1320	10161	0.1	#E5E5E54D
1320	10164	0.1	#E5E5E54D
1321	10164	0.1	#E5E5E54D
1322	10163	0.1	#E5E5E54D
1322	10164	0.1	#E5E5E54D
1323	10163	0.1	#E5E5E54D
1324	10161	0.1	#E5E5E54D
1325	10164	0.1	#E5E5E54D
1326	10164	0.1	#E5E5E54D
1327	10164	0.1	#E5E5E54D
1328	10164	0.1	#E5E5E54D
1329	10161	0.1	#E5E5E54D
1330	10162	0.1	#E5E5E54D
1331	10163	0.1	#E5E5E54D
1332	10161	0.1	#E5E5E54D
1333	10161	0.1	#E5E5E54D
1334	10163	0.1	#E5E5E54D
1335	10162	0.1	#E5E5E54D
1336	10162	0.1	#E5E5E54D
1337	10026	0.1	#E5E5E54D
1337	10044	0.1	#E5E5E54D
1337	10146	0.1	#E5E5E54D
1337	10153	0.1	#E5E5E54D
1337	10158	0.1	#E5E5E54D
1337	10167	0.1	#E5E5E54D
1337	10168	0.1	#E5E5E54D
1337	10170	0.1	#E5E5E54D
1337	10171	0.1	#E5E5E54D
1337	10174	0.1	#E5E5E54D
1337	10175	0.1	#E5E5E54D
1337	10176	0.1	#E5E5E54D
1337	10177	0.1	#E5E5E54D
1337	10178	0.1	#E5E5E54D
1337	10188	0.1	#E5E5E54D
1337	10195	0.1	#E5E5E54D
1338	10170	0.1	#E5E5E54D
1338	10175	0.1	#E5E5E54D
1338	10178	0.1	#E5E5E54D
1338	10198	0.1	#E5E5E54D
1339	10161	0.1	#E5E5E54D
1339	10162	0.1	#E5E5E54D
1340	10131	0.1	#E5E5E54D
1340	10194	0.1	#E5E5E54D
1340	10198	0.1	#E5E5E54D
1342	10161	0.1	#E5E5E54D
1344	10161	0.1	#E5E5E54D
1345	10163	0.1	#E5E5E54D
1346	10161	0.1	#E5E5E54D
1346	10162	0.1	#E5E5E54D
1348	10170	0.1	#E5E5E54D
1349	10170	0.1	#E5E5E54D
1350	10162	0.1	#E5E5E54D
1351	10026	0.1	#E5E5E54D
1351	10146	0.1	#E5E5E54D
1351	10153	0.1	#E5E5E54D
1351	10158	0.1	#E5E5E54D
1351	10167	0.1	#E5E5E54D
1351	10168	0.1	#E5E5E54D
1351	10170	0.1	#E5E5E54D
1351	10174	0.1	#E5E5E54D
1351	10175	0.1	#E5E5E54D
1351	10176	0.1	#E5E5E54D
1351	10177	0.1	#E5E5E54D
1351	10178	0.1	#E5E5E54D
1351	10188	0.1	#E5E5E54D
1351	10195	0.1	#E5E5E54D
1352	10146	0.1	#E5E5E54D
1352	10161	0.1	#E5E5E54D
1352	10162	0.1	#E5E5E54D
1353	10161	0.1	#E5E5E54D
1354	10091	0.1	#E5E5E54D
1354	10192	0.1	#E5E5E54D
1354	10212	0.1	#E5E5E54D
1355	10164	0.1	#E5E5E54D
1356	10162	0.1	#E5E5E54D
1357	10161	0.1	#E5E5E54D
1359	10162	0.1	#E5E5E54D
1360	10160	0.1	#E5E5E54D
1361	10163	0.1	#E5E5E54D
1362	10160	0.1	#E5E5E54D
1363	10164	0.1	#E5E5E54D
1364	10164	0.1	#E5E5E54D
1365	10161	0.1	#E5E5E54D
1366	10161	0.1	#E5E5E54D
1367	10146	0.1	#E5E5E54D
1367	10161	0.1	#E5E5E54D
1368	10161	0.1	#E5E5E54D
1369	10164	0.1	#E5E5E54D
1370	10161	0.1	#E5E5E54D
1370	10162	0.1	#E5E5E54D
1371	10161	0.1	#E5E5E54D
1371	10162	0.1	#E5E5E54D
1372	10161	0.1	#E5E5E54D
1373	10161	0.1	#E5E5E54D
1374	10161	0.1	#E5E5E54D
1375	10161	0.1	#E5E5E54D
1376	10162	0.1	#E5E5E54D
1377	10161	0.1	#E5E5E54D
1378	10161	0.1	#E5E5E54D
1379	10162	0.1	#E5E5E54D
1379	10163	0.1	#E5E5E54D
1380	10160	0.1	#E5E5E54D
1381	10161	0.1	#E5E5E54D
1383	10161	0.1	#E5E5E54D
1384	10161	0.1	#E5E5E54D
1385	10162	0.1	#E5E5E54D
1386	10161	0.1	#E5E5E54D
1386	10162	0.1	#E5E5E54D
1387	10163	0.1	#E5E5E54D
1388	10163	0.1	#E5E5E54D
1389	10163	0.1	#E5E5E54D
1390	10161	0.1	#E5E5E54D
1390	10162	0.1	#E5E5E54D
1391	10146	0.1	#E5E5E54D
1391	10161	0.1	#E5E5E54D
1391	10162	0.1	#E5E5E54D
1392	10163	0.1	#E5E5E54D
1393	10161	0.1	#E5E5E54D
1394	10164	0.1	#E5E5E54D
1395	10161	0.1	#E5E5E54D
1395	10163	0.1	#E5E5E54D
1396	10164	0.1	#E5E5E54D
1397	10161	0.1	#E5E5E54D
1398	10161	0.1	#E5E5E54D
1399	10163	0.1	#E5E5E54D
1400	10162	0.1	#E5E5E54D
1401	10162	0.1	#E5E5E54D
1402	10164	0.1	#E5E5E54D
1403	10163	0.1	#E5E5E54D
1404	10161	0.1	#E5E5E54D
1405	10162	0.1	#E5E5E54D
1406	10164	0.1	#E5E5E54D
1407	10161	0.1	#E5E5E54D
1408	10160	0.1	#E5E5E54D
1409	10161	0.1	#E5E5E54D
1409	10163	0.1	#E5E5E54D
1410	10160	0.1	#E5E5E54D
1411	10161	0.1	#E5E5E54D
1412	10161	0.1	#E5E5E54D
1413	10161	0.1	#E5E5E54D
1414	10161	0.1	#E5E5E54D
1415	10161	0.1	#E5E5E54D
1415	10169	0.1	#E5E5E54D
1416	10161	0.1	#E5E5E54D
1417	10161	0.1	#E5E5E54D
1418	10163	0.1	#E5E5E54D
1419	10163	0.1	#E5E5E54D
1420	10163	0.1	#E5E5E54D
1421	10161	0.1	#E5E5E54D
1422	10163	0.1	#E5E5E54D
1423	10163	0.1	#E5E5E54D
1424	10161	0.1	#E5E5E54D
1425	10161	0.1	#E5E5E54D
1426	10164	0.1	#E5E5E54D
1427	10161	0.1	#E5E5E54D
1428	10160	0.1	#E5E5E54D
1429	10163	0.1	#E5E5E54D
1430	10164	0.1	#E5E5E54D
1431	10164	0.1	#E5E5E54D
1432	10164	0.1	#E5E5E54D
1433	10146	0.1	#E5E5E54D
1433	10161	0.1	#E5E5E54D
1433	10162	0.1	#E5E5E54D
1433	10178	0.1	#E5E5E54D
1434	10164	0.1	#E5E5E54D
1435	10163	0.1	#E5E5E54D
1437	10161	0.1	#E5E5E54D
1438	10161	0.1	#E5E5E54D
1439	10164	0.1	#E5E5E54D
1440	10162	0.1	#E5E5E54D
1441	10161	0.1	#E5E5E54D
1442	10164	0.1	#E5E5E54D
1443	10160	0.1	#E5E5E54D
1444	10162	0.1	#E5E5E54D
1445	10161	0.1	#E5E5E54D
1446	10160	0.1	#E5E5E54D
1447	10162	0.1	#E5E5E54D
1448	10161	0.1	#E5E5E54D
1449	10160	0.1	#E5E5E54D
1450	10163	0.1	#E5E5E54D
1451	10163	0.1	#E5E5E54D
1452	10161	0.1	#E5E5E54D
1452	10162	0.1	#E5E5E54D
1453	10163	0.1	#E5E5E54D
1454	10161	0.1	#E5E5E54D
1454	10162	0.1	#E5E5E54D
1455	10162	0.1	#E5E5E54D
1456	10164	0.1	#E5E5E54D
1457	10163	0.1	#E5E5E54D
1458	10161	0.1	#E5E5E54D
1458	10162	0.1	#E5E5E54D
1459	10161	0.1	#E5E5E54D
1459	10162	0.1	#E5E5E54D
1460	10161	0.1	#E5E5E54D
1461	10161	0.1	#E5E5E54D
1461	10162	0.1	#E5E5E54D
1462	10161	0.1	#E5E5E54D
1463	10162	0.1	#E5E5E54D
1464	10162	0.1	#E5E5E54D
1465	10161	0.1	#E5E5E54D
1466	10162	0.1	#E5E5E54D
1467	10161	0.1	#E5E5E54D
1467	10162	0.1	#E5E5E54D
1468	10161	0.1	#E5E5E54D
1469	10162	0.1	#E5E5E54D
1470	10164	0.1	#E5E5E54D
1471	10163	0.1	#E5E5E54D
1472	10164	0.1	#E5E5E54D
1473	10164	0.1	#E5E5E54D
1474	10161	0.1	#E5E5E54D
1475	10164	0.1	#E5E5E54D
1476	10163	0.1	#E5E5E54D
1477	10161	0.1	#E5E5E54D
1478	10161	0.1	#E5E5E54D
1479	10162	0.1	#E5E5E54D
1480	10160	0.1	#E5E5E54D
1481	10163	0.1	#E5E5E54D
1482	10164	0.1	#E5E5E54D
1483	10162	0.1	#E5E5E54D
1484	10162	0.1	#E5E5E54D
1485	10162	0.1	#E5E5E54D
1486	10161	0.1	#E5E5E54D
1487	10160	0.1	#E5E5E54D
1488	10163	0.1	#E5E5E54D
1489	10164	0.1	#E5E5E54D
1489	10191	0.1	#E5E5E54D
1489	10214	0.1	#E5E5E54D
1490	10191	0.1	#E5E5E54D
1491	10163	0.1	#E5E5E54D
1492	10164	0.1	#E5E5E54D
1493	10163	0.1	#E5E5E54D
1494	10160	0.1	#E5E5E54D
1494	10164	0.1	#E5E5E54D
1495	10163	0.1	#E5E5E54D
1496	10164	0.1	#E5E5E54D
1497	10164	0.1	#E5E5E54D
1498	10160	0.1	#E5E5E54D
1499	10161	0.1	#E5E5E54D
1500	10162	0.1	#E5E5E54D
1501	10162	0.1	#E5E5E54D
1502	10164	0.1	#E5E5E54D
1503	10161	0.1	#E5E5E54D
1503	10162	0.1	#E5E5E54D
1504	10161	0.1	#E5E5E54D
1505	10163	0.1	#E5E5E54D
1506	10163	0.1	#E5E5E54D
1507	10164	0.1	#E5E5E54D
1508	10164	0.1	#E5E5E54D
1509	10161	0.1	#E5E5E54D
1510	10161	0.1	#E5E5E54D
1511	10163	0.1	#E5E5E54D
1512	10163	0.1	#E5E5E54D
1513	10161	0.1	#E5E5E54D
1514	10161	0.1	#E5E5E54D
1515	10163	0.1	#E5E5E54D
1516	10163	0.1	#E5E5E54D
1517	10164	0.1	#E5E5E54D
1518	10164	0.1	#E5E5E54D
1519	10160	0.1	#E5E5E54D
1520	10161	0.1	#E5E5E54D
1521	10161	0.1	#E5E5E54D
1522	10163	0.1	#E5E5E54D
1523	10161	0.1	#E5E5E54D
1524	10161	0.1	#E5E5E54D
1525	10162	0.1	#E5E5E54D
1526	10162	0.1	#E5E5E54D
1527	10162	0.1	#E5E5E54D
1528	10161	0.1	#E5E5E54D
1529	10161	0.1	#E5E5E54D
1530	10161	0.1	#E5E5E54D
1531	10162	0.1	#E5E5E54D
1531	10163	0.1	#E5E5E54D
1532	10164	0.1	#E5E5E54D
1532	10165	0.1	#E5E5E54D
1533	10161	0.1	#E5E5E54D
1534	10164	0.1	#E5E5E54D
1535	10164	0.1	#E5E5E54D
1536	10164	0.1	#E5E5E54D
1537	10164	0.1	#E5E5E54D
1538	10161	0.1	#E5E5E54D
1539	10163	0.1	#E5E5E54D
1540	10161	0.1	#E5E5E54D
1541	10161	0.1	#E5E5E54D
1541	10163	0.1	#E5E5E54D
1542	10164	0.1	#E5E5E54D
1543	10164	0.1	#E5E5E54D
1544	10164	0.1	#E5E5E54D
1545	10021	0.1	#E5E5E54D
1545	10150	0.1	#E5E5E54D
1545	10164	0.1	#E5E5E54D
1545	10216	0.1	#E5E5E54D
1546	10163	0.1	#E5E5E54D
1547	10162	0.1	#E5E5E54D
1548	10121	0.1	#E5E5E54D
1548	10150	0.1	#E5E5E54D
1548	10216	0.1	#E5E5E54D
1549	10121	0.1	#E5E5E54D
1549	10164	0.1	#E5E5E54D
1550	10161	0.1	#E5E5E54D
1551	10160	0.1	#E5E5E54D
1552	10024	0.1	#E5E5E54D
1552	10124	0.1	#E5E5E54D
1552	10164	0.1	#E5E5E54D
1553	10160	0.1	#E5E5E54D
1554	10160	0.1	#E5E5E54D
1554	10164	0.1	#E5E5E54D
1555	10164	0.1	#E5E5E54D
1556	10163	0.1	#E5E5E54D
1557	10160	0.1	#E5E5E54D
1557	10164	0.1	#E5E5E54D
1558	10161	0.1	#E5E5E54D
1559	10160	0.1	#E5E5E54D
1559	10164	0.1	#E5E5E54D
1560	10164	0.1	#E5E5E54D
1561	10164	0.1	#E5E5E54D
1562	10164	0.1	#E5E5E54D
1563	10164	0.1	#E5E5E54D
1564	10163	0.1	#E5E5E54D
1565	10160	0.1	#E5E5E54D
1565	10164	0.1	#E5E5E54D
1566	10073	0.1	#E5E5E54D
1566	10139	0.1	#E5E5E54D
1566	10167	0.1	#E5E5E54D
1567	10162	0.1	#E5E5E54D
1570	10160	0.1	#E5E5E54D
1570	10163	0.1	#E5E5E54D
1570	10164	0.1	#E5E5E54D
1571	10182	0.1	#E5E5E54D
1572	10161	0.1	#E5E5E54D
1573	10160	0.1	#E5E5E54D
1574	10160	0.1	#E5E5E54D
1575	10161	0.1	#E5E5E54D
1576	10160	0.1	#E5E5E54D
1577	10161	0.1	#E5E5E54D
1577	10163	0.1	#E5E5E54D
1578	10161	0.1	#E5E5E54D
1579	10161	0.1	#E5E5E54D
1580	10161	0.1	#E5E5E54D
1581	10160	0.1	#E5E5E54D
1582	10163	0.1	#E5E5E54D
1583	10163	0.1	#E5E5E54D
1584	10161	0.1	#E5E5E54D
1586	10161	0.1	#E5E5E54D
1587	10161	0.1	#E5E5E54D
1588	10161	0.1	#E5E5E54D
1589	10161	0.1	#E5E5E54D
1590	10163	0.1	#E5E5E54D
1591	10161	0.1	#E5E5E54D
1592	10161	0.1	#E5E5E54D
1593	10161	0.1	#E5E5E54D
1594	10161	0.1	#E5E5E54D
1595	10161	0.1	#E5E5E54D
1596	10161	0.1	#E5E5E54D
1598	10161	0.1	#E5E5E54D
1599	10160	0.1	#E5E5E54D
1600	10161	0.1	#E5E5E54D
1601	10164	0.1	#E5E5E54D
1602	10160	0.1	#E5E5E54D
1603	10160	0.1	#E5E5E54D
1604	10161	0.1	#E5E5E54D
1605	10160	0.1	#E5E5E54D
1606	10161	0.1	#E5E5E54D
1607	10163	0.1	#E5E5E54D
1608	10160	0.1	#E5E5E54D
1609	10160	0.1	#E5E5E54D
1610	10161	0.1	#E5E5E54D
1611	10150	0.1	#E5E5E54D
1612	10164	0.1	#E5E5E54D
1613	10163	0.1	#E5E5E54D
1613	10164	0.1	#E5E5E54D
1614	10164	0.1	#E5E5E54D
1615	10160	0.1	#E5E5E54D
1615	10164	0.1	#E5E5E54D
1618	10160	0.1	#E5E5E54D
1619	10160	0.1	#E5E5E54D
1619	10164	0.1	#E5E5E54D
1620	10160	0.1	#E5E5E54D
1621	10164	0.1	#E5E5E54D
1622	10160	0.1	#E5E5E54D
1623	10164	0.1	#E5E5E54D
1624	10160	0.1	#E5E5E54D
1624	10164	0.1	#E5E5E54D
1625	10164	0.1	#E5E5E54D
1626	10164	0.1	#E5E5E54D
1627	10164	0.1	#E5E5E54D
1628	10165	0.1	#E5E5E54D
1629	10163	0.1	#E5E5E54D
1630	10164	0.1	#E5E5E54D
1631	10044	0.1	#E5E5E54D
1631	10146	0.1	#E5E5E54D
1631	10153	0.1	#E5E5E54D
1631	10158	0.1	#E5E5E54D
1631	10167	0.1	#E5E5E54D
1631	10168	0.1	#E5E5E54D
1631	10169	0.1	#E5E5E54D
1631	10170	0.1	#E5E5E54D
1631	10171	0.1	#E5E5E54D
1631	10172	0.1	#E5E5E54D
1631	10174	0.1	#E5E5E54D
1631	10175	0.1	#E5E5E54D
1631	10176	0.1	#E5E5E54D
1631	10177	0.1	#E5E5E54D
1631	10178	0.1	#E5E5E54D
1631	10185	0.1	#E5E5E54D
1631	10187	0.1	#E5E5E54D
1631	10195	0.1	#E5E5E54D
1631	10198	0.1	#E5E5E54D
1631	10223	0.1	#E5E5E54D
1633	10161	0.1	#E5E5E54D
1633	10201	0.1	#E5E5E54D
1634	10164	0.1	#E5E5E54D
1635	10017	0.1	#E5E5E54D
1636	10044	0.1	#E5E5E54D
1636	10146	0.1	#E5E5E54D
1636	10153	0.1	#E5E5E54D
1636	10158	0.1	#E5E5E54D
1636	10167	0.1	#E5E5E54D
1636	10169	0.1	#E5E5E54D
1636	10170	0.1	#E5E5E54D
1636	10171	0.1	#E5E5E54D
1636	10172	0.1	#E5E5E54D
1636	10174	0.1	#E5E5E54D
1636	10175	0.1	#E5E5E54D
1636	10176	0.1	#E5E5E54D
1636	10177	0.1	#E5E5E54D
1636	10178	0.1	#E5E5E54D
1636	10180	0.1	#E5E5E54D
1636	10185	0.1	#E5E5E54D
1636	10187	0.1	#E5E5E54D
1636	10188	0.1	#E5E5E54D
1636	10189	0.1	#E5E5E54D
1636	10195	0.1	#E5E5E54D
1636	10196	0.1	#E5E5E54D
1636	10198	0.1	#E5E5E54D
1636	10224	0.1	#E5E5E54D
1640	10161	0.1	#E5E5E54D
1641	10161	0.1	#E5E5E54D
1641	10162	0.1	#E5E5E54D
1642	10131	0.1	#E5E5E54D
1644	10161	0.1	#E5E5E54D
1646	10162	0.1	#E5E5E54D
1647	10155	0.1	#E5E5E54D
1647	10161	0.1	#E5E5E54D
1648	10153	0.1	#E5E5E54D
1648	10177	0.1	#E5E5E54D
1652	10162	0.1	#E5E5E54D
1655	10162	0.1	#E5E5E54D
1656	10044	0.1	#E5E5E54D
1656	10050	0.1	#E5E5E54D
1656	10131	0.1	#E5E5E54D
1656	10155	0.1	#E5E5E54D
1656	10156	0.1	#E5E5E54D
1656	10158	0.1	#E5E5E54D
1656	10170	0.1	#E5E5E54D
1656	10171	0.1	#E5E5E54D
1656	10175	0.1	#E5E5E54D
1656	10178	0.1	#E5E5E54D
1656	10185	0.1	#E5E5E54D
1656	10194	0.1	#E5E5E54D
1656	10196	0.1	#E5E5E54D
1656	10225	0.1	#E5E5E54D
1657	10162	0.1	#E5E5E54D
1658	10160	0.1	#E5E5E54D
1659	10160	0.1	#E5E5E54D
1660	10160	0.1	#E5E5E54D
1661	10044	0.1	#E5E5E54D
1661	10161	0.1	#E5E5E54D
1662	10161	0.1	#E5E5E54D
1663	10161	0.1	#E5E5E54D
1664	10142	0.1	#E5E5E54D
1664	10146	0.1	#E5E5E54D
1664	10167	0.1	#E5E5E54D
1664	10175	0.1	#E5E5E54D
1664	10178	0.1	#E5E5E54D
1665	10130	0.1	#E5E5E54D
1665	10146	0.1	#E5E5E54D
1665	10162	0.1	#E5E5E54D
1666	10182	0.1	#E5E5E54D
1667	10182	0.1	#E5E5E54D
1667	10194	0.1	#E5E5E54D
[truncated: 17,653 more rows]
