# Supplementary material for: Proteome activity landscapes of tumor cell lines determine drug responses
Source: Nat Commun. 2020 Jul 20;11:3639. doi: 10.1038/s41467-020-17336-9 (PMC7371697; doi:10.1038/s41467-020-17336-9)
Supplement: Supplementary file 14 — Source Data [file 41467_2020_17336_MOESM14_ESM.zip › Supplementary_Figure_3C/CN_Nodes.txt]

ID	Label	Axis	Radius	Size	Color
1	CORUM_hsa_1000	2	0.271927072927073	0.3	#B3B3B3FF
2	CORUM_hsa_1003	2	0.0336983016983017	0.3	#B3B3B3FF
3	CORUM_hsa_1004	2	0.140746253746254	0.3	#B3B3B3FF
4	CORUM_hsa_1005	2	0.140775224775225	0.3	#B3B3B3FF
5	CORUM_hsa_1028	2	0.262018981018981	0.3	#B3B3B3FF
6	CORUM_hsa_103	2	0.0355234765234765	0.3	#B3B3B3FF
7	CORUM_hsa_1037	2	0.0382177822177822	0.3	#B3B3B3FF
8	CORUM_hsa_1039	2	0.141557442557443	0.3	#B3B3B3FF
9	CORUM_hsa_104	2	0.0355814185814186	0.3	#B3B3B3FF
10	CORUM_hsa_1040	2	0.227572427572428	0.3	#B3B3B3FF
11	CORUM_hsa_1055	2	0.272100899100899	0.3	#B3B3B3FF
12	CORUM_hsa_1062	2	0.0485024975024975	0.3	#B3B3B3FF
13	CORUM_hsa_1063	2	0.233598401598402	0.3	#B3B3B3FF
14	CORUM_hsa_1068	2	0.130664335664336	0.300609485815603	#B3B3B3FF
15	CORUM_hsa_1069	2	0.220532467532468	0.3	#B3B3B3FF
16	CORUM_hsa_1087	2	0.189330669330669	0.300110815602837	#B3B3B3FF
17	CORUM_hsa_1092	2	0.114701298701299	0.3	#B3B3B3FF
18	CORUM_hsa_1095	2	0.225283716283716	0.3	#B3B3B3FF
19	CORUM_hsa_11	2	0.145207792207792	0.3	#B3B3B3FF
20	CORUM_hsa_1100	2	0.140398601398601	0.300110815602837	#B3B3B3FF
21	CORUM_hsa_1105	2	0.120611388611389	0.300166223404255	#B3B3B3FF
22	CORUM_hsa_1106	2	0.120669330669331	0.300277039007092	#B3B3B3FF
23	CORUM_hsa_1111	2	0.140108891108891	0.3	#B3B3B3FF
24	CORUM_hsa_1113	2	0.12064035964036	0.300221631205674	#B3B3B3FF
25	CORUM_hsa_1114	2	0.120698301698302	0.300387854609929	#B3B3B3FF
26	CORUM_hsa_1116	2	0.189446553446553	0.3	#B3B3B3FF
27	CORUM_hsa_1119	2	0.189388611388611	0.300110815602837	#B3B3B3FF
28	CORUM_hsa_1130	2	0.2222997002997	0.3	#B3B3B3FF
29	CORUM_hsa_1134	2	0.183304695304695	0.3	#B3B3B3FF
30	CORUM_hsa_1140	2	0.249387612387612	0.3	#B3B3B3FF
31	CORUM_hsa_1143	2	0.130809190809191	0.300775709219858	#B3B3B3FF
32	CORUM_hsa_1144	2	0.108878121878122	0.3	#B3B3B3FF
33	CORUM_hsa_1147	2	0.108907092907093	0.3	#B3B3B3FF
34	CORUM_hsa_1149	2	0.292322677322677	0.3	#B3B3B3FF
35	CORUM_hsa_1150	2	0.29240959040959	0.3	#B3B3B3FF
36	CORUM_hsa_1153	2	0.0364795204795205	0.3	#B3B3B3FF
37	CORUM_hsa_1154	2	0.0365664335664336	0.3	#B3B3B3FF
38	CORUM_hsa_1155	2	0.0365084915084915	0.3	#B3B3B3FF
39	CORUM_hsa_1159	2	0.227601398601399	0.3	#B3B3B3FF
40	CORUM_hsa_1160	2	0.22763036963037	0.3	#B3B3B3FF
41	CORUM_hsa_1165	2	0.15668031968032	0.3	#B3B3B3FF
42	CORUM_hsa_1166	2	0.101751248751249	0.3	#B3B3B3FF
43	CORUM_hsa_1168	2	0.156912087912088	0.3	#B3B3B3FF
44	CORUM_hsa_1169	2	0.152566433566434	0.3	#B3B3B3FF
45	CORUM_hsa_1170	2	0.101664335664336	0.3	#B3B3B3FF
46	CORUM_hsa_1173	2	0.101722277722278	0.3	#B3B3B3FF
47	CORUM_hsa_1175	2	0.10178021978022	0.3	#B3B3B3FF
48	CORUM_hsa_1177	2	0.158853146853147	0.3	#B3B3B3FF
49	CORUM_hsa_1178	2	0.16035964035964	0.3	#B3B3B3FF
50	CORUM_hsa_1179	2	0.296552447552448	0.3	#B3B3B3FF
51	CORUM_hsa_1181	2	0.107835164835165	0.304321808510638	#B3B3B3FF
52	CORUM_hsa_1182	2	0.235829170829171	0.3	#B3B3B3FF
53	CORUM_hsa_1183	2	0.235887112887113	0.301440602836879	#B3B3B3FF
54	CORUM_hsa_1190	2	0.268015984015984	0.3	#B3B3B3FF
55	CORUM_hsa_1191	2	0.156535464535465	0.3	#B3B3B3FF
56	CORUM_hsa_1193	2	0.110152847152847	0.3	#B3B3B3FF
57	CORUM_hsa_1194	2	0.160388611388611	0.3	#B3B3B3FF
58	CORUM_hsa_12	2	0.267378621378621	0.3	#B3B3B3FF
59	CORUM_hsa_1204	2	0.110297702297702	0.3	#B3B3B3FF
60	CORUM_hsa_1205	2	0.110007992007992	0.3	#B3B3B3FF
61	CORUM_hsa_1217	2	0.110094905094905	0.3	#B3B3B3FF
62	CORUM_hsa_1218	2	0.110123876123876	0.3	#B3B3B3FF
63	CORUM_hsa_1220	2	0.114759240759241	0.3	#B3B3B3FF
64	CORUM_hsa_1230	2	0.104300699300699	0.3	#B3B3B3FF
65	CORUM_hsa_1232	2	0.100157842157842	0.3	#B3B3B3FF
66	CORUM_hsa_1237	2	0.104184815184815	0.3	#B3B3B3FF
67	CORUM_hsa_1239	2	0.104068931068931	0.3	#B3B3B3FF
68	CORUM_hsa_1250	2	0.139848151848152	0.3	#B3B3B3FF
69	CORUM_hsa_1252	2	0.104097902097902	0.300443262411348	#B3B3B3FF
70	CORUM_hsa_1254	2	0.150973026973027	0.3	#B3B3B3FF
71	CORUM_hsa_1257	2	0.0988251748251748	0.301440602836879	#B3B3B3FF
72	CORUM_hsa_1259	2	0.226877122877123	0.3	#B3B3B3FF
74	CORUM_hsa_1299	2	0.249735264735265	0.3	#B3B3B3FF
75	CORUM_hsa_1332	2	0.27155044955045	0.300997340425532	#B3B3B3FF
76	CORUM_hsa_1345	2	0.220213786213786	0.3	#B3B3B3FF
77	CORUM_hsa_1352	2	0.224646353646354	0.3	#B3B3B3FF
78	CORUM_hsa_1372	2	0.233047952047952	0.3	#B3B3B3FF
79	CORUM_hsa_1379	2	0.187041958041958	0.3	#B3B3B3FF
80	CORUM_hsa_138	2	0.110326673326673	0.3	#B3B3B3FF
81	CORUM_hsa_140	2	0.233076923076923	0.3	#B3B3B3FF
82	CORUM_hsa_1413	2	0.227717282717283	0.3	#B3B3B3FF
83	CORUM_hsa_142	2	0.258426573426573	0.3	#B3B3B3FF
84	CORUM_hsa_1474	2	0.143411588411588	0.3	#B3B3B3FF
85	CORUM_hsa_149	2	0.104126873126873	0.300443262411348	#B3B3B3FF
86	CORUM_hsa_157	2	0.281806193806194	0.300166223404255	#B3B3B3FF
87	CORUM_hsa_1571	2	0.114527472527473	0.3	#B3B3B3FF
88	CORUM_hsa_159	2	0.281835164835165	0.300277039007092	#B3B3B3FF
89	CORUM_hsa_160	2	0.282124875124875	0.3	#B3B3B3FF
90	CORUM_hsa_165	2	0.143701298701299	0.300110815602837	#B3B3B3FF
91	CORUM_hsa_166	2	0.14373026973027	0.300110815602837	#B3B3B3FF
92	CORUM_hsa_1734	2	0.208712287712288	0.300055407801418	#B3B3B3FF
93	CORUM_hsa_1737	2	0.13078021978022	0.3	#B3B3B3FF
94	CORUM_hsa_1749	2	0.131040959040959	0.3	#B3B3B3FF
95	CORUM_hsa_1750	2	0.131011988011988	0.3	#B3B3B3FF
96	CORUM_hsa_177	2	0.159577422577423	0.3	#B3B3B3FF
97	CORUM_hsa_1810	2	0.202889110889111	0.3	#B3B3B3FF
98	CORUM_hsa_1812	2	0.147815184815185	0.3	#B3B3B3FF
99	CORUM_hsa_1827	2	0.272042957042957	0.3	#B3B3B3FF
100	CORUM_hsa_186	2	0.0927702297702298	0.300166223404255	#B3B3B3FF
101	CORUM_hsa_1874	2	0.234438561438561	0.3	#B3B3B3FF
102	CORUM_hsa_189	2	0.104271728271728	0.3	#B3B3B3FF
103	CORUM_hsa_190	2	0.269899100899101	0.3	#B3B3B3FF
104	CORUM_hsa_201	2	0.109138861138861	0.3	#B3B3B3FF
105	CORUM_hsa_2051	2	0.17893006993007	0.3	#B3B3B3FF
106	CORUM_hsa_2052	2	0.178727272727273	0.3	#B3B3B3FF
107	CORUM_hsa_2053	2	0.178843156843157	0.3	#B3B3B3FF
108	CORUM_hsa_2171	2	0.19920979020979	0.3	#B3B3B3FF
109	CORUM_hsa_2174	2	0.160504495504496	0.300332446808511	#B3B3B3FF
110	CORUM_hsa_2183	2	0.265147852147852	0.3	#B3B3B3FF
111	CORUM_hsa_2196	2	0.282501498501498	0.3	#B3B3B3FF
112	CORUM_hsa_2197	2	0.282559440559441	0.3	#B3B3B3FF
113	CORUM_hsa_2198	2	0.282588411588412	0.3	#B3B3B3FF
114	CORUM_hsa_2203	2	0.0336113886113886	0.3	#B3B3B3FF
115	CORUM_hsa_2204	2	0.2617002997003	0.3	#B3B3B3FF
116	CORUM_hsa_2211	2	0.109341658341658	0.3	#B3B3B3FF
117	CORUM_hsa_2213	2	0.109196803196803	0.3	#B3B3B3FF
118	CORUM_hsa_2214	2	0.112093906093906	0.3	#B3B3B3FF
119	CORUM_hsa_2215	2	0.112122877122877	0.3	#B3B3B3FF
120	CORUM_hsa_2220	2	0.18174025974026	0.3	#B3B3B3FF
121	CORUM_hsa_2223	2	0.109834165834166	0.3	#B3B3B3FF
122	CORUM_hsa_2224	2	0.107255744255744	0.3	#B3B3B3FF
123	CORUM_hsa_2226	2	0.107197802197802	0.3	#B3B3B3FF
124	CORUM_hsa_2228	2	0.109979020979021	0.3	#B3B3B3FF
125	CORUM_hsa_2231	2	0.14147052947053	0.3	#B3B3B3FF
126	CORUM_hsa_2233	2	0.227050949050949	0.3	#B3B3B3FF
127	CORUM_hsa_2235	2	0.292525474525475	0.3	#B3B3B3FF
128	CORUM_hsa_2236	2	0.292554445554446	0.3	#B3B3B3FF
129	CORUM_hsa_2237	2	0.2253996003996	0.3	#B3B3B3FF
130	CORUM_hsa_2238	2	0.226993006993007	0.3	#B3B3B3FF
131	CORUM_hsa_224	2	0.16091008991009	0.3	#B3B3B3FF
132	CORUM_hsa_2254	2	0.213318681318681	0.3	#B3B3B3FF
133	CORUM_hsa_2256	2	0.267668331668332	0.3	#B3B3B3FF
134	CORUM_hsa_229	2	0.28395004995005	0.3	#B3B3B3FF
135	CORUM_hsa_230	2	0.283747252747253	0.301606826241135	#B3B3B3FF
136	CORUM_hsa_2318	2	0.133967032967033	0.3	#B3B3B3FF
137	CORUM_hsa_2319	2	0.133996003996004	0.3	#B3B3B3FF
138	CORUM_hsa_232	2	0.283631368631369	0.3	#B3B3B3FF
139	CORUM_hsa_2320	2	0.134053946053946	0.3	#B3B3B3FF
140	CORUM_hsa_2321	2	0.134111888111888	0.3	#B3B3B3FF
141	CORUM_hsa_2322	2	0.134024975024975	0.3	#B3B3B3FF
142	CORUM_hsa_2323	2	0.134082917082917	0.3	#B3B3B3FF
143	CORUM_hsa_2347	2	0.123392607392607	0.3	#B3B3B3FF
144	CORUM_hsa_2352	2	0.123421578421578	0.3	#B3B3B3FF
145	CORUM_hsa_2355	2	0.123247752247752	0.3	#B3B3B3FF
146	CORUM_hsa_2356	2	0.123276723276723	0.3	#B3B3B3FF
147	CORUM_hsa_2358	2	0.122929070929071	0.3	#B3B3B3FF
148	CORUM_hsa_2359	2	0.122958041958042	0.3	#B3B3B3FF
149	CORUM_hsa_2363	2	0.123218781218781	0.3	#B3B3B3FF
150	CORUM_hsa_2364	2	0.122987012987013	0.3	#B3B3B3FF
151	CORUM_hsa_2365	2	0.123015984015984	0.3	#B3B3B3FF
152	CORUM_hsa_2366	2	0.123044955044955	0.3	#B3B3B3FF
153	CORUM_hsa_2369	2	0.123073926073926	0.3	#B3B3B3FF
154	CORUM_hsa_2374	2	0.123102897102897	0.3	#B3B3B3FF
155	CORUM_hsa_2375	2	0.211261738261738	0.3	#B3B3B3FF
156	CORUM_hsa_2376	2	0.211290709290709	0.3	#B3B3B3FF
157	CORUM_hsa_2378	2	0.0684345654345654	0.3	#B3B3B3FF
158	CORUM_hsa_238	2	0.104242757242757	0.300443262411348	#B3B3B3FF
159	CORUM_hsa_2383	2	0.21131968031968	0.3	#B3B3B3FF
160	CORUM_hsa_240	2	0.112151848151848	0.3	#B3B3B3FF
161	CORUM_hsa_2401	2	0.211638361638362	0.3	#B3B3B3FF
162	CORUM_hsa_242	2	0.109022977022977	0.3	#B3B3B3FF
163	CORUM_hsa_2423	2	0.202918081918082	0.3	#B3B3B3FF
164	CORUM_hsa_2435	2	0.211696303696304	0.3	#B3B3B3FF
165	CORUM_hsa_244	2	0.113281718281718	0.3	#B3B3B3FF
166	CORUM_hsa_246	2	0.109863136863137	0.3	#B3B3B3FF
167	CORUM_hsa_2470	2	0.221778221778222	0.3	#B3B3B3FF
168	CORUM_hsa_2528	2	0.167428571428571	0.3	#B3B3B3FF
169	CORUM_hsa_2529	2	0.281110889110889	0.3	#B3B3B3FF
170	CORUM_hsa_2536	2	0.280966033966034	0.3	#B3B3B3FF
171	CORUM_hsa_2541	2	0.211435564435564	0.3	#B3B3B3FF
172	CORUM_hsa_2547	2	0.281023976023976	0.3	#B3B3B3FF
173	CORUM_hsa_2565	2	0.223632367632368	0.3	#B3B3B3FF
174	CORUM_hsa_2574	2	0.0668701298701299	0.3	#B3B3B3FF
175	CORUM_hsa_2579	2	0.18935964035964	0.300055407801418	#B3B3B3FF
176	CORUM_hsa_2580	2	0.189504495504496	0.3	#B3B3B3FF
177	CORUM_hsa_2589	2	0.258687312687313	0.3	#B3B3B3FF
178	CORUM_hsa_2599	2	0.156564435564436	0.3	#B3B3B3FF
179	CORUM_hsa_2600	2	0.284065934065934	0.3	#B3B3B3FF
180	CORUM_hsa_2604	2	0.156448551448551	0.3	#B3B3B3FF
181	CORUM_hsa_2638	2	0.270797202797203	0.3	#B3B3B3FF
182	CORUM_hsa_2639	2	0.270826173826174	0.3	#B3B3B3FF
183	CORUM_hsa_2641	2	0.22792007992008	0.3	#B3B3B3FF
184	CORUM_hsa_265	2	0.183333666333666	0.3	#B3B3B3FF
185	CORUM_hsa_2678	2	0.241942057942058	0.3	#B3B3B3FF
186	CORUM_hsa_2685	2	0.0356393606393606	0.300775709219858	#B3B3B3FF
187	CORUM_hsa_2686	2	0.0356103896103896	0.3	#B3B3B3FF
188	CORUM_hsa_2688	2	0.233163836163836	0.3	#B3B3B3FF
189	CORUM_hsa_2692	2	0.134633366633367	0.3	#B3B3B3FF
190	CORUM_hsa_2694	2	0.217403596403596	0.3	#B3B3B3FF
191	CORUM_hsa_2695	2	0.217432567432567	0.3	#B3B3B3FF
192	CORUM_hsa_2699	2	0.217316683316683	0.3	#B3B3B3FF
193	CORUM_hsa_270	2	0.0337272727272727	0.300166223404255	#B3B3B3FF
194	CORUM_hsa_2700	2	0.217345654345654	0.3	#B3B3B3FF
195	CORUM_hsa_2706	2	0.134691308691309	0.3	#B3B3B3FF
196	CORUM_hsa_2708	2	0.134662337662338	0.3	#B3B3B3FF
197	CORUM_hsa_2721	2	0.0998971028971029	0.3	#B3B3B3FF
198	CORUM_hsa_2726	2	0.221836163836164	0.3	#B3B3B3FF
199	CORUM_hsa_2728	2	0.165023976023976	0.3	#B3B3B3FF
200	CORUM_hsa_2730	2	0.151030969030969	0.300221631205674	#B3B3B3FF
201	CORUM_hsa_2731	2	0.15105994005994	0.300221631205674	#B3B3B3FF
202	CORUM_hsa_2736	2	0.250227772227772	0.3	#B3B3B3FF
203	CORUM_hsa_2738	2	0.109892107892108	0.300221631205674	#B3B3B3FF
204	CORUM_hsa_2739	2	0.113310689310689	0.3	#B3B3B3FF
205	CORUM_hsa_274	2	0.0337562437562438	0.300332446808511	#B3B3B3FF
206	CORUM_hsa_2743	2	0.178959040959041	0.3	#B3B3B3FF
207	CORUM_hsa_2744	2	0.178988011988012	0.3	#B3B3B3FF
208	CORUM_hsa_2745	2	0.178901098901099	0.3	#B3B3B3FF
209	CORUM_hsa_2752	2	0.178785214785215	0.3	#B3B3B3FF
210	CORUM_hsa_2753	2	0.178814185814186	0.3	#B3B3B3FF
211	CORUM_hsa_2755	2	0.130722277722278	0.301717641843972	#B3B3B3FF
212	CORUM_hsa_2759	2	0.227021978021978	0.3	#B3B3B3FF
213	CORUM_hsa_2763	2	0.22707992007992	0.3	#B3B3B3FF
214	CORUM_hsa_2766	2	0.110181818181818	0.3	#B3B3B3FF
215	CORUM_hsa_2770	2	0.134140859140859	0.3	#B3B3B3FF
216	CORUM_hsa_2776	2	0.1136003996004	0.3	#B3B3B3FF
217	CORUM_hsa_2783	2	0.109370629370629	0.3	#B3B3B3FF
218	CORUM_hsa_2786	2	0.1093996003996	0.3	#B3B3B3FF
219	CORUM_hsa_2787	2	0.109428571428571	0.3	#B3B3B3FF
220	CORUM_hsa_2788	2	0.109225774225774	0.3	#B3B3B3FF
221	CORUM_hsa_2789	2	0.217258741258741	0.3	#B3B3B3FF
222	CORUM_hsa_2797	2	0.0335244755244755	0.300221631205674	#B3B3B3FF
223	CORUM_hsa_2799	2	0.0336403596403596	0.300166223404255	#B3B3B3FF
224	CORUM_hsa_2808	2	0.282617382617383	0.3	#B3B3B3FF
225	CORUM_hsa_2809	2	0.28253046953047	0.3	#B3B3B3FF
226	CORUM_hsa_2811	2	0.109051948051948	0.3	#B3B3B3FF
227	CORUM_hsa_2813	2	0.109080919080919	0.3	#B3B3B3FF
228	CORUM_hsa_2814	2	0.100244755244755	0.3	#B3B3B3FF
229	CORUM_hsa_2815	2	0.113832167832168	0.3	#B3B3B3FF
230	CORUM_hsa_2816	2	0.122871128871129	0.3	#B3B3B3FF
231	CORUM_hsa_2817	2	0.113861138861139	0.3	#B3B3B3FF
232	CORUM_hsa_2818	2	0.109254745254745	0.3	#B3B3B3FF
233	CORUM_hsa_2819	2	0.112180819180819	0.3	#B3B3B3FF
234	CORUM_hsa_282	2	0.0992597402597402	0.3	#B3B3B3FF
235	CORUM_hsa_2822	2	0.109283716283716	0.3	#B3B3B3FF
236	CORUM_hsa_2823	2	0.109312687312687	0.3	#B3B3B3FF
237	CORUM_hsa_2824	2	0.209378621378621	0.3	#B3B3B3FF
238	CORUM_hsa_2825	2	0.0355524475524476	0.3	#B3B3B3FF
239	CORUM_hsa_2829	2	0.227746253746254	0.300443262411348	#B3B3B3FF
240	CORUM_hsa_2834	2	0.134517482517483	0.3	#B3B3B3FF
241	CORUM_hsa_2837	2	0.248257742257742	0.3	#B3B3B3FF
242	CORUM_hsa_284	2	0.28366033966034	0.3	#B3B3B3FF
243	CORUM_hsa_2846	2	0.123131868131868	0.3	#B3B3B3FF
244	CORUM_hsa_2849	2	0.123160839160839	0.3	#B3B3B3FF
245	CORUM_hsa_2851	2	0.0998391608391608	0.3	#B3B3B3FF
246	CORUM_hsa_2858	2	0.224675324675325	0.3	#B3B3B3FF
247	CORUM_hsa_2859	2	0.224617382617383	0.300498670212766	#B3B3B3FF
248	CORUM_hsa_286	2	0.107226773226773	0.3	#B3B3B3FF
249	CORUM_hsa_2860	2	0.267436563436563	0.3	#B3B3B3FF
250	CORUM_hsa_2863	2	0.170963036963037	0.3	#B3B3B3FF
251	CORUM_hsa_287	2	0.283544455544456	0.3	#B3B3B3FF
252	CORUM_hsa_2877	2	0.156506493506494	0.3	#B3B3B3FF
253	CORUM_hsa_288	2	0.283573426573427	0.3	#B3B3B3FF
254	CORUM_hsa_2880	2	0.255993006993007	0.3	#B3B3B3FF
255	CORUM_hsa_2884	2	0.252603396603397	0.3	#B3B3B3FF
256	CORUM_hsa_2885	2	0.123450549450549	0.3	#B3B3B3FF
257	CORUM_hsa_2892	2	0.281168831168831	0.3	#B3B3B3FF
258	CORUM_hsa_2895	2	0.281197802197802	0.3	#B3B3B3FF
259	CORUM_hsa_2896	2	0.0684635364635365	0.3	#B3B3B3FF
260	CORUM_hsa_2908	2	0.112325674325674	0.3	#B3B3B3FF
261	CORUM_hsa_2912	2	0.280995004995005	0.3	#B3B3B3FF
262	CORUM_hsa_2918	2	0.114788211788212	0.3	#B3B3B3FF
263	CORUM_hsa_2921	2	0.112383616383616	0.3	#B3B3B3FF
264	CORUM_hsa_2922	2	0.28113986013986	0.3	#B3B3B3FF
265	CORUM_hsa_2923	2	0.112267732267732	0.3	#B3B3B3FF
266	CORUM_hsa_2930	2	0.112354645354645	0.3	#B3B3B3FF
267	CORUM_hsa_2931	2	0.112296703296703	0.3	#B3B3B3FF
268	CORUM_hsa_2937	2	0.249619380619381	0.3	#B3B3B3FF
269	CORUM_hsa_2944	2	0.0668991008991009	0.3	#B3B3B3FF
270	CORUM_hsa_2946	2	0.163662337662338	0.3	#B3B3B3FF
271	CORUM_hsa_2947	2	0.163691308691309	0.3	#B3B3B3FF
272	CORUM_hsa_2955	2	0.281052947052947	0.3	#B3B3B3FF
273	CORUM_hsa_2957	2	0.281226773226773	0.3	#B3B3B3FF
274	CORUM_hsa_2960	2	0.280908091908092	0.3	#B3B3B3FF
275	CORUM_hsa_2961	2	0.281081918081918	0.3	#B3B3B3FF
276	CORUM_hsa_2962	2	0.221691308691309	0.3	#B3B3B3FF
277	CORUM_hsa_2963	2	0.280937062937063	0.3	#B3B3B3FF
278	CORUM_hsa_297	2	0.0347702297702298	0.3	#B3B3B3FF
279	CORUM_hsa_2975	2	0.143440559440559	0.3	#B3B3B3FF
280	CORUM_hsa_2998	2	0.105865134865135	0.3	#B3B3B3FF
281	CORUM_hsa_300	2	0.283921078921079	0.3	#B3B3B3FF
282	CORUM_hsa_301	2	0.283863136863137	0.3	#B3B3B3FF
283	CORUM_hsa_302	2	0.101461538461538	0.3	#B3B3B3FF
284	CORUM_hsa_3038	2	0.134749250749251	0.3	#B3B3B3FF
285	CORUM_hsa_3039	2	0.134807192807193	0.3	#B3B3B3FF
286	CORUM_hsa_304	2	0.101896103896104	0.3	#B3B3B3FF
287	CORUM_hsa_3044	2	0.099984015984016	0.3	#B3B3B3FF
288	CORUM_hsa_3045	2	0.274708291708292	0.3	#B3B3B3FF
289	CORUM_hsa_3046	2	0.16372027972028	0.3	#B3B3B3FF
290	CORUM_hsa_3052	2	0.168181818181818	0.3	#B3B3B3FF
291	CORUM_hsa_3054	2	0.100331668331668	0.3	#B3B3B3FF
292	CORUM_hsa_3056	2	0.182464535464535	0.3	#B3B3B3FF
293	CORUM_hsa_3064	2	0.10459040959041	0.3	#B3B3B3FF
294	CORUM_hsa_3065	2	0.104532467532468	0.3	#B3B3B3FF
295	CORUM_hsa_3066	2	0.104619380619381	0.3	#B3B3B3FF
296	CORUM_hsa_3067	2	0.104561438561439	0.3	#B3B3B3FF
297	CORUM_hsa_3070	2	0.0334665334665335	0.300277039007092	#B3B3B3FF
298	CORUM_hsa_3078	2	0.182609390609391	0.3	#B3B3B3FF
299	CORUM_hsa_3079	2	0.182638361638362	0.3	#B3B3B3FF
300	CORUM_hsa_3082	2	0.271579420579421	0.3	#B3B3B3FF
301	CORUM_hsa_3088	2	0.223806193806194	0.3	#B3B3B3FF
302	CORUM_hsa_3089	2	0.223748251748252	0.3	#B3B3B3FF
303	CORUM_hsa_3096	2	0.13416983016983	0.3	#B3B3B3FF
304	CORUM_hsa_3097	2	0.15358041958042	0.3	#B3B3B3FF
305	CORUM_hsa_310	2	0.129766233766234	0.3	#B3B3B3FF
306	CORUM_hsa_3102	2	0.114585414585415	0.3	#B3B3B3FF
307	CORUM_hsa_3110	2	0.262859140859141	0.3	#B3B3B3FF
308	CORUM_hsa_3111	2	0.12347952047952	0.3	#B3B3B3FF
309	CORUM_hsa_3112	2	0.123508491508492	0.3	#B3B3B3FF
310	CORUM_hsa_3125	2	0.231367632367632	0.3	#B3B3B3FF
311	CORUM_hsa_3129	2	0.125942057942058	0.3	#B3B3B3FF
312	CORUM_hsa_3133	2	0.0667832167832168	0.3	#B3B3B3FF
313	CORUM_hsa_3149	2	0.100070929070929	0.3	#B3B3B3FF
314	CORUM_hsa_315	2	0.11754045954046	0.301551418439716	#B3B3B3FF
315	CORUM_hsa_3150	2	0.231396603396603	0.3	#B3B3B3FF
316	CORUM_hsa_3154	2	0.164038961038961	0.3	#B3B3B3FF
317	CORUM_hsa_3155	2	0.105401598401598	0.3	#B3B3B3FF
318	CORUM_hsa_3159	2	0.267697302697303	0.3	#B3B3B3FF
319	CORUM_hsa_3160	2	0.267726273726274	0.3	#B3B3B3FF
320	CORUM_hsa_3164	2	0.231425574425574	0.3	#B3B3B3FF
321	CORUM_hsa_3176	2	0.239450549450549	0.3	#B3B3B3FF
322	CORUM_hsa_3182	2	0.190779220779221	0.3	#B3B3B3FF
323	CORUM_hsa_3187	2	0.190808191808192	0.3	#B3B3B3FF
324	CORUM_hsa_3188	2	0.190837162837163	0.3	#B3B3B3FF
325	CORUM_hsa_3189	2	0.190866133866134	0.3	#B3B3B3FF
326	CORUM_hsa_3197	2	0.271782217782218	0.3	#B3B3B3FF
327	CORUM_hsa_320	2	0.117917082917083	0.304100177304965	#B3B3B3FF
328	CORUM_hsa_3207	2	0.162474525474525	0.3	#B3B3B3FF
329	CORUM_hsa_3208	2	0.162503496503497	0.3	#B3B3B3FF
330	CORUM_hsa_324	2	0.117627372627373	0.302437943262411	#B3B3B3FF
331	CORUM_hsa_3262	2	0.251473526473526	0.3	#B3B3B3FF
332	CORUM_hsa_3269	2	0.139732267732268	0.3	#B3B3B3FF
333	CORUM_hsa_328	2	0.11473026973027	0.3	#B3B3B3FF
334	CORUM_hsa_330	2	0.261816183816184	0.3	#B3B3B3FF
335	CORUM_hsa_336	2	0.142078921078921	0.3	#B3B3B3FF
336	CORUM_hsa_351	2	0.107777222777223	0.307701684397163	#B3B3B3FF
337	CORUM_hsa_353	2	0.282066933066933	0.3	#B3B3B3FF
338	CORUM_hsa_355	2	0.114556443556444	0.3	#B3B3B3FF
339	CORUM_hsa_3552	2	0.279343656343656	0.300166223404255	#B3B3B3FF
340	CORUM_hsa_3618	2	0.125971028971029	0.3	#B3B3B3FF
341	CORUM_hsa_362	2	0.18202997002997	0.3	#B3B3B3FF
342	CORUM_hsa_3634	2	0.164966033966034	0.3	#B3B3B3FF
343	CORUM_hsa_3677	2	0.234525474525475	0.3	#B3B3B3FF
344	CORUM_hsa_3678	2	0.234554445554446	0.3	#B3B3B3FF
345	CORUM_hsa_368	2	0.181769230769231	0.3	#B3B3B3FF
346	CORUM_hsa_370	2	0.107342657342657	0.3	#B3B3B3FF
347	CORUM_hsa_374	2	0.107110889110889	0.3	#B3B3B3FF
348	CORUM_hsa_3749	2	0.134836163836164	0.3	#B3B3B3FF
349	CORUM_hsa_375	2	0.106676323676324	0.3	#B3B3B3FF
350	CORUM_hsa_3753	2	0.134865134865135	0.3	#B3B3B3FF
351	CORUM_hsa_376	2	0.107371628371628	0.3	#B3B3B3FF
352	CORUM_hsa_3853	2	0.139761238761239	0.3	#B3B3B3FF
353	CORUM_hsa_387	2	0.141354645354645	0.300221631205674	#B3B3B3FF
354	CORUM_hsa_3900	2	0.142948051948052	0.3	#B3B3B3FF
355	CORUM_hsa_3941	2	0.274215784215784	0.3	#B3B3B3FF
356	CORUM_hsa_3961	2	0.100012987012987	0.3	#B3B3B3FF
357	CORUM_hsa_3988	2	0.214709290709291	0.3	#B3B3B3FF
358	CORUM_hsa_3991	2	0.214593406593407	0.3	#B3B3B3FF
359	CORUM_hsa_3992	2	0.214651348651349	0.3	#B3B3B3FF
360	CORUM_hsa_4025	2	0.211899100899101	0.3	#B3B3B3FF
361	CORUM_hsa_4039	2	0.238436563436563	0.3	#B3B3B3FF
362	CORUM_hsa_408	2	0.252632367632368	0.3	#B3B3B3FF
363	CORUM_hsa_4082	2	0.114643356643357	0.3	#B3B3B3FF
364	CORUM_hsa_4090	2	0.271608391608392	0.3	#B3B3B3FF
365	CORUM_hsa_4096	2	0.10572027972028	0.3	#B3B3B3FF
366	CORUM_hsa_41	2	0.0992887112887113	0.3	#B3B3B3FF
367	CORUM_hsa_4216	2	0.215984015984016	0.3	#B3B3B3FF
368	CORUM_hsa_424	2	0.206075924075924	0.3	#B3B3B3FF
369	CORUM_hsa_429	2	0.185535464535465	0.3	#B3B3B3FF
370	CORUM_hsa_430	2	0.130606393606394	0.30105274822695	#B3B3B3FF
371	CORUM_hsa_433	2	0.113716283716284	0.3	#B3B3B3FF
372	CORUM_hsa_438	2	0.03702997002997	0.3	#B3B3B3FF
373	CORUM_hsa_441	2	0.284007992007992	0.3	#B3B3B3FF
374	CORUM_hsa_4478	2	0.213173826173826	0.3	#B3B3B3FF
375	CORUM_hsa_4498	2	0.213202797202797	0.3	#B3B3B3FF
376	CORUM_hsa_469	2	0.0368561438561439	0.3	#B3B3B3FF
377	CORUM_hsa_470	2	0.0370589410589411	0.3	#B3B3B3FF
378	CORUM_hsa_472	2	0.196225774225774	0.3	#B3B3B3FF
379	CORUM_hsa_474	2	0.196341658341658	0.3	#B3B3B3FF
380	CORUM_hsa_476	2	0.036972027972028	0.3	#B3B3B3FF
381	CORUM_hsa_477	2	0.0371168831168831	0.3	#B3B3B3FF
382	CORUM_hsa_478	2	0.261468531468531	0.3	#B3B3B3FF
383	CORUM_hsa_485	2	0.0368851148851149	0.3	#B3B3B3FF
384	CORUM_hsa_49	2	0.227485514485515	0.3	#B3B3B3FF
385	CORUM_hsa_492	2	0.0367982017982018	0.300664893617021	#B3B3B3FF
386	CORUM_hsa_493	2	0.0368271728271728	0.30072030141844	#B3B3B3FF
387	CORUM_hsa_4998	2	0.232236763236763	0.3	#B3B3B3FF
388	CORUM_hsa_509	2	0.0369140859140859	0.3	#B3B3B3FF
389	CORUM_hsa_5099	2	0.139935064935065	0.3	#B3B3B3FF
390	CORUM_hsa_5100	2	0.223777222777223	0.3	#B3B3B3FF
391	CORUM_hsa_5117	2	0.227427572427572	0.3	#B3B3B3FF
392	CORUM_hsa_5118	2	0.227456543456543	0.3	#B3B3B3FF
393	CORUM_hsa_514	2	0.0369430569430569	0.300498670212766	#B3B3B3FF
394	CORUM_hsa_5144	2	0.143092907092907	0.3	#B3B3B3FF
395	CORUM_hsa_5158	2	0.100186813186813	0.3	#B3B3B3FF
396	CORUM_hsa_5159	2	0.14346953046953	0.3	#B3B3B3FF
397	CORUM_hsa_5165	2	0.252661338661339	0.3	#B3B3B3FF
398	CORUM_hsa_5177	2	0.0828621378621379	0.300443262411348	#B3B3B3FF
399	CORUM_hsa_5179	2	0.114614385614386	0.3	#B3B3B3FF
400	CORUM_hsa_5184	2	0.100215784215784	0.3	#B3B3B3FF
401	CORUM_hsa_5189	2	0.0894385614385614	0.3	#B3B3B3FF
402	CORUM_hsa_5195	2	0.150857142857143	0.3	#B3B3B3FF
403	CORUM_hsa_5196	2	0.274592407592408	0.3	#B3B3B3FF
404	CORUM_hsa_5198	2	0.247214785214785	0.3	#B3B3B3FF
405	CORUM_hsa_521	2	0.105256743256743	0.3	#B3B3B3FF
406	CORUM_hsa_5217	2	0.216041958041958	0.3	#B3B3B3FF
407	CORUM_hsa_5230	2	0.274534465534466	0.3	#B3B3B3FF
408	CORUM_hsa_5235	2	0.114672327672328	0.3	#B3B3B3FF
409	CORUM_hsa_5239	2	0.282095904095904	0.3	#B3B3B3FF
410	CORUM_hsa_5241	2	0.143788211788212	0.3	#B3B3B3FF
411	CORUM_hsa_5243	2	0.182058941058941	0.3	#B3B3B3FF
412	CORUM_hsa_525	2	0.101693306693307	0.3	#B3B3B3FF
413	CORUM_hsa_5281	2	0.105285714285714	0.3	#B3B3B3FF
414	CORUM_hsa_5282	2	0.221807192807193	0.300055407801418	#B3B3B3FF
415	CORUM_hsa_5284	2	0.181624375624376	0.3	#B3B3B3FF
416	CORUM_hsa_529	2	0.101606393606394	0.3	#B3B3B3FF
417	CORUM_hsa_5293	2	0.102678321678322	0.3	#B3B3B3FF
418	CORUM_hsa_5318	2	0.222357642357642	0.3	#B3B3B3FF
419	CORUM_hsa_5341	2	0.223545454545455	0.3	#B3B3B3FF
420	CORUM_hsa_5343	2	0.22172027972028	0.3	#B3B3B3FF
421	CORUM_hsa_535	2	0.283892107892108	0.3	#B3B3B3FF
422	CORUM_hsa_5361	2	0.292902097902098	0.3	#B3B3B3FF
423	CORUM_hsa_5363	2	0.270652347652348	0.3	#B3B3B3FF
424	CORUM_hsa_5369	2	0.183362637362637	0.3	#B3B3B3FF
425	CORUM_hsa_5375	2	0.1395004995005	0.3	#B3B3B3FF
426	CORUM_hsa_5386	2	0.15077022977023	0.3	#B3B3B3FF
427	CORUM_hsa_5400	2	0.209407592407592	0.3	#B3B3B3FF
428	CORUM_hsa_541	2	0.073011988011988	0.3	#B3B3B3FF
429	CORUM_hsa_5411	2	0.190634365634366	0.3	#B3B3B3FF
430	CORUM_hsa_5422	2	0.190663336663337	0.3	#B3B3B3FF
431	CORUM_hsa_5432	2	0.143643356643357	0.3	#B3B3B3FF
432	CORUM_hsa_5441	2	0.203294705294705	0.3	#B3B3B3FF
433	CORUM_hsa_5450	2	0.283776223776224	0.301385195035461	#B3B3B3FF
434	CORUM_hsa_549	2	0.283689310689311	0.3	#B3B3B3FF
435	CORUM_hsa_5495	2	0.0383046953046953	0.3	#B3B3B3FF
436	CORUM_hsa_5498	2	0.211841158841159	0.3	#B3B3B3FF
437	CORUM_hsa_5499	2	0.21187012987013	0.3	#B3B3B3FF
438	CORUM_hsa_550	2	0.154739260739261	0.3	#B3B3B3FF
439	CORUM_hsa_5502	2	0.158911088911089	0.3	#B3B3B3FF
440	CORUM_hsa_551	2	0.292380619380619	0.3	#B3B3B3FF
441	CORUM_hsa_552	2	0.275838161838162	0.3	#B3B3B3FF
442	CORUM_hsa_5521	2	0.158882117882118	0.3	#B3B3B3FF
443	CORUM_hsa_5526	2	0.0894675324675325	0.3	#B3B3B3FF
444	CORUM_hsa_5529	2	0.202367632367632	0.3	#B3B3B3FF
445	CORUM_hsa_5531	2	0.202396603396603	0.3	#B3B3B3FF
446	CORUM_hsa_5534	2	0.278242757242757	0.3	#B3B3B3FF
447	CORUM_hsa_5535	2	0.278271728271728	0.3	#B3B3B3FF
448	CORUM_hsa_5540	2	0.20230969030969	0.3	#B3B3B3FF
449	CORUM_hsa_5541	2	0.202338661338661	0.3	#B3B3B3FF
450	CORUM_hsa_5542	2	0.129882117882118	0.3	#B3B3B3FF
451	CORUM_hsa_5543	2	0.129534465534466	0.3	#B3B3B3FF
452	CORUM_hsa_5544	2	0.129679320679321	0.3	#B3B3B3FF
453	CORUM_hsa_5545	2	0.129708291708292	0.3	#B3B3B3FF
454	CORUM_hsa_5546	2	0.129737262737263	0.3	#B3B3B3FF
455	CORUM_hsa_5550	2	0.129621378621379	0.3	#B3B3B3FF
456	CORUM_hsa_5551	2	0.12965034965035	0.3	#B3B3B3FF
457	CORUM_hsa_5556	2	0.142629370629371	0.3	#B3B3B3FF
458	CORUM_hsa_5557	2	0.129969030969031	0.3	#B3B3B3FF
459	CORUM_hsa_5559	2	0.129998001998002	0.3	#B3B3B3FF
460	CORUM_hsa_5560	2	0.142745254745255	0.3	#B3B3B3FF
461	CORUM_hsa_5573	2	0.168529470529471	0.3	#B3B3B3FF
462	CORUM_hsa_558	2	0.249851148851149	0.3	#B3B3B3FF
463	CORUM_hsa_5589	2	0.143324675324675	0.3	#B3B3B3FF
464	CORUM_hsa_559	2	0.139065934065934	0.3	#B3B3B3FF
465	CORUM_hsa_5611	2	0.292583416583417	0.3	#B3B3B3FF
466	CORUM_hsa_5614	2	0.292612387612388	0.3	#B3B3B3FF
467	CORUM_hsa_5615	2	0.258078921078921	0.3	#B3B3B3FF
468	CORUM_hsa_562	2	0.139152847152847	0.300277039007092	#B3B3B3FF
469	CORUM_hsa_563	2	0.0959570429570429	0.300554078014184	#B3B3B3FF
470	CORUM_hsa_5642	2	0.25269030969031	0.3	#B3B3B3FF
471	CORUM_hsa_5643	2	0.129911088911089	0.3	#B3B3B3FF
472	CORUM_hsa_5656	2	0.139877122877123	0.3	#B3B3B3FF
473	CORUM_hsa_5663	2	0.139964035964036	0.3	#B3B3B3FF
474	CORUM_hsa_5694	2	0.227543456543457	0.3	#B3B3B3FF
475	CORUM_hsa_5695	2	0.227514485514486	0.3	#B3B3B3FF
476	CORUM_hsa_570	2	0.227659340659341	0.3	#B3B3B3FF
477	CORUM_hsa_571	2	0.227688311688312	0.3	#B3B3B3FF
478	CORUM_hsa_5714	2	0.154768231768232	0.3	#B3B3B3FF
479	CORUM_hsa_5732	2	0.226674325674326	0.3	#B3B3B3FF
480	CORUM_hsa_5733	2	0.226703296703297	0.3	#B3B3B3FF
481	CORUM_hsa_5736	2	0.213347652347652	0.3	#B3B3B3FF
482	CORUM_hsa_5740	2	0.226732267732268	0.3	#B3B3B3FF
483	CORUM_hsa_5749	2	0.0488211788211788	0.3	#B3B3B3FF
484	CORUM_hsa_5756	2	0.232816183816184	0.3	#B3B3B3FF
485	CORUM_hsa_5762	2	0.269812187812188	0.3	#B3B3B3FF
486	CORUM_hsa_5770	2	0.177916083916084	0.3	#B3B3B3FF
487	CORUM_hsa_5798	2	0.0487632367632368	0.3	#B3B3B3FF
488	CORUM_hsa_5799	2	0.0487922077922078	0.3	#B3B3B3FF
489	CORUM_hsa_5800	2	0.0486473526473526	0.3	#B3B3B3FF
490	CORUM_hsa_5828	2	0.27438961038961	0.3	#B3B3B3FF
491	CORUM_hsa_5830	2	0.116091908091908	0.3	#B3B3B3FF
492	CORUM_hsa_5844	2	0.274418581418581	0.3	#B3B3B3FF
493	CORUM_hsa_585	2	0.0993176823176823	0.3	#B3B3B3FF
494	CORUM_hsa_5859	2	0.0485894105894106	0.3	#B3B3B3FF
495	CORUM_hsa_5861	2	0.0486763236763237	0.3	#B3B3B3FF
496	CORUM_hsa_5862	2	0.154623376623377	0.3	#B3B3B3FF
497	CORUM_hsa_587	2	0.0991148851148851	0.3	#B3B3B3FF
498	CORUM_hsa_5923	2	0.208132867132867	0.3	#B3B3B3FF
499	CORUM_hsa_5926	2	0.252719280719281	0.3	#B3B3B3FF
500	CORUM_hsa_60	2	0.168558441558442	0.3	#B3B3B3FF
501	CORUM_hsa_605	2	0.153638361638362	0.3	#B3B3B3FF
502	CORUM_hsa_6076	2	0.222386613386613	0.3	#B3B3B3FF
503	CORUM_hsa_6083	2	0.246316683316683	0.3	#B3B3B3FF
504	CORUM_hsa_61	2	0.09897002997003	0.3	#B3B3B3FF
505	CORUM_hsa_610	2	0.266103896103896	0.3	#B3B3B3FF
506	CORUM_hsa_6114	2	0.248286713286713	0.3	#B3B3B3FF
507	CORUM_hsa_6116	2	0.274853146853147	0.3	#B3B3B3FF
508	CORUM_hsa_6117	2	0.274882117882118	0.3	#B3B3B3FF
509	CORUM_hsa_6118	2	0.274911088911089	0.3	#B3B3B3FF
510	CORUM_hsa_6119	2	0.27494005994006	0.3	#B3B3B3FF
511	CORUM_hsa_613	2	0.0335824175824176	0.3	#B3B3B3FF
512	CORUM_hsa_6147	2	0.258252747252747	0.3	#B3B3B3FF
513	CORUM_hsa_6149	2	0.292351648351648	0.3	#B3B3B3FF
514	CORUM_hsa_6164	2	0.221749250749251	0.3	#B3B3B3FF
515	CORUM_hsa_617	2	0.162532467532468	0.3	#B3B3B3FF
516	CORUM_hsa_6171	2	0.19976023976024	0.3	#B3B3B3FF
517	CORUM_hsa_6174	2	0.250053946053946	0.3	#B3B3B3FF
518	CORUM_hsa_6182	2	0.199789210789211	0.3	#B3B3B3FF
519	CORUM_hsa_620	2	0.0993466533466533	0.3	#B3B3B3FF
520	CORUM_hsa_6213	2	0.275722277722278	0.3	#B3B3B3FF
521	CORUM_hsa_6236	2	0.250314685314685	0.3	#B3B3B3FF
522	CORUM_hsa_624	2	0.0995784215784216	0.3	#B3B3B3FF
523	CORUM_hsa_6243	2	0.26508991008991	0.3	#B3B3B3FF
524	CORUM_hsa_6244	2	0.265118881118881	0.3	#B3B3B3FF
525	CORUM_hsa_626	2	0.0995204795204795	0.3	#B3B3B3FF
526	CORUM_hsa_6260	2	0.162416583416583	0.3	#B3B3B3FF
527	CORUM_hsa_6263	2	0.162445554445554	0.3	#B3B3B3FF
528	CORUM_hsa_6282	2	0.222415584415584	0.3	#B3B3B3FF
529	CORUM_hsa_6289	2	0.257992007992008	0.3	#B3B3B3FF
530	CORUM_hsa_629	2	0.109921078921079	0.3	#B3B3B3FF
531	CORUM_hsa_6294	2	0.220793206793207	0.3	#B3B3B3FF
532	CORUM_hsa_6303	2	0.143759240759241	0.300110815602837	#B3B3B3FF
533	CORUM_hsa_6304	2	0.248866133866134	0.300166223404255	#B3B3B3FF
534	CORUM_hsa_6306	2	0.168993006993007	0.300110815602837	#B3B3B3FF
535	CORUM_hsa_6307	2	0.268160839160839	0.3	#B3B3B3FF
536	CORUM_hsa_6310	2	0.114817182817183	0.3	#B3B3B3FF
537	CORUM_hsa_6317	2	0.17104995004995	0.3	#B3B3B3FF
538	CORUM_hsa_632	2	0.0994335664335664	0.3	#B3B3B3FF
539	CORUM_hsa_6323	2	0.171165834165834	0.3	#B3B3B3FF
540	CORUM_hsa_6324	2	0.171194805194805	0.3	#B3B3B3FF
541	CORUM_hsa_633	2	0.0994625374625374	0.3	#B3B3B3FF
542	CORUM_hsa_634	2	0.0994915084915085	0.3	#B3B3B3FF
543	CORUM_hsa_6345	2	0.158244755244755	0.3	#B3B3B3FF
544	CORUM_hsa_635	2	0.185738261738262	0.3	#B3B3B3FF
545	CORUM_hsa_636	2	0.0993756243756244	0.3	#B3B3B3FF
546	CORUM_hsa_6381	2	0.221952047952048	0.3	#B3B3B3FF
547	CORUM_hsa_6391	2	0.252748251748252	0.3	#B3B3B3FF
548	CORUM_hsa_6403	2	0.220706293706294	0.3	#B3B3B3FF
549	CORUM_hsa_6404	2	0.220648351648352	0.3	#B3B3B3FF
550	CORUM_hsa_642	2	0.0995494505494505	0.3	#B3B3B3FF
551	CORUM_hsa_6434	2	0.251386613386613	0.3	#B3B3B3FF
552	CORUM_hsa_6442	2	0.251589410589411	0.3	#B3B3B3FF
553	CORUM_hsa_6443	2	0.0999260739260739	0.3	#B3B3B3FF
554	CORUM_hsa_6444	2	0.0999550449550449	0.3	#B3B3B3FF
555	CORUM_hsa_6445	2	0.153696303696304	0.3	#B3B3B3FF
556	CORUM_hsa_6446	2	0.252777222777223	0.3	#B3B3B3FF
557	CORUM_hsa_6447	2	0.153725274725275	0.3	#B3B3B3FF
558	CORUM_hsa_6456	2	0.153609390609391	0.3	#B3B3B3FF
559	CORUM_hsa_6458	2	0.153667332667333	0.3	#B3B3B3FF
560	CORUM_hsa_646	2	0.0991728271728272	0.3	#B3B3B3FF
561	CORUM_hsa_6461	2	0.150886113886114	0.3	#B3B3B3FF
562	CORUM_hsa_6469	2	0.151088911088911	0.3	#B3B3B3FF
563	CORUM_hsa_6472	2	0.185506493506494	0.3	#B3B3B3FF
564	CORUM_hsa_6477	2	0.146395604395604	0.3	#B3B3B3FF
565	CORUM_hsa_648	2	0.0996073926073926	0.3	#B3B3B3FF
566	CORUM_hsa_6482	2	0.160852147852148	0.3	#B3B3B3FF
567	CORUM_hsa_6486	2	0.160939060939061	0.3	#B3B3B3FF
568	CORUM_hsa_6487	2	0.160794205794206	0.3	#B3B3B3FF
569	CORUM_hsa_6488	2	0.160968031968032	0.3	#B3B3B3FF
570	CORUM_hsa_649	2	0.0992017982017982	0.3	#B3B3B3FF
571	CORUM_hsa_6493	2	0.160997002997003	0.3	#B3B3B3FF
572	CORUM_hsa_6495	2	0.160823176823177	0.3	#B3B3B3FF
573	CORUM_hsa_6499	2	0.24791008991009	0.3	#B3B3B3FF
574	CORUM_hsa_650	2	0.0992307692307692	0.3	#B3B3B3FF
575	CORUM_hsa_6502	2	0.164995004995005	0.3	#B3B3B3FF
576	CORUM_hsa_6503	2	0.247939060939061	0.3	#B3B3B3FF
577	CORUM_hsa_6509	2	0.216824175824176	0.3	#B3B3B3FF
578	CORUM_hsa_6513	2	0.134894105894106	0.3	#B3B3B3FF
579	CORUM_hsa_6520	2	0.234612387612388	0.3	#B3B3B3FF
580	CORUM_hsa_6521	2	0.239508491508492	0.3	#B3B3B3FF
581	CORUM_hsa_6522	2	0.234641358641359	0.3	#B3B3B3FF
582	CORUM_hsa_6523	2	0.232033966033966	0.3	#B3B3B3FF
583	CORUM_hsa_6527	2	0.250285714285714	0.3	#B3B3B3FF
584	CORUM_hsa_6532	2	0.252806193806194	0.3	#B3B3B3FF
585	CORUM_hsa_6545	2	0.249967032967033	0.3	#B3B3B3FF
586	CORUM_hsa_6562	2	0.233569430569431	0.3	#B3B3B3FF
587	CORUM_hsa_657	2	0.225196803196803	0.300166223404255	#B3B3B3FF
588	CORUM_hsa_6579	2	0.165168831168831	0.3	#B3B3B3FF
589	CORUM_hsa_6588	2	0.142977022977023	0.3	#B3B3B3FF
590	CORUM_hsa_6589	2	0.143005994005994	0.3	#B3B3B3FF
591	CORUM_hsa_6592	2	0.152943056943057	0.3	#B3B3B3FF
592	CORUM_hsa_6602	2	0.252835164835165	0.3	#B3B3B3FF
593	CORUM_hsa_6611	2	0.265611388611389	0.3	#B3B3B3FF
594	CORUM_hsa_6612	2	0.26564035964036	0.3	#B3B3B3FF
595	CORUM_hsa_6616	2	0.27775024975025	0.3	#B3B3B3FF
596	CORUM_hsa_6617	2	0.220822177822178	0.3	#B3B3B3FF
597	CORUM_hsa_6621	2	0.220677322677323	0.3	#B3B3B3FF
598	CORUM_hsa_6622	2	0.273404595404595	0.3	#B3B3B3FF
599	CORUM_hsa_6623	2	0.273346653346653	0.3	#B3B3B3FF
600	CORUM_hsa_6638	2	0.239479520479521	0.3	#B3B3B3FF
601	CORUM_hsa_6641	2	0.0372907092907093	0.3	#B3B3B3FF
602	CORUM_hsa_6643	2	0.0371748251748252	0.3	#B3B3B3FF
603	CORUM_hsa_6646	2	0.134604395604396	0.3	#B3B3B3FF
604	CORUM_hsa_6647	2	0.278561438561439	0.3	#B3B3B3FF
605	CORUM_hsa_6649	2	0.13472027972028	0.3	#B3B3B3FF
606	CORUM_hsa_6651	2	0.278619380619381	0.3	#B3B3B3FF
607	CORUM_hsa_6652	2	0.27859040959041	0.3	#B3B3B3FF
608	CORUM_hsa_6653	2	0.227978021978022	0.3	#B3B3B3FF
609	CORUM_hsa_6660	2	0.221981018981019	0.3	#B3B3B3FF
610	CORUM_hsa_6661	2	0.278648351648352	0.3	#B3B3B3FF
611	CORUM_hsa_6664	2	0.0372037962037962	0.3	#B3B3B3FF
612	CORUM_hsa_6668	2	0.252864135864136	0.3	#B3B3B3FF
613	CORUM_hsa_6671	2	0.246577422577423	0.3	#B3B3B3FF
614	CORUM_hsa_6676	2	0.278677322677323	0.3	#B3B3B3FF
615	CORUM_hsa_6680	2	0.105749250749251	0.3	#B3B3B3FF
616	CORUM_hsa_6685	2	0.247968031968032	0.3	#B3B3B3FF
617	CORUM_hsa_6688	2	0.144135864135864	0.3	#B3B3B3FF
618	CORUM_hsa_6689	2	0.144164835164835	0.3	#B3B3B3FF
619	CORUM_hsa_6691	2	0.213434565434565	0.3	#B3B3B3FF
620	CORUM_hsa_6703	2	0.252893106893107	0.3	#B3B3B3FF
621	CORUM_hsa_6720	2	0.280444555444555	0.3	#B3B3B3FF
622	CORUM_hsa_6728	2	0.282646353646354	0.3	#B3B3B3FF
623	CORUM_hsa_6732	2	0.11389010989011	0.3	#B3B3B3FF
624	CORUM_hsa_6737	2	0.141702297702298	0.3	#B3B3B3FF
625	CORUM_hsa_6738	2	0.252922077922078	0.3	#B3B3B3FF
626	CORUM_hsa_6740	2	0.200455544455544	0.3	#B3B3B3FF
627	CORUM_hsa_6741	2	0.200397602397602	0.3	#B3B3B3FF
628	CORUM_hsa_6742	2	0.207147852147852	0.3	#B3B3B3FF
629	CORUM_hsa_6754	2	0.194951048951049	0.3	#B3B3B3FF
630	CORUM_hsa_6756	2	0.189475524475524	0.3	#B3B3B3FF
631	CORUM_hsa_6768	2	0.231338661338661	0.3	#B3B3B3FF
632	CORUM_hsa_6769	2	0.231454545454545	0.3	#B3B3B3FF
633	CORUM_hsa_6770	2	0.249445554445554	0.3	#B3B3B3FF
634	CORUM_hsa_6780	2	0.252951048951049	0.3	#B3B3B3FF
635	CORUM_hsa_6783	2	0.161866133866134	0.3	#B3B3B3FF
636	CORUM_hsa_6784	2	0.161953046953047	0.3	#B3B3B3FF
637	CORUM_hsa_6787	2	0.246345654345654	0.3	#B3B3B3FF
638	CORUM_hsa_6798	2	0.190692307692308	0.3	#B3B3B3FF
639	CORUM_hsa_680	2	0.256311688311688	0.3	#B3B3B3FF
640	CORUM_hsa_6819	2	0.26874025974026	0.3	#B3B3B3FF
641	CORUM_hsa_6820	2	0.268769230769231	0.3	#B3B3B3FF
642	CORUM_hsa_6842	2	0.0669280719280719	0.3	#B3B3B3FF
643	CORUM_hsa_6845	2	0.150915084915085	0.3	#B3B3B3FF
644	CORUM_hsa_6847	2	0.273433566433566	0.3	#B3B3B3FF
645	CORUM_hsa_685	2	0.099027972027972	0.3	#B3B3B3FF
646	CORUM_hsa_6850	2	0.150944055944056	0.3	#B3B3B3FF
647	CORUM_hsa_6852	2	0.177945054945055	0.3	#B3B3B3FF
648	CORUM_hsa_6854	2	0.244694305694306	0.300166223404255	#B3B3B3FF
649	CORUM_hsa_6855	2	0.244723276723277	0.300221631205674	#B3B3B3FF
650	CORUM_hsa_696	2	0.0998681318681319	0.3	#B3B3B3FF
651	CORUM_hsa_706	2	0.234496503496503	0.3	#B3B3B3FF
652	CORUM_hsa_707	2	0.234467532467532	0.3	#B3B3B3FF
653	CORUM_hsa_713	2	0.10432967032967	0.300664893617021	#B3B3B3FF
654	CORUM_hsa_714	2	0.104358641358641	0.30072030141844	#B3B3B3FF
655	CORUM_hsa_720	2	0.100041958041958	0.3	#B3B3B3FF
656	CORUM_hsa_723	2	0.266161838161838	0.3	#B3B3B3FF
657	CORUM_hsa_724	2	0.266190809190809	0.3	#B3B3B3FF
658	CORUM_hsa_728	2	0.160417582417582	0.300554078014184	#B3B3B3FF
659	CORUM_hsa_730	2	0.152479520479521	0.3	#B3B3B3FF
660	CORUM_hsa_731	2	0.152537462537463	0.3	#B3B3B3FF
661	CORUM_hsa_732	2	0.0997232767232767	0.3	#B3B3B3FF
662	CORUM_hsa_733	2	0.152247752247752	0.3	#B3B3B3FF
663	CORUM_hsa_738	2	0.0997522477522477	0.3	#B3B3B3FF
664	CORUM_hsa_739	2	0.0998101898101898	0.300775709219858	#B3B3B3FF
665	CORUM_hsa_740	2	0.207060939060939	0.3	#B3B3B3FF
666	CORUM_hsa_743	2	0.0997812187812188	0.3	#B3B3B3FF
667	CORUM_hsa_749	2	0.100360639360639	0.3	#B3B3B3FF
668	CORUM_hsa_753	2	0.154826173826174	0.3	#B3B3B3FF
669	CORUM_hsa_755	2	0.20708991008991	0.3	#B3B3B3FF
670	CORUM_hsa_763	2	0.207118881118881	0.3	#B3B3B3FF
671	CORUM_hsa_764	2	0.211928071928072	0.3	#B3B3B3FF
672	CORUM_hsa_770	2	0.200484515484516	0.3	#B3B3B3FF
673	CORUM_hsa_778	2	0.0989120879120879	0.300941932624113	#B3B3B3FF
674	CORUM_hsa_783	2	0.25298001998002	0.3	#B3B3B3FF
675	CORUM_hsa_787	2	0.101809190809191	0.3	#B3B3B3FF
676	CORUM_hsa_789	2	0.0981588411588412	0.300498670212766	#B3B3B3FF
677	CORUM_hsa_797	2	0.152682317682318	0.3	#B3B3B3FF
678	CORUM_hsa_798	2	0.101635364635365	0.3	#B3B3B3FF
679	CORUM_hsa_799	2	0.101838161838162	0.3	#B3B3B3FF
680	CORUM_hsa_801	2	0.152595404595405	0.3	#B3B3B3FF
681	CORUM_hsa_805	2	0.152508491508492	0.3	#B3B3B3FF
682	CORUM_hsa_806	2	0.104387612387612	0.3	#B3B3B3FF
683	CORUM_hsa_811	2	0.250430569430569	0.3	#B3B3B3FF
684	CORUM_hsa_812	2	0.207234765234765	0.3	#B3B3B3FF
685	CORUM_hsa_813	2	0.207263736263736	0.3	#B3B3B3FF
686	CORUM_hsa_814	2	0.207292707292707	0.3	#B3B3B3FF
687	CORUM_hsa_815	2	0.275490509490509	0.3	#B3B3B3FF
688	CORUM_hsa_820	2	0.152624375624376	0.3	#B3B3B3FF
689	CORUM_hsa_822	2	0.207321678321678	0.3	#B3B3B3FF
690	CORUM_hsa_831	2	0.278300699300699	0.3	#B3B3B3FF
691	CORUM_hsa_839	2	0.143382617382617	0.3	#B3B3B3FF
692	CORUM_hsa_846	2	0.238291708291708	0.3	#B3B3B3FF
693	CORUM_hsa_847	2	0.278358641358641	0.3	#B3B3B3FF
694	CORUM_hsa_848	2	0.238320679320679	0.3	#B3B3B3FF
695	CORUM_hsa_86	2	0.104155844155844	0.3	#B3B3B3FF
696	CORUM_hsa_860	2	0.22736963036963	0.3	#B3B3B3FF
697	CORUM_hsa_862	2	0.227398601398601	0.3	#B3B3B3FF
698	CORUM_hsa_87	2	0.190054945054945	0.3	#B3B3B3FF
699	CORUM_hsa_871	2	0.0994045954045954	0.3	#B3B3B3FF
700	CORUM_hsa_876	2	0.233888111888112	0.3	#B3B3B3FF
701	CORUM_hsa_877	2	0.233917082917083	0.3	#B3B3B3FF
702	CORUM_hsa_886	2	0.099056943056943	0.3	#B3B3B3FF
703	CORUM_hsa_888	2	0.098999000999001	0.3	#B3B3B3FF
704	CORUM_hsa_889	2	0.0990859140859141	0.3	#B3B3B3FF
705	CORUM_hsa_906	2	0.142687312687313	0.3	#B3B3B3FF
706	CORUM_hsa_909	2	0.283602397602398	0.3	#B3B3B3FF
707	CORUM_hsa_910	2	0.283718281718282	0.3	#B3B3B3FF
708	CORUM_hsa_915	2	0.152653346653347	0.3	#B3B3B3FF
709	CORUM_hsa_917	2	0.27325974025974	0.3	#B3B3B3FF
710	CORUM_hsa_918	2	0.27832967032967	0.3	#B3B3B3FF
711	CORUM_hsa_924	2	0.23551048951049	0.3	#B3B3B3FF
712	CORUM_hsa_927	2	0.296581418581419	0.3	#B3B3B3FF
713	CORUM_hsa_929	2	0.29661038961039	0.301883865248227	#B3B3B3FF
714	CORUM_hsa_943	2	0.265814185814186	0.3	#B3B3B3FF
715	CORUM_hsa_947	2	0.257673326673327	0.3	#B3B3B3FF
716	CORUM_hsa_95	2	0.114846153846154	0.3	#B3B3B3FF
717	CORUM_hsa_955	2	0.164183816183816	0.300055407801418	#B3B3B3FF
718	CORUM_hsa_959	2	0.164212787212787	0.3	#B3B3B3FF
719	CORUM_hsa_96	2	0.292931068931069	0.300387854609929	#B3B3B3FF
720	CORUM_hsa_964	2	0.113629370629371	0.3	#B3B3B3FF
721	CORUM_hsa_974	2	0.160127872127872	0.3	#B3B3B3FF
722	CORUM_hsa_98	2	0.241971028971029	0.3	#B3B3B3FF
723	CORUM_hsa_994	2	0.193328671328671	0.3	#B3B3B3FF
724	CORUM_hsa_996	2	0.160156843156843	0.3	#B3B3B3FF
725	GO:0000002	2	0.194052947052947	0.3	#B3B3B3FF
726	GO:0000003	2	0.0808341658341658	0.3	#B3B3B3FF
727	GO:0000010	2	0.242492507492507	0.3	#B3B3B3FF
728	GO:0000014	2	0.113774225774226	0.3	#B3B3B3FF
729	GO:0000018	2	0.114034965034965	0.302437943262411	#B3B3B3FF
730	GO:0000042	2	0.217461538461538	0.3	#B3B3B3FF
731	GO:0000045	2	0.194284715284715	0.30354609929078	#B3B3B3FF
732	GO:0000048	2	0.244404595404595	0.3	#B3B3B3FF
733	GO:0000060	2	0.0556583416583417	0.3	#B3B3B3FF
734	GO:0000070	2	0.297508491508492	0.305762411347518	#B3B3B3FF
735	GO:0000075	2	0.299507492507493	0.310472074468085	#B3B3B3FF
736	GO:0000076	2	0.113542457542458	0.3	#B3B3B3FF
737	GO:0000077	2	0.299391608391608	0.307036790780142	#B3B3B3FF
738	GO:0000082	2	0.299565434565435	0.310749113475177	#B3B3B3FF
739	GO:0000083	2	0.143208791208791	0.301218971631206	#B3B3B3FF
740	GO:0000086	2	0.297276723276723	0.311580230496454	#B3B3B3FF
741	GO:0000099	2	0.124116883116883	0.3	#B3B3B3FF
742	GO:0000101	2	0.124145854145854	0.3	#B3B3B3FF
743	GO:0000122	2	0.016982017982018	0.329698581560284	#B3B3B3FF
744	GO:0000123	2	0.100882117882118	0.304100177304965	#B3B3B3FF
745	GO:0000124	2	0.0372617382617383	0.3	#B3B3B3FF
746	GO:0000125	2	0.0371458541458542	0.3	#B3B3B3FF
747	GO:0000127	2	0.120466533466533	0.300221631205674	#B3B3B3FF
748	GO:0000146	2	0.0854405594405594	0.3	#B3B3B3FF
749	GO:0000151	2	0.294901098901099	0.3	#B3B3B3FF
750	GO:0000152	2	0.292815184815185	0.301939273049645	#B3B3B3FF
751	GO:0000154	2	0.197326673326673	0.301662234042553	#B3B3B3FF
752	GO:0000165	2	0.0185754245754246	0.3	#B3B3B3FF
753	GO:0000175	2	0.138573426573427	0.301440602836879	#B3B3B3FF
754	GO:0000176	2	0.0981878121878122	0.300554078014184	#B3B3B3FF
755	GO:0000177	2	0.0981008991008991	0.300609485815603	#B3B3B3FF
756	GO:0000178	2	0.0981298701298701	0.301108156028369	#B3B3B3FF
757	GO:0000179	2	0.253008991008991	0.3	#B3B3B3FF
758	GO:0000182	2	0.265408591408591	0.3	#B3B3B3FF
759	GO:0000183	2	0.264133866133866	0.3	#B3B3B3FF
760	GO:0000185	2	0.234235764235764	0.3	#B3B3B3FF
761	GO:0000187	2	0.018981018981019	0.3	#B3B3B3FF
762	GO:0000188	2	0.264771228771229	0.3	#B3B3B3FF
763	GO:0000217	2	0.11304995004995	0.3	#B3B3B3FF
764	GO:0000220	2	0.209929070929071	0.3	#B3B3B3FF
765	GO:0000221	2	0.0972027972027972	0.3	#B3B3B3FF
766	GO:0000224	2	0.253037962037962	0.3	#B3B3B3FF
768	GO:0000228	2	0.0811238761238761	0.322550975177305	#B3B3B3FF
769	GO:0000244	2	0.235568431568432	0.3	#B3B3B3FF
770	GO:0000245	2	0.208654345654346	0.302881205673759	#B3B3B3FF
771	GO:0000247	2	0.253066933066933	0.3	#B3B3B3FF
772	GO:0000255	2	0.172788211788212	0.3	#B3B3B3FF
773	GO:0000268	2	0.259324675324675	0.3	#B3B3B3FF
774	GO:0000271	2	0.0648711288711289	0.3	#B3B3B3FF
775	GO:0000275	2	0.229310689310689	0.300110815602837	#B3B3B3FF
776	GO:0000276	2	0.0961018981018981	0.3	#B3B3B3FF
777	GO:0000278	2	0.299826173826174	0.345046542553191	#B3B3B3FF
778	GO:0000280	2	0.297624375624376	0.314849290780142	#B3B3B3FF
779	GO:0000285	2	0.227166833166833	0.3	#B3B3B3FF
780	GO:0000290	2	0.139123876123876	0.3	#B3B3B3FF
781	GO:0000291	2	0.138863136863137	0.301828457446808	#B3B3B3FF
782	GO:0000295	2	0.116932067932068	0.3	#B3B3B3FF
783	GO:0000296	2	0.264220779220779	0.3	#B3B3B3FF
784	GO:0000301	2	0.217519480519481	0.3	#B3B3B3FF
785	GO:0000302	2	0.0798491508491508	0.3	#B3B3B3FF
786	GO:0000306	2	0.19413986013986	0.3	#B3B3B3FF
787	GO:0000307	2	0.0381018981018981	0.3	#B3B3B3FF
788	GO:0000313	2	0.117656343656344	0.30426640070922	#B3B3B3FF
789	GO:0000314	2	0.117482517482517	0.301385195035461	#B3B3B3FF
790	GO:0000315	2	0.117569430569431	0.30249335106383	#B3B3B3FF
791	GO:0000338	2	0.160533466533467	0.300443262411348	#B3B3B3FF
792	GO:0000340	2	0.249213786213786	0.3	#B3B3B3FF
793	GO:0000346	2	0.200542457542458	0.3	#B3B3B3FF
794	GO:0000349	2	0.235916083916084	0.3	#B3B3B3FF
795	GO:0000375	2	0.107458541458541	0.316123670212766	#B3B3B3FF
796	GO:0000377	2	0.107400599400599	0.315957446808511	#B3B3B3FF
797	GO:0000380	2	0.156216783216783	0.302271719858156	#B3B3B3FF
798	GO:0000381	2	0.156245754245754	0.301606826241135	#B3B3B3FF
799	GO:0000387	2	0.130867132867133	0.301939273049645	#B3B3B3FF
800	GO:0000389	2	0.208741258741259	0.300221631205674	#B3B3B3FF
801	GO:0000390	2	0.206452547452547	0.3	#B3B3B3FF
802	GO:0000394	2	0.108588411588412	0.30072030141844	#B3B3B3FF
803	GO:0000398	2	0.10742957042957	0.315957446808511	#B3B3B3FF
804	GO:0000400	2	0.113078921078921	0.3	#B3B3B3FF
805	GO:0000403	2	0.10966033966034	0.3	#B3B3B3FF
806	GO:0000405	2	0.109689310689311	0.3	#B3B3B3FF
807	GO:0000406	2	0.106705294705295	0.3	#B3B3B3FF
809	GO:0000409	2	0.164763236763237	0.3	#B3B3B3FF
810	GO:0000411	2	0.164792207792208	0.3	#B3B3B3FF
811	GO:0000412	2	0.253095904095904	0.3	#B3B3B3FF
812	GO:0000413	2	0.195849150849151	0.3	#B3B3B3FF
813	GO:0000415	2	0.204772227772228	0.3	#B3B3B3FF
814	GO:0000416	2	0.270217782217782	0.3	#B3B3B3FF
815	GO:0000421	2	0.194342657342657	0.3	#B3B3B3FF
816	GO:0000428	2	0.036044955044955	0.306593528368794	#B3B3B3FF
817	GO:0000429	2	0.165052947052947	0.3	#B3B3B3FF
818	GO:0000431	2	0.164821178821179	0.3	#B3B3B3FF
819	GO:0000435	2	0.16485014985015	0.3	#B3B3B3FF
820	GO:0000436	2	0.165081918081918	0.3	#B3B3B3FF
821	GO:0000438	2	0.0382757242757243	0.3	#B3B3B3FF
822	GO:0000439	2	0.0382467532467532	0.300332446808511	#B3B3B3FF
823	GO:0000454	2	0.148133866133866	0.3	#B3B3B3FF
824	GO:0000455	2	0.253124875124875	0.3	#B3B3B3FF
825	GO:0000472	2	0.168587412587413	0.3	#B3B3B3FF
826	GO:0000491	2	0.23496003996004	0.3	#B3B3B3FF
827	GO:0000492	2	0.234989010989011	0.3	#B3B3B3FF
828	GO:0000493	2	0.248634365634366	0.3	#B3B3B3FF
829	GO:0000495	2	0.148162837162837	0.3	#B3B3B3FF
830	GO:0000700	2	0.141644355644356	0.3	#B3B3B3FF
831	GO:0000701	2	0.141673326673327	0.3	#B3B3B3FF
832	GO:0000710	2	0.181798201798202	0.3	#B3B3B3FF
833	GO:0000712	2	0.112789210789211	0.3	#B3B3B3FF
834	GO:0000717	2	0.0384785214785215	0.3	#B3B3B3FF
835	GO:0000723	2	0.114962037962038	0.307036790780142	#B3B3B3FF
836	GO:0000724	2	0.113919080919081	0.304321808510638	#B3B3B3FF
837	GO:0000725	2	0.113948051948052	0.304321808510638	#B3B3B3FF
838	GO:0000726	2	0.114208791208791	0.3	#B3B3B3FF
839	GO:0000727	2	0.14120979020979	0.3	#B3B3B3FF
840	GO:0000729	2	0.113745254745255	0.3	#B3B3B3FF
841	GO:0000731	2	0.112557442557443	0.301606826241135	#B3B3B3FF
842	GO:0000732	2	0.112441558441558	0.301163563829787	#B3B3B3FF
843	GO:0000738	2	0.235394605394605	0.3	#B3B3B3FF
844	GO:0000741	2	0.129824175824176	0.3	#B3B3B3FF
845	GO:0000775	2	0.296233766233766	0.309031471631206	#B3B3B3FF
846	GO:0000776	2	0.296204795204795	0.306371897163121	#B3B3B3FF
847	GO:0000777	2	0.296146853146853	0.304875886524823	#B3B3B3FF
848	GO:0000778	2	0.201092907092907	0.300443262411348	#B3B3B3FF
849	GO:0000779	2	0.296175824175824	0.305374556737589	#B3B3B3FF
850	GO:0000780	2	0.201121878121878	0.30072030141844	#B3B3B3FF
851	GO:0000781	2	0.112847152847153	0.306704343971631	#B3B3B3FF
852	GO:0000782	2	0.11023976023976	0.3	#B3B3B3FF
853	GO:0000783	2	0.110268731268731	0.3	#B3B3B3FF
854	GO:0000784	2	0.112876123876124	0.305208333333333	#B3B3B3FF
855	GO:0000785	2	0.0812397602397602	0.320057624113475	#B3B3B3FF
856	GO:0000786	2	0.296639360639361	0.3	#B3B3B3FF
857	GO:0000788	2	0.251531468531469	0.300332446808511	#B3B3B3FF
858	GO:0000790	2	0.0812687312687313	0.312743794326241	#B3B3B3FF
859	GO:0000792	2	0.159809190809191	0.30354609929078	#B3B3B3FF
860	GO:0000793	2	0.111891108891109	0.308920656028369	#B3B3B3FF
861	GO:0000794	2	0.11192007992008	0.302881205673759	#B3B3B3FF
862	GO:0000795	2	0.111949050949051	0.300554078014184	#B3B3B3FF
863	GO:0000796	2	0.281864135864136	0.300277039007092	#B3B3B3FF
864	GO:0000797	2	0.281951048951049	0.3	#B3B3B3FF
865	GO:0000799	2	0.28198001998002	0.300055407801418	#B3B3B3FF
866	GO:0000800	2	0.111978021978022	0.300221631205674	#B3B3B3FF
867	GO:0000801	2	0.251444555444555	0.3	#B3B3B3FF
868	GO:0000803	2	0.160301698301698	0.3	#B3B3B3FF
869	GO:0000805	2	0.159258741258741	0.3	#B3B3B3FF
870	GO:0000808	2	0.142368631368631	0.300387854609929	#B3B3B3FF
871	GO:0000812	2	0.101867132867133	0.3	#B3B3B3FF
872	GO:0000819	2	0.297537462537463	0.30603945035461	#B3B3B3FF
873	GO:0000820	2	0.12881018981019	0.3	#B3B3B3FF
874	GO:0000821	2	0.128839160839161	0.3	#B3B3B3FF
875	GO:0000839	2	0.231744255744256	0.3	#B3B3B3FF
878	GO:0000921	2	0.171397602397602	0.3	#B3B3B3FF
879	GO:0000930	2	0.167022977022977	0.300886524822695	#B3B3B3FF
880	GO:0000931	2	0.166965034965035	0.3	#B3B3B3FF
881	GO:0000939	2	0.261758241758242	0.3	#B3B3B3FF
882	GO:0000940	2	0.201150849150849	0.300554078014184	#B3B3B3FF
883	GO:0000957	2	0.180320679320679	0.300166223404255	#B3B3B3FF
884	GO:0000958	2	0.180378621378621	0.3	#B3B3B3FF
885	GO:0000959	2	0.229687312687313	0.301662234042553	#B3B3B3FF
886	GO:0000961	2	0.180407592407592	0.3	#B3B3B3FF
887	GO:0000963	2	0.181044955044955	0.30072030141844	#B3B3B3FF
888	GO:0000964	2	0.180291708291708	0.3	#B3B3B3FF
889	GO:0000966	2	0.168674325674326	0.3	#B3B3B3FF
890	GO:0000967	2	0.168616383616384	0.3	#B3B3B3FF
891	GO:0000972	2	0.190112887112887	0.3	#B3B3B3FF
892	GO:0000973	2	0.190141858141858	0.3	#B3B3B3FF
893	GO:0000974	2	0.235858141858142	0.300609485815603	#B3B3B3FF
894	GO:0000975	2	0.0162867132867133	0.329643173758865	#B3B3B3FF
895	GO:0000976	2	0.0164605394605395	0.323382092198582	#B3B3B3FF
896	GO:0000977	2	0.0164025974025974	0.320113031914894	#B3B3B3FF
897	GO:0000978	2	0.0165474525474525	0.3	#B3B3B3FF
898	GO:0000979	2	0.0798201798201798	0.3	#B3B3B3FF
899	GO:0000980	2	0.0803706293706294	0.3	#B3B3B3FF
900	GO:0000981	2	0.0162577422577423	0.323492907801418	#B3B3B3FF
901	GO:0000982	2	0.0165764235764236	0.313353280141844	#B3B3B3FF
902	GO:0000983	2	0.0367402597402597	0.3	#B3B3B3FF
903	GO:0000987	2	0.0164895104895105	0.313242464539007	#B3B3B3FF
904	GO:0000988	2	0.0782847152847153	0.325986258865248	#B3B3B3FF
905	GO:0000989	2	0.0783136863136863	0.325598404255319	#B3B3B3FF
906	GO:0000990	2	0.120814185814186	0.3	#B3B3B3FF
907	GO:0000992	2	0.120205794205794	0.3	#B3B3B3FF
908	GO:0000993	2	0.156825174825175	0.3	#B3B3B3FF
909	GO:0000995	2	0.120727272727273	0.3	#B3B3B3FF
910	GO:0000997	2	0.187621378621379	0.3	#B3B3B3FF
911	GO:0000999	2	0.120292707292707	0.3	#B3B3B3FF
912	GO:0001002	2	0.120234765234765	0.3	#B3B3B3FF
913	GO:0001003	2	0.120263736263736	0.3	#B3B3B3FF
914	GO:0001004	2	0.120321678321678	0.3	#B3B3B3FF
915	GO:0001005	2	0.120350649350649	0.3	#B3B3B3FF
916	GO:0001007	2	0.120756243756244	0.3	#B3B3B3FF
917	GO:0001009	2	0.12037962037962	0.3	#B3B3B3FF
918	GO:0001011	2	0.238697302697303	0.3	#B3B3B3FF
919	GO:0001012	2	0.0164315684315684	0.320168439716312	#B3B3B3FF
920	GO:0001013	2	0.102417582417582	0.3	#B3B3B3FF
921	GO:0001018	2	0.18765034965035	0.3	#B3B3B3FF
922	GO:0001022	2	0.120408591408591	0.3	#B3B3B3FF
923	GO:0001044	2	0.187679320679321	0.3	#B3B3B3FF
924	GO:0001046	2	0.0797622377622378	0.3	#B3B3B3FF
925	GO:0001047	2	0.0797912087912088	0.3	#B3B3B3FF
926	GO:0001055	2	0.0356973026973027	0.3	#B3B3B3FF
927	GO:0001067	2	0.0163156843156843	0.329698581560284	#B3B3B3FF
928	GO:0001069	2	0.125826173826174	0.3	#B3B3B3FF
929	GO:0001071	2	0.0161998001998002	0.335682624113475	#B3B3B3FF
930	GO:0001075	2	0.0367692307692308	0.3	#B3B3B3FF
931	GO:0001076	2	0.0781978021978022	0.30603945035461	#B3B3B3FF
932	GO:0001077	2	0.0166053946053946	0.3	#B3B3B3FF
933	GO:0001083	2	0.0366533466533467	0.3	#B3B3B3FF
934	GO:0001085	2	0.0793566433566434	0.304709663120567	#B3B3B3FF
935	GO:0001087	2	0.238726273726274	0.3	#B3B3B3FF
936	GO:0001091	2	0.238755244755245	0.3	#B3B3B3FF
937	GO:0001093	2	0.238784215784216	0.3	#B3B3B3FF
938	GO:0001098	2	0.156767232767233	0.3	#B3B3B3FF
939	GO:0001099	2	0.156796203796204	0.3	#B3B3B3FF
940	GO:0001103	2	0.276649350649351	0.300997340425532	#B3B3B3FF
941	GO:0001104	2	0.0782267732267732	0.304100177304965	#B3B3B3FF
942	GO:0001105	2	0.0781688311688312	0.301496010638298	#B3B3B3FF
943	GO:0001129	2	0.0365954045954046	0.3	#B3B3B3FF
944	GO:0001132	2	0.0366243756243756	0.3	#B3B3B3FF
945	GO:0001134	2	0.265669330669331	0.3	#B3B3B3FF
946	GO:0001135	2	0.265698301698302	0.3	#B3B3B3FF
947	GO:0001153	2	0.120437562437562	0.3	#B3B3B3FF
948	GO:0001158	2	0.0803126873126873	0.3	#B3B3B3FF
949	GO:0001159	2	0.0165184815184815	0.313353280141844	#B3B3B3FF
950	GO:0001163	2	0.102446553446553	0.3	#B3B3B3FF
951	GO:0001164	2	0.102475524475524	0.3	#B3B3B3FF
952	GO:0001165	2	0.102765234765235	0.3	#B3B3B3FF
953	GO:0001172	2	0.270594405594406	0.3	#B3B3B3FF
954	GO:0001190	2	0.0781108891108891	0.301939273049645	#B3B3B3FF
955	GO:0001191	2	0.0782557442557443	0.30321365248227	#B3B3B3FF
956	GO:0001192	2	0.267320679320679	0.3	#B3B3B3FF
957	GO:0001193	2	0.26734965034965	0.3	#B3B3B3FF
958	GO:0001205	2	0.0803996003996004	0.3	#B3B3B3FF
959	GO:0001224	2	0.239131868131868	0.3	#B3B3B3FF
960	GO:0001225	2	0.239160839160839	0.3	#B3B3B3FF
961	GO:0001227	2	0.0792407592407592	0.307701684397163	#B3B3B3FF
962	GO:0001228	2	0.0166343656343656	0.3	#B3B3B3FF
963	GO:0001300	2	0.167805194805195	0.3	#B3B3B3FF
964	GO:0001502	2	0.121828171828172	0.3	#B3B3B3FF
965	GO:0001503	2	0.0757352647352647	0.3	#B3B3B3FF
966	GO:0001504	2	0.260280719280719	0.3	#B3B3B3FF
967	GO:0001508	2	0.0832387612387612	0.3	#B3B3B3FF
968	GO:0001510	2	0.197268731268731	0.3	#B3B3B3FF
969	GO:0001522	2	0.148423576423576	0.3	#B3B3B3FF
970	GO:0001525	2	0.0394925074925075	0.3	#B3B3B3FF
971	GO:0001530	2	0.263467532467532	0.3	#B3B3B3FF
972	GO:0001533	2	0.283486513486514	0.300997340425532	#B3B3B3FF
973	GO:0001541	2	0.0806893106893107	0.3	#B3B3B3FF
974	GO:0001543	2	0.258977022977023	0.3	#B3B3B3FF
975	GO:0001547	2	0.238813186813187	0.3	#B3B3B3FF
976	GO:0001553	2	0.155492507492508	0.3	#B3B3B3FF
977	GO:0001558	2	0.0439250749250749	0.3	#B3B3B3FF
978	GO:0001562	2	0.0554265734265734	0.3	#B3B3B3FF
979	GO:0001568	2	0.0394345654345654	0.3	#B3B3B3FF
980	GO:0001570	2	0.257151848151848	0.3	#B3B3B3FF
981	GO:0001575	2	0.217635364635365	0.3	#B3B3B3FF
983	GO:0001608	2	0.0846583416583417	0.3	#B3B3B3FF
984	GO:0001614	2	0.0847452547452547	0.3	#B3B3B3FF
985	GO:0001649	2	0.0757642357642358	0.3	#B3B3B3FF
986	GO:0001650	2	0.234786213786214	0.305817819148936	#B3B3B3FF
987	GO:0001653	2	0.0880769230769231	0.3	#B3B3B3FF
988	GO:0001654	2	0.074982017982018	0.3	#B3B3B3FF
989	GO:0001657	2	0.0284835164835165	0.3	#B3B3B3FF
990	GO:0001658	2	0.0285994005994006	0.3	#B3B3B3FF
991	GO:0001667	2	0.0399270729270729	0.3	#B3B3B3FF
992	GO:0001673	2	0.273665334665335	0.3	#B3B3B3FF
993	GO:0001674	2	0.20033966033966	0.3	#B3B3B3FF
994	GO:0001675	2	0.243042957042957	0.3	#B3B3B3FF
995	GO:0001696	2	0.272767232767233	0.3	#B3B3B3FF
996	GO:0001704	2	0.0738811188811189	0.3	#B3B3B3FF
997	GO:0001711	2	0.192546453546454	0.3	#B3B3B3FF
998	GO:0001714	2	0.192575424575425	0.3	#B3B3B3FF
999	GO:0001725	2	0.0851798201798202	0.302216312056738	#B3B3B3FF
1000	GO:0001726	2	0.0937842157842158	0.307757092198582	#B3B3B3FF
1001	GO:0001739	2	0.160330669330669	0.3	#B3B3B3FF
1002	GO:0001740	2	0.159287712287712	0.3	#B3B3B3FF
1003	GO:0001743	2	0.147728271728272	0.3	#B3B3B3FF
1004	GO:0001750	2	0.0912637362637363	0.3	#B3B3B3FF
1005	GO:0001756	2	0.0744315684315684	0.3	#B3B3B3FF
1006	GO:0001757	2	0.164067932067932	0.3	#B3B3B3FF
1007	GO:0001763	2	0.0753296703296703	0.3	#B3B3B3FF
1008	GO:0001764	2	0.268972027972028	0.3	#B3B3B3FF
1009	GO:0001765	2	0.201643356643357	0.3	#B3B3B3FF
1010	GO:0001766	2	0.201440559440559	0.3	#B3B3B3FF
1011	GO:0001767	2	0.176148851148851	0.3	#B3B3B3FF
1012	GO:0001768	2	0.176177822177822	0.3	#B3B3B3FF
1013	GO:0001771	2	0.176206793206793	0.3	#B3B3B3FF
1014	GO:0001772	2	0.245534465534466	0.3	#B3B3B3FF
1015	GO:0001773	2	0.0552237762237762	0.3	#B3B3B3FF
1016	GO:0001776	2	0.0532247752247752	0.3	#B3B3B3FF
1017	GO:0001777	2	0.258020979020979	0.3	#B3B3B3FF
1018	GO:0001780	2	0.0557452547452547	0.3	#B3B3B3FF
1019	GO:0001781	2	0.0556873126873127	0.3	#B3B3B3FF
1020	GO:0001782	2	0.0533116883116883	0.3	#B3B3B3FF
1021	GO:0001783	2	0.0535434565434565	0.3	#B3B3B3FF
1022	GO:0001786	2	0.263293706293706	0.3	#B3B3B3FF
1023	GO:0001802	2	0.126985014985015	0.3	#B3B3B3FF
1024	GO:0001803	2	0.127013986013986	0.3	#B3B3B3FF
1025	GO:0001805	2	0.127042957042957	0.3	#B3B3B3FF
1026	GO:0001806	2	0.0529060939060939	0.3	#B3B3B3FF
1027	GO:0001807	2	0.0529350649350649	0.3	#B3B3B3FF
1028	GO:0001808	2	0.052964035964036	0.3	#B3B3B3FF
1029	GO:0001810	2	0.127071928071928	0.3	#B3B3B3FF
1030	GO:0001812	2	0.12712987012987	0.3	#B3B3B3FF
1031	GO:0001818	2	0.0570779220779221	0.306648936170213	#B3B3B3FF
1032	GO:0001819	2	0.0569330669330669	0.3	#B3B3B3FF
1033	GO:0001820	2	0.127593406593407	0.3	#B3B3B3FF
1034	GO:0001821	2	0.152392607392607	0.3	#B3B3B3FF
1035	GO:0001822	2	0.0289180819180819	0.3	#B3B3B3FF
1036	GO:0001823	2	0.0285124875124875	0.3	#B3B3B3FF
1037	GO:0001824	2	0.2358001998002	0.3	#B3B3B3FF
1038	GO:0001832	2	0.235742257742258	0.3	#B3B3B3FF
1039	GO:0001833	2	0.235771228771229	0.3	#B3B3B3FF
1040	GO:0001835	2	0.112006993006993	0.3	#B3B3B3FF
1041	GO:0001866	2	0.0541228771228771	0.3	#B3B3B3FF
1042	GO:0001878	2	0.0555424575424575	0.3	#B3B3B3FF
1043	GO:0001881	2	0.234351648351648	0.3	#B3B3B3FF
1044	GO:0001885	2	0.161518481518482	0.3	#B3B3B3FF
1045	GO:0001886	2	0.0744025974025974	0.3	#B3B3B3FF
1046	GO:0001889	2	0.0734465534465535	0.3	#B3B3B3FF
1047	GO:0001894	2	0.0908871128871129	0.3	#B3B3B3FF
1048	GO:0001907	2	0.0492847152847153	0.3	#B3B3B3FF
1049	GO:0001916	2	0.0542097902097902	0.3	#B3B3B3FF
1050	GO:0001917	2	0.0912927072927073	0.3	#B3B3B3FF
1051	GO:0001919	2	0.234380619380619	0.3	#B3B3B3FF
1052	GO:0001920	2	0.249793206793207	0.3	#B3B3B3FF
1053	GO:0001921	2	0.23440959040959	0.3	#B3B3B3FF
1054	GO:0001922	2	0.152972027972028	0.3	#B3B3B3FF
1055	GO:0001932	2	0.0184305694305694	0.342719414893617	#B3B3B3FF
1056	GO:0001934	2	0.0182567432567433	0.327205230496454	#B3B3B3FF
1057	GO:0001935	2	0.0397532467532468	0.3	#B3B3B3FF
1058	GO:0001936	2	0.0397822177822178	0.3	#B3B3B3FF
1059	GO:0001939	2	0.157491508491509	0.3	#B3B3B3FF
1060	GO:0001940	2	0.15752047952048	0.3	#B3B3B3FF
1061	GO:0001941	2	0.210624375624376	0.3	#B3B3B3FF
1062	GO:0001944	2	0.0394635364635365	0.3	#B3B3B3FF
1063	GO:0001945	2	0.191300699300699	0.3	#B3B3B3FF
1064	GO:0001946	2	0.191242757242757	0.3	#B3B3B3FF
1065	GO:0001948	2	0.133155844155844	0.3	#B3B3B3FF
1066	GO:0001951	2	0.161576423576424	0.3	#B3B3B3FF
1067	GO:0001952	2	0.0405934065934066	0.3	#B3B3B3FF
1068	GO:0001953	2	0.0407672327672328	0.3	#B3B3B3FF
1069	GO:0001954	2	0.0406223776223776	0.3	#B3B3B3FF
1070	GO:0001957	2	0.132054945054945	0.3	#B3B3B3FF
1071	GO:0001958	2	0.131968031968032	0.3	#B3B3B3FF
1072	GO:0001959	2	0.0588161838161838	0.3	#B3B3B3FF
1073	GO:0001968	2	0.133271728271728	0.3	#B3B3B3FF
1074	GO:0001973	2	0.0849190809190809	0.3	#B3B3B3FF
1075	GO:0001976	2	0.268421578421578	0.3	#B3B3B3FF
1076	GO:0001977	2	0.0888881118881119	0.3	#B3B3B3FF
1077	GO:0002009	2	0.0754745254745255	0.31917109929078	#B3B3B3FF
1078	GO:0002027	2	0.0832097902097902	0.3	#B3B3B3FF
1079	GO:0002029	2	0.0858171828171828	0.3	#B3B3B3FF
1080	GO:0002031	2	0.0859040959040959	0.3	#B3B3B3FF
1081	GO:0002036	2	0.124522477522478	0.3	#B3B3B3FF
1082	GO:0002039	2	0.250836163836164	0.3	#B3B3B3FF
1083	GO:0002040	2	0.0402457542457542	0.3	#B3B3B3FF
1084	GO:0002041	2	0.247272727272727	0.3	#B3B3B3FF
1085	GO:0002042	2	0.0401588411588412	0.3	#B3B3B3FF
1086	GO:0002043	2	0.262192807192807	0.3	#B3B3B3FF
1087	GO:0002051	2	0.247504495504495	0.3	#B3B3B3FF
1088	GO:0002053	2	0.0747502497502497	0.3	#B3B3B3FF
1089	GO:0002062	2	0.076024975024975	0.3	#B3B3B3FF
1090	GO:0002063	2	0.122204795204795	0.3	#B3B3B3FF
1091	GO:0002064	2	0.0743446553446553	0.3	#B3B3B3FF
1092	GO:0002065	2	0.145613386613387	0.3	#B3B3B3FF
1093	GO:0002068	2	0.170035964035964	0.3	#B3B3B3FF
1094	GO:0002072	2	0.204511488511488	0.3	#B3B3B3FF
1095	GO:0002074	2	0.26958041958042	0.3	#B3B3B3FF
1096	GO:0002088	2	0.0737072927072927	0.3	#B3B3B3FF
1097	GO:0002097	2	0.261584415584416	0.3	#B3B3B3FF
1098	GO:0002101	2	0.261613386613387	0.3	#B3B3B3FF
1099	GO:0002102	2	0.239421578421578	0.301274379432624	#B3B3B3FF
1100	GO:0002114	2	0.270507492507493	0.3	#B3B3B3FF
1101	GO:0002115	2	0.228122877122877	0.3	#B3B3B3FF
1102	GO:0002155	2	0.164908091908092	0.3	#B3B3B3FF
1103	GO:0002158	2	0.246693306693307	0.3	#B3B3B3FF
1104	GO:0002159	2	0.0826883116883117	0.300110815602837	#B3B3B3FF
1105	GO:0002175	2	0.277634365634366	0.3	#B3B3B3FF
1106	GO:0002178	2	0.170905094905095	0.3	#B3B3B3FF
1107	GO:0002194	2	0.147003996003996	0.3	#B3B3B3FF
1108	GO:0002200	2	0.0496613386613387	0.3	#B3B3B3FF
1109	GO:0002204	2	0.0496903096903097	0.3	#B3B3B3FF
1110	GO:0002208	2	0.0497192807192807	0.3	#B3B3B3FF
1111	GO:0002230	2	0.0566433566433566	0.3	#B3B3B3FF
1112	GO:0002238	2	0.12684015984016	0.3	#B3B3B3FF
1113	GO:0002244	2	0.0124335664335664	0.309142287234043	#B3B3B3FF
1114	GO:0002250	2	0.289512487512488	0.3	#B3B3B3FF
1115	GO:0002260	2	0.0532537462537463	0.3	#B3B3B3FF
1116	GO:0002262	2	0.177742257742258	0.3	#B3B3B3FF
1117	GO:0002277	2	0.175859140859141	0.3	#B3B3B3FF
1118	GO:0002278	2	0.152276723276723	0.3	#B3B3B3FF
1119	GO:0002285	2	0.287832167832168	0.3	#B3B3B3FF
1120	GO:0002287	2	0.0543546453546454	0.3	#B3B3B3FF
1121	GO:0002291	2	0.263699300699301	0.3	#B3B3B3FF
1122	GO:0002293	2	0.0543836163836164	0.3	#B3B3B3FF
1123	GO:0002294	2	0.0544125874125874	0.3	#B3B3B3FF
1124	GO:0002296	2	0.0547602397602398	0.3	#B3B3B3FF
1125	GO:0002302	2	0.220358641358641	0.3	#B3B3B3FF
1126	GO:0002312	2	0.0498641358641359	0.302050088652482	#B3B3B3FF
1127	GO:0002322	2	0.15302997002997	0.3	#B3B3B3FF
1128	GO:0002326	2	0.141847152847153	0.3	#B3B3B3FF
1129	GO:0002327	2	0.183478521478521	0.3	#B3B3B3FF
1130	GO:0002331	2	0.183507492507493	0.3	#B3B3B3FF
1131	GO:0002332	2	0.152769230769231	0.3	#B3B3B3FF
1132	GO:0002333	2	0.152798201798202	0.3	#B3B3B3FF
1133	GO:0002339	2	0.145120879120879	0.3	#B3B3B3FF
1134	GO:0002343	2	0.126898101898102	0.3	#B3B3B3FF
1135	GO:0002344	2	0.126927072927073	0.3	#B3B3B3FF
1136	GO:0002351	2	0.127506493506494	0.3	#B3B3B3FF
1137	GO:0002352	2	0.14514985014985	0.3	#B3B3B3FF
1138	GO:0002357	2	0.252023976023976	0.3	#B3B3B3FF
1139	GO:0002358	2	0.145091908091908	0.3	#B3B3B3FF
1140	GO:0002367	2	0.0503856143856144	0.3	#B3B3B3FF
1141	GO:0002368	2	0.173628371628372	0.3	#B3B3B3FF
1142	GO:0002369	2	0.0504725274725275	0.3	#B3B3B3FF
1143	GO:0002371	2	0.173425574425574	0.3	#B3B3B3FF
1144	GO:0002372	2	0.25185014985015	0.3	#B3B3B3FF
1145	GO:0002373	2	0.173280719280719	0.3	#B3B3B3FF
1146	GO:0002377	2	0.0503276723276723	0.3	#B3B3B3FF
1147	GO:0002378	2	0.229426573426573	0.3	#B3B3B3FF
1148	GO:0002381	2	0.0498061938061938	0.3	#B3B3B3FF
1149	GO:0002397	2	0.216070929070929	0.3	#B3B3B3FF
1150	GO:0002407	2	0.176380619380619	0.3	#B3B3B3FF
1151	GO:0002408	2	0.176235764235764	0.3	#B3B3B3FF
1152	GO:0002418	2	0.173541458541459	0.3	#B3B3B3FF
1153	GO:0002424	2	0.17357042957043	0.3	#B3B3B3FF
1154	GO:0002426	2	0.230643356643357	0.3	#B3B3B3FF
1155	GO:0002431	2	0.289135864135864	0.303379875886525	#B3B3B3FF
1156	GO:0002433	2	0.289048951048951	0.30321365248227	#B3B3B3FF
1157	GO:0002437	2	0.053021978021978	0.3	#B3B3B3FF
1158	GO:0002440	2	0.0503566433566434	0.3	#B3B3B3FF
1159	GO:0002442	2	0.127535464535465	0.3	#B3B3B3FF
1160	GO:0002447	2	0.152305694305694	0.3	#B3B3B3FF
1161	GO:0002449	2	0.289454545454545	0.3	#B3B3B3FF
1162	GO:0002455	2	0.289367632367632	0.3	#B3B3B3FF
1163	GO:0002457	2	0.225051948051948	0.3	#B3B3B3FF
1164	GO:0002460	2	0.289483516483517	0.3	#B3B3B3FF
1165	GO:0002467	2	0.175714285714286	0.3	#B3B3B3FF
1166	GO:0002478	2	0.061974025974026	0.3078125	#B3B3B3FF
1167	GO:0002483	2	0.224907092907093	0.3	#B3B3B3FF
1169	GO:0002501	2	0.216128871128871	0.3	#B3B3B3FF
1170	GO:0002502	2	0.2160999000999	0.3	#B3B3B3FF
1172	GO:0002520	2	0.287484515484516	0.329920212765957	#B3B3B3FF
1173	GO:0002521	2	0.287803196803197	0.3	#B3B3B3FF
1174	GO:0002524	2	0.127158841158841	0.3	#B3B3B3FF
1175	GO:0002532	2	0.174120879120879	0.3	#B3B3B3FF
1176	GO:0002534	2	0.174062937062937	0.3	#B3B3B3FF
1177	GO:0002538	2	0.16766033966034	0.3	#B3B3B3FF
1178	GO:0002540	2	0.167689310689311	0.3	#B3B3B3FF
1179	GO:0002551	2	0.226384615384615	0.3	#B3B3B3FF
1180	GO:0002554	2	0.127564435564436	0.3	#B3B3B3FF
1181	GO:0002562	2	0.0496033966033966	0.3	#B3B3B3FF
1182	GO:0002566	2	0.113136863136863	0.3	#B3B3B3FF
1183	GO:0002568	2	0.14176023976024	0.3	#B3B3B3FF
1184	GO:0002576	2	0.0687822177822178	0.3	#B3B3B3FF
1185	GO:0002578	2	0.166008991008991	0.3	#B3B3B3FF
1186	GO:0002579	2	0.176293706293706	0.3	#B3B3B3FF
1187	GO:0002581	2	0.166037962037962	0.3	#B3B3B3FF
1188	GO:0002605	2	0.165893106893107	0.3	#B3B3B3FF
1189	GO:0002625	2	0.225080919080919	0.3	#B3B3B3FF
1190	GO:0002634	2	0.175743256743257	0.3	#B3B3B3FF
1191	GO:0002637	2	0.0502117882117882	0.3	#B3B3B3FF
1192	GO:0002639	2	0.0502407592407592	0.3	#B3B3B3FF
1193	GO:0002640	2	0.229368631368631	0.3	#B3B3B3FF
1194	GO:0002642	2	0.229397602397602	0.3	#B3B3B3FF
1195	GO:0002681	2	0.141789210789211	0.3	#B3B3B3FF
1196	GO:0002682	2	0.290497502497502	0.344769503546099	#B3B3B3FF
1197	GO:0002687	2	0.0518051948051948	0.3	#B3B3B3FF
1198	GO:0002688	2	0.0517472527472528	0.3	#B3B3B3FF
1199	GO:0002690	2	0.0517762237762238	0.3	#B3B3B3FF
1200	GO:0002697	2	0.289541458541459	0.3	#B3B3B3FF
1201	GO:0002700	2	0.0502697302697303	0.3	#B3B3B3FF
1202	GO:0002701	2	0.0527322677322677	0.3	#B3B3B3FF
1203	GO:0002702	2	0.0502987012987013	0.3	#B3B3B3FF
1204	GO:0002703	2	0.0500669330669331	0.3	#B3B3B3FF
1205	GO:0002705	2	0.0501538461538462	0.3	#B3B3B3FF
1206	GO:0002706	2	0.0500959040959041	0.3	#B3B3B3FF
1207	GO:0002708	2	0.0501828171828172	0.3	#B3B3B3FF
1208	GO:0002709	2	0.0501248751248751	0.3	#B3B3B3FF
1209	GO:0002710	2	0.0527032967032967	0.3	#B3B3B3FF
1210	GO:0002712	2	0.0498931068931069	0.3	#B3B3B3FF
1211	GO:0002713	2	0.0525294705294705	0.3	#B3B3B3FF
1212	GO:0002718	2	0.0504145854145854	0.3	#B3B3B3FF
1213	GO:0002720	2	0.0504435564435564	0.3	#B3B3B3FF
1214	GO:0002721	2	0.126956043956044	0.3	#B3B3B3FF
1215	GO:0002724	2	0.0505014985014985	0.3	#B3B3B3FF
1216	GO:0002726	2	0.0505304695304695	0.3	#B3B3B3FF
1217	GO:0002730	2	0.173454545454545	0.3	#B3B3B3FF
1218	GO:0002731	2	0.173367632367632	0.3	#B3B3B3FF
1219	GO:0002736	2	0.17330969030969	0.3	#B3B3B3FF
1220	GO:0002737	2	0.173338661338661	0.3	#B3B3B3FF
1221	GO:0002755	2	0.0594245754245754	0.3	#B3B3B3FF
1222	GO:0002762	2	0.177568431568432	0.3	#B3B3B3FF
1223	GO:0002763	2	0.177452547452547	0.3	#B3B3B3FF
1224	GO:0002790	2	0.0694775224775225	0.3	#B3B3B3FF
1225	GO:0002791	2	0.0693906093906094	0.3	#B3B3B3FF
1226	GO:0002793	2	0.0697382617382617	0.3	#B3B3B3FF
1227	GO:0002819	2	0.050008991008991	0.3	#B3B3B3FF
1228	GO:0002820	2	0.0526453546453547	0.3	#B3B3B3FF
1229	GO:0002822	2	0.050037962037962	0.3	#B3B3B3FF
1230	GO:0002823	2	0.0526743256743257	0.3	#B3B3B3FF
1231	GO:0002825	2	0.0544995004995005	0.3	#B3B3B3FF
1232	GO:0002827	2	0.0545284715284715	0.3	#B3B3B3FF
1233	GO:0002833	2	0.17527972027972	0.3	#B3B3B3FF
1234	GO:0002834	2	0.173483516483516	0.3	#B3B3B3FF
1235	GO:0002835	2	0.170528471528472	0.3	#B3B3B3FF
1236	GO:0002837	2	0.173512487512488	0.3	#B3B3B3FF
1237	GO:0002838	2	0.170557442557443	0.3	#B3B3B3FF
1238	GO:0002840	2	0.173599400599401	0.3	#B3B3B3FF
1239	GO:0002842	2	0.173657342657343	0.3	#B3B3B3FF
1240	GO:0002856	2	0.170586413586414	0.3	#B3B3B3FF
1241	GO:0002859	2	0.170615384615385	0.3	#B3B3B3FF
1242	GO:0002861	2	0.0530509490509491	0.3	#B3B3B3FF
1243	GO:0002862	2	0.0530799200799201	0.3	#B3B3B3FF
1244	GO:0002865	2	0.0531088911088911	0.3	#B3B3B3FF
1245	GO:0002883	2	0.127187812187812	0.3	#B3B3B3FF
1246	GO:0002884	2	0.052993006993007	0.3	#B3B3B3FF
1247	GO:0002885	2	0.127216783216783	0.3	#B3B3B3FF
1248	GO:0002888	2	0.151987012987013	0.3	#B3B3B3FF
1249	GO:0002889	2	0.0499220779220779	0.3	#B3B3B3FF
1250	GO:0002890	2	0.0525584415584416	0.3	#B3B3B3FF
1251	GO:0002902	2	0.0535724275724276	0.3	#B3B3B3FF
1252	GO:0002903	2	0.0536013986013986	0.3	#B3B3B3FF
1253	GO:0002923	2	0.0525874125874126	0.3	#B3B3B3FF
1254	GO:0002924	2	0.0526163836163836	0.3	#B3B3B3FF
1255	GO:0002931	2	0.258513486513487	0.3	#B3B3B3FF
1256	GO:0002934	2	0.0827172827172827	0.300332446808511	#B3B3B3FF
1257	GO:0002940	2	0.253153846153846	0.3	#B3B3B3FF
1258	GO:0002949	2	0.248808191808192	0.3	#B3B3B3FF
1259	GO:0002951	2	0.244433566433566	0.3	#B3B3B3FF
1260	GO:0003002	2	0.0741418581418581	0.3	#B3B3B3FF
1261	GO:0003008	2	0.0910899100899101	0.3	#B3B3B3FF
1262	GO:0003010	2	0.236060939060939	0.3	#B3B3B3FF
1264	GO:0003025	2	0.26845054945055	0.3	#B3B3B3FF
1265	GO:0003057	2	0.154855144855145	0.3	#B3B3B3FF
1266	GO:0003071	2	0.0889170829170829	0.3	#B3B3B3FF
1267	GO:0003093	2	0.0889460539460539	0.3	#B3B3B3FF
1268	GO:0003094	2	0.0888301698301698	0.3	#B3B3B3FF
1269	GO:0003104	2	0.242115884115884	0.3	#B3B3B3FF
1270	GO:0003131	2	0.15555044955045	0.3	#B3B3B3FF
1271	GO:0003138	2	0.171716283716284	0.3	#B3B3B3FF
1272	GO:0003140	2	0.134401598401598	0.3	#B3B3B3FF
1273	GO:0003147	2	0.198398601398601	0.3	#B3B3B3FF
1274	GO:0003148	2	0.191735264735265	0.3	#B3B3B3FF
1275	GO:0003150	2	0.262134865134865	0.3	#B3B3B3FF
1276	GO:0003158	2	0.161460539460539	0.3	#B3B3B3FF
1277	GO:0003159	2	0.275432567432567	0.3	#B3B3B3FF
1278	GO:0003160	2	0.191068931068931	0.3	#B3B3B3FF
1279	GO:0003164	2	0.191416583416583	0.3	#B3B3B3FF
1280	GO:0003165	2	0.191445554445554	0.3	#B3B3B3FF
1281	GO:0003169	2	0.163633366633367	0.3	#B3B3B3FF
1282	GO:0003172	2	0.171745254745255	0.3	#B3B3B3FF
1283	GO:0003174	2	0.150045954045954	0.3	#B3B3B3FF
1284	GO:0003175	2	0.150190809190809	0.3	#B3B3B3FF
1285	GO:0003183	2	0.150074925074925	0.3	#B3B3B3FF
1286	GO:0003185	2	0.171774225774226	0.3	#B3B3B3FF
1287	GO:0003186	2	0.15021978021978	0.3	#B3B3B3FF
1288	GO:0003188	2	0.150103896103896	0.3	#B3B3B3FF
1289	GO:0003190	2	0.150132867132867	0.3	#B3B3B3FF
1290	GO:0003192	2	0.150161838161838	0.3	#B3B3B3FF
1291	GO:0003195	2	0.149872127872128	0.3	#B3B3B3FF
1292	GO:0003199	2	0.217200799200799	0.3	#B3B3B3FF
1293	GO:0003206	2	0.0762567432567432	0.3	#B3B3B3FF
1294	GO:0003207	2	0.191851148851149	0.3	#B3B3B3FF
1295	GO:0003208	2	0.0762277722277722	0.3	#B3B3B3FF
1296	GO:0003221	2	0.191474525474525	0.3	#B3B3B3FF
1297	GO:0003223	2	0.262424575424575	0.3	#B3B3B3FF
1298	GO:0003226	2	0.191503496503497	0.3	#B3B3B3FF
1299	GO:0003228	2	0.147293706293706	0.3	#B3B3B3FF
1300	GO:0003229	2	0.0761698301698302	0.3	#B3B3B3FF
1301	GO:0003230	2	0.191677322677323	0.3	#B3B3B3FF
1302	GO:0003241	2	0.190576423576424	0.3	#B3B3B3FF
1303	GO:0003245	2	0.190605394605395	0.3	#B3B3B3FF
1304	GO:0003247	2	0.190431568431568	0.3	#B3B3B3FF
1305	GO:0003254	2	0.226558441558442	0.3	#B3B3B3FF
1306	GO:0003256	2	0.271376623376623	0.3	#B3B3B3FF
1307	GO:0003263	2	0.163430569430569	0.3	#B3B3B3FF
1308	GO:0003264	2	0.163372627372627	0.3	#B3B3B3FF
1309	GO:0003266	2	0.163401598401598	0.3	#B3B3B3FF
1310	GO:0003270	2	0.163575424575425	0.3	#B3B3B3FF
1311	GO:0003278	2	0.191793206793207	0.3	#B3B3B3FF
1312	GO:0003283	2	0.191706293706294	0.3	#B3B3B3FF
1313	GO:0003309	2	0.169978021978022	0.3	#B3B3B3FF
1314	GO:0003323	2	0.170064935064935	0.3	#B3B3B3FF
1315	GO:0003333	2	0.125420579420579	0.3	#B3B3B3FF
1316	GO:0003337	2	0.0311488511488511	0.3	#B3B3B3FF
1317	GO:0003339	2	0.0308011988011988	0.3	#B3B3B3FF
1318	GO:0003342	2	0.191358641358641	0.3	#B3B3B3FF
1319	GO:0003343	2	0.191387612387612	0.3	#B3B3B3FF
1320	GO:0003348	2	0.191010989010989	0.3	#B3B3B3FF
1321	GO:0003352	2	0.210885114885115	0.3	#B3B3B3FF
1322	GO:0003363	2	0.224008991008991	0.3	#B3B3B3FF
1323	GO:0003365	2	0.23834965034965	0.3	#B3B3B3FF
1324	GO:0003366	2	0.202802197802198	0.3	#B3B3B3FF
1325	GO:0003373	2	0.0859330669330669	0.3	#B3B3B3FF
1326	GO:0003374	2	0.085962037962038	0.3	#B3B3B3FF
1327	GO:0003382	2	0.0743736263736264	0.3	#B3B3B3FF
1328	GO:0003383	2	0.262047952047952	0.3	#B3B3B3FF
1329	GO:0003400	2	0.278822177822178	0.3	#B3B3B3FF
1330	GO:0003401	2	0.121567432567433	0.3	#B3B3B3FF
1331	GO:0003404	2	0.204395604395604	0.3	#B3B3B3FF
1332	GO:0003407	2	0.0750689310689311	0.3	#B3B3B3FF
1333	GO:0003408	2	0.227775224775225	0.3	#B3B3B3FF
1334	GO:0003409	2	0.204424575424575	0.3	#B3B3B3FF
1335	GO:0003413	2	0.122146853146853	0.3	#B3B3B3FF
1336	GO:0003415	2	0.122030969030969	0.3	#B3B3B3FF
1337	GO:0003676	2	0.0181408591408591	0.447994237588653	#B3B3B3FF
1338	GO:0003677	2	0.0181698301698302	0.377570921985816	#B3B3B3FF
1339	GO:0003678	2	0.110819180819181	0.3	#B3B3B3FF
1340	GO:0003682	2	0.0794145854145854	0.320777925531915	#B3B3B3FF
1341	GO:0003684	2	0.140717282717283	0.302936613475177	#B3B3B3FF
1342	GO:0003688	2	0.142542457542458	0.300664893617021	#B3B3B3FF
1343	GO:0003689	2	0.0333506493506493	0.300332446808511	#B3B3B3FF
1344	GO:0003690	2	0.112963036963037	0.3	#B3B3B3FF
1345	GO:0003691	2	0.1105004995005	0.3	#B3B3B3FF
1346	GO:0003697	2	0.112905094905095	0.3	#B3B3B3FF
1347	GO:0003700	2	0.0162287712287712	0.335682624113475	#B3B3B3FF
1348	GO:0003712	2	0.0783426573426573	0.323105053191489	#B3B3B3FF
1349	GO:0003713	2	0.0783716283716284	0.313297872340426	#B3B3B3FF
1350	GO:0003720	2	0.110529470529471	0.3	#B3B3B3FF
1351	GO:0003723	2	0.107632367632368	0.379787234042553	#B3B3B3FF
1352	GO:0003724	2	0.110645354645355	0.303269060283688	#B3B3B3FF
1353	GO:0003755	2	0.195878121878122	0.3	#B3B3B3FF
1355	GO:0003785	2	0.25720979020979	0.3	#B3B3B3FF
1356	GO:0003796	2	0.230266733266733	0.3	#B3B3B3FF
1357	GO:0003823	2	0.289425574425574	0.3	#B3B3B3FF
1358	GO:0003824	2	0.070955044955045	0.50489804964539	#B3B3B3FF
1359	GO:0003829	2	0.230701298701299	0.3	#B3B3B3FF
1360	GO:0003835	2	0.253182817182817	0.3	#B3B3B3FF
1361	GO:0003836	2	0.18625974025974	0.3	#B3B3B3FF
1362	GO:0003844	2	0.267262737262737	0.3	#B3B3B3FF
1363	GO:0003872	2	0.230498501498502	0.3	#B3B3B3FF
1364	GO:0003876	2	0.184057942057942	0.3	#B3B3B3FF
1365	GO:0003887	2	0.140195804195804	0.3	#B3B3B3FF
1366	GO:0003896	2	0.140456543456543	0.3	#B3B3B3FF
1367	GO:0003899	2	0.0376093906093906	0.301994680851064	#B3B3B3FF
1368	GO:0003904	2	0.161112887112887	0.3	#B3B3B3FF
1369	GO:0003908	2	0.24452047952048	0.3	#B3B3B3FF
1370	GO:0003909	2	0.142136863136863	0.3	#B3B3B3FF
1371	GO:0003910	2	0.142165834165834	0.3	#B3B3B3FF
1372	GO:0003913	2	0.161141858141858	0.3	#B3B3B3FF
1373	GO:0003914	2	0.161170829170829	0.3	#B3B3B3FF
1374	GO:0003916	2	0.192865134865135	0.3	#B3B3B3FF
1375	GO:0003918	2	0.192807192807193	0.3	#B3B3B3FF
1376	GO:0003919	2	0.279749250749251	0.3	#B3B3B3FF
1377	GO:0003923	2	0.193357642357642	0.3	#B3B3B3FF
1378	GO:0003938	2	0.265437562437562	0.3	#B3B3B3FF
1379	GO:0003939	2	0.127999000999001	0.3	#B3B3B3FF
1380	GO:0003945	2	0.186549450549451	0.3	#B3B3B3FF
1381	GO:0003953	2	0.232787212787213	0.3	#B3B3B3FF
1382	GO:0003954	2	0.0318441558441558	0.301883865248227	#B3B3B3FF
1383	GO:0003956	2	0.23664035964036	0.3	#B3B3B3FF
1384	GO:0003957	2	0.214100899100899	0.3	#B3B3B3FF
1385	GO:0003964	2	0.206104895104895	0.3	#B3B3B3FF
1386	GO:0003968	2	0.270623376623377	0.3	#B3B3B3FF
1387	GO:0003974	2	0.267204795204795	0.3	#B3B3B3FF
1388	GO:0003978	2	0.267233766233766	0.3	#B3B3B3FF
1389	GO:0003990	2	0.230817182817183	0.3	#B3B3B3FF
1390	GO:0004003	2	0.110848151848152	0.3	#B3B3B3FF
1391	GO:0004004	2	0.110674325674326	0.30321365248227	#B3B3B3FF
1392	GO:0004008	2	0.135705294705295	0.3	#B3B3B3FF
1393	GO:0004012	2	0.184492507492508	0.3	#B3B3B3FF
1394	GO:0004016	2	0.0653346653346653	0.3	#B3B3B3FF
1395	GO:0004018	2	0.183681318681319	0.3	#B3B3B3FF
1396	GO:0004020	2	0.211087912087912	0.3	#B3B3B3FF
1397	GO:0004035	2	0.253211788211788	0.3	#B3B3B3FF
1398	GO:0004040	2	0.25100999000999	0.3	#B3B3B3FF
1399	GO:0004061	2	0.253240759240759	0.3	#B3B3B3FF
1400	GO:0004066	2	0.267146853146853	0.3	#B3B3B3FF
1401	GO:0004069	2	0.179596403596404	0.3	#B3B3B3FF
1402	GO:0004082	2	0.188635364635365	0.3	#B3B3B3FF
1403	GO:0004083	2	0.120843156843157	0.3	#B3B3B3FF
1404	GO:0004084	2	0.154884115884116	0.3	#B3B3B3FF
1405	GO:0004085	2	0.267088911088911	0.3	#B3B3B3FF
1406	GO:0004089	2	0.275142857142857	0.3	#B3B3B3FF
1407	GO:0004096	2	0.241420579420579	0.3	#B3B3B3FF
1408	GO:0004111	2	0.172643356643357	0.3	#B3B3B3FF
1409	GO:0004113	2	0.251908091908092	0.3	#B3B3B3FF
1410	GO:0004117	2	0.0896123876123876	0.3	#B3B3B3FF
1411	GO:0004129	2	0.153058941058941	0.3	#B3B3B3FF
1412	GO:0004137	2	0.263844155844156	0.3	#B3B3B3FF
1413	GO:0004152	2	0.118844155844156	0.3	#B3B3B3FF
1414	GO:0004170	2	0.11924975024975	0.3	#B3B3B3FF
1415	GO:0004175	2	0.178263736263736	0.309973404255319	#B3B3B3FF
1416	GO:0004176	2	0.24171028971029	0.3	#B3B3B3FF
1417	GO:0004197	2	0.178495504495504	0.3	#B3B3B3FF
1418	GO:0004312	2	0.0719400599400599	0.3	#B3B3B3FF
1419	GO:0004314	2	0.224385614385614	0.3	#B3B3B3FF
1420	GO:0004315	2	0.224472527472527	0.3	#B3B3B3FF
1421	GO:0004329	2	0.148655344655345	0.3	#B3B3B3FF
1422	GO:0004340	2	0.183043956043956	0.3	#B3B3B3FF
1423	GO:0004342	2	0.1975004995005	0.3	#B3B3B3FF
1424	GO:0004352	2	0.278938061938062	0.3	#B3B3B3FF
1425	GO:0004353	2	0.278967032967033	0.3	#B3B3B3FF
1426	GO:0004359	2	0.279053946053946	0.3	#B3B3B3FF
1427	GO:0004361	2	0.25326973026973	0.3	#B3B3B3FF
1428	GO:0004365	2	0.0492267732267732	0.3	#B3B3B3FF
1429	GO:0004373	2	0.0582077922077922	0.3	#B3B3B3FF
1430	GO:0004375	2	0.282153846153846	0.3	#B3B3B3FF
1431	GO:0004379	2	0.188809190809191	0.3	#B3B3B3FF
1432	GO:0004383	2	0.0652767232767233	0.3	#B3B3B3FF
1433	GO:0004386	2	0.110616383616384	0.307701684397163	#B3B3B3FF
1434	GO:0004395	2	0.136255744255744	0.3	#B3B3B3FF
1435	GO:0004396	2	0.183072927072927	0.3	#B3B3B3FF
1436	GO:0004402	2	0.101142857142857	0.302604166666667	#B3B3B3FF
1437	GO:0004407	2	0.100563436563437	0.3	#B3B3B3FF
1438	GO:0004408	2	0.279865134865135	0.3	#B3B3B3FF
1439	GO:0004411	2	0.253298701298701	0.3	#B3B3B3FF
1440	GO:0004418	2	0.267030969030969	0.3	#B3B3B3FF
1441	GO:0004420	2	0.239595404595405	0.3	#B3B3B3FF
1442	GO:0004422	2	0.183942057942058	0.3	#B3B3B3FF
1443	GO:0004423	2	0.253327672327672	0.3	#B3B3B3FF
1444	GO:0004427	2	0.273230769230769	0.3	#B3B3B3FF
1445	GO:0004430	2	0.250372627372627	0.3	#B3B3B3FF
1446	GO:0004439	2	0.137095904095904	0.3	#B3B3B3FF
1447	GO:0004441	2	0.266973026973027	0.3	#B3B3B3FF
1448	GO:0004449	2	0.237364635364635	0.3	#B3B3B3FF
1449	GO:0004461	2	0.186578421578422	0.3	#B3B3B3FF
1450	GO:0004467	2	0.23693006993007	0.3	#B3B3B3FF
1451	GO:0004468	2	0.228006993006993	0.3	#B3B3B3FF
1452	GO:0004477	2	0.148568431568432	0.3	#B3B3B3FF
1453	GO:0004482	2	0.276417582417582	0.3	#B3B3B3FF
1454	GO:0004488	2	0.148597402597403	0.3	#B3B3B3FF
1455	GO:0004490	2	0.253356643356643	0.3	#B3B3B3FF
1456	GO:0004500	2	0.204888111888112	0.3	#B3B3B3FF
1457	GO:0004515	2	0.222154845154845	0.3	#B3B3B3FF
1458	GO:0004518	2	0.138428571428571	0.3	#B3B3B3FF
1459	GO:0004519	2	0.138457542457542	0.3	#B3B3B3FF
1460	GO:0004520	2	0.112992007992008	0.3	#B3B3B3FF
1461	GO:0004521	2	0.138283716283716	0.3	#B3B3B3FF
1462	GO:0004523	2	0.206133866133866	0.3	#B3B3B3FF
1463	GO:0004525	2	0.182551448551449	0.3	#B3B3B3FF
1464	GO:0004527	2	0.138689310689311	0.303435283687943	#B3B3B3FF
1465	GO:0004529	2	0.206191808191808	0.3	#B3B3B3FF
1466	GO:0004532	2	0.138515484515485	0.301828457446808	#B3B3B3FF
1467	GO:0004535	2	0.138718281718282	0.3	#B3B3B3FF
1468	GO:0004536	2	0.113020979020979	0.3	#B3B3B3FF
1469	GO:0004540	2	0.138370629370629	0.304432624113475	#B3B3B3FF
1470	GO:0004550	2	0.119104895104895	0.3	#B3B3B3FF
1471	GO:0004561	2	0.253385614385614	0.3	#B3B3B3FF
1472	GO:0004564	2	0.230063936063936	0.3	#B3B3B3FF
1473	GO:0004565	2	0.253414585414585	0.3	#B3B3B3FF
1474	GO:0004566	2	0.26931968031968	0.3	#B3B3B3FF
1475	GO:0004575	2	0.230092907092907	0.3	#B3B3B3FF
1476	GO:0004577	2	0.249068931068931	0.3	#B3B3B3FF
1477	GO:0004578	2	0.266915084915085	0.3	#B3B3B3FF
1478	GO:0004581	2	0.253443556443556	0.3	#B3B3B3FF
1479	GO:0004586	2	0.19385014985015	0.3	#B3B3B3FF
1480	GO:0004610	2	0.253472527472527	0.3	#B3B3B3FF
1481	GO:0004618	2	0.252545454545455	0.3	#B3B3B3FF
1482	GO:0004619	2	0.188664335664336	0.3	#B3B3B3FF
1483	GO:0004630	2	0.223081918081918	0.3	#B3B3B3FF
1484	GO:0004638	2	0.266857142857143	0.3	#B3B3B3FF
1485	GO:0004639	2	0.266886113886114	0.3	#B3B3B3FF
1486	GO:0004654	2	0.180175824175824	0.3	#B3B3B3FF
1487	GO:0004656	2	0.196283716283716	0.3	#B3B3B3FF
1488	GO:0004663	2	0.244868131868132	0.3	#B3B3B3FF
1489	GO:0004672	2	0.0198501498501499	0.323492907801418	#B3B3B3FF
1490	GO:0004674	2	0.0198791208791209	0.318506205673759	#B3B3B3FF
1491	GO:0004677	2	0.155753246753247	0.3	#B3B3B3FF
1492	GO:0004683	2	0.259817182817183	0.3	#B3B3B3FF
1493	GO:0004686	2	0.23861038961039	0.3	#B3B3B3FF
1494	GO:0004687	2	0.147351648351648	0.3	#B3B3B3FF
1495	GO:0004699	2	0.202744255744256	0.3	#B3B3B3FF
1496	GO:0004702	2	0.234293706293706	0.3	#B3B3B3FF
1497	GO:0004706	2	0.249764235764236	0.3	#B3B3B3FF
1498	GO:0004720	2	0.245041958041958	0.3	#B3B3B3FF
1499	GO:0004729	2	0.241043956043956	0.3	#B3B3B3FF
1500	GO:0004731	2	0.183652347652348	0.3	#B3B3B3FF
1501	GO:0004735	2	0.215636363636364	0.3	#B3B3B3FF
1502	GO:0004747	2	0.21441958041958	0.3	#B3B3B3FF
1503	GO:0004751	2	0.253501498501499	0.3	#B3B3B3FF
1504	GO:0004758	2	0.170789210789211	0.3	#B3B3B3FF
1505	GO:0004766	2	0.193676323676324	0.3	#B3B3B3FF
1506	GO:0004772	2	0.238378621378621	0.3	#B3B3B3FF
1507	GO:0004779	2	0.211116883116883	0.3	#B3B3B3FF
1508	GO:0004781	2	0.211145854145854	0.3	#B3B3B3FF
1509	GO:0004799	2	0.119452547452547	0.3	#B3B3B3FF
1510	GO:0004825	2	0.239015984015984	0.3	#B3B3B3FF
1511	GO:0004830	2	0.266799200799201	0.3	#B3B3B3FF
1512	GO:0004835	2	0.276504495504496	0.3	#B3B3B3FF
1513	GO:0004843	2	0.178408591408591	0.3	#B3B3B3FF
1514	GO:0004849	2	0.118554445554446	0.3	#B3B3B3FF
1515	GO:0004850	2	0.273085914085914	0.3	#B3B3B3FF
1516	GO:0004856	2	0.128404595404595	0.3	#B3B3B3FF
1517	GO:0004859	2	0.21862037962038	0.3	#B3B3B3FF
1518	GO:0004871	2	0.0244565434565435	0.3	#B3B3B3FF
1519	GO:0004883	2	0.215926073926074	0.3	#B3B3B3FF
1520	GO:0004904	2	0.275925074925075	0.3	#B3B3B3FF
1521	GO:0004905	2	0.275867132867133	0.3	#B3B3B3FF
1522	GO:0004908	2	0.270565434565435	0.3	#B3B3B3FF
1523	GO:0004920	2	0.275954045954046	0.3	#B3B3B3FF
1524	GO:0004948	2	0.137762237762238	0.3	#B3B3B3FF
1525	GO:0004953	2	0.188345654345654	0.3	#B3B3B3FF
1526	GO:0004954	2	0.188258741258741	0.3	#B3B3B3FF
1527	GO:0004955	2	0.188287712287712	0.3	#B3B3B3FF
1528	GO:0004960	2	0.276330669330669	0.3	#B3B3B3FF
1529	GO:0004961	2	0.27635964035964	0.3	#B3B3B3FF
1530	GO:0004972	2	0.237886113886114	0.3	#B3B3B3FF
1531	GO:0004985	2	0.265321678321678	0.3	#B3B3B3FF
1532	GO:0004996	2	0.0278751248751249	0.3	#B3B3B3FF
1533	GO:0004998	2	0.224762237762238	0.3	#B3B3B3FF
1534	GO:0005005	2	0.259904095904096	0.3	#B3B3B3FF
1535	GO:0005006	2	0.167225774225774	0.3	#B3B3B3FF
1536	GO:0005008	2	0.211464535464535	0.3	#B3B3B3FF
1537	GO:0005021	2	0.226587412587413	0.3	#B3B3B3FF
1538	GO:0005025	2	0.262337662337662	0.3	#B3B3B3FF
1539	GO:0005030	2	0.218968031968032	0.3	#B3B3B3FF
1540	GO:0005048	2	0.190257742257742	0.3	#B3B3B3FF
1541	GO:0005049	2	0.261381618381618	0.3	#B3B3B3FF
1542	GO:0005057	2	0.234322677322677	0.3	#B3B3B3FF
1543	GO:0005070	2	0.224211788211788	0.3	#B3B3B3FF
1544	GO:0005078	2	0.264829170829171	0.3	#B3B3B3FF
1545	GO:0005085	2	0.0948561438561438	0.312023492907801	#B3B3B3FF
1546	GO:0005086	2	0.265901098901099	0.3	#B3B3B3FF
1547	GO:0005087	2	0.245998001998002	0.3	#B3B3B3FF
1548	GO:0005088	2	0.0948851148851149	0.308809840425532	#B3B3B3FF
1549	GO:0005089	2	0.0951458541458541	0.303435283687943	#B3B3B3FF
1550	GO:0005090	2	0.278851148851149	0.3	#B3B3B3FF
1551	GO:0005092	2	0.256253746253746	0.3	#B3B3B3FF
1552	GO:0005096	2	0.0946243756243756	0.311968085106383	#B3B3B3FF
1553	GO:0005114	2	0.192227772227772	0.3	#B3B3B3FF
1554	GO:0005125	2	0.0562377622377622	0.3	#B3B3B3FF
1555	GO:0005126	2	0.0562667332667333	0.3	#B3B3B3FF
1556	GO:0005134	2	0.25804995004995	0.3	#B3B3B3FF
1557	GO:0005149	2	0.262627372627373	0.3	#B3B3B3FF
1558	GO:0005151	2	0.26254045954046	0.3	#B3B3B3FF
1559	GO:0005152	2	0.262569430569431	0.3	#B3B3B3FF
1560	GO:0005157	2	0.126608391608392	0.3	#B3B3B3FF
1561	GO:0005158	2	0.222821178821179	0.3	#B3B3B3FF
1562	GO:0005159	2	0.22285014985015	0.3	#B3B3B3FF
1563	GO:0005164	2	0.0563246753246753	0.3	#B3B3B3FF
1564	GO:0005173	2	0.251270729270729	0.3	#B3B3B3FF
1565	GO:0005178	2	0.25692007992008	0.3	#B3B3B3FF
1566	GO:0005198	2	0.0842527472527472	0.326097074468085	#B3B3B3FF
1567	GO:0005199	2	0.0826303696303696	0.3	#B3B3B3FF
1568	GO:0005200	2	0.0842817182817183	0.304765070921986	#B3B3B3FF
1570	GO:0005212	2	0.0737942057942058	0.3	#B3B3B3FF
1571	GO:0005215	2	0.0479230769230769	0.327205230496454	#B3B3B3FF
1572	GO:0005225	2	0.268334665334665	0.3	#B3B3B3FF
1573	GO:0005227	2	0.0904235764235764	0.3	#B3B3B3FF
1574	GO:0005229	2	0.184347652347652	0.3	#B3B3B3FF
1575	GO:0005230	2	0.237944055944056	0.3	#B3B3B3FF
1576	GO:0005243	2	0.0838181818181818	0.3	#B3B3B3FF
1577	GO:0005247	2	0.26818981018981	0.3	#B3B3B3FF
1578	GO:0005249	2	0.0905104895104895	0.3	#B3B3B3FF
1579	GO:0005280	2	0.12402997002997	0.3	#B3B3B3FF
1580	GO:0005283	2	0.124812187812188	0.3	#B3B3B3FF
1581	GO:0005294	2	0.224356643356643	0.3	#B3B3B3FF
1582	GO:0005298	2	0.251154845154845	0.3	#B3B3B3FF
1583	GO:0005325	2	0.244288711288711	0.3	#B3B3B3FF
1584	GO:0005337	2	0.117192807192807	0.3	#B3B3B3FF
1585	GO:0005342	2	0.124928071928072	0.302382535460993	#B3B3B3FF
1586	GO:0005343	2	0.12487012987013	0.3	#B3B3B3FF
1587	GO:0005345	2	0.116816183816184	0.3	#B3B3B3FF
1588	GO:0005346	2	0.116961038961039	0.3	#B3B3B3FF
1589	GO:0005347	2	0.116845154845155	0.3	#B3B3B3FF
1590	GO:0005375	2	0.135589410589411	0.3	#B3B3B3FF
1591	GO:0005388	2	0.0964205794205794	0.3	#B3B3B3FF
1592	GO:0005416	2	0.124841158841159	0.3	#B3B3B3FF
1593	GO:0005432	2	0.228412587412587	0.3	#B3B3B3FF
1594	GO:0005452	2	0.228673326673327	0.3	#B3B3B3FF
1595	GO:0005471	2	0.116613386613387	0.3	#B3B3B3FF
1596	GO:0005484	2	0.0642917082917083	0.301606826241135	#B3B3B3FF
1597	GO:0005487	2	0.190373626373626	0.30105274822695	#B3B3B3FF
1598	GO:0005506	2	0.264481518481519	0.3	#B3B3B3FF
1599	GO:0005509	2	0.257325674325674	0.3	#B3B3B3FF
1600	GO:0005513	2	0.0895254745254745	0.3	#B3B3B3FF
1601	GO:0005516	2	0.259875124875125	0.3	#B3B3B3FF
1602	GO:0005518	2	0.133300699300699	0.3	#B3B3B3FF
1603	GO:0005519	2	0.253530469530469	0.3	#B3B3B3FF
1604	GO:0005521	2	0.258194805194805	0.3	#B3B3B3FF
1605	GO:0005523	2	0.0851508491508491	0.3	#B3B3B3FF
1606	GO:0005524	2	0.0197342657342657	0.3	#B3B3B3FF
1607	GO:0005536	2	0.183188811188811	0.3	#B3B3B3FF
1608	GO:0005539	2	0.25946953046953	0.3	#B3B3B3FF
1609	GO:0005540	2	0.259498501498502	0.3	#B3B3B3FF
1610	GO:0005542	2	0.19892007992008	0.3	#B3B3B3FF
1611	GO:0005543	2	0.195443556443556	0.315070921985816	#B3B3B3FF
1612	GO:0005546	2	0.195327672327672	0.3	#B3B3B3FF
1613	GO:0005547	2	0.195501498501498	0.3	#B3B3B3FF
1614	GO:0005548	2	0.184521478521479	0.3	#B3B3B3FF
1615	GO:0005578	2	0.132721278721279	0.3	#B3B3B3FF
1618	GO:0005584	2	0.131881118881119	0.3	#B3B3B3FF
1619	GO:0005587	2	0.133532467532468	0.3	#B3B3B3FF
1620	GO:0005588	2	0.19245954045954	0.3	#B3B3B3FF
1621	GO:0005591	2	0.13332967032967	0.3	#B3B3B3FF
1622	GO:0005592	2	0.26227972027972	0.3	#B3B3B3FF
1623	GO:0005598	2	0.133358641358641	0.3	#B3B3B3FF
1624	GO:0005604	2	0.132663336663337	0.3	#B3B3B3FF
1625	GO:0005605	2	0.132286713286713	0.3	#B3B3B3FF
1626	GO:0005606	2	0.132373626373626	0.3	#B3B3B3FF
1627	GO:0005607	2	0.132431568431568	0.3	#B3B3B3FF
1628	GO:0005610	2	0.132344655344655	0.3	#B3B3B3FF
1629	GO:0005614	2	0.253559440559441	0.3	#B3B3B3FF
1630	GO:0005615	2	0.29014985014985	0.3	#B3B3B3FF
1631	GO:0005634	2	0.0219070929070929	0.567564273049645	#B3B3B3FF
1632	GO:0005635	2	0.267813186813187	0.316843971631206	#B3B3B3FF
1633	GO:0005637	2	0.258223776223776	0.301551418439716	#B3B3B3FF
1634	GO:0005640	2	0.258368631368631	0.3	#B3B3B3FF
1635	GO:0005643	2	0.0261078921078921	0.303878546099291	#B3B3B3FF
1636	GO:0005654	2	0.0224285714285714	0.449213209219858	#B3B3B3FF
1637	GO:0005657	2	0.140340659340659	0.303379875886525	#B3B3B3FF
1638	GO:0005658	2	0.140427572427572	0.300221631205674	#B3B3B3FF
1639	GO:0005663	2	0.0336693306693307	0.300221631205674	#B3B3B3FF
1640	GO:0005664	2	0.142397602397602	0.300387854609929	#B3B3B3FF
1641	GO:0005665	2	0.0357262737262737	0.3	#B3B3B3FF
1642	GO:0005667	2	0.0362477522477522	0.312411347517731	#B3B3B3FF
1643	GO:0005669	2	0.035987012987013	0.301717641843972	#B3B3B3FF
1644	GO:0005671	2	0.261526473526474	0.3	#B3B3B3FF
1645	GO:0005675	2	0.0383336663336663	0.300554078014184	#B3B3B3FF
1646	GO:0005677	2	0.264162837162837	0.3	#B3B3B3FF
1647	GO:0005680	2	0.292844155844156	0.30105274822695	#B3B3B3FF
1648	GO:0005681	2	0.107893106893107	0.309086879432624	#B3B3B3FF
1649	GO:0005682	2	0.130432567432567	0.300886524822695	#B3B3B3FF
1650	GO:0005684	2	0.130548451548452	0.301496010638298	#B3B3B3FF
1651	GO:0005685	2	0.130577422577423	0.300886524822695	#B3B3B3FF
1652	GO:0005686	2	0.130751248751249	0.300886524822695	#B3B3B3FF
1653	GO:0005687	2	0.130258741258741	0.300387854609929	#B3B3B3FF
1654	GO:0005688	2	0.139181818181818	0.300332446808511	#B3B3B3FF
1655	GO:0005689	2	0.130635364635365	0.301163563829787	#B3B3B3FF
1656	GO:0005694	2	0.0811818181818182	0.341389627659575	#B3B3B3FF
1657	GO:0005697	2	0.14824975024975	0.300997340425532	#B3B3B3FF
1658	GO:0005712	2	0.11136963036963	0.3	#B3B3B3FF
1659	GO:0005713	2	0.111398601398601	0.3	#B3B3B3FF
1660	GO:0005715	2	0.111253746253746	0.3	#B3B3B3FF
1661	GO:0005721	2	0.159867132867133	0.300886524822695	#B3B3B3FF
1662	GO:0005724	2	0.190460539460539	0.3	#B3B3B3FF
1663	GO:0005726	2	0.126	0.3	#B3B3B3FF
1664	GO:0005730	2	0.0220809190809191	0.344658687943262	#B3B3B3FF
1665	GO:0005732	2	0.234844155844156	0.30105274822695	#B3B3B3FF
1666	GO:0005739	2	0.153493506493506	0.367209663120567	#B3B3B3FF
1667	GO:0005740	2	0.153348651348651	0.32698359929078	#B3B3B3FF
1668	GO:0005743	2	0.153435564435564	0.318617021276596	#B3B3B3FF
1669	GO:0005745	2	0.253588411588412	0.3	#B3B3B3FF
1670	GO:0005746	2	0.0321338661338661	0.303269060283688	#B3B3B3FF
1671	GO:0005750	2	0.22876023976024	0.300443262411348	#B3B3B3FF
1672	GO:0005751	2	0.153203796203796	0.300332446808511	#B3B3B3FF
1673	GO:0005753	2	0.0958701298701298	0.300831117021277	#B3B3B3FF
1674	GO:0005754	2	0.229223776223776	0.3	#B3B3B3FF
1675	GO:0005757	2	0.144976023976024	0.3	#B3B3B3FF
1676	GO:0005758	2	0.241101898101898	0.303435283687943	#B3B3B3FF
1677	GO:0005759	2	0.153551448551449	0.320777925531915	#B3B3B3FF
1678	GO:0005760	2	0.205728271728272	0.3	#B3B3B3FF
1679	GO:0005761	2	0.117685314685315	0.30426640070922	#B3B3B3FF
1680	GO:0005762	2	0.117598401598402	0.30249335106383	#B3B3B3FF
1681	GO:0005763	2	0.117511488511489	0.301385195035461	#B3B3B3FF
1682	GO:0005768	2	0.0631908091908092	0.330751329787234	#B3B3B3FF
1683	GO:0005769	2	0.0632197802197802	0.311968085106383	#B3B3B3FF
1684	GO:0005770	2	0.0633066933066933	0.308255762411348	#B3B3B3FF
1685	GO:0005771	2	0.246200799200799	0.3	#B3B3B3FF
1687	GO:0005777	2	0.215085914085914	0.3	#B3B3B3FF
1688	GO:0005784	2	0.231628371628372	0.3	#B3B3B3FF
1689	GO:0005785	2	0.231976023976024	0.3	#B3B3B3FF
1690	GO:0005787	2	0.204076923076923	0.3	#B3B3B3FF
1691	GO:0005788	2	0.132837162837163	0.310028812056738	#B3B3B3FF
1692	GO:0005796	2	0.259411588411588	0.3	#B3B3B3FF
1693	GO:0005802	2	0.0638571428571429	0.308034131205674	#B3B3B3FF
1694	GO:0005826	2	0.267552447552448	0.3	#B3B3B3FF
1695	GO:0005828	2	0.274041958041958	0.300221631205674	#B3B3B3FF
1696	GO:0005829	2	0.021994005994006	0.51415115248227	#B3B3B3FF
1697	GO:0005847	2	0.108733266733267	0.300609485815603	#B3B3B3FF
1698	GO:0005849	2	0.108762237762238	0.300886524822695	#B3B3B3FF
1700	GO:0005862	2	0.271434565434566	0.3	#B3B3B3FF
1701	GO:0005863	2	0.269609390609391	0.3	#B3B3B3FF
1702	GO:0005865	2	0.0850929070929071	0.3	#B3B3B3FF
1703	GO:0005868	2	0.0917562437562438	0.301274379432624	#B3B3B3FF
1704	GO:0005869	2	0.24368031968032	0.300277039007092	#B3B3B3FF
1705	GO:0005873	2	0.243303696303696	0.3	#B3B3B3FF
1708	GO:0005876	2	0.243535464535465	0.302548758865248	#B3B3B3FF
1709	GO:0005879	2	0.266016983016983	0.3	#B3B3B3FF
1710	GO:0005881	2	0.243564435564436	0.3	#B3B3B3FF
1711	GO:0005883	2	0.24397002997003	0.3	#B3B3B3FF
1714	GO:0005886	2	0.0241958041958042	0.416633421985816	#B3B3B3FF
1715	GO:0005898	2	0.247997002997003	0.3	#B3B3B3FF
1716	GO:0005911	2	0.239856143856144	0.315181737588653	#B3B3B3FF
1717	GO:0005912	2	0.0931758241758242	0.324379432624113	#B3B3B3FF
1718	GO:0005913	2	0.239914085914086	0.303712322695035	#B3B3B3FF
1719	GO:0005915	2	0.278155844155844	0.300277039007092	#B3B3B3FF
1720	GO:0005916	2	0.0828041958041958	0.3	#B3B3B3FF
1721	GO:0005921	2	0.0837602397602398	0.3	#B3B3B3FF
1722	GO:0005922	2	0.0837892107892108	0.3	#B3B3B3FF
1723	GO:0005923	2	0.162561438561439	0.304432624113475	#B3B3B3FF
1726	GO:0005929	2	0.0913216783216783	0.3	#B3B3B3FF
1727	GO:0005930	2	0.0916403596403596	0.302770390070922	#B3B3B3FF
1729	GO:0005940	2	0.220068931068931	0.3	#B3B3B3FF
1730	GO:0005942	2	0.0671888111888112	0.3	#B3B3B3FF
1731	GO:0005943	2	0.0668121878121878	0.3	#B3B3B3FF
1732	GO:0005944	2	0.067043956043956	0.3	#B3B3B3FF
1733	GO:0005968	2	0.244897102897103	0.3	#B3B3B3FF
1734	GO:0005976	2	0.0647552447552448	0.3	#B3B3B3FF
1735	GO:0005977	2	0.0646973026973027	0.3	#B3B3B3FF
1736	GO:0005978	2	0.0648131868131868	0.3	#B3B3B3FF
1737	GO:0005979	2	0.0644365634365634	0.3	#B3B3B3FF
1738	GO:0005988	2	0.186317682317682	0.3	#B3B3B3FF
1739	GO:0005989	2	0.186346653346653	0.3	#B3B3B3FF
1740	GO:0005998	2	0.128433566433566	0.3	#B3B3B3FF
1741	GO:0006001	2	0.209726273726274	0.3	#B3B3B3FF
1742	GO:0006014	2	0.214361638361638	0.3	#B3B3B3FF
1743	GO:0006026	2	0.186723276723277	0.3	#B3B3B3FF
1744	GO:0006027	2	0.186752247752248	0.3	#B3B3B3FF
1745	GO:0006029	2	0.129505494505495	0.3	#B3B3B3FF
1746	GO:0006041	2	0.197558441558442	0.3	#B3B3B3FF
1747	GO:0006043	2	0.197529470529471	0.3	#B3B3B3FF
1748	GO:0006044	2	0.197906093906094	0.3	#B3B3B3FF
1749	GO:0006046	2	0.197587412587413	0.3	#B3B3B3FF
1750	GO:0006048	2	0.19779020979021	0.3	#B3B3B3FF
1751	GO:0006050	2	0.197703296703297	0.3	#B3B3B3FF
1752	GO:0006051	2	0.197732267732268	0.3	#B3B3B3FF
1753	GO:0006054	2	0.197848151848152	0.3	#B3B3B3FF
1754	GO:0006059	2	0.127767232767233	0.3	#B3B3B3FF
1755	GO:0006060	2	0.12768031968032	0.3	#B3B3B3FF
1756	GO:0006061	2	0.127796203796204	0.3	#B3B3B3FF
1757	GO:0006062	2	0.128027972027972	0.3	#B3B3B3FF
1758	GO:0006063	2	0.22566033966034	0.3	#B3B3B3FF
1759	GO:0006064	2	0.12825974025974	0.3	#B3B3B3FF
1760	GO:0006073	2	0.0646393606393606	0.3	#B3B3B3FF
1761	GO:0006090	2	0.024978021978022	0.3	#B3B3B3FF
1762	GO:0006091	2	0.0323366633366633	0.315514184397163	#B3B3B3FF
1763	GO:0006096	2	0.0248331668331668	0.3	#B3B3B3FF
1764	GO:0006098	2	0.214216783216783	0.3	#B3B3B3FF
1765	GO:0006101	2	0.071998001998002	0.301551418439716	#B3B3B3FF
1766	GO:0006105	2	0.260686313686314	0.3	#B3B3B3FF
1767	GO:0006110	2	0.0253256743256743	0.30282579787234	#B3B3B3FF
1768	GO:0006112	2	0.0647262737262737	0.3	#B3B3B3FF
1769	GO:0006113	2	0.121190809190809	0.3	#B3B3B3FF
1770	GO:0006119	2	0.0320469530469531	0.304210992907801	#B3B3B3FF
1771	GO:0006123	2	0.153174825174825	0.3	#B3B3B3FF
1772	GO:0006139	2	0.017967032967033	0.509496897163121	#B3B3B3FF
1773	GO:0006140	2	0.0466483516483517	0.3	#B3B3B3FF
1774	GO:0006147	2	0.244114885114885	0.3	#B3B3B3FF
1775	GO:0006163	2	0.0332057942057942	0.319226507092199	#B3B3B3FF
1776	GO:0006165	2	0.0249200799200799	0.3	#B3B3B3FF
1777	GO:0006167	2	0.183739260739261	0.3	#B3B3B3FF
1778	GO:0006171	2	0.0465324675324675	0.3	#B3B3B3FF
1779	GO:0006173	2	0.278532467532468	0.3	#B3B3B3FF
1780	GO:0006177	2	0.265466533466533	0.3	#B3B3B3FF
1781	GO:0006178	2	0.183971028971029	0.3	#B3B3B3FF
1782	GO:0006188	2	0.183855144855145	0.3	#B3B3B3FF
1783	GO:0006189	2	0.183913086913087	0.3	#B3B3B3FF
1784	GO:0006206	2	0.118815184815185	0.3	#B3B3B3FF
1785	GO:0006207	2	0.118641358641359	0.3	#B3B3B3FF
1786	GO:0006211	2	0.158012987012987	0.3	#B3B3B3FF
1787	GO:0006218	2	0.273143856143856	0.3	#B3B3B3FF
1788	GO:0006220	2	0.119017982017982	0.3	#B3B3B3FF
1789	GO:0006221	2	0.11896003996004	0.3	#B3B3B3FF
1790	GO:0006222	2	0.118380619380619	0.3	#B3B3B3FF
1791	GO:0006226	2	0.119336663336663	0.3	#B3B3B3FF
1792	GO:0006235	2	0.119626373626374	0.3	#B3B3B3FF
1793	GO:0006259	2	0.11417982017982	0.340669326241135	#B3B3B3FF
1794	GO:0006260	2	0.140978021978022	0.316566932624113	#B3B3B3FF
1795	GO:0006261	2	0.141006993006993	0.306981382978723	#B3B3B3FF
1796	GO:0006264	2	0.193995004995005	0.3	#B3B3B3FF
1797	GO:0006265	2	0.192894105894106	0.3	#B3B3B3FF
1798	GO:0006266	2	0.142223776223776	0.3	#B3B3B3FF
1799	GO:0006268	2	0.141441558441558	0.300277039007092	#B3B3B3FF
1800	GO:0006269	2	0.140485514485515	0.3	#B3B3B3FF
1801	GO:0006270	2	0.141267732267732	0.302050088652482	#B3B3B3FF
1802	GO:0006271	2	0.142281718281718	0.3	#B3B3B3FF
1803	GO:0006272	2	0.141615384615385	0.3	#B3B3B3FF
1804	GO:0006273	2	0.14233966033966	0.3	#B3B3B3FF
1805	GO:0006275	2	0.115512487512488	0.307535460992908	#B3B3B3FF
1806	GO:0006278	2	0.115222777222777	0.303379875886525	#B3B3B3FF
1807	GO:0006281	2	0.114121878121878	0.323105053191489	#B3B3B3FF
1808	GO:0006282	2	0.114324675324675	0.303767730496454	#B3B3B3FF
1809	GO:0006283	2	0.0386523476523477	0.3	#B3B3B3FF
1810	GO:0006284	2	0.140688311688312	0.3	#B3B3B3FF
1811	GO:0006287	2	0.140804195804196	0.3	#B3B3B3FF
1812	GO:0006289	2	0.0388551448551449	0.3	#B3B3B3FF
1813	GO:0006293	2	0.0384205794205794	0.3	#B3B3B3FF
1814	GO:0006294	2	0.0385074925074925	0.3	#B3B3B3FF
1815	GO:0006295	2	0.0384495504495505	0.3	#B3B3B3FF
1816	GO:0006296	2	0.0385364635364635	0.30177304964539	#B3B3B3FF
1817	GO:0006297	2	0.0341038961038961	0.30105274822695	#B3B3B3FF
1818	GO:0006298	2	0.113252747252747	0.3	#B3B3B3FF
1819	GO:0006301	2	0.034045954045954	0.302382535460993	#B3B3B3FF
1820	GO:0006302	2	0.113977022977023	0.308699024822695	#B3B3B3FF
1821	GO:0006303	2	0.114237762237762	0.3	#B3B3B3FF
1822	GO:0006304	2	0.157752247752248	0.3	#B3B3B3FF
1823	GO:0006305	2	0.157694305694306	0.302160904255319	#B3B3B3FF
1824	GO:0006306	2	0.157723276723277	0.302160904255319	#B3B3B3FF
1825	GO:0006310	2	0.114005994005994	0.309696365248227	#B3B3B3FF
1826	GO:0006311	2	0.199905094905095	0.3	#B3B3B3FF
1827	GO:0006323	2	0.2969000999001	0.306870567375887	#B3B3B3FF
1828	GO:0006325	2	0.0813556443556444	0.331360815602837	#B3B3B3FF
1829	GO:0006333	2	0.296842157842158	0.306482712765957	#B3B3B3FF
1830	GO:0006334	2	0.296784215784216	0.3	#B3B3B3FF
1831	GO:0006335	2	0.226935064935065	0.3	#B3B3B3FF
1832	GO:0006336	2	0.296407592407592	0.3	#B3B3B3FF
1833	GO:0006337	2	0.103982017982018	0.300775709219858	#B3B3B3FF
1834	GO:0006338	2	0.296523476523477	0.306925975177305	#B3B3B3FF
1835	GO:0006342	2	0.158447552447552	0.302992021276596	#B3B3B3FF
1836	GO:0006344	2	0.227833166833167	0.3	#B3B3B3FF
1837	GO:0006346	2	0.158331668331668	0.3	#B3B3B3FF
1838	GO:0006348	2	0.236553446553447	0.3	#B3B3B3FF
1839	GO:0006349	2	0.159693306693307	0.3	#B3B3B3FF
1840	GO:0006351	2	0.0171268731268731	0.426108156028369	#B3B3B3FF
1841	GO:0006352	2	0.0362767232767233	0.3	#B3B3B3FF
1842	GO:0006353	2	0.108443556443556	0.305374556737589	#B3B3B3FF
1843	GO:0006354	2	0.0351758241758242	0.306371897163121	#B3B3B3FF
1844	GO:0006355	2	0.0172717282717283	0.41968085106383	#B3B3B3FF
1845	GO:0006356	2	0.102997002997003	0.301440602836879	#B3B3B3FF
1846	GO:0006357	2	0.0161418581418581	0.369980053191489	#B3B3B3FF
1847	GO:0006359	2	0.275084915084915	0.3	#B3B3B3FF
1848	GO:0006360	2	0.103054945054945	0.302881205673759	#B3B3B3FF
1849	GO:0006366	2	0.0161708291708292	0.377626329787234	#B3B3B3FF
1850	GO:0006367	2	0.0363056943056943	0.3	#B3B3B3FF
1851	GO:0006368	2	0.0352047952047952	0.305042109929078	#B3B3B3FF
1852	GO:0006369	2	0.108385614385614	0.303490691489362	#B3B3B3FF
1853	GO:0006370	2	0.0354945054945055	0.3	#B3B3B3FF
1854	GO:0006378	2	0.108472527472527	0.302050088652482	#B3B3B3FF
1855	GO:0006379	2	0.108849150849151	0.301108156028369	#B3B3B3FF
1856	GO:0006383	2	0.275113886113886	0.302548758865248	#B3B3B3FF
1857	GO:0006384	2	0.120785214785215	0.3	#B3B3B3FF
1858	GO:0006388	2	0.108617382617383	0.30072030141844	#B3B3B3FF
1859	GO:0006390	2	0.229716283716284	0.300277039007092	#B3B3B3FF
1860	GO:0006391	2	0.187737262737263	0.300055407801418	#B3B3B3FF
1861	GO:0006396	2	0.107545454545455	0.345877659574468	#B3B3B3FF
1862	GO:0006397	2	0.107487512487512	0.323603723404255	#B3B3B3FF
1863	GO:0006398	2	0.108936063936064	0.3	#B3B3B3FF
1864	GO:0006399	2	0.197355644355644	0.3	#B3B3B3FF
1865	GO:0006400	2	0.197413586413586	0.303435283687943	#B3B3B3FF
1866	GO:0006403	2	0.108008991008991	0.309640957446808	#B3B3B3FF
1867	GO:0006404	2	0.247852147852148	0.3	#B3B3B3FF
1868	GO:0006405	2	0.108153846153846	0.306593528368794	#B3B3B3FF
1869	GO:0006406	2	0.108095904095904	0.305651595744681	#B3B3B3FF
1870	GO:0006409	2	0.0263976023976024	0.301662234042553	#B3B3B3FF
1871	GO:0006414	2	0.117975024975025	0.306925975177305	#B3B3B3FF
1872	GO:0006415	2	0.117946053946054	0.305208333333333	#B3B3B3FF
1873	GO:0006431	2	0.239044955044955	0.3	#B3B3B3FF
1874	GO:0006436	2	0.266828171828172	0.3	#B3B3B3FF
1875	GO:0006452	2	0.235046953046953	0.3	#B3B3B3FF
1876	GO:0006458	2	0.276823176823177	0.301606826241135	#B3B3B3FF
1877	GO:0006463	2	0.136226773226773	0.3	#B3B3B3FF
1878	GO:0006464	2	0.02098001998002	0.3	#B3B3B3FF
1879	GO:0006465	2	0.204105894105894	0.3	#B3B3B3FF
1880	GO:0006468	2	0.0184885114885115	0.362777039007092	#B3B3B3FF
1881	GO:0006473	2	0.101026973026973	0.308366578014184	#B3B3B3FF
1882	GO:0006475	2	0.100911088911089	0.307424645390071	#B3B3B3FF
1883	GO:0006476	2	0.100505494505494	0.3	#B3B3B3FF
1884	GO:0006477	2	0.253617382617383	0.3	#B3B3B3FF
1885	GO:0006479	2	0.101925074925075	0.3	#B3B3B3FF
1886	GO:0006482	2	0.144367632367632	0.3	#B3B3B3FF
1887	GO:0006499	2	0.188925074925075	0.3	#B3B3B3FF
1888	GO:0006508	2	0.0578311688311688	0.359230939716312	#B3B3B3FF
1889	GO:0006511	2	0.293771228771229	0.325376773049645	#B3B3B3FF
1890	GO:0006513	2	0.160765234765235	0.302936613475177	#B3B3B3FF
1891	GO:0006529	2	0.267175824175824	0.3	#B3B3B3FF
1892	GO:0006531	2	0.222183816183816	0.3	#B3B3B3FF
1893	GO:0006532	2	0.179625374625375	0.3	#B3B3B3FF
1894	GO:0006533	2	0.179712287712288	0.3	#B3B3B3FF
1895	GO:0006536	2	0.237422577422577	0.3	#B3B3B3FF
1896	GO:0006537	2	0.278996003996004	0.3	#B3B3B3FF
1897	GO:0006543	2	0.279082917082917	0.3	#B3B3B3FF
1898	GO:0006544	2	0.237190809190809	0.3	#B3B3B3FF
1899	GO:0006549	2	0.172817182817183	0.3	#B3B3B3FF
1900	GO:0006550	2	0.155086913086913	0.3	#B3B3B3FF
1901	GO:0006560	2	0.215723276723277	0.300221631205674	#B3B3B3FF
1902	GO:0006561	2	0.215665334665335	0.3	#B3B3B3FF
1903	GO:0006566	2	0.20427972027972	0.3	#B3B3B3FF
1904	GO:0006567	2	0.204221778221778	0.3	#B3B3B3FF
1905	GO:0006568	2	0.135067932067932	0.3	#B3B3B3FF
1906	GO:0006569	2	0.134981018981019	0.3	#B3B3B3FF
1907	GO:0006573	2	0.172875124875125	0.3	#B3B3B3FF
1908	GO:0006582	2	0.146134865134865	0.3	#B3B3B3FF
1909	GO:0006584	2	0.0862517482517482	0.3	#B3B3B3FF
1910	GO:0006586	2	0.135154845154845	0.3	#B3B3B3FF
1911	GO:0006589	2	0.204917082917083	0.3	#B3B3B3FF
1912	GO:0006591	2	0.193792207792208	0.3	#B3B3B3FF
1913	GO:0006600	2	0.172701298701299	0.3	#B3B3B3FF
1914	GO:0006623	2	0.194603396603397	0.3	#B3B3B3FF
1915	GO:0006626	2	0.154304695304695	0.3	#B3B3B3FF
1916	GO:0006627	2	0.22904995004995	0.3	#B3B3B3FF
1917	GO:0006643	2	0.151523476523477	0.3	#B3B3B3FF
1918	GO:0006650	2	0.045953046953047	0.3	#B3B3B3FF
1919	GO:0006661	2	0.04603996003996	0.3	#B3B3B3FF
1920	GO:0006665	2	0.151552447552448	0.3	#B3B3B3FF
1921	GO:0006667	2	0.171020979020979	0.3	#B3B3B3FF
1922	GO:0006669	2	0.230933066933067	0.3	#B3B3B3FF
1923	GO:0006677	2	0.217751248751249	0.3	#B3B3B3FF
1924	GO:0006678	2	0.21778021978022	0.3	#B3B3B3FF
1925	GO:0006680	2	0.217867132867133	0.3	#B3B3B3FF
1926	GO:0006681	2	0.217693306693307	0.3	#B3B3B3FF
1927	GO:0006685	2	0.217925074925075	0.3	#B3B3B3FF
1928	GO:0006687	2	0.151436563436563	0.30177304964539	#B3B3B3FF
1929	GO:0006700	2	0.279198801198801	0.3	#B3B3B3FF
1930	GO:0006704	2	0.169659340659341	0.3	#B3B3B3FF
1931	GO:0006706	2	0.215491508491508	0.3	#B3B3B3FF
1932	GO:0006707	2	0.215433566433566	0.3	#B3B3B3FF
1933	GO:0006710	2	0.123711288711289	0.3	#B3B3B3FF
1934	GO:0006725	2	0.0179090909090909	0.514317375886525	#B3B3B3FF
1935	GO:0006729	2	0.148742257742258	0.3	#B3B3B3FF
1936	GO:0006730	2	0.149118881118881	0.3	#B3B3B3FF
1937	GO:0006732	2	0.0717662337662338	0.314406028368794	#B3B3B3FF
1938	GO:0006733	2	0.0248041958041958	0.3	#B3B3B3FF
1939	GO:0006738	2	0.183536463536464	0.3	#B3B3B3FF
1940	GO:0006741	2	0.251676323676324	0.3	#B3B3B3FF
1941	GO:0006743	2	0.202483516483516	0.3	#B3B3B3FF
1942	GO:0006744	2	0.202425574425574	0.3	#B3B3B3FF
1943	GO:0006747	2	0.279778221778222	0.3	#B3B3B3FF
1944	GO:0006753	2	0.0330609390609391	0.32626329787234	#B3B3B3FF
1945	GO:0006757	2	0.0248621378621379	0.3	#B3B3B3FF
1946	GO:0006760	2	0.148916083916084	0.3	#B3B3B3FF
1947	GO:0006779	2	0.226181818181818	0.3	#B3B3B3FF
1948	GO:0006780	2	0.226094905094905	0.3	#B3B3B3FF
1949	GO:0006781	2	0.226152847152847	0.3	#B3B3B3FF
1950	GO:0006783	2	0.226210789210789	0.3	#B3B3B3FF
1951	GO:0006787	2	0.189533466533467	0.3	#B3B3B3FF
1952	GO:0006807	2	0.018024975024975	0.545899822695036	#B3B3B3FF
1953	GO:0006808	2	0.144831168831169	0.3	#B3B3B3FF
1954	GO:0006816	2	0.046996003996004	0.3	#B3B3B3FF
1955	GO:0006818	2	0.0972607392607392	0.304488031914894	#B3B3B3FF
1956	GO:0006825	2	0.135647352647353	0.3	#B3B3B3FF
1957	GO:0006826	2	0.0966233766233766	0.30177304964539	#B3B3B3FF
1958	GO:0006835	2	0.0872947052947053	0.3	#B3B3B3FF
1959	GO:0006848	2	0.276243756243756	0.3	#B3B3B3FF
1960	GO:0006851	2	0.228963036963037	0.3	#B3B3B3FF
1961	GO:0006863	2	0.1167002997003	0.3	#B3B3B3FF
1962	GO:0006865	2	0.125478521478521	0.3	#B3B3B3FF
1963	GO:0006868	2	0.124290709290709	0.3	#B3B3B3FF
1964	GO:0006869	2	0.218156843156843	0.3	#B3B3B3FF
1965	GO:0006878	2	0.135676323676324	0.3	#B3B3B3FF
1966	GO:0006879	2	0.225138861138861	0.3	#B3B3B3FF
1967	GO:0006883	2	0.245824175824176	0.3	#B3B3B3FF
1968	GO:0006885	2	0.0974925074925075	0.302992021276596	#B3B3B3FF
1969	GO:0006895	2	0.257470529470529	0.3	#B3B3B3FF
1970	GO:0006898	2	0.289280719280719	0.3	#B3B3B3FF
1971	GO:0006907	2	0.212304695304695	0.3	#B3B3B3FF
1972	GO:0006913	2	0.0201108891108891	0.319780585106383	#B3B3B3FF
1973	GO:0006919	2	0.057976023976024	0.3	#B3B3B3FF
1974	GO:0006921	2	0.219924075924076	0.3	#B3B3B3FF
1975	GO:0006924	2	0.0531958041958042	0.3	#B3B3B3FF
1977	GO:0006929	2	0.222444555444555	0.3	#B3B3B3FF
1978	GO:0006930	2	0.222473526473526	0.3	#B3B3B3FF
1979	GO:0006931	2	0.262076923076923	0.3	#B3B3B3FF
1980	GO:0006933	2	0.229281718281718	0.3	#B3B3B3FF
1981	GO:0006935	2	0.0515154845154845	0.315292553191489	#B3B3B3FF
1983	GO:0006939	2	0.0885404595404595	0.3	#B3B3B3FF
1984	GO:0006940	2	0.0885694305694306	0.3	#B3B3B3FF
1985	GO:0006941	2	0.0902207792207792	0.3	#B3B3B3FF
1986	GO:0006950	2	0.0232977022977023	0.436136968085106	#B3B3B3FF
1987	GO:0006955	2	0.289976023976024	0.357568705673759	#B3B3B3FF
1988	GO:0006959	2	0.289396603396603	0.3	#B3B3B3FF
1989	GO:0006971	2	0.24087012987013	0.3	#B3B3B3FF
1990	GO:0006972	2	0.240754245754246	0.3	#B3B3B3FF
1991	GO:0006974	2	0.114150849150849	0.335627216312057	#B3B3B3FF
1992	GO:0006975	2	0.216911088911089	0.3	#B3B3B3FF
1993	GO:0006978	2	0.240377622377622	0.3	#B3B3B3FF
1994	GO:0006995	2	0.194226773226773	0.3	#B3B3B3FF
1995	GO:0006997	2	0.0271218781218781	0.306593528368794	#B3B3B3FF
1996	GO:0006998	2	0.0271508491508492	0.303933953900709	#B3B3B3FF
1997	GO:0006999	2	0.189968031968032	0.300664893617021	#B3B3B3FF
1998	GO:0007004	2	0.115251748251748	0.30321365248227	#B3B3B3FF
1999	GO:0007007	2	0.096043956043956	0.301440602836879	#B3B3B3FF
2000	GO:0007009	2	0.0932917082917083	0.311414007092199	#B3B3B3FF
2002	GO:0007014	2	0.143933066933067	0.3	#B3B3B3FF
2003	GO:0007015	2	0.0416653346653347	0.314849290780142	#B3B3B3FF
2005	GO:0007018	2	0.0843686313686314	0.3	#B3B3B3FF
2006	GO:0007019	2	0.0423896103896104	0.3	#B3B3B3FF
2007	GO:0007026	2	0.0423026973026973	0.3	#B3B3B3FF
2008	GO:0007030	2	0.21694005994006	0.305042109929078	#B3B3B3FF
2009	GO:0007031	2	0.259353646353646	0.3	#B3B3B3FF
2010	GO:0007033	2	0.194313686313686	0.307369237588653	#B3B3B3FF
2011	GO:0007034	2	0.19469030969031	0.3	#B3B3B3FF
2012	GO:0007035	2	0.233308691308691	0.3	#B3B3B3FF
2013	GO:0007039	2	0.253646353646354	0.3	#B3B3B3FF
2014	GO:0007040	2	0.233250749250749	0.3	#B3B3B3FF
2015	GO:0007041	2	0.194719280719281	0.3	#B3B3B3FF
2016	GO:0007042	2	0.233337662337662	0.3	#B3B3B3FF
2017	GO:0007043	2	0.162967032967033	0.303601507092199	#B3B3B3FF
2018	GO:0007044	2	0.0404195804195804	0.303933953900709	#B3B3B3FF
2019	GO:0007045	2	0.0403326673326673	0.3	#B3B3B3FF
2020	GO:0007049	2	0.299884115884116	0.375410017730496	#B3B3B3FF
2021	GO:0007056	2	0.200223776223776	0.3	#B3B3B3FF
2022	GO:0007057	2	0.200252747252747	0.3	#B3B3B3FF
2023	GO:0007059	2	0.297566433566434	0.314128989361702	#B3B3B3FF
2024	GO:0007060	2	0.273578421578422	0.3	#B3B3B3FF
2025	GO:0007062	2	0.296001998001998	0.306150265957447	#B3B3B3FF
[truncated: 8,250 more rows]
