# Supplementary material for: Proteome activity landscapes of tumor cell lines determine drug responses
Source: Nat Commun. 2020 Jul 20;11:3639. doi: 10.1038/s41467-020-17336-9 (PMC7371697; doi:10.1038/s41467-020-17336-9)
Supplement: Supplementary file 14 — Source Data [file 41467_2020_17336_MOESM14_ESM.zip › Supplementary_Figure_4A.txt]

value	category	gene	molecule
7.59721418019462	responder NCI-H716	FGFR2	mrna
3.09028337022802	non-responder	FGFR2	mrna
3.52316467801835	non-responder	FGFR2	mrna
5.86977748137471	non-responder	FGFR2	mrna
1.91490985724619	non-responder	FGFR2	mrna
3.98882906112791	non-responder	FGFR2	mrna
2.8993445251497	non-responder	FGFR2	mrna
3.50542129955138	non-responder	FGFR2	mrna
4.93769685962736	non-responder	FGFR2	mrna
4.57151507017392	non-responder	FGFR2	mrna
2.37742245527733	non-responder	FGFR2	mrna
4.09268983401297	non-responder	FGFR2	mrna
6.42732974486595	non-responder	FGFR2	mrna
4.8990246638098	non-responder	FGFR2	mrna
3.74121375237148	non-responder	FGFR2	mrna
2.56139419035351	non-responder	FGFR2	mrna
2.4496993529291	non-responder	FGFR2	mrna
4.86299193728526	non-responder	FGFR2	mrna
4.2877272399265	non-responder	FGFR2	mrna
3.76070619625304	non-responder	FGFR2	mrna
4.18317619589363	non-responder	FGFR2	mrna
5.07491798378919	non-responder	FGFR2	mrna
3.41131970313255	non-responder	FGFR2	mrna
6.14701560083967	non-responder	FGFR2	mrna
4.31421183131919	non-responder	FGFR2	mrna
2.93321244196743	non-responder	FGFR2	mrna
3.9066669045553	non-responder	FGFR2	mrna
3.99657262993695	non-responder	FGFR2	mrna
3.97419049067884	non-responder	FGFR2	mrna
4.82109380527577	non-responder	FGFR2	mrna
2.95157877500604	non-responder	FGFR2	mrna
2.62674084169453	non-responder	FGFR2	mrna
1.53780840571552	non-responder	FGFR2	mrna
5.4635869106069	non-responder	FGFR2	mrna
2.39240345545757	non-responder	FGFR2	mrna
4.19076411017425	non-responder	FGFR2	mrna
6.47687180403005	non-responder	FGFR2	mrna
4.77703519175542	non-responder	FGFR2	mrna
3.99372561223542	non-responder	FGFR2	mrna
3.60656388176602	non-responder	FGFR2	mrna
2.84621316177906	non-responder	FGFR2	mrna
3.98152913867536	non-responder	FGFR2	mrna
3.5540319037186	non-responder	FGFR2	mrna
4.17684298495636	non-responder	FGFR2	mrna
2.85456992381196	non-responder	FGFR2	mrna
3.63515603032803	non-responder	FGFR2	mrna
3.4131143521243	non-responder	FGFR2	mrna
3.98086030703814	non-responder	FGFR2	mrna
3.89002523372036	non-responder	FGFR2	mrna
4.86105782275273	non-responder	FGFR2	mrna
3.34258468510959	non-responder	FGFR2	mrna
5.05832046327109	non-responder	FGFR2	mrna
3.87008638925534	non-responder	FGFR2	mrna
1.94706698867671	non-responder	FGFR2	mrna
3.7339679380237	non-responder	FGFR2	mrna
2.59517544371437	non-responder	FGFR2	mrna
2.56139419035351	non-responder	FGFR2	mrna
9.60765328835707	responder NCI-H716	FGFR2	protein
7.36162681418411	non-responder	FGFR2	protein
7.25077567154644	non-responder	FGFR2	protein
7.14496235927736	non-responder	FGFR2	protein
6.97454973573009	non-responder	FGFR2	protein
7.05647639027109	non-responder	FGFR2	protein
7.29874260596082	non-responder	FGFR2	protein
7.08064626393675	non-responder	FGFR2	protein
7.03168165385528	non-responder	FGFR2	protein
7.29578415697898	non-responder	FGFR2	protein
7.73052483691914	non-responder	FGFR2	protein
7.34321932576297	non-responder	FGFR2	protein
7.04649775855866	non-responder	FGFR2	protein
7.07588664493897	non-responder	FGFR2	protein
7.27485359648799	non-responder	FGFR2	protein
7.17785678863975	non-responder	FGFR2	protein
7.32174558469128	non-responder	FGFR2	protein
7.37891009003025	non-responder	FGFR2	protein
7.11972679712701	non-responder	FGFR2	protein
7.43579534601806	non-responder	FGFR2	protein
7.39283679717026	non-responder	FGFR2	protein
7.23692545070169	non-responder	FGFR2	protein
6.86915928396639	non-responder	FGFR2	protein
7.257400359878	non-responder	FGFR2	protein
7.08306293880705	non-responder	FGFR2	protein
7.24538862171255	non-responder	FGFR2	protein
6.85922167592149	non-responder	FGFR2	protein
7.28737668756083	non-responder	FGFR2	protein
7.20506083083273	non-responder	FGFR2	protein
7.00726846071074	non-responder	FGFR2	protein
7.06156253152244	non-responder	FGFR2	protein
7.33605015600281	non-responder	FGFR2	protein
7.15655512270196	non-responder	FGFR2	protein
7.06518358090134	non-responder	FGFR2	protein
6.81929522700655	non-responder	FGFR2	protein
7.00683733587377	non-responder	FGFR2	protein
7.35699458443912	non-responder	FGFR2	protein
6.94185039870044	non-responder	FGFR2	protein
6.18618108578514	non-responder	FGFR2	protein
7.32205454646338	non-responder	FGFR2	protein
6.80841222923899	non-responder	FGFR2	protein
7.07614918809249	non-responder	FGFR2	protein
6.69782428306447	non-responder	FGFR2	protein
7.46819946031134	non-responder	FGFR2	protein
7.35449273251513	non-responder	FGFR2	protein
7.09618358416829	non-responder	FGFR2	protein
7.18555839844545	non-responder	FGFR2	protein
6.7276218882961	non-responder	FGFR2	protein
6.38143665929865	non-responder	FGFR2	protein
7.01746222229888	non-responder	FGFR2	protein
5.88515109012116	non-responder	FGFR2	protein
7.38584095282112	non-responder	FGFR2	protein
6.95551679576565	non-responder	FGFR2	protein
7.26519118685803	non-responder	FGFR2	protein
7.15758970424046	non-responder	FGFR2	protein
6.94471774407999	non-responder	FGFR2	protein
7.26083154878536	non-responder	FGFR2	protein
7.07364726399012	non-responder	FGFR2	protein
7.28919484805246	non-responder	FGFR2	protein
5.88515109012116	non-responder	FGFR2	protein
7.18318261394329	non-responder	FGFR2	protein
7.28792611647416	non-responder	FGFR2	protein
7.22486992104229	non-responder	FGFR2	protein
7.17537129277704	non-responder	FGFR2	protein
6.92446067129517	non-responder	FGFR2	protein
32.8179100270026	responder NCI-H716	FGFR2	pprot
19.3385580190164	non-responder	FGFR2	pprot
19.3385580190164	non-responder	FGFR2	pprot
20.7498465185666	non-responder	FGFR2	pprot
19.3385580190164	non-responder	FGFR2	pprot
19.3385580190164	non-responder	FGFR2	pprot
19.3385580190164	non-responder	FGFR2	pprot
19.3385580190164	non-responder	FGFR2	pprot
22.4912634957767	non-responder	FGFR2	pprot
19.3385580190164	non-responder	FGFR2	pprot
23.3790155237866	non-responder	FGFR2	pprot
24.5955279395593	non-responder	FGFR2	pprot
21.5408507492407	non-responder	FGFR2	pprot
19.3385580190164	non-responder	FGFR2	pprot
19.3385580190164	non-responder	FGFR2	pprot
19.3385580190164	non-responder	FGFR2	pprot
20.2422576868435	non-responder	FGFR2	pprot
19.3385580190164	non-responder	FGFR2	pprot
19.3385580190164	non-responder	FGFR2	pprot
19.3385580190164	non-responder	FGFR2	pprot
19.3385580190164	non-responder	FGFR2	pprot
19.3385580190164	non-responder	FGFR2	pprot
19.3385580190164	non-responder	FGFR2	pprot
19.3385580190164	non-responder	FGFR2	pprot
23.777158978172	non-responder	FGFR2	pprot
20.6236386204778	non-responder	FGFR2	pprot
23.2926069761899	non-responder	FGFR2	pprot
21.9233216815687	non-responder	FGFR2	pprot
19.3385580190164	non-responder	FGFR2	pprot
19.3385580190164	non-responder	FGFR2	pprot
19.3385580190164	non-responder	FGFR2	pprot
19.3385580190164	non-responder	FGFR2	pprot
19.3385580190164	non-responder	FGFR2	pprot
19.3385580190164	non-responder	FGFR2	pprot
19.3385580190164	non-responder	FGFR2	pprot
19.3385580190164	non-responder	FGFR2	pprot
23.1014134188155	non-responder	FGFR2	pprot
19.3385580190164	non-responder	FGFR2	pprot
19.3385580190164	non-responder	FGFR2	pprot
19.3385580190164	non-responder	FGFR2	pprot
21.5530461258171	non-responder	FGFR2	pprot
19.3385580190164	non-responder	FGFR2	pprot
19.3385580190164	non-responder	FGFR2	pprot
19.3385580190164	non-responder	FGFR2	pprot
23.3873231915104	non-responder	FGFR2	pprot
19.3385580190164	non-responder	FGFR2	pprot
22.1172131444772	non-responder	FGFR2	pprot
19.3385580190164	non-responder	FGFR2	pprot
19.3385580190164	non-responder	FGFR2	pprot
19.3385580190164	non-responder	FGFR2	pprot
19.6395880146803	non-responder	FGFR2	pprot
19.3385580190164	non-responder	FGFR2	pprot
19.3385580190164	non-responder	FGFR2	pprot
19.3385580190164	non-responder	FGFR2	pprot
19.3385580190164	non-responder	FGFR2	pprot
21.412195612476	non-responder	FGFR2	pprot
19.3385580190164	non-responder	FGFR2	pprot
19.3385580190164	non-responder	FGFR2	pprot
19.3385580190164	non-responder	FGFR2	pprot
19.3385580190164	non-responder	FGFR2	pprot
19.3385580190164	non-responder	FGFR2	pprot
19.3385580190164	non-responder	FGFR2	pprot
19.3385580190164	non-responder	FGFR2	pprot
19.3385580190164	non-responder	FGFR2	pprot
19.3385580190164	non-responder	FGFR2	pprot
8.81312503043556	responder NCI-H716	FGFR2	site
5.89247456786344	non-responder	FGFR2	site
5.89247456786344	non-responder	FGFR2	site
6.45382440713593	non-responder	FGFR2	site
5.89247456786344	non-responder	FGFR2	site
5.89247456786344	non-responder	FGFR2	site
5.89247456786344	non-responder	FGFR2	site
5.89247456786344	non-responder	FGFR2	site
6.21064837388885	non-responder	FGFR2	site
5.89247456786344	non-responder	FGFR2	site
5.89247456786344	non-responder	FGFR2	site
5.89247456786344	non-responder	FGFR2	site
5.89247456786344	non-responder	FGFR2	site
5.89247456786344	non-responder	FGFR2	site
5.89247456786344	non-responder	FGFR2	site
5.89247456786344	non-responder	FGFR2	site
6.30928887663061	non-responder	FGFR2	site
5.89247456786344	non-responder	FGFR2	site
5.89247456786344	non-responder	FGFR2	site
5.89247456786344	non-responder	FGFR2	site
5.89247456786344	non-responder	FGFR2	site
5.89247456786344	non-responder	FGFR2	site
5.89247456786344	non-responder	FGFR2	site
5.89247456786344	non-responder	FGFR2	site
5.89247456786344	non-responder	FGFR2	site
6.19350456352742	non-responder	FGFR2	site
6.44117608373835	non-responder	FGFR2	site
5.89247456786344	non-responder	FGFR2	site
5.89247456786344	non-responder	FGFR2	site
5.89247456786344	non-responder	FGFR2	site
5.89247456786344	non-responder	FGFR2	site
5.89247456786344	non-responder	FGFR2	site
5.89247456786344	non-responder	FGFR2	site
5.89247456786344	non-responder	FGFR2	site
5.89247456786344	non-responder	FGFR2	site
5.89247456786344	non-responder	FGFR2	site
5.89247456786344	non-responder	FGFR2	site
5.89247456786344	non-responder	FGFR2	site
5.89247456786344	non-responder	FGFR2	site
5.89247456786344	non-responder	FGFR2	site
6.5744244454791	non-responder	FGFR2	site
5.89247456786344	non-responder	FGFR2	site
5.89247456786344	non-responder	FGFR2	site
5.89247456786344	non-responder	FGFR2	site
5.89247456786344	non-responder	FGFR2	site
5.89247456786344	non-responder	FGFR2	site
6.67507014658347	non-responder	FGFR2	site
5.89247456786344	non-responder	FGFR2	site
5.89247456786344	non-responder	FGFR2	site
5.89247456786344	non-responder	FGFR2	site
5.89247456786344	non-responder	FGFR2	site
5.89247456786344	non-responder	FGFR2	site
5.89247456786344	non-responder	FGFR2	site
5.89247456786344	non-responder	FGFR2	site
5.89247456786344	non-responder	FGFR2	site
6.48876718209166	non-responder	FGFR2	site
5.89247456786344	non-responder	FGFR2	site
5.89247456786344	non-responder	FGFR2	site
5.89247456786344	non-responder	FGFR2	site
5.89247456786344	non-responder	FGFR2	site
5.89247456786344	non-responder	FGFR2	site
5.89247456786344	non-responder	FGFR2	site
5.89247456786344	non-responder	FGFR2	site
5.89247456786344	non-responder	FGFR2	site
5.89247456786344	non-responder	FGFR2	site
5.967	responder NCI-H716	NTRK1	mrna
0.179	non-responder	NTRK1	mrna
-0.369	non-responder	NTRK1	mrna
-0.291	non-responder	NTRK1	mrna
-0.132	non-responder	NTRK1	mrna
-0.261	non-responder	NTRK1	mrna
-0.495	non-responder	NTRK1	mrna
-0.306	non-responder	NTRK1	mrna
-0.2	non-responder	NTRK1	mrna
0.081	non-responder	NTRK1	mrna
0.655	non-responder	NTRK1	mrna
-0.275	non-responder	NTRK1	mrna
-0.342	non-responder	NTRK1	mrna
-0.371	non-responder	NTRK1	mrna
0.007	non-responder	NTRK1	mrna
-0.088	non-responder	NTRK1	mrna
-0.196	non-responder	NTRK1	mrna
5.967	non-responder	NTRK1	mrna
-0.029	non-responder	NTRK1	mrna
-0.005	non-responder	NTRK1	mrna
-0.217	non-responder	NTRK1	mrna
2.288	non-responder	NTRK1	mrna
-0.185	non-responder	NTRK1	mrna
0.056	non-responder	NTRK1	mrna
1.066	non-responder	NTRK1	mrna
-0.313	non-responder	NTRK1	mrna
-0.182	non-responder	NTRK1	mrna
-0.102	non-responder	NTRK1	mrna
-0.337	non-responder	NTRK1	mrna
-0.319	non-responder	NTRK1	mrna
-0.189	non-responder	NTRK1	mrna
-0.242	non-responder	NTRK1	mrna
-0.147	non-responder	NTRK1	mrna
-0.351	non-responder	NTRK1	mrna
-0.154	non-responder	NTRK1	mrna
-0.158	non-responder	NTRK1	mrna
-0.398	non-responder	NTRK1	mrna
0.018	non-responder	NTRK1	mrna
-0.337	non-responder	NTRK1	mrna
-0.261	non-responder	NTRK1	mrna
0.448	non-responder	NTRK1	mrna
-0.304	non-responder	NTRK1	mrna
-0.054	non-responder	NTRK1	mrna
0.069	non-responder	NTRK1	mrna
-0.115	non-responder	NTRK1	mrna
-0.146	non-responder	NTRK1	mrna
-0.016	non-responder	NTRK1	mrna
-0.1	non-responder	NTRK1	mrna
-0.334	non-responder	NTRK1	mrna
-0.431	non-responder	NTRK1	mrna
-0.384	non-responder	NTRK1	mrna
-0.034	non-responder	NTRK1	mrna
-0.066	non-responder	NTRK1	mrna
0.003	non-responder	NTRK1	mrna
-0.225	non-responder	NTRK1	mrna
-0.355	non-responder	NTRK1	mrna
-0.223	non-responder	NTRK1	mrna
-0.171	non-responder	NTRK1	mrna
-0.124	non-responder	NTRK1	mrna
-0.31	non-responder	NTRK1	mrna
-0.231	non-responder	NTRK1	mrna
7.85428892266132	responder NCI-H716	NTRK1	protein
6.43470321027305	non-responder	NTRK1	protein
6.43470321027305	non-responder	NTRK1	protein
6.43470321027305	non-responder	NTRK1	protein
7.24356687355612	non-responder	NTRK1	protein
6.43470321027305	non-responder	NTRK1	protein
6.43470321027305	non-responder	NTRK1	protein
7.66166944898055	non-responder	NTRK1	protein
6.43470321027305	non-responder	NTRK1	protein
7.00032916124266	non-responder	NTRK1	protein
6.73745255550218	non-responder	NTRK1	protein
6.89635930845473	non-responder	NTRK1	protein
6.43470321027305	non-responder	NTRK1	protein
6.43470321027305	non-responder	NTRK1	protein
6.43470321027305	non-responder	NTRK1	protein
6.43470321027305	non-responder	NTRK1	protein
7.44522083157854	non-responder	NTRK1	protein
7.59958566202624	non-responder	NTRK1	protein
6.43470321027305	non-responder	NTRK1	protein
6.43470321027305	non-responder	NTRK1	protein
7.03140722584666	non-responder	NTRK1	protein
6.43470321027305	non-responder	NTRK1	protein
7.42949625447147	non-responder	NTRK1	protein
6.43470321027305	non-responder	NTRK1	protein
6.43470321027305	non-responder	NTRK1	protein
6.43470321027305	non-responder	NTRK1	protein
6.43470321027305	non-responder	NTRK1	protein
6.97396602534731	non-responder	NTRK1	protein
7.01654689061435	non-responder	NTRK1	protein
6.43470321027305	non-responder	NTRK1	protein
6.43470321027305	non-responder	NTRK1	protein
6.43470321027305	non-responder	NTRK1	protein
6.43470321027305	non-responder	NTRK1	protein
6.43470321027305	non-responder	NTRK1	protein
6.43470321027305	non-responder	NTRK1	protein
7.13525738591436	non-responder	NTRK1	protein
6.43470321027305	non-responder	NTRK1	protein
7.52749286944696	non-responder	NTRK1	protein
6.43470321027305	non-responder	NTRK1	protein
7.15322265503658	non-responder	NTRK1	protein
6.43470321027305	non-responder	NTRK1	protein
7.36086103879034	non-responder	NTRK1	protein
6.43470321027305	non-responder	NTRK1	protein
6.43470321027305	non-responder	NTRK1	protein
6.81158997180677	non-responder	NTRK1	protein
6.98794383787323	non-responder	NTRK1	protein
6.43470321027305	non-responder	NTRK1	protein
7.42621423046101	non-responder	NTRK1	protein
6.73573320593703	non-responder	NTRK1	protein
6.43470321027305	non-responder	NTRK1	protein
7.45537455299989	non-responder	NTRK1	protein
6.43470321027305	non-responder	NTRK1	protein
7.35479399776274	non-responder	NTRK1	protein
6.43470321027305	non-responder	NTRK1	protein
6.43470321027305	non-responder	NTRK1	protein
7.35182112328181	non-responder	NTRK1	protein
7.08737055365972	non-responder	NTRK1	protein
7.51382843040156	non-responder	NTRK1	protein
6.43470321027305	non-responder	NTRK1	protein
6.43470321027305	non-responder	NTRK1	protein
24.8880295287019	responder NCI-H716	NTRK1	pprot
21.2096704380128	non-responder	NTRK1	pprot
21.2096704380128	non-responder	NTRK1	pprot
21.2096704380128	non-responder	NTRK1	pprot
21.2096704380128	non-responder	NTRK1	pprot
21.2096704380128	non-responder	NTRK1	pprot
21.2096704380128	non-responder	NTRK1	pprot
21.2096704380128	non-responder	NTRK1	pprot
21.2096704380128	non-responder	NTRK1	pprot
21.2096704380128	non-responder	NTRK1	pprot
21.2096704380128	non-responder	NTRK1	pprot
21.2096704380128	non-responder	NTRK1	pprot
21.2096704380128	non-responder	NTRK1	pprot
21.2096704380128	non-responder	NTRK1	pprot
21.2096704380128	non-responder	NTRK1	pprot
21.2096704380128	non-responder	NTRK1	pprot
21.2096704380128	non-responder	NTRK1	pprot
21.2096704380128	non-responder	NTRK1	pprot
21.2096704380128	non-responder	NTRK1	pprot
21.2096704380128	non-responder	NTRK1	pprot
21.2096704380128	non-responder	NTRK1	pprot
21.2096704380128	non-responder	NTRK1	pprot
21.2096704380128	non-responder	NTRK1	pprot
21.2096704380128	non-responder	NTRK1	pprot
21.5107004336768	non-responder	NTRK1	pprot
21.2096704380128	non-responder	NTRK1	pprot
21.2096704380128	non-responder	NTRK1	pprot
21.8374200503771	non-responder	NTRK1	pprot
21.2096704380128	non-responder	NTRK1	pprot
21.2096704380128	non-responder	NTRK1	pprot
21.2096704380128	non-responder	NTRK1	pprot
21.2096704380128	non-responder	NTRK1	pprot
21.2096704380128	non-responder	NTRK1	pprot
21.2096704380128	non-responder	NTRK1	pprot
23.3788832695774	non-responder	NTRK1	pprot
21.2096704380128	non-responder	NTRK1	pprot
21.2096704380128	non-responder	NTRK1	pprot
21.2096704380128	non-responder	NTRK1	pprot
21.2096704380128	non-responder	NTRK1	pprot
21.2096704380128	non-responder	NTRK1	pprot
21.2096704380128	non-responder	NTRK1	pprot
21.2096704380128	non-responder	NTRK1	pprot
21.2096704380128	non-responder	NTRK1	pprot
21.2096704380128	non-responder	NTRK1	pprot
21.2096704380128	non-responder	NTRK1	pprot
21.2096704380128	non-responder	NTRK1	pprot
21.2096704380128	non-responder	NTRK1	pprot
21.2096704380128	non-responder	NTRK1	pprot
21.2096704380128	non-responder	NTRK1	pprot
21.2096704380128	non-responder	NTRK1	pprot
21.2096704380128	non-responder	NTRK1	pprot
21.2096704380128	non-responder	NTRK1	pprot
21.2096704380128	non-responder	NTRK1	pprot
21.2096704380128	non-responder	NTRK1	pprot
23.0847415746398	non-responder	NTRK1	pprot
24.2842564830518	non-responder	NTRK1	pprot
21.2096704380128	non-responder	NTRK1	pprot
21.2096704380128	non-responder	NTRK1	pprot
21.2096704380128	non-responder	NTRK1	pprot
22.3332809428405	non-responder	NTRK1	pprot
7.35339254431676	responder NCI-H716	NTRK1	site
7.05236254865278	non-responder	NTRK1	site
7.05236254865278	non-responder	NTRK1	site
7.05236254865278	non-responder	NTRK1	site
7.05236254865278	non-responder	NTRK1	site
7.05236254865278	non-responder	NTRK1	site
7.05236254865278	non-responder	NTRK1	site
7.05236254865278	non-responder	NTRK1	site
7.05236254865278	non-responder	NTRK1	site
7.05236254865278	non-responder	NTRK1	site
7.05236254865278	non-responder	NTRK1	site
7.05236254865278	non-responder	NTRK1	site
7.05236254865278	non-responder	NTRK1	site
7.05236254865278	non-responder	NTRK1	site
7.05236254865278	non-responder	NTRK1	site
7.05236254865278	non-responder	NTRK1	site
7.05236254865278	non-responder	NTRK1	site
7.05236254865278	non-responder	NTRK1	site
7.05236254865278	non-responder	NTRK1	site
7.05236254865278	non-responder	NTRK1	site
7.05236254865278	non-responder	NTRK1	site
7.05236254865278	non-responder	NTRK1	site
7.05236254865278	non-responder	NTRK1	site
7.05236254865278	non-responder	NTRK1	site
7.05236254865278	non-responder	NTRK1	site
7.05236254865278	non-responder	NTRK1	site
7.05236254865278	non-responder	NTRK1	site
7.05236254865278	non-responder	NTRK1	site
7.05236254865278	non-responder	NTRK1	site
7.05236254865278	non-responder	NTRK1	site
7.05236254865278	non-responder	NTRK1	site
7.05236254865278	non-responder	NTRK1	site
7.05236254865278	non-responder	NTRK1	site
7.05236254865278	non-responder	NTRK1	site
7.05236254865278	non-responder	NTRK1	site
7.05236254865278	non-responder	NTRK1	site
7.05236254865278	non-responder	NTRK1	site
7.05236254865278	non-responder	NTRK1	site
7.05236254865278	non-responder	NTRK1	site
7.05236254865278	non-responder	NTRK1	site
7.05236254865278	non-responder	NTRK1	site
7.05236254865278	non-responder	NTRK1	site
7.05236254865278	non-responder	NTRK1	site
7.05236254865278	non-responder	NTRK1	site
7.05236254865278	non-responder	NTRK1	site
7.05236254865278	non-responder	NTRK1	site
7.05236254865278	non-responder	NTRK1	site
7.05236254865278	non-responder	NTRK1	site
7.05236254865278	non-responder	NTRK1	site
7.05236254865278	non-responder	NTRK1	site
7.05236254865278	non-responder	NTRK1	site
7.05236254865278	non-responder	NTRK1	site
7.05236254865278	non-responder	NTRK1	site
7.05236254865278	non-responder	NTRK1	site
7.05236254865278	non-responder	NTRK1	site
7.05236254865278	non-responder	NTRK1	site
7.05236254865278	non-responder	NTRK1	site
7.05236254865278	non-responder	NTRK1	site
7.05236254865278	non-responder	NTRK1	site
7.05236254865278	non-responder	NTRK1	site
2.03	responder NCI-H716	ABL	mrna
-0.395	non-responder	ABL	mrna
0.471	non-responder	ABL	mrna
0.983	non-responder	ABL	mrna
2.333	non-responder	ABL	mrna
-0.122	non-responder	ABL	mrna
0.683	non-responder	ABL	mrna
0.534	non-responder	ABL	mrna
2.094	non-responder	ABL	mrna
0.364	non-responder	ABL	mrna
1.961	non-responder	ABL	mrna
0.349	non-responder	ABL	mrna
-0.827	non-responder	ABL	mrna
-0.486	non-responder	ABL	mrna
-0.454	non-responder	ABL	mrna
-0.433	non-responder	ABL	mrna
-1.327	non-responder	ABL	mrna
-0.793	non-responder	ABL	mrna
-0.091	non-responder	ABL	mrna
-0.008	non-responder	ABL	mrna
-0.699	non-responder	ABL	mrna
2.03	non-responder	ABL	mrna
0.075	non-responder	ABL	mrna
-1.096	non-responder	ABL	mrna
-0.392	non-responder	ABL	mrna
2.38	non-responder	ABL	mrna
-0.492	non-responder	ABL	mrna
0.045	non-responder	ABL	mrna
-0.791	non-responder	ABL	mrna
-1.449	non-responder	ABL	mrna
-0.135	non-responder	ABL	mrna
-1.317	non-responder	ABL	mrna
-0.671	non-responder	ABL	mrna
-0.292	non-responder	ABL	mrna
-0.992	non-responder	ABL	mrna
-0.364	non-responder	ABL	mrna
0.079	non-responder	ABL	mrna
-0.722	non-responder	ABL	mrna
-0.727	non-responder	ABL	mrna
0.311	non-responder	ABL	mrna
-0.268	non-responder	ABL	mrna
-1.417	non-responder	ABL	mrna
1.006	non-responder	ABL	mrna
0.207	non-responder	ABL	mrna
-0.098	non-responder	ABL	mrna
-0.703	non-responder	ABL	mrna
-1.708	non-responder	ABL	mrna
-0.533	non-responder	ABL	mrna
0.253	non-responder	ABL	mrna
0.322	non-responder	ABL	mrna
0.428	non-responder	ABL	mrna
-0.102	non-responder	ABL	mrna
0.267	non-responder	ABL	mrna
0.613	non-responder	ABL	mrna
1.152	non-responder	ABL	mrna
0.518	non-responder	ABL	mrna
0.899	non-responder	ABL	mrna
0.666	non-responder	ABL	mrna
-1.173	non-responder	ABL	mrna
1.499	non-responder	ABL	mrna
-0.239	non-responder	ABL	mrna
9.1120055542584	responder NCI-H716	ABL	protein
7.70009612747078	non-responder	ABL	protein
6.84680189692029	non-responder	ABL	protein
7.13047365590358	non-responder	ABL	protein
7.21732613734876	non-responder	ABL	protein
7.95835382106538	non-responder	ABL	protein
7.42342256140745	non-responder	ABL	protein
8.43814943699014	non-responder	ABL	protein
8.61389483140895	non-responder	ABL	protein
7.70838986686729	non-responder	ABL	protein
6.83911878604142	non-responder	ABL	protein
7.06464131806178	non-responder	ABL	protein
6.61801186357897	non-responder	ABL	protein
7.17962128259196	non-responder	ABL	protein
9.32207512512747	non-responder	ABL	protein
6.06597941422202	non-responder	ABL	protein
6.71358850090486	non-responder	ABL	protein
6.06597941422202	non-responder	ABL	protein
9.48249652198975	non-responder	ABL	protein
7.14102981196921	non-responder	ABL	protein
6.84921258153807	non-responder	ABL	protein
8.31977367227654	non-responder	ABL	protein
7.50622719709125	non-responder	ABL	protein
8.53123952044616	non-responder	ABL	protein
7.515470469823	non-responder	ABL	protein
9.38547121441615	non-responder	ABL	protein
7.78416313401066	non-responder	ABL	protein
6.82630891361088	non-responder	ABL	protein
7.41790105430078	non-responder	ABL	protein
7.23497184483692	non-responder	ABL	protein
6.06597941422202	non-responder	ABL	protein
7.33847432015452	non-responder	ABL	protein
8.57254669563521	non-responder	ABL	protein
9.4193898717402	non-responder	ABL	protein
7.09583708991245	non-responder	ABL	protein
6.48608420332232	non-responder	ABL	protein
7.02163337254601	non-responder	ABL	protein
7.07020297982139	non-responder	ABL	protein
7.54334338448514	non-responder	ABL	protein
7.6963400802902	non-responder	ABL	protein
8.72383197259416	non-responder	ABL	protein
8.43865047905101	non-responder	ABL	protein
7.44959767118332	non-responder	ABL	protein
7.27935923355281	non-responder	ABL	protein
7.31495969360591	non-responder	ABL	protein
7.43988685783715	non-responder	ABL	protein
8.40258019333495	non-responder	ABL	protein
8.48912259497009	non-responder	ABL	protein
8.65959479411443	non-responder	ABL	protein
7.02193802477354	non-responder	ABL	protein
9.34130809553366	non-responder	ABL	protein
8.43496268345792	non-responder	ABL	protein
9.33801368804046	non-responder	ABL	protein
6.367009409886	non-responder	ABL	protein
8.16365537370304	non-responder	ABL	protein
8.19215626887039	non-responder	ABL	protein
7.04378175271372	non-responder	ABL	protein
8.78180879964007	non-responder	ABL	protein
9.05077654603402	non-responder	ABL	protein
7.25238461128504	non-responder	ABL	protein
31.7311218647351	responder NCI-H716	ABL	pprot
28.6513663525985	non-responder	ABL	pprot
27.5790046895985	non-responder	ABL	pprot
26.9438500607256	non-responder	ABL	pprot
27.9312918383848	non-responder	ABL	pprot
27.9073649604195	non-responder	ABL	pprot
27.2960630869805	non-responder	ABL	pprot
27.9710661662488	non-responder	ABL	pprot
27.7397463657101	non-responder	ABL	pprot
27.9460583275325	non-responder	ABL	pprot
28.2412268117829	non-responder	ABL	pprot
27.398335156195	non-responder	ABL	pprot
28.3013861742217	non-responder	ABL	pprot
28.3314164087021	non-responder	ABL	pprot
27.1181275609562	non-responder	ABL	pprot
26.2968621688637	non-responder	ABL	pprot
28.066829973373	non-responder	ABL	pprot
27.5843855842383	non-responder	ABL	pprot
27.7936343142692	non-responder	ABL	pprot
27.2251248231357	non-responder	ABL	pprot
27.6565775604464	non-responder	ABL	pprot
29.3234533334076	non-responder	ABL	pprot
28.0926152740868	non-responder	ABL	pprot
29.29529903797	non-responder	ABL	pprot
28.2429490693946	non-responder	ABL	pprot
28.7323335741866	non-responder	ABL	pprot
28.1173934978322	non-responder	ABL	pprot
27.7096877631587	non-responder	ABL	pprot
28.8627534276937	non-responder	ABL	pprot
27.9709981713187	non-responder	ABL	pprot
26.6345391059104	non-responder	ABL	pprot
28.6076952588706	non-responder	ABL	pprot
27.864912227669	non-responder	ABL	pprot
27.448463851192	non-responder	ABL	pprot
27.8951698483159	non-responder	ABL	pprot
27.8974474916769	non-responder	ABL	pprot
26.7078620961194	non-responder	ABL	pprot
28.3249663206726	non-responder	ABL	pprot
27.5025095870962	non-responder	ABL	pprot
28.5835336781439	non-responder	ABL	pprot
28.1519386737552	non-responder	ABL	pprot
27.9738276697339	non-responder	ABL	pprot
28.336682369901	non-responder	ABL	pprot
28.1526152432909	non-responder	ABL	pprot
28.0518971793501	non-responder	ABL	pprot
28.2437585923999	non-responder	ABL	pprot
27.6985605236212	non-responder	ABL	pprot
29.6767062151521	non-responder	ABL	pprot
27.4037328353941	non-responder	ABL	pprot
27.5553271781772	non-responder	ABL	pprot
27.7121739496323	non-responder	ABL	pprot
28.7580490513254	non-responder	ABL	pprot
27.8767718389274	non-responder	ABL	pprot
27.7607033260149	non-responder	ABL	pprot
28.5633687783479	non-responder	ABL	pprot
28.59037521955	non-responder	ABL	pprot
25.7289992455029	non-responder	ABL	pprot
28.500607684984	non-responder	ABL	pprot
28.0725164088014	non-responder	ABL	pprot
27.5062665345422	non-responder	ABL	pprot
8.59119680341863	responder NCI-H716	ABL	site
7.91575994622705	non-responder	ABL	site
7.59138108742722	non-responder	ABL	site
7.60100202273651	non-responder	ABL	site
7.77184116310511	non-responder	ABL	site
7.5261380256348	non-responder	ABL	site
7.60605017415093	non-responder	ABL	site
7.68736329651527	non-responder	ABL	site
7.74528069353779	non-responder	ABL	site
7.72804130731587	non-responder	ABL	site
7.86459111693313	non-responder	ABL	site
7.70988042267308	non-responder	ABL	site
7.68768967971799	non-responder	ABL	site
7.85481853091341	non-responder	ABL	site
7.57379882119105	non-responder	ABL	site
7.67609046442747	non-responder	ABL	site
7.4999023874023	non-responder	ABL	site
7.40977645997346	non-responder	ABL	site
7.71312672068471	non-responder	ABL	site
6.42741596872895	non-responder	ABL	site
7.7103658043999	non-responder	ABL	site
8.14847716813462	non-responder	ABL	site
7.92419027957859	non-responder	ABL	site
8.00299459241715	non-responder	ABL	site
7.84566959664981	non-responder	ABL	site
8.01103234589027	non-responder	ABL	site
7.77158145247689	non-responder	ABL	site
7.79809991329769	non-responder	ABL	site
7.94384326432789	non-responder	ABL	site
7.9424275330648	non-responder	ABL	site
7.63541571483743	non-responder	ABL	site
7.73681986791061	non-responder	ABL	site
6.94703269343585	non-responder	ABL	site
7.8900736436571	non-responder	ABL	site
7.72653687764677	non-responder	ABL	site
7.42212755413386	non-responder	ABL	site
7.06350230580619	non-responder	ABL	site
7.79536137357118	non-responder	ABL	site
7.4236334129208	non-responder	ABL	site
8.08877052591002	non-responder	ABL	site
7.73010421933648	non-responder	ABL	site
7.6591118413088	non-responder	ABL	site
7.93086190293976	non-responder	ABL	site
7.7930517582228	non-responder	ABL	site
7.74474662555868	non-responder	ABL	site
7.94342105391861	non-responder	ABL	site
7.77493925168667	non-responder	ABL	site
7.94753071699032	non-responder	ABL	site
7.57102142699688	non-responder	ABL	site
7.63734590596116	non-responder	ABL	site
7.81585474605832	non-responder	ABL	site
8.03136950785843	non-responder	ABL	site
7.70259238426484	non-responder	ABL	site
7.70036116298855	non-responder	ABL	site
7.95597324954469	non-responder	ABL	site
8.04043670264033	non-responder	ABL	site
6.72394487436073	non-responder	ABL	site
7.66317814823364	non-responder	ABL	site
7.74380660895511	non-responder	ABL	site
7.78802641014032	non-responder	ABL	site
6.405	responder NCI-H716	ALK	mrna
-0.08	non-responder	ALK	mrna
-0.271	non-responder	ALK	mrna
-0.34	non-responder	ALK	mrna
-0.191	non-responder	ALK	mrna
-0.296	non-responder	ALK	mrna
-0.196	non-responder	ALK	mrna
-0.389	non-responder	ALK	mrna
-0.237	non-responder	ALK	mrna
-0.305	non-responder	ALK	mrna
0.41	non-responder	ALK	mrna
-0.294	non-responder	ALK	mrna
-0.162	non-responder	ALK	mrna
-0.232	non-responder	ALK	mrna
-0.164	non-responder	ALK	mrna
-0.444	non-responder	ALK	mrna
-0.323	non-responder	ALK	mrna
-0.236	non-responder	ALK	mrna
-0.192	non-responder	ALK	mrna
-0.308	non-responder	ALK	mrna
-0.338	non-responder	ALK	mrna
-0.299	non-responder	ALK	mrna
-0.172	non-responder	ALK	mrna
-0.263	non-responder	ALK	mrna
6.405	non-responder	ALK	mrna
-0.23	non-responder	ALK	mrna
0.881	non-responder	ALK	mrna
-0.268	non-responder	ALK	mrna
0.036	non-responder	ALK	mrna
0.572	non-responder	ALK	mrna
0.521	non-responder	ALK	mrna
1.156	non-responder	ALK	mrna
-0.03	non-responder	ALK	mrna
-0.2	non-responder	ALK	mrna
-0.186	non-responder	ALK	mrna
-0.249	non-responder	ALK	mrna
-0.366	non-responder	ALK	mrna
-0.37	non-responder	ALK	mrna
-0.375	non-responder	ALK	mrna
-0.281	non-responder	ALK	mrna
-0.272	non-responder	ALK	mrna
0.001	non-responder	ALK	mrna
-0.263	non-responder	ALK	mrna
-0.249	non-responder	ALK	mrna
0.351	non-responder	ALK	mrna
0.714	non-responder	ALK	mrna
0.07	non-responder	ALK	mrna
-0.082	non-responder	ALK	mrna
-0.311	non-responder	ALK	mrna
-0.234	non-responder	ALK	mrna
-0.174	non-responder	ALK	mrna
0.067	non-responder	ALK	mrna
-0.214	non-responder	ALK	mrna
-0.217	non-responder	ALK	mrna
-0.194	non-responder	ALK	mrna
-0.16	non-responder	ALK	mrna
-0.284	non-responder	ALK	mrna
0.259	non-responder	ALK	mrna
-0.149	non-responder	ALK	mrna
-0.143	non-responder	ALK	mrna
-0.343	non-responder	ALK	mrna
9.93137162109348	responder NCI-H716	ALK	protein
6.13864455401405	non-responder	ALK	protein
6.13864455401405	non-responder	ALK	protein
6.13864455401405	non-responder	ALK	protein
6.13864455401405	non-responder	ALK	protein
6.13864455401405	non-responder	ALK	protein
6.13864455401405	non-responder	ALK	protein
6.13864455401405	non-responder	ALK	protein
6.13864455401405	non-responder	ALK	protein
7.32337341461279	non-responder	ALK	protein
6.13864455401405	non-responder	ALK	protein
7.16623570984106	non-responder	ALK	protein
6.13864455401405	non-responder	ALK	protein
6.13864455401405	non-responder	ALK	protein
6.13864455401405	non-responder	ALK	protein
6.13864455401405	non-responder	ALK	protein
7.06234871768168	non-responder	ALK	protein
6.13864455401405	non-responder	ALK	protein
6.13864455401405	non-responder	ALK	protein
6.13864455401405	non-responder	ALK	protein
6.13864455401405	non-responder	ALK	protein
7.21193676187516	non-responder	ALK	protein
6.13864455401405	non-responder	ALK	protein
7.0788758005441	non-responder	ALK	protein
6.13864455401405	non-responder	ALK	protein
7.44869988349053	non-responder	ALK	protein
6.13864455401405	non-responder	ALK	protein
6.13864455401405	non-responder	ALK	protein
7.37584203912629	non-responder	ALK	protein
6.13864455401405	non-responder	ALK	protein
6.13864455401405	non-responder	ALK	protein
6.81695011580457	non-responder	ALK	protein
6.99819416555016	non-responder	ALK	protein
6.96816775446698	non-responder	ALK	protein
6.88506324016651	non-responder	ALK	protein
6.13864455401405	non-responder	ALK	protein
6.13864455401405	non-responder	ALK	protein
6.13864455401405	non-responder	ALK	protein
6.13864455401405	non-responder	ALK	protein
6.13864455401405	non-responder	ALK	protein
6.13864455401405	non-responder	ALK	protein
6.13864455401405	non-responder	ALK	protein
7.14560174077834	non-responder	ALK	protein
6.13864455401405	non-responder	ALK	protein
6.13864455401405	non-responder	ALK	protein
6.13864455401405	non-responder	ALK	protein
6.13864455401405	non-responder	ALK	protein
6.13864455401405	non-responder	ALK	protein
7.06621462635704	non-responder	ALK	protein
6.13864455401405	non-responder	ALK	protein
7.03811953628195	non-responder	ALK	protein
6.13864455401405	non-responder	ALK	protein
6.43967454967803	non-responder	ALK	protein
6.13864455401405	non-responder	ALK	protein
6.13864455401405	non-responder	ALK	protein
7.261173454099	non-responder	ALK	protein
6.81736191176444	non-responder	ALK	protein
6.13864455401405	non-responder	ALK	protein
6.13864455401405	non-responder	ALK	protein
6.92693686996974	non-responder	ALK	protein
33.2304648145351	responder NCI-H716	ALK	pprot
20.4265548135621	non-responder	ALK	pprot
23.4073020002906	non-responder	ALK	pprot
20.4265548135621	non-responder	ALK	pprot
22.4139522246179	non-responder	ALK	pprot
20.4265548135621	non-responder	ALK	pprot
22.1554235540274	non-responder	ALK	pprot
20.4265548135621	non-responder	ALK	pprot
25.1244334160994	non-responder	ALK	pprot
20.4265548135621	non-responder	ALK	pprot
20.4265548135621	non-responder	ALK	pprot
23.6754066373064	non-responder	ALK	pprot
20.4265548135621	non-responder	ALK	pprot
20.4265548135621	non-responder	ALK	pprot
25.2101072349147	non-responder	ALK	pprot
20.4265548135621	non-responder	ALK	pprot
20.4265548135621	non-responder	ALK	pprot
23.1848922881234	non-responder	ALK	pprot
20.4265548135621	non-responder	ALK	pprot
20.4265548135621	non-responder	ALK	pprot
20.4265548135621	non-responder	ALK	pprot
20.4265548135621	non-responder	ALK	pprot
20.4265548135621	non-responder	ALK	pprot
22.072216362479	non-responder	ALK	pprot
28.3204141974959	non-responder	ALK	pprot
20.4265548135621	non-responder	ALK	pprot
20.4265548135621	non-responder	ALK	pprot
20.4265548135621	non-responder	ALK	pprot
24.4107344458379	non-responder	ALK	pprot
20.4265548135621	non-responder	ALK	pprot
20.4265548135621	non-responder	ALK	pprot
21.6243081984726	non-responder	ALK	pprot
20.4265548135621	non-responder	ALK	pprot
20.4265548135621	non-responder	ALK	pprot
21.7587778756648	non-responder	ALK	pprot
20.4265548135621	non-responder	ALK	pprot
20.4265548135621	non-responder	ALK	pprot
20.4265548135621	non-responder	ALK	pprot
20.4265548135621	non-responder	ALK	pprot
21.9256413605585	non-responder	ALK	pprot
20.4265548135621	non-responder	ALK	pprot
23.495666220459	non-responder	ALK	pprot
20.4265548135621	non-responder	ALK	pprot
23.4566351614024	non-responder	ALK	pprot
20.4265548135621	non-responder	ALK	pprot
20.4265548135621	non-responder	ALK	pprot
21.8354166815043	non-responder	ALK	pprot
20.4265548135621	non-responder	ALK	pprot
20.4265548135621	non-responder	ALK	pprot
20.4265548135621	non-responder	ALK	pprot
20.4265548135621	non-responder	ALK	pprot
23.552049412862	non-responder	ALK	pprot
20.4265548135621	non-responder	ALK	pprot
24.2063520413853	non-responder	ALK	pprot
20.4265548135621	non-responder	ALK	pprot
20.7275848092261	non-responder	ALK	pprot
20.4265548135621	non-responder	ALK	pprot
20.4265548135621	non-responder	ALK	pprot
27.3195781028542	non-responder	ALK	pprot
23.9856703322103	non-responder	ALK	pprot
9.36646422405018	responder NCI-H716	ALK	site
6.30282049606784	non-responder	ALK	site
6.97975562332325	non-responder	ALK	site
6.30282049606784	non-responder	ALK	site
6.60385049173182	non-responder	ALK	site
6.30282049606784	non-responder	ALK	site
6.60440773592828	non-responder	ALK	site
6.30282049606784	non-responder	ALK	site
6.30282049606784	non-responder	ALK	site
6.30282049606784	non-responder	ALK	site
6.30282049606784	non-responder	ALK	site
6.30282049606784	non-responder	ALK	site
6.30282049606784	non-responder	ALK	site
6.30282049606784	non-responder	ALK	site
6.30282049606784	non-responder	ALK	site
6.30282049606784	non-responder	ALK	site
6.30282049606784	non-responder	ALK	site
6.30282049606784	non-responder	ALK	site
6.30282049606784	non-responder	ALK	site
6.30282049606784	non-responder	ALK	site
6.30282049606784	non-responder	ALK	site
6.30282049606784	non-responder	ALK	site
6.30282049606784	non-responder	ALK	site
6.30282049606784	non-responder	ALK	site
6.30282049606784	non-responder	ALK	site
6.30282049606784	non-responder	ALK	site
6.30282049606784	non-responder	ALK	site
6.30282049606784	non-responder	ALK	site
6.30282049606784	non-responder	ALK	site
6.30282049606784	non-responder	ALK	site
6.30282049606784	non-responder	ALK	site
6.30282049606784	non-responder	ALK	site
6.30282049606784	non-responder	ALK	site
6.30282049606784	non-responder	ALK	site
6.30282049606784	non-responder	ALK	site
6.30282049606784	non-responder	ALK	site
6.30282049606784	non-responder	ALK	site
6.30282049606784	non-responder	ALK	site
6.30282049606784	non-responder	ALK	site
6.30282049606784	non-responder	ALK	site
6.30282049606784	non-responder	ALK	site
6.30282049606784	non-responder	ALK	site
6.30282049606784	non-responder	ALK	site
6.30282049606784	non-responder	ALK	site
6.30282049606784	non-responder	ALK	site
6.30282049606784	non-responder	ALK	site
6.30282049606784	non-responder	ALK	site
6.30282049606784	non-responder	ALK	site
6.30282049606784	non-responder	ALK	site
6.30282049606784	non-responder	ALK	site
6.30282049606784	non-responder	ALK	site
6.30282049606784	non-responder	ALK	site
6.30282049606784	non-responder	ALK	site
6.30282049606784	non-responder	ALK	site
6.30282049606784	non-responder	ALK	site
6.30282049606784	non-responder	ALK	site
6.30282049606784	non-responder	ALK	site
6.30282049606784	non-responder	ALK	site
6.30282049606784	non-responder	ALK	site
6.30282049606784	non-responder	ALK	site
