# Supplementary material for: Proteome activity landscapes of tumor cell lines determine drug responses
Source: Nat Commun. 2020 Jul 20;11:3639. doi: 10.1038/s41467-020-17336-9 (PMC7371697; doi:10.1038/s41467-020-17336-9)
Supplement: Supplementary file 14 — Source Data [file 41467_2020_17336_MOESM14_ESM.zip › Supplementary_Figure_4B.txt]

Fraction affected	Combination index	Lower bound of confidence interval	Upper bound of confidence interval
1	1.58351565816713	0.0350817952814957	3.13194952105276
3	1.29155171486445	0.309844923522297	2.27325850620661
5	1.18187581872399	0.403888678985075	1.95986295846291
7	1.1174951448927	0.457409130227388	1.77758115955801
9	1.07316532316964	0.493893910788202	1.65243673555108
11	1.03994405372154	0.521256194142293	1.55863191330079
13	1.01369586375559	0.54302956443314	1.48436216307804
15	0.992192247173827	0.561066922541329	1.42331757180633
17	0.974105148531749	0.576447336272959	1.37176296079054
19	0.958584314161446	0.589847207384553	1.32732142093834
21	0.945055330320208	0.601713865749921	1.28839679489049
23	0.933113569746661	0.612355007818706	1.25387213167462
25	0.922464330945069	0.621988274165339	1.2229403877248
27	0.91288706169491	0.63077032754963	1.19500379584019
29	0.904212960093631	0.638814666504323	1.16961125368294
31	0.896310401323577	0.646202899131582	1.14641790351557
33	0.889075145124257	0.652992039402904	1.12515825084561
35	0.88242357357071	0.659219288869212	1.10562785827221
37	0.876287912074845	0.66490518259075	1.08767064155894
39	0.870612785522192	0.670055659975428	1.07116991106896
41	0.865352696491948	0.67466344917227	1.05604194381163
43	0.86047015564729	0.678709066724212	1.04223124457037
45	0.855934284224945	0.682161698164593	1.0297068702853
47	0.851719766564838	0.684980216292254	1.01845931683742
49	0.847806069156819	0.687114588853179	1.00849754946046
51	0.844176869089877	0.688507898762456	0.999845839417299
53	0.840819653593666	0.689099116654734	0.992540190532597
55	0.8377254664689	0.688826602562903	0.986624330374897
57	0.834888788598251	0.687632072171136	0.982145505025366
59	0.83230754991024	0.685464492405934	0.979150607414545
61	0.829983280445641	0.682283170587059	0.977683390304223
63	0.827921419931023	0.67805928339888	0.977783556463167
65	0.82613182023927	0.672775310098407	0.979488330380132
67	0.824629495822045	0.666422225336864	0.982836766307226
69	0.823435707576026	0.658994704574425	0.987876710577627
71	0.822579512209514	0.650484819440248	0.99467420497878
73	0.822099983395292	0.640874652963628	1.00332531382696
75	0.82204943339167	0.63012795230662	1.01397091447672
77	0.822498173024877	0.618180413182215	1.02681593286754
79	0.823541719778272	0.604927459593493	1.04215597996305
81	0.825312054534562	0.590207299086743	1.06041680998238
83	0.827995878370018	0.573775162254569	1.08221659448547
85	0.831865627853816	0.555260918085086	1.10847033762255
87	0.83733528540126	0.534094039248689	1.14057653155383
89	0.845068403869916	0.509359804649844	1.18077700308999
91	0.856208130383434	0.47949531861623	1.23292094215064
93	0.872935493972359	0.441555501415376	1.30431548652934
95	0.90011284485503	0.389056051029292	1.41116963868077
97	0.951970776712477	0.303148522831322	1.60079303059363
99	1.1098613155513	0.0741311842526984	2.14559144684991
