# Supplementary material for: Proteome activity landscapes of tumor cell lines determine drug responses
Source: Nat Commun. 2020 Jul 20;11:3639. doi: 10.1038/s41467-020-17336-9 (PMC7371697; doi:10.1038/s41467-020-17336-9)
Supplement: Supplementary file 14 — Source Data [file 41467_2020_17336_MOESM14_ESM.zip › Supplementary_Figure_4C_1.txt]

MDR	cellLine
414	HCT15_NCI60
352	NCIADRES_NCI60
171	CAKI1_NCI60
120	ACHN_NCI60
91	SF295_NCI60
78	A498_NCI60
61	HOP62_NCI60
42	RXF393_NCI60
41.7	U031_NCI60
35	CCRFCEM_NCI60
31	SW620_NCI60
29	MDAMB231_NCI60
26	HCT116_NCI60
26	UACC257_NCI60
25	NCIH460_NCI60
22	MALME3M_NCI60
20	IGROV1_NCI60
20	MDAMB435_NCI60
19	T47D_NCI60
16	NCIH522_NCI60
15	HT29_NCI60
15	SKOV3_NCI60
14	M14_NCI60
14	MCF7_NCI60
14	SKMEL2_NCI60
13	OVCAR5_NCI60
12	LOXIMVI_NCI60
12	SKMEL5_NCI60
11	PC3_NCI60
11	SKMEL28_NCI60
10	A549_NCI60
10	MOLT4_NCI60
8	UACC62_NCI60
7	COLO205_NCI60
7	NCIH226_NCI60
7	OVCAR8_NCI60
4	DU145_NCI60
4	SR_NCI60
-1	K562_NCI60
-2	NCIH23_NCI60
-3	RPMI8226_NCI60
-4	HOP92_NCI60
-4	OVCAR4_NCI60
-4	TK10_NCI60
-5	HCC2998_NCI60
-9	EKVX_NCI60
-10	NCIH322M_NCI60
-11	HL60_NCI60
-12	OVCAR3_NCI60
-19	KM12_NCI60
-19	U251_NCI60
-38	SF268_NCI60
-38	SNB75_NCI60
-40	SF539_NCI60
-41	SNB19_NCI60
-44	786O_NCI60
-45	BT549_NCI60
-86	SN12C_NCI60
