# Supplementary material for: Proteome activity landscapes of tumor cell lines determine drug responses
Source: Nat Commun. 2020 Jul 20;11:3639. doi: 10.1038/s41467-020-17336-9 (PMC7371697; doi:10.1038/s41467-020-17336-9)
Supplement: Supplementary file 14 — Source Data [file 41467_2020_17336_MOESM14_ESM.zip › Supplementary_Figure_4C_2.txt]

ABCB1	cellLine
8.39803866475105	HCT15_NCI60
9.49792725878121	NCIADRES_NCI60
NA	CAKI1_NCI60
NA	ACHN_NCI60
NA	SF295_NCI60
NA	A498_NCI60
NA	HOP62_NCI60
NA	RXF393_NCI60
7.05595572265186	U031_NCI60
NA	CCRFCEM_NCI60
7.45718212059211	SW620_NCI60
NA	MDAMB231_NCI60
NA	HCT116_NCI60
7.09467585716414	UACC257_NCI60
NA	NCIH460_NCI60
6.82332929070308	MALME3M_NCI60
7.80289433695	IGROV1_NCI60
NA	MDAMB435_NCI60
NA	T47D_NCI60
7.37440760043185	NCIH522_NCI60
NA	HT29_NCI60
6.36383809491406	SKOV3_NCI60
NA	M14_NCI60
6.65950525843003	MCF7_NCI60
6.8783184496573	SKMEL2_NCI60
6.71273660323004	OVCAR5_NCI60
NA	LOXIMVI_NCI60
NA	SKMEL5_NCI60
7.57008143471826	PC3_NCI60
NA	SKMEL28_NCI60
6.72964945315368	A549_NCI60
NA	MOLT4_NCI60
7.25261491183282	UACC62_NCI60
7.61355920206199	COLO205_NCI60
6.91929522641194	NCIH226_NCI60
NA	OVCAR8_NCI60
6.79851233082955	DU145_NCI60
NA	SR_NCI60
7.21901354871859	K562_NCI60
NA	NCIH23_NCI60
NA	RPMI8226_NCI60
NA	HOP92_NCI60
6.83964196606781	OVCAR4_NCI60
6.88912724407479	TK10_NCI60
8.10103613286346	HCC2998_NCI60
7.20697835857313	EKVX_NCI60
NA	NCIH322M_NCI60
7.41861729031951	HL60_NCI60
NA	OVCAR3_NCI60
NA	KM12_NCI60
NA	U251_NCI60
6.41434082305197	SF268_NCI60
7.01167516980997	SNB75_NCI60
NA	SF539_NCI60
NA	SNB19_NCI60
7.4696798489437	786O_NCI60
NA	BT549_NCI60
6.66077201034676	SN12C_NCI60
