# Supplementary material for: Proteome activity landscapes of tumor cell lines determine drug responses
Source: Nat Commun. 2020 Jul 20;11:3639. doi: 10.1038/s41467-020-17336-9 (PMC7371697; doi:10.1038/s41467-020-17336-9)
Supplement: Supplementary file 14 — Source Data [file 41467_2020_17336_MOESM14_ESM.zip › Supplementary_Figure_4D_1.txt]

bendamustine	cellLine
-0.05	786O_NCI60
1.56	A498_NCI60
-0.68	A549_NCI60
0.09	ACHN_NCI60
0.08	BT549_NCI60
0.72	CAKI1_NCI60
0.59	CCRFCEM_NCI60
-0.55	COLO205_NCI60
-0.03	DU145_NCI60
-0.68	EKVX_NCI60
0.58	HCC2998_NCI60
-0.03	HCT116_NCI60
-0.68	HCT15_NCI60
NA	HL60_NCI60
0.13	HOP62_NCI60
0.3	HOP92_NCI60
-0.13	HS578T_NCI60
-0.68	HT29_NCI60
-0.64	IGROV1_NCI60
NA	K562_NCI60
-0.68	KM12_NCI60
0.38	LOXIMVI_NCI60
0.58	M14_NCI60
0.56	MALME3M_NCI60
-0.16	MCF7_NCI60
0.41	MDAMB231_NCI60
-0.68	MDAMB435_NCI60
NA	MDAMB468_NCI60
6.17	MOLT4_NCI60
-0.62	NCIADRES_NCI60
NA	NCIH226_NCI60
0.14	NCIH23_NCI60
-0.43	NCIH322M_NCI60
0	NCIH460_NCI60
-0.68	NCIH522_NCI60
0.55	OVCAR3_NCI60
-0.68	OVCAR4_NCI60
-0.68	OVCAR5_NCI60
-0.68	OVCAR8_NCI60
-0.68	PC3_NCI60
-0.36	RPMI8226_NCI60
-0.68	RXF393_NCI60
-0.02	SF268_NCI60
0.64	SF295_NCI60
0.5	SF539_NCI60
-0.68	SKMEL2_NCI60
-0.68	SKMEL28_NCI60
0.31	SKMEL5_NCI60
-0.24	SKOV3_NCI60
0.62	SN12C_NCI60
-0.62	SNB19_NCI60
-0.14	SNB75_NCI60
NA	SR_NCI60
-0.12	SW620_NCI60
0.51	T47D_NCI60
-0.41	TK10_NCI60
-0.68	U031_NCI60
0.03	U251_NCI60
-0.68	UACC257_NCI60
-0.01	UACC62_NCI60
