# Supplementary material for: Proteome activity landscapes of tumor cell lines determine drug responses
Source: Nat Commun. 2020 Jul 20;11:3639. doi: 10.1038/s41467-020-17336-9 (PMC7371697; doi:10.1038/s41467-020-17336-9)
Supplement: Supplementary file 14 — Source Data [file 41467_2020_17336_MOESM14_ESM.zip › Supplementary_Figure_4D_2.txt]

mids	count	category
5.225	1	bars
5.275	1	bars
5.325	0	bars
5.375	2	bars
5.425	1	bars
5.475	3	bars
5.525	1	bars
5.575	9	bars
5.625	13	bars
5.675	19	bars
5.725	15	bars
5.775	26	bars
5.825	34	bars
5.875	50	bars
5.925	70	bars
5.975	75	bars
6.025	112	bars
6.075	147	bars
6.125	155	bars
6.175	246	bars
6.225	338	bars
6.275	361	bars
6.325	478	bars
6.375	549	bars
6.425	687	bars
6.475	802	bars
6.525	955	bars
6.575	1128	bars
6.625	1381	bars
6.675	1620	bars
6.725	1803	bars
6.775	2063	bars
6.825	2417	bars
6.875	2786	bars
6.925	3110	bars
6.975	3525	bars
7.025	3863	bars
7.075	4177	bars
7.125	4360	bars
7.175	4827	bars
7.225	5141	bars
7.275	5348	bars
7.325	5458	bars
7.375	5784	bars
7.425	6057	bars
7.475	6276	bars
7.525	6569	bars
7.575	6745	bars
7.625	6763	bars
7.675	6911	bars
7.725	7052	bars
7.775	7135	bars
7.825	7307	bars
7.875	7327	bars
7.925	7188	bars
7.975	7285	bars
8.025	7438	bars
8.075	7368	bars
8.125	7336	bars
8.175	7335	bars
8.225	7219	bars
8.275	7181	bars
8.325	6935	bars
8.375	7022	bars
8.425	6661	bars
8.475	6559	bars
8.525	6339	bars
8.575	6150	bars
8.625	6005	bars
8.675	5728	bars
8.725	5616	bars
8.775	5374	bars
8.825	5145	bars
8.875	4902	bars
8.925	4802	bars
8.975	4642	bars
9.025	4391	bars
9.075	4285	bars
9.125	4008	bars
9.175	3792	bars
9.225	3623	bars
9.275	3352	bars
9.325	3219	bars
9.375	3073	bars
9.425	2942	bars
9.475	2768	bars
9.525	2533	bars
9.575	2400	bars
9.625	2231	bars
9.675	2000	bars
9.725	1899	bars
9.775	1688	bars
9.825	1554	bars
9.875	1445	bars
9.925	1296	bars
9.975	1158	bars
10.025	1082	bars
10.075	992	bars
10.125	894	bars
10.175	819	bars
10.225	701	bars
10.275	695	bars
10.325	555	bars
10.375	526	bars
10.425	432	bars
10.475	376	bars
10.525	409	bars
10.575	327	bars
10.625	289	bars
10.675	234	bars
10.725	200	bars
10.775	210	bars
10.825	153	bars
10.875	140	bars
10.925	164	bars
10.975	128	bars
11.025	116	bars
11.075	105	bars
11.125	94	bars
11.175	87	bars
11.225	55	bars
11.275	45	bars
11.325	33	bars
11.375	32	bars
11.425	28	bars
11.475	27	bars
11.525	19	bars
11.575	23	bars
11.625	16	bars
11.675	20	bars
11.725	10	bars
11.775	1	bars
11.825	7	bars
11.875	3	bars
11.925	4	bars
11.975	1	bars
12.025	1	bars
6.91389953462201	NA	SLC10A16inMOLT4
