# Supplementary material for: Proteome activity landscapes of tumor cell lines determine drug responses
Source: Nat Commun. 2020 Jul 20;11:3639. doi: 10.1038/s41467-020-17336-9 (PMC7371697; doi:10.1038/s41467-020-17336-9)
Supplement: Supplementary file 14 — Source Data [file 41467_2020_17336_MOESM14_ESM.zip › Supplementary_Figure_4E.txt]

mids	count
7.5	246380
8.5	103480
9.5	104682
10.5	107152
11.5	90487
12.5	88022
13.5	86384
14.5	87774
15.5	88994
16.5	95904
17.5	95407
18.5	91959
19.5	102534
20.5	97960
21.5	114798
22.5	120586
23.5	113594
24.5	83673
25.5	59951
26.5	42627
27.5	38039
28.5	41383
29.5	44398
30.5	38067
31.5	37825
32.5	38095
33.5	39366
34.5	40635
35.5	41287
36.5	45831
37.5	49301
38.5	52359
39.5	55518
40.5	62527
41.5	71208
42.5	84518
43.5	84022
44.5	73815
45.5	41954
46.5	27601
47.5	30646
48.5	34609
49.5	36284
50.5	26613
51.5	31466
52.5	41981
53.5	30008
54.5	34182
55.5	41381
56.5	80664
