# Supplementary material for: Proteome activity landscapes of tumor cell lines determine drug responses
Source: Nat Commun. 2020 Jul 20;11:3639. doi: 10.1038/s41467-020-17336-9 (PMC7371697; doi:10.1038/s41467-020-17336-9)
Supplement: Supplementary file 14 — Source Data [file 41467_2020_17336_MOESM14_ESM.zip › Supplementary_Figure_5A_1.txt]

drug	effectsize	freq
740_Methotrexate	2.394289	99
752_6-Thioguanine	2.983725	60
755_6-Mercaptopurine	0.7841623	39
762_Nitrogen mustard	5.214562	99
3061_malacid	2.15137	89
3088_Chlorambucil	12.95409	100
6396_Thiotepa	8.05535	100
8806_Melphalan	8.519099	95
9706_Triethylenemelamine	16.12122	100
25154_Pipobroman	2.91148	48
26271_Cyclophosphamide	0.1065091	9
26980_Mitomycin	9.045997	98
32065_Hydroxyurea	9.541529	98
34462_Uracil mustard	10.89786	100
36405_Chelerythrine	0.2490713	12
63878_Cytarabine	7.654198	100
75520_tfdu	9.723409	96
79037_Lomustine	1.104266	34
82151_Daunorubicin	1.833008	79
83142_Daunorubicin	1.30406	27
105014_Cladribine	11.07645	99
108165_navan	-0.3136664	12
109229_Asparaginase	3.372812	75
118218_Fludarabine	4.558015	79
119875_Cisplatin	8.768838	97
122819_Teniposide	4.617027	86
123127_Doxorubicin	1.051728	57
125066_Bleomycin	2.1098	51
134727_Mitomycin	1.608337	45
141540_Etoposide	3.285024	82
241240_Carboplatin	1.481666	38
246131_Valrubicin	3.209938	76
256439_Idarubicin	4.690144	81
279836_Mitoxantrone	1.436397	28
287459_Cytarabine	5.128477	87
301739_Mitoxantrone	4.00495	99
308847_Amonafide	0.3388722	27
312887_Fludarabine	1.276337	28
320846_Batracylin	2.096789	93
354258_8-Chloro-adenosine	1.025578	46
409962_Carmustine	1.956717	50
606698_Rapamycin	0.3553771	11
606869_Clofarabine	6.731521	82
609699_Topotecan	10.37717	86
613327_Gemcitabine	14.02189	99
616348_Irinotecan	11.84098	100
633782_Simvastatin	0.1403318	8
638850_7-Hydroxystaurosporine	1.079523	52
639186_Raltitrexed	5.466905	100
656576_Midostaurin	0.9943112	33
663249_Triapine	5.960481	99
673596_7-Ethyl-10-hydroxycamptothecin	10.27902	100
677083_okadaic acid	-0.07809193	7
681239_Bortezomib	-0.1313421	15
683864_Temsirolimus	0.3153362	10
694501_BN-2629	1.739487	96
697726_RH1	5.998433	91
697887_XK-469	0.5195954	32
698037_Pemetrexed	0.945193	48
700363_Annamycin Liposomal	4.341396	77
707545_Alvespimycin	1.031155	46
710297_PX-316	-0.7724902	17
715055_Gefitinib	-1.113367	47
719239_E-7820	-1.92249	48
724998_LMP-400	7.068356	91
725776_LMP776	4.386167	100
728073_Irinotecan	9.983354	90
733504_Everolimus	0.4402511	21
755880_Mitomycin	9.992029	99
756717_Daunorubicin	1.371146	37
756738_Digoxin	0.745582	31
757087_Nitrogen mustard	2.202362	51
757098_Melphalan	0.8527006	26
757804_Etoposide	4.03242	85
758230_Floxuridine	3.535546	97
758612_Bleomycin	2.870409	89
758667_Teniposide	7.597726	99
759155_Doxorubicin	1.363267	58
759263_Topotecan	10.81515	99
759852_Vorinostat	0.8227663	21
759856_Gefitinib	0.6656921	38
759878_Irinotecan	13.03266	96
740_Methotrexate	0.904480533477348	33
752_6-Thioguanine	2.97902770773866	75
755_6-Mercaptopurine	0.701165624032136	23
762_Nitrogen mustard	2.62566253303092	67
1390_Allopurinol	0.149899234506879	10
3088_Chlorambucil	8.35436604330972	98
6396_Thiotepa	5.9516287859614	100
8806_Melphalan	5.16550818587775	78
9706_Triethylenemelamine	8.85629069804991	100
25154_Pipobroman	4.26841335931602	85
26271_Cyclophosphamide	0.185812188400324	12
26980_Mitomycin	5.71689434143906	99
27640_Floxuridine	0.209319731764552	7
34462_Uracil mustard	10.0368207952259	100
36405_Chelerythrine	1.66215171548362	75
45388_Dacarbazine	1.49647579881719	90
63878_Cytarabine	7.04391059962285	92
75520_tfdu	3.21199839011606	92
79037_Lomustine	1.09347450163258	67
83142_Daunorubicin	0.717155624653265	27
85791_Ethacrynic Acid	-0.202800635628639	8
105014_Cladribine	5.85480961131693	97
108165_navan	-3.30941370041844	79
109229_Asparaginase	2.54881823929668	80
109724_Ifosfamide	0.177317137210808	13
118218_Fludarabine	1.15275161117385	23
119875_Cisplatin	7.25154982443894	100
122819_Teniposide	2.96977697482137	77
123127_Doxorubicin	0.307330971939423	19
125066_Bleomycin	0.78292560150614	17
141540_Etoposide	3.43583331118483	84
169780_Dexrazoxane	-0.133290681524153	20
241240_Carboplatin	0.527419116257681	13
246131_Valrubicin	3.35700824569029	70
256439_Idarubicin	1.50633400423567	76
256942_Epirubicin	0.759721866161545	31
257473_Clotrimazole	-0.66111395966093	24
279836_Mitoxantrone	5.17503595986821	73
287459_Cytarabine	3.54368923021957	99
301739_Mitoxantrone	4.360645884248	96
308847_Amonafide	0.160752806366097	8
312887_Fludarabine	1.37638557638212	32
409962_Carmustine	0.790562041455863	43
602670_timazid	-0.387559622144871	25
606869_Clofarabine	4.5164500055077	87
609699_Topotecan	10.417880280151	100
613327_Gemcitabine	7.53883883849662	99
615296_haloperidol	-0.725283382598152	32
616348_Irinotecan	9.47238607460701	99
633781_Lovastatin	1.55297328158299	45
638850_7-Hydroxystaurosporine	0.899046896178808	57
639186_Raltitrexed	4.47145603640353	87
639966_Perifosine	0.144033526422413	8
663249_Triapine	4.80791651693126	86
673596_7-Ethyl-10-hydroxycamptothecin	0.339628612591434	11
681239_Bortezomib	-0.153481951092763	8
694501_BN-2629	0.499582036006282	21
697726_RH1	4.5790501119631	94
700363_Annamycin Liposomal	4.22890529263104	100
710464_AFP464	-0.152271909749793	10
724998_LMP-400	2.7127736937182	100
725776_LMP776	5.13490946692803	99
728073_Irinotecan	4.03832271909258	72
741078_Selumetinib	-0.283451943740272	19
747856_Olaparib	0.3256182717949	12
747973_Ixabepilone	-0.184401246809432	11
755880_Mitomycin	6.92039884946603	98
756717_Daunorubicin	0.444147976106085	14
756738_Digoxin	0.424843461691716	20
757087_Nitrogen mustard	0.265176845802623	10
757098_Melphalan	5.16421836628363	95
757804_Etoposide	2.39550776831791	96
758230_Floxuridine	1.03404752167059	30
758612_Bleomycin	2.77801960776282	92
758667_Teniposide	1.20541817764707	29
759263_Topotecan	5.84863998448368	90
759856_Gefitinib	0.319224281502771	18
759878_Irinotecan	9.25877606352318	99
