# Supplementary material for: Proteome activity landscapes of tumor cell lines determine drug responses
Source: Nat Commun. 2020 Jul 20;11:3639. doi: 10.1038/s41467-020-17336-9 (PMC7371697; doi:10.1038/s41467-020-17336-9)
Supplement: Supplementary file 14 — Source Data [file 41467_2020_17336_MOESM14_ESM.zip › Supplementary_Figure_5A_2.txt]

drug	cellline	value	source	unit	expr	idtype
9706_Triethylenemelamine	786O_NCI60	0.55	DTP	GI50	8.024204	By MS/MS
9706_Triethylenemelamine	A498_NCI60	-0.49	DTP	GI50	7.57288	By MS/MS
9706_Triethylenemelamine	A549_NCI60	0.2	DTP	GI50	7.212846	By matching
9706_Triethylenemelamine	ACHN_NCI60	1.55	DTP	GI50	8.597347	By MS/MS
9706_Triethylenemelamine	BT549_NCI60	-0.75	DTP	GI50	7.620767	By matching
9706_Triethylenemelamine	CAKI1_NCI60	0.81	DTP	GI50	7.557952	By MS/MS
9706_Triethylenemelamine	CCRFCEM_NCI60	1.63	DTP	GI50	8.632925	By MS/MS
9706_Triethylenemelamine	COLO205_NCI60	-0.75	DTP	GI50	7.123345	By matching
9706_Triethylenemelamine	DU145_NCI60	0.66	DTP	GI50	8.425465	By MS/MS
9706_Triethylenemelamine	EKVX_NCI60	-1.11	DTP	GI50	7.803396	By MS/MS
9706_Triethylenemelamine	HCC2998_NCI60	-0.45	DTP	GI50	7.340195	By matching
9706_Triethylenemelamine	HCT116_NCI60	-0.36	DTP	GI50	NA	NA
9706_Triethylenemelamine	HCT15_NCI60	-0.69	DTP	GI50	6.927622	By matching
9706_Triethylenemelamine	HL60_NCI60	1.81	DTP	GI50	8.480775	By MS/MS
9706_Triethylenemelamine	HOP62_NCI60	0.88	DTP	GI50	8.255605	By MS/MS
9706_Triethylenemelamine	HOP92_NCI60	-0.51	DTP	GI50	7.467119	By MS/MS
9706_Triethylenemelamine	HS578T_NCI60	-1.11	DTP	GI50	6.863475	By matching
9706_Triethylenemelamine	HT29_NCI60	-0.74	DTP	GI50	7.809044	By matching
9706_Triethylenemelamine	IGROV1_NCI60	-0.79	DTP	GI50	NA	NA
9706_Triethylenemelamine	K562_NCI60	-0.53	DTP	GI50	NA	NA
9706_Triethylenemelamine	KM12_NCI60	-0.85	DTP	GI50	7.33915	By matching
9706_Triethylenemelamine	LOXIMVI_NCI60	0.52	DTP	GI50	8.28826	By MS/MS
9706_Triethylenemelamine	M14_NCI60	0.14	DTP	GI50	8.075034	By MS/MS
9706_Triethylenemelamine	MALME3M_NCI60	-0.6	DTP	GI50	7.471588	By MS/MS
9706_Triethylenemelamine	MCF7_NCI60	0.86	DTP	GI50	7.338046	By matching
9706_Triethylenemelamine	MDAMB231_NCI60	-1	DTP	GI50	7.241369	By matching
9706_Triethylenemelamine	MDAMB435_NCI60	-0.63	DTP	GI50	7.690635	By MS/MS
9706_Triethylenemelamine	MOLT4_NCI60	2.08	DTP	GI50	8.238582	By MS/MS
9706_Triethylenemelamine	NCIADRES_NCI60	0.04	DTP	GI50	8.033658	By MS/MS
9706_Triethylenemelamine	NCIH226_NCI60	-0.28	DTP	GI50	7.339059	By matching
9706_Triethylenemelamine	NCIH23_NCI60	0.62	DTP	GI50	8.128845	By MS/MS
9706_Triethylenemelamine	NCIH322M_NCI60	-1.04	DTP	GI50	6.395939	By matching
9706_Triethylenemelamine	NCIH460_NCI60	2.29	DTP	GI50	7.532767	By MS/MS
9706_Triethylenemelamine	NCIH522_NCI60	0.1	DTP	GI50	6.746564	By matching
9706_Triethylenemelamine	OVCAR3_NCI60	-0.9	DTP	GI50	6.538651	By matching
9706_Triethylenemelamine	OVCAR4_NCI60	-0.87	DTP	GI50	7.411476	By MS/MS
9706_Triethylenemelamine	OVCAR5_NCI60	-0.55	DTP	GI50	7.95886	By MS/MS
9706_Triethylenemelamine	OVCAR8_NCI60	-0.28	DTP	GI50	8.09201	By MS/MS
9706_Triethylenemelamine	PC3_NCI60	-0.69	DTP	GI50	6.881464	By matching
9706_Triethylenemelamine	RPMI8226_NCI60	-0.72	DTP	GI50	7.052285	By matching
9706_Triethylenemelamine	RXF393_NCI60	-0.17	DTP	GI50	7.915817	By MS/MS
9706_Triethylenemelamine	SF268_NCI60	0.56	DTP	GI50	8.543481	By MS/MS
9706_Triethylenemelamine	SF295_NCI60	0.74	DTP	GI50	8.489639	By MS/MS
9706_Triethylenemelamine	SF539_NCI60	0.65	DTP	GI50	8.101837	By MS/MS
9706_Triethylenemelamine	SKMEL2_NCI60	-0.95	DTP	GI50	7.300829	By matching
9706_Triethylenemelamine	SKMEL28_NCI60	-0.81	DTP	GI50	NA	NA
9706_Triethylenemelamine	SKMEL5_NCI60	-0.09	DTP	GI50	7.568539	By matching
9706_Triethylenemelamine	SKOV3_NCI60	-0.33	DTP	GI50	7.508528	By MS/MS
9706_Triethylenemelamine	SN12C_NCI60	0.55	DTP	GI50	8.308525	By MS/MS
9706_Triethylenemelamine	SNB19_NCI60	-0.17	DTP	GI50	8.158089	By MS/MS
9706_Triethylenemelamine	SNB75_NCI60	-0.04	DTP	GI50	8.31147	By MS/MS
9706_Triethylenemelamine	SR_NCI60	2.1	DTP	GI50	8.370476	By MS/MS
9706_Triethylenemelamine	SW620_NCI60	-0.51	DTP	GI50	NA	NA
9706_Triethylenemelamine	T47D_NCI60	0.16	DTP	GI50	7.783989	By MS/MS
9706_Triethylenemelamine	TK10_NCI60	-1.25	DTP	GI50	7.688463	By MS/MS
9706_Triethylenemelamine	U031_NCI60	-0.18	DTP	GI50	7.75126	By MS/MS
9706_Triethylenemelamine	U251_NCI60	0.33	DTP	GI50	8.321962	By MS/MS
9706_Triethylenemelamine	UACC257_NCI60	-0.54	DTP	GI50	7.560565	By MS/MS
9706_Triethylenemelamine	UACC62_NCI60	0.93	DTP	GI50	7.833421	By MS/MS
