# Supplementary material for: Proteome activity landscapes of tumor cell lines determine drug responses
Source: Nat Commun. 2020 Jul 20;11:3639. doi: 10.1038/s41467-020-17336-9 (PMC7371697; doi:10.1038/s41467-020-17336-9)
Supplement: Supplementary file 14 — Source Data [file 41467_2020_17336_MOESM14_ESM.zip › Supplementary_Figure_5B_1.txt]

effect_size	freq	gene	ID
0.0266191547051363	7	RBM47	3 RBM47
0.431219759629585	42	TTC26	5 TTC26
0.811075279760432	62	TMEM129	6 TMEM129
-0.526642974197914	38	E2F8	7 E2F8
-1.68302383037871	81	UBA6	8 UBA6
0.246947982836919	17	UHRF1BP1L	13 UHRF1BP1L
-0.0901953810634866	20	TMEM223	16 TMEM223
-0.623251267120514	57	CCDC64B	22 CCDC64B
1.11349783652004	38	ILVBL	26 ILVBL
0.0312948511096244	10	C1orf226	27 C1orf226
0.120682670249658	17	C17orf89	28 C17orf89
0.189142858822886	18	PLEKHG3	29 PLEKHG3
1.20495425031182	67	CXorf23	38 CXorf23
-0.434623236196935	23	ZNF320	39 ZNF320
0.19233960416595	14	NBAS	40 NBAS
-0.882639053258339	38	KIAA1467	42 KIAA1467
0.532483692675362	42	TYW5	43 TYW5
-0.18664473737829	12	KIAA0922	46 KIAA0922
0.328549193546037	35	VWA8	47 VWA8
-0.16064436242318	22	SBNO1	49 SBNO1
-0.133713158785646	16	GTPBP10	52 GTPBP10
0.11030597638791	13	KLRG2	56 KLRG2
-0.101517574838526	10	LCHN	59 LCHN
0.182332375795806	37	CTAGE6;CTAGE15;CTAGE4;CTAGE8	61 CTAGE6;CTAGE15;CTAGE4;CTAGE8
1.78222244835726	78	MTMR11	62 MTMR11
-0.668363504333811	43	SH3D21	63 SH3D21
0.121211798987126	15	VPS37C	65 VPS37C
0.103043218922102	15	TMEM189	67 TMEM189
-0.248174809842378	19	CNOT1	69 CNOT1
-0.0499544869451352	9	ARHGEF35	71 ARHGEF35
-0.0978138012362354	12	C2orf72	75 C2orf72
3.01333972750591	82	PALM3	77 PALM3
-1.58710686286409	82	PGP	78 PGP
-0.0880195853487367	9	C5orf51	79 C5orf51
-0.356183766528686	36	RCCD1	80 RCCD1
0.209854246339868	25	SOWAHB	81 SOWAHB
0.0660861966786946	15	SDHAF1	86 SDHAF1
0.881967879592319	55	TLCD2	88 TLCD2
-0.315779264441796	26	TUBAL3	91 TUBAL3
0.0495110162981277	12	FBLL1	92 FBLL1
-0.493276644119581	31	SMCHD1	94 SMCHD1
-1.9708260149833	76	GATSL2	96 GATSL2
-0.526135093030604	43	NCF1;NCF1B	98 NCF1;NCF1B
-0.215695987448121	27	UNC119B	99 UNC119B
-0.11140483188672	22	METTL15	101 METTL15
0.843729520794197	64	SOWAHD	102 SOWAHD
1.01793210950327	51	LIPT2	106 LIPT2
-0.2342905084054	22	SAC3D1	110 SAC3D1
0.181670619291472	14	RGPD3	113 RGPD3
0.240869728679173	21	C15orf61	116 C15orf61
0.366230691756468	39	FAM127A;FAM127C	119 FAM127A;FAM127C
-0.0490717498046903	11	ARHGAP32	123 ARHGAP32
-0.462251331912579	32	A2ML1	129 A2ML1
-0.498160712137268	32	SFI1	132 SFI1
0.444304845794707	34	YDJC	135 YDJC
-0.774787583920581	48	NEURL1B	138 NEURL1B
-0.153328611308254	21	STRA13	141 STRA13
0.4991087375555	34	PHF20L1	148 PHF20L1
0.0740427269068207	8	SNRPG;SNRPGP15	149 SNRPG;SNRPGP15
0.590587727490082	25	NUDT19	151 NUDT19
-4.44688446080097	99	MIF4GD	156 MIF4GD
0.320403548251921	23	MYO1G	158 MYO1G
-1.31453749352356	66	LOC93622	163 LOC93622
-0.275743802653859	28	SMIM1	165 SMIM1
0.263035641649083	23	GPR89A;GPR89B	170 GPR89A;GPR89B
0.0654347882456463	8	PPP1R3G	171 PPP1R3G
0.223777175812763	30		183
0.051660878345124	8		185
-1.26710115581183	60	HGFAC	188 HGFAC
0.0373416645972589	10		191
-1.03472423583249	60		194
-0.122534308158995	10		196
0.401866937131377	36		198
0.037162949465525	7		209
-0.0797638263598674	7	KRT6A	214 KRT6A
0.474342781663146	42		219
0.337236965506601	36		225
-0.209390527139448	27		226
-0.315103316299225	28		228
-0.288543086458482	32	KRT16	229 KRT16
0.350440998498028	36		230
0.149278006713329	12	KRT10	231 KRT10
0.404131305337643	41		234
0.0630605432802717	10		241
0.162101759051651	18	KRT2	244 KRT2
-0.346742161172175	35		245
-0.232592487739412	26	KRT85	248 KRT85
-0.398313143149611	28		250
-0.662361955697334	48	KRT17	251 KRT17
0.245335534086415	30		252
0.0527366669565102	11		254
0.200593833067341	23		255
-0.568119853153639	34	KRT81;KRT83	257 KRT81;KRT83
0.368729975758672	27		261
0.0685272522116731	7		263
0.562081592973108	36		264
-1.07382164615174	48		265
-1.58760360885103	70		266
-0.180020998427015	7	CLEC3B	268 CLEC3B
0.136482374395391	17		271
0.118575302020092	16		272
0.196517649409827	27		273
1.17483466564047	74		277
0.165092820346808	20		279
0.955280378285027	49		280
0.0798812288805075	8		282
0.443491359476567	41		284
0.101716704966117	8		285
0.407918375274863	38		290
-0.411896722442191	29		292
0.0971971751349108	20		293
-0.197915200237237	26	KRT80	299 KRT80
-0.456450914714382	32	KRT34	305 KRT34
0.147964624179254	19		306
-0.0369040825552853	7	KRT23	312 KRT23
0.519811720169192	44		320
0.33039600972322	44		321
-0.0534830444062599	8	C11orf98	330 C11orf98
0.0320302859027377	11	SMIM22	332 SMIM22
-0.122861838693044	15	DNASE2	334 DNASE2
-4.74180014592415	89	AGPS	335 AGPS
-0.0457715336386682	7	UBXN8	336 UBXN8
-0.027841104897785	7	KIF2A	339 KIF2A
-3.19355861363409	97	ACOT7	344 ACOT7
-2.904442820445	86	MYO1C	346 MYO1C
-0.304594861593394	30	SNAP23	348 SNAP23
0.506571305328744	25	HAX1	349 HAX1
-0.855457584356681	59	SMAP	357 SMAP
-2.94634131888106	87	RAB27B	358 RAB27B
0.0775402588663424	12	AP3B1	359 AP3B1
-0.256413502484671	25	RHOD	361 RHOD
-0.143539153393911	16	LGALS8	363 LGALS8
-0.316707959937737	18	TNFRSF10A	365 TNFRSF10A
0.268748175892397	25	NFKBIE	366 NFKBIE
-0.104943244891679	46	ATOX1	372 ATOX1
0.376755339731844	18	WRB	375 WRB
0.306273037394412	28	PGRMC1	376 PGRMC1
0.169165147567111	21	TAF4	379 TAF4
0.0861389466909501	8	DFFA	380 DFFA
0.0520523033805251	9	RFXAP	382 RFXAP
-0.0778226434993242	9	HIP1	383 HIP1
-0.220970855805198	20	CLIC1	384 CLIC1
-0.890146324263572	50	EIF3F	386 EIF3F
-0.0988441090884247	11	WWP2	387 WWP2
-0.224430345080307	23	ARNTL	390 ARNTL
-0.259940363479363	20	SULT1C2	393 SULT1C2
-0.0814916024703781	7	QSOX1	395 QSOX1
-2.38127467480542	67	DCTN6	396 DCTN6
-0.0447080849320411	7	FOXN3	400 FOXN3
-0.230800418790108	20	IPO5	401 IPO5
-0.965864839760959	59	EEF2K	404 EEF2K
2.98986813504819	98	SAP18	405 SAP18
-0.396997205843882	37	DNM1L	409 DNM1L
0.074003054264799	12	GOLIM4	416 GOLIM4
0.0868616519404844	15	TRAF5	418 TRAF5
-0.25173411512441	29	AGRN	419 AGRN
0.159311506620735	12	PLOD2	421 PLOD2
0.518659186806242	41	EXOC5	423 EXOC5
-0.733347303701499	45	ZNF593	428 ZNF593
-0.525607282320015	24	BIN1	429 BIN1
-0.475770216419315	37	KPNA3	430 KPNA3
0.250056984785897	14	EBAG9	444 EBAG9
0.712415060268738	45	NOP56	449 NOP56
-1.54365731897093	75	PODXL	454 PODXL
-0.744337979656994	50	TRIM38	460 TRIM38
1.96601478535336	89	NFIB	461 NFIB
1.1023756690642	79	CES2	465 CES2
0.993686255097033	43	MAN2B1	467 MAN2B1
0.0710642613982265	21	FBP2	468 FBP2
-0.127661909186641	17	UBE2C	469 UBE2C
0.206378725509712	20	PDXK	472 PDXK
-1.0148492027015	67	SCD	473 SCD
0.312032920856599	38	CLDN4	476 CLDN4
-2.28553980008067	86	ARID1A	479 ARID1A
-0.093911467664104	11	CDK2AP1;CDK2AP2	482 CDK2AP1;CDK2AP2
0.0624701185144577	9	SDHD	483 SDHD
-0.54385146113767	43	TXNDC9	487 TXNDC9
0.603243847051863	42	DPYSL4	489 DPYSL4
0.120703755571186	13	TRAFD1	491 TRAFD1
-0.117973708228001	9	HSPB6	494 HSPB6
0.206279060915249	23	NDUFAB1	495 NDUFAB1
-0.346709940953954	29	RFXANK	502 RFXANK
-4.26665630375262	99	UTY	504 UTY
0.306181592900762	38	CDC42EP2	505 CDC42EP2
1.4376078683887	70	CCS	507 CCS
-0.334223724910739	25	ZNF195	508 ZNF195
-0.308599004799891	37	ABLIM1	510 ABLIM1
-1.04860161974892	48	DVL1;DVL1P1	512 DVL1;DVL1P1
-0.725419047768276	39	DVL1	513 DVL1
-0.814048322820315	52	CHD1	515 CHD1
0.125458546640086	17	TOR1B	519 TOR1B
0.740528820654797	50	STX16	520 STX16
0.339880466430909	37	EI24	526 EI24
-0.615571141205483	31	RGPD8	532 RGPD8
1.30444725537823	78	APAF1	534 APAF1
-1.51728374208561	81	MAP2K7	537 MAP2K7
0.59251196195031	42	CDIPT	540 CDIPT
-1.61780975819403	87	PRMT5	542 PRMT5
-0.11259963212502	16	SLC9A3R1	543 SLC9A3R1
-0.608683882721108	29	OVOL1	544 OVOL1
-0.0476141970629136	8	TNFRSF10B	547 TNFRSF10B
0.853884423714445	49	TPP1	550 TPP1
0.139686389090156	16	TCERG1	552 TCERG1
-1.38413348409763	72	NDC80	553 NDC80
-5.57839845343811	98	NRP1	555 NRP1
-0.303925423858442	26	UNC13B	559 UNC13B
-1.5649965319694	62	CAPN9	563 CAPN9
0.82623866708306	60	PHYH	569 PHYH
0.0996708463634991	23	OPLAH	570 OPLAH
-0.448328890184146	30	BACH1	571 BACH1
-0.103755449515616	11	IFIT3	573 IFIT3
0.487290113415329	50	GEMIN2	575 GEMIN2
-0.251652397347567	19	GIPC1	578 GIPC1
1.29718419555087	62	LIN7A	579 LIN7A
-1.56685130788151	58	RGS12	581 RGS12
-0.211227296160414	27	HAT1	583 HAT1
0.131282752612052	17	CASK	585 CASK
0.357035300974927	41	CASK	586 CASK
0.908548155264286	45	PLD2	587 PLD2
-0.448591410048368	26	UQCRQ	589 UQCRQ
0.317512953396485	47	MYL12A;MYL12B	590 MYL12A;MYL12B
-0.524807064941713	32	UQCR11	591 UQCR11
0.0877545666485385	7	DSCR3	596 DSCR3
-0.0284893417174781	7	PPP1R12A	597 PPP1R12A
0.0701932345733723	8	SLC27A2	598 SLC27A2
-0.0450651106421857	10	HNRNPDL	600 HNRNPDL
-0.233669555413388	23	BTAF1	602 BTAF1
-0.296338428198071	20	ZNF609	606 ZNF609
-0.852956007265833	51	ZNF646	607 ZNF646
-0.209266200971444	26	SPTBN2	609 SPTBN2
0.846475930578518	71	MAST4	610 MAST4
0.359308634011575	34	KHNYN	615 KHNYN
-0.139593739251259	13	U2SURP	617 U2SURP
-0.217754776295307	23	SETD1A	618 SETD1A
1.6497769194515	72	PER2	620 PER2
-0.195374663266452	17	SYNJ2	621 SYNJ2
0.479276151920311	34	SYNM	622 SYNM
0.443714902046009	27	KIAA0355	623 KIAA0355
0.267324973213934	32	KIF3B	624 KIF3B
-1.34295770504981	71	PFAS	625 PFAS
0.250750346814674	14	MCF2L	626 MCF2L
-0.300269146746902	23	CEP290	629 CEP290
0.85140516588767	61	ANKRD28	631 ANKRD28
-0.555351817223169	48	KIAA0391	635 KIAA0391
-0.139422760398279	16	CHUK	636 CHUK
-3.27470677788277	82	NPC1	639 NPC1
-0.0170047633342024	10	SCAMP1	643 SCAMP1
0.165448686196131	26	ARPC1B	646 ARPC1B
0.454545228377297	45	ARPC3	648 ARPC3
0.30535026357583	20	MDM4	649 MDM4
0.0446820526107312	7	ZBTB7B	651 ZBTB7B
0.672413127317785	48	POLR1C	652 POLR1C
0.219702962501469	21	PLSCR1	653 PLSCR1
-0.374670718917204	37	AXIN1	655 AXIN1
1.28881327457951	79	PGRMC2	656 PGRMC2
-2.7036330330706	77	CTDSPL	658 CTDSPL
0.83810216140356	50	RGL2	662 RGL2
-1.04426551515386	69	WDR46	664 WDR46
0.413112309809182	33	NKRF	666 NKRF
-0.129650933650079	13	LAMA5	669 LAMA5
0.0489197254769587	8		671
0.0654921172033532	10		672
-0.366697967189601	26	VGF	678 VGF
-0.598323062142654	48	ACOX3	681 ACOX3
-0.157327910719196	16	ATXN7	685 ATXN7
1.13435792940523	37	SPTLC1	686 SPTLC1
0.320186825470607	24	SIVA1	693 SIVA1
-0.452373500254724	27	POLR3G	696 POLR3G
0.103142394264634	11	TM9SF1	697 TM9SF1
-0.0473683726640096	8	PPM1G	702 PPM1G
-0.310129824666377	27	EIF3D	706 EIF3D
-1.75857292066639	88	EIF3H	707 EIF3H
-0.272465801486753	17	YY2	712 YY2
-0.859691554895927	54	BIRC5	713 BIRC5
0.218560419378606	42	TMPRSS2	714 TMPRSS2
-0.451000288101526	50	IPO8	716 IPO8
4.49383623535347	100	TNRC18	721 TNRC18
0.21308489996419	23	SLC16A3	723 SLC16A3
0.0640582328423553	17	SLC31A1	724 SLC31A1
-0.194684431747803	25	ABCC4	726 ABCC4
-0.0704396518192101	12	CD3EAP	729 CD3EAP
0.57805246161418	64	CAPN5	734 CAPN5
0.63915943875996	42	YKT6	736 YKT6
1.66318837702113	52	NUPL2	738 NUPL2
-3.07371624452556	93	CLOCK	741 CLOCK
-0.0974065993016019	12	MAFG	745 MAFG
-0.382843973428214	36	PDPK1;PDPK2P	747 PDPK1;PDPK2P
-1.38786869992996	85	FABP7	751 FABP7
-0.0880916485047327	9	ZZEF1	760 ZZEF1
-0.0896993364577161	9	ASAP2	761 ASAP2
-0.246674380436057	23	PJA2	766 PJA2
0.0302335089377527	7	PHGDH	771 PHGDH
-0.712966056158371	49	NDUFS4	772 NDUFS4
-0.308745777351942	17	IRAK2	774 IRAK2
0.947293991488525	47	SEPT4	776 SEPT4
0.120388598283326	15	DYNC1LI2	777 DYNC1LI2
-0.0627330112937554	17	RBFOX2	781 RBFOX2
-0.412705505382603	31	PAPSS1	782 PAPSS1
0.106218297142407	24	ZNHIT1	784 ZNHIT1
-0.298421682047071	29	ZW10	785 ZW10
-0.27573360899596	19	PRODH	786 PRODH
-0.169377746691925	7	SPINT1	787 SPINT1
0.0955433658468817	16	SPINT1	788 SPINT1
-0.400058217653449	35	HSPA12A	799 HSPA12A
0.511653692700791	39	CCP110	800 CCP110
-1.18763275398794	54	CTIF	804 CTIF
0.0566022966068984	8	PPIP5K2	807 PPIP5K2
-0.277733020334247	28	EEF1E1	810 EEF1E1
-0.975102698858116	72	WDR62	815 WDR62
-0.246686586740451	31	HNRNPR	817 HNRNPR
-0.102024427705156	11	HNRNPR	818 HNRNPR
1.28078657101095	54	PRPF3	819 PRPF3
0.175620969316093	14	TPD52L2	822 TPD52L2
0.208613661118531	16	PRKRIR	827 PRKRIR
0.141673493557803	18	SYNJ1	828 SYNJ1
0.219951476817721	26	CBFA2T2	831 CBFA2T2
0.124576855956593	17	MBTPS2	833 MBTPS2
1.11082215668339	68	HTRA2	834 HTRA2
0.382260044535921	24	AKR7A2	837 AKR7A2
-0.410567440192071	27	PROM1	838 PROM1
-0.724582318797038	54	LAMTOR5	843 LAMTOR5
0.0462415482619101	10	ATP8B1	848 ATP8B1
0.375226541632662	32	BCL2L11	849 BCL2L11
-1.29051323584179	57	XRCC3	851 XRCC3
-0.251976716547372	28	SGCE	852 SGCE
-0.522829884447705	25	RGS14	854 RGS14
-0.183680932155526	19	SPRY2	863 SPRY2
0.118021963664821	17	DNPH1	864 DNPH1
-0.791031204906605	63	SPRY1	866 SPRY1
0.286398705265759	26	TIMM44	867 TIMM44
-0.220197436868461	29	TRAPPC3	868 TRAPPC3
1.37928559192569	67	SNAI2	869 SNAI2
-0.545762438949345	44	NCK2	871 NCK2
0.43172319452445	26	TSPAN6	873 TSPAN6
0.586675143128987	70	PRC1	876 PRC1
0.0495820727963551	9	ZNF207	880 ZNF207
-0.369175159396923	61	NDUFA2	884 NDUFA2
-2.32819999884517	87	BUB1	887 BUB1
0.219747819762795	21	BUB3	888 BUB3
0.851146163456229	59	AKAP7	889 AKAP7
-0.0532160159486034	12	PPAP2C	890 PPAP2C
-0.0979863312430515	14	SIGLEC6	891 SIGLEC6
1.31087102518428	62	SULT1B1	892 SULT1B1
-0.150939320082145	17	ACTN4	893 ACTN4
-0.361394001564121	29	GSTZ1	894 GSTZ1
-0.707327936932862	57	WBSCR22	895 WBSCR22
1.22007053484526	88	TRIAP1	896 TRIAP1
0.61707434499082	24	GATC	897 GATC
-0.505449344478677	42	KDELR3	899 KDELR3
0.153429782746355	13	PRKAB2	902 PRKAB2
0.861513410012029	52	CHP2	903 CHP2
0.400242558915254	41	AP1G1	904 AP1G1
0.746219135812688	42	STX6	905 STX6
-1.40882752215597	73	SGTA	909 SGTA
-0.305257407674838	30	LIAS	910 LIAS
-0.115750858885483	15	ENSA	911 ENSA
0.766101130355361	64	NARS	913 NARS
-1.97166094196456	83	SSNA1	916 SSNA1
1.9237999625131	96	LANCL1	919 LANCL1
0.125188972032483	18	STRN	920 STRN
0.107529025549032	13	RRP9	921 RRP9
-0.129973091165046	15	C21orf2	923 C21orf2
0.189998903504891	13	GTPBP6	925 GTPBP6
1.27298262199053	63	IDH3B	928 IDH3B
-1.22437704428078	72	NRD1	929 NRD1
-0.158177375119004	13	CALU	930 CALU
-0.490226982964224	41	CALU	931 CALU
-1.39445067241089	61	ATP9B	933 ATP9B
0.11155563853004	13	KIF1C	936 KIF1C
-0.504751653957697	29	PRICKLE3	937 PRICKLE3
0.470732866256222	39	GAS2	938 GAS2
1.19319140472386	72	AKR1B10	947 AKR1B10
2.6438820944209	95	TIMM8A	948 TIMM8A
0.317696353017187	36	KALRN	949 KALRN
-0.0675291595957516	7	DHX16	952 DHX16
-0.168330744262106	17	SSSCA1	953 SSSCA1
-0.0526246381718196	9	BNIP3L	956 BNIP3L
0.448759687745392	67	GNG7	964 GNG7
-0.358084197574111	35	SPAG9	968 SPAG9
-0.151528780433762	17	SPAG9	969 SPAG9
-1.17208531178701	49	ZNF292	970 ZNF292
0.212734970159712	21	URB1	972 URB1
-0.285857696061359	30	ZFC3H1	975 ZFC3H1
-3.35287778965804	97	LCMT2	976 LCMT2
1.20821090165	69	AQR	980 AQR
0.328724193551646	27	OPA1	982 OPA1
0.957308707606439	58	ZEB2	983 ZEB2
0.132873297562095	13	MCM3AP	984 MCM3AP
-1.58587787270401	77	KIF1B	987 KIF1B
-0.300268243878171	31	KDM1A	991 KDM1A
0.0808476995822355	11	TBC1D4	992 TBC1D4
-0.199249287778915	18	PHLPP1	995 PHLPP1
0.222621184070017	14	TBC1D12	996 TBC1D12
2.07625976802809	86	NUPR1	998 NUPR1
0.286015510710719	19	HBP1	1000 HBP1
-0.240149963564258	18	ONECUT3	1001 ONECUT3
-0.110657723164399	15	PPL	1003 PPL
-0.715726512480483	42	NRP2	1008 NRP2
-0.170773850198569	19	MAN1A2	1011 MAN1A2
1.745446066767	90	SNX3	1016 SNX3
-0.33615413619762	42	STX10	1018 STX10
-0.208244255401034	19	MGEA5	1019 MGEA5
1.30509067557233	49	ADCY9	1020 ADCY9
-1.85019236137165	69	SORBS3	1021 SORBS3
0.136505076711162	21	SYNCRIP	1022 SYNCRIP
0.264522648767618	25	SYNCRIP	1023 SYNCRIP
0.0498081988041596	9	B4GALT3	1026 B4GALT3
1.33795958407733	92	EIF4EBP3	1028 EIF4EBP3
0.0524449973184607	8	RANBP6	1029 RANBP6
0.239218573369772	28	NEMF	1030 NEMF
0.677501689099517	40	FOXD2	1033 FOXD2
0.498291555555336	31	NMT2	1034 NMT2
-0.190621196029932	19	CCNT1	1035 CCNT1
-0.251694564505053	27	BUB1B	1037 BUB1B
-0.739675176132212	44	PLOD3	1038 PLOD3
-0.71413599156185	53	EIF4E2	1039 EIF4E2
-0.546615619545209	37	SEP15	1045 SEP15
0.0678603776151859	12	EXOC3	1048 EXOC3
-0.609145314773141	29	PDE8A	1049 PDE8A
-1.15692037927063	80	PLIN3	1050 PLIN3
0.0705428983419079	9	REV3L	1054 REV3L
-3.10063468897921	93	PRMT3	1056 PRMT3
-2.53399081248379	98	KPNA6	1058 KPNA6
1.0057102625277	55	TPST2	1060 TPST2
-0.486623849986176	27	LPXN	1062 LPXN
-0.147021047193156	17	CTNND1	1063 CTNND1
-1.10475572817758	64	ICMT	1065 ICMT
0.43915004127972	28	MAGEC1	1066 MAGEC1
0.236990509057606	24	PLA2G6	1067 PLA2G6
-0.116838143895187	11	MRPS14	1074 MRPS14
0.0636580139632197	9	TOM1	1075 TOM1
0.398243838753026	25	CCDC22	1079 CCDC22
-0.499762557306777	33	PQBP1	1080 PQBP1
-0.226471522410526	17	TIMM17B	1082 TIMM17B
0.0899831487045382	17	PRAF2	1083 PRAF2
-1.10409831373438	60	EIF5B	1086 EIF5B
-0.102067481034206	11	KIN	1091 KIN
0.204952439916021	19	DIAPH2	1092 DIAPH2
1.06275726437454	66	DNAJA2	1093 DNAJA2
-0.0914485471943881	8	OPHN1	1096 OPHN1
-0.900541041180204	58	TBL1X	1098 TBL1X
0.290166772031791	31	CTSV	1099 CTSV
0.077648050051899	13	HUS1	1100 HUS1
0.13198593969043	14	PPP1R11	1102 PPP1R11
-0.158975954454905	16	RNASEH1	1104 RNASEH1
-1.39946474284904	76	NOL3	1106 NOL3
1.60495248359921	78	DTNB	1107 DTNB
3.00055386584235	98	ABCB7	1109 ABCB7
0.135823458252668	17	MITF	1110 MITF
-2.34019293591868	94	SRGAP2	1113 SRGAP2
-0.150268750649599	20	NOS1AP	1115 NOS1AP
-0.839980120029169	53	IGSF3	1116 IGSF3
-0.179417509018446	22	FAM20B	1120 FAM20B
1.45737465750395	59	DENND4B	1121 DENND4B
0.168673621672032	11	EFCAB14	1122 EFCAB14
0.954227526422937	74	FZD7	1127 FZD7
-0.0783872100005632	13	ATP9A	1130 ATP9A
-1.34323075334402	78	N4BP1	1132 N4BP1
-0.68288900570955	46	COBL	1138 COBL
-0.100527063321345	13	CPNE3	1142 CPNE3
2.48179694055222	97	DEPDC5	1144 DEPDC5
-0.436128141480016	24	ATG13	1145 ATG13
-0.414952670219648	25	OBSL1	1149 OBSL1
-0.0943780599739926	9	PHF2	1151 PHF2
-0.118366906716416	15	ZC3H11A	1152 ZC3H11A
0.0236294005364914	8	TSC22D2	1156 TSC22D2
-0.0836785803759591	7	PHACTR2	1160 PHACTR2
0.799141988876595	35	SS18L1	1164 SS18L1
-0.119776898154293	18	ANKRD17	1165 ANKRD17
0.313090123715911	25	XYLB	1169 XYLB
0.717532589633572	64	COQ9	1173 COQ9
1.35427016291692	39	GGCT	1174 GGCT
3.32175629052544	92	USP12	1182 USP12
1.41385984290001	78	GBAS	1184 GBAS
-0.261725563817945	28	HMMR	1186 HMMR
-0.43630909704076	35	PPFIA2	1187 PPFIA2
-0.19607645340023	20	PPFIA4	1188 PPFIA4
0.465059950188766	40	PDCD6	1189 PDCD6
-1.47049695590333	68	TBCA	1190 TBCA
-0.156179020917989	13	ATP6V1G1	1191 ATP6V1G1
0.424906402794074	33	VPS4B	1192 VPS4B
-0.0505749821125857	12	MPDU1	1193 MPDU1
2.72366205388294	99	ENTPD6	1194 ENTPD6
-1.53150209236082	77	ENTPD3	1195 ENTPD3
0.874303768876233	67	ENTPD5	1196 ENTPD5
0.0597813090448262	14	SH3BGRL	1201 SH3BGRL
-0.0918304189822325	7	NCOR1	1206 NCOR1
1.72299896136001	79	VAMP4	1207 VAMP4
-0.789061114699239	47	NDUFS6	1208 NDUFS6
-0.100049642787726	11	PEX14	1209 PEX14
0.0829306581037113	7	TRIM3	1210 TRIM3
-1.12832091680013	66	ULK1	1211 ULK1
0.12318843409701	11	TULP3	1212 TULP3
-0.103870827343104	16	SEC22B	1217 SEC22B
0.0476438599294918	10	PRPF40A	1219 PRPF40A
0.0645924564169035	11	TACC1	1221 TACC1
0.478989138438135	50	NME6	1222 NME6
-0.467980231880011	35	CDC45	1223 CDC45
0.13561772667417	17	MOSPD3	1225 MOSPD3
0.678025444608675	55	LRCH4	1226 LRCH4
1.30080168058284	72	VPS26A	1228 VPS26A
-0.36360247259897	36	SAP30	1232 SAP30
0.568988778820368	40	PSIP1	1241 PSIP1
0.731312092221293	52	ERLIN1	1242 ERLIN1
-0.07184743483646	11	SRSF10	1248 SRSF10
-0.945693770456926	59	GMNN	1249 GMNN
-2.23078395252822	99	HSBP1	1251 HSBP1
-0.788211511859535	44	TNFRSF21	1253 TNFRSF21
0.372227757459762	38	ECI2	1254 ECI2
0.0464702004262198	8	KHDRBS3	1255 KHDRBS3
0.0410041117567132	11	TADA3	1257 TADA3
0.369890371668795	36	BANF1	1260 BANF1
0.217628935275728	20	SF3B1	1261 SF3B1
-3.9972108879603	97	CSDE1	1262 CSDE1
-0.159644402720724	19	WBP4	1264 WBP4
0.379897617562578	31	MTRF1	1268 MTRF1
0.418571577603307	26	ITGA10	1270 ITGA10
-0.454067968402469	33	LRP6	1271 LRP6
1.70281168256221	77	RPS6KA5	1272 RPS6KA5
-1.43137427938341	76	NPM3	1276 NPM3
0.613930335352041	40	LYPLA1	1277 LYPLA1
-0.108293092497903	12	OFD1	1285 OFD1
-0.0819811703802523	28	TOM1L1	1286 TOM1L1
0.10702572407829	18	RPS6KA4	1287 RPS6KA4
0.319910619279363	30	SURF6	1288 SURF6
2.9042505167424	97	PPM1B	1289 PPM1B
0.16847744754924	28	ADAP1	1290 ADAP1
0.0674196612208396	14	UTP20	1291 UTP20
0.190621538067766	18	RP2	1293 RP2
-0.251009090980457	23	GJB3	1294 GJB3
-0.466573401854462	32	CRTAP	1296 CRTAP
1.3360533572301	80	TCEA3	1299 TCEA3
-0.0315955962364269	7	ATP6AP2	1302 ATP6AP2
-0.166929099723837	15	RNASEH2A	1303 RNASEH2A
-0.369614111062211	37	CDC123	1304 CDC123
0.123671440004744	13	UGT2B17	1305 UGT2B17
-2.05699068163299	83	BCAR3	1307 BCAR3
0.572795792479817	33	ZNF189	1310 ZNF189
-0.0755731514560251	8	EIF3G	1311 EIF3G
0.170942636099762	24	CBR3	1314 CBR3
-0.0837267491020175	9	AP1G2	1316 AP1G2
-0.659578921051581	48	PPP1R37	1318 PPP1R37
0.115974593964392	20	IDH1	1320 IDH1
0.143140147692739	12	GATB	1321 GATB
0.13249270338371	10	ATRN	1323 ATRN
0.488243522998195	32	RBBP9	1324 RBBP9
-0.339502625822115	20	TUSC2	1327 TUSC2
0.110717055999342	8	DGAT1	1328 DGAT1
0.322612185152557	27	DYSF	1333 DYSF
1.5527067253155	79	BCAS2	1336 BCAS2
-0.755954070597824	55	DCTN3	1337 DCTN3
-0.0365510184877783	8	SMNDC1	1339 SMNDC1
-0.244390194682283	20	RAD17	1340 RAD17
-0.0667904606881112	11	TSPAN9	1343 TSPAN9
-1.3584821839684	77	FLOT1	1344 FLOT1
-0.200361090683748	29	TRIO	1345 TRIO
0.493524404986314	23	ATP5L	1347 ATP5L
-1.76947976922918	91	GLRX3	1351 GLRX3
-3.05088954951572	96	WFS1	1353 WFS1
-0.609836426073364	40	NEURL1	1360 NEURL1
-4.53797525977372	97	SEC14L2	1361 SEC14L2
0.579622997587785	46	TM7SF2	1363 TM7SF2
0.0601573529937128	10	PDE5A	1366 PDE5A
-0.278575250617318	25	ZFAND5	1368 ZFAND5
-0.323394977695987	33	SRP72	1371 SRP72
-0.632196658451419	63	CST7	1373 CST7
0.470126304919505	64	DDAH1	1375 DDAH1
-0.407902285829585	42	RECQL4	1377 RECQL4
-0.906871131309151	44	RECQL5	1378 RECQL5
-0.0718975974086922	10	B3GAT3	1381 B3GAT3
-0.0272428063770947	7	STK10	1386 STK10
0.703660107033228	50	GFPT2	1389 GFPT2
0.153838768572533	13	TPPP	1390 TPPP
2.00212654557257	91	KBTBD11	1394 KBTBD11
-0.332276990151204	22	LTN1	1395 LTN1
3.28958278173613	98	ATP10B	1396 ATP10B
1.41000908771235	71	ATP10B	1397 ATP10B
0.223174295545507	31	TOMM70A	1398 TOMM70A
-0.332170307264498	35	IPO13	1400 IPO13
1.3768859233538	85	MYO1D	1402 MYO1D
-0.772830352214635	47	MICAL2	1406 MICAL2
-2.09365313292135	73	KIAA0754	1407 KIAA0754
0.189558035873202	20	SASH1	1419 SASH1
0.224780586300906	23	TMEM63A	1420 TMEM63A
1.538666828847	87	FARP2	1421 FARP2
-0.084221270141927	9	SUN1	1426 SUN1
1.80903508802546	77	PROSC	1427 PROSC
0.615504758063752	51	ERLIN2	1428 ERLIN2
-0.481365302609471	30	DKK1	1430 DKK1
-0.0925245700930068	7	PCF11	1431 PCF11
-1.03442946158002	73	FRYL	1433 FRYL
1.56166857849922	94	GLCE	1437 GLCE
-0.158737612547932	21	GLS	1439 GLS
-0.189732554517065	21	HAUS5	1440 HAUS5
-1.51660372706276	73	RHOBTB3	1445 RHOBTB3
0.298863636569018	20	SOGA1	1447 SOGA1
-0.851164697697684	55	WDR47	1449 WDR47
-0.672899503755914	48	TRIM37	1450 TRIM37
-0.67117059118591	44	SEC31A	1453 SEC31A
-1.02405767705214	60	CLSTN1	1455 CLSTN1
-1.66302323168293	86	CCNB2	1463 CCNB2
0.212329133020181	17	YIF1A	1464 YIF1A
0.482621510243437	51	AGFG2	1467 AGFG2
-0.12175684806558	11	SCAF4	1469 SCAF4
-0.629583248185211	44	S1PR2	1470 S1PR2
-0.526077963517102	34	SNUPN	1474 SNUPN
-0.0973764068455023	11	IKBKAP	1480 IKBKAP
0.0344226519367664	8	UBL3	1481 UBL3
-0.481693638444589	38	GABARAP	1482 GABARAP
0.247168659958715	29	NDUFA3	1483 NDUFA3
0.0939331675092599	12	SCEL	1486 SCEL
-1.99600361790205	82	NDUFA7	1491 NDUFA7
0.337510830625525	22	RTN3	1493 RTN3
0.255845061525539	19	RTN3	1494 RTN3
-4.43350601932486	97	ZRANB2	1501 ZRANB2
0.853750151444965	70	SNX4	1502 SNX4
-1.71868922987287	79	ZWINT	1503 ZWINT
-3.9995745035056	97	KIF20A	1505 KIF20A
-0.35796097434737	25	APOL3	1506 APOL3
-0.207459458251364	22	KIF4A	1508 KIF4A
1.78793971754699	83	MBD4	1509 MBD4
0.773780382064012	64	GOSR1	1512 GOSR1
0.912737232994818	53	ATE1	1515 ATE1
1.229910022091	77	ATE1	1516 ATE1
-2.68661505639589	84	CCNDBP1	1519 CCNDBP1
1.15670033419434	74	VAPB	1522 VAPB
0.101403019569741	12	RASAL1	1523 RASAL1
0.66345796128096	56	SNAPIN	1524 SNAPIN
-0.711566065583566	40	MPZL1	1526 MPZL1
0.344874520499727	35	PGLS	1531 PGLS
-1.21899055162104	83	SMC2	1534 SMC2
0.276591696106153	39	TACC2	1536 TACC2
-0.608473661965644	30	TRIM16	1537 TRIM16
0.0846063915707111	14	LYPLA2	1540 LYPLA2
-1.15470476160519	67	IPO7	1541 IPO7
-0.935402225996076	64	ARIH2	1542 ARIH2
0.913614126611979	55	TNFAIP8	1544 TNFAIP8
-0.893203647855181	52	MAP3K6	1545 MAP3K6
0.0988876228222326	14	PGM3	1547 PGM3
0.659703306425195	59	MOCS3	1549 MOCS3
-0.108917879406756	11	CD2BP2	1550 CD2BP2
0.411273502773063	51	CNIH1	1553 CNIH1
1.09225696754079	63	ZIC2	1555 ZIC2
0.707855459313739	56	PIGN	1558 PIGN
-0.616136085347071	34	ADAMTS2	1563 ADAMTS2
-1.87027587422101	88	PARN	1564 PARN
0.506834202746273	45	MATN4	1567 MATN4
0.994413488620738	61	H6PD	1574 H6PD
0.100308973218827	12	SEC24B	1576 SEC24B
-0.147160414970167	12	CBX6	1580 CBX6
0.0779839196035266	8	NADK	1581 NADK
1.16096676828126	41	TDP2	1582 TDP2
0.656223642858495	79	SFT2D2	1583 SFT2D2
0.0899029142399403	10	MPC2	1584 MPC2
0.934100347896842	66	METTL18	1585 METTL18
0.0747644569583345	16	ETHE1	1586 ETHE1
-1.76818672399306	81	ACSL3	1587 ACSL3
1.1515008584589	61	POLR1A	1588 POLR1A
-0.152986850490696	12	ZBTB11	1593 ZBTB11
-0.563944691560665	42	CNOT4	1594 CNOT4
0.474113260803198	42	CPSF4	1598 CPSF4
1.08611645181455	39	NFATC1	1599 NFATC1
-1.30554871300359	65	FGFR1OP	1605 FGFR1OP
0.234183411673395	18	PPP1R3D	1606 PPP1R3D
0.151889838647381	14	HERC2	1609 HERC2
-1.7369971925616	74	SNAP29	1611 SNAP29
0.144632435572057	15	GGPS1	1613 GGPS1
0.455426991579212	43	LDOC1	1616 LDOC1
2.37525408203367	96	PTBP3	1619 PTBP3
-0.563586151726668	40	TBC1D8	1620 TBC1D8
0.345190887220973	21	LSM8	1623 LSM8
0.120452773387886	16	AP2A1	1624 AP2A1
-0.10763480662275	9	WIZ	1626 WIZ
-2.39300582920859	88	BAG3	1635 BAG3
-4.49974460735511	100	MAP4K4	1636 MAP4K4
0.159062565858425	26	MLYCD	1638 MLYCD
0.0762123297929254	11	CRYZL1	1639 CRYZL1
0.0712231515959213	10	CLDN1	1641 CLDN1
-0.0895461795517681	15	CLIC3	1642 CLIC3
0.659326082400778	77	TSPAN13	1647 TSPAN13
1.32570482894905	73	BPNT1	1649 BPNT1
0.0962881579687689	11	FADS2	1651 FADS2
-0.107012560243536	9	DDAH2	1652 DDAH2
0.254227524245676	22	ABHD16A	1654 ABHD16A
0.344011190111144	28	C6orf47	1656 C6orf47
-1.05387772351562	71	ECD	1659 ECD
-0.537955250515138	39	MBD3	1664 MBD3
0.126389436460917	13	TOP3B	1665 TOP3B
-0.62461463515075	35	NUDT3	1666 NUDT3
-0.61944967160239	43	PTTG1;PTTG2	1668 PTTG1;PTTG2
0.139139336840129	20	BCL10	1669 BCL10
-1.90787148349572	86	CLPTM1	1671 CLPTM1
-2.16932823094471	55	MOCS2	1673 MOCS2
-2.21299882757628	95	TOMM40	1674 TOMM40
0.55857673178014	69	PEX11B	1676 PEX11B
0.250061026809801	27	WNT11	1679 WNT11
-1.80859979924268	63	CHEK2	1681 CHEK2
-1.43997602838253	77	ACTL6A	1683 ACTL6A
2.11523631953285	87	ADH1B	1689 ADH1B
4.23052065319445	97	ADH1C	1690 ADH1C
-0.0713182912615793	13	LDHA	1691 LDHA
0.983742430507253	68	GLUD1	1693 GLUD1
-0.205336344169549	23	DHFR	1694 DHFR
-1.12671034260653	60	CYB5R3	1695 CYB5R3
0.339889217068362	37	GSR	1696 GSR
2.79537384470332	38	SOD1	1701 SOD1
-0.28325249400545	24	OTC	1703 OTC
0.525231276949192	33	PNP	1705 PNP
0.353145755546121	34	PGK1	1710 PGK1
0.518565513425438	39	CFB	1719 CFB
-0.476720285349982	35	ADA	1721 ADA
2.02635487715351	88	CA1	1723 CA1
0.559026618132084	61	ASS1	1725 ASS1
0.85235716373086	81	OAS1	1727 OAS1
-2.42118656795263	79	TIMP1	1735 TIMP1
-0.101364095716	10	MYC	1739 MYC
-1.98891740836163	65	HRAS	1741 HRAS
-0.231781779074439	18	KRAS	1743 KRAS
-2.20768013053326	83	LDLR	1744 LDLR
0.304315464831381	48	TGFA	1745 TGFA
-1.29973694678188	55	TGFB1	1746 TGFB1
0.321561673464831	22	PIGR	1756 PIGR
-1.25167237612452	78	HLA-A	1759 HLA-A
0.0460755809681781	9	HLA-DRA	1760 HLA-DRA
-0.0921637451902815	7	COL3A1	1765 COL3A1
-0.317713855525415	24	COL4A1	1766 COL4A1
-1.5046216695585	39	LMNA	1768 LMNA
-1.63417372053932	81	LMNA	1769 LMNA
-0.222952492379812	21	APOE	1772 APOE
-0.109675346106843	8	MBP	1776 MBP
0.536188048654503	38	LRG1	1777 LRG1
-2.04949400832575	79	MT-ND1	1791 MT-ND1
-0.0481945335386542	12	MT-ND2	1792 MT-ND2
-0.560112302217072	42	MT-ND5	1795 MT-ND5
-0.0965214607409188	22	MT-ND6	1796 MT-ND6
0.0307210184074548	8	ANG	1798 ANG
0.807172872563839	65	SLPI	1800 SLPI
0.155723667007389	16	HMGCR	1801 HMGCR
0.650596671400395	46	CAT	1802 CAT
0.973790319030697	41	FUCA1	1806 FUCA1
-1.017271506365	66	ANXA1	1810 ANXA1
-0.663512305752913	38	APOB	1812 APOB
-0.667045378920702	50	TFF1	1815 TFF1
-0.186409102515437	17	PRNP	1816 PRNP
4.91071223490301	100	SOD2	1817 SOD2
-2.04531409967456	85	OAT	1818 OAT
-2.28787077095638	80	TK1	1820 TK1
-0.0458679570389316	10	CD74	1824 CD74
0.24704582536126	29	SEMG1	1828 SEMG1
-0.0420104110438464	7	TUBB4A	1829 TUBB4A
-0.319835480713963	33	GAPDH	1830 GAPDH
-1.69313197040462	74	GAPDH	1831 GAPDH
0.827587053148211	61	ASL	1832 ASL
-0.703733047885114	47	HLA-A	1833 HLA-A
0.141040141087977	19	ERBB2	1835 ERBB2
-0.287523275214492	25	CAPNS1	1836 CAPNS1
-0.285311006999723	28	HSPB1	1841 HSPB1
0.73427472768492	53	CYP1A1	1842 CYP1A1
-1.25471817331517	78	TYMS	1843 TYMS
0.982860872864958	57	RPN1	1845 RPN1
-1.22916108572589	69	GNAI2	1847 GNAI2
1.58469089461208	66	SLC4A2	1849 SLC4A2
0.131993403995583	20	ATP1A1	1850 ATP1A1
0.166724503244684	21	APOD	1856 APOD
0.953413402046534	54	CYP11A1	1860 CYP11A1
-0.175028909361185	21	HMGN1	1861 HMGN1
0.40010942128006	32	SLC25A5	1865 SLC25A5
-0.0863126319303451	15	ISG15	1868 ISG15
0.313484457733744	36	PCCA	1870 PCCA
0.391453628560073	52	PCCB	1871 PCCB
-0.0423684949427761	8	ALPP	1873 ALPP
0.278254160637386	25	EIF2S1	1874 EIF2S1
0.108145516905365	17	ICAM1	1876 ICAM1
-0.598466995072154	52	RPLP1	1877 RPLP1
-0.198741589756148	26	RPLP2	1878 RPLP2
0.204257638338267	24	JUN	1881 JUN
1.25869163124933	77	FABP3	1882 FABP3
-0.0727872928573287	10	HLA-A	1886 HLA-A
0.0940744901387284	17	ITGB1	1888 ITGB1
-0.14004887823323	11	KRT18	1890 KRT18
-0.329369322796809	30	UROD	1894 UROD
-0.542343065343975	33	LCK	1896 LCK
-0.681114963217408	39	FYN	1897 FYN
1.92709691806115	92	GLA	1900 GLA
-0.140006868278467	8	RB1	1904 RB1
-0.0565289412094403	11	PTMA	1905 PTMA
0.364160184709051	36	ATP5B	1907 ATP5B
-0.0383983682012268	7	EIF4E	1911 EIF4E
0.183641629309857	31	CEACAM5	1912 CEACAM5
0.074345803134284	13	ENO1	1915 ENO1
0.335840954650574	23	GPI	1917 GPI
-0.265124379146528	23	NPM1	1919 NPM1
-0.391585417489183	36	TPM3	1920 TPM3
-0.198099736723136	28	TPM3	1922 TPM3
0.204777481550286	10	DBI	1929 DBI
0.422541133301213	47	DBI	1930 DBI
0.838850804968908	79	FABP1	1931 FABP1
-0.0546949607000813	8	LDHB	1932 LDHB
-0.223161386137446	18	GPX1	1934 GPX1
0.138768225666819	17	PROS1	1937 PROS1
0.39210455380676	31	P4HB	1938 P4HB
0.58577877241482	39	H1F0	1939 H1F0
1.00829013632363	59	FES	1941 FES
-0.380639498184304	13	ANXA2;ANXA2P2	1944 ANXA2;ANXA2P2
-0.509083539825669	30	TUBB	1946 TUBB
0.0789886193373645	7	PSAP	1949 PSAP
0.0521317644309846	14	HEXB	1951 HEXB
-0.125959752967459	13	BPGM	1954 BPGM
0.200307324476102	16	APRT	1955 APRT
0.405087737713183	30	EPRS	1956 EPRS
0.144048349042942	15	GALT	1960 GALT
-1.90139910661291	76	LAMB1	1964 LAMB1
-0.165239632724546	29	YES1	1965 YES1
0.617253252503917	38	LYN	1966 LYN
0.190880148798861	25	FH	1972 FH
-0.541076086247326	45	ERCC1	1973 ERCC1
0.129953136620252	17	THBS1	1974 THBS1
-2.62805773519297	97	SP1	1977 SP1
-0.0863204233190226	13	IGF1R	1979 IGF1R
-0.442144764016264	38	ANXA6	1981 ANXA6
-0.729681041197748	51	RHOC	1982 RHOC
0.10292394278419	12	NGFR	1983 NGFR
-0.360859971491658	31	SLC3A2	1987 SLC3A2
0.897466789318524	71	GUSB	1990 GUSB
-1.08801943135303	55	SRPR	1993 SRPR
-0.312390382595301	36	ASNS	1994 ASNS
2.1799992323976	80	MME	2000 MME
1.08911655125021	73	PDHA1	2002 PDHA1
0.0584208527196871	14	MYL3	2012 MYL3
-0.124362321228013	14	RPS17	2019 RPS17
-3.45644687039938	90	GNAI3	2021 GNAI3
-0.0463003161928719	7	ANXA5	2022 ANXA5
-0.80186652209484	43	ABHD2	2026 ABHD2
-0.631445327976475	45	CD63	2028 CD63
-0.142195556582821	13	SNRPA	2030 SNRPA
-0.104722980492284	13	SRP19	2035 SRP19
-0.411488573163274	59	GSTA2	2036 GSTA2
-0.418061407002139	34	LGALS1	2042 LGALS1
0.111356633411866	14	HMGB1;HMGB1P1	2044 HMGB1;HMGB1P1
0.210771206757148	27	FBP1	2047 FBP1
0.19658417619906	21	GSTM1	2050 GSTM1
-0.950828688686962	63		2051
-0.446620297622019	31		2052
0.19873812551224	23		2056
0.335900864807639	29	CLTA	2058 CLTA
-0.229908742730152	27	CLTB	2060 CLTB
-0.486811881041673	44	INHBB	2063 INHBB
-0.0843881952470745	8	CNP	2064 CNP
1.19453252870405	62	HMOX1	2065 HMOX1
0.273058302380767	18	PDGFRB	2067 PDGFRB
1.30962969546596	89	DLD	2068 DLD
-0.0933643345874932	22	HNRNPA1;HNRNPA1L2	2071 HNRNPA1;HNRNPA1L2
-1.79088767665904	77	POLA1	2077 POLA1
2.0618821400748	84	ALOX5	2081 ALOX5
-3.43304810267212	80	FURIN	2084 FURIN
0.460110722015978	56	ALDOC	2087 ALDOC
0.648597897656974	32	C4A;C4B	2089 C4A;C4B
0.438030684173912	35	HIST1H2AJ;HIST1H2AH;H2AFJ;HIST2H2AC;HIST2H2AA3;HIST1H2AD;HIST1H2AG;HIST1H2AC;HIST3H2A;HIST1H2AB	2091 HIST1H2AJ;HIST1H2AH;H2AFJ;HIST2H2AC;HIST2H2AA3;HIST1H2AD;HIST1H2AG;HIST1H2AC;HIST3H2A;HIST1H2AB
0.869514250885613	51	C6orf222	2094 C6orf222
0.17320454063522	20	ATXN1L	2096 ATXN1L
0.102177762107764	14	ZNF688	2098 ZNF688
0.0501502274627614	8	POLR2M;GCOM2	2103 POLR2M;GCOM2
-2.96415633338683	98	CHTF8	2107 CHTF8
0.135288215175923	30	SMIM13	2120 SMIM13
0.476182814686196	37	U2AF1	2127 U2AF1
1.05750494579962	72	CBS	2128 CBS
-0.220231761217578	15	RAP2A	2135 RAP2A
0.658780846287906	59	TROVE2	2137 TROVE2
1.97398256331273	82	COX8A	2138 COX8A
0.713336839778473	46	MYB	2139 MYB
0.207103159994616	25	GAA	2141 GAA
-0.108892103404043	15	RRAS	2143 RRAS
0.302740054442435	39	HLA-A	2144 HLA-A
0.18346799940639	21	HLA-C	2145 HLA-C
0.470876174029166	33	BCL2	2148 BCL2
1.29863656894262	66	DLAT	2150 DLAT
0.0678869096987725	7	TXN	2154 TXN
0.260534865497674	22	CTSA	2157 CTSA
0.199113836127031	16	MAPT	2159 MAPT
-0.542300051661361	31	PRKAR1A	2164 PRKAR1A
-0.0884039315274045	7	CHGA	2165 CHGA
1.30452043218163	67	KIT	2168 KIT
0.184163412265218	28	HSPD1	2171 HSPD1
-2.4814520697518	83	CLU	2173 CLU
-0.184884344588356	17	HAPLN1	2175 HAPLN1
-1.53536133032894	72	LAMC1	2177 LAMC1
-0.891291757136813	57	ACP2	2179 ACP2
-0.241812495547794	16	HSPA8	2182 HSPA8
-2.84742332278202	94	SLC2A1	2183 SLC2A1
-0.321505485830482	42	SLC2A3;SLC2A14	2184 SLC2A3;SLC2A14
0.196463730395988	29	UMPS	2187 UMPS
1.77626815619911	93	DBT	2189 DBT
3.11706282042659	96	PYGB	2191 PYGB
0.138319191319801	20	RALA	2193 RALA
0.275144860555477	22	NAT2	2196 NAT2
-0.543326825773107	40	BCR	2197 BCR
-0.948961576837441	48	SPTB	2199 SPTB
-0.0781775224455126	12	ACADM	2203 ACADM
-0.192727526686804	18	TOP2A	2206 TOP2A
-0.0602458864982328	11	G6PD	2207 G6PD
0.126096991226761	16	VDR	2209 VDR
0.293827440211217	32	ESRRA	2210 ESRRA
0.118545714809702	11	PC	2212 PC
1.05123922203336	57	DMD	2214 DMD
1.89573333038445	68	DMD	2215 DMD
-5.66802193040031	100	IGF2R	2217 IGF2R
0.60302210360619	55	ADH5	2218 ADH5
-0.0718934332248731	8	CDK4	2219 CDK4
-0.0515736900462236	10	PABPC1	2221 PABPC1
-2.07408163600075	80	HARS	2225 HARS
-0.0928587119325484	11	FABP2	2226 FABP2
0.0450537626938911	8	COL6A1	2227 COL6A1
0.842813590004002	42	COL6A3	2229 COL6A3
-0.270320165197959	29	SLC25A6	2231 SLC25A6
0.0897559911391534	10	F5	2232 F5
-3.51394923846638	98	IMPDH2	2233 IMPDH2
0.756070151744243	51	TPR	2234 TPR
2.91701461016724	98	CKB	2236 CKB
-1.95091933929998	81	BMP4	2241 BMP4
-1.9566472860733	81	SKI	2243 SKI
-1.24482280421154	71	SKIL	2244 SKIL
0.356058997320968	37	SRC	2250 SRC
-0.103598421399846	18	UNG	2254 UNG
0.281558297516216	30	UNG	2255 UNG
0.0944155344752177	7	NR2C1	2256 NR2C1
-3.287686729441	91	ALAS1	2258 ALAS1
-0.344000962148062	38	RNH1	2261 RNH1
-0.800922209701913	53	CYBA	2262 CYBA
-0.733451005017948	46	SCG2	2264 SCG2
0.137570783694283	19	ATP1A3	2270 ATP1A3
-0.0806763727760662	9	PDIA4	2273 PDIA4
0.344889460704981	34	P4HA1	2274 P4HA1
-0.11983504256761	15	TPT1	2279 TPT1
1.09785534677181	61	ALAD	2280 ALAD
-3.18683771077427	96	F3	2281 F3
0.0677774374118277	11	LCP1	2287 LCP1
0.321783187026311	35	PRKAR2A	2292 PRKAR2A
0.116505129664649	13	GTF2F2	2296 GTF2F2
-0.0785327948269643	11	CCDC130	2298 CCDC130
-1.46330700440642	82	MTHFD2	2299 MTHFD2
-0.23684633014115	20	MIF	2303 MIF
-0.416645079343999	54	CD99	2304 CD99
-1.24855003012457	70	IRF2	2307 IRF2
-0.181480139720333	16	HCLS1	2308 HCLS1
-0.295469968784324	22	TRIM27	2310 TRIM27
1.80276774876798	62	CPM	2311 CPM
-0.251415496073659	20	COX7A2	2312 COX7A2
-0.0610849035820648	7	SI	2313 SI
0.455403873889391	37	AKR1A1	2315 AKR1A1
-0.581716946176896	44	PKM	2318 PKM
-3.20989238843325	94	PKM	2319 PKM
-3.07660065001072	92	CCNB1	2322 CCNB1
0.292697746281655	37	COX6B1	2330 COX6B1
-0.854312310487833	46	POU2F1	2331 POU2F1
0.510278085174592	57	BRAF	2339 BRAF
0.0893150878512026	15	GLUL	2340 GLUL
0.28987839336818	21	ANPEP	2342 ANPEP
-0.696596333894356	62	PVR	2343 PVR
-1.83097841207273	71	GSPT1	2345 GSPT1
0.535114551879213	33	ARSA	2348 ARSA
0.163724001062205	24	ACPP	2350 ACPP
-0.899716462205201	61	EZR	2351 EZR
-1.83816243126932	79	FOSL1	2356 FOSL1
-0.834028769097417	41	FOSL2	2357 FOSL2
-1.57993237742932	72	HPGD	2358 HPGD
-0.165313381914453	15	AREG	2360 AREG
-0.81964349080775	54	CD46	2361 CD46
1.01566106966605	49	NQO1	2364 NQO1
0.180812101389426	17	ARSB	2370 ARSB
-0.131645021649536	14	TCF4	2373 TCF4
0.0696043141015819	8	ST6GAL1	2374 ST6GAL1
-0.656164238644896	60	TCF3	2375 TCF3
-0.951449020508073	59	DSP	2377 DSP
2.09870165801958	86	MUC1	2379 MUC1
-2.20970193002464	87	TIMP2	2381 TIMP2
0.11704336050386	15	CD44	2384 CD44
-0.127995076988186	12	NQO2	2385 NQO2
0.948142466921026	47	CBR1	2391 CBR1
3.7602849255235	100	ACADS	2395 ACADS
-0.147949992896534	11	SLC25A16	2397 SLC25A16
0.169335842916595	22	GLB1	2398 GLB1
-0.0819345342681243	8	PPP3CB	2399 PPP3CB
1.24649591952503	80	NCK1	2401 NCK1
0.117516142375105	14	GCFC2	2402 GCFC2
-1.53865259641816	71	HIST1H1B	2404 HIST1H1B
0.0375181875250657	7	ZNF823	2407 ZNF823
0.68340234967831	58	DPEP1	2411 DPEP1
0.122036865356478	14	ATP2A2	2415 ATP2A2
-0.0491139272373743	8	CD36	2417 CD36
-1.05317582327217	52	CPE	2418 CPE
-0.430803373619137	27	PLCG2	2419 PLCG2
-0.563299503140613	40	STMN1	2422 STMN1
-2.07317972227517	91	YBX3	2423 YBX3
0.0762452518301202	19	YBX3	2424 YBX3
1.18236120850662	81	ZNF12	2425 ZNF12
0.436549823773138	26	ZNF22	2429 ZNF22
-0.604516389643576	50	ZNF24	2430 ZNF24
-1.91679121745915	74	ZNF28	2433 ZNF28
-0.0741492801465065	10	ZNF3	2434 ZNF3
1.05746364599079	43	ZNF32	2435 ZNF32
0.146125304180135	13	NAGA	2436 NAGA
-0.560511414108631	45	HMGA1	2438 HMGA1
-0.178570481821156	12	ZNF8	2441 ZNF8
0.249289376662507	28	TMEM11	2442 TMEM11
-1.5841494981874	51	JUNB	2446 JUNB
0.488616820504891	40	UBTF	2450 UBTF
-2.82579997144491	83	HOXB8	2452 HOXB8
-2.29638183487817	84	HOXB9	2453 HOXB9
-2.3831346046152	74	HOXB4	2454 HOXB4
-1.79555654945249	78	HOXB6	2455 HOXB6
-0.115145043895458	8	AKR1C4	2456 AKR1C4
-1.38006954442515	69	JUND	2457 JUND
5.54913977014448	97	CKMT2	2458 CKMT2
-1.13123996818263	61	ATF7	2460 ATF7
-0.409350893043875	34	CAPN2	2465 CAPN2
0.683498588591395	48	CEBPB	2466 CEBPB
-0.202613638212265	19	HLA-G	2468 HLA-G
-2.96269517372259	72	AMD1	2470 AMD1
-2.12807594905563	91	CTPS1	2471 CTPS1
-0.422728430551049	34	ENG	2472 ENG
-0.26565591095915	23	DDX5	2473 DDX5
0.269923498684735	28	PFKL	2474 PFKL
0.105338885893871	17	LGALS3	2476 LGALS3
-0.435985376707173	48	PTPN1	2481 PTPN1
-1.13238799657534	54	BMP7	2484 BMP7
-0.202672471917403	25	ARF4	2487 ARF4
-0.706324937600254	46	EGR1	2489 EGR1
-0.0556156237284211	9	VCL	2490 VCL
0.716564985853447	49	PTPRA	2492 PTPRA
1.4682121621759	83	NAT1	2493 NAT1
-0.328642383289673	38	IL1RN	2495 IL1RN
-0.0684848985123121	9	ITGB6	2496 ITGB6
0.0708539160493216	8	NELFE	2498 NELFE
-0.18603948601805	22	RCC1	2502 RCC1
-0.201584234187288	30	SDC1	2503 SDC1
-0.421022808258779	29	ATF3	2504 ATF3
0.220321624107518	25	ATF6	2505 ATF6
-1.71800264450808	91	LIG1	2506 LIG1
-0.68566232932322	43	LIG1	2507 LIG1
-0.246083591513259	25	PAM	2511 PAM
0.114469906981683	20	UGT1A6	2517 UGT1A6
0.0751114798880155	12	POLR2C	2521 POLR2C
-0.387808861728253	35	NDUFV2	2523 NDUFV2
-1.45879282596788	62	TNFRSF1A	2525 TNFRSF1A
0.180288322304399	30	TFEB	2529 TFEB
-0.856082290340286	66	EIF2AK2	2530 EIF2AK2
0.0624886171475858	11	TFE3	2531 TFE3
-1.70022205729686	77	SRM	2532 SRM
0.185048393066131	21	CSNK2A2	2534 CSNK2A2
0.256784539009937	26	RXRA	2535 RXRA
0.0819606988758908	16	AOC1	2536 AOC1
-0.170636775828941	18	CEL	2537 CEL
0.569750244824621	33	PI3	2540 PI3
0.111349870843042	11	TYMP	2541 TYMP
0.82483959828378	53	ANXA7	2547 ANXA7
-0.0984652902686144	10	TBP	2549 TBP
-0.557769472641287	49	CCNA2	2550 CCNA2
-0.777560616192268	62	BTF3	2554 BTF3
0.210238668977641	25	BTF3	2555 BTF3
-1.54965535009978	73	TNFRSF1B	2558 TNFRSF1B
-0.591482787243967	34	RAB3B	2560 RAB3B
-0.198211295395966	24	RAB6A	2563 RAB6A
-0.14809041013149	13	RAB6A	2564 RAB6A
-0.275909902315711	24	M6PR	2569 M6PR
1.35721859453622	72	COX5A	2570 COX5A
1.20087683601398	94	DDC	2573 DDC
-0.757559689966083	54	PZP	2575 PZP
-0.455590996672574	31	BCL3	2576 BCL3
-0.0194001836221512	7	CAST	2579 CAST
0.0339546812560129	10	HNF1A	2582 HNF1A
0.345652037496372	39	EFNA1	2583 EFNA1
-2.49048979609902	93	IMPDH1	2584 IMPDH1
0.0804280406731288	12	RASA1	2587 RASA1
-0.0889010103253653	15	PTMS	2588 PTMS
-1.94660855835534	78	ENDOU	2590 ENDOU
-0.109817159036846	7	GSTM3	2592 GSTM3
0.492310410057698	40	ATP6V1B2	2593 ATP6V1B2
0.565798822633362	51	CSRP1	2595 CSRP1
-1.31619033224106	80	FLNA	2596 FLNA
0.308653623996039	32	NF1	2597 NF1
1.20591551641068	66	ACO1	2599 ACO1
-0.992729518013413	66	SYT1	2602 SYT1
-0.68619435201345	36	KITLG	2604 KITLG
-0.860952461020797	49	NT5E	2605 NT5E
-0.259107756660786	21	MDK	2610 MDK
-0.287493290478211	38	VDAC1	2611 VDAC1
0.269441006363334	35	BCKDHB	2618 BCKDHB
0.892764974086658	53	MUT	2621 MUT
0.963690198986326	53	FBL	2625 FBL
-0.897678277059259	49	RPS4Y1	2626 RPS4Y1
-0.54424212801148	38	GART	2627 GART
-0.604193596587115	49	PAICS	2629 PAICS
0.144681570833679	16	SCP2	2631 SCP2
0.108207414264598	16	NME2	2636 NME2
0.0917594366805373	8	FGFR4	2639 FGFR4
-0.109404965568312	17	GAL	2640 GAL
-0.343442736270069	30	RFX1	2649 RFX1
0.428221160076802	47	IGFBP4	2652 IGFBP4
1.3986762678004	91	PRKACB	2653 PRKACB
-0.466116248963868	30	PRKACB	2654 PRKACB
-0.253888083708559	13	FECH	2657 FECH
-0.975892627905404	74	XPA	2658 XPA
0.11388900966683	10	CES1	2660 CES1
0.0600401532617009	7	FBLN1	2661 FBLN1
0.337613650930513	26	TCEA1	2663 TCEA1
0.662523354781023	35	SFPQ	2667 SFPQ
-0.599282191377819	40	TUBG1	2668 TUBG1
0.727645246348193	51	ME2	2671 ME2
-0.0781489149496866	7	RPS3	2674 RPS3
0.129756440621721	13	RPS6KB1	2676 RPS6KB1
0.481179332924496	24	PTPRB	2678 PTPRB
0.0715763286291644	15	PTPRE	2680 PTPRE
-0.202307078144924	18	NFYA	2687 NFYA
0.510769653134317	26	HIST1H2BO	2689 HIST1H2BO
0.139396253505181	14	CFL1	2690 CFL1
-3.79230052980745	99	EIF4B	2691 EIF4B
0.191417013366377	18	ATP2B4	2693 ATP2B4
-1.16446311665467	53	ITPKA	2694 ITPKA
1.30165076806069	93	CPT2	2699 CPT2
-2.846199462603	98	RRM1	2701 RRM1
0.576216245987294	43	CHM	2706 CHM
-0.157898844589476	14	KDELR1;KDELR2	2707 KDELR1;KDELR2
0.102340263893878	10	ATP5F1	2712 ATP5F1
1.20901324566674	54	AKAP5	2714 AKAP5
-0.225531783900206	19	IGFBP6	2715 IGFBP6
0.745302673348906	53	ACP1	2716 ACP1
0.296177308358544	26	MYL9	2720 MYL9
-0.544431564600318	33	CCNC	2722 CCNC
-0.224231531397582	19	CCNE1	2723 CCNE1
-0.804489023422664	37	POLR2A	2724 POLR2A
-2.23447709112693	75	MCM3	2729 MCM3
0.304602230984083	23	MPST	2733 MPST
0.280896879441603	37	YY1	2739 YY1
-0.0559721656572143	10	DNAJB2	2741 DNAJB2
0.688706350059151	51	ATP5A1	2742 ATP5A1
-0.599270692566778	39	ATP5A1	2743 ATP5A1
0.428066696394025	34	MT3	2744 MT3
1.3744696214825	91	CTSS	2745 CTSS
-0.256505936712526	24	PSMA1	2746 PSMA1
0.0662403603818598	12	NFKBIA	2752 NFKBIA
-0.314628653441945	30	MSN	2757 MSN
-1.73606606623776	85	DDX6	2759 DDX6
-0.956501979126783	71	DNMT1	2762 DNMT1
0.0458918324059358	7	U2AF2	2763 U2AF2
0.449165310065321	31	IVD	2766 IVD
-0.609469256255602	43	S100A4	2767 S100A4
0.197567592470237	20	PTBP1	2770 PTBP1
0.115293266032206	19	EEF1G	2773 EEF1G
-0.391446211496929	31	ACVR2A	2778 ACVR2A
-0.793255019404101	59	ANXA13	2781 ANXA13
-1.37187979857387	75	ATP6V0C	2787 ATP6V0C
-0.114556285013329	11	DPP4	2790 DPP4
0.069924034532195	13	ARNT	2791 ARNT
-1.14450113806576	72	RPL10	2793 RPL10
-0.672783343307966	41	RPA1	2795 RPA1
0.576952959907976	33	APEX1	2796 APEX1
0.0945300694324197	13	CALR	2800 CALR
-1.37020050497181	69	MAP4	2804 MAP4
-1.65934847816315	64	CANX	2806 CANX
-0.969174568087873	64	IL1R2	2808 IL1R2
-0.154404395108616	18	ITPKB	2811 ITPKB
-0.402536450639332	34	PSMA5	2814 PSMA5
-1.38387194828816	65	PSMB5	2819 PSMB5
0.294958338992847	27	GSTM2	2821 GSTM2
1.03549416259407	69	ABCD3	2822 ABCD3
-1.39264912815052	75	SSFA2	2823 SSFA2
-0.0650594321499261	7	NDUFS1	2826 NDUFS1
1.84911635062756	84	ADH6	2827 ADH6
-2.16160415697122	72	POLD1	2828 POLD1
-1.12743462601004	51	TEAD1	2829 TEAD1
-0.3787192952318	21	SMARCA1	2832 SMARCA1
0.488733086813352	36	MAPK1	2834 MAPK1
0.193658944970877	16	GCA	2835 GCA
0.453474598329846	40	RXRB	2836 RXRB
2.28839408791881	88	GRN	2839 GRN
0.638339585938003	40	LAP3	2841 LAP3
-0.109250386276011	9	GTF2E1	2845 GTF2E1
0.144704917439885	20	GTF2E2	2846 GTF2E2
0.424241393804925	30	PCSK1	2847 PCSK1
0.0798567007182187	11	TPP2	2849 TPP2
-4.84440479778321	97	EPHA2	2852 EPHA2
0.171891911771097	13	PTPN6	2856 PTPN6
-0.22593139906445	22	SHC1	2858 SHC1
-1.07339830074321	49	SHC1	2860 SHC1
-3.75454730387795	99	MPG	2861 MPG
0.121194702872193	16	ARID4A	2863 ARID4A
-0.0911062449097565	13	KDM5A	2864 KDM5A
0.317399815965925	32	TKT	2865 TKT
1.14729193893378	66	CASP1	2866 CASP1
0.564523371191066	54	EEF1D	2875 EEF1D
-0.0551903165477334	9	EEF1D	2876 EEF1D
-0.135954786553912	18	EEF1D	2878 EEF1D
-0.083818872692553	20	MARCKS	2882 MARCKS
0.162427791272537	17	GNA11	2885 GNA11
3.06587589494983	96	PBLD	2888 PBLD
0.856984517176723	58	PRDX6	2890 PRDX6
0.999932772991598	39	C21orf33	2891 C21orf33
0.266192646461395	26	BLVRB	2892 BLVRB
2.44911279160105	96	PRDX5	2893 PRDX5
0.217335914160614	13	DDT;DDTL	2894 DDT;DDTL
-0.0930744759566688	11	GCHFR	2895 GCHFR
0.662732608591963	33	PRDX3	2896 PRDX3
0.284897748916152	24	RPL12	2898 RPL12
3.52118562739927	100	CMPK1	2900 CMPK1
1.18116745721286	78	PEBP1	2902 PEBP1
0.260369066393287	19	PDIA3	2903 PDIA3
0.600437643592893	62	PPP2R1B	2905 PPP2R1B
0.0739493546486107	9	CDC27	2906 CDC27
0.744996154429101	49	CCND3	2908 CCND3
-3.74992736712514	88	CDC25B	2910 CDC25B
-0.471206493860344	32	CDC25C	2911 CDC25C
0.157402309776374	23	NKTR	2915 NKTR
-0.187510128524703	21	HLA-C	2926 HLA-C
-0.213873969707838	20	HLA-C	2927 HLA-C
-0.712854210706804	56	HLA-C	2928 HLA-C
-3.04158519693332	97	HMOX2	2932 HMOX2
0.367898475222608	37	ADSS	2934 ADSS
0.156473164602395	14	TSPO	2937 TSPO
-0.289775473078258	25	CLIP1	2942 CLIP1
1.54033591024858	74	SRI	2943 SRI
-0.459874544097944	37	HLA-B	2945 HLA-B
0.0919485302788731	12	GCH1	2948 GCH1
0.733888009329453	38	ALDH1B1	2950 ALDH1B1
-0.0339821585458402	8	ALDH3A1	2951 ALDH3A1
-1.13087961547461	72	CORO1A	2956 CORO1A
-0.121587017077667	19	MAT2A	2958 MAT2A
-0.634336656192837	44	HOXA10	2960 HOXA10
-2.88995513817517	88	RRM2	2969 RRM2
-0.105092110801734	10	SDC4	2971 SDC4
-0.14344459850154	9	HIVEP2	2973 HIVEP2
-1.03846972709453	55	SLC6A6	2974 SLC6A6
0.113372399872274	18	AKT1	2977 AKT1
-0.686848093274748	31	AKT2	2978 AKT2
-0.299732398764337	26	UQCRC1	2980 UQCRC1
1.98665771000336	87	HIBADH	2981 HIBADH
0.388718042524074	41	YWHAB	2986 YWHAB
-0.444943289571541	17	SFN	2987 SFN
0.223362634061928	25	STIP1	2988 STIP1
-0.146600694072147	18	L1CAM	2991 L1CAM
0.789151436521556	51	GK;GK3P	2995 GK;GK3P
-1.86312490218637	73	VIPR1	2996 VIPR1
0.86729961123646	54	FOXN2	2997 FOXN2
-2.07382339502083	87	DCTD	2999 DCTD
0.375222166426303	33	GBP1	3001 GBP1
0.461815164399848	27	GTF2H1	3004 GTF2H1
-0.432328181829235	39	STX2	3005 STX2
-1.11671682305939	59	DSG3	3006 DSG3
0.0614053576620685	11	ACSL1	3010 ACSL1
-0.905472551451843	53	DUT	3016 DUT
-2.42902353628481	96	DUT	3017 DUT
-0.109282412041309	16	ABCC1	3018 ABCC1
0.132694397481646	18	ABCD1	3021 ABCD1
-0.347584892234303	39	TTK	3023 TTK
0.056487168901166	16	RNASE4	3028 RNASE4
0.395902622777366	31	EPHX2	3033 EPHX2
-0.484990992318507	32	HSPA4	3035 HSPA4
-0.823885448372114	39	GRK5	3036 GRK5
0.443776154821419	27	MPI	3037 MPI
-0.3588586929234	38	GPC1	3039 GPC1
0.137025021211423	22	PFN2	3040 PFN2
0.0758339616198286	10	PFN2	3041 PFN2
-1.84100691777868	77	CA8	3043 CA8
-0.0759295503905377	11	CTNNB1	3045 CTNNB1
-0.178128681090991	19	BMI1	3046 BMI1
-0.792660827660055	50	PHB	3049 PHB
-3.96974708960679	89	SERPINB6	3051 SERPINB6
-0.180576826039715	20	NF2	3052 NF2
-0.172770537056597	17	RDX	3053 RDX
-2.1394639310581	90	RFC4	3056 RFC4
-1.68824920584096	81	RFC2	3057 RFC2
-2.13355911338838	91	RFC1	3058 RFC1
-0.0666636219628369	8	GTF2F1	3060 GTF2F1
0.346309815706699	23	SPR	3061 SPR
-0.299347251855481	24	SPRR1A	3063 SPRR1A
0.0758671365519648	9	IDUA	3070 IDUA
-0.248296981894471	22	MSX2	3075 MSX2
-1.88638405626295	88	IRS1	3078 IRS1
-0.234011304944158	29	AGL	3079 AGL
0.254211275901424	30	MYH9	3080 MYH9
0.0910000220083958	16	MYH10	3082 MYH10
0.303932452797777	42	SOAT1	3087 SOAT1
0.124748070719743	18	ADD1	3088 ADD1
-0.455730400654515	53	BSG	3090 BSG
-1.22799348707105	70	BSG	3091 BSG
0.140571875463032	13	ADRBK2	3093 ADRBK2
-0.951293194982151	62	FUS	3094 FUS
-0.127227122141759	16	NUP214	3095 NUP214
0.314863936068987	28	DEK	3098 DEK
-0.154078605128566	28	GLRX	3104 GLRX
-1.99137186881902	71	ZNF93	3105 ZNF93
0.233472465740086	16	CHKA	3106 CHKA
2.25601215174462	91	PPM1A	3107 PPM1A
1.75944209414231	95	HMGCL	3109 HMGCL
-0.251709437838107	19	ARL3	3117 ARL3
0.632428142691514	50	TRIM23	3118 TRIM23
-0.0661283809342676	8	MAP2K2	3119 MAP2K2
0.072961102828335	10	ATP6V1E1	3122 ATP6V1E1
-0.0582312399374334	9	RPL4	3125 RPL4
-0.715308984826721	55	NUDT1	3126 NUDT1
0.341769381858226	32	PGM1	3128 PGM1
-0.294246119029439	21	PPP1CC	3129 PPP1CC
-0.094011282174424	11	TGFBR1	3131 TGFBR1
0.0720622468024398	8	GNL1	3132 GNL1
-0.0805363080882872	9	LTBR	3133 LTBR
0.152753901425222	24	POLR2I	3135 POLR2I
-1.27167760712364	49	SREBF1	3136 SREBF1
0.720160444146562	57	DLST	3137 DLST
-0.376545249426437	23	GMPR	3138 GMPR
-1.62541226852213	81	GPX4	3139 GPX4
-0.627844430493862	35	HSD17B2	3140 HSD17B2
-1.41532628011557	74	SCNN1A	3141 SCNN1A
-0.238781168615687	30	SRP14	3142 SRP14
0.0711569991519625	12	PPARG	3145 PPARG
-1.8025099559691	79	HPCAL1	3146 HPCAL1
-0.0741231168428395	7	PIGA	3149 PIGA
1.20789484704365	79	TAGLN2	3150 TAGLN2
0.096006028088621	13	TALDO1	3151 TALDO1
-0.301479552828785	27	SNCA	3152 SNCA
-0.126606282301415	14	RBMX	3154 RBMX
0.154287963105776	21	COIL	3157 COIL
0.0697876649504341	10	IGHMBP2	3163 IGHMBP2
-0.0485954140490524	10	RPS19	3165 RPS19
-0.139324105035245	11	RPL3	3166 RPL3
0.204688266359308	23	DDOST	3169 DDOST
-0.187601638005533	14	FEN1	3171 FEN1
0.343640359034581	33	CUX1	3172 CUX1
0.148203333783408	14	CAPG	3173 CAPG
-1.29450191519252	59	IL6ST	3176 IL6ST
-1.71194246493399	78	TXLNA	3178 TXLNA
-0.565926824793017	41	PBX1	3184 PBX1
-2.3328965580254	89	PBX2	3185 PBX2
0.340176437886849	34	ARL1	3188 ARL1
-0.167786131964997	15	MLH1	3190 MLH1
-0.261370343330505	23	USP8	3194 USP8
0.0552257270746817	8	PEX19	3195 PEX19
0.147848397378131	19	MDH2	3198 MDH2
-1.58209371529981	88	RFC5	3199 RFC5
-2.53298579511748	90	RFC3	3200 RFC3
1.6282650440199	86	HADHA	3201 HADHA
0.707026983151879	61	ID1	3204 ID1
-0.0600664068917777	11	ETV3	3206 ETV3
-0.190391292080398	17	CETN2	3207 CETN2
-0.969989134511465	54	BUD31	3214 BUD31
0.168006551853882	18	UBA7	3215 UBA7
-0.0393145128962607	9	NAA10	3216 NAA10
0.0376868117708515	10	HNF4A	3220 HNF4A
0.254706575934623	36	PNPLA4	3223 PNPLA4
0.144434742508164	15	GARS	3224 GARS
0.494231403210091	35	EIF1	3230 EIF1
-0.420701107903048	39	PRKCI	3232 PRKCI
0.0808930226789548	14	ACTR1B	3234 ACTR1B
0.0685587806294712	8	ECI1	3235 ECI1
1.02518284087693	61	STAT5A	3241 STAT5A
-0.341397078561443	33	PIK3CA	3247 PIK3CA
1.58943754172734	81	PIK3CB	3248 PIK3CB
-0.165800722632825	15	CASP3	3254 CASP3
-1.99317785810229	90	CASP2	3255 CASP2
-0.154455881839162	16	RPS27	3256 RPS27
-0.171333677673061	24	TEC	3257 TEC
1.357573427016	79	ABL2	3259 ABL2
-2.71066505384907	93	HELZ	3261 HELZ
-0.0924531126188261	10	NCAPD3	3262 NCAPD3
0.151505628624187	24	RBM34	3263 RBM34
1.01203033261069	55	LRPPRC	3264 LRPPRC
0.449556568748832	50	CDKN2A	3268 CDKN2A
1.10616911228124	56	PRCP	3270 PRCP
-0.459172465591615	47	SLC1A1	3278 SLC1A1
0.154268192175006	15	CRAT	3284 CRAT
-1.85042992745715	94	MATR3	3287 MATR3
-1.03328245216656	66	GRK6	3289 GRK6
0.281140889082288	21	BTD	3290 BTD
-1.69578028476444	73	ETV4	3291 ETV4
0.515539428274558	44	GPD2	3292 GPD2
-1.12088456894434	62	MAGEA3	3296 MAGEA3
-0.512630119127868	54	MAGEA10	3298 MAGEA10
0.884980352008322	59	PTPN9	3301 PTPN9
0.238919189258136	24	SYK	3304 SYK
0.355850909733748	25	NAMPT	3306 NAMPT
0.169615300152819	23	ASPA	3311 ASPA
-0.0580408148535886	9	VDAC2	3314 VDAC2
2.84890924265667	94	ACADSB	3315 ACADSB
-0.794249051581344	58	CBX5	3316 CBX5
-0.828094030467326	65	USP5	3317 USP5
-0.0502841525677992	9	MAPK8	3318 MAPK8
-0.535187068140734	31	MAPK9	3319 MAPK9
-1.39162657556679	53	MAP2K4	3320 MAP2K4
-0.410817218609781	43	MKI67	3321 MKI67
-0.907072753412298	59	RANGAP1	3325 RANGAP1
-0.142332147063825	13	NOP2	3327 NOP2
0.8513329689856	43	CRK	3330 CRK
0.239024480953583	29	CRK	3331 CRK
0.415696651802714	34	MTIF2	3333 MTIF2
-0.290070441742553	12	BAG6	3334 BAG6
1.65437100987265	79	NSF	3335 NSF
0.416795296455758	33	NOTCH1	3338 NOTCH1
4.71887554694219	100	BRCC3	3342 BRCC3
-0.571436811327687	42	RPL27A	3343 RPL27A
-0.770297186949504	62	RPL5	3344 RPL5
-1.69704008304665	82	RPL21	3345 RPL21
0.614904553145897	41	RPS5	3348 RPS5
0.549750131321836	56	RPS10	3349 RPS10
-0.0350434304324831	7	MAP1B	3350 MAP1B
0.484186187305051	39	GNPDA1	3351 GNPDA1
-0.203152765135674	19	UTRN	3355 UTRN
1.67609803946095	86	HAAO	3357 HAAO
0.594682055050811	43	STT3A	3359 STT3A
0.172471147491704	12	RABIF	3360 RABIF
-2.73058728634722	86	PLA2G4A	3361 PLA2G4A
0.0712989807288187	16	CDX1	3370 CDX1
-1.73841712079005	90	RPL29	3371 RPL29
1.74806324481936	86	ZFP36L2	3375 ZFP36L2
0.191304093603976	20	XDH	3377 XDH
-0.246585478619889	28	SLC6A8	3378 SLC6A8
0.515236316026109	42	ATP5O	3379 ATP5O
0.189316122329233	24	LIMS1	3381 LIMS1
0.141966876713227	26	PREP	3389 PREP
0.471604848823428	43	IREB2	3391 IREB2
-0.158867640235046	14	RFX3	3394 RFX3
0.282194694846702	29	RFX5	3396 RFX5
-0.250996739687719	25	PIP4K2A	3397 PIP4K2A
0.0863401379619207	11	ARCN1	3400 ARCN1
0.161114457229763	16	LSS	3401 LSS
-0.713758622017043	29	PPP3CC	3402 PPP3CC
1.41501413258195	65	GCLM	3404 GCLM
-0.0481231578526382	8	PSMD8	3410 PSMD8
-0.587095620457077	56	NMU	3414 NMU
-0.272636461636336	24	CSNK1A1	3419 CSNK1A1
-0.0936063427060248	11	PITPNB	3424 PITPNB
1.88172828317933	80	SLC9A3	3426 SLC9A3
-0.335062650431075	31	POLD2	3430 POLD2
-1.41407499572411	71	PXN	3432 PXN
-0.581732846955025	31	PXN	3433 PXN
-0.364160916260507	25	MAPKAPK2	3438 MAPKAPK2
0.547158384072097	63	ALDH9A1	3440 ALDH9A1
0.285316917240616	29	RPL34	3441 RPL34
2.79086218219575	99	RPIA	3442 RPIA
0.190357041606926	22	SLC11A2	3445 SLC11A2
-0.707222405388223	57	NASP	3446 NASP
1.48646175626992	69	FMO5	3447 FMO5
-0.0622485825340157	13	FASN	3448 FASN
-0.291891156433458	23	CDK8	3449 CDK8
0.171665794627229	16	FNTA	3450 FNTA
0.0839168493216172	9	FNTB	3451 FNTB
-2.02066370621483	75	DHPS	3452 DHPS
0.424786953192946	29	MRPL19	3454 MRPL19
0.100165706453633	10	TUFM	3457 TUFM
-2.42664433400557	96	CDC34	3459 CDC34
-0.3106012231394	23	INPP1	3460 INPP1
-0.339186963735991	36	CYB561	3461 CYB561
-0.0475928082167842	7	CENPF	3463 CENPF
-0.363632208502238	32	UBE2A	3465 UBE2A
-0.972081991153952	58	SARS	3470 SARS
1.67362111764915	73	TTPA	3472 TTPA
-0.533980540938819	52	PRIM1	3475 PRIM1
-1.86501659250922	93	PRIM2	3476 PRIM2
-0.221223670442841	24	CASP4	3477 CASP4
-0.228185803563311	21	PSMB3	3483 PSMB3
-0.77614978580044	51	PSMB2	3484 PSMB2
0.258875468773403	23	VPS41	3490 VPS41
0.0547279506626874	7	TMED10	3491 TMED10
-0.0696125813246095	8	RBM25	3492 RBM25
0.536074213366868	57	NUMB	3493 NUMB
-0.512916232876567	40	CLK2	3495 CLK2
2.53444131359626	99	PSEN1	3497 PSEN1
-0.771572259521533	55	EIF2B2	3498 EIF2B2
0.0690005308237985	14	FHIT	3501 FHIT
-0.441295921709318	34	RANBP2	3503 RANBP2
-0.0815406736122619	18	RGS3	3505 RGS3
0.262292215322605	26	RGS4	3507 RGS4
-0.328972736623257	29	PSEN2	3509 PSEN2
-0.0550154546517537	13	NDUFV1	3511 NDUFV1
-0.0762392406447081	15	GSK3A	3512 GSK3A
-1.54089743264702	79	GSK3B	3513 GSK3B
3.90774208999169	92	STK19	3514 STK19
-0.465440553165678	36	KLK7	3516 KLK7
0.0748808219812126	16	NT5C2	3518 NT5C2
0.0965237025731576	9	SEPHS1	3519 SEPHS1
-0.284516592248704	37	GMPS	3523 GMPS
0.27181367285318	22	LIG3	3524 LIG3
-0.0448757040040501	8	LIG4	3525 LIG4
-0.22406925096955	22	ENTPD1	3528 ENTPD1
1.46907493903723	80	KHK	3529 KHK
0.392066432246573	31	KHK	3530 KHK
0.039171521141435	10	HNMT	3532 HNMT
1.32134890769393	68	GNAQ	3534 GNAQ
1.75204526093149	73	IDH3A	3536 IDH3A
0.773575364844836	53	SULT1A1	3539 SULT1A1
0.0384349042401625	12	CRIP1	3541 CRIP1
-0.770835987814421	47	MMP14	3542 MMP14
0.218106836392562	20	PPOX	3543 PPOX
0.17943568600602	16	EMD	3545 EMD
0.253328422920974	28	CPT1A	3546 CPT1A
1.42674033054887	81	SLC26A2	3548 SLC26A2
-0.560391643411187	49	SERPINB9	3550 SERPINB9
0.653873510809628	50	ST13;ST13P5	3553 ST13;ST13P5
-0.0952487243150096	13	PEX5	3555 PEX5
-0.472298118294564	48	ERF	3556 ERF
0.196684945473233	31	DNM2	3558 DNM2
-0.0935149666987402	13	METAP2	3562 METAP2
-0.132129938882372	17	METAP2	3563 METAP2
0.219810265813686	22	NUDT2	3564 NUDT2
-0.126625181063412	8	TOB1	3566 TOB1
-0.211950093428893	20	KNTC1	3568 KNTC1
-1.51770863168893	58	CDK9	3570 CDK9
0.0824421556116594	9	LRBA	3571 LRBA
-1.41359484939958	79	BCAM	3573 BCAM
0.690434526276249	34	PPT1	3574 PPT1
-0.406313627361194	29	CCT4	3577 CCT4
-0.333604296221675	31	FXR1	3581 FXR1
-1.56150156910161	73	FXR2	3583 FXR2
0.28832840904836	24	RAB5C	3584 RAB5C
0.0851580242884589	13	RAB7A	3585 RAB7A
0.267393668681374	24	RAB9A	3586 RAB9A
-0.0274027950746835	11	RAB13	3587 RAB13
-1.22789795523687	67	RAB27A	3589 RAB27A
-2.41294555709531	82	FABP6	3590 FABP6
0.102730960276594	16	PLCD1	3592 PLCD1
-0.19225502733789	12	DAP	3593 DAP
-0.098393098001811	8	MMP15	3596 MMP15
0.0853689286324438	14	SMARCA2	3600 SMARCA2
-1.91759891349216	79	SMARCA4	3601 SMARCA4
2.06860376928826	86	IDH3G	3602 IDH3G
1.06490208955734	78	GALK1	3604 GALK1
0.0587590951050762	10	SSR4	3605 SSR4
0.225293992088843	26	BCAP31	3606 BCAP31
-1.52687260860273	71	BRCA2	3608 BRCA2
0.166874535501521	17	CYP2J2	3609 CYP2J2
-0.583315888223784	58	CAV2	3615 CAV2
0.656909454599991	49	ALDH5A1	3617 ALDH5A1
-0.149535384329098	23	HSD17B4	3619 HSD17B4
1.1396157587737	53	SUOX	3621 SUOX
1.58769869568467	90	SGSH	3622 SGSH
0.144319210142186	21	ARSD	3623 ARSD
0.226368776348555	27	ARSE	3624 ARSE
0.0831925521295237	10	STAT5B	3625 STAT5B
0.160956467952412	15	KCNQ1	3627 KCNQ1
2.55355192450748	90	CLCN2	3628 CLCN2
-1.26907396067659	69	CLCN3	3629 CLCN3
0.456522737343248	30	CLCN6	3632 CLCN6
0.890517496095772	20	VAMP7	3636 VAMP7
1.67747497911533	84	RPS6KA3	3637 RPS6KA3
0.104402714141347	8	AFF1	3639 AFF1
0.687194250969409	56	CASP5	3645 CASP5
-0.124185655896675	10	UBE2E1	3653 UBE2E1
0.765934458870591	62	HNRNPA3	3656 HNRNPA3
-1.8896196341905	97	KPNA2	3660 KPNA2
-0.28671312131748	25	KPNA1	3661 KPNA1
-0.406692963438616	52	RAP1GDS1	3666 RAP1GDS1
-0.0700056906011617	8	POLR2H	3668 POLR2H
0.230766757716749	21	MAP2K6	3670 MAP2K6
0.288294174669145	28	AGFG1	3674 AGFG1
-0.0890239675988337	15	HNRNPF	3675 HNRNPF
-0.615470241968923	41	KIF11	3681 KIF11
-1.51288548502518	66	VAV2	3682 VAV2
0.391320365164091	35	ZNF131	3683 ZNF131
0.128687494714874	16	RBM5	3687 RBM5
0.480885867502394	37	CHN2	3688 CHN2
1.68645853625225	43	HRSP12	3689 HRSP12
0.226895357496675	26	SMS	3690 SMS
-2.87354940007214	90	EFNB2	3693 EFNB2
-0.662929032351353	47	THOP1	3699 THOP1
1.59184658186147	79	AKR1C2	3700 AKR1C2
-1.06406976853722	51	CAPZA1	3701 CAPZA1
-0.398454335370359	35	HMGA2	3702 HMGA2
-0.0503072750637105	7	PDX1	3704 PDX1
-0.341804472984211	25	BLVRA	3706 BLVRA
-0.152479121134032	13	PPP5C	3708 PPP5C
-2.24944160064371	96	PLK1	3709 PLK1
-0.251111011262018	31	ARFIP2	3711 ARFIP2
-2.59754504610917	93	ARFIP1	3713 ARFIP1
0.578377539564027	41	NUDT6	3715 NUDT6
-0.667561347824517	45	NUBP1	3716 NUBP1
0.361502656859208	37	SUCLG1	3721 SUCLG1
-0.128439671740194	15	RABGGTB	3724 RABGGTB
0.111893327657239	14	COPB1	3725 COPB1
0.0704800400310324	11	COPA	3726 COPA
-2.85890913864572	83	CLTCL1	3731 CLTCL1
-0.721066780200309	37	MAPK12	3735 MAPK12
-0.194019326416118	18	SLC5A3	3737 SLC5A3
-0.119167169101366	20	PTTG1IP	3738 PTTG1IP
-0.378930662648253	39	TTC3	3740 TTC3
-0.350559779694595	29	RCAN1	3741 RCAN1
-0.0912865956319373	14	PLA2G16	3743 PLA2G16
0.277014759133599	28	IST1	3745 IST1
0.0292987738754002	8	POLG	3748 POLG
-0.745268944151	37	BLM	3750 BLM
0.749031129389679	54	RARS	3751 RARS
0.0423452652518354	9	HIRA	3753 HIRA
0.133269786775572	19	ATXN3	3754 ATXN3
-0.802610703323386	50	ATN1	3756 ATN1
-0.410678921123381	34	TERF1	3757 TERF1
-0.861832560852696	67	PMS1	3758 PMS1
-0.678214216355903	50	PMS2	3759 PMS2
1.05628845022896	66	PRKAG1	3763 PRKAG1
-0.150899324384553	13	PRKAA2	3764 PRKAA2
-0.647848834496336	51	HSPA2	3765 HSPA2
0.583819639517636	44	ATP12A	3767 ATP12A
0.624691881105325	46	ATP1B3	3768 ATP1B3
-0.0862268307704107	7	RAD23A	3770 RAD23A
-0.243337948664502	29	RAD23B	3771 RAD23B
-0.161193474575696	14	EPHB3	3772 EPHB3
-0.0952920370052042	14	EPHB4	3773 EPHB4
0.302991232869378	26	HMGCS2	3782 HMGCS2
-0.600215915091051	57	NAPA	3784 NAPA
1.60692240032572	73	EIF5	3786 EIF5
-0.198338532525117	34	PSMD4	3790 PSMD4
-0.0814774531727163	9	DRG2	3791 DRG2
0.11368979695358	14	PLTP	3794 PLTP
-0.148774927488284	18	CSE1L	3795 CSE1L
0.466969484776164	35	TMBIM6	3796 TMBIM6
0.415557106161188	29	VCP	3798 VCP
1.86798973777966	90	HADHB	3803 HADHB
-0.827840033561733	49	MTTP	3805 MTTP
-0.416468061822957	23	BRPF1	3813 BRPF1
-1.75013266784151	81	NAP1L1	3814 NAP1L1
-0.717331046665874	42	NAP1L1	3815 NAP1L1
0.750772100634174	69	CASP6	3819 CASP6
0.139158992387478	16	ADAR	3822 ADAR
-0.713676387731542	54	LAMB2	3825 LAMB2
0.0863728066719474	14	FOXA1	3831 FOXA1
-0.742721845807329	26	PKNOX1	3836 PKNOX1
-1.42010083581078	74	SEC13	3837 SEC13
0.686402066004752	40	NPEPPS	3839 NPEPPS
-2.42056446835967	95	GFER	3840 GFER
0.238914196728045	26	HNRNPH2	3841 HNRNPH2
0.425516432644334	34	OXCT1	3842 OXCT1
0.741518883363361	68	SUMO3	3843 SUMO3
-0.980276134224937	63	EIF3B	3844 EIF3B
-0.601470555090077	42	FCGRT	3845 FCGRT
2.30549166380425	76	DLX6	3849 DLX6
0.0171283254679063	7	NDUFV3	3850 NDUFV3
-0.0841340843165956	22	NDUFV3	3851 NDUFV3
0.138708598340443	12	RRP1	3852 RRP1
-0.142412042609575	14	ITGA1	3854 ITGA1
-0.165036226154968	17	MAZ	3856 MAZ
1.09435092151241	63	CMC4	3857 CMC4
0.339699725967053	24	MP68	3861 MP68
0.182627951698371	20	ATP5I	3863 ATP5I
-0.0720880241505248	9	EIF6	3866 EIF6
-0.294708882734771	27	NDUFA6	3869 NDUFA6
-2.22348118650893	92	ARL4C	3870 ARL4C
-0.0381653841645284	9	PEX3	3871 PEX3
0.222706812935638	16	PER3	3872 PER3
-2.22159297316958	96	BCAR1	3882 BCAR1
0.490015922062879	34	STX17	3884 STX17
-6.17736543975677	98	RWDD2B	3888 RWDD2B
-1.00198231479503	49	RIPK4	3892 RIPK4
-1.00078990811342	83	WDR4	3894 WDR4
-0.117917270696296	19	TMEM33	3896 TMEM33
1.39840422105104	80	SYNJ2BP	3897 SYNJ2BP
-0.161688809334638	20	GEMIN4	3898 GEMIN4
-0.111612216894619	12	PCBP4	3901 PCBP4
-0.348475102415458	26	RAB38	3902 RAB38
0.351960838530994	24	EPPK1	3915 EPPK1
-1.63052839561214	74	ANTXR2	3917 ANTXR2
0.0809189297387638	11	MTPN	3920 MTPN
0.144923949182688	9	YBEY	3921 YBEY
0.0288895753965062	8	RAB15	3925 RAB15
1.9570045515944	92	ARPC4	3929 ARPC4
0.564185090518555	51	SEC61G	3932 SEC61G
0.285846848098364	47	PLP1	3934 PLP1
-0.889136182544749	48	EIF3E	3935 EIF3E
0.0580949446876024	7	SEC61B	3936 SEC61B
-1.69670582342254	74	PTEN	3937 PTEN
0.119671878152903	10	PPP4C	3938 PPP4C
0.139069712441476	20	ROMO1	3940 ROMO1
0.0473540184285412	12	UBE2G2	3941 UBE2G2
0.622329391403874	52	MYL6	3943 MYL6
0.0964061528361018	18	ACTB	3944 ACTB
-0.344703535907867	46	RAC3	3945 RAC3
-2.02520113705477	92	EIF4A1	3946 EIF4A1
0.731866356890169	48	SNAP25	3948 SNAP25
-0.0454618463686052	10	PRPS1	3950 PRPS1
-0.132066385968398	9	S100A10	3953 S100A10
0.136685521154114	13	CDC42	3954 CDC42
-0.357027314270556	16	DSTN	3956 DSTN
0.591700550952014	48	GMFB	3957 GMFB
-0.225952588301818	18	RAB8A	3958 RAB8A
-1.46159608455056	75	SPCS3	3959 SPCS3
0.231131409563465	19	RAB5B	3963 RAB5B
0.261953145381954	20	RAB10	3965 RAB10
-0.803061498230418	48	UBE2M	3967 UBE2M
0.0577162147479388	8	UBE2K	3968 UBE2K
1.20739534411551	77	UBE2N;UBE2NL	3969 UBE2N;UBE2NL
0.431623581165664	24	RAB14	3970 RAB14
0.307367117525698	28	ZC3H6	3971 ZC3H6
0.560542537908815	45	ACTR3	3972 ACTR3
-0.141638666977889	16	ACTR1A	3974 ACTR1A
0.038596604847633	11	TMEM258	3975 TMEM258
-0.104426052246363	15	COPS2	3976 COPS2
0.441937697398487	44	ABCE1	3979 ABCE1
-0.120261988379959	19	RAP2B	3981 RAP2B
0.165847117458121	23	RPS3A	3983 RPS3A
0.431770178681994	44	RPL26	3984 RPL26
-1.27226367571892	72	RPL15	3986 RPL15
-0.945309238016725	57	ATP6V0D1	3990 ATP6V0D1
-0.394966246394604	38	RPL37A	3992 RPL37A
-1.02377935501799	59	RND3	3994 RND3
0.588696070810936	45	NAA20	3995 NAA20
0.887551629673508	58	HSPE1	3997 HSPE1
-0.0516266703461936	8	VBP1	4000 VBP1
-0.680837374759072	42	STXBP1	4001 STXBP1
-1.15472436675727	56	B2M	4002 B2M
0.995853155731644	64	DAD1	4003 DAD1
-0.228512577442599	19	TGFB2	4004 TGFB2
0.642928601863897	59	GNG11	4008 GNG11
0.533653929895968	43	SUMO2	4009 SUMO2
-0.237808513194571	24	WDR5	4012 WDR5
-0.58545209763098	56	LMO4	4014 LMO4
-0.88611962722095	38	HNRNPK	4017 HNRNPK
0.0516130714679597	9	YWHAG	4018 YWHAG
0.0952165462400291	13	PPP1CA	4024 PPP1CA
-0.707460345861719	66	PPP1CB	4025 PPP1CB
0.492148109921005	51	CALM1	4026 CALM1
-0.282418512955928	27	NCS1	4027 NCS1
0.0987254554048933	14	RPS8	4031 RPS8
-0.460094323772084	17	UBE2G1	4034 UBE2G1
0.0856377156380902	13	RPS14	4037 RPS14
-0.158127196419217	14	RPS23	4038 RPS23
-0.53858909724078	14	RPS29	4040 RPS29
-0.743259798092738	53	SNRPF	4044 SNRPF
0.233592304357184	26	LSM3	4045 LSM3
1.76174816109235	88	LSM6	4046 LSM6
-0.0988068655764181	11	SNRPD3	4049 SNRPD3
0.140351221108466	17	TMSB4X	4050 TMSB4X
0.121543750385497	21	PSMC6	4052 PSMC6
-0.542779003911935	37	SELT	4053 SELT
-0.210727429095921	22	TBPL1	4054 TBPL1
-0.276074605047441	25	RPL7A	4055 RPL7A
-3.1309833362435	83	ETF1	4058 ETF1
0.424163103006587	43	CNBP	4060 CNBP
-0.131895887296378	16	YPEL5	4061 YPEL5
0.103719554922468	13	RPS4X	4062 RPS4X
0.112320981200814	11	PPP2CB	4063 PPP2CB
0.134906761637636	11	RAB1A	4070 RAB1A
-0.104699491574881	9	RPL23	4072 RPL23
0.113210772888088	13	RPS25	4077 RPS25
0.335808890410636	28	FAU	4080 FAU
-0.140083436120247	35	POLR2L	4082 POLR2L
-2.78823500466154	91	RPL30	4085 RPL30
0.126594352094627	15	RPL11	4090 RPL11
-0.67950218453052	36	RPL11	4091 RPL11
0.0664461721752347	13	RPL8	4092 RPL8
0.36358474264137	30	PPIA	4093 PPIA
0.73786278889742	74	PPIA	4094 PPIA
2.40085056186696	98	RPS27A	4096 RPS27A
0.424845197018171	44	GRB2	4098 GRB2
0.750969189238036	75	VAMP2	4102 VAMP2
0.249924444188353	29	GNAS	4105 GNAS
-0.286474768770135	29	GNAI1	4106 GNAI1
-4.09899128900976	96	PPP3R1	4107 PPP3R1
0.337568981416994	39	YWHAZ	4108 YWHAZ
0.13508399082761	16	DYNLT1	4113 DYNLT1
-0.124186413543664	13	SKP1	4115 SKP1
0.109364189908605	13	GNG5	4116 GNG5
-0.131897371362805	13	RPS21	4117 RPS21
-0.125493771846539	17	GNB2L1	4119 GNB2L1
-2.90703342632053	84	UBE2I	4123 UBE2I
-0.24390159278873	21	TMSB10	4124 TMSB10
-0.1337588397304	19	TNNC1	4125 TNNC1
-2.4625393322244	96	YBX1	4127 YBX1
0.86723190043881	65	CSNK2B	4129 CSNK2B
-2.83527357258846	87	TPM4	4130 TPM4
-0.240340383698431	20	TPM4	4131 TPM4
0.214171145297279	28	ACTC1	4132 ACTC1
-0.0666249691050155	8	EEF1A1;EEF1A1P5	4134 EEF1A1;EEF1A1P5
0.0865726278581122	13	TUBA1B	4137 TUBA1B
0.498578934738075	45	CSNK2A1;CSNK2A3	4141 CSNK2A1;CSNK2A3
0.283391925853015	25	PAFAH1B2	4142 PAFAH1B2
0.1865728928176	17	HIST1H3A;HIST3H3;H3F3C	4143 HIST1H3A;HIST3H3;H3F3C
-0.171080995315921	17	UBXN2A	4144 UBXN2A
0.521535730072347	39	HBB;HBD	4145 HBB;HBD
0.509943176644731	42	HBA1	4146 HBA1
0.224324064742177	17	CXADR	4147 CXADR
-0.114625766256815	10	SH3BP2	4150 SH3BP2
-1.4412619608537	70	NOP14	4151 NOP14
-0.203735415878839	35	RNF4	4152 RNF4
-0.0888448193232863	10	SIRPA;SIRPB1	4154 SIRPA;SIRPB1
-3.00798519074324	98	PITX1	4161 PITX1
-0.334601531067395	32	EIF4G2	4162 EIF4G2
-0.964434852961272	67	ASIC1	4167 ASIC1
-0.0384917322407849	7	PIP4K2B	4168 PIP4K2B
0.329203124524676	35	SLC35A1	4175 SLC35A1
-0.0767900478787338	11	SLC35B1	4176 SLC35B1
0.241172686733561	21	RAE1	4179 RAE1
0.237968495614409	24	ADAM17	4187 ADAM17
0.870733516382495	70	BLOC1S1	4188 BLOC1S1
0.11318007769696	13	ELF3	4191 ELF3
0.417169419528247	39	CCL20	4194 CCL20
-0.158540248344075	26	CRADD	4196 CRADD
-0.449534167589016	52	CCL7	4200 CCL7
-1.25726142574891	76	NUCB2	4206 NUCB2
0.31493082183279	31	HSD11B2	4207 HSD11B2
0.656075985545819	47	ABAT	4208 ABAT
0.628458102568697	32	BASP1	4209 BASP1
-0.2801662376125	25	MRPS25	4215 MRPS25
-0.899585276206745	59	MRPS10	4216 MRPS10
0.474733191685859	22	MRPS36	4219 MRPS36
-1.88260851772125	82	MRPS34	4223 MRPS34
-0.10483014801712	14	MRPS9	4225 MRPS9
-0.23256928017579	22	SARNP	4227 SARNP
0.559851419800389	44	LACTB	4228 LACTB
0.806066938967794	56	LSM11	4229 LSM11
0.0933500861008494	8	RPL24	4231 RPL24
-0.0944721171621655	11	CBX1	4233 CBX1
-0.194247245077391	19	SMAD3	4234 SMAD3
1.0334508199825	78	ARF1	4236 ARF1
-0.069071854257144	9	RHOG	4239 RHOG
-0.106896147678806	20	RPL19	4240 RPL19
0.0763593433409689	11	SERF2	4241 SERF2
0.0878909907124092	16	SRSF3	4242 SRSF3
-0.667419230294752	44	MXRA7	4243 MXRA7
-0.436793429461381	29	MXRA7	4244 MXRA7
0.394579696706269	41	H3F3A	4245 H3F3A
1.45355861329824	70	FOXK1	4246 FOXK1
0.368767052890164	33	PRR5	4248 PRR5
0.0242576080946361	9	RPP14	4249 RPP14
2.04191910591305	82	DAB2	4252 DAB2
-0.178545869738824	22	MUC5AC	4253 MUC5AC
-0.798232611331253	41	VLDLR	4255 VLDLR
-0.556006425298065	46	HSPG2	4256 HSPG2
-0.317174039582354	42	XIAP	4259 XIAP
-1.21567012284584	80	FAM3A	4262 FAM3A
-0.0963552158169984	16	ATP2C1	4269 ATP2C1
2.45949191809225	95	CYCS	4273 CYCS
0.667230586595437	51	HDLBP	4280 HDLBP
-0.809860494189869	42	CDK17	4286 CDK17
1.53836657577852	82	PURA	4287 PURA
-0.221121041787872	15	CDC42EP1	4288 CDC42EP1
1.14433543513262	69	CLTC	4289 CLTC
0.110961202150522	15	FKBP3	4293 FKBP3
0.78996367194169	36	SORD	4296 SORD
0.216808325292974	28	TIAL1	4304 TIAL1
-0.0711441616916813	9	TIAL1	4305 TIAL1
-0.557065411847097	47	RUNX1	4313 RUNX1
-0.525686037869225	35	AMPD3	4316 AMPD3
-0.360849565783859	19	AMPD2	4317 AMPD2
1.60544203292171	61	FABP5	4319 FABP5
-2.28108919019825	82	CAP1	4322 CAP1
-0.751858967733032	54	IFITM3;IFITM1	4328 IFITM3;IFITM1
-0.276301156239311	41	SLC7A5	4331 SLC7A5
-0.322645311512905	32	EXOSC10	4334 EXOSC10
0.0474982734904133	8	OTUD4	4335 OTUD4
0.495561224085448	38	SATB1	4338 SATB1
0.43491041597068	16	OCRL	4342 OCRL
-0.118718407685896	12	ROR1	4344 ROR1
-0.38983298283	27	TAGLN	4346 TAGLN
1.27635116616312	73	NAAA	4350 NAAA
-0.82402728405166	64	KIF23	4356 KIF23
-0.868247058195874	51	KIF23	4357 KIF23
0.824128463469171	64	ALDH6A1	4359 ALDH6A1
0.15055949727298	19	BDH1	4361 BDH1
-3.96576756626873	92	COL7A1	4364 COL7A1
0.512808763605968	39	SP4	4366 SP4
-0.0475521649573022	7	SP3	4367 SP3
2.86758124083835	92	IRF8	4374 IRF8
-0.187916369469091	16	MAP2K1	4377 MAP2K1
-1.03124682958831	70	FKBP4	4378 FKBP4
-3.17816275768359	97	MUC2	4380 MUC2
-0.530211837266744	44	RASSF7	4382 RASSF7
0.14338745286153	17	TOP2B	4384 TOP2B
-1.50590672078151	73	AKAP12	4385 AKAP12
0.811780267944295	63	PAX2	4387 PAX2
-0.107324687621666	19	DST	4389 DST
0.627235420422261	66	MECOM	4396 MECOM
-1.68611194660776	89	CAV1	4398 CAV1
-0.261520126481752	26	TNFAIP2	4402 TNFAIP2
-1.00992801399686	66	TFF2	4407 TFF2
-0.0349477956660703	8	TAP2	4413 TAP2
0.741661116137549	51	RELA	4418 RELA
0.207971035177016	21	UBXN1	4419 UBXN1
0.168496791662833	25	GBE1	4420 GBE1
-0.861707519265051	63	EIF4G1	4423 EIF4G1
0.333979451480017	38	ATP7A	4424 ATP7A
-0.375030422353556	46	NOTCH2	4425 NOTCH2
0.0287543509544458	7	TLE1	4426 TLE1
-0.145868289385137	20	TLE3	4428 TLE3
-1.44270796522865	49	TLE3	4429 TLE3
1.3974597195908	77	GLO1	4433 GLO1
0.179439014452173	27	AKR1C1	4435 AKR1C1
0.0278237112362193	7	REL	4437 REL
-0.375587761460323	31	MST1R	4438 MST1R
0.0918046602306542	7	YWHAH	4439 YWHAH
1.55411201790325	76	CSTF1	4441 CSTF1
0.552068866676801	44	ICA1	4442 ICA1
-0.197337330102154	20	DNM1	4444 DNM1
-1.74223655293577	78	PTK2	4448 PTK2
-0.0827853626385559	18	EEF1A2	4452 EEF1A2
0.0940857115422322	15	PRKCD	4453 PRKCD
0.300805282517025	26	CALD1	4454 CALD1
-1.1151058100008	59	CALD1	4455 CALD1
2.56249779468606	99	RNASEL	4457 RNASEL
-1.86218017362308	75	FPGS	4459 FPGS
1.36463944785387	63	CTDSPL2	4461 CTDSPL2
1.5550471294313	87	FAM160A1	4462 FAM160A1
0.233555152208198	19	PPP2R3A	4467 PPP2R3A
-0.716272576161625	48	PPAT	4468 PPAT
0.296243428737147	24	GFPT1	4469 GFPT1
-0.153249229816777	12	EXOSC9	4470 EXOSC9
0.229930122661815	22	PSME1	4471 PSME1
-0.366509315483181	18	RBPJ	4472 RBPJ
2.70277177683555	96	SULT2A1	4476 SULT2A1
-0.643958814895576	36	GABPB1	4478 GABPB1
0.0727116941636764	13	ZNF33A	4483 ZNF33A
-1.14956515357944	54	FMR1	4489 FMR1
0.082668332874123	13	PRDX1	4491 PRDX1
-0.228780172489632	22	HLA-C	4493 HLA-C
-4.01773078899526	95	CKAP4	4497 CKAP4
-1.00171652739221	46	ENPEP	4498 ENPEP
-3.01143997284248	98	TJP1	4499 TJP1
1.10470035222412	58	PDE4B	4502 PDE4B
1.04276331634457	51	SPAG1	4504 SPAG1
-0.0189794754469516	7	TFF3	4505 TFF3
-0.199797937336522	24	KHDRBS1	4506 KHDRBS1
-2.20575138691389	70	BAX	4507 BAX
1.66486635307905	78	SLC3A1	4510 SLC3A1
-0.878226422267606	66	POLE	4512 POLE
0.549676416306686	46	SOS1	4516 SOS1
0.651970282159803	32	SOS2	4517 SOS2
1.39567307095295	76	LRP1	4519 LRP1
-0.841756165014247	53	ARHGAP1	4521 ARHGAP1
-0.479200207898752	46	FOXM1	4524 FOXM1
-0.0628309629598858	9	AES	4525 AES
0.670988393747623	30	TGM3	4528 TGM3
-2.51177754911416	98	PPP3CA	4529 PPP3CA
-0.91739654957993	47	CRYZ	4531 CRYZ
-0.442384294614043	42	DDR1	4534 DDR1
-0.27642795773175	25	GOLGA2	4537 GOLGA2
-0.09711352549236	10	LGALS3BP	4538 LGALS3BP
-1.56501043512681	56	MFGE8	4541 MFGE8
1.0543980806369	61	CYP4F3	4542 CYP4F3
-0.107425585196119	9	DMTN	4544 DMTN
-2.62198906484615	82	PDE4D	4545 PDE4D
0.169270818437828	16	HDHD1	4546 HDHD1
0.384587984730542	25	CD47	4547 CD47
0.518703178664531	37	PPID	4548 PPID
0.13795482252759	17	SSRP1	4550 SSRP1
0.374129506947581	36	RBL2	4551 RBL2
-0.0267243711529221	8	CAMSAP2	4552 CAMSAP2
-0.215666329077455	16	SPIRE1	4553 SPIRE1
-0.24481515326249	26	SLFN5	4554 SLFN5
1.03777118002376	48	GOLGA8DP;GOLGA8F	4555 GOLGA8DP;GOLGA8F
-0.275587306605944	22	MZT1	4556 MZT1
-0.300893022609733	24	C2orf54	4557 C2orf54
1.81813049598029	79	VAC14	4558 VAC14
-2.69205228952631	89	ZNF616	4559 ZNF616
0.512333996802751	49	NSUN2	4560 NSUN2
-0.39085325385378	46	RBBP4	4565 RBBP4
-1.34987928617523	54	RBBP4	4566 RBBP4
0.100443553492485	8	NCBP1	4567 NCBP1
-0.430539007862409	45	MGAT5	4569 MGAT5
-0.188538979792523	11	AHNAK	4571 AHNAK
0.205354682250928	23	SLC10A7	4573 SLC10A7
0.0548914416472506	9	TBC1D8B	4574 TBC1D8B
0.429056095336705	45	C4orf29	4576 C4orf29
-0.783432669247895	55	ELP6	4578 ELP6
2.41070001955842	98	APOBR	4579 APOBR
0.355307565771775	31	HSPA14	4581 HSPA14
-2.09471552336111	74	SCRN3	4582 SCRN3
-0.0326449060788926	7	GALNT1	4589 GALNT1
0.333777761731252	23	DBP	4593 DBP
0.0332164372523587	9	SCRN1	4601 SCRN1
0.297924162472176	27	KIAA0195	4603 KIAA0195
0.503190854927179	41	KIAA0196	4604 KIAA0196
0.357414160659216	27	SCAP	4607 SCAP
0.113347761181369	9	FOXO1	4610 FOXO1
-0.413841171822447	51	TBL3	4611 TBL3
0.0931515273672942	12	ASPH	4615 ASPH
-0.0740155826391825	7	AKAP13	4619 AKAP13
-1.03632507744567	64	BPTF	4624 BPTF
-0.471650627366631	45	CDC20	4625 CDC20
-0.227378733254393	22	GRSF1	4629 GRSF1
-0.225044706691408	10	MAP4K2	4630 MAP4K2
0.605065357447152	39	CNTN1	4633 CNTN1
-0.51462487745937	42	CHD3	4637 CHD3
0.122604742817134	18	SF3A3	4638 SF3A3
-1.06698913450417	59	COX10	4640 COX10
-0.451851911102903	44	TP53BP1	4641 TP53BP1
1.68721429184062	85	AIMP1	4646 AIMP1
0.16233301336978	14	ILF2	4647 ILF2
-0.0671505237902083	9	LMAN2	4649 LMAN2
-2.17064363848211	76	PTPRJ	4651 PTPRJ
-1.01556738905311	55	PTPN13	4652 PTPN13
-0.669227887108805	45	ELAVL2;ELAVL4	4653 ELAVL2;ELAVL4
0.0658924545729366	10	EPS8	4654 EPS8
-1.04353747994594	70	TRAP1	4655 TRAP1
0.269939101113745	24	TRAF2	4656 TRAF2
-0.245796817664899	20	FOXC1	4658 FOXC1
0.0545907156975077	13	ANK3	4659 ANK3
3.2759394039506	88	ANK3	4660 ANK3
-1.04613772560862	48	NFATC3	4666 NFATC3
0.241655305012253	32	ABR	4670 ABR
-0.597424661381066	35	BNIP2	4673 BNIP2
3.52254310584631	96	BNIP3	4674 BNIP3
0.713151732801291	46	NFX1	4675 NFX1
0.9518569281737	52	CSTF3	4676 CSTF3
0.90364202300721	58	TSPAN31	4677 TSPAN31
0.10086035202212	20	MLLT11	4680 MLLT11
-0.135657560627335	16	ARHGAP5	4681 ARHGAP5
[truncated: 3,305 more rows]
