# Supplementary material for: Proteome activity landscapes of tumor cell lines determine drug responses
Source: Nat Commun. 2020 Jul 20;11:3639. doi: 10.1038/s41467-020-17336-9 (PMC7371697; doi:10.1038/s41467-020-17336-9)
Supplement: Supplementary file 14 — Source Data [file 41467_2020_17336_MOESM14_ESM.zip › Supplementary_Figure_5B_2.txt]

EPHA2	Cetuximab	cellLine
8.96035471839826	0.00722593674390604	C10_CRC65
8.71011897687585	0.0895381649799299	C106_CRC65
7.94504315404937	NA	C125-PM_CRC65
9.30219237281158	0.00691956844055197	C32_CRC65
8.46715937619436	0.299307028293321	C70_CRC65
7.93228468307131	0.495415265131533	C75_CRC65
8.47018222688085	0.022113534153143	C80_CRC65
8.03310697342115	0.148332995241284	C84_CRC65
7.49674218322824	0.420423299350693	C99_CRC65
6.69245345330384	NA	CaCo-2_CRC65
8.63274543096675	0.106460752015396	CaR-1_CRC65
9.01476676573053	NA	CC07_CRC65
9.07722834815868	NA	CC20_CRC65
6.92340544349532	0.454016661770753	CCK-81_CRC65
7.99143098618421	0.400769179436109	CoCM-1_CRC65
7.44950042198718	1.77199258799554e-06	Colo 320DM_CRC65
7.87324578476759	NA	Colo 741_CRC65
9.4585623997435	0.00565859661747203	Colo-678_CRC65
8.48823539451891	0.012088340129241	DLD-1_CRC65
9.10683282200903	0.141453898524031	GP2d_CRC65
7.46445965249236	0.350600497283329	HCA-46_CRC65
8.09889798502901	0.210243039528222	HCA-7_CRC65
9.09822308666944	NA	HCT116_CRC65
8.64146445107058	NA	HDC-111_CRC65
8.74793855013155	0.102428238816262	HDC-114_CRC65
8.98508458849843	0.026884812415547	HDC-135_CRC65
8.77072003268851	0.316859590856953	HDC-142_CRC65
8.69794121272864	0.015076875082249	HDC-143_CRC65
8.44632975967929	0.209760771793284	HDC-54_CRC65
8.69564295720055	NA	HDC-57_CRC65
8.27974439478974	NA	HDC-73_CRC65
8.89179373555929	0.00636405134914297	HDC-8_CRC65
8.4531612514139	0.440087683956267	HDC-82_CRC65
8.63764722397669	0.064285582980104	HDC-9_CRC65
8.07664427081427	NA	HRA-19_CRC65
8.71287624855801	NA	HT29_CRC65
8.31993860796889	0.099216519940296	HT55_CRC65
8.04371137089426	NA	LIM1863_CRC65
9.15925162377153	0.020813854711017	LoVo_CRC65
8.8364383814594	NA	LS 174T_CRC65
9.16286026326246	0.014713599921134	LS 180_CRC65
8.95496052148158	0.012848643075732	LS1034_CRC65
9.06989460211881	1.1612819054041e-05	LS123_CRC65
8.10353563262653	0.020371696326301	LS411_CRC65
8.94092331180606	0.035354151424279	LS513_CRC65
8.76611175161278	0.024157304049699	NCI-H548_CRC65
7.84534564945014	0.011197809264022	NCI-H716_CRC65
9.22522561554754	0.00959360290235201	NCI-H747_CRC65
9.22024057828198	0.00930354259134503	OXCO-1_CRC65
8.90443762766547	0.024314590083222	OXCO-3_CRC65
8.88912051502212	NA	PC/JW_CRC65
8.38273307407031	0.042956958842563	RCM-1_CRC65
9.24919459317561	0.061435262924312	RKO_CRC65
9.02834401602357	0.00322694997830997	SK-CO-1_CRC65
9.31022124163411	0.0571565830305411	SNU-C2B_CRC65
8.45136366771911	0.013183261849714	SW1116_CRC65
9.02074247721215	0.00793547159167096	SW1417_CRC65
8.63376762150645	0.0716025315719599	SW403_CRC65
8.72400902560209	0.063642983186502	SW48_CRC65
9.03174483006562	0.030313607358653	SW480_CRC65
9.11683716448124	0.00337769960078704	SW620_CRC65
8.89223597538804	0.058669320266615	SW837_CRC65
8.60912043937173	0.00147441049058195	SW948_CRC65
8.05985613921468	0.038804103288516	T84_CRC65
8.51975354321753	NA	VACO 4A_CRC65
