# Supplementary material for: Proteome activity landscapes of tumor cell lines determine drug responses
Source: Nat Commun. 2020 Jul 20;11:3639. doi: 10.1038/s41467-020-17336-9 (PMC7371697; doi:10.1038/s41467-020-17336-9)
Supplement: Supplementary file 14 — Source Data [file 41467_2020_17336_MOESM14_ESM.zip › Supplementary_Figure_5C_1.txt]

effect_size	freq	gene	ID
0.560806497760046	20	UBA6	6 UBA6
0.264784421206543	9	MACROD2	25 MACROD2
-2.50181075618034	41	ZC3H12D	26 ZC3H12D
0.418867676052073	9	DENND3	33 DENND3
0.153175455362655	11	FUOM	35 FUOM
-0.144303030223352	8	ZNF316	61 ZNF316
-0.367210942913897	10	ARHGAP42	70 ARHGAP42
0.259032899794459	11	NCF1;NCF1B;NCF1C	71 NCF1;NCF1B;NCF1C
0.638755613468495	26	SAC3D1	78 SAC3D1
-0.428527582050979	12	A2ML1	94 A2ML1
0.0512029846219645	7	GNAT3	98 GNAT3
0.732145188057799	13	PHF20L1	100 PHF20L1
-0.909952699405374	21	WDR64	108 WDR64
0.362661845889226	7	PPP1R3G	119 PPP1R3G
0.266399221104567	16	WASH3P;WASH2P;WASH1	120 WASH3P;WASH2P;WASH1
0.337741184845187	20	UMAD1	122 UMAD1
-0.209563728152529	10		140
-1.53598897109157	46		143
-0.281464779537597	11		150
-1.17386938350292	29		157
-0.138053868685042	8		170
-0.471523862027725	16		182
-0.339797018472447	13		191
-0.380756546704076	14		195
-0.225461554818907	9		198
-0.816251490778313	26		208
-0.388956675087153	19		214
0.756343840663824	10		218
-0.591275149403067	25		228
-0.810058636467606	24		237
0.228330879947014	8		239
0.0251280420232329	9		254
-0.204602374417438	9	ACOT7	271 ACOT7
-0.715884780399617	31	ACOT7	273 ACOT7
-0.347707854598309	9	MYO1F	276 MYO1F
1.9173441381009	60	AIP	280 AIP
0.85455538697925	24	STXBP3	283 STXBP3
0.194739067736112	10	SULT2B1	289 SULT2B1
0.160107261262099	10	NFKBIE	294 NFKBIE
-0.517205987827647	12	SUPT5H	302 SUPT5H
-0.151107144257222	15	SUPT5H	303 SUPT5H
0.879543098098362	22	CLIC1	309 CLIC1
-1.134292475827	27	CDC7	312 CDC7
0.260631487085777	9	DCTN6	318 DCTN6
-0.431795000189404	15	IGF2BP3	327 IGF2BP3
0.162048541957165	7	DNM1L	328 DNM1L
-0.402294605041114	11	TRAF5	339 TRAF5
0.51207389099555	22	AGRN	341 AGRN
-0.619403810448994	12	ELL2	346 ELL2
-0.220473013396825	7	VWA5A	360 VWA5A
-0.494180419198681	25	PES1	361 PES1
-0.191710763509571	8	DDX3X	370 DDX3X
-0.201432209080632	14	PIR	375 PIR
0.803322658381302	32	PPP6C	381 PPP6C
0.0699173780786393	7	PPAP2A	393 PPAP2A
-1.53397546649968	44	ARID1A	395 ARID1A
-1.2448093138274	26	C2CD2L	398 C2CD2L
-0.344765432643099	12	DPYSL4	403 DPYSL4
-0.0553575835318468	8	COX7A2L	407 COX7A2L
0.631876769289292	24	HSPB6	409 HSPB6
0.34397129375054	15	DYNC1I1	412 DYNC1I1
-0.155730602636391	8	CIT	415 CIT
0.372376081675971	13	RFXANK	417 RFXANK
0.303063333846871	15	CDC42EP2	420 CDC42EP2
-0.694628585172083	18	CCS	422 CCS
0.289623839417838	9	GOSR2	432 GOSR2
0.205036858025899	11	PTGES	438 PTGES
0.192204511777077	10	APAF1	442 APAF1
0.395255088299557	21	RIOK3	443 RIOK3
0.185468473491966	9	IMPA2	444 IMPA2
0.215917282630272	9	ACOT8	446 ACOT8
-0.138218949129568	7	MEIS2	453 MEIS2
-1.27446991186237	41	KIF3C	459 KIF3C
0.309350322256862	15	NRP1	460 NRP1
-0.230883464081737	16	TSPAN4	467 TSPAN4
0.498681153257016	17	BACH1	473 BACH1
0.433723516743339	23	IFIT3	475 IFIT3
0.281968266911546	10	GEMIN2	477 GEMIN2
0.234646432696331	15	TAX1BP3	479 TAX1BP3
0.223089647275707	9	RGS12	483 RGS12
-0.782931465885098	32	HAT1	485 HAT1
0.442369872868386	16	PPP1R12A	495 PPP1R12A
0.308884792697539	16	SPTBN2	506 SPTBN2
0.709812267106813	19	MAST4	507 MAST4
0.180344668500429	11	SEMA3E	514 SEMA3E
-0.178022787236882	10	ANKRD28	530 ANKRD28
-2.02480481286101	48	CHUK	534 CHUK
-1.54898924380586	39	SCAMP1	541 SCAMP1
0.205862718226074	9	ARPC3	546 ARPC3
8.20603841943383	96	RGL2	560 RGL2
1.63235301341399	41	ZNF185	567 ZNF185
-0.226200303023946	11	ZNF185	569 ZNF185
-0.317372695370316	9	VGF	572 VGF
0.0998725012547974	7	CLIC2	574 CLIC2
0.686341325951121	18	ATXN7	579 ATXN7
-3.77973552126465	75	MID1	591 MID1
-0.200781193594306	13	EIF3D	597 EIF3D
0.34599561382648	21	NVL	600 NVL
1.2706103530938	36	BCAT2	601 BCAT2
0.395823192821209	17	IPO8	605 IPO8
-0.422830855346603	12	ABCC3	613 ABCC3
-0.193761185925276	8	POLR2D	624 POLR2D
0.140053651919512	7	PER1	631 PER1
-0.400316317418291	17	FABP7	632 FABP7
0.695488764163813	20	KLK10	655 KLK10
-0.0937170837091167	7	PSMD3	656 PSMD3
0.146034565037057	7	EFS	665 EFS
-0.0609713030018217	7	LRRTM2	674 LRRTM2
0.217568120271824	13	CCP110	676 CCP110
-0.457750783657289	17	MTSS1	680 MTSS1
0.100620153546032	8	TPD52L2	694 TPD52L2
-0.29444489741168	11	OIP5	707 OIP5
0.224845977923038	9	LAMTOR5	713 LAMTOR5
-0.684534459129861	15	XRCC3	717 XRCC3
0.961422585136859	32	DNPH1	728 DNPH1
-0.74470093038098	19	TRAPPC3	732 TRAPPC3
-0.190645020418225	12	CHMP2A	734 CHMP2A
-2.63320326231008	68	PRC1	739 PRC1
1.99266513632528	57	RGS10	742 RGS10
-0.540965926331541	23	PI15	752 PI15
1.02498504142091	27	PRKAB2	762 PRKAB2
1.69661693036412	52	ENSA	771 ENSA
1.02032514083993	36	SPOP	773 SPOP
0.351808691436828	7	MYO1B	775 MYO1B
-0.440159379145005	10	KALRN	806 KALRN
0.104845854842751	7	BNIP3L	812 BNIP3L
-0.51300604067267	14	SH3BP5	813 SH3BP5
0.765123989026274	38	SIPA1L3	828 SIPA1L3
-0.680290483206786	12	TRAK2	831 TRAK2
-0.144617967737814	8	KIF1B	838 KIF1B
-1.83163968434935	30	FADS1	848 FADS1
1.35886510914045	35	RANBP6	865 RANBP6
0.572625633026733	19	NMT2	868 NMT2
5.45377494066571	93	PLIN3	882 PLIN3
0.496880359788735	8	PLIN3	884 PLIN3
-0.489198345295243	19	MAGEC1	897 MAGEC1
0.302664439851324	19	SNX2	899 SNX2
-0.260962229334404	8	USO1	902 USO1
-0.1804097158043	7	RNASEH1	930 RNASEH1
0.130703897655436	9	DTNB	933 DTNB
-0.367613174683208	11	ERVK-19;ERVK-21;ERVK-6;ERVK-25;ERVK-8;HERVK_113;ERVK-9	935 ERVK-19;ERVK-21;ERVK-6;ERVK-25;ERVK-8;HERVK_113;ERVK-9
-0.602571768051971	16	ABCB7	936 ABCB7
-0.105802593202487	7	FAM20B	943 FAM20B
-0.312761883397667	10	CBFA2T3	946 CBFA2T3
0.34223194036399	10	CLASP2	954 CLASP2
0.212449150836227	7	CPNE3	958 CPNE3
0.367070220565866	16	RAB11FIP3	968 RAB11FIP3
0.432740074359412	19	DNAJC13	973 DNAJC13
0.322733161988793	9	ADAMTS4	976 ADAMTS4
-0.252915855555322	11	ANKRD17	979 ANKRD17
-0.415415100024248	11	CILP	997 CILP
-1.14210900701468	23	TBCA	1000 TBCA
0.174404393685465	13	VPS4B	1002 VPS4B
0.0557064759563527	7	SH3BGRL	1010 SH3BGRL
0.443491212715502	15	FLNB	1011 FLNB
0.175906133569685	11	FLNB	1012 FLNB
-0.377683232864322	20	NCOR1	1013 NCOR1
-0.152886628162702	8	VAMP4	1014 VAMP4
0.256590291457281	13	CS	1020 CS
-0.182017901838837	9	PRPF40A	1024 PRPF40A
-0.137492071989559	9	NME6	1027 NME6
-0.168565469090044	10	MAF	1035 MAF
-0.17686330439704	7	PAGE1	1039 PAGE1
0.0437284020327773	8	PSIP1	1042 PSIP1
0.143164933236555	7	SUPT3H	1044 SUPT3H
0.755088776775414	32	HSBP1	1050 HSBP1
0.276705953053413	14	ECI2	1051 ECI2
-0.203877644691787	12	TADA3	1054 TADA3
0.961649464132233	32	BANF1	1058 BANF1
-1.69118313011923	45	WBP4	1061 WBP4
0.991305170148816	40	LYPLA1	1072 LYPLA1
-0.205313749021432	10	SNRNP200	1078 SNRNP200
0.523422758956482	20	RPS6KA4	1084 RPS6KA4
-0.803920721991893	28	SURF6	1085 SURF6
-0.35857288264637	11	UTP20	1088 UTP20
0.273045555236977	10	TCEA3	1094 TCEA3
-0.215625519190115	12	ATP6AP2	1097 ATP6AP2
-0.03562502659876	7	IDH1	1115 IDH1
-0.349328284036422	8	ALDH1L1	1121 ALDH1L1
-1.26075682271094	44	RAD17	1135 RAD17
-0.2362451010483	12	FLOT1	1138 FLOT1
0.576772341950377	21	SASH3	1143 SASH3
0.746780824300741	30	STC2	1152 STC2
-0.217607820469591	7	DFFB	1157 DFFB
-0.302368642361596	18	RGS20	1159 RGS20
0.107791824266619	8	CST7	1163 CST7
-0.21121699956074	9	USP1	1174 USP1
-0.211236215677899	11	TPPP	1179 TPPP
-0.180839439021308	7	ATG12	1181 ATG12
0.232199681437554	10	KBTBD11	1182 KBTBD11
-0.179349138439351	8	LTN1	1183 LTN1
-0.347286827440107	7	MICAL2	1190 MICAL2
-0.382189396536855	15	FARP2	1204 FARP2
0.304892268227055	8	SUN1	1208 SUN1
0.202954138842177	7	GLS	1220 GLS
0.311196712243348	12	RPP14	1243 RPP14
0.181844720386885	8	ZWINT	1274 ZWINT
-0.0729707374300538	11	KIF20A	1276 KIF20A
0.410226292903267	14	RASAL1	1289 RASAL1
-0.495234794844784	9	ABCB11	1298 ABCB11
0.508807301143681	24	ATG7	1300 ATG7
-0.389656435440512	7	IPO7	1306 IPO7
0.486958791764802	10	MAP3K6	1309 MAP3K6
-0.0950204243672863	7	GCNT3	1313 GCNT3
0.385830397354383	19	MOCS3	1314 MOCS3
0.0901106503404482	8	AHSA1	1322 AHSA1
-0.373430126717286	12	H6PD	1331 H6PD
-0.266516517264292	11	SEC24A	1332 SEC24A
0.306410272150121	7	LPHN2	1334 LPHN2
-2.17456075706601	62	NADK	1338 NADK
-0.249622099245868	9	POLR1A	1345 POLR1A
0.168562886327422	7	ASMTL	1356 ASMTL
-0.469316699032654	13	EYA4	1358 EYA4
1.90141508747171	41	RAB3D	1365 RAB3D
0.242599295858623	7	GGPS1	1368 GGPS1
0.156526420557908	7	WIZ	1377 WIZ
1.38283423485847	51	DDX58	1378 DDX58
2.33439724506873	47	CLIC3	1393 CLIC3
0.989442286201206	33	DDAH2	1403 DDAH2
-0.121372809538876	7	SYF2	1410 SYF2
-1.98900609995351	44	GAS8	1418 GAS8
-0.19133956489168	9	ZBED1	1423 ZBED1
0.787144030933855	22	PEX11B	1426 PEX11B
0.342866262199625	13	CYB5A	1433 CYB5A
-0.207592929517251	10	DHFR	1438 DHFR
0.200336615000471	11	PNP	1448 PNP
0.161495358600911	7	PLAU	1457 PLAU
0.158964862530742	9	CST4	1474 CST4
-0.224006778481393	10	HRAS	1479 HRAS
-0.186498807364631	7	TGFB1	1482 TGFB1
0.475313640912297	21	IL1A	1484 IL1A
-0.346212019702148	11	IGJ	1487 IGJ
-2.47271332931756	59	HBZ	1495 HBZ
-0.184663966431888	8	COL2A1	1500 COL2A1
0.226383541808244	7	LMNA	1506 LMNA
-0.155827530569117	9	APOE	1508 APOE
0.265167556486163	8	MBP	1515 MBP
0.501179310953354	15	MT2A;MT1M;MT1G	1525 MT2A;MT1M;MT1G
0.234950515711969	8	NR3C1	1546 NR3C1
-0.118731737135748	10	TK1	1552 TK1
0.887025246617583	33	MT1F	1573 MT1F
-0.37457667734992	10	SLC4A2	1580 SLC4A2
0.147462483554133	7	HMGN1	1590 HMGN1
-0.325122890317491	10	CFI	1595 CFI
0.318506421942953	13	MPO	1598 MPO
0.0816242551672559	12	FGF1	1603 FGF1
-0.308318606684384	12	RPLP0;RPLP0P6	1607 RPLP0;RPLP0P6
0.435712419748663	15	FABP3	1609 FABP3
0.315171173848769	8	HLA-A	1612 HLA-A
0.249040328697357	10	ITGB1	1614 ITGB1
-0.433233358828677	20	COL5A2	1620 COL5A2
0.405543158177434	18	BCHE	1626 BCHE
-0.828224866435181	20	GLA	1627 GLA
0.204637733286083	11	GSN	1630 GSN
-0.318434664499508	9	PGR	1632 PGR
-0.766488165365291	18	CEACAM5	1640 CEACAM5
-0.315616034721361	12	BPGM	1682 BPGM
0.188713015484002	9	HNRNPC	1689 HNRNPC
3.75866935393456	73	ANXA6	1704 ANXA6
0.368250284698689	14	SERPINA6	1709 SERPINA6
-0.299452096768017	18	SYP	1718 SYP
0.328231780542409	13	PDHA1	1727 PDHA1
0.226442153267415	13	PLEK	1728 PLEK
0.0254053295209419	8	CD48	1762 CD48
0.251750907869988	11	LGALS1	1765 LGALS1
-0.23127515441575	12	RBP1	1768 RBP1
0.684690164678175	21	FBP1	1770 FBP1
-0.474508884542574	20	HMOX1	1787 HMOX1
0.715680021601485	30	TACSTD2	1796 TACSTD2
-0.20928146602712	13	C1S	1797 C1S
4.84698320692411	72	IFIT2	1801 IFIT2
0.127127829045714	10	IFIT1	1802 IFIT1
0.0644719928685045	9	H2AFV;H2AFZ	1808 H2AFV;H2AFZ
0.585180163833315	12	PLA2G4B	1814 PLA2G4B
-0.320516552575974	16	POLR2M;GCOM2	1816 POLR2M;GCOM2
-0.569494269503571	16	POTEI	1822 POTEI
0.20764710003118	8	MYBL2	1847 MYBL2
0.345739805796158	12	RARA	1850 RARA
0.27640847898394	14	MAPT	1870 MAPT
0.0777012135180962	7	MAPT	1871 MAPT
0.406041595616588	17	TFPI	1875 TFPI
1.34787138443657	47	ESD	1877 ESD
0.165958523530508	10	PDHB	1893 PDHB
0.145569522028265	8	LAMP1	1901 LAMP1
-0.234075240299951	12	UBL4A	1908 UBL4A
-0.749524790644579	27	DMD	1913 DMD
1.3256655853757	39	MTHFD1	1915 MTHFD1
-0.129215052495244	10	ODC1	1921 ODC1
-0.880958725844236	30	COL11A1	1929 COL11A1
-0.758010973637443	16	CKB	1943 CKB
-0.382809502472957	17	SKI	1948 SKI
-0.17405708634247	9	SKIL	1949 SKIL
-0.0899295234802201	9	GP1BB	1962 GP1BB
-0.074844578734535	7	ICAM2	1970 ICAM2
-0.486855082794746	14	PDIA4	1977 PDIA4
-0.681711301948893	16	CEACAM1	1981 CEACAM1
0.607066735028863	24	ALAD	1983 ALAD
0.374083564064106	16	F3	1984 F3
0.218395282493505	7	PRG2	1985 PRG2
0.192226470913227	10	ANXA8	1994 ANXA8
-0.245260443623249	12	ENO3	1995 ENO3
0.201771403643793	9	MIF	2000 MIF
-0.154860359742038	8	NID1	2011 NID1
-0.106002576160248	8	CCNB1	2018 CCNB1
1.82258053073167	40	IDO1	2029 IDO1
0.303596055675629	13	ETS1	2030 ETS1
0.247950683012091	11	FOLR1	2047 FOLR1
0.205412948970318	9	UCHL3	2049 UCHL3
-0.122038680758815	7	NQO1	2058 NQO1
-0.126766563634749	13	NQO1	2059 NQO1
1.97461900990357	47	GNS	2060 GNS
-1.58778191170257	41	CHN1	2068 CHN1
-0.33305584686459	10	TCF4	2070 TCF4
-0.964333640008324	29	ACADS	2087 ACADS
-0.238862808263943	11	CREB1;CREM	2088 CREB1;CREM
1.12077503086837	36	PPP3CB	2092 PPP3CB
0.350119454988112	16	MGMT	2101 MGMT
-0.0525072088191122	10	NPPB	2105 NPPB
1.25063568522025	24	ZKSCAN1	2117 ZKSCAN1
0.684232602706184	19	ZNF8	2125 ZNF8
0.185199251665493	8	JUNB	2131 JUNB
0.525878649559393	17	ITGA2	2132 ITGA2
-0.085967173364351	8	HOXB9	2139 HOXB9
0.121852921466904	7	HOXB6	2141 HOXB6
0.422731582232726	18	JUND	2143 JUND
1.15581940389689	29	ATF7	2146 ATF7
-0.165133685579321	7	AMD1	2156 AMD1
0.428327608498664	16	ENG	2158 ENG
-0.67308930884283	26	IGFBP2	2167 IGFBP2
-0.772943967723464	31	RPL35A	2170 RPL35A
-1.22627517886638	41	GPX2	2176 GPX2
0.782940855834475	27	ITGB6	2180 ITGB6
4.42663161805434	78	NELFE	2183 NELFE
0.156462387244698	9	ATF3	2188 ATF3
-0.276005132812945	21	KRT15	2194 KRT15
0.586799374353607	28	HK1	2205 HK1
-0.492933271977413	12	POLR2E	2208 POLR2E
-0.109489886038106	8	ELK1	2211 ELK1
-0.384411221032876	15	TFEB	2216 TFEB
-0.129268175989317	12	SRM	2220 SRM
0.371081820041264	8	NCF2	2226 NCF2
0.333173369477922	16	TYMP	2229 TYMP
1.01161633208042	36	ANXA7	2234 ANXA7
0.109436609065019	8	AZU1	2237 AZU1
0.106607918817672	7	RAB3A	2243 RAB3A
0.196447415061956	12	RAB3B	2244 RAB3B
-0.468289487235059	15	RAB4A	2245 RAB4A
-0.128452743907337	10	DDC	2260 DDC
-0.231179004005364	16	PZP	2263 PZP
-0.260436077407107	12	PTN	2276 PTN
0.435936107939488	14	GSTM3	2277 GSTM3
0.315713392291064	8	CSRP1	2280 CSRP1
-0.0868991282884395	8	KITLG	2287 KITLG
0.318144755160277	14	TGM2	2298 TGM2
0.328598171687536	11	OSBP	2300 OSBP
0.238625867842543	9	CDH3	2306 CDH3
-0.129270280993038	12	GAL	2315 GAL
0.34664589223889	8	XPA	2328 XPA
-0.713818150586639	28	PPIB	2338 PPIB
0.243484624672772	12	CFL1	2356 CFL1
3.09281162657827	74	F8A1	2360 F8A1
-1.37756925441423	36	ITPKA	2362 ITPKA
3.30439620721074	75	DGKA	2363 DGKA
0.983994806324251	31	CCND1	2371 CCND1
0.0994497836350156	9	MYL9	2384 MYL9
-0.523934086979411	25	MPST	2396 MPST
0.191035261739858	9	MGAT1	2431 MGAT1
0.635542736797772	23	AK4	2439 AK4
1.37376517219461	42	MAPK3	2443 MAPK3
0.673457109519347	31	ARNT	2449 ARNT
-0.176737785172627	8	RPL10	2450 RPL10
-1.87466905164004	55	RPA1	2452 RPA1
0.365725738257106	16	APEX1	2453 APEX1
-0.231173128935052	13	CAD	2456 CAD
0.223240463401373	12	PSMA5	2469 PSMA5
0.299880548241364	15	ABCD3	2475 ABCD3
0.181541550522564	9	RXRB	2486 RXRB
1.68083321834455	38	CD38	2493 CD38
-0.310904241463247	9	SHC1	2509 SHC1
0.594577576121739	18	CRABP2	2511 CRABP2
0.839608758033603	29	CRABP1	2533 CRABP1
0.143791534220829	7	PRDX5	2544 PRDX5
0.423717551817939	20	ECHS1	2551 ECHS1
-0.161894509470626	13	CCND3	2560 CCND3
-0.558471628078063	20	CDC25B	2562 CDC25B
0.0268571055888057	8	HLA-B	2576 HLA-B
0.139332224391766	8	S100A7;S100A7A	2604 S100A7;S100A7A
0.91220627640562	14	HIVEP2	2612 HIVEP2
0.369018255569096	22	HNRNPH3	2620 HNRNPH3
0.434192792273354	16	CASP14	2622 CASP14
0.3691161241903	12	YWHAB	2623 YWHAB
0.529733365593987	18	S100A11	2627 S100A11
-0.317283848350712	13	RPL9	2645 RPL9
-0.656305524616133	19	CSTF2	2649 CSTF2
-0.186042916299869	10	TTK	2659 TTK
0.535164837602782	16	CD68	2664 CD68
0.249315930167637	9	GPC1	2673 GPC1
-0.193943903868768	12	RPL22	2691 RPL22
-0.175318085075225	8	PCK1	2702 PCK1
-0.163390299054303	7	SOX5	2722 SOX5
-0.250148218796933	8	SOX6	2723 SOX6
5.43818693103522	93	PPM1A	2727 PPM1A
-0.401221698517548	22	RPL4	2743 RPL4
0.149746986074685	8	SRP14	2755 SRP14
0.139214492666376	8	TAGLN2	2762 TAGLN2
0.280005985167195	25	RBMX	2768 RBMX
-0.535607216144146	12	GGCX	2772 GGCX
-1.64499121111543	44	IGHMBP2	2777 IGHMBP2
0.70836598204618	26	CDKN1A	2778 CDKN1A
0.962718633420026	26	CAPG	2788 CAPG
-0.192176038446292	11	TXLNA	2793 TXLNA
-1.59238877600073	46	RPL13A	2801 RPL13A
0.133580983882057	7	CD200	2821 CD200
-0.368521564084122	21	SOX3	2828 SOX3
-0.784181162336887	33	KDM5C	2831 KDM5C
-0.130489601643199	12	HNF4A	2832 HNF4A
0.324680414250154	14	STAT6	2849 STAT6
-3.67261745160356	74	MTOR	2857 MTOR
0.393774298970331	21	EPS15	2859 EPS15
-0.0549471155546302	7	FRK	2867 FRK
0.088453740283834	7	CDKN2B	2876 CDKN2B
0.0696060321022779	7	CDKN2C	2877 CDKN2C
1.9453530116104	56	HTT	2880 HTT
0.937715480838374	31	SLC1A1	2884 SLC1A1
-0.786726512219334	24	SLC1A4	2885 SLC1A4
-0.0985493893359705	7	MSH2	2893 MSH2
-0.29920949370842	15	MAGEA3	2903 MAGEA3
-0.77813866431642	20	SYK	2912 SYK
1.1612379117229	36	MAPK9	2927 MAPK9
0.198138637308175	10	CDKN1B	2944 CDKN1B
-0.411621693845408	18	RPL28	2952 RPL28
0.504998552723403	24	UTRN	2961 UTRN
0.580533614574197	7	RAP1GAP	2969 RAP1GAP
0.152488998441318	14	ID4	2977 ID4
-0.258947125437885	11	LGALS7	2978 LGALS7
-0.223398389159532	11	PREP	2988 PREP
0.361645646815686	18	TFPI2	2991 TFPI2
0.590329280611039	29	RFX5	2993 RFX5
0.371215662485992	13	RFX5	2994 RFX5
-0.679279076620994	29	SOX2	2996 SOX2
0.463741099567253	21	PRRC2A	3011 PRRC2A
-1.47321932567776	41	CSNK1D	3020 CSNK1D
-0.279420833344908	11	CENPF	3056 CENPF
-0.414942159577253	13	CARS	3061 CARS
0.292629721508634	17	CEBPA	3071 CEBPA
-0.721877895210888	23	EIF2B2	3087 EIF2B2
0.234792778434366	8	NUP153	3091 NUP153
-0.404595910104142	15	GSK3A	3098 GSK3A
1.43604259566135	45	SEPHS1	3104 SEPHS1
1.2440558019798	34	LIG4	3108 LIG4
0.907262993611536	27	GDI2	3123 GDI2
0.238319691964301	14	METAP2	3142 METAP2
-1.0711024180096	24	KNTC1	3148 KNTC1
0.172461139176901	8	BCAM	3153 BCAM
-0.163469358295623	7	RAB27A	3169 RAB27A
0.747896130164214	21	DAP	3173 DAP
-0.425088340191436	13	PSMD7	3201 PSMD7
-0.60887475731166	23	GPM6A	3203 GPM6A
0.363860025727041	14	SGSH	3205 SGSH
-0.527820192376572	19	USP11	3207 USP11
0.459180955531833	13	KCNQ1	3208 KCNQ1
-0.322430000522646	13	DYNLT3	3211 DYNLT3
-0.306041690945109	10	RPS6KA3	3215 RPS6KA3
-0.508583923538278	14	NEK4	3230 NEK4
0.730545622308767	17	UBE2E1	3231 UBE2E1
0.659291411375164	19	RAP1GDS1	3240 RAP1GDS1
0.556190830213271	25	RAP1GDS1	3241 RAP1GDS1
0.343266401393936	12	RAP1GDS1	3243 RAP1GDS1
0.408237753067203	19	ARHGDIB	3250 ARHGDIB
0.156114831491056	8	SLC7A2	3251 SLC7A2
-0.558349621927832	20	KIF11	3258 KIF11
-1.84349082327425	40	CHN2	3264 CHN2
-0.5081773742234	19	SMS	3266 SMS
-0.888738903506087	21	THOP1	3274 THOP1
0.306587665183622	12	CRIP2	3278 CRIP2
-0.141036689637377	10	PLK1	3285 PLK1
0.257616393715922	7	ACLY	3291 ACLY
-0.303370069360998	12	FOSB	3292 FOSB
0.208788044011353	10	METAP1	3293 METAP1
0.729085114525535	20	MVD	3295 MVD
-0.259788080164103	14	RABGGTB	3297 RABGGTB
4.01547856677145	67	LIMK2	3303 LIMK2
-0.522096061412242	16	HCCS	3308 HCCS
0.488982098263467	22	MAPK10	3310 MAPK10
0.771146898875148	35	SEC24C	3319 SEC24C
0.162143350742198	7	SUB1	3320 SUB1
0.72116440613004	18	ATXN3	3326 ATXN3
0.0931877656911122	7	TERF1	3329 TERF1
-0.527073577181911	14	PMS2	3331 PMS2
-0.203178118765535	8	CACNA2D1	3332 CACNA2D1
0.223862012018971	12	BCAT1	3338 BCAT1
0.0359744492510013	8	FXYD2	3342 FXYD2
0.304507488125455	13	RAD23B	3344 RAD23B
-0.0468749736653342	7	PRRX1	3350 PRRX1
-0.614848888149688	23	HMGCS2	3352 HMGCS2
0.154733285426325	9	AIF1	3356 AIF1
-0.13300031470665	9	MANF	3371 MANF
0.30532101185929	7	BRPF1	3378 BRPF1
-0.472216331588695	13	CASP9	3383 CASP9
11.3888218640977	100	ADK	3385 ADK
0.498052066245563	16	PRMT2	3395 PRMT2
0.300662272405866	14	PKNOX1	3396 PKNOX1
0.186311512910824	12	SUMO3	3404 SUMO3
0.0629039697649358	11	DLX5;DLX6;DLX1;DLX2	3411 DLX5;DLX6;DLX1;DLX2
0.242862877339395	16	NDUFV3	3412 NDUFV3
-0.273984975901021	12	LGALS4	3426 LGALS4
0.344924955404988	15	PEX3	3432 PEX3
-0.149882319424013	7	BCAR1	3437 BCAR1
0.19363502192538	8	SYNJ2BP	3448 SYNJ2BP
-0.355664810918283	10	NUP107	3456 NUP107
2.16094526013042	46	GSDMD	3457 GSDMD
0.926708058789219	34	SNX16	3458 SNX16
-0.143031924738372	10	EEFSEC	3459 EEFSEC
-0.877486460463171	24	FOXL2	3462 FOXL2
-0.148167001107617	10	YBEY	3469 YBEY
0.174774778352648	7	ANAPC15	3479 ANAPC15
-1.30445885643842	31	PLP1	3485 PLP1
0.154653054949304	13	PTEN	3488 PTEN
0.246958553632886	7	PPP4C	3489 PPP4C
-0.296141184472363	10	EIF4A1	3496 EIF4A1
0.932606734173048	35	GMFB	3503 GMFB
0.143130425919582	7	CXCR4	3512 CXCR4
-0.770549290373365	18	ZC3H6	3517 ZC3H6
-0.1523905217115	10	RPL26	3528 RPL26
0.378646431435121	16	RND3	3538 RND3
-0.317719276397898	10	STXBP1	3545 STXBP1
0.143380978570775	8	DAD1	3547 DAD1
0.218454832137599	7	PKIA	3551 PKIA
1.75456967945363	42	NUTF2	3559 NUTF2
-0.324271581643393	9	YWHAG	3562 YWHAG
1.64884597387896	60	PPP1CA	3567 PPP1CA
0.145208412600124	10	PPP1CB	3568 PPP1CB
0.021921711068909	8	PSMC1	3572 PSMC1
-0.423055915551647	19	RPS8	3574 RPS8
-0.177001074422909	11	RPS11	3585 RPS11
-0.0297616718962568	7	BTG1	3594 BTG1
1.04056723457324	36	ARF6	3596 ARF6
0.274924942989887	8	CNBP	3604 CNBP
0.610888075513213	38	YPEL5	3606 YPEL5
-0.120281864513267	10	RPL23A	3611 RPL23A
-1.16397792647616	31	VSNL1	3613 VSNL1
-4.38880656293458	77	RAB1A	3616 RAB1A
-0.153564979053291	8	RPL23	3618 RPL23
-0.744768891085046	28	RPS15	3621 RPS15
-0.639802735492869	27	RPS25	3623 RPS25
-0.330307037750385	11	RBX1	3629 RBX1
-0.124479724054629	8	RPL31	3633 RPL31
-0.643329106691615	18	RPL32	3635 RPL32
-0.160490291790473	8	RPL11	3636 RPL11
-0.832285338355293	30	RPL8	3638 RPL8
-0.072549165900285	7	RPL38	3659 RPL38
-0.0783446469463241	9	HBG1	3690 HBG1
0.421800265925762	8	FAM193A	3694 FAM193A
-3.92520128852333	71	IGBP1	3697 IGBP1
-1.35757005480946	39	PSPH	3699 PSPH
0.357126002365348	12	PIP4K2B	3708 PIP4K2B
0.192228056315927	10	IRX5	3720 IRX5
0.2953767850851	9	IRX3	3721 IRX3
0.180481717375328	9	ELF3	3731 ELF3
0.269767466800984	10	BASP1	3743 BASP1
-0.109667230452795	7	MRPS15	3757 MRPS15
0.323293353949237	16	HMGN5	3762 HMGN5
0.96527045827	38	SARNP	3763 SARNP
0.549494551563552	15	CBX1	3770 CBX1
0.167589585733483	9	ARF1	3772 ARF1
0.831049361977235	31	ERH	3774 ERH
-0.204983633111845	14	RPL19	3776 RPL19
0.0658266154066204	7	MXRA7	3780 MXRA7
-1.57011388502317	32	MUC5AC	3789 MUC5AC
-0.22618022496741	11	EFNB1	3795 EFNB1
-1.61111588797263	37	CYCS	3802 CYCS
0.233876562581629	7	IRF9	3830 IRF9
0.300286939781446	11	RUNX1	3841 RUNX1
0.333063516447457	12	FABP5	3847 FABP5
0.266817136924535	9	OTUD4	3858 OTUD4
0.453935957867089	19	PFKP	3859 PFKP
0.22336250907923	8	SATB1	3861 SATB1
1.09264864431883	30	GUCY1A3	3874 GUCY1A3
-0.216669781533317	11	DHODH	3875 DHODH
-0.867442724449452	29	CENPE	3879 CENPE
-1.91679901712646	63	SP3	3888 SP3
-0.674140686551314	25	RPL18A	3892 RPL18A
-0.339749139254513	14	RPL6	3899 RPL6
-0.245302007752435	11	SLC25A11	3904 SLC25A11
-0.254732504540489	10	HHEX	3911 HHEX
0.183547193676335	9	PTS	3921 PTS
0.162566179457219	8	MVK	3924 MVK
0.201386695136738	7	RELA	3932 RELA
-0.197291333248946	7		3937
0.246809005472074	13	TLE1	3940 TLE1
-0.314614510216927	12	YWHAH	3950 YWHAH
0.149034203172577	8	PLP2	3951 PLP2
-1.09772198246791	24	COL14A1	3966 COL14A1
0.274950761705316	7	RNASEL	3967 RNASEL
1.0487196621054	21	PTPN11	3972 PTPN11
0.488177690668048	20	PSME1	3980 PSME1
-0.419520662144726	13	RAD51	3988 RAD51
0.455856568763054	18	PAX8	3989 PAX8
-0.168708627001019	8	RPL18	3999 RPL18
-0.55538849515367	12	PDE4B	4006 PDE4B
0.023350204078902	9	BAX	4013 BAX
0.342457388919991	11	BCL2L1	4014 BCL2L1
0.235689830711178	8	KLC1	4017 KLC1
-0.292135504666951	13	SOS1	4021 SOS1
-0.212781004095783	7	SPOCK1	4047 SPOCK1
0.108452574440466	7	SLFN5	4054 SLFN5
-0.232541524667534	8	DMWD	4062 DMWD
0.989922039234955	22	AHNAK	4069 AHNAK
0.332745064824987	14	BST2	4092 BST2
-0.185049537643875	7	ST3GAL4	4095 ST3GAL4
-2.0072263862955	58	KIF1A	4096 KIF1A
0.0926685413503497	7	SCRN1	4097 SCRN1
2.26291957437128	57	KIAA0196	4098 KIAA0196
0.211066435829783	8	EFEMP1	4110 EFEMP1
-0.3626721227039	19	CDC20	4116 CDC20
0.166537846828656	7	STX4	4119 STX4
-0.32201802185785	9	CDH17	4124 CDH17
0.240890118817875	8	PTPN13	4139 PTPN13
0.105226579357575	7	TSPAN31	4164 TSPAN31
-0.664011191713284	27	MLLT11	4167 MLLT11
-0.455152509023464	9	AKAP6	4169 AKAP6
0.0929194856425164	7	STRN3	4171 STRN3
0.0574428840477265	7	CDC16	4173 CDC16
0.243179006626834	10	FLII	4175 FLII
0.517091267052377	18	FLII	4176 FLII
0.141317610942722	7	COASY	4178 COASY
-0.503991786768942	17	DUSP4	4193 DUSP4
0.177102610313518	11	PRKAA1	4197 PRKAA1
0.605939968301426	18	PAK2	4209 PAK2
0.146227472680349	9	NME3	4223 NME3
-0.0599545251253646	8	CLN3	4235 CLN3
-0.0664049639989083	9	KCNAB2	4238 KCNAB2
0.408681563195852	8	PTK7	4239 PTK7
-1.93872763826899	46	ATM	4243 ATM
-0.218901329860999	7	MTA1	4247 MTA1
0.331954498618637	7	PLD1	4261 PLD1
-1.27050721081526	23	ORC1	4267 ORC1
0.12961521535845	9	XRCC4	4276 XRCC4
0.646040587750842	28	ROCK1	4293 ROCK1
0.254907704220993	9	NFATC2	4294 NFATC2
0.441633472043366	8	GAB1	4297 GAB1
0.120511313493209	9	PICALM	4304 PICALM
2.17881137094316	67	CAMK2G	4323 CAMK2G
0.151297868401249	8	DGKZ	4331 DGKZ
2.06797553304762	45	CUL2	4344 CUL2
0.163853723299578	10	CUL4B	4348 CUL4B
0.0970974494667107	7	TSTA3	4351 TSTA3
0.133071169992405	15		4354
0.852986332907805	19	RIN1	4359 RIN1
0.877405719335713	30	ALCAM	4365 ALCAM
0.190623041442	10	LAMB3	4367 LAMB3
0.232706113615255	7	AUH	4378 AUH
-0.209322737293168	14	SNTB1	4385 SNTB1
-0.340562346071329	12	TUBB2A	4386 TUBB2A
-0.197333509169379	13	GTF2H2	4388 GTF2H2
0.605002394725913	26	IDI1	4392 IDI1
-0.120092426625906	7	CDK13	4403 CDK13
0.3454475603453	9	CAMK1	4407 CAMK1
0.351714220145013	12	COL9A2	4412 COL9A2
0.349362659992087	9	TRIM14	4429 TRIM14
-0.278106851164601	10	KEAP1	4430 KEAP1
-0.148838124235075	9	EIF3A	4435 EIF3A
0.376813600554522	7	UBAP2L	4438 UBAP2L
0.188706762534667	11	GIT2	4442 GIT2
-0.304263749995724	10	POLA2	4449 POLA2
-0.472489580922879	16	CRMP1	4455 CRMP1
0.809138437050831	23	EIF4A2	4469 EIF4A2
-1.57700553363967	34	TCEB3	4470 TCEB3
1.15026172261532	35	TRIM25	4478 TRIM25
0.742807677428752	31	FLNC	4480 FLNC
0.186084571652514	7	GAMT	4487 GAMT
-0.51164659727584	10	PDE3A	4491 PDE3A
-1.0182492838783	32	CAPRIN1	4493 CAPRIN1
0.219670974491708	7	GRB7	4495 GRB7
-0.295874784503766	8	NEDD9	4502 NEDD9
-0.182498653510065	10	DHX8	4511 DHX8
-2.65977356082056	41	SEMA3A	4512 SEMA3A
0.207378248388301	11	IL13RA2	4520 IL13RA2
-0.334494976627404	11	KIAA0100	4525 KIAA0100
-2.3153056564408	60	PUM1	4529 PUM1
-0.308960915684995	11	MELK	4534 MELK
-0.131684198052913	7	MESDC2	4546 MESDC2
0.0789816537955031	7	PTPRCAP	4556 PTPRCAP
1.77090720918424	38	NAA30	4565 NAA30
-1.90647176668512	51	KIF22	4567 KIF22
1.07420397140854	33	STARD3	4571 STARD3
-0.123115159824437	7	ZNF638	4582 ZNF638
0.401836695206165	18	CUL7	4590 CUL7
-1.00110293557519	20	SLMAP	4591 SLMAP
-0.446181856323518	13	SPCS2	4600 SPCS2
-0.827484838934579	23	MAD2L1BP	4604 MAD2L1BP
0.479401187708294	15	TNIP1	4612 TNIP1
0.117707798923319	13	DAZAP2	4618 DAZAP2
0.48052186874827	12	LRRC14	4625 LRRC14
0.167292771634913	11	EIF4H	4631 EIF4H
0.292518199359753	16	BRD3	4634 BRD3
0.287851422040951	9	NCF4	4645 NCF4
-0.258788190784472	8	PDK3	4652 PDK3
0.254125923346626	11	PLCB4	4658 PLCB4
-0.465460348852147	14	PLEC	4663 PLEC
-0.502537298602365	12	PLEC	4665 PLEC
0.246559943496933	10	PTGES3	4675 PTGES3
-0.0113667360829422	8	PPP2R4	4680 PPP2R4
0.485682011161432	14	PTPRK	4681 PTPRK
0.48676273079293	15	RASA2	4685 RASA2
0.387667952500053	18	TCEB1	4705 TCEB1
-0.195063469808505	14	RPS6KA1	4720 RPS6KA1
0.418625633450681	17	RBMS2	4724 RBMS2
-0.224190139524661	7	STIL	4732 STIL
2.67139141136497	63	MED22	4738 MED22
1.24072371388171	56	SS18	4739 SS18
0.13128094194276	8	NCOA2	4750 NCOA2
0.118590517994078	7	SLC9A3R2	4751 SLC9A3R2
1.35545489488802	42	OASL	4764 OASL
-0.24917777295694	10	TRIP4	4767 TRIP4
1.19710504514966	42	JMJD1C	4769 JMJD1C
0.252285635873096	13	TSC22D1	4779 TSC22D1
0.201491178244569	7	SMAD1	4798 SMAD1
0.146434944099718	8	TBCE	4802 TBCE
0.445783578381815	16	ZYX	4818 ZYX
0.27069957414951	18	CCDC6	4824 CCDC6
0.172206480006164	9	CRY1	4842 CRY1
3.29699149877701	82	DDB1	4844 DDB1
0.174376079245428	10	PPP2R5E	4846 PPP2R5E
0.506535846292166	12	MAPK14	4847 MAPK14
0.177441012141406	10	MAPK14	4848 MAPK14
-0.514069055026697	10	DPYSL2	4853 DPYSL2
-0.061330580133542	12	OCLN	4864 OCLN
0.277373441001753	13	DBN1	4869 DBN1
-0.080092035023119	7	MLANA	4875 MLANA
0.651507918287435	28	FOXD1	4882 FOXD1
-0.375602176363029	11	TST	4891 TST
-0.160986300037242	11	UBE2S	4892 UBE2S
0.32381237289012	9	GUK1	4896 GUK1
0.345475545515565	16	GUK1	4897 GUK1
-0.235991354027954	11	DUSP6	4907 DUSP6
0.233551712959653	10	PFKFB4	4917 PFKFB4
0.175628028072292	9	MSMP	4935 MSMP
-1.16036789460801	22	TMEM132A	4937 TMEM132A
-0.192685146993789	8	MICA	4941 MICA
0.393521893892526	17	MTHFSD	4950 MTHFSD
-0.223831118166498	14	KIZ	4953 KIZ
-1.67549186563538	38	TYSND1	4963 TYSND1
0.0577796312985535	7	IAH1	4964 IAH1
0.500123800943928	12	TUSC1	4967 TUSC1
0.406912165533268	12	UVSSA	4980 UVSSA
2.35102759234561	48	PGS1	4989 PGS1
-2.55851213112068	61	TWISTNB	4995 TWISTNB
0.190218207920573	8	ARL13B	5014 ARL13B
-0.121598998640306	14	CDNF	5033 CDNF
0.448967473627305	7	TTC31	5034 TTC31
0.313164792707541	8	MAP9	5038 MAP9
-6.55442424143394	73	RIC1	5040 RIC1
0.280208920930091	9	VPS26B	5043 VPS26B
0.253348114750526	11	NADK2	5045 NADK2
0.136768069011171	12	ARHGAP29	5074 ARHGAP29
0.31805122208094	17	PDCD4	5075 PDCD4
0.404567976748883	13	PARP10	5089 PARP10
-0.703743831971492	20	USP39	5092 USP39
-0.306481790660363	16	PLA1A	5097 PLA1A
0.350160371949743	10	PYCRL	5100 PYCRL
-0.240721870056199	14	CDCA8	5104 CDCA8
0.167296799744878	14	KRTCAP3	5110 KRTCAP3
1.07332397301731	36	COBLL1	5112 COBLL1
0.784931188116037	19	ACTBL2	5118 ACTBL2
0.105548165060346	7	PAN3	5127 PAN3
0.24707096253529	11	PLEKHG4	5128 PLEKHG4
0.19231101271968	11	HSP90AB2P	5131 HSP90AB2P
1.13252751361944	30	ODF2	5137 ODF2
0.725366932775811	23	PPP6R3	5164 PPP6R3
0.0907417513147924	8	FAM76B	5170 FAM76B
0.31773474773786	18	TJAP1	5191 TJAP1
0.242180944940329	9	ZNF484	5206 ZNF484
0.223181509110773	8	SAMD9	5210 SAMD9
1.31385884939931	43	BRMS1L	5221 BRMS1L
-4.22495840059271	67	TTC38	5228 TTC38
-0.0976940781318356	7	NUP188	5235 NUP188
-0.291887418227059	16	LDLRAP1	5244 LDLRAP1
-0.569743208840758	26	THEM4	5261 THEM4
0.176870556827773	7	MPP7	5272 MPP7
1.51310235180357	45	CERCAM	5281 CERCAM
-1.60392884134877	48	UBR4	5283 UBR4
0.459805387914535	15	CCDC183	5286 CCDC183
0.918967420801282	39	C9orf64	5296 C9orf64
-0.137713324098934	7	GORAB	5298 GORAB
0.171206124611063	8	HENMT1	5303 HENMT1
0.136584841209882	7	CPTP	5312 CPTP
-0.216878123717424	9	BCL2L15	5318 BCL2L15
-0.364748068669884	19	DDI2	5326 DDI2
0.389822233842469	7	SOGA3	5329 SOGA3
-0.335244247890995	14	LIN9	5338 LIN9
0.312199326801761	14	STRIP1	5348 STRIP1
0.0935855404878128	13	ABHD17B	5350 ABHD17B
-0.312468908393081	16	RNF220	5358 RNF220
0.48528186513324	14	MYSM1	5374 MYSM1
0.174525058882104	9	BROX	5377 BROX
-0.300270129388519	8	DENND4C	5394 DENND4C
0.195089546391754	10	NAA35	5396 NAA35
-0.4173319914541	13	DUSP27	5401 DUSP27
-0.821088676572169	31	SPRYD7	5407 SPRYD7
-0.227315957208463	10	QIL1	5408 QIL1
0.252469923990065	9	FBXW9	5410 FBXW9
1.4106988246515	43	FAM21A	5419 FAM21A
0.663661275119242	23	PPP2R2D	5432 PPP2R2D
0.165125414085212	13	ARL6IP4	5433 ARL6IP4
0.365700078514939	11	RAP1GAP2	5437 RAP1GAP2
-0.255963165015217	7	MUC17	5438 MUC17
0.182223577565198	9	HEATR6	5466 HEATR6
-0.130844764272962	7	CYB5R2	5471 CYB5R2
-0.119890176919634	7	RPL7L1	5477 RPL7L1
-0.502760280280601	12	IQSEC1	5480 IQSEC1
-0.207022883686057	9	POLR2M	5482 POLR2M
-0.50833610870131	30	SFRP4	5486 SFRP4
0.340051573395945	9	DHRS7B	5500 DHRS7B
0.202311416976126	7	ADNP2	5516 ADNP2
0.147035576224765	9	SDE2	5517 SDE2
0.216143687205744	7	TET2	5526 TET2
-0.282934594131859	8	C5orf45	5537 C5orf45
-0.466212814232466	15	RPUSD3	5566 RPUSD3
0.867640762176792	37	TATDN1	5581 TATDN1
-0.114068262924733	7	PRPF8	5593 PRPF8
0.421164009403676	10	DENND1B	5594 DENND1B
-0.107162087777709	11	DNAJC24	5596 DNAJC24
0.524487165652704	19	CNNM4	5606 CNNM4
0.252874824344033	11	FAHD1	5609 FAHD1
-0.221827285351591	9	ALKBH5	5617 ALKBH5
-0.111931421839857	9	NOTUM	5618 NOTUM
0.0981892174089417	7	GIMAP6	5625 GIMAP6
0.213796271713605	9	PGM2L1	5631 PGM2L1
0.304696555576503	11	FBXL19	5632 FBXL19
-0.419042525064862	23	CTR9	5633 CTR9
1.28571722609583	36	BORA	5638 BORA
3.79707390955482	73	FBXO38	5651 FBXO38
0.202511899905827	10	PAPD4	5655 PAPD4
0.279497691743783	8	TRAT1	5656 TRAT1
-0.488753737872701	15	FBXO46	5657 FBXO46
-0.663468911682348	22	RHBDF2	5659 RHBDF2
1.01648306427208	30	ELMSAN1	5660 ELMSAN1
0.343060226196968	13	ZC3H14	5665 ZC3H14
0.599227323464634	11	ZC3H14	5667 ZC3H14
-0.219599472869037	9	ATAD2	5673 ATAD2
-0.551708066671801	21	SLC30A9	5675 SLC30A9
-0.334827608369701	15	CPLX2	5676 CPLX2
-0.139166045396545	8	BLOC1S3	5680 BLOC1S3
0.488975226015999	9	NHS	5691 NHS
-0.297263530134544	9	GLB1L	5712 GLB1L
-0.539205647315838	23	CRELD2	5722 CRELD2
0.389161053884327	13	PACS1	5733 PACS1
-0.412233805130959	9	IGSF10	5738 IGSF10
-0.589048459065113	24	SOSTDC1	5739 SOSTDC1
0.291903557010804	7	CYHR1	5752 CYHR1
1.08585582845136	22	THSD4	5753 THSD4
-5.97436634778005	83	C1orf122	5782 C1orf122
-0.137540305900574	9	UBR3	5787 UBR3
-2.04036440108442	41	KIAA1211	5795 KIAA1211
-1.27140148234683	25	FGD6	5804 FGD6
0.298471168380538	11	SH2D5	5805 SH2D5
-0.391353650821256	9	ESPNL	5807 ESPNL
0.300831419166316	9	ANKS3	5815 ANKS3
-0.232888483165404	8	VPS13C	5819 VPS13C
-0.32681427502399	18	CHSY3	5827 CHSY3
0.255459759015344	8	UBE2R2	5832 UBE2R2
0.0104156742956726	8	CYS1	5833 CYS1
-0.520169939091494	14	CENPU	5836 CENPU
-0.0755168494155509	8	TMUB2	5839 TMUB2
0.144272091995074	16	TUBA1A	5842 TUBA1A
0.371841151946606	12	MTSS1L	5847 MTSS1L
-0.262620537727451	10	NOL8	5848 NOL8
0.245597355116452	8	RSRC2	5881 RSRC2
-0.220206458599143	7	CYFIP1	5885 CYFIP1
0.0385917386464972	7	DOK3	5888 DOK3
-0.310039606045135	11	DHX32	5898 DHX32
1.41974875350122	32	RRM2B	5909 RRM2B
-0.32504204570039	12	CHST3	5911 CHST3
0.132679195164549	10	DYM	5916 DYM
-0.319904549485571	14	APTX	5920 APTX
-0.311287985026942	11	GPRIN1	5923 GPRIN1
-0.143435878522701	10	TRMT1L	5924 TRMT1L
-2.40891816132597	58	ATG9A	5936 ATG9A
-0.223417701553014	15	ZFYVE16	5946 ZFYVE16
0.840743840913375	28	MON2	5947 MON2
-0.966772937616901	30	CLASP1	5954 CLASP1
0.205684433077321	14	BNIPL	5956 BNIPL
0.303322030083992	15	COMMD6	5960 COMMD6
1.80640862263729	50	HDGFRP2	5972 HDGFRP2
0.936182794332247	32	APBB1IP	5987 APBB1IP
1.3179573068738	30	SRGAP1	5993 SRGAP1
-0.703970245747049	25	RBBP6	5994 RBBP6
0.829386686912047	24	RAB44	6007 RAB44
0.27478995328454	9	PXK	6013 PXK
0.566329530108675	30	CENPV	6025 CENPV
0.179529456000808	9	ZER1	6028 ZER1
0.484159334187572	19	PCGF5	6033 PCGF5
-0.303538635756854	15	TRAPPC6B	6043 TRAPPC6B
0.171621919874458	9	RBM23	6061 RBM23
0.182709816473687	9	ISCA2	6062 ISCA2
0.347156968577809	15	METTL3	6065 METTL3
0.572265334808093	18	KTN1	6078 KTN1
0.142456187729266	7	ITIH5	6090 ITIH5
0.773923556830697	35	VPS36	6106 VPS36
0.1543320161544	8	CAND1	6109 CAND1
0.260438710865361	11	GLCCI1	6111 GLCCI1
-0.0384603730053244	12	COMTD1	6115 COMTD1
0.517847860689834	26	COMMD7	6118 COMMD7
0.701846311286747	18	TSPYL5	6120 TSPYL5
0.414741291568523	9	NLRP10	6122 NLRP10
0.183261033434274	7	FCHSD1	6137 FCHSD1
0.325886045277863	16	RALGAPB	6148 RALGAPB
0.459424363498771	20	RALGPS2	6149 RALGPS2
-0.0699469815848787	7	CIR1	6155 CIR1
-0.386419920384556	15	FBXO11	6162 FBXO11
1.29970235253687	27	MEX3D	6166 MEX3D
1.12073556929153	31	DGKH	6168 DGKH
1.38025820385285	32	PTRH1	6182 PTRH1
0.221351181645341	11	TDRP	6189 TDRP
0.29643238426609	9	RAB43	6195 RAB43
0.20926691012938	11	MIB1	6197 MIB1
-0.212807946002627	17	HIST2H2AB	6210 HIST2H2AB
-1.11340273773573	22	APOBEC3F	6221 APOBEC3F
0.223818656405877	8	PHYKPL	6223 PHYKPL
0.175692390319725	13	LURAP1L	6224 LURAP1L
-1.02746472078165	30	PLD3	6226 PLD3
-0.263160602749453	10	NUDCD3	6236 NUDCD3
-0.204046552647048	8	FMNL3	6240 FMNL3
0.191234482764324	8	MMAA	6243 MMAA
-2.25503146571099	35	NAV2	6248 NAV2
-0.236500282675362	10	GID4	6258 GID4
0.149975660602444	7	ZC3H7A	6283 ZC3H7A
-0.343095782072644	7	ZSCAN29	6297 ZSCAN29
-0.234411559617783	11	CDAN1	6298 CDAN1
0.129075107253597	10	WWC1	6303 WWC1
-1.04015400367503	22	ZFPM1	6305 ZFPM1
0.207690467933785	8	BAP18	6319 BAP18
0.391888102993521	22	C9orf40	6323 C9orf40
-0.435155074202075	13	KLHL7	6325 KLHL7
0.252454574202502	9	FAM126B	6328 FAM126B
-0.27959369840118	16	DHX37	6341 DHX37
-1.26716250270482	37	KBTBD2	6343 KBTBD2
1.55951337279851	52	MB21D2	6351 MB21D2
0.062142960502758	7	SMAP1	6354 SMAP1
0.243103146062463	7	SYTL1	6362 SYTL1
-0.270445981086012	13	COLGALT2	6363 COLGALT2
-0.0491658836775669	8	TRMT44	6364 TRMT44
1.0703234756844	26	PM20D2	6371 PM20D2
0.213907949510299	8	MICU2	6376 MICU2
0.597108892209479	13	RNF168	6377 RNF168
-0.400045262421371	11	RCOR2	6381 RCOR2
-0.237404931843384	8	KIAA0319L	6387 KIAA0319L
0.157120358916698	7	DCP1B	6389 DCP1B
0.229603560615515	8	ABI1	6396 ABI1
-0.124799703254856	7	ASPM	6399 ASPM
-0.118261621067029	18	PGAM4	6409 PGAM4
1.02045350492488	41	TMEM123	6418 TMEM123
-0.333549917835454	10	DAW1	6419 DAW1
-0.263970416708926	8	ZNF687	6431 ZNF687
-0.479809184423927	19	LRRC47	6433 LRRC47
0.29446459819389	8	ARHGAP24	6442 ARHGAP24
-0.415261530485157	14	GHDC	6447 GHDC
-0.930719292720878	26	APITD1	6455 APITD1
-1.21057989346515	55	SLC43A2	6461 SLC43A2
0.945903674775121	31	EHBP1L1	6467 EHBP1L1
-0.235085135670647	10	STAG2	6474 STAG2
-0.182805808892431	9	FBXL16	6483 FBXL16
-0.265485545275561	7	NIN	6490 NIN
0.13006672764227	9	TCP11L2	6502 TCP11L2
-0.606701077157808	15	DCLK2	6512 DCLK2
0.304302492735042	7	OXR1	6513 OXR1
0.183301288297063	8	TTC39C	6516 TTC39C
0.736696832492371	17	WDTC1	6521 WDTC1
-0.251772514399537	9	SH2D3C	6525 SH2D3C
0.671271619845973	19	ARRDC1	6526 ARRDC1
-0.462349503602949	16	ZC3H8	6534 ZC3H8
-0.288656423314285	15	EIF4E3	6539 EIF4E3
-0.240698885384286	11	LRRC17	6559 LRRC17
-0.313145822130128	12	BEND7	6567 BEND7
-0.195424089756562	9	ATP6V0D2	6582 ATP6V0D2
-0.299084094458125	9	SREK1IP1	6597 SREK1IP1
-0.365560488332176	10	POC5	6603 POC5
-0.625080987967331	16	AVL9	6619 AVL9
-0.529016902585879	15	TTC13	6630 TTC13
-0.226993649623013	9	PCSK9	6632 PCSK9
0.174907001241882	10	FAM134A	6645 FAM134A
-0.331061375909647	15	KCT2	6648 KCT2
0.51268539298609	13	RBBP8NL	6653 RBBP8NL
0.393539452593577	11	TSEN2	6658 TSEN2
-0.155526766173036	7	LSM14A	6674 LSM14A
-0.0901246166236054	7	CCNY	6675 CCNY
-0.205768630715106	11	SLAIN1	6677 SLAIN1
0.44534142948002	13	PNMA1	6678 PNMA1
1.49116291916341	41	MAPK1IP1L	6680 MAPK1IP1L
-0.43303666683989	16	C1orf131	6681 C1orf131
0.622127685063319	23	PHC3	6688 PHC3
0.268090765891128	7	EXPH5	6706 EXPH5
0.136869706295646	8	BOD1L1	6724 BOD1L1
-0.791257898295598	34	FLAD1	6726 FLAD1
-1.32631370283433	26	PJA1	6748 PJA1
0.231032838417722	8	PLBD2	6755 PLBD2
0.184538177239322	9	NEDD1	6761 NEDD1
0.180935341066856	13	FAM76A	6793 FAM76A
0.0307787069546929	9	UBALD1	6796 UBALD1
1.04783250293531	25	ZSCAN18	6814 ZSCAN18
-0.222917235740835	11	FAM213B	6817 FAM213B
1.01354554116383	26	WDR66	6826 WDR66
3.03172095807683	62	TBC1D15	6829 TBC1D15
-0.199101906846833	7	SPATA18	6832 SPATA18
0.790597907687331	26	ZFAND1	6838 ZFAND1
0.237874853965338	10	ZNF507	6842 ZNF507
0.208700309395518	7	PREX1	6850 PREX1
-0.731276896008518	16	AGR3	6857 AGR3
-0.253133894716076	8	DDX54	6866 DDX54
0.808051590551684	19	TRAF3IP1	6878 TRAF3IP1
-0.153620570933945	7	LRRC8C	6879 LRRC8C
-0.220714278889312	12	SYTL5	6880 SYTL5
-0.302699056183615	12	EPS8L3	6888 EPS8L3
0.708278964038033	30	SSH3	6892 SSH3
0.598847022138249	15	TBCK	6894 TBCK
-0.713185909489803	26	UTP15	6898 UTP15
0.456286375381056	15	DENND1A	6902 DENND1A
0.65517631909254	14	SNX29	6907 SNX29
-1.40660816047602	45	RAPGEF6	6911 RAPGEF6
1.92066972453531	58	PARD3	6913 PARD3
0.0886085425466052	10	GIPC3	6925 GIPC3
-2.6301908555194	65	ZC3H15	6945 ZC3H15
-0.163749482247077	9	GTF3C2	6947 GTF3C2
0.0934677276195317	8	TMEM263	6958 TMEM263
0.56307149222278	21	STYX	6960 STYX
0.317674997071014	11	PDCD6IP	6964 PDCD6IP
-1.66215934794265	42	GATAD1	6972 GATAD1
-0.170225304084935	7	CHMP7	6976 CHMP7
-0.0720316633729054	7	BCL7C	6980 BCL7C
-0.217459800709048	8	ORAOV1	6981 ORAOV1
-0.124555334604605	8	RNF141	6996 RNF141
3.39843147671818	67	SCFD1	7006 SCFD1
-0.156428669616952	8	C7orf43	7010 C7orf43
0.330297875812187	12	KBTBD7	7017 KBTBD7
0.133686361930263	9	SELM	7043 SELM
0.355805245816034	16	NELFB	7047 NELFB
0.647537019849967	25	RUFY2	7050 RUFY2
-2.0426774550027	42	ATRIP	7056 ATRIP
-0.132833367123047	7	STON2	7057 STON2
0.239965541509051	12	GATAD2B	7064 GATAD2B
0.287799666859361	12	BBX	7070 BBX
0.607276525713672	22	IFT81	7073 IFT81
0.410202767552862	11	SSH1	7078 SSH1
-0.903238270935415	38	ATG4A	7079 ATG4A
-3.21840018965781	71	DGCR8	7082 DGCR8
-0.485554289410686	10	CTTNBP2	7086 CTTNBP2
1.5126837583635	46	DDB2	7090 DDB2
-0.649560995944888	19	STARD8	7094 STARD8
-0.098897745859783	7	SMG7	7108 SMG7
0.444677437999285	16	TM9SF4	7111 TM9SF4
0.321135175939742	11	WASF1	7117 WASF1
0.397668082472943	15	FIG4	7119 FIG4
-0.36378792612352	13	NR4A3	7124 NR4A3
-0.374208983231765	13	SLC9A6	7129 SLC9A6
0.0679429363448841	7	NDRG1	7131 NDRG1
0.264588347842037	12	HSPH1	7133 HSPH1
1.27166241833684	33	TBC1D5	7137 TBC1D5
0.274586585443186	9	HMHA1	7146 HMHA1
0.137585640169767	10	TTC9	7150 TTC9
0.607481212328368	14	APPBP2	7151 APPBP2
-0.0882082078940413	7	AKAP1	7159 AKAP1
0.141587762802772	9	PVRL2	7165 PVRL2
-0.249392633649993	10	GTF2H4	7174 GTF2H4
0.0974695089498985	9	HDAC2	7177 HDAC2
1.64930471986856	44	STAM	7179 STAM
-0.122874136209993	9	GOLGA1	7191 GOLGA1
0.174710340887608	8	SEMA4D	7204 SEMA4D
0.0819358532572567	8	OSTF1	7211 OSTF1
0.279224151188778	7	COPS5	7218 COPS5
-0.317549351259783	17	GATA6	7219 GATA6
2.7437212287071	65	PEX13	7230 PEX13
-0.231498107272207	17	USP9X	7242 USP9X
-0.304136272220961	7	HLA-C	7259 HLA-C
-0.293528309043764	12	TSR2	7263 TSR2
-0.272631653944855	11	LOH12CR1	7274 LOH12CR1
-0.238982218376429	10	RPL36AL	7283 RPL36AL
-0.347839151864048	21	TRIM63	7284 TRIM63
-0.257148486094389	8	RAB24	7285 RAB24
0.134610825263679	7	OSBP2	7286 OSBP2
0.307785285480085	10	ITFG2	7288 ITFG2
0.157979015159898	10	ERGIC1	7303 ERGIC1
-0.12287663134795	8	CIRH1A	7304 CIRH1A
0.624401102412892	15	CCDC102A	7310 CCDC102A
-0.470581515190291	18	SYAP1	7314 SYAP1
0.0686522822305538	7	NTAN1	7323 NTAN1
0.896081309474049	33	C18orf25	7349 C18orf25
-0.116532496341767	11	AKT1S1	7352 AKT1S1
-0.168515069473132	8	RNF25	7364 RNF25
0.62831554456104	17	SGK3	7375 SGK3
-0.19036341874183	7	UPRT	7380 UPRT
0.750622589441422	19	DHX58	7389 DHX58
0.223393493813822	8	FGGY	7390 FGGY
0.183410576672876	7	RUNDC1	7395 RUNDC1
1.12489915332999	39	PPP1R14B	7399 PPP1R14B
-0.232681890802982	12	SDCCAG3	7400 SDCCAG3
0.204072022281093	9	INTS12	7404 INTS12
0.545624604258239	17	CTHRC1	7410 CTHRC1
1.10920224035478	27	GRAMD1A	7418 GRAMD1A
0.30621789873885	7	ZNF689	7421 ZNF689
-0.811895001530544	16	GPRASP2	7431 GPRASP2
0.217735839424247	9	RCN3	7432 RCN3
0.221656764280015	10	REPS1	7437 REPS1
0.38104463539057	13	CMBL	7447 CMBL
0.432318866459678	11	ZBTB10	7453 ZBTB10
-0.459938572555314	16	ITPKC	7454 ITPKC
0.189233515130374	7	KIAA1279	7478 KIAA1279
4.5850948416793	84	GNPNAT1	7479 GNPNAT1
-0.291948513479103	11	KTI12	7481 KTI12
-0.124605654739271	11	C19orf60	7486 C19orf60
0.498119346503276	20	DAZAP1	7489 DAZAP1
-0.422216914099945	23	TVP23C;TVP23B	7494 TVP23C;TVP23B
2.54302269113068	55	MCRS1	7509 MCRS1
0.470937233930332	19	IL17RA	7516 IL17RA
-0.222611982084916	10	EDC3	7519 EDC3
0.907990529236506	35	WDR89	7529 WDR89
3.17887780430101	74	OTUB1	7538 OTUB1
0.738504021878064	23	PGM2	7544 PGM2
0.206059175720936	10	DUS3L	7550 DUS3L
-0.818606693658752	32	LTV1	7553 LTV1
-0.421454340537199	23	AURKB	7559 AURKB
-0.18256797990504	11	FAM89A	7566 FAM89A
-0.737215096685272	26	TOE1	7569 TOE1
-0.261373733712161	8	PAGE5	7575 PAGE5
-0.238755011723592	9	MYO19	7587 MYO19
0.395854089192871	18	ZC3HAV1L	7588 ZC3HAV1L
0.212449888305482	10	TONSL	7590 TONSL
-0.339761279426422	9	OXNAD1	7604 OXNAD1
-0.429157065276394	17	REEP6	7608 REEP6
0.278464301026757	11	DHTKD1	7614 DHTKD1
-1.45623389193749	39	SCLY	7615 SCLY
0.19321951226346	9	ABHD14B	7631 ABHD14B
-0.149140337388531	12	SEC22A	7634 SEC22A
0.202229459329299	8	PAWR	7637 PAWR
-0.377149455654628	7	RBM41	7638 RBM41
0.216385369151147	8	ITCH	7643 ITCH
0.113884511965504	7	CCDC132	7656 CCDC132
6.79703653503621	87	VCPIP1	7657 VCPIP1
-0.200472200426712	7	SPG11	7658 SPG11
2.32948094168373	56	DCAF5	7661 DCAF5
-1.09341959703923	28	NEURL4	7667 NEURL4
-0.304140682443244	10	MYO15B	7669 MYO15B
-0.172087515615282	11	ZNF521	7681 ZNF521
0.583325554527782	20	FAM84B	7687 FAM84B
0.158605381899679	7	CNDP2	7691 CNDP2
0.115845625472272	7	C4orf36	7698 C4orf36
0.113070913799585	8	SNX27	7703 SNX27
0.217332912953392	10	TRIM47	7708 TRIM47
1.67349102510375	28	UBE2E2;UBE2E1	7713 UBE2E2;UBE2E1
0.35515841202633	10	CCDC138	7720 CCDC138
0.0656726914640458	7	VSTM2L	7742 VSTM2L
-0.260380363099434	12	FOPNL	7753 FOPNL
-0.897077506337176	20	SCLT1	7761 SCLT1
-0.142510111068496	7	TOX2	7763 TOX2
-0.760817551942043	15	AGAP3	7775 AGAP3
-1.21112182867252	26	ACAP3	7777 ACAP3
0.178205829042389	7	MIA2;CTAGE5	7781 MIA2;CTAGE5
-0.168799671851687	8	MCEE	7785 MCEE
1.18681897172696	24	UHRF2	7795 UHRF2
0.207169454912508	12	TRAPPC9	7808 TRAPPC9
-0.292831114080145	10	BTBD9	7810 BTBD9
0.168508702555614	7	TRNT1	7811 TRNT1
0.772614821953659	25	RAB3IP	7828 RAB3IP
0.626868796009105	23	RBP7	7839 RBP7
0.101676585577017	9	CITED4	7847 CITED4
0.58269984203572	13	UIMC1	7848 UIMC1
5.24228990521102	92	VPS13A	7849 VPS13A
0.834261285654733	19	IL4I1	7854 IL4I1
0.348307731866703	12	TUBGCP6	7860 TUBGCP6
0.709265966953658	19	C16orf13	7870 C16orf13
-0.241059060915285	10	TESK2	7874 TESK2
0.606252581125316	18	HAPLN3	7879 HAPLN3
-1.23383497939085	38	CCNL2	7881 CCNL2
0.138905688398962	7	MYADM	7882 MYADM
-0.197101665558347	11	TMEM209	7890 TMEM209
-0.272069729190492	13	CDK5RAP2	7892 CDK5RAP2
4.08215729450016	61	CRBN	7897 CRBN
0.0908785150568426	7	RSF1	7903 RSF1
-0.490056214090506	23	SPEN	7906 SPEN
0.174647200183376	10	MMS19	7909 MMS19
0.225305179853002	7	CYTH2	7917 CYTH2
0.228970065529179	14	PSMB7	7921 PSMB7
-0.216634978319649	10	PCYT2	7924 PCYT2
1.1872118911885	28	TSC22D3	7951 TSC22D3
0.827808192685391	16	S100A13	7953 S100A13
0.119043014389067	7	SCAF11	7954 SCAF11
-1.90657749843361	64	KIF2C	7972 KIF2C
0.561444573450956	18	RGPD5	7973 RGPD5
0.197118019734534	8	CGREF1	7974 CGREF1
-0.893722698471842	21	MAP3K5	7976 MAP3K5
0.369899707268563	11	ATXN2	7981 ATXN2
-0.230686206450836	9	NAP1L4	7992 NAP1L4
0.1325588379524	7	COQ7	8006 COQ7
-0.642268393034445	24	CIB1	8011 CIB1
0.375586330539893	14	SPIN2B;SPIN2A	8017 SPIN2B;SPIN2A
0.398452906888913	10	BAG1	8023 BAG1
0.41796512961603	13	PTPN18	8027 PTPN18
-0.333992596605081	12	DUSP9	8028 DUSP9
0.341524902782161	8	SH3GL3	8033 SH3GL3
-0.481688388307479	14	AKAP9	8041 AKAP9
0.157148149838957	12	DDX50	8058 DDX50
-0.545865089358876	14	ECSIT	8070 ECSIT
-0.167380786184626	8	DPH2	8073 DPH2
0.177604370584166	11	NUDT12	8080 NUDT12
-1.76781495539828	39	EIF2AK1	8082 EIF2AK1
0.461861314783514	17	FYCO1	8091 FYCO1
0.177948690098014	7	NAA38	8097 NAA38
-0.120124312531635	8	SDF4	8108 SDF4
0.460205577223188	14	WIBG	8112 WIBG
-0.26519763820958	8	AIFM2	8117 AIFM2
-0.250049643457492	7	LARP6	8123 LARP6
-0.141089177413499	9	LLPH	8126 LLPH
0.320802975942467	11	SIKE1	8130 SIKE1
-0.252616808414048	10	PELO	8131 PELO
-0.117495086396706	8	TRIM56	8135 TRIM56
1.50507125818953	39	NOL10	8144 NOL10
0.332019029578564	15	NTPCR	8145 NTPCR
-0.814654324083258	23	AGMAT	8146 AGMAT
0.226758633411772	11	BTBD10	8148 BTBD10
-1.00825380845837	26	FAM64A	8154 FAM64A
-0.388024736378772	17	UBAC1	8158 UBAC1
-1.34676075484804	45	YIPF4	8161 YIPF4
1.81641994532822	46	CHCHD5	8166 CHCHD5
0.202627089566813	7	PSMG3	8176 PSMG3
0.26667327651407	11	DCTN5	8186 DCTN5
2.75087706809467	53	AARSD1	8189 AARSD1
0.81082420085683	28	FAM103A1	8193 FAM103A1
0.293486200544337	16	URM1	8194 URM1
2.65742303839556	62	THTPA	8208 THTPA
0.812998322384426	25	MED18	8221 MED18
0.577617600227607	13	C9orf142	8225 C9orf142
0.146435258762808	7	CHCHD7	8228 CHCHD7
-0.396450569441224	39	C9orf16	8244 C9orf16
-0.143040396002358	7	MRI1	8247 MRI1
0.0716819841701611	7	C15orf57	8249 C15orf57
-0.211004545377594	10	RNF126	8258 RNF126
0.662389613161809	20	CEP250	8259 CEP250
-0.227857565495813	12	TRIM62	8270 TRIM62
0.543629083844685	23	NUDT9	8305 NUDT9
0.211250891053675	8	ACAT2	8307 ACAT2
-0.690383127017148	22	TRAIP	8310 TRAIP
-0.451193079499625	23	SLC4A1AP	8325 SLC4A1AP
-0.635214637825773	17	SORBS1	8334 SORBS1
0.490246428185632	11	CARD6	8339 CARD6
0.575242743583331	13	BBS2	8343 BBS2
-0.361226382718532	19	SLC25A2;SLC25A15	8346 SLC25A2;SLC25A15
1.01824576641229	25	QTRT1	8360 QTRT1
-0.360870946750519	7	EMILIN2	8372 EMILIN2
0.471618178428084	10	PACSIN1	8374 PACSIN1
-0.356381397425539	19	GNB1L	8387 GNB1L
0.234686469708286	8	FUT8	8389 FUT8
-0.111402326861416	8	PARD6G	8399 PARD6G
-0.769118137536341	18	NFKBIZ	8403 NFKBIZ
1.02071413197848	35	TBC1D2	8417 TBC1D2
-0.207874369952873	13	ANKRD60	8420 ANKRD60
-0.642649861657367	21	PANK2	8421 PANK2
0.174382996858019	8	PKIB	8465 PKIB
2.46797102432877	68	TNKS1BP1	8479 TNKS1BP1
0.127995364755161	14	PHACTR1	8483 PHACTR1
0.22145250088996	13	CEP44	8488 CEP44
-0.937357506474502	24	TTYH3	8491 TTYH3
-0.382818417002198	12	WDR12	8501 WDR12
-0.512186040716003	11	NDEL1	8504 NDEL1
-1.30897434284987	35	PITHD1	8509 PITHD1
-2.75490057191135	58	DDX24	8515 DDX24
0.222530044660334	11	WWTR1	8527 WWTR1
0.260572678172062	11	NXF2	8529 NXF2
0.254601663895804	15	PAIP1	8542 PAIP1
-0.296374642937175	7	KATNBL1	8544 KATNBL1
-0.908674755028016	36	ILKAP	8553 ILKAP
-0.22176606879899	9	SIK2	8565 SIK2
0.163263983476375	8	PCBD2	8569 PCBD2
0.416653279087393	13	QRSL1	8577 QRSL1
-0.32315892336073	18	GABARAPL1	8578 GABARAPL1
-0.179035038031434	10	DDX47	8579 DDX47
-1.38412178377426	34	TSPYL1	8584 TSPYL1
0.233702114065245	11	ISCU	8612 ISCU
1.34877478055441	47	MED28	8620 MED28
1.10685413932909	25	CDT1	8621 CDT1
-0.31645715006397	8	SPTBN4	8623 SPTBN4
-0.425180227591865	13	TSPYL2	8637 TSPYL2
-0.29611784769845	10	BLZF1	8638 BLZF1
0.372801603252092	13	TAOK3	8645 TAOK3
-0.365360698156838	14	RAB3GAP2	8647 RAB3GAP2
-0.325202016329669	13	TMEM245	8660 TMEM245
0.0901763945627941	7	PABPC3	8665 PABPC3
0.138307406762419	7	TP63	8667 TP63
-1.24355983427539	30	TRIT1	8670 TRIT1
2.13663076938059	64	C11orf68	8671 C11orf68
0.858784065146445	29	NELFA	8677 NELFA
-0.416961677011894	20	MUC13	8681 MUC13
0.286027139196081	14	TPK1	8683 TPK1
-0.0850683291814341	8	UNC45A	8686 UNC45A
0.569513800833324	27	DNAJC5	8690 DNAJC5
0.317577901329621	18	TOR1AIP2	8702 TOR1AIP2
0.682162701310583	22	WNK1	8704 WNK1
0.235368269021948	8	NXF3	8711 NXF3
-0.254327896254016	8	SMOC1	8713 SMOC1
8.76881776779016	94	ZHX3	8719 ZHX3
0.311824124478748	13	MTG2	8721 MTG2
-2.77193946361675	53	SENP3	8722 SENP3
-0.71728130557762	23	OSBPL3	8723 OSBPL3
0.172591427969846	8	FBXO44	8727 FBXO44
1.78062411987594	60	EHD1	8729 EHD1
0.337131558459817	17	PCIF1	8734 PCIF1
0.600540422952816	17	POMK	8741 POMK
-0.0834423820783688	9	RPP21	8749 RPP21
0.397066249577078	11	DENND2D	8752 DENND2D
0.304991725410741	15	DENND2D	8753 DENND2D
0.703769744708143	19	C6orf106	8760 C6orf106
0.313209624775045	15	NARFL	8766 NARFL
0.393111736586938	11	ACSS3	8768 ACSS3
0.237351970997972	9	BCAS3	8777 BCAS3
-0.774199417065879	30	C2orf43	8779 C2orf43
-0.302706109386249	10	PEAK1	8790 PEAK1
0.272775554907285	7	AAMDC	8794 AAMDC
0.306379688843409	18	SCAF1	8802 SCAF1
-0.218096930558101	8	ZNF703	8806 ZNF703
0.351856975307797	13	PTGES2	8812 PTGES2
0.247278129966616	8	METTL8	8816 METTL8
0.196674171585791	11	UBE2Z	8817 UBE2Z
-0.468127521245885	9	TTC12	8826 TTC12
-0.194119651134688	14	DDX31	8831 DDX31
0.560711994785792	20	FAM188A	8835 FAM188A
-0.0883238020783857	14	EVA1A	8836 EVA1A
-0.753904246235358	17	ECT2	8839 ECT2
0.347067240687936	18	PLEKHF2	8840 PLEKHF2
0.338052015401921	14	VRTN	8841 VRTN
-0.181622806045926	10	ZWILCH	8844 ZWILCH
2.27915898014103	38	PSTPIP2	8849 PSTPIP2
0.886611462482529	27	QTRTD1	8852 QTRTD1
0.500151660306708	16	ARMT1	8856 ARMT1
-0.493702349910594	22	SFXN1	8862 SFXN1
-1.96588737205952	50	NHEJ1	8878 NHEJ1
0.471666861050042	28	DBNDD1	8879 DBNDD1
-0.95907811812537	39	GPN2	8884 GPN2
0.291680430775396	12	UCK1	8888 UCK1
-0.203314384313538	7	WDR41	8895 WDR41
0.15288458240053	9	PLEKHA5	8904 PLEKHA5
0.553454243975147	16	SMURF2	8906 SMURF2
0.406279943614821	16	UPF2	8907 UPF2
0.244716523949596	19	GNB4	8908 GNB4
-0.086493836548588	7	CLSPN	8911 CLSPN
0.274492405683979	10	CLK4	8912 CLK4
0.784393859085045	18	NTN4	8922 NTN4
0.12597824058702	10	ZFYVE1	8928 ZFYVE1
0.118910706675756	9	TNS1	8938 TNS1
-0.38598281571161	11	SLC38A10	8943 SLC38A10
-0.219427344375378	11	ETNK1	8945 ETNK1
-0.816179270692884	27	EML4	8950 EML4
-0.045821869826688	7	GPBP1L1	8953 GPBP1L1
1.76042991624043	57	NCOA5	8962 NCOA5
2.049080503558	53	EPG5	8964 EPG5
0.716918203197295	23	MSL2	8976 MSL2
-0.245898451075068	9	VAT1L	8979 VAT1L
0.154254668055535	7	EPB41L5	8985 EPB41L5
0.406657356451762	10	FBRSL1	8986 FBRSL1
-0.134896600098028	10	SDF2L1	8988 SDF2L1
-0.385501971053104	21	GOPC	9000 GOPC
0.282185814843503	19	LYRM4	9002 LYRM4
0.329516683037766	13	TUFT1	9013 TUFT1
-0.115552434880701	7	ZCCHC17	9019 ZCCHC17
-0.240077253681274	17	HMG20A	9020 HMG20A
0.376555142930155	15	RAB18	9022 RAB18
0.0596356509192579	7	RAB18	9023 RAB18
-0.476189479165747	19	ACP6	9049 ACP6
0.0870669658411776	7	ACOT13	9055 ACOT13
0.315237345575335	14	SCRT2	9064 SCRT2
0.155013273133417	7	LUC7L	9066 LUC7L
1.19859510273761	30	LZTFL1	9069 LZTFL1
2.77140409430036	41	IFT46	9084 IFT46
0.755660135477733	26	RPRD1B	9087 RPRD1B
-0.550265066522431	16	ITM2C	9111 ITM2C
-0.219727270728694	13	UTP3	9113 UTP3
-0.174657152249049	10	STARD7	9114 STARD7
-0.288410190764356	8	BIRC6	9117 BIRC6
0.314753426623257	10	DIABLO	9121 DIABLO
-0.421423590401842	12	ASH1L	9127 ASH1L
-0.118175968752682	7	EIF2B3	9128 EIF2B3
-0.182765545812124	11	YAE1D1	9149 YAE1D1
0.324465762867846	8	CCL28	9152 CCL28
-0.0601997051739273	7	RAB6B	9170 RAB6B
1.96947574960398	57	PHPT1	9176 PHPT1
0.294728337328803	9	AGPAT4	9181 AGPAT4
-0.125929617360718	9	HELLS	9183 HELLS
-0.956283090900487	35	GLRX2	9186 GLRX2
0.277458191652312	9	IARS2	9200 IARS2
-0.327160419939358	10	SAMSN1	9204 SAMSN1
-0.790542303613358	24	MDN1	9230 MDN1
-0.163596532336745	12	ZCCHC3	9233 ZCCHC3
0.294089439049746	11	BLOC1S4	9247 BLOC1S4
0.564089824773756	16	TRMT13	9248 TRMT13
-0.311710775057718	9	ABCF3	9254 ABCF3
0.0610195885338623	7	FAM49B	9255 FAM49B
1.13755436046036	30	TDP1	9261 TDP1
-0.169104997853419	7	PCMTD2	9270 PCMTD2
-1.40655338865686	28	DNAJC11	9285 DNAJC11
-0.438429336478428	19	ASF1B	9299 ASF1B
-0.157947337356754	10	RBM28	9320 RBM28
-0.330875743883208	12	ANO10	9321 ANO10
-0.148164678486896	8	BSDC1	9325 BSDC1
-0.12977318425997	10	ATP5SL	9327 ATP5SL
-0.242803824504705	28	BEX4	9333 BEX4
0.573470095748193	23	NMRK1	9355 NMRK1
0.187662459815459	7	COMMD8	9367 COMMD8
-0.267714250409405	12	OCIAD1	9374 OCIAD1
-0.646698450482432	22	HYPK	9377 HYPK
-0.204536555734942	12	CHCHD3	9383 CHCHD3
-0.169753062387297	7	ARHGEF38	9404 ARHGEF38
0.315254776580495	10	BRE	9408 BRE
-0.105086482929473	7	ARL15	9410 ARL15
-0.565820906844482	34	DDX56	9425 DDX56
-0.608076844225476	9	ABI2	9429 ABI2
0.172214540143332	11	HOXC10	9430 HOXC10
-0.142538821891547	7	FKBP11	9444 FKBP11
-0.0946595808436986	7	BET1L	9446 BET1L
-0.147374360544262	7	CDK12	9458 CDK12
-0.462139028923453	16	RRN3	9459 RRN3
-0.21257266847138	11	GTSE1	9461 GTSE1
0.379383111122801	18	UBAP1	9464 UBAP1
0.171956894619812	10	STMN3	9472 STMN3
1.24633846515197	39	GLTP	9478 GLTP
0.374757339802032	22	COQ3	9491 COQ3
0.970363601984714	39	CNOT2	9510 CNOT2
0.104251969336209	8	CD274	9513 CD274
0.24624478790234	11	OGFR	9516 OGFR
3.05371599346414	62	CWC15	9524 CWC15
0.314573410655437	16	NDUFA13	9534 NDUFA13
0.112272581389786	8	RAI14	9537 RAI14
-0.378207058454481	13	TBC1D7	9545 TBC1D7
0.401542170318215	15	SENP1	9552 SENP1
-0.282909809478123	10	SH3BP4	9554 SH3BP4
-0.270879131846919	14	PIPOX	9559 PIPOX
0.389563422187233	20	ABRACL	9562 ABRACL
-0.217961072202965	7	PIM2	9567 PIM2
-0.179762446207467	10	PHRF1	9569 PHRF1
3.50199492359002	63	CALCOCO1	9571 CALCOCO1
-0.462035587505943	10	STIM2	9578 STIM2
-0.155386763753484	8	VPS18	9579 VPS18
-0.314343367075677	13	TENM3	9586 TENM3
-1.06252219308231	35	HEATR5B	9600 HEATR5B
0.116800873553596	10	LARS	9613 LARS
0.953065615350202	30	MYEF2	9619 MYEF2
-0.264680642670011	10	TBC1D14	9624 TBC1D14
-1.60969518196599	35	RERE	9633 RERE
-0.544795466411537	18	RERE	9634 RERE
-0.823435493080685	30	WRAP73	9636 WRAP73
0.300926841147959	11	GMPR2	9637 GMPR2
0.573114137507432	11	IMPACT	9641 IMPACT
-0.355451646011275	16	SAE1	9655 SAE1
-0.783704000535298	26	MAGEC2	9656 MAGEC2
0.154488683803337	7	COPG2	9657 COPG2
-0.0608104236550451	8	RNF7	9658 RNF7
-0.150730865527741	8	UXT	9669 UXT
0.556189399235302	11	ARPP21	9670 ARPP21
-0.28916301427884	13	SPAST	9675 SPAST
0.273766623216597	14	METTL1	9677 METTL1
0.239643592987507	8	RPS6KB2	9683 RPS6KB2
-0.0898833474029154	8	UBA2	9687 UBA2
-0.325611139393082	10	DBF4	9690 DBF4
-0.394896880162527	13	NXF1	9692 NXF1
0.25336884650941	10	B4GALT7	9694 B4GALT7
0.916630137068806	23	AASS	9705 AASS
0.129842635468159	8	TJP2	9712 TJP2
0.0685800895186404	7	DAXX	9719 DAXX
-0.168360528054503	7	IFT172	9731 IFT172
0.113242908553343	11	SLC23A2	9735 SLC23A2
0.257971121726334	9	TES	9736 TES
0.280188291507685	13	PARP2	9745 PARP2
-0.605208681239241	17	ZC3H7B	9750 ZC3H7B
-0.217102805079467	9	RSL24D1	9765 RSL24D1
1.46264542977629	44	ADAMTS1	9785 ADAMTS1
0.238202554772273	8	TMEM2	9794 TMEM2
-0.232605616279886	10	BCAP29	9797 BCAP29
0.388348852269074	20	ZNHIT2	9802 ZNHIT2
0.183018913867031	10	RAPGEFL1	9803 RAPGEFL1
0.96685741529868	20		9813
0.0929890768817403	8	RABAC1	9818 RABAC1
0.165733274652829	8	HERC5	9836 HERC5
0.176803572382393	9	RABGEF1	9848 RABGEF1
0.302536799053515	9	HACL1	9852 HACL1
0.276074335404173	9	TUBE1	9865 TUBE1
0.163152842968083	12	NAGPA	9883 NAGPA
-0.294765511953845	8	FBXW11	9900 FBXW11
-0.400737409069329	16	TNIK	9905 TNIK
0.230478717750638	16	APPL1	9909 APPL1
0.641618705816369	22	NUDT5	9916 NUDT5
0.40754156325104	13	PACSIN3	9923 PACSIN3
0.0400752521785054	7	VAV3	9938 VAV3
-0.333968368043888	11	NUP50	9941 NUP50
2.30793414255006	54	CDV3	9943 CDV3
0.811580997096929	28	CDV3	9944 CDV3
0.711415294492754	14	DSE	9946 DSE
0.900237008021867	27	INTS6	9947 INTS6
0.325316660061953	13	RAB21	9952 RAB21
0.553785277024788	20	RAB22A	9953 RAB22A
0.291740126978843	7	ZNF346	9955 ZNF346
-0.193664467798685	8	MKLN1	9961 MKLN1
0.3445874479587	11	DNPEP	9962 DNPEP
-0.15556936116115	9	MCTS1	9964 MCTS1
-6.5288719918597	88	BRPF3	9969 BRPF3
-1.13194814816639	19	ZNF608	9970 ZNF608
-0.447696643852479	17	HEG1	9981 HEG1
-1.19738884123657	28	MED23	9986 MED23
-0.673108908229167	22	PLEKHG1	9987 PLEKHG1
-0.28674324229583	8	SHROOM4	9989 SHROOM4
0.243175464944396	9	CNOT6	9991 CNOT6
0.898842638451703	29	AKAP8L	10016 AKAP8L
-0.316106013417392	10	PYCARD	10020 PYCARD
-0.0735036066518332	8	PYCARD	10021 PYCARD
-0.810828658441739	26	SYNPO2	10035 SYNPO2
-0.635608525588215	20	G3BP2	10048 G3BP2
-0.322295689892941	10	G3BP2	10049 G3BP2
-1.3929116595268	32	ARHGAP26	10050 ARHGAP26
0.463841492583647	14	POLI	10051 POLI
0.235910124649525	8	SNX7	10055 SNX7
1.12277174977881	50	SNX6	10056 SNX6
0.0648373787465222	14	FAF1	10063 FAF1
-0.300469803631129	13	DIMT1	10066 DIMT1
-0.425101544800028	18	MINPP1	10069 MINPP1
0.184476097420235	7	AP4E1	10080 AP4E1
-3.19877812387759	67	MACF1	10081 MACF1
-2.04490423934717	41	MACF1	10082 MACF1
-0.234291658443278	9	FOXJ3	10113 FOXJ3
1.89115375653782	35	AGTPBP1	10114 AGTPBP1
0.2999681839327	7	SHANK2	10116 SHANK2
1.69723150394113	46	SHOC2	10125 SHOC2
-0.176445491331159	7	DNM3	10126 DNM3
-0.325745310517471	8	EXO1	10131 EXO1
0.273505481129485	12	BAIAP2	10135 BAIAP2
-0.315853234172076	12	SH2B3	10142 SH2B3
-1.30351820522953	26	PDE10A	10154 PDE10A
-0.0465146382239742	7	CCL26	10166 CCL26
-0.0916615958865407	8	EIF3L	10169 EIF3L
0.276517985612972	19	PLAA	10170 PLAA
0.149064720206558	8	ERGIC3	10176 ERGIC3
-0.954633340504851	34	DRG1	10183 DRG1
0.209803572599381	10	MAN2B2	10197 MAN2B2
0.594190340834595	19	DLGAP4	10205 DLGAP4
2.15248552497306	54	NISCH	10211 NISCH
-0.229726453071552	7	PIKFYVE	10212 PIKFYVE
1.27264261341926	39	WDR37	10213 WDR37
0.403418928234244	7	TBC1D30	10214 TBC1D30
-0.298454530508696	7	LRCH1	10230 LRCH1
-0.235686117079284	8	COA3	10236 COA3
-0.89312571567916	36	MAP3K2	10249 MAP3K2
1.0135551370594	31	ZNF281	10262 ZNF281
0.571993428362847	20	YARS2	10269 YARS2
0.196369630402443	9	LSM2	10279 LSM2
-2.15580657913051	57	RBMX2	10289 RBMX2
-1.9842674552672	60	EMC9	10302 EMC9
0.177096306041818	7	TPRKB	10309 TPRKB
2.11377502976817	49	BOLA1	10322 BOLA1
-0.227846683529131	16	RPL36	10343 RPL36
-0.44302709999861	10	ATP6V0A2	10358 ATP6V0A2
0.514119914377059	12	MTCL1	10364 MTCL1
0.140942435077419	8	VPRBP	10365 VPRBP
0.830601217532014	29	FAM21C	10373 FAM21C
0.249917912418409	10	USP15	10376 USP15
0.277687934708994	8	FARP1	10377 FARP1
-0.0608488691793583	10	FAM65B	10380 FAM65B
0.551952150154785	16	MTL5	10389 MTL5
0.243604821987182	9	DTNA	10390 DTNA
-0.300724362896698	16	ATG4B	10397 ATG4B
0.0985613766994358	7	LRRC42	10414 LRRC42
-0.133026884212691	12	YIPF1	10416 YIPF1
-1.27196240464618	35	ASB3	10421 ASB3
-0.164855588707415	12	ASB1	10422 ASB1
0.467474527642352	20	NUB1	10428 NUB1
1.0052565831368	31	TIMM9	10440 TIMM9
-0.169023534473743	10	UCHL5	10443 UCHL5
2.20592939443272	56	CD2AP	10444 CD2AP
-0.429147611688467	15	ORC6	10450 ORC6
-0.169685347678357	7	MAGED1	10466 MAGED1
-0.208297206744644	11	SNX10	10468 SNX10
-1.54127559113179	51	SNX5	10471 SNX5
0.381834549697484	20	NUBP2	10474 NUBP2
-0.275086697957751	7	ST14	10476 ST14
0.276652747682559	7	IRAK3	10485 IRAK3
1.07832723950857	30	NCOR2	10488 NCOR2
0.614737184744052	21	SPIN1	10495 SPIN1
-0.0959811489269115	8	KPTN	10496 KPTN
-0.36480819574868	12	AUP1	10501 AUP1
-0.38445475898061	18	BZW2	10519 BZW2
0.304783952388109	8	ROBO1	10543 ROBO1
-0.276478299247758	13	USH1C	10544 USH1C
0.0909643487965563	7	SESN1	10545 SESN1
0.322789597924516	10	STON1	10547 STON1
1.51970739591849	33	SCIN	10555 SCIN
-0.74558024428672	29	PIAS3	10561 PIAS3
0.251315688034596	7	ZHX2	10565 ZHX2
