# Supplementary material for: Proteome activity landscapes of tumor cell lines determine drug responses
Source: Nat Commun. 2020 Jul 20;11:3639. doi: 10.1038/s41467-020-17336-9 (PMC7371697; doi:10.1038/s41467-020-17336-9)
Supplement: Supplementary file 14 — Source Data [file 41467_2020_17336_MOESM14_ESM.zip › Supplementary_Figure_5C_2.txt]

drug	cellline	value	source	unit	expr	idtype
280594_Triciribine phosphate	786O_NCI60	-0.3	DTP	GI50	9.293698	By MS/MS
280594_Triciribine phosphate	A498_NCI60	-0.41	DTP	GI50	9.536044	By MS/MS
280594_Triciribine phosphate	A549_NCI60	-0.42	DTP	GI50	9.507657	By MS/MS
280594_Triciribine phosphate	ACHN_NCI60	0.58	DTP	GI50	9.573227	By MS/MS
280594_Triciribine phosphate	BT549_NCI60	0.4	DTP	GI50	9.406627	By MS/MS
280594_Triciribine phosphate	CAKI1_NCI60	0.97	DTP	GI50	9.749688	By MS/MS
280594_Triciribine phosphate	CCRFCEM_NCI60	-0.03	DTP	GI50	9.620651	By MS/MS
280594_Triciribine phosphate	COLO205_NCI60	-0.52	DTP	GI50	9.358052	By MS/MS
280594_Triciribine phosphate	DU145_NCI60	1.25	DTP	GI50	10.05168	By MS/MS
280594_Triciribine phosphate	EKVX_NCI60	0.04	DTP	GI50	9.504276	By MS/MS
280594_Triciribine phosphate	HCC2998_NCI60	-0.93	DTP	GI50	9.387689	By MS/MS
280594_Triciribine phosphate	HCT116_NCI60	-0.33	DTP	GI50	9.40175	By MS/MS
280594_Triciribine phosphate	HCT15_NCI60	-0.07	DTP	GI50	9.615919	By MS/MS
280594_Triciribine phosphate	HL60_NCI60	0.87	DTP	GI50	9.448151	By MS/MS
280594_Triciribine phosphate	HOP62_NCI60	-0.12	DTP	GI50	9.631722	By MS/MS
280594_Triciribine phosphate	HOP92_NCI60	1.87	DTP	GI50	9.999385	By MS/MS
280594_Triciribine phosphate	HS578T_NCI60	0.26	DTP	GI50	9.307979	By MS/MS
280594_Triciribine phosphate	HT29_NCI60	-0.01	DTP	GI50	9.479487	By MS/MS
280594_Triciribine phosphate	IGROV1_NCI60	0.89	DTP	GI50	9.11385	By MS/MS
280594_Triciribine phosphate	K562_NCI60	-1.33	DTP	GI50	9.397103	By MS/MS
280594_Triciribine phosphate	KM12_NCI60	-1.89	DTP	GI50	9.356881	By MS/MS
280594_Triciribine phosphate	LOXIMVI_NCI60	1.61	DTP	GI50	9.669003	By MS/MS
280594_Triciribine phosphate	M14_NCI60	0.39	DTP	GI50	9.133345	By MS/MS
280594_Triciribine phosphate	MALME3M_NCI60	-0.69	DTP	GI50	9.744775	By MS/MS
280594_Triciribine phosphate	MCF7_NCI60	1.27	DTP	GI50	10.04289	By MS/MS
280594_Triciribine phosphate	MDAMB231_NCI60	0.23	DTP	GI50	9.628179	By MS/MS
280594_Triciribine phosphate	MDAMB435_NCI60	-0.33	DTP	GI50	9.055375	By MS/MS
280594_Triciribine phosphate	MOLT4_NCI60	1.57	DTP	GI50	9.51251	By MS/MS
280594_Triciribine phosphate	NCIADRES_NCI60	0.63	DTP	GI50	9.988319	By MS/MS
280594_Triciribine phosphate	NCIH226_NCI60	0.17	DTP	GI50	9.676481	By MS/MS
280594_Triciribine phosphate	NCIH23_NCI60	-0.21	DTP	GI50	9.407694	By MS/MS
280594_Triciribine phosphate	NCIH322M_NCI60	0.65	DTP	GI50	9.779056	By MS/MS
280594_Triciribine phosphate	NCIH460_NCI60	-0.37	DTP	GI50	9.355783	By MS/MS
280594_Triciribine phosphate	NCIH522_NCI60	-1.8	DTP	GI50	9.220568	By MS/MS
280594_Triciribine phosphate	OVCAR3_NCI60	-0.16	DTP	GI50	9.469045	By MS/MS
280594_Triciribine phosphate	OVCAR4_NCI60	0.39	DTP	GI50	9.829208	By MS/MS
280594_Triciribine phosphate	OVCAR5_NCI60	0.16	DTP	GI50	9.585172	By MS/MS
280594_Triciribine phosphate	OVCAR8_NCI60	1.17	DTP	GI50	9.937819	By MS/MS
280594_Triciribine phosphate	PC3_NCI60	1.03	DTP	GI50	10.12304	By MS/MS
280594_Triciribine phosphate	RPMI8226_NCI60	-1.09	DTP	GI50	9.397959	By MS/MS
280594_Triciribine phosphate	RXF393_NCI60	0.11	DTP	GI50	9.627191	By MS/MS
280594_Triciribine phosphate	SF268_NCI60	-0.45	DTP	GI50	9.443773	By MS/MS
280594_Triciribine phosphate	SF295_NCI60	-1.01	DTP	GI50	9.222797	By MS/MS
280594_Triciribine phosphate	SF539_NCI60	-0.25	DTP	GI50	9.331555	By MS/MS
280594_Triciribine phosphate	SKMEL2_NCI60	0.49	DTP	GI50	9.153779	By MS/MS
280594_Triciribine phosphate	SKMEL28_NCI60	-0.98	DTP	GI50	8.808102	By MS/MS
280594_Triciribine phosphate	SKMEL5_NCI60	-1.51	DTP	GI50	8.955918	By MS/MS
280594_Triciribine phosphate	SKOV3_NCI60	1.36	DTP	GI50	9.673362	By MS/MS
280594_Triciribine phosphate	SN12C_NCI60	0.58	DTP	GI50	9.721115	By MS/MS
280594_Triciribine phosphate	SNB19_NCI60	-0.55	DTP	GI50	9.496621	By MS/MS
280594_Triciribine phosphate	SNB75_NCI60	0.51	DTP	GI50	9.376176	By MS/MS
280594_Triciribine phosphate	SR_NCI60	-0.01	DTP	GI50	9.429531	By MS/MS
280594_Triciribine phosphate	SW620_NCI60	-0.74	DTP	GI50	9.730832	By MS/MS
280594_Triciribine phosphate	T47D_NCI60	1.86	DTP	GI50	9.868442	By MS/MS
280594_Triciribine phosphate	TK10_NCI60	0.8	DTP	GI50	9.500245	By MS/MS
280594_Triciribine phosphate	U031_NCI60	0.56	DTP	GI50	9.690162	By MS/MS
280594_Triciribine phosphate	U251_NCI60	-1.32	DTP	GI50	9.096747	By MS/MS
280594_Triciribine phosphate	UACC257_NCI60	-0.98	DTP	GI50	8.877242	By MS/MS
280594_Triciribine phosphate	UACC62_NCI60	-0.14	DTP	GI50	8.918748	By MS/MS
