# Supplementary material for: Proteome activity landscapes of tumor cell lines determine drug responses
Source: Nat Commun. 2020 Jul 20;11:3639. doi: 10.1038/s41467-020-17336-9 (PMC7371697; doi:10.1038/s41467-020-17336-9)
Supplement: Supplementary file 14 — Source Data [file 41467_2020_17336_MOESM14_ESM.zip › Supplementary_Figure_5D_1.txt]

effect_size	freq	gene	ID
-0.0872070852873084	7	BRAF	8687 BRAF
-1.24003494904693	30	BRAF	8687 BRAF
0.378142435952744	16	BRAF	8687 BRAF
0.953999407253697	45	BRAF	8687 BRAF
-0.965859797442327	12	BRAF	8687 BRAF
0.282108119764115	7	BRAF	8687 BRAF
4.00591852162675	95	BRAF	8687 BRAF
0.226992768020237	13	BRAF	8687 BRAF
0.545952388024042	35	BRAF	8687 BRAF
-1.32063369996193	7	BRAF	8687 BRAF
0.964405426221293	42	BRAF	8687 BRAF
0.131253888746575	9	BRAF	8687 BRAF
-0.383671572433787	31	BRAF	8687 BRAF
0.278354387802657	11	BRAF	8687 BRAF
3.20912413481235	54	BRAF	8687 BRAF
1.80788929680318	46	BRAF	8687 BRAF
2.53739812098989	71	BRAF	8687 BRAF
0.461858297764312	8	BRAF	8687 BRAF
0.43318172952745	16	BRAF	8687 BRAF
0.301294607612186	12	BRAF	8687 BRAF
0.402091669369518	15	BRAF	8687 BRAF
0.316646263871935	10	BRAF	8687 BRAF
2.60128699373542	72	BRAF	8687 BRAF
0.133397472659158	9	BRAF	8687 BRAF
1.17820030686036	23	BRAF	8687 BRAF
0.165400704018492	7	BRAF	8687 BRAF
1.4412980913658	23	BRAF	8687 BRAF
1.22392961655202	48	BRAF	8687 BRAF
-0.151516069723577	7	BRAF	8687 BRAF
0.839139905782818	24	BRAF	8687 BRAF
0.660701277923603	11	BRAF	8687 BRAF
4.1401474361723	79	BRAF	8687 BRAF
-0.168953139440818	11	BRAF	8687 BRAF
1.72732515423651	54	BRAF	8687 BRAF
0.132324648874297	8	BRAF	8687 BRAF
0.466831268418912	8	BRAF	8687 BRAF
0.736085688072939	37	BRAF	8687 BRAF
-0.585646671427813	31	BRAF	8687 BRAF
0.426636448536708	16	BRAF	8687 BRAF
0.595251520333128	22	BRAF	8687 BRAF
6.92055239348364	91	BRAF	8687 BRAF
0.0878966121069074	7	BRAF	8687 BRAF
1.8223189703982	24	BRAF	8687 BRAF
1.71995618230401	43	BRAF	8687 BRAF
0.703043568831934	35	BRAF	8687 BRAF
0.191016068409181	7	BRAF	8687 BRAF
0.17715196031106	7	BRAF	8687 BRAF
-0.120309258743672	11	BRAF	8687 BRAF
-0.250242562051176	10	BRAF	8687 BRAF
1.85102126461323	55	BRAF	8687 BRAF
-1.63484393524027	26	BRAF	8687 BRAF
-2.04813976515361	38	BRAF	8687 BRAF
-0.076937875613589	9	BRAF	8687 BRAF
-2.28675757611592	71	BRAF	8687 BRAF
0.873829942128339	50	BRAF	8687 BRAF
-0.537161017898652	25	BRAF	8687 BRAF
0.751507075323156	15	BRAF	8687 BRAF
0.292968185138137	8	BRAF	8687 BRAF
-0.529907769368141	23	BRAF	8687 BRAF
-0.480683667019765	38	BRAF	8687 BRAF
-0.102501358439808	8	BRAF	8687 BRAF
0.344752153642703	15	BRAF	8687 BRAF
0.297093078611312	11	BRAF	8687 BRAF
-11.0919623603831	88	BRAF	8687 BRAF
0.106734423585571	9	BRAF	8687 BRAF
-1.03127403273692	14	BRAF	8687 BRAF
-0.516563065739853	33	BRAF	8687 BRAF
-0.955861809725628	23	BRAF	8687 BRAF
-2.32883845613734	25	BRAF	8687 BRAF
0.704451847355516	23	BRAF	8687 BRAF
-15.7235940922122	91	BRAF	8687 BRAF
-0.818334472483934	9	BRAF	8687 BRAF
-0.661764113075932	17	BRAF	8687 BRAF
-0.506918817266	12	BRAF	8687 BRAF
-0.351694641115644	7	BRAF	8687 BRAF
1.7416768862103	39	BRAF	8687 BRAF
-1.79298248684932	37	BRAF	8687 BRAF
