# Supplementary material for: Proteome activity landscapes of tumor cell lines determine drug responses
Source: Nat Commun. 2020 Jul 20;11:3639. doi: 10.1038/s41467-020-17336-9 (PMC7371697; doi:10.1038/s41467-020-17336-9)
Supplement: Supplementary file 14 — Source Data [file 41467_2020_17336_MOESM14_ESM.zip › Supplementary_Figure_5D_2.txt]

EPHA2	Cetuximab	cellLine
8.43245675086905	0.134699126975991	786O_NCI60
8.56218161976066	0.225457156588198	A498_NCI60
8.13335428390888	NA	A549_NCI60
8.55114865375437	5.86610076802607e-06	ACHN_NCI60
7.19573524789243	NA	BT549_NCI60
8.29318115263441	0.122439189836667	CAKI1_NCI60
8.30038664680661	0.012340519995897	CCRFCEM_NCI60
6.64294078250755	0.573472619859639	COLO205_NCI60
8.42089363098813	0.086590390439387	DU145_NCI60
8.54657044092836	0.01125922619194	EKVX_NCI60
8.11395919640752	0.245234345302366	HCC2998_NCI60
8.2967635066086	0.021892307198098	HCT116_NCI60
8.47885985497507	0.033269229285866	HCT15_NCI60
7.97414269185487	0.2605651516065	HL60_NCI60
8.15019159385619	0.057791582926875	HOP62_NCI60
8.60582586325175	0.070697725664415	HOP92_NCI60
8.49306706724501	0.00243612405656801	HS578T_NCI60
NA	0.38246337950936	HT29_NCI60
8.33286996010532	NA	IGROV1_NCI60
8.77497119928381	0.036258622307191	K562_NCI60
8.0334356541018	0.073115290831964	KM12_NCI60
8.41797086480335	0.174148978859774	LOXIMVI_NCI60
8.57449198746069	0.109413500658335	M14_NCI60
8.24699521286469	NA	MALME3M_NCI60
7.91893521242031	0.195359369150845	MCF7_NCI60
8.08870189878366	0.093164992352347	MDAMB231_NCI60
8.60822641729377	NA	MDAMB435_NCI60
8.59231121482491	0.068402834656741	MDAMB468_NCI60
8.63900529098058	0.043056734337844	MOLT4_NCI60
8.82104513690632	NA	NCIADRES_NCI60
8.26726895416232	0.165116904578658	NCIH226_NCI60
8.74912864478485	0.000992647643646039	NCIH23_NCI60
7.89238678892978	0.061302955473478	NCIH322M_NCI60
8.53982593129868	0.036503817239001	NCIH460_NCI60
8.13498844080393	0.012600358164754	NCIH522_NCI60
8.60295209629069	0.086791011577826	OVCAR3_NCI60
8.47338697903726	0.045685603119195	OVCAR4_NCI60
8.36685361184209	0.240458050723145	OVCAR5_NCI60
8.21760359681856	0.060324455584443	OVCAR8_NCI60
7.71530971517575	0.098465561729266	PC3_NCI60
8.59915383705293	0.00124628282804895	RPMI8226_NCI60
8.51721861942475	3.68670169069718e-05	RXF393_NCI60
8.6317599383511	0.044779782774007	SF268_NCI60
8.7813647830831	7.00533480502141e-06	SF295_NCI60
8.47787202116988	0.00916875966924002	SF539_NCI60
8.39931113842452	0.178668734735804	SKMEL2_NCI60
8.6434588822888	1.31440232139513e-05	SKMEL28_NCI60
8.65625882386275	NA	SKMEL5_NCI60
8.49012447476233	7.34785415049677e-05	SKOV3_NCI60
7.89437698405256	NA	SN12C_NCI60
8.47096083791655	NA	SNB19_NCI60
8.40528387665598	0.100528759159001	SNB75_NCI60
8.23643458500447	0.103722352343072	SR_NCI60
8.07917073308025	0.0852501913703571	SW620_NCI60
8.77441577193656	0.067540111221802	T47D_NCI60
8.20732103993341	0.08988279376379	TK10_NCI60
8.45548684955957	0.094947809725887	U031_NCI60
8.0131029495126	0.032538384578072	U251_NCI60
8.22885900820555	0.00690111346993805	UACC257_NCI60
8.45849324057587	0.0251455329463111	UACC62_NCI60
