# Supplementary material for: Proteome activity landscapes of tumor cell lines determine drug responses
Source: Nat Commun. 2020 Jul 20;11:3639. doi: 10.1038/s41467-020-17336-9 (PMC7371697; doi:10.1038/s41467-020-17336-9)
Supplement: Supplementary file 14 — Source Data [file 41467_2020_17336_MOESM14_ESM.zip › Supplementary_Figure_5E_1.txt]

PAK2_S141	PKN2_T942	MAPK3_Y204	MAPK1_Y187	CHEK2_S350	SRC_S17	CHEK1_S186	RAF1_S259
12198_Dromostanolone Propionate_DTP	-0.382943484289084	-0.564817251866209	-0.202773111864627	-0.249386925822399	-0.385005760769072	-0.248072792000768	0.571230075919444	-0.0398897130379065
122758_Isotretinoin_DTP	-0.193153431015562	-0.480322723380876	-0.0817652865415369	-0.235488460368723	-0.557828472610005	-0.541460067896968	0.481119651232319	0.0248656142633495
45388_Dacarbazine_DTP	-0.146075901755252	-0.491888065552823	-0.0470268064752574	-0.108129417463798	-0.0788389877656989	-0.325952229661528	0.250119345504083	0.190167285899531
602670_Zidovudine_DTP	-0.528262578693314	-0.27282244686925	-0.0889165250689084	-0.186199807447031	0.0804695387984429	-0.371276525171604	0.319364097898512	0.0324388750500377
639966_Perifosine_DTP	0.0300358090323687	-0.146507239184362	-0.543137756597229	-0.575322529423106	-0.364751775630677	0.0108974710891149	0.165896513044252	0.0398129749643746
652104_Mifepristone_DTP	-0.172752691588526	-0.544115551823864	0.198810602784668	0.0157491933960935	0.0972095559906951	-0.172350231548028	0.0603559430542489	0.0219394565491255
665970_artemether_DTP	-0.103278051208672	-0.445174439665854	-0.18736309980359	-0.266353931003889	-0.756785186142002	-0.505912466214203	0.482136599909149	-0.00234477557248045
697979_Denileukin Diftitox Ontak_DTP	-0.0466728439870117	-0.332893355290934	-0.225264773404644	-0.296250283531644	-0.422966169079836	-0.56111257936277	0.333194371822119	0.0553140390106292
71423_Megestrol acetate_DTP	-0.25420447681664	-0.341480179173152	-0.120973964584211	-0.0903804489017406	-0.0529988903676795	-0.533403321467183	0.207009739612687	-0.202076357908769
714597_Imexon_DTP	-0.109337347767061	-0.576110138956439	-0.173095313867252	-0.223688899442496	-0.217928090836369	-0.508920048109559	0.530210345189661	0.00289433880680661
757804_Etoposide_DTP	-0.0505061925755967	-0.530663178214272	-0.183075277530525	-0.180344609076637	-0.260175135326772	-0.0611341757197665	0.187069271017329	0.35219515582635
758968_miltefosine_DTP	-0.0321674953037982	-0.097470813672797	-0.490452184077684	-0.500744062272518	0.147819004894833	0.0458567177606276	0.327996063173068	-0.106342379934763
90636_Vinblastine_DTP	-0.116326369227008	-0.0406622961035746	-0.0955372093973812	-0.234910545153175	-0.918685853876622	-0.262883090440609	0.0310965943015445	0.0392512219949739
700363_Annamycin Liposomal_DTP	0.0385035133990243	-0.453924161834269	-0.151949853814496	-0.178745755420394	-0.131553144399651	-0.00982127250489306	-0.0209883993938391	0.502922227555063
712571_artesunate_DTP	-0.310976830437253	-0.219291286705809	-0.401451132190986	-0.492926675121174	-0.253983678437198	-0.337137389914419	0.726697660876988	-0.22216195212603
