# Supplementary material for: Proteome activity landscapes of tumor cell lines determine drug responses
Source: Nat Commun. 2020 Jul 20;11:3639. doi: 10.1038/s41467-020-17336-9 (PMC7371697; doi:10.1038/s41467-020-17336-9)
Supplement: Supplementary file 14 — Source Data [file 41467_2020_17336_MOESM14_ESM.zip › Supplementary_Figure_5E_2.txt]

CHEK1_pS186	artesunate	cellLine
6.72548406638238	-0.8	786O_NCI60
6.9288318991495	-1.19	A498_NCI60
6.57991591826891	-0.63	A549_NCI60
NA	0.03	ACHN_NCI60
NA	-0.59	BT549_NCI60
NA	-0.64	CAKI1_NCI60
NA	0.15	CCRFCEM_NCI60
7.64185819550879	0.81	COLO205_NCI60
6.85447523121014	-1.03	DU145_NCI60
6.8855420061542	-0.2	EKVX_NCI60
7.13379956918397	-0.16	HCC2998_NCI60
NA	1.24	HCT116_NCI60
7.85045776289919	1.69	HCT15_NCI60
8.05937505762449	1.62	HL60_NCI60
NA	-0.86	HOP62_NCI60
NA	-0.61	HOP92_NCI60
NA	-0.83	HS578T_NCI60
7.88427741001556	0.2	HT29_NCI60
NA	-0.54	IGROV1_NCI60
8.05202608507509	0.86	K562_NCI60
NA	0.86	KM12_NCI60
7.07790925528484	1.01	LOXIMVI_NCI60
7.00290862246998	-0.88	M14_NCI60
NA	NA	MALME3M_NCI60
NA	0.03	MCF7_NCI60
6.9994932159155	-2.07	MDAMB231_NCI60
6.88367207780796	0.77	MDAMB435_NCI60
7.31276260820548	NA	MDAMB468_NCI60
NA	1.77	MOLT4_NCI60
NA	0.01	NCIADRES_NCI60
NA	NA	NCIH226_NCI60
7.6225659668278	NA	NCIH23_NCI60
6.50359444870207	-2.07	NCIH322M_NCI60
6.70218896506311	-0.3	NCIH460_NCI60
6.93800279851388	NA	NCIH522_NCI60
6.69492442953894	-0.11	OVCAR3_NCI60
NA	-0.27	OVCAR4_NCI60
NA	0.86	OVCAR5_NCI60
NA	0.21	OVCAR8_NCI60
NA	1.75	PC3_NCI60
NA	2	RPMI8226_NCI60
NA	NA	RXF393_NCI60
NA	-0.86	SF268_NCI60
7.4258817811375	-0.82	SF295_NCI60
6.92946494045305	-0.58	SF539_NCI60
NA	0.13	SKMEL2_NCI60
NA	-1.41	SKMEL28_NCI60
NA	0.74	SKMEL5_NCI60
6.78895149498149	-1.65	SKOV3_NCI60
NA	-0.91	SN12C_NCI60
7.03857743474553	-1.41	SNB19_NCI60
NA	-0.96	SNB75_NCI60
7.81479670412274	1.49	SR_NCI60
NA	0.74	SW620_NCI60
8.07048450874344	1.18	T47D_NCI60
NA	0.31	TK10_NCI60
7.2636532939651	0.86	U031_NCI60
NA	0.31	U251_NCI60
7.6156517087595	0.52	UACC257_NCI60
NA	-0.18	UACC62_NCI60
